# Supplementary material for: Tuning Li occupancy and local structures for advanced Co-free Ni-rich positive electrodes
Source: Nat Commun. 2025 Mar 5;16:2203. doi: 10.1038/s41467-025-57063-7 (PMC11882807; doi:10.1038/s41467-025-57063-7)
Supplement: Supplementary file 3 — Source Data [file 41467_2025_57063_MOESM3_ESM.zip]

Archive with 26 entries (25 files):
- Source Data/
- Source Data/Fig1.xlsx
- Source Data/Fig2.xlsx
- Source Data/Fig3.xlsx
- Source Data/Fig4.xlsx
- Source Data/Fig5.xlsx
- Source Data/FigS1.xlsx
- Source Data/FigS10.xlsx
- Source Data/FigS11.xlsx
- Source Data/FigS12.xlsx
- Source Data/FigS13.xlsx
- Source Data/FigS14.xlsx
- Source Data/FigS15.xlsx
- Source Data/FigS16.xlsx
- Source Data/FigS17.xlsx
- Source Data/FigS18.xlsx
- Source Data/FigS19.xlsx
- Source Data/FigS2.xlsx
- Source Data/FigS20.xlsx
- Source Data/FigS3.xlsx
- Source Data/FigS4.xlsx
- Source Data/FigS5.xlsx
- Source Data/FigS6.xlsx
- Source Data/FigS7.xlsx
- Source Data/FigS8.xlsx
- Source Data/FigS9.xlsx
