# Supplementary material for: Tuning Li occupancy and local structures for advanced Co-free Ni-rich positive electrodes
Source: Nat Commun. 2025 Mar 5;16:2203. doi: 10.1038/s41467-025-57063-7 (PMC11882807; doi:10.1038/s41467-025-57063-7)
Supplement: Supplementary file 3 — Source Data [file 41467_2025_57063_MOESM3_ESM.zip › Source Data/Fig1.xlsx]

## Sheet: Fig1a
2Theta	normalized intensity-102		108		114		120
0.00368342	0	0.00368342	0	0.00368342	0	0.00368342	0
0.00801257	0	0.00801257	0	0.00801257	0	0.00801257	0
0.0123417	0	0.0123417	0	0.0123417	0	0.0123417	0
0.0166709	0	0.0166709	0	0.0166709	0	0.0166709	0
0.021	0	0.021	0	0.021	0	0.021	0
0.0253292	0	0.0253292	0	0.0253292	0	0.0253292	0
0.0296583	0	0.0296583	0	0.0296583	0	0.0296583	0
0.0339875	0	0.0339875	0	0.0339875	0	0.0339875	0
0.0383166	0	0.0383166	0	0.0383166	0	0.0383166	0
0.0426458	0	0.0426458	0	0.0426458	0	0.0426458	0
0.0469749	0	0.0469749	0	0.0469749	0	0.0469749	0
0.051304	0	0.051304	0	0.051304	0	0.051304	0
0.0556332	0	0.0556332	0	0.0556332	0	0.0556332	0
0.0599623	0	0.0599623	0	0.0599623	0	0.0599623	0
0.0642915	0	0.0642915	0	0.0642915	0	0.0642915	0
0.0686206	0	0.0686206	0	0.0686206	0	0.0686206	0
0.0729498	0	0.0729498	0	0.0729498	0	0.0729498	0
0.0772789	0	0.0772789	0	0.0772789	0	0.0772789	0
0.0816081	0	0.0816081	0	0.0816081	0	0.0816081	0
0.0859372	0	0.0859372	0	0.0859372	0	0.0859372	0
0.0902664	0	0.0902664	0	0.0902664	0	0.0902664	0
0.0945955	0	0.0945955	0	0.0945955	0	0.0945955	0
0.0989247	0	0.0989247	0	0.0989247	0	0.0989247	0
0.103254	0	0.103254	0	0.103254	0	0.103254	0
0.107583	0	0.107583	0	0.107583	0	0.107583	0
0.111912	0	0.111912	0	0.111912	0	0.111912	0
0.116241	0	0.116241	0	0.116241	0	0.116241	0
0.12057	0	0.12057	0	0.12057	0	0.12057	0
0.1249	0	0.1249	0	0.1249	0	0.1249	0
0.129229	0	0.129229	0	0.129229	0	0.129229	0
0.133558	0	0.133558	0	0.133558	0	0.133558	0
0.137887	0	0.137887	0	0.137887	0	0.137887	0
0.142216	0	0.142216	0	0.142216	0	0.142216	0
0.146545	0	0.146545	0	0.146545	0	0.146545	0
0.150874	0	0.150874	0	0.150874	0	0.150874	0
0.155204	0	0.155204	0	0.155204	0	0.155204	0
0.159533	0	0.159533	0	0.159533	0	0.159533	0
0.163862	0	0.163862	0	0.163862	0	0.163862	0
0.168191	0	0.168191	0	0.168191	0	0.168191	0
0.17252	0	0.17252	0	0.17252	0	0.17252	0
0.176849	0	0.176849	0	0.176849	0	0.176849	0
0.181178	0	0.181178	0	0.181178	0	0.181178	0
0.185508	0	0.185508	0	0.185508	0	0.185508	0
0.189837	0	0.189837	0	0.189837	0	0.189837	0
0.194166	0	0.194166	0	0.194166	0	0.194166	0
0.198495	0	0.198495	0	0.198495	0	0.198495	0
0.202824	0	0.202824	0	0.202824	0	0.202824	0
0.207153	69.4061	0.207153	66.1364	0.207153	55.4866	0.207153	44.7664
0.211482	66.035	0.211482	66.5365	0.211482	55.8714	0.211482	45.1189
0.215812	64.6316	0.215812	66.2916	0.215812	54.9718	0.215812	44.4786
0.220141	63.3904	0.220141	66.0734	0.220141	53.7218	0.220141	43.7835
0.22447	62.7439	0.22447	67.4226	0.22447	52.7673	0.22447	43.5447
0.228799	61.4749	0.228799	67.7749	0.228799	52.1129	0.228799	43.3507
0.233128	60.3035	0.233128	67.8993	0.233128	51.2376	0.233128	42.8605
0.237457	58.8478	0.237457	67.5783	0.237457	49.8443	0.237457	42.2548
0.241787	57.3006	0.241787	67.1385	0.241787	48.8258	0.241787	41.7085
0.246116	56.0381	0.246116	66.9334	0.246116	47.9987	0.246116	41.0464
0.250445	54.9853	0.250445	66.7738	0.250445	47.0095	0.250445	40.4501
0.254774	53.9807	0.254774	66.6864	0.254774	46.0396	0.254774	40.0446
0.259103	53.1408	0.259103	66.3604	0.259103	45.2655	0.259103	39.4801
0.263432	52.374	0.263432	66.2126	0.263432	44.6267	0.263432	38.9979
0.267761	51.5176	0.267761	66.1237	0.267761	44.0308	0.267761	38.7494
0.272091	50.6981	0.272091	66.3175	0.272091	43.4064	0.272091	38.4182
0.27642	50.1656	0.27642	66.6836	0.27642	42.8076	0.27642	37.9584
0.280749	49.3615	0.280749	66.4754	0.280749	42.2374	0.280749	37.5493
0.285078	48.7439	0.285078	66.2739	0.285078	41.7668	0.285078	37.2846
0.289407	48.2309	0.289407	65.9032	0.289407	41.3717	0.289407	37.0062
0.293736	47.8956	0.293736	65.7819	0.293736	40.7589	0.293736	36.7754
0.298065	47.4567	0.298065	66.032	0.298065	40.35	0.298065	36.565
0.302395	47.0394	0.302395	66.3528	0.302395	40.1259	0.302395	36.362
0.306724	46.872	0.306724	65.9528	0.306724	39.7469	0.306724	36.2305
0.311053	46.3598	0.311053	65.999	0.311053	39.345	0.311053	36.176
0.315382	45.995	0.315382	66.1716	0.315382	39.0267	0.315382	35.9553
0.319711	45.8312	0.319711	66.5691	0.319711	38.7692	0.319711	35.6978
0.32404	45.5631	0.32404	66.6765	0.32404	38.5207	0.32404	35.54
0.328369	45.4293	0.328369	66.5594	0.328369	38.2088	0.328369	35.3628
0.332699	45.0579	0.332699	66.4428	0.332699	38.1733	0.332699	35.1478
0.337028	44.9049	0.337028	66.6581	0.337028	38.0008	0.337028	35.0777
0.341357	44.6512	0.341357	66.5689	0.341357	37.8023	0.341357	35.0253
0.345686	44.5219	0.345686	66.8595	0.345686	37.574	0.345686	34.9054
0.350015	44.438	0.350015	66.9862	0.350015	37.5892	0.350015	34.9495
0.354344	44.251	0.354344	67.2672	0.354344	37.3312	0.354344	34.8529
0.358674	44.2079	0.358674	67.354	0.358674	37.1162	0.358674	34.7804
0.363003	44.0266	0.363003	67.3849	0.363003	37.0201	0.363003	34.7628
0.367332	43.8327	0.367332	67.6789	0.367332	36.8569	0.367332	34.4539
0.371661	43.902	0.371661	67.7413	0.371661	36.678	0.371661	34.3428
0.37599	43.7954	0.37599	67.9468	0.37599	36.8732	0.37599	34.2836
0.380319	43.9885	0.380319	68.4344	0.380319	36.8394	0.380319	34.4079
0.384648	44.0001	0.384648	68.823	0.384648	36.8158	0.384648	34.6556
0.388978	44.1407	0.388978	69.1132	0.388978	36.7652	0.388978	34.8478
0.393307	44.1831	0.393307	69.4737	0.393307	36.661	0.393307	34.8037
0.397636	44.1749	0.397636	70.0384	0.397636	37.0602	0.397636	34.8812
0.401965	44.3596	0.401965	70.3341	0.401965	37.1241	0.401965	34.8814
0.406294	44.637	0.406294	70.6666	0.406294	37.0628	0.406294	34.8672
0.410623	44.5258	0.410623	70.8614	0.410623	36.973	0.410623	35.1326
0.414953	44.5616	0.414953	71.0662	0.414953	36.9996	0.414953	35.1858
0.419282	44.7017	0.419282	71.5421	0.419282	37.0989	0.419282	35.239
0.423611	45.0301	0.423611	71.6964	0.423611	37.2288	0.423611	35.1487
0.42794	44.9111	0.42794	71.9906	0.42794	37.3403	0.42794	35.3477
0.432269	44.6485	0.432269	72.0964	0.432269	37.3413	0.432269	35.1831
0.436598	44.74	0.436598	72.3475	0.436598	37.2007	0.436598	35.1109
0.440927	44.7502	0.440927	72.8349	0.440927	37.0686	0.440927	35.2667
0.445256	44.882	0.445256	72.9654	0.445256	37.0743	0.445256	35.3646
0.449586	44.8275	0.449586	73.3117	0.449586	37.243	0.449586	35.3656
0.453915	44.9333	0.453915	73.3559	0.453915	37.1749	0.453915	35.2952
0.458244	45.158	0.458244	73.2529	0.458244	37.0877	0.458244	35.3076
0.462573	45.1327	0.462573	73.1783	0.462573	37.1984	0.462573	35.5365
0.466902	45.0609	0.466902	73.5453	0.466902	37.2001	0.466902	35.5405
0.471231	45.3256	0.471231	73.7699	0.471231	37.2773	0.471231	35.4608
0.475561	45.3802	0.475561	73.9103	0.475561	37.2652	0.475561	35.5154
0.47989	45.32	0.47989	74.2715	0.47989	37.2232	0.47989	35.5671
0.484219	45.1687	0.484219	74.2817	0.484219	37.2494	0.484219	35.4774
0.488548	45.3047	0.488548	74.6238	0.488548	37.0936	0.488548	35.6024
0.492877	45.2853	0.492877	74.69	0.492877	37.069	0.492877	35.6685
0.497206	45.2663	0.497206	74.9129	0.497206	37.2107	0.497206	35.6548
0.501535	45.3153	0.501535	75.1599	0.501535	37.1932	0.501535	35.7305
0.505865	45.4609	0.505865	75.091	0.505865	37.3184	0.505865	35.6857
0.510194	45.4106	0.510194	74.9916	0.510194	37.258	0.510194	35.6733
0.514523	45.298	0.514523	75.3153	0.514523	37.3392	0.514523	35.6515
0.518852	45.4298	0.518852	75.2115	0.518852	37.4593	0.518852	35.6872
0.523181	45.4771	0.523181	75.3844	0.523181	37.4505	0.523181	35.9696
0.52751	45.4237	0.52751	75.7992	0.52751	37.4323	0.52751	35.8299
0.53184	45.4996	0.53184	75.6662	0.53184	37.3597	0.53184	35.6763
0.536169	45.6337	0.536169	75.7997	0.536169	37.4033	0.536169	35.7899
0.540498	45.534	0.540498	76.1244	0.540498	37.2933	0.540498	35.8208
0.544827	45.46	0.544827	76.0571	0.544827	37.2551	0.544827	35.7847
0.549156	45.6561	0.549156	76.1706	0.549156	37.5132	0.549156	35.7311
0.553485	45.6642	0.553485	76.35	0.553485	37.4734	0.553485	35.9067
0.557814	45.657	0.557814	76.354	0.557814	37.3839	0.557814	35.8841
0.562144	45.7544	0.562144	76.5947	0.562144	37.407	0.562144	35.9416
0.566473	45.7886	0.566473	76.7215	0.566473	37.3653	0.566473	35.9662
0.570802	45.6109	0.570802	76.6762	0.570802	37.5459	0.570802	36.1224
0.575131	45.6496	0.575131	76.5282	0.575131	37.7193	0.575131	36.0854
0.57946	45.8029	0.57946	76.5225	0.57946	37.7002	0.57946	35.9917
0.583789	45.6623	0.583789	76.6645	0.583789	37.6089	0.583789	35.9109
0.588118	45.8602	0.588118	76.7842	0.588118	37.5124	0.588118	35.9377
0.592448	45.8548	0.592448	77.1002	0.592448	37.5029	0.592448	35.88
0.596777	46.0452	0.596777	77.2317	0.596777	37.3578	0.596777	36.0279
0.601106	46.0737	0.601106	77.3437	0.601106	37.405	0.601106	36.0345
0.605435	46.0495	0.605435	77.4281	0.605435	37.3934	0.605435	35.9262
0.609764	46.0825	0.609764	77.4763	0.609764	37.4952	0.609764	35.9988
0.614093	45.9595	0.614093	77.5169	0.614093	37.5026	0.614093	36.0275
0.618422	45.9889	0.618422	77.6779	0.618422	37.4349	0.618422	36.0231
0.622752	45.9694	0.622752	77.2923	0.622752	37.5204	0.622752	36.0033
0.627081	46.0073	0.627081	77.2927	0.627081	37.5071	0.627081	36.0019
0.63141	46.0417	0.63141	77.7162	0.63141	37.3908	0.63141	36.0836
0.635739	46.1116	0.635739	77.6966	0.635739	37.5098	0.635739	36.1278
0.640068	46.0853	0.640068	77.5124	0.640068	37.5218	0.640068	36.1226
0.644397	45.9718	0.644397	77.7058	0.644397	37.6711	0.644397	36.0665
0.648726	45.8763	0.648726	77.9032	0.648726	37.6937	0.648726	36.1058
0.653056	45.8628	0.653056	77.9368	0.653056	37.7772	0.653056	36.2145
0.657385	46.1101	0.657385	78.2025	0.657385	37.8416	0.657385	36.1575
0.661714	46.17	0.661714	78.4638	0.661714	37.6762	0.661714	36.1194
0.666043	46.1461	0.666043	78.3084	0.666043	37.6336	0.666043	36.1754
0.670372	46.1941	0.670372	78.365	0.670372	37.6678	0.670372	36.0661
0.674701	46.2129	0.674701	78.6526	0.674701	37.591	0.674701	36.0339
0.67903	46.2093	0.67903	78.2836	0.67903	37.6447	0.67903	36.1554
0.68336	46.2613	0.68336	78.1143	0.68336	37.7233	0.68336	36.154
0.687689	46.2792	0.687689	78.1192	0.687689	37.6912	0.687689	36.2133
0.692018	46.2587	0.692018	78.2698	0.692018	37.6703	0.692018	36.3264
0.696347	46.2104	0.696347	78.2549	0.696347	37.6577	0.696347	36.2521
0.700676	46.1106	0.700676	78.5286	0.700676	37.7014	0.700676	36.3951
0.705005	46.3041	0.705005	78.4885	0.705005	37.7701	0.705005	36.4313
0.709335	46.2028	0.709335	78.4636	0.709335	37.803	0.709335	36.3352
0.713664	46.2251	0.713664	78.7562	0.713664	37.7903	0.713664	36.14
0.717993	46.2537	0.717993	78.816	0.717993	37.8113	0.717993	36.2488
0.722322	46.1853	0.722322	78.5928	0.722322	37.8271	0.722322	36.3228
0.726651	46.1805	0.726651	78.9678	0.726651	37.7062	0.726651	36.3368
0.73098	46.2687	0.73098	79.1942	0.73098	37.6914	0.73098	36.3214
0.735309	46.3891	0.735309	78.7429	0.735309	37.7017	0.735309	36.3107
0.739639	46.3015	0.739639	78.7703	0.739639	37.8008	0.739639	36.337
0.743968	46.2798	0.743968	78.7892	0.743968	37.8012	0.743968	36.3735
0.748297	46.2301	0.748297	78.8263	0.748297	37.7168	0.748297	36.4293
0.752626	46.3036	0.752626	78.927	0.752626	37.7492	0.752626	36.3826
0.756955	46.3126	0.756955	79.0317	0.756955	37.6528	0.756955	36.3799
0.761284	46.2978	0.761284	79.0268	0.761284	37.649	0.761284	36.4376
0.765613	46.2243	0.765613	79.0967	0.765613	37.6697	0.765613	36.2589
0.769943	46.2932	0.769943	78.9195	0.769943	37.7407	0.769943	36.3211
0.774272	46.1911	0.774272	79.0659	0.774272	37.7288	0.774272	36.3035
0.778601	46.1847	0.778601	78.8779	0.778601	37.6791	0.778601	36.2708
0.78293	46.1986	0.78293	79.0558	0.78293	37.6609	0.78293	36.2412
0.787259	46.289	0.787259	79.0937	0.787259	37.6576	0.787259	36.2748
0.791588	46.1401	0.791588	79.0607	0.791588	37.8603	0.791588	36.3823
0.795918	46.1074	0.795918	78.8402	0.795918	37.7945	0.795918	36.3711
0.800247	46.2342	0.800247	79.0203	0.800247	37.6718	0.800247	36.3705
0.804576	46.2371	0.804576	79.1689	0.804576	37.7009	0.804576	36.3048
0.808905	46.2723	0.808905	79.2668	0.808905	37.6918	0.808905	36.3241
0.813234	46.1652	0.813234	79.244	0.813234	37.667	0.813234	36.2492
0.817563	46.3816	0.817563	79.1141	0.817563	37.6918	0.817563	36.364
0.821892	46.2481	0.821892	78.9457	0.821892	37.8206	0.821892	36.3613
0.826222	46.2462	0.826222	79.0268	0.826222	37.7993	0.826222	36.3531
0.830551	46.2422	0.830551	78.9943	0.830551	37.6561	0.830551	36.4649
0.83488	46.1987	0.83488	79.0947	0.83488	37.6947	0.83488	36.3959
0.839209	46.1832	0.839209	79.3077	0.839209	37.771	0.839209	36.4006
0.843538	46.1892	0.843538	79.1193	0.843538	37.778	0.843538	36.3943
0.847867	46.4069	0.847867	79.1096	0.847867	37.7074	0.847867	36.4341
0.852196	46.4972	0.852196	78.9011	0.852196	37.6922	0.852196	36.3435
0.856526	46.4074	0.856526	79.1907	0.856526	37.685	0.856526	36.4421
0.860855	46.4512	0.860855	79.26	0.860855	37.6661	0.860855	36.2599
0.865184	46.2194	0.865184	79.2279	0.865184	37.6505	0.865184	36.1734
0.869513	46.3594	0.869513	79.2363	0.869513	37.7291	0.869513	36.2798
0.873842	46.4647	0.873842	79.6292	0.873842	37.7109	0.873842	36.3691
0.878171	46.258	0.878171	79.468	0.878171	37.7031	0.878171	36.3334
0.882501	46.3959	0.882501	79.2781	0.882501	37.6186	0.882501	36.3051
0.88683	46.4326	0.88683	79.2741	0.88683	37.7172	0.88683	36.2874
0.891159	46.2744	0.891159	78.901	0.891159	37.6994	0.891159	36.2444
0.895488	46.291	0.895488	78.9365	0.895488	37.5106	0.895488	36.3054
0.899817	46.2633	0.899817	78.9398	0.899817	37.6536	0.899817	36.3197
0.904146	46.1402	0.904146	78.9192	0.904146	37.601	0.904146	36.3718
0.908475	46.1512	0.908475	78.9007	0.908475	37.4987	0.908475	36.3759
0.912805	46.1119	0.912805	79.0649	0.912805	37.5175	0.912805	36.2566
0.917134	46.1928	0.917134	79.2577	0.917134	37.5116	0.917134	36.2617
0.921463	46.0476	0.921463	79.2307	0.921463	37.5443	0.921463	36.2789
0.925792	45.8266	0.925792	79.2524	0.925792	37.4591	0.925792	36.2376
0.930121	46.0655	0.930121	79.1611	0.930121	37.4104	0.930121	36.3237
0.93445	46.0956	0.93445	78.9878	0.93445	37.5309	0.93445	36.3689
0.938779	46.1757	0.938779	79.0944	0.938779	37.5071	0.938779	36.2909
0.943109	46.2029	0.943109	79.3188	0.943109	37.5611	0.943109	36.2277
0.947438	46.2481	0.947438	79.1117	0.947438	37.5629	0.947438	36.2853
0.951767	46.242	0.951767	79.0485	0.951767	37.475	0.951767	36.2445
0.956096	46.2293	0.956096	79.2316	0.956096	37.4935	0.956096	36.1608
0.960425	46.2535	0.960425	79.1324	0.960425	37.549	0.960425	36.2294
0.964754	46.2767	0.964754	79.0682	0.964754	37.5156	0.964754	36.278
0.969083	46.2181	0.969083	79.0103	0.969083	37.5894	0.969083	36.3241
0.973413	46.1132	0.973413	79.0443	0.973413	37.5666	0.973413	36.3283
0.977742	46.1121	0.977742	79.2534	0.977742	37.5669	0.977742	36.2599
0.982071	46.1831	0.982071	79.0133	0.982071	37.5991	0.982071	36.2804
0.9864	46.0729	0.9864	79.0838	0.9864	37.4517	0.9864	36.2756
0.990729	46.0638	0.990729	79.167	0.990729	37.5029	0.990729	36.1923
0.995058	46.1268	0.995058	79.1973	0.995058	37.5764	0.995058	36.1517
0.999387	46.0109	0.999387	79.2432	0.999387	37.507	0.999387	36.2206
1.00372	46.06	1.00372	78.8089	1.00372	37.488	1.00372	36.1842
1.00805	46.1112	1.00805	78.9094	1.00805	37.4783	1.00805	36.1489
1.01238	46.1237	1.01238	78.9314	1.01238	37.4362	1.01238	36.1603
1.0167	45.8902	1.0167	78.9103	1.0167	37.5196	1.0167	36.1323
1.02103	45.9416	1.02103	78.7496	1.02103	37.4789	1.02103	36.0752
1.02536	45.8191	1.02536	78.7232	1.02536	37.4243	1.02536	36.093
1.02969	45.9013	1.02969	78.8126	1.02969	37.2366	1.02969	36.1091
1.03402	45.8688	1.03402	78.7661	1.03402	37.2952	1.03402	36.1122
1.03835	45.7646	1.03835	78.6373	1.03835	37.293	1.03835	36.0348
1.04268	45.7587	1.04268	78.7917	1.04268	37.2443	1.04268	35.9306
1.04701	45.7434	1.04701	78.8044	1.04701	37.2465	1.04701	35.8791
1.05134	45.5277	1.05134	78.5051	1.05134	37.2038	1.05134	35.8872
1.05567	45.717	1.05567	78.2365	1.05567	37.2171	1.05567	36.0487
1.06	45.6211	1.06	78.2604	1.06	37.2708	1.06	36.0043
1.06432	45.6348	1.06432	78.1359	1.06432	37.2386	1.06432	35.9068
1.06865	45.4953	1.06865	78.1593	1.06865	37.2709	1.06865	35.824
1.07298	45.5764	1.07298	78.4933	1.07298	37.076	1.07298	35.8052
1.07731	45.5431	1.07731	78.5556	1.07731	37.0498	1.07731	35.7543
1.08164	45.5448	1.08164	78.362	1.08164	37.0395	1.08164	35.7312
1.08597	45.6377	1.08597	78.1157	1.08597	36.9741	1.08597	35.7886
1.0903	45.6592	1.0903	78.1812	1.0903	37.0377	1.0903	35.8473
1.09463	45.5012	1.09463	78.0856	1.09463	37.0304	1.09463	35.8797
1.09896	45.4304	1.09896	77.8899	1.09896	37.0189	1.09896	35.7475
1.10329	45.36	1.10329	77.9102	1.10329	36.9701	1.10329	35.7973
1.10762	45.4205	1.10762	78.2269	1.10762	36.8744	1.10762	35.8384
1.11194	45.4031	1.11194	78.1	1.11194	36.9004	1.11194	35.8293
1.11627	45.3868	1.11627	78.0993	1.11627	36.9099	1.11627	35.7039
1.1206	45.3128	1.1206	78.2837	1.1206	36.9081	1.1206	35.6202
1.12493	45.3065	1.12493	78.3515	1.12493	36.8985	1.12493	35.5566
1.12926	45.3629	1.12926	77.9166	1.12926	36.8154	1.12926	35.6192
1.13359	45.3689	1.13359	77.7223	1.13359	36.807	1.13359	35.5001
1.13792	45.2895	1.13792	77.6968	1.13792	36.8217	1.13792	35.4566
1.14225	45.2225	1.14225	77.6779	1.14225	36.7542	1.14225	35.5143
1.14658	45.2098	1.14658	77.4964	1.14658	36.8295	1.14658	35.5704
1.15091	45.264	1.15091	77.5511	1.15091	36.7261	1.15091	35.4002
1.15524	45.2194	1.15524	77.7452	1.15524	36.7267	1.15524	35.35
1.15957	45.1467	1.15957	77.6434	1.15957	36.7385	1.15957	35.3353
1.16389	45.0176	1.16389	77.6488	1.16389	36.6928	1.16389	35.3799
1.16822	44.9204	1.16822	77.5415	1.16822	36.6371	1.16822	35.3052
1.17255	44.9291	1.17255	77.2947	1.17255	36.6291	1.17255	35.387
1.17688	44.9172	1.17688	77.2089	1.17688	36.6177	1.17688	35.3622
1.18121	44.8733	1.18121	77.1113	1.18121	36.5618	1.18121	35.3071
1.18554	44.858	1.18554	77.0728	1.18554	36.5569	1.18554	35.2252
1.18987	44.8149	1.18987	76.9149	1.18987	36.478	1.18987	35.2549
1.1942	44.8172	1.1942	76.7847	1.1942	36.4101	1.1942	35.1692
1.19853	44.7505	1.19853	76.7114	1.19853	36.5311	1.19853	35.1855
1.20286	44.7616	1.20286	76.7264	1.20286	36.418	1.20286	35.0941
1.20719	44.6898	1.20719	76.563	1.20719	36.3596	1.20719	35.0509
1.21152	44.6265	1.21152	76.4486	1.21152	36.305	1.21152	35.0292
1.21585	44.6086	1.21585	76.3393	1.21585	36.3293	1.21585	35.0302
1.22017	44.6296	1.22017	76.2778	1.22017	36.4384	1.22017	35.0172
1.2245	44.6127	1.2245	76.3969	1.2245	36.2581	1.2245	34.8781
1.22883	44.5593	1.22883	76.4053	1.22883	36.3207	1.22883	34.8822
1.23316	44.4711	1.23316	76.2275	1.23316	36.2565	1.23316	34.9444
1.23749	44.473	1.23749	76.2864	1.23749	36.1402	1.23749	34.9253
1.24182	44.3138	1.24182	76.3059	1.24182	36.1137	1.24182	34.9345
1.24615	44.311	1.24615	76.2301	1.24615	36.1366	1.24615	34.8313
1.25048	44.2511	1.25048	76.2913	1.25048	36.0343	1.25048	34.8228
1.25481	44.1854	1.25481	76.1077	1.25481	35.9893	1.25481	34.7417
1.25914	44.1634	1.25914	76.0145	1.25914	36.1146	1.25914	34.7268
1.26347	44.1149	1.26347	76.0737	1.26347	36.0434	1.26347	34.7303
1.2678	44.0432	1.2678	75.88	1.2678	35.9179	1.2678	34.7251
1.27212	44.1205	1.27212	75.8339	1.27212	35.8771	1.27212	34.6425
1.27645	44.0777	1.27645	75.6621	1.27645	35.8887	1.27645	34.6086
1.28078	43.981	1.28078	75.4337	1.28078	35.8399	1.28078	34.548
1.28511	44.0844	1.28511	75.4911	1.28511	35.7686	1.28511	34.4475
1.28944	43.9979	1.28944	75.5018	1.28944	35.8144	1.28944	34.4724
1.29377	43.8591	1.29377	75.4218	1.29377	35.7811	1.29377	34.4678
1.2981	43.8826	1.2981	75.536	1.2981	35.7376	1.2981	34.4894
1.30243	43.8815	1.30243	75.3888	1.30243	35.6783	1.30243	34.4057
1.30676	43.8326	1.30676	75.4441	1.30676	35.6883	1.30676	34.3195
1.31109	43.8142	1.31109	75.2807	1.31109	35.6541	1.31109	34.3304
1.31542	43.8316	1.31542	75.1524	1.31542	35.667	1.31542	34.3153
1.31974	43.7038	1.31974	75.0053	1.31974	35.5021	1.31974	34.256
1.32407	43.5095	1.32407	74.9991	1.32407	35.5384	1.32407	34.2364
1.3284	43.5944	1.3284	74.8084	1.3284	35.5058	1.3284	34.2673
1.33273	43.5504	1.33273	75.0169	1.33273	35.4324	1.33273	34.2362
1.33706	43.4811	1.33706	74.9508	1.33706	35.4153	1.33706	34.1869
1.34139	43.4524	1.34139	74.8445	1.34139	35.3082	1.34139	34.1723
1.34572	43.415	1.34572	74.5995	1.34572	35.2605	1.34572	34.1211
1.35005	43.4594	1.35005	74.348	1.35005	35.1265	1.35005	34.098
1.35438	43.3738	1.35438	74.4594	1.35438	35.2295	1.35438	33.9713
1.35871	43.3203	1.35871	74.578	1.35871	35.1899	1.35871	33.9351
1.36304	43.341	1.36304	74.3744	1.36304	35.2501	1.36304	33.8849
1.36736	43.1914	1.36736	74.3997	1.36736	35.2022	1.36736	33.8779
1.37169	43.1581	1.37169	74.3422	1.37169	35.0885	1.37169	33.9032
1.37602	43.1424	1.37602	74.1798	1.37602	35.0366	1.37602	33.8854
1.38035	43.1156	1.38035	74.0758	1.38035	35.0654	1.38035	33.8324
1.38468	43.0193	1.38468	73.8131	1.38468	35.0334	1.38468	33.7673
1.38901	42.8649	1.38901	73.6182	1.38901	34.9579	1.38901	33.6867
1.39334	42.9392	1.39334	73.7328	1.39334	34.936	1.39334	33.6702
1.39767	42.8318	1.39767	73.6078	1.39767	34.9553	1.39767	33.6375
1.402	42.8858	1.402	73.532	1.402	34.8488	1.402	33.6634
1.40633	42.8628	1.40633	73.6613	1.40633	34.8414	1.40633	33.642
1.41066	42.7488	1.41066	73.5756	1.41066	34.8791	1.41066	33.5789
1.41499	42.6724	1.41499	73.2573	1.41499	34.8102	1.41499	33.602
1.41932	42.6918	1.41932	73.1833	1.41932	34.836	1.41932	33.5456
1.42364	42.6181	1.42364	73.1399	1.42364	34.6895	1.42364	33.4893
1.42797	42.5596	1.42797	73.1663	1.42797	34.6171	1.42797	33.5365
1.4323	42.5662	1.4323	72.9051	1.4323	34.6232	1.4323	33.3512
1.43663	42.4747	1.43663	72.891	1.43663	34.4703	1.43663	33.2066
1.44096	42.4705	1.44096	72.9076	1.44096	34.4891	1.44096	33.2443
1.44529	42.3442	1.44529	72.7127	1.44529	34.483	1.44529	33.2196
1.44962	42.2852	1.44962	72.5573	1.44962	34.4304	1.44962	33.1941
1.45395	42.1767	1.45395	72.7457	1.45395	34.4381	1.45395	33.2202
1.45828	42.137	1.45828	72.5609	1.45828	34.3377	1.45828	33.1471
1.46261	42.18	1.46261	72.5093	1.46261	34.2844	1.46261	33.0467
1.46694	42.0938	1.46694	72.3481	1.46694	34.2702	1.46694	32.9872
1.47127	42.0697	1.47127	72.3212	1.47127	34.1872	1.47127	33.0469
1.47559	41.995	1.47559	72.3328	1.47559	34.2214	1.47559	32.9333
1.47992	41.9746	1.47992	72.3323	1.47992	34.1839	1.47992	32.9783
1.48425	41.8962	1.48425	71.9684	1.48425	34.1431	1.48425	32.8747
1.48858	41.936	1.48858	71.9557	1.48858	34.1388	1.48858	32.9414
1.49291	41.921	1.49291	71.8608	1.49291	34.0225	1.49291	32.9193
1.49724	41.803	1.49724	71.7596	1.49724	34.1153	1.49724	32.7928
1.50157	41.6346	1.50157	71.6285	1.50157	33.984	1.50157	32.7613
1.5059	41.7009	1.5059	71.4503	1.5059	33.9353	1.5059	32.7408
1.51023	41.6373	1.51023	71.3686	1.51023	33.8792	1.51023	32.6196
1.51456	41.5045	1.51456	71.4924	1.51456	33.8613	1.51456	32.6865
1.51889	41.4161	1.51889	71.2997	1.51889	33.8833	1.51889	32.6487
1.52321	41.422	1.52321	71.0422	1.52321	33.763	1.52321	32.5327
1.52754	41.4556	1.52754	71.1443	1.52754	33.7337	1.52754	32.4688
1.53187	41.4226	1.53187	71.1031	1.53187	33.7436	1.53187	32.4652
1.5362	41.3444	1.5362	71.1036	1.5362	33.6653	1.5362	32.4304
1.54053	41.2999	1.54053	70.9738	1.54053	33.6903	1.54053	32.3925
1.54486	41.2334	1.54486	70.9106	1.54486	33.6181	1.54486	32.3525
1.54919	41.2252	1.54919	70.9128	1.54919	33.4575	1.54919	32.3551
1.55352	41.2277	1.55352	70.6928	1.55352	33.5228	1.55352	32.3622
1.55785	41.0837	1.55785	70.5561	1.55785	33.4861	1.55785	32.3546
1.56218	41.0769	1.56218	70.3295	1.56218	33.4008	1.56218	32.2938
1.56651	41.0361	1.56651	70.2654	1.56651	33.3417	1.56651	32.2243
1.57083	40.9867	1.57083	70.2781	1.57083	33.2792	1.57083	32.1822
1.57516	40.8186	1.57516	70.2162	1.57516	33.3364	1.57516	32.1737
1.57949	40.8099	1.57949	70.2994	1.57949	33.3023	1.57949	32.1877
1.58382	40.8904	1.58382	70.1602	1.58382	33.296	1.58382	32.0424
1.58815	40.8966	1.58815	70.0947	1.58815	33.2282	1.58815	31.9848
1.59248	40.8075	1.59248	69.8846	1.59248	33.1623	1.59248	31.9332
1.59681	40.7603	1.59681	70.0416	1.59681	33.2701	1.59681	31.9504
1.60114	40.6521	1.60114	69.788	1.60114	33.1494	1.60114	31.9349
1.60547	40.5823	1.60547	69.8523	1.60547	33.1029	1.60547	31.8406
1.6098	40.5876	1.6098	69.5791	1.6098	33.0349	1.6098	31.7915
1.61413	40.3705	1.61413	69.4301	1.61413	32.9533	1.61413	31.7813
1.61846	40.2104	1.61846	69.2675	1.61846	32.8782	1.61846	31.84
1.62278	40.1754	1.62278	69.1599	1.62278	32.7919	1.62278	31.7974
1.62711	40.1616	1.62711	69.1264	1.62711	32.8051	1.62711	31.6637
1.63144	40.2336	1.63144	69.0587	1.63144	32.8185	1.63144	31.509
1.63577	40.2033	1.63577	68.9088	1.63577	32.7235	1.63577	31.463
1.6401	40.1019	1.6401	68.6737	1.6401	32.5529	1.6401	31.4844
1.64443	40.1262	1.64443	68.5284	1.64443	32.5457	1.64443	31.4521
1.64876	40.0951	1.64876	68.6164	1.64876	32.6602	1.64876	31.4083
1.65309	39.972	1.65309	68.6478	1.65309	32.5858	1.65309	31.3299
1.65742	39.9896	1.65742	68.7041	1.65742	32.4396	1.65742	31.3202
1.66175	39.9545	1.66175	68.4616	1.66175	32.4487	1.66175	31.3024
1.66608	39.8881	1.66608	68.2557	1.66608	32.4016	1.66608	31.2082
1.6704	39.7924	1.6704	68.1829	1.6704	32.3048	1.6704	31.219
1.67474	39.7225	1.67474	68.2653	1.67474	32.3589	1.67474	31.0998
1.67906	39.6136	1.67906	67.9022	1.67906	32.3494	1.67906	30.9682
1.68339	39.5403	1.68339	67.8504	1.68339	32.156	1.68339	31.004
1.68772	39.5556	1.68772	67.8543	1.68772	32.2117	1.68772	30.9898
1.69205	39.3708	1.69205	67.7709	1.69205	32.1901	1.69205	30.9338
1.69638	39.2611	1.69638	67.6463	1.69638	32.0667	1.69638	31.009
1.70071	39.1586	1.70071	67.3671	1.70071	32.0774	1.70071	30.9179
1.70504	39.2066	1.70504	67.5023	1.70504	32.0174	1.70504	30.8208
1.70937	39.2218	1.70937	67.3459	1.70937	31.91	1.70937	30.805
1.7137	39.1869	1.7137	67.0482	1.7137	31.7873	1.7137	30.813
1.71803	39.1636	1.71803	67.0544	1.71803	31.8425	1.71803	30.7972
1.72236	39.0343	1.72236	66.909	1.72236	31.9691	1.72236	30.7304
1.72668	39.0223	1.72668	66.9676	1.72668	31.8738	1.72668	30.649
1.73101	38.998	1.73101	66.8039	1.73101	31.7415	1.73101	30.6153
1.73534	38.8753	1.73534	66.7343	1.73534	31.6118	1.73534	30.5165
1.73967	38.823	1.73967	66.42	1.73967	31.6618	1.73967	30.5555
1.744	38.7947	1.744	66.4478	1.744	31.5386	1.744	30.4318
1.74833	38.6029	1.74833	66.3471	1.74833	31.5166	1.74833	30.3323
1.75266	38.6259	1.75266	66.2945	1.75266	31.5227	1.75266	30.3271
1.75699	38.6884	1.75699	66.2021	1.75699	31.4589	1.75699	30.2966
1.76132	38.5993	1.76132	65.8612	1.76132	31.4668	1.76132	30.275
1.76565	38.5106	1.76565	65.8432	1.76565	31.4247	1.76565	30.3828
1.76998	38.4298	1.76998	65.9886	1.76998	31.4447	1.76998	30.2911
1.77431	38.3946	1.77431	65.916	1.77431	31.3813	1.77431	30.2123
1.77863	38.352	1.77863	65.7798	1.77863	31.2543	1.77863	30.1388
1.78296	38.3379	1.78296	65.7475	1.78296	31.2194	1.78296	30.0822
1.78729	38.3398	1.78729	65.7515	1.78729	31.1371	1.78729	30.0234
1.79162	38.2303	1.79162	65.5283	1.79162	31.0717	1.79162	30.0662
1.79595	38.0265	1.79595	65.2578	1.79595	31.0777	1.79595	30.0283
1.80028	37.9832	1.80028	65.1743	1.80028	31.1188	1.80028	29.9637
1.80461	37.9783	1.80461	65.1417	1.80461	31.0409	1.80461	29.8584
1.80894	37.9289	1.80894	65.1112	1.80894	30.9845	1.80894	29.7778
1.81327	37.9891	1.81327	65.1952	1.81327	30.9104	1.81327	29.7031
1.8176	37.9547	1.8176	65.0771	1.8176	30.9252	1.8176	29.6214
1.82193	37.8647	1.82193	64.6928	1.82193	30.8158	1.82193	29.6117
1.82625	37.8701	1.82625	64.6729	1.82625	30.769	1.82625	29.6548
1.83058	37.7927	1.83058	64.4978	1.83058	30.7278	1.83058	29.644
1.83491	37.7907	1.83491	64.4119	1.83491	30.7136	1.83491	29.5319
1.83924	37.626	1.83924	64.3482	1.83924	30.6132	1.83924	29.5699
1.84357	37.5022	1.84357	64.2963	1.84357	30.54	1.84357	29.6084
1.8479	37.431	1.8479	64.0975	1.8479	30.4798	1.8479	29.5264
1.85223	37.518	1.85223	64.1627	1.85223	30.6205	1.85223	29.5123
1.85656	37.4726	1.85656	64.092	1.85656	30.4988	1.85656	29.3295
1.86089	37.4241	1.86089	64.2825	1.86089	30.3893	1.86089	29.2695
1.86522	37.2807	1.86522	64.0509	1.86522	30.3719	1.86522	29.2272
1.86955	37.2131	1.86955	63.6726	1.86955	30.3103	1.86955	29.2483
1.87387	37.0944	1.87387	63.6198	1.87387	30.2268	1.87387	29.1499
1.8782	37.0619	1.8782	63.5186	1.8782	30.3472	1.8782	29.1015
1.88253	37.0097	1.88253	63.2395	1.88253	30.2631	1.88253	29.1241
1.88686	37.0086	1.88686	63.1686	1.88686	30.1682	1.88686	29.0816
1.89119	36.9466	1.89119	63.3365	1.89119	30.1846	1.89119	29.0255
1.89552	36.8051	1.89552	63.3069	1.89552	30.1007	1.89552	28.908
1.89985	36.7041	1.89985	63.0477	1.89985	30.0797	1.89985	28.9062
1.90418	36.6566	1.90418	63.008	1.90418	30.0462	1.90418	28.8923
1.90851	36.6971	1.90851	62.8696	1.90851	29.9963	1.90851	28.8078
1.91284	36.7186	1.91284	62.8043	1.91284	29.8422	1.91284	28.7661
1.91717	36.671	1.91717	62.7039	1.91717	29.7455	1.91717	28.771
1.9215	36.5436	1.9215	62.6157	1.9215	29.7606	1.9215	28.662
1.92582	36.608	1.92582	62.5085	1.92582	29.7687	1.92582	28.6477
1.93015	36.5709	1.93015	62.4039	1.93015	29.7948	1.93015	28.6142
1.93448	36.4744	1.93448	62.3603	1.93448	29.7467	1.93448	28.5902
1.93881	36.399	1.93881	62.3148	1.93881	29.6988	1.93881	28.566
1.94314	36.4971	1.94314	62.1097	1.94314	29.6937	1.94314	28.4985
1.94747	36.3195	1.94747	62.0277	1.94747	29.616	1.94747	28.4216
1.9518	36.2613	1.9518	61.8323	1.9518	29.5871	1.9518	28.342
1.95613	36.1385	1.95613	61.8291	1.95613	29.6009	1.95613	28.4135
1.96046	36.1956	1.96046	61.8943	1.96046	29.4305	1.96046	28.3845
1.96479	36.0924	1.96479	61.6345	1.96479	29.3228	1.96479	28.2693
1.96912	36.0024	1.96912	61.4575	1.96912	29.2882	1.96912	28.2266
1.97345	35.8945	1.97345	61.4045	1.97345	29.2393	1.97345	28.1969
1.97778	35.9115	1.97778	61.3924	1.97778	29.2616	1.97778	28.1173
1.9821	35.8737	1.9821	61.3933	1.9821	29.2682	1.9821	28.0964
1.98643	35.811	1.98643	61.2988	1.98643	29.1924	1.98643	28.066
1.99076	35.7626	1.99076	61.0146	1.99076	29.1267	1.99076	28.002
1.99509	35.7316	1.99509	60.7997	1.99509	29.0495	1.99509	28.0113
1.99942	35.6862	1.99942	60.792	1.99942	29.1006	1.99942	27.8823
2.00375	35.5963	2.00375	60.7715	2.00375	29.0385	2.00375	27.9293
2.00808	35.5332	2.00808	60.7264	2.00808	28.9918	2.00808	27.9173
2.01241	35.4946	2.01241	60.5018	2.01241	28.9026	2.01241	27.7731
2.01674	35.5339	2.01674	60.4311	2.01674	28.8934	2.01674	27.8226
2.02107	35.4109	2.02107	60.2754	2.02107	28.82	2.02107	27.7976
2.0254	35.2928	2.0254	60.2329	2.0254	28.7856	2.0254	27.7006
2.02973	35.2489	2.02973	60.0567	2.02973	28.7345	2.02973	27.6971
2.03405	35.2054	2.03405	60.0688	2.03405	28.6705	2.03405	27.7075
2.03838	35.0668	2.03838	60.1711	2.03838	28.6668	2.03838	27.5604
2.04271	35.0012	2.04271	59.9311	2.04271	28.667	2.04271	27.5456
2.04704	35.0166	2.04704	59.8603	2.04704	28.6391	2.04704	27.5438
2.05137	35.0464	2.05137	59.7788	2.05137	28.597	2.05137	27.567
2.0557	35.0489	2.0557	59.7055	2.0557	28.6007	2.0557	27.3843
2.06003	34.9342	2.06003	59.3818	2.06003	28.617	2.06003	27.3658
2.06436	34.8604	2.06436	59.2655	2.06436	28.4689	2.06436	27.3129
2.06869	34.8245	2.06869	59.2341	2.06869	28.4091	2.06869	27.2566
2.07302	34.7082	2.07302	59.1429	2.07302	28.3347	2.07302	27.2499
2.07735	34.6845	2.07735	59.1344	2.07735	28.2582	2.07735	27.2593
2.08167	34.6638	2.08167	59.0705	2.08167	28.2429	2.08167	27.2416
2.086	34.5808	2.086	58.8799	2.086	28.1582	2.086	27.1678
2.09033	34.5126	2.09033	59.0733	2.09033	28.1667	2.09033	27.1072
2.09466	34.5598	2.09466	58.807	2.09466	28.106	2.09466	27.0609
2.09899	34.4997	2.09899	58.6402	2.09899	28.0292	2.09899	26.9832
2.10332	34.3728	2.10332	58.5741	2.10332	28.0253	2.10332	27.0013
2.10765	34.4202	2.10765	58.5571	2.10765	28.1106	2.10765	26.985
2.11198	34.3192	2.11198	58.4451	2.11198	27.9983	2.11198	26.9367
2.11631	34.2806	2.11631	58.4452	2.11631	27.9814	2.11631	26.9236
2.12064	34.221	2.12064	58.3441	2.12064	27.8642	2.12064	26.9178
2.12497	34.1832	2.12497	58.2376	2.12497	27.8953	2.12497	26.7809
2.12929	34.155	2.12929	58.054	2.12929	27.9404	2.12929	26.8371
2.13362	34.0626	2.13362	58.0206	2.13362	27.8564	2.13362	26.7721
2.13795	34.0446	2.13795	57.9806	2.13795	27.7952	2.13795	26.6507
2.14228	34.0278	2.14228	57.7637	2.14228	27.7409	2.14228	26.5866
2.14661	33.8935	2.14661	57.787	2.14661	27.7113	2.14661	26.5441
2.15094	33.9049	2.15094	57.8419	2.15094	27.6741	2.15094	26.5077
2.15527	33.9091	2.15527	57.709	2.15527	27.6261	2.15527	26.5667
2.1596	33.8331	2.1596	57.4832	2.1596	27.5651	2.1596	26.5682
2.16393	33.7421	2.16393	57.4134	2.16393	27.5703	2.16393	26.5331
2.16826	33.7671	2.16826	57.1268	2.16826	27.5881	2.16826	26.494
2.17259	33.6804	2.17259	57.203	2.17259	27.5487	2.17259	26.3767
2.17692	33.5435	2.17692	57.0734	2.17692	27.436	2.17692	26.3505
2.18125	33.6002	2.18125	56.9511	2.18125	27.4759	2.18125	26.3701
2.18557	33.6806	2.18557	57.0222	2.18557	27.4616	2.18557	26.3262
2.1899	33.5589	2.1899	56.8357	2.1899	27.4022	2.1899	26.3034
2.19423	33.5182	2.19423	56.8673	2.19423	27.3252	2.19423	26.3651
2.19856	33.6345	2.19856	56.6922	2.19856	27.3533	2.19856	26.2908
2.20289	33.5669	2.20289	56.7282	2.20289	27.1946	2.20289	26.144
2.20722	33.3345	2.20722	56.7334	2.20722	27.0614	2.20722	26.1333
2.21155	33.3143	2.21155	56.691	2.21155	27.0976	2.21155	26.0914
2.21588	33.3679	2.21588	56.2983	2.21588	27.1183	2.21588	26.102
2.22021	33.3305	2.22021	56.2447	2.22021	27.0563	2.22021	26.0517
2.22454	33.2434	2.22454	56.339	2.22454	27.1406	2.22454	26.0031
2.22887	33.1817	2.22887	56.1832	2.22887	27.122	2.22887	25.9629
2.23319	33.2193	2.23319	56.1155	2.23319	26.9578	2.23319	25.9547
2.23752	33.1583	2.23752	55.9639	2.23752	27.0145	2.23752	25.9818
2.24185	33.0982	2.24185	55.9048	2.24185	27.0192	2.24185	25.8966
2.24618	33.1349	2.24618	56.0686	2.24618	26.9645	2.24618	25.9451
2.25051	33.0792	2.25051	55.7306	2.25051	26.9541	2.25051	25.9099
2.25484	33.0243	2.25484	55.4972	2.25484	26.9907	2.25484	25.916
2.25917	33.0106	2.25917	55.6569	2.25917	26.9403	2.25917	25.8889
2.2635	32.9422	2.2635	55.6013	2.2635	26.8694	2.2635	25.8615
2.26783	33.0158	2.26783	55.4784	2.26783	26.9814	2.26783	25.9248
2.27216	32.9235	2.27216	55.478	2.27216	26.972	2.27216	25.8868
2.27649	32.7996	2.27649	55.6209	2.27649	26.8911	2.27649	25.8228
2.28082	32.7735	2.28082	55.4412	2.28082	26.9124	2.28082	25.8063
2.28514	32.871	2.28514	55.286	2.28514	26.9277	2.28514	25.788
2.28947	32.8691	2.28947	55.2396	2.28947	26.9218	2.28947	25.7615
2.2938	32.775	2.2938	55.1423	2.2938	26.8817	2.2938	25.7262
2.29813	32.812	2.29813	54.9547	2.29813	26.8245	2.29813	25.7299
2.30246	32.7657	2.30246	54.9465	2.30246	26.7887	2.30246	25.6576
2.30679	32.7926	2.30679	54.8888	2.30679	26.7383	2.30679	25.6103
2.31112	32.8184	2.31112	54.8826	2.31112	26.8	2.31112	25.6154
2.31545	32.852	2.31545	54.9719	2.31545	26.7602	2.31545	25.6533
2.31978	32.8586	2.31978	54.8031	2.31978	26.7378	2.31978	25.5889
2.32411	32.8138	2.32411	54.7618	2.32411	26.8135	2.32411	25.6434
2.32844	32.7427	2.32844	54.8087	2.32844	26.8624	2.32844	25.6476
2.33277	32.6887	2.33277	54.6152	2.33277	26.8376	2.33277	25.6339
2.33709	32.7247	2.33709	54.6689	2.33709	26.8976	2.33709	25.6386
2.34142	32.7668	2.34142	54.787	2.34142	26.8843	2.34142	25.6241
2.34575	32.7465	2.34575	54.7528	2.34575	26.8677	2.34575	25.6188
2.35008	32.7725	2.35008	54.589	2.35008	26.9256	2.35008	25.6301
2.35441	32.9626	2.35441	54.6007	2.35441	26.9378	2.35441	25.696
2.35874	32.8949	2.35874	54.6565	2.35874	27.0223	2.35874	25.7704
2.36307	32.8466	2.36307	54.6407	2.36307	27.1189	2.36307	25.7545
2.3674	33.0318	2.3674	54.6121	2.3674	27.1524	2.3674	25.7308
2.37173	33.1326	2.37173	54.4081	2.37173	27.1585	2.37173	25.7838
2.37606	33.0687	2.37606	54.4449	2.37606	27.1874	2.37606	25.7971
2.38039	33.1971	2.38039	54.4804	2.38039	27.3357	2.38039	25.8395
2.38471	33.2294	2.38471	54.6044	2.38471	27.4141	2.38471	25.8919
2.38904	33.4012	2.38904	54.8982	2.38904	27.556	2.38904	26.0134
2.39337	33.5972	2.39337	54.9562	2.39337	27.7582	2.39337	26.0721
2.3977	33.7216	2.3977	54.9315	2.3977	27.9187	2.3977	26.1563
2.40203	33.9868	2.40203	55.0383	2.40203	28.0322	2.40203	26.2754
2.40636	34.1626	2.40636	55.3348	2.40636	28.3645	2.40636	26.3778
2.41069	34.45	2.41069	55.4151	2.41069	28.6098	2.41069	26.5966
2.41502	34.7649	2.41502	55.6962	2.41502	28.8821	2.41502	26.8172
2.41935	35.0667	2.41935	55.9819	2.41935	29.1695	2.41935	27.0192
2.42368	35.5992	2.42368	56.0941	2.42368	29.4879	2.42368	27.2992
2.42801	36.0494	2.42801	56.4628	2.42801	29.8571	2.42801	27.6224
2.43234	36.6579	2.43234	56.7223	2.43234	30.5798	2.43234	28.0487
2.43667	37.4199	2.43667	57.3435	2.43667	31.2443	2.43667	28.4982
2.44099	38.4913	2.44099	58.1857	2.44099	31.9681	2.44099	29.1058
2.44532	39.6771	2.44532	59.1806	2.44532	32.9963	2.44532	29.7664
2.44965	41.0585	2.44965	60.2274	2.44965	34.1909	2.44965	30.7853
2.45398	42.741	2.45398	61.5785	2.45398	35.7596	2.45398	32.009
2.45831	44.9205	2.45831	63.4537	2.45831	37.7141	2.45831	33.5223
2.46264	47.8006	2.46264	65.7899	2.46264	40.1261	2.46264	35.7313
2.46697	51.2536	2.46697	69.0538	2.46697	43.181	2.46697	38.6975
2.4713	55.5223	2.4713	72.9236	2.4713	47.0602	2.4713	42.5661
2.47563	60.6956	2.47563	77.7188	2.47563	51.9744	2.47563	47.9048
2.47996	66.6935	2.47996	83.6606	2.47996	57.9708	2.47996	54.8788
2.48428	72.9847	2.48428	90.6602	2.48428	65.0631	2.48428	63.7705
2.48861	79.2865	2.48861	98.1534	2.48861	72.8442	2.48861	74.1237
2.49294	84.8102	2.49294	105.138	2.49294	80.8533	2.49294	85.1872
2.49727	88.9941	2.49727	111.264	2.49727	88.0396	2.49727	95.7554
2.5016	90.9779	2.5016	114.788	2.5016	93.2577	2.5016	103.918
2.50593	90.291	2.50593	115.07	2.50593	95.3262	2.50593	108.115
2.51026	87.3425	2.51026	112.182	2.51026	93.9971	2.51026	107.532
2.51459	82.5858	2.51459	106.44	2.51459	89.7189	2.51459	102.289
2.51892	76.6805	2.51892	99.1532	2.51892	83.0061	2.51892	93.3778
2.52325	70.2264	2.52325	91.406	2.52325	75.2903	2.52325	82.59
2.52758	64.1324	2.52758	84.2212	2.52758	67.4551	2.52758	71.5585
2.53191	58.4375	2.53191	77.9753	2.53191	60.2155	2.53191	61.5571
2.53624	53.6963	2.53624	72.8198	2.53624	53.9557	2.53624	53.2865
2.54056	49.7751	2.54056	68.8156	2.54056	48.79	2.54056	46.8242
2.54489	46.5505	2.54489	65.6226	2.54489	44.7068	2.54489	42.009
2.54922	43.8672	2.54922	63.0783	2.54922	41.3977	2.54922	38.2618
2.55355	41.7408	2.55355	61.0297	2.55355	38.817	2.55355	35.5182
2.55788	39.9903	2.55788	59.2979	2.55788	36.6355	2.55788	33.3924
2.56221	38.5986	2.56221	58.0045	2.56221	34.9191	2.56221	31.7799
2.56654	37.4134	2.56654	56.858	2.56654	33.4605	2.56654	30.5119
2.57087	36.39	2.57087	55.9441	2.57087	32.2579	2.57087	29.4792
2.5752	35.5674	2.5752	55.0906	2.5752	31.2851	2.5752	28.648
2.57953	34.8772	2.57953	54.4589	2.57953	30.5296	2.57953	28.0009
2.58386	34.2352	2.58386	53.7214	2.58386	29.752	2.58386	27.4415
2.58819	33.7248	2.58819	53.352	2.58819	29.1125	2.58819	26.8524
2.59251	33.2763	2.59251	52.853	2.59251	28.6051	2.59251	26.4206
2.59684	32.8389	2.59684	52.3831	2.59684	27.9681	2.59684	26.0898
2.60117	32.3993	2.60117	52.0542	2.60117	27.6096	2.60117	25.7441
2.6055	32.1158	2.6055	51.6661	2.6055	27.3055	2.6055	25.4001
2.60983	31.8101	2.60983	51.3879	2.60983	26.9523	2.60983	25.1303
2.61416	31.5735	2.61416	51.0584	2.61416	26.6793	2.61416	24.9434
2.61849	31.3563	2.61849	50.8695	2.61849	26.444	2.61849	24.7756
2.62282	31.1086	2.62282	50.6134	2.62282	26.1853	2.62282	24.5937
2.62715	30.8683	2.62715	50.4527	2.62715	25.9933	2.62715	24.4331
2.63148	30.6769	2.63148	50.3404	2.63148	25.7407	2.63148	24.3014
2.6358	30.551	2.6358	49.9638	2.6358	25.4924	2.6358	24.0949
2.64013	30.3213	2.64013	49.6916	2.64013	25.342	2.64013	23.9888
2.64446	30.2053	2.64446	49.6174	2.64446	25.2903	2.64446	23.9081
2.64879	30.125	2.64879	49.3855	2.64879	25.0512	2.64879	23.8843
2.65312	29.9747	2.65312	49.155	2.65312	24.9415	2.65312	23.8069
2.65745	29.8511	2.65745	49.0848	2.65745	24.7622	2.65745	23.6763
2.66178	29.7435	2.66178	49.0487	2.66178	24.6204	2.66178	23.6403
2.66611	29.6342	2.66611	48.8261	2.66611	24.5967	2.66611	23.5146
2.67044	29.4879	2.67044	48.8307	2.67044	24.4373	2.67044	23.3532
2.67477	29.4227	2.67477	48.793	2.67477	24.3404	2.67477	23.2801
2.6791	29.3022	2.6791	48.7118	2.6791	24.1955	2.6791	23.2238
2.68343	29.2383	2.68343	48.4299	2.68343	24.2232	2.68343	23.098
2.68776	29.213	2.68776	48.4564	2.68776	24.0476	2.68776	23.1085
2.69208	29.0564	2.69208	48.2374	2.69208	24.0075	2.69208	22.9998
2.69641	28.9979	2.69641	48.132	2.69641	24.018	2.69641	22.9881
2.70074	28.9731	2.70074	48.0132	2.70074	23.9238	2.70074	23.0081
2.70507	28.8746	2.70507	47.933	2.70507	23.8314	2.70507	22.871
2.7094	28.8415	2.7094	47.6833	2.7094	23.7274	2.7094	22.7978
2.71373	28.7363	2.71373	47.6909	2.71373	23.6139	2.71373	22.7929
2.71806	28.6293	2.71806	47.5291	2.71806	23.5712	2.71806	22.7149
2.72239	28.5906	2.72239	47.445	2.72239	23.4665	2.72239	22.729
2.72672	28.4987	2.72672	47.3092	2.72672	23.4302	2.72672	22.7252
2.73105	28.4497	2.73105	47.2425	2.73105	23.4181	2.73105	22.7324
2.73538	28.4253	2.73538	47.0619	2.73538	23.443	2.73538	22.6037
2.7397	28.2905	2.7397	47.1324	2.7397	23.3697	2.7397	22.6181
2.74403	28.2391	2.74403	47.0934	2.74403	23.272	2.74403	22.5416
2.74836	28.2698	2.74836	46.8606	2.74836	23.1693	2.74836	22.6074
2.75269	28.1657	2.75269	46.8631	2.75269	23.108	2.75269	22.5329
2.75702	27.9949	2.75702	46.6417	2.75702	22.9944	2.75702	22.4473
2.76135	27.9273	2.76135	46.7396	2.76135	23.0125	2.76135	22.4197
2.76568	27.9619	2.76568	46.7443	2.76568	23.0071	2.76568	22.3013
2.77001	28.017	2.77001	46.5466	2.77001	23.0273	2.77001	22.2775
2.77434	27.8124	2.77434	46.434	2.77434	22.9872	2.77434	22.2395
2.77867	27.7412	2.77867	46.402	2.77867	22.8918	2.77867	22.2913
2.783	27.6869	2.783	46.0223	2.783	22.8949	2.783	22.1624
2.78733	27.6827	2.78733	45.9304	2.78733	22.7354	2.78733	22.1341
2.79165	27.5971	2.79165	45.8527	2.79165	22.6409	2.79165	21.9943
2.79598	27.5203	2.79598	45.7694	2.79598	22.6535	2.79598	21.9353
2.80031	27.4169	2.80031	45.6984	2.80031	22.6268	2.80031	21.9446
2.80464	27.3733	2.80464	45.7169	2.80464	22.5542	2.80464	21.8763
2.80897	27.2404	2.80897	45.5944	2.80897	22.5364	2.80897	21.8348
2.8133	27.2186	2.8133	45.3954	2.8133	22.4755	2.8133	21.7788
2.81763	27.1951	2.81763	45.4911	2.81763	22.4069	2.81763	21.7267
2.82196	27.138	2.82196	45.3453	2.82196	22.3227	2.82196	21.7269
2.82629	27.1279	2.82629	45.2588	2.82629	22.2737	2.82629	21.6462
2.83062	27.1237	2.83062	45.0734	2.83062	22.2037	2.83062	21.6347
2.83495	27.0694	2.83495	44.8473	2.83495	22.2219	2.83495	21.6531
2.83928	26.9578	2.83928	44.9507	2.83928	22.2117	2.83928	21.5196
2.84361	26.7673	2.84361	44.94	2.84361	22.1539	2.84361	21.4284
2.84793	26.6879	2.84793	45.0148	2.84793	22.122	2.84793	21.4481
2.85226	26.5948	2.85226	44.8372	2.85226	22.0704	2.85226	21.4681
2.85659	26.5645	2.85659	44.7535	2.85659	22.0127	2.85659	21.4145
2.86092	26.5284	2.86092	44.6044	2.86092	21.836	2.86092	21.3
2.86525	26.4727	2.86525	44.4894	2.86525	21.8673	2.86525	21.2822
2.86958	26.4011	2.86958	44.4184	2.86958	21.8297	2.86958	21.2172
2.87391	26.3614	2.87391	44.281	2.87391	21.7585	2.87391	21.2191
2.87824	26.2984	2.87824	44.2759	2.87824	21.7061	2.87824	21.1543
2.88257	26.3136	2.88257	44.0528	2.88257	21.6936	2.88257	21.097
2.8869	26.2877	2.8869	44.0342	2.8869	21.616	2.8869	21.0411
2.89122	26.1502	2.89122	43.7537	2.89122	21.5111	2.89122	20.9279
2.89555	26.0671	2.89555	43.5728	2.89555	21.5087	2.89555	20.8885
2.89988	26.0693	2.89988	43.5637	2.89988	21.4652	2.89988	20.8003
2.90421	25.9941	2.90421	43.5554	2.90421	21.4014	2.90421	20.7878
2.90854	25.8954	2.90854	43.6001	2.90854	21.3018	2.90854	20.7855
2.91287	25.7646	2.91287	43.4641	2.91287	21.359	2.91287	20.7275
2.9172	25.65	2.9172	43.3113	2.9172	21.2405	2.9172	20.6887
2.92153	25.7577	2.92153	43.2191	2.92153	21.1955	2.92153	20.6246
2.92586	25.6643	2.92586	43.0201	2.92586	21.1678	2.92586	20.6012
2.93019	25.5539	2.93019	42.8886	2.93019	21.1007	2.93019	20.5217
2.93452	25.6234	2.93452	42.9043	2.93452	21.0047	2.93452	20.5138
2.93885	25.5373	2.93885	42.8862	2.93885	20.9074	2.93885	20.401
2.94318	25.3753	2.94318	42.8039	2.94318	20.9437	2.94318	20.2879
2.9475	25.379	2.9475	42.5805	2.9475	20.8848	2.9475	20.286
2.95183	25.304	2.95183	42.4886	2.95183	20.8225	2.95183	20.3169
2.95616	25.2225	2.95616	42.5284	2.95616	20.7444	2.95616	20.2688
2.96049	25.238	2.96049	42.5283	2.96049	20.6573	2.96049	20.1869
2.96482	25.1761	2.96482	42.4656	2.96482	20.6522	2.96482	20.1058
2.96915	25.0487	2.96915	42.3165	2.96915	20.5698	2.96915	20.0261
2.97348	24.9421	2.97348	42.1026	2.97348	20.5799	2.97348	20.0234
2.97781	25.0055	2.97781	42.0429	2.97781	20.5472	2.97781	19.9954
2.98214	24.9646	2.98214	42.013	2.98214	20.4778	2.98214	19.9373
2.98647	24.874	2.98647	41.8133	2.98647	20.442	2.98647	19.8992
2.9908	24.8165	2.9908	41.791	2.9908	20.3896	2.9908	19.8833
2.99512	24.8662	2.99512	41.7206	2.99512	20.3808	2.99512	19.8454
2.99945	24.7695	2.99945	41.7047	2.99945	20.292	2.99945	19.7301
3.00378	24.7527	3.00378	41.4794	3.00378	20.2657	3.00378	19.7293
3.00811	24.6632	3.00811	41.3645	3.00811	20.1814	3.00811	19.66
3.01244	24.5595	3.01244	41.3459	3.01244	20.1819	3.01244	19.5946
3.01677	24.538	3.01677	41.2395	3.01677	20.1113	3.01677	19.5532
3.0211	24.449	3.0211	41.1029	3.0211	20.0119	3.0211	19.532
3.02543	24.341	3.02543	41.0399	3.02543	20.0077	3.02543	19.4638
3.02976	24.3329	3.02976	40.9553	3.02976	19.9669	3.02976	19.4248
3.03409	24.225	3.03409	40.9227	3.03409	19.9232	3.03409	19.402
3.03842	24.2979	3.03842	40.8869	3.03842	19.8707	3.03842	19.3697
3.04275	24.3078	3.04275	40.7149	3.04275	19.8379	3.04275	19.327
3.04707	24.2096	3.04707	40.707	3.04707	19.772	3.04707	19.3094
3.0514	24.1036	3.0514	40.5638	3.0514	19.7389	3.0514	19.2974
3.05573	24.1237	3.05573	40.349	3.05573	19.7343	3.05573	19.2213
3.06006	24.0121	3.06006	40.2309	3.06006	19.6474	3.06006	19.2167
3.06439	23.9119	3.06439	40.1294	3.06439	19.6345	3.06439	19.1449
3.06872	23.8406	3.06872	40.0654	3.06872	19.5362	3.06872	19.1038
3.07305	23.8048	3.07305	39.9642	3.07305	19.5258	3.07305	19.0432
3.07738	23.6774	3.07738	39.9996	3.07738	19.443	3.07738	18.9878
3.08171	23.6502	3.08171	39.7869	3.08171	19.4593	3.08171	18.8468
3.08604	23.666	3.08604	39.8572	3.08604	19.4639	3.08604	18.8412
3.09037	23.6359	3.09037	39.8717	3.09037	19.3505	3.09037	18.775
3.0947	23.5286	3.0947	39.7346	3.0947	19.3365	3.0947	18.7795
3.09902	23.4952	3.09902	39.5616	3.09902	19.1669	3.09902	18.7848
3.10335	23.451	3.10335	39.3387	3.10335	19.1549	3.10335	18.6867
3.10768	23.4242	3.10768	39.4911	3.10768	19.1203	3.10768	18.5982
3.11201	23.3765	3.11201	39.3964	3.11201	19.0942	3.11201	18.6345
3.11634	23.2738	3.11634	39.2909	3.11634	19.0344	3.11634	18.5421
3.12067	23.1639	3.12067	39.3502	3.12067	19.0096	3.12067	18.5438
3.125	23.1123	3.125	39.092	3.125	18.9644	3.125	18.4973
3.12933	23.1091	3.12933	39.0427	3.12933	18.9535	3.12933	18.4422
3.13366	23.0703	3.13366	39.0401	3.13366	18.9267	3.13366	18.3953
3.13799	23.0241	3.13799	38.7934	3.13799	18.8753	3.13799	18.3886
3.14232	22.8983	3.14232	38.7035	3.14232	18.83	3.14232	18.3381
3.14664	22.8671	3.14664	38.5592	3.14664	18.7603	3.14664	18.2778
3.15097	22.9187	3.15097	38.6496	3.15097	18.7324	3.15097	18.2602
3.1553	22.7822	3.1553	38.6542	3.1553	18.6732	3.1553	18.1876
3.15963	22.7824	3.15963	38.376	3.15963	18.6996	3.15963	18.1727
3.16396	22.7322	3.16396	38.2344	3.16396	18.5518	3.16396	18.1533
3.16829	22.6712	3.16829	38.1104	3.16829	18.523	3.16829	18.1225
3.17262	22.661	3.17262	38.1793	3.17262	18.5267	3.17262	18.0874
3.17695	22.5343	3.17695	38.0697	3.17695	18.5394	3.17695	17.9639
3.18128	22.5564	3.18128	37.8957	3.18128	18.5378	3.18128	17.9389
3.18561	22.4686	3.18561	37.7733	3.18561	18.4532	3.18561	17.926
3.18994	22.4412	3.18994	37.6778	3.18994	18.4117	3.18994	17.8694
3.19427	22.3844	3.19427	37.6421	3.19427	18.3368	3.19427	17.8239
3.1986	22.1865	3.1986	37.7328	3.1986	18.3164	3.1986	17.7885
3.20292	22.2088	3.20292	37.6782	3.20292	18.2271	3.20292	17.7032
3.20725	22.2769	3.20725	37.4055	3.20725	18.1826	3.20725	17.6698
3.21158	22.1777	3.21158	37.338	3.21158	18.1548	3.21158	17.6797
3.21591	22.0977	3.21591	37.2641	3.21591	18.0984	3.21591	17.6223
3.22024	21.9861	3.22024	37.1703	3.22024	18.0809	3.22024	17.5692
3.22457	21.9982	3.22457	37.147	3.22457	17.9941	3.22457	17.4768
3.2289	21.9317	3.2289	37.128	3.2289	17.9835	3.2289	17.5227
3.23323	21.8879	3.23323	36.9622	3.23323	17.995	3.23323	17.4469
3.23756	21.7872	3.23756	36.8926	3.23756	17.9524	3.23756	17.4222
3.24189	21.7381	3.24189	36.8692	3.24189	17.8467	3.24189	17.3783
3.24621	21.7237	3.24621	36.7303	3.24621	17.7038	3.24621	17.354
3.25054	21.7888	3.25054	36.5036	3.25054	17.6703	3.25054	17.2338
3.25487	21.655	3.25487	36.3464	3.25487	17.7568	3.25487	17.2
3.2592	21.6351	3.2592	36.2993	3.2592	17.705	3.2592	17.226
3.26353	21.5429	3.26353	36.2467	3.26353	17.7055	3.26353	17.1576
3.26786	21.4814	3.26786	36.176	3.26786	17.6353	3.26786	17.1367
3.27219	21.4907	3.27219	36.0528	3.27219	17.5549	3.27219	17.1054
3.27652	21.4335	3.27652	36.1229	3.27652	17.5557	3.27652	17.0526
3.28085	21.296	3.28085	36.0252	3.28085	17.6167	3.28085	17.0071
3.28518	21.3069	3.28518	35.8407	3.28518	17.5595	3.28518	16.956
3.28951	21.2386	3.28951	35.8176	3.28951	17.3801	3.28951	16.967
3.29384	21.1472	3.29384	35.7043	3.29384	17.3472	3.29384	16.9729
3.29817	21.1276	3.29817	35.7404	3.29817	17.3406	3.29817	16.9012
3.30249	21.1531	3.30249	35.7248	3.30249	17.248	3.30249	16.8536
3.30682	21.0734	3.30682	35.5272	3.30682	17.2042	3.30682	16.8073
3.31115	20.9249	3.31115	35.5337	3.31115	17.141	3.31115	16.717
3.31548	20.9498	3.31548	35.3115	3.31548	17.1467	3.31548	16.662
3.31981	20.9212	3.31981	35.223	3.31981	17.1234	3.31981	16.6765
3.32414	20.9867	3.32414	35.1697	3.32414	17.0608	3.32414	16.6418
3.32847	20.8471	3.32847	35.2138	3.32847	17.0131	3.32847	16.6069
3.3328	20.7083	3.3328	35.1783	3.3328	17.0802	3.3328	16.5835
3.33713	20.7785	3.33713	34.9706	3.33713	17.0348	3.33713	16.545
3.34146	20.7954	3.34146	34.842	3.34146	17.0048	3.34146	16.4342
3.34579	20.7259	3.34579	34.676	3.34579	16.8835	3.34579	16.5077
3.35012	20.6326	3.35012	34.7393	3.35012	16.8212	3.35012	16.3807
3.35444	20.6028	3.35444	34.6398	3.35444	16.7858	3.35444	16.3316
3.35877	20.5635	3.35877	34.6012	3.35877	16.8129	3.35877	16.2883
3.3631	20.5779	3.3631	34.4723	3.3631	16.835	3.3631	16.2697
3.36743	20.5423	3.36743	34.5162	3.36743	16.7781	3.36743	16.2051
3.37176	20.4833	3.37176	34.3042	3.37176	16.6703	3.37176	16.166
3.37609	20.4079	3.37609	34.2774	3.37609	16.6604	3.37609	16.197
3.38042	20.2936	3.38042	34.1757	3.38042	16.6095	3.38042	16.1653
3.38475	20.2442	3.38475	34.047	3.38475	16.6442	3.38475	16.1153
3.38908	20.2843	3.38908	33.8865	3.38908	16.5982	3.38908	16.0091
3.39341	20.0716	3.39341	33.9263	3.39341	16.4978	3.39341	16.0686
3.39774	20.1218	3.39774	34.008	3.39774	16.4351	3.39774	16.0373
3.40206	20.2022	3.40206	33.9848	3.40206	16.4669	3.40206	15.9225
3.40639	20.0699	3.40639	33.8971	3.40639	16.4319	3.40639	15.9015
3.41072	20.0943	3.41072	33.6433	3.41072	16.3511	3.41072	15.9192
3.41505	20.0143	3.41505	33.5764	3.41505	16.2968	3.41505	15.855
3.41938	19.9601	3.41938	33.4977	3.41938	16.2908	3.41938	15.8211
3.42371	19.8545	3.42371	33.3677	3.42371	16.2065	3.42371	15.7913
3.42804	19.8243	3.42804	33.3129	3.42804	16.2042	3.42804	15.7048
3.43237	19.7298	3.43237	33.2699	3.43237	16.1577	3.43237	15.7194
3.4367	19.6936	3.4367	33.2055	3.4367	16.1413	3.4367	15.6582
3.44103	19.6331	3.44103	33.1159	3.44103	16.0457	3.44103	15.6587
3.44536	19.6242	3.44536	32.9503	3.44536	16.0423	3.44536	15.6371
3.44969	19.6207	3.44969	33.0722	3.44969	16.111	3.44969	15.6006
3.45401	19.5559	3.45401	32.9324	3.45401	16.0333	3.45401	15.5921
3.45834	19.4798	3.45834	32.7856	3.45834	15.951	3.45834	15.5084
3.46267	19.4748	3.46267	32.8008	3.46267	15.8294	3.46267	15.4506
3.467	19.3857	3.467	32.6243	3.467	15.8703	3.467	15.4928
3.47133	19.3333	3.47133	32.6529	3.47133	15.877	3.47133	15.4748
3.47566	19.33	3.47566	32.5906	3.47566	15.8037	3.47566	15.3852
3.47999	19.3086	3.47999	32.4348	3.47999	15.7998	3.47999	15.2539
3.48432	19.3313	3.48432	32.4243	3.48432	15.7719	3.48432	15.2569
3.48865	19.2543	3.48865	32.2704	3.48865	15.6982	3.48865	15.2423
3.49298	19.216	3.49298	32.1787	3.49298	15.6858	3.49298	15.2625
3.49731	19.1752	3.49731	32.2708	3.49731	15.6406	3.49731	15.149
3.50163	19.148	3.50163	32.1395	3.50163	15.6154	3.50163	15.0809
3.50596	19.0929	3.50596	32.0889	3.50596	15.6275	3.50596	15.0715
3.51029	19.055	3.51029	32.0605	3.51029	15.541	3.51029	15.0568
3.51462	18.925	3.51462	31.8537	3.51462	15.4812	3.51462	15.0152
3.51895	18.8731	3.51895	31.9057	3.51895	15.4684	3.51895	14.9617
3.52328	18.9242	3.52328	31.9772	3.52328	15.4324	3.52328	14.9604
3.52761	18.8306	3.52761	31.8001	3.52761	15.3328	3.52761	14.9166
3.53194	18.7925	3.53194	31.7077	3.53194	15.3204	3.53194	14.9182
3.53627	18.7871	3.53627	31.7409	3.53627	15.3269	3.53627	14.9019
3.5406	18.6895	3.5406	31.535	3.5406	15.3448	3.5406	14.8677
3.54493	18.6353	3.54493	31.4515	3.54493	15.2935	3.54493	14.8322
3.54926	18.5567	3.54926	31.4321	3.54926	15.2744	3.54926	14.7801
3.55358	18.5265	3.55358	31.3874	3.55358	15.1839	3.55358	14.7308
3.55791	18.522	3.55791	31.1745	3.55791	15.1686	3.55791	14.7237
3.56224	18.5584	3.56224	31.1144	3.56224	15.1461	3.56224	14.7538
3.56657	18.5381	3.56657	31.0736	3.56657	15.1229	3.56657	14.6219
3.5709	18.4491	3.5709	30.9379	3.5709	15.1258	3.5709	14.5888
3.57523	18.3901	3.57523	30.8896	3.57523	14.9935	3.57523	14.6549
3.57956	18.4303	3.57956	30.9554	3.57956	15.033	3.57956	14.5349
3.58389	18.4345	3.58389	30.9033	3.58389	15.0269	3.58389	14.5173
3.58822	18.3921	3.58822	30.7666	3.58822	14.9533	3.58822	14.5319
3.59255	18.3018	3.59255	30.641	3.59255	14.9208	3.59255	14.4592
3.59688	18.1695	3.59688	30.6061	3.59688	14.9239	3.59688	14.4403
3.60121	18.2297	3.60121	30.5544	3.60121	14.8535	3.60121	14.3628
3.60554	18.2341	3.60554	30.5394	3.60554	14.8534	3.60554	14.326
3.60986	18.1106	3.60986	30.4555	3.60986	14.865	3.60986	14.3288
3.61419	18.0994	3.61419	30.4416	3.61419	14.7132	3.61419	14.3379
3.61852	18.022	3.61852	30.288	3.61852	14.7602	3.61852	14.2934
3.62285	17.9793	3.62285	30.3468	3.62285	14.6581	3.62285	14.2045
3.62718	17.9813	3.62718	30.1973	3.62718	14.5915	3.62718	14.212
3.63151	17.9788	3.63151	30.0847	3.63151	14.6258	3.63151	14.2144
3.63584	17.9238	3.63584	29.8959	3.63584	14.5902	3.63584	14.2112
3.64017	17.9016	3.64017	29.9614	3.64017	14.5629	3.64017	14.14
3.6445	17.7857	3.6445	30.0948	3.6445	14.5316	3.6445	14.0833
3.64883	17.7488	3.64883	30.0406	3.64883	14.5023	3.64883	14.0394
3.65315	17.6814	3.65315	29.8303	3.65315	14.511	3.65315	14.0812
3.65748	17.6497	3.65748	29.7588	3.65748	14.5031	3.65748	14.0783
3.66181	17.6505	3.66181	29.7883	3.66181	14.4181	3.66181	13.9246
3.66614	17.6714	3.66614	29.642	3.66614	14.4349	3.66614	13.9055
3.67047	17.6727	3.67047	29.4714	3.67047	14.4663	3.67047	13.9243
3.6748	17.651	3.6748	29.4049	3.6748	14.4402	3.6748	13.8888
3.67913	17.5601	3.67913	29.4622	3.67913	14.3284	3.67913	13.8553
3.68346	17.4799	3.68346	29.3842	3.68346	14.2903	3.68346	13.8486
3.68779	17.4789	3.68779	29.3285	3.68779	14.2631	3.68779	13.8727
3.69212	17.382	3.69212	29.2512	3.69212	14.2727	3.69212	13.8367
3.69645	17.3907	3.69645	29.1456	3.69645	14.2773	3.69645	13.7741
3.70078	17.3589	3.70078	29.1702	3.70078	14.1752	3.70078	13.704
3.70511	17.348	3.70511	29.1504	3.70511	14.1425	3.70511	13.6925
3.70943	17.2903	3.70943	29.0133	3.70943	14.0872	3.70943	13.7048
3.71376	17.2222	3.71376	29.0115	3.71376	14.0871	3.71376	13.6657
3.71809	17.157	3.71809	28.8776	3.71809	14.1618	3.71809	13.6128
3.72242	17.0998	3.72242	28.8444	3.72242	14.1143	3.72242	13.5718
3.72675	17.1747	3.72675	28.7541	3.72675	14.0265	3.72675	13.5628
3.73108	17.1546	3.73108	28.5965	3.73108	13.9953	3.73108	13.5317
3.73541	17.1237	3.73541	28.5148	3.73541	14.0097	3.73541	13.4967
3.73974	17.056	3.73974	28.4998	3.73974	13.8925	3.73974	13.4749
3.74407	17.0507	3.74407	28.5166	3.74407	13.9163	3.74407	13.4147
3.7484	17.002	3.7484	28.4622	3.7484	13.8838	3.7484	13.3485
3.75273	16.9041	3.75273	28.4217	3.75273	13.835	3.75273	13.3903
3.75705	16.89	3.75705	28.4643	3.75705	13.8436	3.75705	13.4027
3.76138	16.8465	3.76138	28.3563	3.76138	13.745	3.76138	13.3545
3.76571	16.7842	3.76571	28.3049	3.76571	13.7256	3.76571	13.331
3.77004	16.6974	3.77004	28.1839	3.77004	13.7333	3.77004	13.2447
3.77437	16.6803	3.77437	28.2568	3.77437	13.7509	3.77437	13.1782
3.7787	16.6935	3.7787	28.2166	3.7787	13.7745	3.7787	13.169
3.78303	16.731	3.78303	28.1124	3.78303	13.7292	3.78303	13.1667
3.78736	16.6626	3.78736	28.0339	3.78736	13.5906	3.78736	13.1084
3.79169	16.6285	3.79169	27.9099	3.79169	13.6543	3.79169	13.1384
3.79602	16.6184	3.79602	27.9741	3.79602	13.5341	3.79602	13.1468
3.80035	16.5584	3.80035	27.8839	3.80035	13.5268	3.80035	13.1293
3.80468	16.5911	3.80468	27.8722	3.80468	13.547	3.80468	13.0996
3.809	16.5635	3.809	27.6244	3.809	13.5915	3.809	13.0847
3.81333	16.5472	3.81333	27.488	3.81333	13.5409	3.81333	13.0276
3.81766	16.5434	3.81766	27.4845	3.81766	13.4673	3.81766	13.0392
3.82199	16.3544	3.82199	27.4653	3.82199	13.3799	3.82199	12.9965
3.82632	16.403	3.82632	27.3426	3.82632	13.4143	3.82632	12.9586
3.83065	16.362	3.83065	27.4205	3.83065	13.4361	3.83065	12.9175
3.83498	16.2866	3.83498	27.4284	3.83498	13.3619	3.83498	12.9102
3.83931	16.3162	3.83931	27.4447	3.83931	13.4252	3.83931	12.8561
3.84364	16.3604	3.84364	27.3171	3.84364	13.3763	3.84364	12.7785
3.84797	16.2966	3.84797	27.2998	3.84797	13.3227	3.84797	12.7651
3.8523	16.2262	3.8523	27.19	3.8523	13.289	3.8523	12.7709
3.85663	16.1767	3.85663	27.0775	3.85663	13.2738	3.85663	12.7343
3.86095	16.1044	3.86095	27.0393	3.86095	13.2212	3.86095	12.7704
3.86528	16.139	3.86528	27.0482	3.86528	13.1786	3.86528	12.7428
3.86961	16.1035	3.86961	26.9353	3.86961	13.0744	3.86961	12.7014
3.87394	16.0722	3.87394	26.9518	3.87394	13.0815	3.87394	12.6858
3.87827	16.031	3.87827	26.739	3.87827	13.1569	3.87827	12.6431
3.8826	16.0051	3.8826	26.5805	3.8826	13.1602	3.8826	12.6753
3.88693	15.9132	3.88693	26.7285	3.88693	13.1082	3.88693	12.6328
3.89126	15.9448	3.89126	26.7235	3.89126	13.0936	3.89126	12.6177
3.89559	15.9705	3.89559	26.5357	3.89559	13.1138	3.89559	12.5695
3.89992	15.9347	3.89992	26.574	3.89992	13.0289	3.89992	12.479
3.90425	15.8451	3.90425	26.4641	3.90425	13.0189	3.90425	12.4777
3.90857	15.7876	3.90857	26.4565	3.90857	12.8926	3.90857	12.4733
3.9129	15.724	3.9129	26.5386	3.9129	12.9455	3.9129	12.4547
3.91723	15.7793	3.91723	26.3938	3.91723	12.9904	3.91723	12.4103
3.92156	15.7643	3.92156	26.1944	3.92156	12.9031	3.92156	12.3953
3.92589	15.6957	3.92589	26.2089	3.92589	12.9019	3.92589	12.3958
3.93022	15.6764	3.93022	26.246	3.93022	12.8637	3.93022	12.3753
3.93455	15.7143	3.93455	26.2364	3.93455	12.863	3.93455	12.3289
3.93888	15.5656	3.93888	26.2733	3.93888	12.7946	3.93888	12.2652
3.94321	15.5559	3.94321	26.1643	3.94321	12.7502	3.94321	12.2934
3.94754	15.5661	3.94754	26.0509	3.94754	12.7624	3.94754	12.3
3.95187	15.5788	3.95187	25.9469	3.95187	12.7735	3.95187	12.2558
3.9562	15.5632	3.9562	25.8781	3.9562	12.7534	3.9562	12.2643
3.96053	15.5059	3.96053	25.8353	3.96053	12.7105	3.96053	12.2199
3.96485	15.5069	3.96485	25.8214	3.96485	12.6492	3.96485	12.1739
3.96918	15.4584	3.96918	25.7632	3.96918	12.6049	3.96918	12.2029
3.97351	15.5047	3.97351	25.7211	3.97351	12.5497	3.97351	12.2123
3.97784	15.4543	3.97784	25.7152	3.97784	12.6049	3.97784	12.1615
3.98217	15.3231	3.98217	25.6672	3.98217	12.6372	3.98217	12.1002
3.9865	15.3384	3.9865	25.5726	3.9865	12.647	3.9865	12.0855
3.99083	15.2476	3.99083	25.5542	3.99083	12.5621	3.99083	12.0692
3.99516	15.2497	3.99516	25.4819	3.99516	12.4775	3.99516	12.0541
3.99949	15.2269	3.99949	25.4157	3.99949	12.4086	3.99949	12.0612
4.00382	15.1556	4.00382	25.3103	4.00382	12.384	4.00382	12.034
4.00814	15.1192	4.00814	25.3948	4.00814	12.4302	4.00814	12.0276
4.01248	15.0767	4.01248	25.3089	4.01248	12.3711	4.01248	11.9631
4.0168	15.0212	4.0168	25.2066	4.0168	12.3565	4.0168	11.9603
4.02113	15.1259	4.02113	25.1862	4.02113	12.3699	4.02113	11.9637
4.02546	15.1563	4.02546	25.053	4.02546	12.3442	4.02546	11.9384
4.02979	15.0982	4.02979	25.0136	4.02979	12.3493	4.02979	11.9141
4.03412	15.0591	4.03412	25.1264	4.03412	12.3449	4.03412	11.7979
4.03845	14.9894	4.03845	25.1538	4.03845	12.3189	4.03845	11.8089
4.04278	14.8902	4.04278	25.0926	4.04278	12.2457	4.04278	11.8221
4.04711	14.9683	4.04711	24.9424	4.04711	12.3062	4.04711	11.7902
4.05144	15.0067	4.05144	24.8836	4.05144	12.2592	4.05144	11.7875
4.05577	14.9188	4.05577	24.852	4.05577	12.2458	4.05577	11.7482
4.06009	14.8288	4.06009	24.7966	4.06009	12.2005	4.06009	11.7392
4.06442	14.8293	4.06442	24.7504	4.06442	12.1639	4.06442	11.7424
4.06875	14.8266	4.06875	24.7266	4.06875	12.1511	4.06875	11.6985
4.07308	14.7889	4.07308	24.793	4.07308	12.1143	4.07308	11.6896
4.07741	14.7986	4.07741	24.7365	4.07741	12.139	4.07741	11.7233
4.08174	14.7222	4.08174	24.5296	4.08174	12.1103	4.08174	11.6355
4.08607	14.7435	4.08607	24.4857	4.08607	12.0208	4.08607	11.5687
4.0904	14.687	4.0904	24.5846	4.0904	12.0334	4.0904	11.5976
4.09473	14.6615	4.09473	24.4606	4.09473	11.9853	4.09473	11.5691
4.09906	14.6248	4.09906	24.4093	4.09906	11.9966	4.09906	11.5288
4.10339	14.5937	4.10339	24.3545	4.10339	12.0037	4.10339	11.5321
4.10772	14.6046	4.10772	24.2851	4.10772	11.9307	4.10772	11.5223
4.11205	14.5706	4.11205	24.2702	4.11205	11.96	4.11205	11.4962
4.11637	14.5178	4.11637	24.3066	4.11637	11.9579	4.11637	11.4684
4.1207	14.5018	4.1207	24.2066	4.1207	11.928	4.1207	11.4359
4.12503	14.4825	4.12503	24.1421	4.12503	11.9273	4.12503	11.3987
4.12936	14.3789	4.12936	24.1631	4.12936	11.9475	4.12936	11.3879
4.13369	14.3761	4.13369	24.1352	4.13369	11.8457	4.13369	11.3617
4.13802	14.413	4.13802	24.002	4.13802	11.8524	4.13802	11.3484
4.14235	14.3839	4.14235	23.924	4.14235	11.799	4.14235	11.357
4.14668	14.3871	4.14668	23.885	4.14668	11.6827	4.14668	11.3177
4.15101	14.3506	4.15101	23.8526	4.15101	11.6869	4.15101	11.3333
4.15534	14.3537	4.15534	23.8466	4.15534	11.7357	4.15534	11.2913
4.15967	14.3065	4.15967	23.7505	4.15967	11.7367	4.15967	11.2096
4.16399	14.302	4.16399	23.7018	4.16399	11.6973	4.16399	11.2327
4.16832	14.2567	4.16832	23.6941	4.16832	11.657	4.16832	11.2695
4.17265	14.2297	4.17265	23.5843	4.17265	11.7207	4.17265	11.298
4.17698	14.1976	4.17698	23.7529	4.17698	11.6268	4.17698	11.2937
4.18131	14.2063	4.18131	23.7982	4.18131	11.6256	4.18131	11.2967
4.18564	14.2037	4.18564	23.7504	4.18564	11.6161	4.18564	11.2532
4.18997	14.1191	4.18997	23.6117	4.18997	11.5568	4.18997	11.1851
4.1943	14.1074	4.1943	23.5992	4.1943	11.5393	4.1943	11.1454
4.19863	14.0926	4.19863	23.3784	4.19863	11.6036	4.19863	11.1093
4.20296	14.0336	4.20296	23.3798	4.20296	11.6125	4.20296	11.0468
4.20729	14.0043	4.20729	23.395	4.20729	11.5424	4.20729	11.0503
4.21162	14.0753	4.21162	23.3659	4.21162	11.4833	4.21162	11.0672
4.21594	13.9391	4.21594	23.3843	4.21594	11.5108	4.21594	11.0497
4.22027	13.9315	4.22027	23.3852	4.22027	11.5152	4.22027	11.0331
4.2246	13.9349	4.2246	23.2441	4.2246	11.4317	4.2246	11.0607
4.22893	13.944	4.22893	23.125	4.22893	11.4335	4.22893	10.9962
4.23326	13.8851	4.23326	23.1408	4.23326	11.4246	4.23326	10.9868
4.23759	13.9353	4.23759	23.1412	4.23759	11.4474	4.23759	10.9459
4.24192	13.9721	4.24192	23.0943	4.24192	11.4709	4.24192	10.8952
4.24625	13.9249	4.24625	23.157	4.24625	11.3915	4.24625	10.8918
4.25058	13.8845	4.25058	23.114	4.25058	11.3583	4.25058	10.8508
4.25491	13.8041	4.25491	22.9938	4.25491	11.2988	4.25491	10.8602
4.25924	13.7906	4.25924	22.8787	4.25924	11.2412	4.25924	10.9078
4.26356	13.8046	4.26356	22.8331	4.26356	11.3113	4.26356	10.8392
4.26789	13.7757	4.26789	22.7542	4.26789	11.2946	4.26789	10.8685
4.27222	13.6791	4.27222	22.8165	4.27222	11.2603	4.27222	10.8838
4.27655	13.7312	4.27655	22.7347	4.27655	11.284	4.27655	10.7952
4.28088	13.6973	4.28088	22.6077	4.28088	11.2704	4.28088	10.8241
4.28521	13.6569	4.28521	22.5919	4.28521	11.2803	4.28521	10.8386
4.28954	13.6762	4.28954	22.6134	4.28954	11.2428	4.28954	10.8119
4.29387	13.6531	4.29387	22.6809	4.29387	11.2206	4.29387	10.7671
4.2982	13.6972	4.2982	22.6921	4.2982	11.2094	4.2982	10.7049
4.30253	13.6729	4.30253	22.5583	4.30253	11.1534	4.30253	10.7374
4.30686	13.6592	4.30686	22.4985	4.30686	11.1083	4.30686	10.6964
4.31119	13.718	4.31119	22.4507	4.31119	11.1434	4.31119	10.7382
4.31552	13.7109	4.31552	22.4558	4.31552	11.1789	4.31552	10.7306
4.31984	13.7262	4.31984	22.4085	4.31984	11.2264	4.31984	10.6872
4.32417	13.6584	4.32417	22.4435	4.32417	11.1243	4.32417	10.6765
4.3285	13.6469	4.3285	22.4396	4.3285	11.1088	4.3285	10.7528
4.33283	13.6622	4.33283	22.3277	4.33283	11.0995	4.33283	10.6844
4.33716	13.6082	4.33716	22.2721	4.33716	11.0344	4.33716	10.5773
4.34149	13.4407	4.34149	22.1334	4.34149	11.0399	4.34149	10.6113
4.34582	13.3958	4.34582	22.2454	4.34582	10.958	4.34582	10.5734
4.35015	13.4129	4.35015	22.1777	4.35015	10.9008	4.35015	10.5426
4.35448	13.3608	4.35448	22.1798	4.35448	10.9558	4.35448	10.5407
4.35881	13.3259	4.35881	22.0738	4.35881	10.9559	4.35881	10.554
4.36314	13.3504	4.36314	21.9724	4.36314	10.9569	4.36314	10.5223
4.36747	13.3395	4.36747	22.0717	4.36747	10.9069	4.36747	10.4631
4.37179	13.3238	4.37179	22.0884	4.37179	10.8432	4.37179	10.4588
4.37612	13.345	4.37612	22.0223	4.37612	10.8713	4.37612	10.4712
4.38045	13.2523	4.38045	21.9269	4.38045	10.9148	4.38045	10.3893
4.38478	13.2577	4.38478	21.8851	4.38478	10.857	4.38478	10.419
4.38911	13.2095	4.38911	21.8944	4.38911	10.8236	4.38911	10.4163
4.39344	13.2377	4.39344	21.751	4.39344	10.8354	4.39344	10.3888
4.39777	13.159	4.39777	21.8188	4.39777	10.77	4.39777	10.3496
4.4021	13.1054	4.4021	21.7602	4.4021	10.8377	4.4021	10.3615
4.40643	13.1273	4.40643	21.6603	4.40643	10.8177	4.40643	10.3544
4.41076	13.1043	4.41076	21.7108	4.41076	10.796	4.41076	10.3493
4.41509	13.0504	4.41509	21.6442	4.41509	10.7532	4.41509	10.333
4.41941	13.1066	4.41941	21.5572	4.41941	10.7712	4.41941	10.2746
4.42374	13.1395	4.42374	21.5767	4.42374	10.8067	4.42374	10.3069
4.42807	13.0445	4.42807	21.5037	4.42807	10.7576	4.42807	10.3241
4.4324	13.068	4.4324	21.5919	4.4324	10.6824	4.4324	10.276
4.43673	13.0671	4.43673	21.7902	4.43673	10.659	4.43673	10.2485
4.44106	12.9967	4.44106	21.586	4.44106	10.6985	4.44106	10.2257
4.44539	12.9655	4.44539	21.639	4.44539	10.7053	4.44539	10.1923
4.44972	13.0317	4.44972	21.5942	4.44972	10.644	4.44972	10.2523
4.45405	12.9836	4.45405	21.3961	4.45405	10.6893	4.45405	10.2039
4.45838	12.9531	4.45838	21.3923	4.45838	10.7079	4.45838	10.221
4.46271	12.962	4.46271	21.4445	4.46271	10.6337	4.46271	10.2458
4.46704	12.9077	4.46704	21.3681	4.46704	10.6419	4.46704	10.2128
4.47136	12.8807	4.47136	21.2855	4.47136	10.7108	4.47136	10.1987
4.47569	12.8918	4.47569	21.1873	4.47569	10.6568	4.47569	10.183
4.48002	12.972	4.48002	21.3366	4.48002	10.5684	4.48002	10.1551
4.48435	12.9025	4.48435	21.1644	4.48435	10.546	4.48435	10.1307
4.48868	12.8574	4.48868	21.147	4.48868	10.5756	4.48868	10.0894
4.49301	12.8592	4.49301	21.2261	4.49301	10.5282	4.49301	10.1045
4.49734	12.8427	4.49734	21.1398	4.49734	10.5228	4.49734	10.0577
4.50167	12.819	4.50167	21.1126	4.50167	10.5714	4.50167	10.0673
4.506	12.801	4.506	21.0856	4.506	10.5809	4.506	10.0459
4.51033	12.7572	4.51033	21.0739	4.51033	10.4951	4.51033	10.0386
4.51466	12.779	4.51466	21.1136	4.51466	10.4719	4.51466	10.0402
4.51898	12.8388	4.51898	21.0586	4.51898	10.4927	4.51898	10.0186
4.52331	12.843	4.52331	21.0376	4.52331	10.4802	4.52331	10.027
4.52764	12.8454	4.52764	20.9526	4.52764	10.4665	4.52764	10.0668
4.53197	12.8502	4.53197	20.8929	4.53197	10.4822	4.53197	10.053
4.5363	12.8124	4.5363	20.8792	4.5363	10.4427	4.5363	10.0989
4.54063	12.764	4.54063	20.9564	4.54063	10.4471	4.54063	10.044
4.54496	12.7521	4.54496	20.8991	4.54496	10.4626	4.54496	9.97991
4.54929	12.7306	4.54929	20.702	4.54929	10.4631	4.54929	9.98781
4.55362	12.6383	4.55362	20.9005	4.55362	10.4808	4.55362	9.97978
4.55795	12.6568	4.55795	20.821	4.55795	10.4634	4.55795	9.97585
4.56228	12.7619	4.56228	20.8523	4.56228	10.4291	4.56228	9.92602
4.56661	12.6829	4.56661	20.8021	4.56661	10.4245	4.56661	9.98094
4.57094	12.6401	4.57094	20.7163	4.57094	10.4136	4.57094	10.016
4.57526	12.691	4.57526	20.7978	4.57526	10.4376	4.57526	10.0261
4.57959	12.697	4.57959	20.7926	4.57959	10.4403	4.57959	9.99337
4.58392	12.6829	4.58392	20.6422	4.58392	10.4717	4.58392	9.98124
4.58825	12.6337	4.58825	20.6049	4.58825	10.43	4.58825	9.93729
4.59258	12.6857	4.59258	20.6275	4.59258	10.4615	4.59258	9.92133
4.59691	12.6424	4.59691	20.5124	4.59691	10.469	4.59691	9.92098
4.60124	12.6409	4.60124	20.6261	4.60124	10.4603	4.60124	9.87089
4.60557	12.6506	4.60557	20.6029	4.60557	10.4076	4.60557	9.89537
4.6099	12.6613	4.6099	20.5695	4.6099	10.4131	4.6099	9.88896
4.61423	12.7112	4.61423	20.6793	4.61423	10.3994	4.61423	9.9182
4.61855	12.6337	4.61855	20.6145	4.61855	10.4877	4.61855	9.86475
4.62288	12.6315	4.62288	20.4118	4.62288	10.4929	4.62288	9.90151
4.62721	12.6533	4.62721	20.4296	4.62721	10.4467	4.62721	9.9324
4.63154	12.6426	4.63154	20.4322	4.63154	10.4408	4.63154	10.0057
4.63587	12.5805	4.63587	20.4652	4.63587	10.4867	4.63587	9.96807
4.6402	12.6516	4.6402	20.5765	4.6402	10.4902	4.6402	9.90434
4.64453	12.7023	4.64453	20.5035	4.64453	10.4732	4.64453	9.90992
4.64886	12.7109	4.64886	20.4941	4.64886	10.5257	4.64886	9.9397
4.65319	12.6953	4.65319	20.4849	4.65319	10.5184	4.65319	9.92233
4.65752	12.7901	4.65752	20.3972	4.65752	10.5734	4.65752	9.90547
4.66185	12.8385	4.66185	20.4612	4.66185	10.5501	4.66185	9.93002
4.66618	12.7842	4.66618	20.4467	4.66618	10.5479	4.66618	9.93103
4.67051	12.8307	4.67051	20.4756	4.67051	10.5946	4.67051	9.92589
4.67483	12.8631	4.67483	20.5904	4.67483	10.684	4.67483	9.97727
4.67916	12.8856	4.67916	20.6033	4.67916	10.6943	4.67916	9.94823
4.68349	12.9599	4.68349	20.5479	4.68349	10.6781	4.68349	10.0132
4.68782	13.0368	4.68782	20.5217	4.68782	10.7321	4.68782	10.0414
4.69215	13.042	4.69215	20.4596	4.69215	10.7919	4.69215	10.0501
4.69648	13.1334	4.69648	20.4729	4.69648	10.8048	4.69648	10.0965
4.70081	13.2749	4.70081	20.646	4.70081	10.906	4.70081	10.0567
4.70514	13.3518	4.70514	20.76	4.70514	11.0011	4.70514	10.1089
4.70947	13.4219	4.70947	20.7399	4.70947	11.121	4.70947	10.1886
4.7138	13.6104	4.7138	20.8394	4.7138	11.2081	4.7138	10.2316
4.71813	13.7625	4.71813	20.9902	4.71813	11.2969	4.71813	10.2845
4.72246	13.8652	4.72246	21.1257	4.72246	11.4151	4.72246	10.325
4.72678	13.9832	4.72678	21.0925	4.72678	11.5501	4.72678	10.3875
4.73111	14.1737	4.73111	21.2018	4.73111	11.703	4.73111	10.5303
4.73544	14.3927	4.73544	21.4843	4.73544	11.835	4.73544	10.5767
4.73977	14.5686	4.73977	21.5979	4.73977	11.9627	4.73977	10.6242
4.7441	14.8614	4.7441	21.6455	4.7441	12.1743	4.7441	10.7391
4.74843	15.0934	4.74843	21.9034	4.74843	12.4177	4.74843	10.8496
4.75276	15.3688	4.75276	22.1698	4.75276	12.6737	4.75276	10.972
4.75709	15.7892	4.75709	22.3722	4.75709	12.9115	4.75709	11.1581
4.76142	16.2071	4.76142	22.8052	4.76142	13.2892	4.76142	11.3161
4.76575	16.705	4.76575	23.097	4.76575	13.7324	4.76575	11.5615
4.77008	17.2363	4.77008	23.4761	4.77008	14.1667	4.77008	11.766
4.7744	17.9064	4.7744	24.0377	4.7744	14.6183	4.7744	12.0836
4.77873	18.7007	4.77873	24.7073	4.77873	15.3069	4.77873	12.41
4.78306	19.646	4.78306	25.321	4.78306	16.0723	4.78306	12.8118
4.78739	20.7759	4.78739	26.302	4.78739	16.8818	4.78739	13.3082
4.79172	22.0882	4.79172	27.2777	4.79172	17.8084	4.79172	13.8803
4.79605	23.6431	4.79605	28.4911	4.79605	18.9086	4.79605	14.6065
4.80038	25.4972	4.80038	30.14	4.80038	20.2936	4.80038	15.4772
4.80471	27.6424	4.80471	32.0779	4.80471	22.0526	4.80471	16.5815
4.80904	29.7765	4.80904	34.1111	4.80904	24.0471	4.80904	18.0378
4.81337	31.8915	4.81337	36.4506	4.81337	26.3349	4.81337	19.938
4.8177	33.699	4.8177	39.0427	4.8177	28.8573	4.8177	22.3284
4.82203	34.8795	4.82203	41.3717	4.82203	31.3392	4.82203	25.2504
4.82635	35.3128	4.82635	43.1782	4.82635	33.7474	4.82635	28.7849
4.83068	34.9495	4.83068	43.9556	4.83068	35.6259	4.83068	32.66
4.83501	33.697	4.83501	43.7633	4.83501	36.5419	4.83501	36.6618
4.83934	31.8743	4.83934	42.3915	4.83934	36.394	4.83934	40.0954
4.84367	29.7198	4.84367	40.1639	4.84367	35.2404	4.84367	42.4036
4.848	27.4414	4.848	37.3991	4.848	33.1923	4.848	43.0613
4.85233	25.2847	4.85233	34.7091	4.85233	30.7081	4.85233	41.8975
4.85666	23.383	4.85666	32.256	4.85666	27.9823	4.85666	39.1505
4.86099	21.7489	4.86099	30.1612	4.86099	25.3252	4.86099	35.3691
4.86532	20.3086	4.86532	28.4338	4.86532	23.1016	4.86532	31.1408
4.86965	19.14	4.86965	27.0646	4.86965	21.1307	4.86965	27.1084
4.87397	18.1738	4.87397	25.9266	4.87397	19.4165	4.87397	23.581
4.8783	17.348	4.8783	24.9226	4.8783	18.0763	4.8783	20.738
4.88263	16.7187	4.88263	24.1035	4.88263	16.8808	4.88263	18.5023
4.88696	16.1388	4.88696	23.4111	4.88696	15.9878	4.88696	16.7154
4.89129	15.6185	4.89129	22.8765	4.89129	15.244	4.89129	15.433
4.89562	15.1957	4.89562	22.2818	4.89562	14.559	4.89562	14.4491
4.89995	14.7487	4.89995	21.9096	4.89995	13.9579	4.89995	13.6615
4.90428	14.4724	4.90428	21.5542	4.90428	13.4616	4.90428	13.0457
4.90861	14.2176	4.90861	21.3627	4.90861	13.0192	4.90861	12.5382
4.91294	13.9866	4.91294	20.9551	4.91294	12.6379	4.91294	12.053
4.91727	13.7848	4.91727	20.8355	4.91727	12.4056	4.91727	11.6414
4.9216	13.6713	4.9216	20.6021	4.9216	12.1524	4.9216	11.3687
4.92593	13.5854	4.92593	20.3167	4.92593	11.8811	4.92593	11.1091
4.93025	13.4046	4.93025	20.276	4.93025	11.7253	4.93025	10.943
4.93458	13.3274	4.93458	20.2889	4.93458	11.5543	4.93458	10.778
4.93891	13.259	4.93891	20.1846	4.93891	11.3996	4.93891	10.6665
4.94324	13.1498	4.94324	20.1049	4.94324	11.2905	4.94324	10.5141
4.94757	13.1708	4.94757	19.9935	4.94757	11.0809	4.94757	10.39
4.9519	13.1996	4.9519	19.9254	4.9519	11.0509	4.9519	10.3099
4.95623	13.2418	4.95623	20.0269	4.95623	10.9957	4.95623	10.2935
4.96056	13.4126	4.96056	20.1572	4.96056	10.9994	4.96056	10.1885
4.96489	13.5315	4.96489	20.048	4.96489	11.0783	4.96489	10.1824
4.96922	13.8079	4.96922	20.1063	4.96922	11.1325	4.96922	10.2765
4.97354	14.1866	4.97354	20.3315	4.97354	11.3122	4.97354	10.3353
4.97788	14.8204	4.97788	20.6882	4.97788	11.4777	4.97788	10.4988
4.9822	15.5895	4.9822	21.3065	4.9822	11.8828	4.9822	10.7329
4.98653	16.4971	4.98653	21.9198	4.98653	12.309	4.98653	11.1105
4.99086	17.6203	4.99086	22.6543	4.99086	12.9456	4.99086	11.6273
4.99519	19.0579	4.99519	23.5396	4.99519	13.7943	4.99519	12.1836
4.99952	20.6089	4.99952	24.6693	4.99952	14.7546	4.99952	12.9438
5.00385	22.3282	5.00385	25.7919	5.00385	15.9271	5.00385	13.7707
5.00818	24.2654	5.00818	27.0681	5.00818	17.0923	5.00818	14.6789
5.01251	26.5598	5.01251	28.366	5.01251	18.2936	5.01251	15.4433
5.01684	28.9177	5.01684	29.8118	5.01684	19.6193	5.01684	16.1014
5.02117	31.3708	5.02117	31.5932	5.02117	21.0924	5.02117	16.6596
5.0255	33.6957	5.0255	33.7024	5.0255	23.0218	5.0255	17.2719
5.02982	35.4592	5.02982	36.1104	5.02982	25.2733	5.02982	17.9904
5.03415	36.2843	5.03415	38.1348	5.03415	27.7993	5.03415	19.088
5.03848	35.7127	5.03848	39.615	5.03848	30.1409	5.03848	20.6727
5.04281	33.9443	5.04281	39.8085	5.04281	31.7705	5.04281	22.6384
5.04714	31.1705	5.04714	38.5454	5.04714	32.2292	5.04714	24.7861
5.05147	27.7491	5.05147	35.9717	5.05147	31.1868	5.05147	26.6589
5.0558	24.2922	5.0558	32.4647	5.0558	28.8188	5.0558	27.7294
5.06013	21.1332	5.06013	28.9197	5.06013	25.4913	5.06013	27.5662
5.06446	18.4459	5.06446	25.9984	5.06446	21.9862	5.06446	25.9947
5.06879	16.4926	5.06879	23.8205	5.06879	18.8394	5.06879	23.5748
5.07312	15.057	5.07312	22.0693	5.07312	16.1987	5.07312	20.6807
5.07744	14.053	5.07744	20.8346	5.07744	14.2271	5.07744	17.7754
5.08177	13.3761	5.08177	20.0767	5.08177	12.8424	5.08177	15.2698
5.0861	12.7678	5.0861	19.5253	5.0861	11.9221	5.0861	13.2994
5.09043	12.4145	5.09043	19.2346	5.09043	11.2121	5.09043	11.9274
5.09476	12.1363	5.09476	18.9458	5.09476	10.7531	5.09476	11.0331
5.09909	11.9489	5.09909	18.6657	5.09909	10.3406	5.09909	10.3934
5.10342	11.8312	5.10342	18.4568	5.10342	10.1069	5.10342	9.91561
5.10775	11.6182	5.10775	18.3236	5.10775	9.90478	5.10775	9.64925
5.11208	11.5468	5.11208	18.2779	5.11208	9.73702	5.11208	9.4201
5.11641	11.4413	5.11641	18.1715	5.11641	9.60066	5.11641	9.24477
5.12074	11.4359	5.12074	17.9966	5.12074	9.46466	5.12074	9.19693
5.12507	11.376	5.12507	17.9046	5.12507	9.40683	5.12507	9.09289
5.12939	11.223	5.12939	17.9021	5.12939	9.34622	5.12939	8.9718
5.13372	11.1423	5.13372	17.7818	5.13372	9.23817	5.13372	8.93051
5.13805	11.0972	5.13805	17.8306	5.13805	9.2483	5.13805	8.89449
5.14238	11.0422	5.14238	17.6889	5.14238	9.17686	5.14238	8.80147
5.14671	10.9067	5.14671	17.662	5.14671	9.13648	5.14671	8.74575
5.15104	10.8819	5.15104	17.5725	5.15104	9.16177	5.15104	8.68579
5.15537	10.8762	5.15537	17.6155	5.15537	9.10807	5.15537	8.66861
5.1597	10.899	5.1597	17.5639	5.1597	9.00279	5.1597	8.66453
5.16403	10.8109	5.16403	17.4192	5.16403	8.97078	5.16403	8.58416
5.16836	10.8422	5.16836	17.4211	5.16836	8.94705	5.16836	8.5764
5.17269	10.8372	5.17269	17.3262	5.17269	8.90115	5.17269	8.58355
5.17701	10.7587	5.17701	17.3162	5.17701	8.97204	5.17701	8.54646
5.18135	10.7057	5.18135	17.3381	5.18135	8.90389	5.18135	8.4967
5.18567	10.7535	5.18567	17.3421	5.18567	8.84808	5.18567	8.46607
5.19	10.6884	5.19	17.2598	5.19	8.79487	5.19	8.46715
5.19433	10.6564	5.19433	17.2578	5.19433	8.82764	5.19433	8.44644
5.19866	10.692	5.19866	17.151	5.19866	8.7829	5.19866	8.45507
5.20299	10.6954	5.20299	17.1172	5.20299	8.77047	5.20299	8.42018
5.20732	10.6601	5.20732	17.1642	5.20732	8.78625	5.20732	8.41525
5.21165	10.5988	5.21165	17.2071	5.21165	8.75779	5.21165	8.41811
5.21598	10.5659	5.21598	17.1617	5.21598	8.74444	5.21598	8.35963
5.22031	10.5213	5.22031	17.0861	5.22031	8.75003	5.22031	8.38872
5.22464	10.5497	5.22464	16.995	5.22464	8.7319	5.22464	8.38909
5.22896	10.5327	5.22896	17.0478	5.22896	8.70234	5.22896	8.3544
5.23329	10.5328	5.23329	17.0122	5.23329	8.74362	5.23329	8.34958
5.23762	10.5207	5.23762	17.0225	5.23762	8.69799	5.23762	8.31878
5.24195	10.5191	5.24195	17.0009	5.24195	8.63958	5.24195	8.26383
5.24628	10.5047	5.24628	17.0103	5.24628	8.62692	5.24628	8.25832
5.25061	10.4705	5.25061	16.9884	5.25061	8.61952	5.25061	8.27268
5.25494	10.4605	5.25494	16.9617	5.25494	8.69241	5.25494	8.29294
5.25927	10.3921	5.25927	16.9427	5.25927	8.62816	5.25927	8.28155
5.2636	10.3955	5.2636	16.9131	5.2636	8.62569	5.2636	8.21982
5.26793	10.4635	5.26793	16.9011	5.26793	8.63335	5.26793	8.20568
5.27226	10.418	5.27226	16.925	5.27226	8.63791	5.27226	8.2307
5.27659	10.3391	5.27659	16.8929	5.27659	8.55812	5.27659	8.20726
5.28092	10.3237	5.28092	16.7732	5.28092	8.59187	5.28092	8.2142
5.28524	10.362	5.28524	16.8011	5.28524	8.58274	5.28524	8.174
5.28957	10.3951	5.28957	16.8328	5.28957	8.59312	5.28957	8.1872
5.2939	10.3679	5.2939	16.7432	5.2939	8.55834	5.2939	8.15321
5.29823	10.2769	5.29823	16.7147	5.29823	8.56376	5.29823	8.14229
5.30256	10.3256	5.30256	16.6892	5.30256	8.54391	5.30256	8.11653
5.30689	10.3449	5.30689	16.7077	5.30689	8.49185	5.30689	8.16835
5.31122	10.3069	5.31122	16.6263	5.31122	8.52215	5.31122	8.15463
5.31555	10.253	5.31555	16.7547	5.31555	8.51455	5.31555	8.11697
5.31988	10.2692	5.31988	16.72	5.31988	8.50449	5.31988	8.15148
5.32421	10.292	5.32421	16.6446	5.32421	8.42865	5.32421	8.14612
5.32854	10.2773	5.32854	16.6295	5.32854	8.43778	5.32854	8.13731
5.33286	10.2659	5.33286	16.67	5.33286	8.49889	5.33286	8.1234
5.33719	10.2815	5.33719	16.7301	5.33719	8.4355	5.33719	8.06036
5.34152	10.2227	5.34152	16.7407	5.34152	8.49548	5.34152	8.06336
5.34585	10.2302	5.34585	16.6748	5.34585	8.46953	5.34585	8.0934
5.35018	10.2292	5.35018	16.561	5.35018	8.42994	5.35018	8.10411
5.35451	10.2525	5.35451	16.5224	5.35451	8.43485	5.35451	8.08139
5.35884	10.2961	5.35884	16.6359	5.35884	8.40607	5.35884	8.09392
5.36317	10.1938	5.36317	16.5688	5.36317	8.40402	5.36317	8.06364
5.3675	10.203	5.3675	16.4419	5.3675	8.37043	5.3675	8.01474
5.37183	10.2164	5.37183	16.4516	5.37183	8.38459	5.37183	8.01562
5.37616	10.1564	5.37616	16.4457	5.37616	8.35894	5.37616	8.0219
5.38049	10.1431	5.38049	16.5248	5.38049	8.35265	5.38049	8.03058
5.38481	10.1731	5.38481	16.5067	5.38481	8.34675	5.38481	8.02931
5.38914	10.206	5.38914	16.4523	5.38914	8.32181	5.38914	7.9881
5.39347	10.2263	5.39347	16.4492	5.39347	8.34087	5.39347	7.96402
5.3978	10.182	5.3978	16.4002	5.3978	8.35427	5.3978	8.02692
5.40213	10.1362	5.40213	16.3539	5.40213	8.30921	5.40213	8.06081
5.40646	10.0921	5.40646	16.4041	5.40646	8.29303	5.40646	8.0163
5.41079	10.0466	5.41079	16.3903	5.41079	8.3824	5.41079	8.04619
5.41512	10.1597	5.41512	16.4235	5.41512	8.40611	5.41512	8.04056
5.41945	10.184	5.41945	16.4288	5.41945	8.4129	5.41945	8.06418
5.42378	10.1661	5.42378	16.2992	5.42378	8.37649	5.42378	8.06219
5.42811	10.1765	5.42811	16.2956	5.42811	8.39785	5.42811	8.02154
5.43243	10.1563	5.43243	16.4003	5.43243	8.38279	5.43243	8.00792
5.43676	10.0813	5.43676	16.3378	5.43676	8.33696	5.43676	8.00265
5.44109	10.1162	5.44109	16.2534	5.44109	8.35375	5.44109	8.01584
5.44542	10.1067	5.44542	16.3269	5.44542	8.37274	5.44542	8.00537
5.44975	10.1421	5.44975	16.33	5.44975	8.40147	5.44975	8.05962
5.45408	10.1577	5.45408	16.3508	5.45408	8.40012	5.45408	8.03585
5.45841	10.1056	5.45841	16.3474	5.45841	8.36459	5.45841	7.96201
5.46274	10.1264	5.46274	16.4033	5.46274	8.33887	5.46274	8.02107
5.46707	10.1293	5.46707	16.2336	5.46707	8.34971	5.46707	8.01977
5.4714	10.1507	5.4714	16.2262	5.4714	8.35309	5.4714	8.02854
5.47573	10.0917	5.47573	16.311	5.47573	8.3713	5.47573	8.02201
5.48006	10.0893	5.48006	16.3509	5.48006	8.366	5.48006	7.9794
5.48438	10.1135	5.48438	16.328	5.48438	8.34847	5.48438	7.9512
5.48871	10.1118	5.48871	16.2719	5.48871	8.36673	5.48871	7.93855
5.49304	10.1187	5.49304	16.2824	5.49304	8.38556	5.49304	8.00331
5.49737	10.1022	5.49737	16.2572	5.49737	8.35574	5.49737	8.01327
5.5017	10.1061	5.5017	16.2172	5.5017	8.31728	5.5017	7.98221
5.50603	10.0852	5.50603	16.2357	5.50603	8.32466	5.50603	7.98727
5.51036	10.12	5.51036	16.1341	5.51036	8.3358	5.51036	7.98044
5.51469	10.103	5.51469	16.0706	5.51469	8.27254	5.51469	7.98004
5.51902	10.109	5.51902	16.1179	5.51902	8.31789	5.51902	7.92739
5.52335	10.1328	5.52335	16.1495	5.52335	8.33348	5.52335	7.97123
5.52768	10.1116	5.52768	16.1324	5.52768	8.35338	5.52768	7.96282
5.53201	10.0929	5.53201	16.2547	5.53201	8.37205	5.53201	7.99958
5.53634	10.0992	5.53634	16.2187	5.53634	8.28495	5.53634	8.02951
5.54066	10.0671	5.54066	16.2076	5.54066	8.32022	5.54066	8.0215
5.54499	10.0565	5.54499	16.2017	5.54499	8.37762	5.54499	8.04078
5.54932	10.1519	5.54932	16.179	5.54932	8.30446	5.54932	8.02266
5.55365	10.1394	5.55365	16.0877	5.55365	8.32689	5.55365	8.00244
5.55798	10.1285	5.55798	16.0403	5.55798	8.30434	5.55798	8.03028
5.56231	10.1403	5.56231	16.1133	5.56231	8.36033	5.56231	8.0072
5.56664	10.1369	5.56664	16.0547	5.56664	8.43921	5.56664	7.96119
5.57097	10.1116	5.57097	16.0339	5.57097	8.39387	5.57097	7.90886
5.5753	10.1791	5.5753	16.1537	5.5753	8.38592	5.5753	7.95614
5.57963	10.1267	5.57963	16.1604	5.57963	8.40043	5.57963	7.97886
5.58395	10.1232	5.58395	16.2837	5.58395	8.43052	5.58395	7.97318
5.58828	10.1508	5.58828	16.2063	5.58828	8.35623	5.58828	8.02293
5.59261	10.1901	5.59261	16.148	5.59261	8.34027	5.59261	8.03372
5.59694	10.1687	5.59694	16.2605	5.59694	8.36938	5.59694	8.01415
5.60127	10.1621	5.60127	16.1127	5.60127	8.41719	5.60127	8.03319
5.6056	10.2395	5.6056	16.0786	5.6056	8.4131	5.6056	8.074
5.60993	10.2552	5.60993	16.1644	5.60993	8.38612	5.60993	8.03731
5.61426	10.2426	5.61426	16.1642	5.61426	8.43754	5.61426	8.12051
5.61859	10.2597	5.61859	16.2062	5.61859	8.43576	5.61859	8.05888
5.62292	10.274	5.62292	16.123	5.62292	8.42244	5.62292	8.04177
5.62725	10.309	5.62725	16.1839	5.62725	8.50769	5.62725	8.11011
5.63158	10.3575	5.63158	16.23	5.63158	8.50412	5.63158	8.08037
5.63591	10.4063	5.63591	16.2457	5.63591	8.4992	5.63591	8.0992
5.64023	10.4141	5.64023	16.2404	5.64023	8.51727	5.64023	8.14777
5.64456	10.4346	5.64456	16.1872	5.64456	8.52583	5.64456	8.17125
5.64889	10.4423	5.64889	16.1715	5.64889	8.58195	5.64889	8.12073
5.65322	10.4837	5.65322	16.2876	5.65322	8.6194	5.65322	8.17254
5.65755	10.5415	5.65755	16.2457	5.65755	8.6161	5.65755	8.20361
5.66188	10.5917	5.66188	16.2888	5.66188	8.67529	5.66188	8.25112
5.66621	10.6306	5.66621	16.3782	5.66621	8.68561	5.66621	8.25115
5.67054	10.7048	5.67054	16.3524	5.67054	8.751	5.67054	8.30112
5.67487	10.7674	5.67487	16.41	5.67487	8.80862	5.67487	8.27099
5.6792	10.8601	5.6792	16.3359	5.6792	8.87262	5.6792	8.33383
5.68353	10.9599	5.68353	16.3974	5.68353	8.87708	5.68353	8.35304
5.68785	11.022	5.68785	16.5132	5.68785	8.89275	5.68785	8.39449
5.69218	11.1096	5.69218	16.6107	5.69218	9.00414	5.69218	8.40979
5.69651	11.1991	5.69651	16.7923	5.69651	9.11268	5.69651	8.49795
5.70084	11.3581	5.70084	16.7965	5.70084	9.22951	5.70084	8.5203
5.70517	11.5318	5.70517	16.8452	5.70517	9.28261	5.70517	8.53157
5.7095	11.7047	5.7095	16.9409	5.7095	9.35597	5.7095	8.67831
5.71383	11.8645	5.71383	17.1436	5.71383	9.46174	5.71383	8.72652
5.71816	12.0947	5.71816	17.2448	5.71816	9.60416	5.71816	8.78067
5.72249	12.4262	5.72249	17.3918	5.72249	9.80626	5.72249	8.92316
5.72682	12.7891	5.72682	17.5603	5.72682	9.98869	5.72682	9.00939
5.73115	13.2033	5.73115	17.7771	5.73115	10.1955	5.73115	9.14729
5.73548	13.6946	5.73548	18.2064	5.73548	10.4367	5.73548	9.31165
5.7398	14.3348	5.7398	18.6536	5.7398	10.8412	5.7398	9.53846
5.74413	15.0855	5.74413	19.1609	5.74413	11.2024	5.74413	9.68057
5.74846	16.1054	5.74846	19.6647	5.74846	11.6501	5.74846	9.92959
5.75279	17.3575	5.75279	20.3625	5.75279	12.2397	5.75279	10.2807
5.75712	19.0785	5.75712	21.2909	5.75712	12.9686	5.75712	10.6226
5.76145	21.3287	5.76145	22.5189	5.76145	13.9719	5.76145	11.0953
5.76578	24.273	5.76578	24.1909	5.76578	15.2931	5.76578	11.6775
5.77011	28.1569	5.77011	26.4779	5.77011	17.0273	5.77011	12.4421
5.77444	33.3201	5.77444	29.4134	5.77444	19.3337	5.77444	13.4839
5.77877	39.9659	5.77877	33.4512	5.77877	22.4348	5.77877	14.823
5.7831	48.1553	5.7831	38.7612	5.7831	26.5746	5.7831	16.6116
5.78742	57.949	5.78742	45.6235	5.78742	32.2058	5.78742	19.2551
5.79175	68.8606	5.79175	54.2544	5.79175	39.4082	5.79175	22.8372
5.79608	79.7723	5.79608	64.4596	5.79608	48.4777	5.79608	27.6491
5.80041	89.5933	5.80041	75.5462	5.80041	59.2624	5.80041	34.2846
5.80474	96.7372	5.80474	86.324	5.80474	71.1487	5.80474	42.9321
5.80907	100	5.80907	94.9923	5.80907	82.8265	5.80907	53.6302
5.8134	98.7907	5.8134	100	5.8134	92.6401	5.8134	65.9451
5.81773	93.1971	5.81773	99.9802	5.81773	98.7693	5.81773	78.5363
5.82206	84.1962	5.82206	94.8305	5.82206	100	5.82206	89.6755
5.82639	73.2408	5.82639	85.6447	5.82639	96.0317	5.82639	97.3746
5.83072	61.8438	5.83072	74.229	5.83072	87.6117	5.83072	100
5.83505	51.1947	5.83505	62.4732	5.83505	76.373	5.83505	96.9204
5.83938	42.0635	5.83938	51.8273	5.83938	64.1439	5.83938	88.7288
5.8437	34.6594	5.8437	43.0502	5.8437	52.5074	5.8437	77.0505
5.84803	28.9056	5.84803	36.4631	5.84803	42.4202	5.84803	64.0763
5.85236	24.6895	5.85236	31.4451	5.85236	34.3598	5.85236	51.6831
5.85669	21.5015	5.85669	27.714	5.85669	28.0933	5.85669	41.0367
5.86102	19.0992	5.86102	25.0894	5.86102	23.5115	5.86102	32.5217
5.86535	17.2856	5.86535	23.056	5.86535	20.0973	5.86535	26.1037
5.86968	15.9085	5.86968	21.6325	5.86968	17.5307	5.86968	21.5296
5.87401	14.9051	5.87401	20.5254	5.87401	15.6628	5.87401	18.2514
5.87834	14.0594	5.87834	19.6969	5.87834	14.2852	5.87834	15.9412
5.88267	13.3402	5.88267	18.91	5.88267	13.1405	5.88267	14.2172
5.887	12.8214	5.887	18.3934	5.887	12.2705	5.887	12.9127
5.89133	12.3956	5.89133	18.0112	5.89133	11.6372	5.89133	11.9727
5.89565	12.071	5.89565	17.6044	5.89565	11.0986	5.89565	11.2458
5.89998	11.7993	5.89998	17.2557	5.89998	10.646	5.89998	10.7053
5.90431	11.5004	5.90431	16.9287	5.90431	10.2718	5.90431	10.2295
5.90864	11.2702	5.90864	16.7453	5.90864	10.0082	5.90864	9.83063
5.91297	11.0799	5.91297	16.6123	5.91297	9.75733	5.91297	9.57045
5.9173	10.9329	5.9173	16.4963	5.9173	9.50598	5.9173	9.34917
5.92163	10.7366	5.92163	16.3394	5.92163	9.34167	5.92163	9.07322
5.92596	10.6292	5.92596	16.139	5.92596	9.14226	5.92596	8.91213
5.93029	10.5374	5.93029	16.0793	5.93029	8.93976	5.93029	8.7981
5.93462	10.4263	5.93462	15.9708	5.93462	8.83333	5.93462	8.58692
5.93895	10.338	5.93895	15.8397	5.93895	8.78061	5.93895	8.52128
5.94327	10.2385	5.94327	15.8687	5.94327	8.72036	5.94327	8.44399
5.9476	10.1517	5.9476	15.7805	5.9476	8.6433	5.9476	8.33066
5.95193	10.0516	5.95193	15.5923	5.95193	8.52818	5.95193	8.28987
5.95626	9.97302	5.95626	15.5831	5.95626	8.47348	5.95626	8.21194
5.96059	9.96142	5.96059	15.6229	5.96059	8.46534	5.96059	8.12072
5.96492	9.88858	5.96492	15.6088	5.96492	8.33302	5.96492	8.0453
5.96925	9.86349	5.96925	15.5962	5.96925	8.26629	5.96925	7.96824
5.97358	9.7398	5.97358	15.4611	5.97358	8.22554	5.97358	7.91215
5.97791	9.69595	5.97791	15.3227	5.97791	8.19493	5.97791	7.84359
5.98224	9.73732	5.98224	15.3835	5.98224	8.20213	5.98224	7.82894
5.98657	9.64947	5.98657	15.2109	5.98657	8.11914	5.98657	7.8221
5.9909	9.6219	5.9909	15.1142	5.9909	8.09516	5.9909	7.84319
5.99522	9.62386	5.99522	15.1137	5.99522	8.09399	5.99522	7.74496
5.99955	9.62575	5.99955	15.1671	5.99955	8.07305	5.99955	7.69827
6.00388	9.57636	6.00388	15.1672	6.00388	8.0302	6.00388	7.70066
6.00821	9.51698	6.00821	15.0748	6.00821	7.96826	6.00821	7.66183
6.01254	9.5076	6.01254	14.9644	6.01254	7.95141	6.01254	7.62422
6.01687	9.50068	6.01687	14.9803	6.01687	7.97216	6.01687	7.61864
6.0212	9.44682	6.0212	14.9028	6.0212	7.88161	6.0212	7.63909
6.02553	9.41271	6.02553	14.9488	6.02553	7.88304	6.02553	7.59927
6.02986	9.40435	6.02986	14.8984	6.02986	7.85465	6.02986	7.55532
6.03419	9.36021	6.03419	14.8867	6.03419	7.79333	6.03419	7.52523
6.03852	9.34546	6.03852	14.8374	6.03852	7.8231	6.03852	7.53277
6.04284	9.32832	6.04284	14.8736	6.04284	7.78787	6.04284	7.48086
6.04717	9.32288	6.04717	14.9306	6.04717	7.7874	6.04717	7.42425
6.0515	9.39284	6.0515	14.9307	6.0515	7.71489	6.0515	7.44683
6.05583	9.31271	6.05583	14.9231	6.05583	7.76104	6.05583	7.47725
6.06016	9.2743	6.06016	14.8611	6.06016	7.79431	6.06016	7.43571
6.06449	9.28814	6.06449	14.8028	6.06449	7.71616	6.06449	7.40614
6.06882	9.26846	6.06882	14.779	6.06882	7.73256	6.06882	7.39462
6.07315	9.22123	6.07315	14.8216	6.07315	7.75246	6.07315	7.42349
6.07748	9.29655	6.07748	14.8503	6.07748	7.66227	6.07748	7.42851
6.08181	9.28958	6.08181	14.8073	6.08181	7.68269	6.08181	7.35743
6.08614	9.21181	6.08614	14.7521	6.08614	7.67687	6.08614	7.3858
6.09047	9.20106	6.09047	14.6902	6.09047	7.60302	6.09047	7.36971
6.0948	9.20309	6.0948	14.6137	6.0948	7.59331	6.0948	7.31303
6.09912	9.18003	6.09912	14.6835	6.09912	7.61566	6.09912	7.31704
6.10345	9.16137	6.10345	14.6613	6.10345	7.63523	6.10345	7.35961
6.10778	9.14116	6.10778	14.6536	6.10778	7.62322	6.10778	7.33382
6.11211	9.14507	6.11211	14.7043	6.11211	7.57975	6.11211	7.33698
6.11644	9.1868	6.11644	14.6264	6.11644	7.63023	6.11644	7.28534
6.12077	9.15767	6.12077	14.5681	6.12077	7.58963	6.12077	7.25877
6.1251	9.13621	6.1251	14.5872	6.1251	7.56527	6.1251	7.27315
6.12943	9.16313	6.12943	14.6643	6.12943	7.58944	6.12943	7.3115
6.13376	9.1432	6.13376	14.6043	6.13376	7.59925	6.13376	7.31857
6.13809	9.12125	6.13809	14.6181	6.13809	7.53189	6.13809	7.31979
6.14241	9.12587	6.14241	14.62	6.14241	7.55646	6.14241	7.34463
6.14675	9.12649	6.14675	14.629	6.14675	7.58834	6.14675	7.29853
6.15107	9.10152	6.15107	14.6237	6.15107	7.61105	6.15107	7.26644
6.1554	9.15245	6.1554	14.535	6.1554	7.60855	6.1554	7.2494
6.15973	9.20452	6.15973	14.6287	6.15973	7.59395	6.15973	7.25057
6.16406	9.16598	6.16406	14.644	6.16406	7.59819	6.16406	7.27777
6.16839	9.17895	6.16839	14.5599	6.16839	7.59922	6.16839	7.28419
6.17272	9.22672	6.17272	14.6474	6.17272	7.62411	6.17272	7.27382
6.17705	9.18423	6.17705	14.6276	6.17705	7.61926	6.17705	7.27672
6.18138	9.13388	6.18138	14.5611	6.18138	7.63147	6.18138	7.27627
6.18571	9.14021	6.18571	14.5872	6.18571	7.61881	6.18571	7.27772
6.19004	9.12572	6.19004	14.706	6.19004	7.60591	6.19004	7.23968
6.19437	9.19714	6.19437	14.66	6.19437	7.60703	6.19437	7.22147
6.19869	9.21935	6.19869	14.5991	6.19869	7.64467	6.19869	7.21045
6.20302	9.30932	6.20302	14.5376	6.20302	7.69398	6.20302	7.25491
6.20735	9.34095	6.20735	14.5843	6.20735	7.68835	6.20735	7.29341
6.21168	9.37651	6.21168	14.6275	6.21168	7.65139	6.21168	7.26085
6.21601	9.32894	6.21601	14.6514	6.21601	7.70687	6.21601	7.28435
6.22034	9.34025	6.22034	14.7222	6.22034	7.73922	6.22034	7.26238
6.22467	9.38107	6.22467	14.7322	6.22467	7.78642	6.22467	7.30428
6.229	9.46288	6.229	14.6827	6.229	7.87271	6.229	7.33176
6.23333	9.59274	6.23333	14.7347	6.23333	7.9027	6.23333	7.37421
6.23766	9.6282	6.23766	14.8037	6.23766	7.93966	6.23766	7.36377
6.24199	9.69632	6.24199	14.8588	6.24199	8.00954	6.24199	7.42775
6.24632	9.79997	6.24632	14.9812	6.24632	8.01752	6.24632	7.50735
6.25064	9.94877	6.25064	15.0841	6.25064	8.1852	6.25064	7.48987
6.25497	10.0139	6.25497	15.1779	6.25497	8.29079	6.25497	7.53184
6.2593	10.1192	6.2593	15.2592	6.2593	8.34434	6.2593	7.59978
6.26363	10.3691	6.26363	15.3554	6.26363	8.49707	6.26363	7.66411
6.26796	10.5801	6.26796	15.5167	6.26796	8.65936	6.26796	7.76358
6.27229	10.7792	6.27229	15.7434	6.27229	8.83798	6.27229	7.86215
6.27662	11.0711	6.27662	15.9695	6.27662	9.02135	6.27662	7.9567
6.28095	11.4104	6.28095	16.162	6.28095	9.25389	6.28095	8.11281
6.28528	11.7638	6.28528	16.3754	6.28528	9.52511	6.28528	8.26543
6.28961	12.1666	6.28961	16.9132	6.28961	9.87277	6.28961	8.4262
6.29394	12.6766	6.29394	17.2412	6.29394	10.2796	6.29394	8.72613
6.29826	13.3042	6.29826	17.843	6.29826	10.8083	6.29826	8.99512
6.30259	13.9816	6.30259	18.5075	6.30259	11.3258	6.30259	9.38843
6.30692	14.6533	6.30692	19.1142	6.30692	11.9727	6.30692	9.89877
6.31125	15.3975	6.31125	19.7879	6.31125	12.7317	6.31125	10.4939
6.31558	16.0025	6.31558	20.493	6.31558	13.543	6.31558	11.2604
6.31991	16.521	6.31991	21.359	6.31991	14.3601	6.31991	12.2584
6.32424	16.8091	6.32424	22.0771	6.32424	15.1367	6.32424	13.3705
6.32857	16.7717	6.32857	22.5278	6.32857	15.7823	6.32857	14.6088
6.3329	16.5265	6.3329	22.5927	6.3329	16.2592	6.3329	15.9444
6.33723	16.0542	6.33723	22.198	6.33723	16.4296	6.33723	17.1092
6.34156	15.397	6.34156	21.626	6.34156	16.2101	6.34156	17.9967
6.34588	14.7332	6.34588	20.9816	6.34588	15.7049	6.34588	18.369
6.35021	14.018	6.35021	20.124	6.35021	14.9996	6.35021	18.2165
6.35454	13.3114	6.35454	19.2544	6.35454	14.1713	6.35454	17.6141
6.35887	12.5861	6.35887	18.5346	6.35887	13.3012	6.35887	16.5695
6.3632	12.0505	6.3632	17.8971	6.3632	12.5142	6.3632	15.2646
6.36753	11.5976	6.36753	17.2572	6.36753	11.7794	6.36753	13.9379
6.37186	11.2347	6.37186	16.6842	6.37186	11.1418	6.37186	12.6844
6.37619	10.8698	6.37619	16.4266	6.37619	10.5593	6.37619	11.614
6.38052	10.5574	6.38052	15.9464	6.38052	10.1102	6.38052	10.7176
6.38485	10.318	6.38485	15.582	6.38485	9.73956	6.38485	9.95863
6.38918	10.159	6.38918	15.5217	6.38918	9.3711	6.38918	9.47671
6.39351	9.94027	6.39351	15.2779	6.39351	9.14889	6.39351	9.03941
6.39783	9.76621	6.39783	15.083	6.39783	8.90596	6.39783	8.67339
6.40216	9.61777	6.40216	14.9531	6.40216	8.6506	6.40216	8.39181
6.40649	9.52752	6.40649	14.822	6.40649	8.41221	6.40649	8.16679
6.41082	9.39715	6.41082	14.6643	6.41082	8.31167	6.41082	7.99713
6.41515	9.31214	6.41515	14.615	6.41515	8.17645	6.41515	7.83952
6.41948	9.23234	6.41948	14.4898	6.41948	8.04713	6.41948	7.69884
6.42381	9.16121	6.42381	14.4565	6.42381	7.96358	6.42381	7.61713
6.42814	9.11683	6.42814	14.3478	6.42814	7.88641	6.42814	7.51938
6.43247	9.03409	6.43247	14.2742	6.43247	7.73797	6.43247	7.40846
6.4368	9.01412	6.4368	14.2681	6.4368	7.6175	6.4368	7.35284
6.44113	8.98026	6.44113	14.3021	6.44113	7.59461	6.44113	7.29914
6.44546	8.90871	6.44546	14.1749	6.44546	7.56755	6.44546	7.235
6.44979	8.81804	6.44979	14.107	6.44979	7.52001	6.44979	7.19783
6.45411	8.81434	6.45411	14.1064	6.45411	7.49728	6.45411	7.16604
6.45844	8.81553	6.45844	13.9814	6.45844	7.44209	6.45844	7.10066
6.46277	8.72663	6.46277	13.9691	6.46277	7.40934	6.46277	7.04732
6.4671	8.74851	6.4671	13.9836	6.4671	7.36746	6.4671	7.0302
6.47143	8.67694	6.47143	14.0768	6.47143	7.32863	6.47143	6.97501
6.47576	8.65255	6.47576	13.97	6.47576	7.3076	6.47576	6.93604
6.48009	8.62337	6.48009	13.8199	6.48009	7.27391	6.48009	6.92312
6.48442	8.62183	6.48442	13.8815	6.48442	7.22346	6.48442	6.91798
6.48875	8.57915	6.48875	13.794	6.48875	7.20679	6.48875	6.91704
6.49308	8.59824	6.49308	13.736	6.49308	7.20023	6.49308	6.89561
6.49741	8.55399	6.49741	13.703	6.49741	7.16316	6.49741	6.84462
6.50174	8.58884	6.50174	13.6799	6.50174	7.12674	6.50174	6.8535
6.50606	8.55564	6.50606	13.7442	6.50606	7.1487	6.50606	6.806
6.51039	8.51228	6.51039	13.7051	6.51039	7.12613	6.51039	6.77828
6.51472	8.4726	6.51472	13.6258	6.51472	7.00741	6.51472	6.77694
6.51905	8.49581	6.51905	13.6277	6.51905	7.04979	6.51905	6.74851
6.52338	8.50199	6.52338	13.705	6.52338	7.04105	6.52338	6.78063
6.52771	8.48371	6.52771	13.6404	6.52771	7.04883	6.52771	6.73887
6.53204	8.40542	6.53204	13.6467	6.53204	7.03862	6.53204	6.69931
6.53637	8.43017	6.53637	13.6485	6.53637	7.02749	6.53637	6.7488
6.5407	8.42719	6.5407	13.6145	6.5407	6.97861	6.5407	6.71724
6.54503	8.42085	6.54503	13.64	6.54503	6.95137	6.54503	6.66227
6.54936	8.34927	6.54936	13.6145	6.54936	6.92971	6.54936	6.64635
6.55368	8.36509	6.55368	13.5954	6.55368	6.91108	6.55368	6.65955
6.55801	8.38244	6.55801	13.6017	6.55801	6.90315	6.55801	6.66806
6.56234	8.34248	6.56234	13.5319	6.56234	6.90932	6.56234	6.64362
6.56667	8.29312	6.56667	13.4877	6.56667	6.93121	6.56667	6.63967
6.571	8.38108	6.571	13.5838	6.571	6.9337	6.571	6.60632
6.57533	8.40168	6.57533	13.5406	6.57533	6.89205	6.57533	6.63008
6.57966	8.35401	6.57966	13.491	6.57966	6.92842	6.57966	6.62165
6.58399	8.33355	6.58399	13.4764	6.58399	6.92616	6.58399	6.61558
6.58832	8.32609	6.58832	13.4098	6.58832	6.87798	6.58832	6.61626
6.59265	8.20652	6.59265	13.4942	6.59265	6.84766	6.59265	6.59566
6.59698	8.23993	6.59698	13.4688	6.59698	6.85601	6.59698	6.5563
6.6013	8.27606	6.6013	13.3982	6.6013	6.86343	6.6013	6.60662
6.60563	8.2321	6.60563	13.4124	6.60563	6.83277	6.60563	6.60161
6.60996	8.25955	6.60996	13.4225	6.60996	6.8284	6.60996	6.58451
6.61429	8.25489	6.61429	13.3656	6.61429	6.8302	6.61429	6.53604
6.61862	8.26467	6.61862	13.4514	6.61862	6.76891	6.61862	6.55523
6.62295	8.25635	6.62295	13.4197	6.62295	6.82677	6.62295	6.5514
6.62728	8.25598	6.62728	13.4061	6.62728	6.83525	6.62728	6.53324
6.63161	8.23692	6.63161	13.4998	6.63161	6.81696	6.63161	6.52027
6.63594	8.25844	6.63594	13.4911	6.63594	6.82522	6.63594	6.52983
6.64027	8.23679	6.64027	13.3847	6.64027	6.83826	6.64027	6.57116
6.6446	8.23263	6.6446	13.3428	6.6446	6.7895	6.6446	6.52245
6.64893	8.21024	6.64893	13.278	6.64893	6.75157	6.64893	6.57648
6.65325	8.20169	6.65325	13.2756	6.65325	6.76328	6.65325	6.5376
6.65758	8.18835	6.65758	13.4109	6.65758	6.76494	6.65758	6.54882
6.66191	8.17191	6.66191	13.3517	6.66191	6.75003	6.66191	6.53256
6.66624	8.13793	6.66624	13.2479	6.66624	6.78693	6.66624	6.55677
6.67057	8.17202	6.67057	13.2726	6.67057	6.75351	6.67057	6.51523
6.6749	8.20329	6.6749	13.3146	6.6749	6.74027	6.6749	6.52266
6.67923	8.23124	6.67923	13.287	6.67923	6.72025	6.67923	6.51678
6.68356	8.24939	6.68356	13.3599	6.68356	6.73462	6.68356	6.52698
6.68789	8.20874	6.68789	13.3211	6.68789	6.7195	6.68789	6.49132
6.69222	8.20025	6.69222	13.2842	6.69222	6.74507	6.69222	6.46781
6.69655	8.16175	6.69655	13.2958	6.69655	6.72596	6.69655	6.42502
6.70087	8.1883	6.70087	13.3822	6.70087	6.73558	6.70087	6.48697
6.70521	8.22093	6.70521	13.3518	6.70521	6.75956	6.70521	6.49052
6.70953	8.20067	6.70953	13.2934	6.70953	6.73791	6.70953	6.45133
6.71386	8.19431	6.71386	13.2513	6.71386	6.72108	6.71386	6.43153
6.71819	8.1608	6.71819	13.2931	6.71819	6.71568	6.71819	6.42341
6.72252	8.15247	6.72252	13.1719	6.72252	6.69518	6.72252	6.50621
6.72685	8.10515	6.72685	13.1943	6.72685	6.69983	6.72685	6.48951
6.73118	8.13736	6.73118	13.2594	6.73118	6.72694	6.73118	6.44917
6.73551	8.18726	6.73551	13.2199	6.73551	6.70272	6.73551	6.47373
6.73984	8.12372	6.73984	13.2084	6.73984	6.67334	6.73984	6.46775
6.74417	8.11042	6.74417	13.1916	6.74417	6.68299	6.74417	6.44097
6.7485	8.11797	6.7485	13.1931	6.7485	6.6476	6.7485	6.43644
6.75282	8.0661	6.75282	13.2367	6.75282	6.59985	6.75282	6.43555
6.75715	8.07827	6.75715	13.1555	6.75715	6.65705	6.75715	6.41352
6.76148	8.07531	6.76148	13.1689	6.76148	6.70464	6.76148	6.43403
6.76581	8.10334	6.76581	13.0828	6.76581	6.66537	6.76581	6.45903
6.77014	8.1362	6.77014	13.1885	6.77014	6.64856	6.77014	6.45647
6.77447	8.09177	6.77447	13.1373	6.77447	6.67787	6.77447	6.45569
6.7788	8.03125	6.7788	13.1545	6.7788	6.70519	6.7788	6.38122
6.78313	8.06615	6.78313	13.0776	6.78313	6.62714	6.78313	6.36544
6.78746	8.06277	6.78746	13.0196	6.78746	6.6115	6.78746	6.37457
6.79179	8.08628	6.79179	13.1208	6.79179	6.61607	6.79179	6.42503
6.79612	8.04957	6.79612	13.1208	6.79612	6.6418	6.79612	6.43027
6.80045	8.04644	6.80045	13.0991	6.80045	6.62607	6.80045	6.3855
6.80478	8.01945	6.80478	13.087	6.80478	6.67205	6.80478	6.42283
6.8091	8.01864	6.8091	13.0743	6.8091	6.66401	6.8091	6.4366
6.81343	8.04126	6.81343	13.1121	6.81343	6.68132	6.81343	6.40653
6.81776	8.00887	6.81776	12.9915	6.81776	6.65573	6.81776	6.42423
6.82209	8.02578	6.82209	13.0108	6.82209	6.62363	6.82209	6.35368
6.82642	8.01925	6.82642	13.0206	6.82642	6.59633	6.82642	6.37825
6.83075	8.03115	6.83075	13.0599	6.83075	6.59643	6.83075	6.40718
6.83508	8.01848	6.83508	13.0494	6.83508	6.64183	6.83508	6.40315
6.83941	7.99638	6.83941	13.0971	6.83941	6.60264	6.83941	6.35845
6.84374	7.96324	6.84374	13.0582	6.84374	6.64218	6.84374	6.39552
6.84807	7.96068	6.84807	13.0259	6.84807	6.64034	6.84807	6.37862
6.8524	8.00385	6.8524	13.0784	6.8524	6.62006	6.8524	6.34555
6.85672	7.9833	6.85672	13.0795	6.85672	6.59407	6.85672	6.33973
6.86105	7.96348	6.86105	13.0315	6.86105	6.58561	6.86105	6.29718
6.86538	8.03664	6.86538	13.0545	6.86538	6.56535	6.86538	6.35986
6.86971	8.01164	6.86971	13.0937	6.86971	6.57638	6.86971	6.37422
6.87404	8.02549	6.87404	12.9955	6.87404	6.59247	6.87404	6.3463
6.87837	7.96321	6.87837	12.9306	6.87837	6.57286	6.87837	6.33799
6.8827	7.9959	6.8827	13.073	6.8827	6.54213	6.8827	6.36103
6.88703	8.03871	6.88703	13.0345	6.88703	6.55404	6.88703	6.36183
6.89136	8.00575	6.89136	13.0436	6.89136	6.55346	6.89136	6.37854
6.89569	8.0352	6.89569	13.0506	6.89569	6.59302	6.89569	6.35064
6.90002	7.99498	6.90002	12.8908	6.90002	6.61717	6.90002	6.34633
6.90435	7.94162	6.90435	12.9814	6.90435	6.58359	6.90435	6.3747
6.90867	7.98147	6.90867	12.9296	6.90867	6.57743	6.90867	6.36158
6.913	8.0091	6.913	12.9089	6.913	6.55576	6.913	6.32359
6.91733	7.98889	6.91733	12.9344	6.91733	6.55951	6.91733	6.34178
6.92166	7.94077	6.92166	12.9565	6.92166	6.58873	6.92166	6.32929
6.92599	7.97724	6.92599	12.9359	6.92599	6.5407	6.92599	6.34904
6.93032	7.99797	6.93032	12.9304	6.93032	6.54677	6.93032	6.36492
6.93465	7.94405	6.93465	12.9296	6.93465	6.56946	6.93465	6.35085
6.93898	7.93329	6.93898	12.9193	6.93898	6.56279	6.93898	6.32476
6.94331	7.98444	6.94331	12.9214	6.94331	6.55646	6.94331	6.33778
6.94764	7.97727	6.94764	12.9991	6.94764	6.55259	6.94764	6.32144
6.95197	7.93212	6.95197	12.9371	6.95197	6.51379	6.95197	6.31437
6.95629	7.93491	6.95629	12.8927	6.95629	6.53217	6.95629	6.34286
6.96062	7.91747	6.96062	12.8563	6.96062	6.58767	6.96062	6.34857
6.96495	7.94494	6.96495	12.9143	6.96495	6.56823	6.96495	6.34858
6.96928	7.95586	6.96928	12.8868	6.96928	6.57757	6.96928	6.32138
6.97361	7.96973	6.97361	12.9467	6.97361	6.57372	6.97361	6.3434
6.97794	7.94357	6.97794	12.8556	6.97794	6.58649	6.97794	6.31763
6.98227	7.92502	6.98227	12.788	6.98227	6.57323	6.98227	6.33031
6.9866	7.9181	6.9866	12.8593	6.9866	6.57312	6.9866	6.35928
6.99093	7.93684	6.99093	12.9243	6.99093	6.5932	6.99093	6.31472
6.99526	7.94682	6.99526	12.9412	6.99526	6.54296	6.99526	6.29
6.99959	7.94542	6.99959	12.7614	6.99959	6.55214	6.99959	6.29315
7.00392	7.95971	7.00392	12.8491	7.00392	6.53452	7.00392	6.29036
7.00824	7.89495	7.00824	12.8819	7.00824	6.47328	7.00824	6.31139
7.01257	7.97035	7.01257	12.893	7.01257	6.50465	7.01257	6.33197
7.0169	7.9904	7.0169	12.9316	7.0169	6.51663	7.0169	6.3217
7.02123	7.91619	7.02123	12.9235	7.02123	6.58209	7.02123	6.29319
7.02556	7.89943	7.02556	12.7897	7.02556	6.53504	7.02556	6.30036
7.02989	7.91333	7.02989	12.7964	7.02989	6.52275	7.02989	6.29376
7.03422	7.94929	7.03422	12.8329	7.03422	6.50117	7.03422	6.28583
7.03855	7.92221	7.03855	12.91	7.03855	6.55113	7.03855	6.30147
7.04288	7.91483	7.04288	12.8393	7.04288	6.54032	7.04288	6.33434
7.04721	7.94834	7.04721	12.8481	7.04721	6.51759	7.04721	6.27678
7.05154	7.97271	7.05154	12.8927	7.05154	6.53545	7.05154	6.29347
7.05587	7.93085	7.05587	12.8337	7.05587	6.54159	7.05587	6.27779
7.0602	7.91657	7.0602	12.8366	7.0602	6.53096	7.0602	6.2883
7.06452	7.88592	7.06452	12.9164	7.06452	6.54164	7.06452	6.26231
7.06885	7.90109	7.06885	12.83	7.06885	6.51922	7.06885	6.28566
7.07318	7.9212	7.07318	12.8455	7.07318	6.52968	7.07318	6.31868
7.07751	7.91483	7.07751	12.8819	7.07751	6.50368	7.07751	6.3161
7.08184	7.9065	7.08184	12.8438	7.08184	6.48012	7.08184	6.31766
7.08617	7.94565	7.08617	12.8394	7.08617	6.53216	7.08617	6.33127
7.0905	7.92132	7.0905	12.7767	7.0905	6.53112	7.0905	6.2877
7.09483	7.92593	7.09483	12.7609	7.09483	6.49779	7.09483	6.27388
7.09916	7.92603	7.09916	12.7873	7.09916	6.51033	7.09916	6.32114
7.10349	7.91967	7.10349	12.799	7.10349	6.53466	7.10349	6.2954
7.10782	7.91757	7.10782	12.8412	7.10782	6.51824	7.10782	6.2718
7.11214	7.89693	7.11214	12.8146	7.11214	6.54799	7.11214	6.23303
7.11647	7.89247	7.11647	12.8205	7.11647	6.55519	7.11647	6.28192
7.1208	7.91596	7.1208	12.8293	7.1208	6.53805	7.1208	6.32586
7.12513	7.92784	7.12513	12.7673	7.12513	6.61547	7.12513	6.3248
7.12946	7.9409	7.12946	12.6869	7.12946	6.57412	7.12946	6.33159
7.13379	7.9051	7.13379	12.7538	7.13379	6.56039	7.13379	6.30436
7.13812	7.90136	7.13812	12.7557	7.13812	6.5827	7.13812	6.30045
7.14245	7.98568	7.14245	12.8187	7.14245	6.58568	7.14245	6.30301
7.14678	7.99099	7.14678	12.7977	7.14678	6.58879	7.14678	6.3207
7.15111	7.95481	7.15111	12.7805	7.15111	6.54278	7.15111	6.32001
7.15544	7.93512	7.15544	12.7579	7.15544	6.51517	7.15544	6.31012
7.15977	7.91779	7.15977	12.751	7.15977	6.51153	7.15977	6.31595
7.16409	7.90592	7.16409	12.7589	7.16409	6.52435	7.16409	6.31355
7.16842	7.93757	7.16842	12.7759	7.16842	6.54379	7.16842	6.29987
7.17275	7.93129	7.17275	12.8249	7.17275	6.51721	7.17275	6.2947
7.17708	7.97343	7.17708	12.7949	7.17708	6.54765	7.17708	6.33501
7.18141	8.00003	7.18141	12.8447	7.18141	6.54327	7.18141	6.2994
7.18574	7.96863	7.18574	12.822	7.18574	6.57987	7.18574	6.29907
7.19007	7.98541	7.19007	12.7859	7.19007	6.5806	7.19007	6.32835
7.1944	7.96131	7.1944	12.8786	7.1944	6.54176	7.1944	6.32233
7.19873	7.9815	7.19873	12.7646	7.19873	6.57543	7.19873	6.35332
7.20306	7.9301	7.20306	12.8181	7.20306	6.57875	7.20306	6.34822
7.20739	7.88716	7.20739	12.8816	7.20739	6.55821	7.20739	6.33808
7.21171	7.89746	7.21171	12.8403	7.21171	6.55709	7.21171	6.36382
7.21604	8.01099	7.21604	12.846	7.21604	6.58159	7.21604	6.34593
7.22037	7.95646	7.22037	12.8074	7.22037	6.58684	7.22037	6.37715
7.2247	7.98295	7.2247	12.766	7.2247	6.65092	7.2247	6.37171
7.22903	7.97955	7.22903	12.7597	7.22903	6.62074	7.22903	6.35961
7.23336	7.99013	7.23336	12.7582	7.23336	6.58965	7.23336	6.35737
7.23769	8.00571	7.23769	12.6906	7.23769	6.6003	7.23769	6.37512
7.24202	7.99602	7.24202	12.7286	7.24202	6.62895	7.24202	6.38244
7.24635	8.0017	7.24635	12.8088	7.24635	6.59401	7.24635	6.40218
7.25068	7.9881	7.25068	12.8795	7.25068	6.64041	7.25068	6.38318
7.25501	8.03908	7.25501	12.7987	7.25501	6.6248	7.25501	6.3825
7.25934	8.01262	7.25934	12.7506	7.25934	6.62685	7.25934	6.35647
7.26366	7.98533	7.26366	12.7804	7.26366	6.65709	7.26366	6.37416
7.26799	8.05754	7.26799	12.8868	7.26799	6.66249	7.26799	6.38102
7.27232	8.0017	7.27232	12.8775	7.27232	6.65943	7.27232	6.38452
7.27665	8.0187	7.27665	12.8249	7.27665	6.65269	7.27665	6.39011
7.28098	8.0754	7.28098	12.8569	7.28098	6.6613	7.28098	6.40056
7.28531	8.05589	7.28531	12.8438	7.28531	6.6015	7.28531	6.4121
7.28964	8.03493	7.28964	12.7633	7.28964	6.63155	7.28964	6.46391
7.29397	8.02231	7.29397	12.8161	7.29397	6.69862	7.29397	6.39743
7.2983	8.00877	7.2983	12.8457	7.2983	6.71013	7.2983	6.37186
7.30263	8.01271	7.30263	12.8291	7.30263	6.70736	7.30263	6.40679
7.30696	8.0646	7.30696	12.7394	7.30696	6.70217	7.30696	6.40108
7.31128	8.01633	7.31128	12.8531	7.31128	6.68431	7.31128	6.40695
7.31562	8.00709	7.31562	12.8489	7.31562	6.67921	7.31562	6.42965
7.31994	8.05934	7.31994	12.8422	7.31994	6.68106	7.31994	6.45633
7.32427	8.08745	7.32427	12.855	7.32427	6.72936	7.32427	6.44805
7.3286	8.17565	7.3286	12.8604	7.3286	6.75772	7.3286	6.47115
7.33293	8.08153	7.33293	12.8406	7.33293	6.72907	7.33293	6.43135
7.33726	8.08183	7.33726	12.7395	7.33726	6.7444	7.33726	6.45277
7.34159	8.0952	7.34159	12.824	7.34159	6.74836	7.34159	6.4932
7.34592	8.12016	7.34592	12.839	7.34592	6.75934	7.34592	6.49012
7.35025	8.16551	7.35025	12.8368	7.35025	6.74778	7.35025	6.45823
7.35458	8.1703	7.35458	12.8952	7.35458	6.70888	7.35458	6.48649
7.35891	8.15456	7.35891	12.871	7.35891	6.75007	7.35891	6.52103
7.36324	8.16163	7.36324	12.828	7.36324	6.79141	7.36324	6.50716
7.36756	8.1506	7.36756	12.8997	7.36756	6.79219	7.36756	6.48576
7.37189	8.20017	7.37189	12.9786	7.37189	6.82839	7.37189	6.52059
7.37622	8.22194	7.37622	12.9052	7.37622	6.82065	7.37622	6.57356
7.38055	8.27906	7.38055	12.8987	7.38055	6.83994	7.38055	6.54479
7.38488	8.25766	7.38488	13.0226	7.38488	6.87322	7.38488	6.54432
7.38921	8.25858	7.38921	12.999	7.38921	6.91456	7.38921	6.50321
7.39354	8.36703	7.39354	13.0055	7.39354	6.91679	7.39354	6.57642
7.39787	8.38925	7.39787	13.0104	7.39787	6.97481	7.39787	6.59401
7.4022	8.37581	7.4022	13.0891	7.4022	7.02693	7.4022	6.60943
7.40653	8.39954	7.40653	13.1325	7.40653	7.02993	7.40653	6.62307
7.41086	8.46093	7.41086	13.1064	7.41086	7.04393	7.41086	6.61765
7.41519	8.54276	7.41519	13.1344	7.41519	7.03072	7.41519	6.64175
7.41951	8.59805	7.41951	13.2234	7.41951	7.10088	7.41951	6.69806
7.42384	8.59796	7.42384	13.186	7.42384	7.16961	7.42384	6.71976
7.42817	8.63694	7.42817	13.2703	7.42817	7.2441	7.42817	6.75415
7.4325	8.74053	7.4325	13.3313	7.4325	7.29239	7.4325	6.80706
7.43683	8.79829	7.43683	13.3686	7.43683	7.35047	7.43683	6.83112
7.44116	8.92326	7.44116	13.353	7.44116	7.40772	7.44116	6.89098
7.44549	8.99704	7.44549	13.4524	7.44549	7.45197	7.44549	6.92439
7.44982	9.16873	7.44982	13.6484	7.44982	7.55276	7.44982	6.9738
7.45415	9.31421	7.45415	13.768	7.45415	7.67824	7.45415	7.01763
7.45848	9.47761	7.45848	13.8479	7.45848	7.826	7.45848	7.0207
7.46281	9.61944	7.46281	13.9598	7.46281	7.92753	7.46281	7.15011
7.46713	9.83977	7.46713	14.2171	7.46713	8.09464	7.46713	7.26003
7.47146	10.2032	7.47146	14.4695	7.47146	8.32352	7.47146	7.393
7.47579	10.5292	7.47579	14.7187	7.47579	8.61758	7.47579	7.51902
7.48012	10.8793	7.48012	14.9819	7.48012	8.86202	7.48012	7.6602
7.48445	11.277	7.48445	15.3553	7.48445	9.2049	7.48445	7.86945
7.48878	11.7779	7.48878	15.7571	7.48878	9.55507	7.48878	8.11689
7.49311	12.3245	7.49311	16.1592	7.49311	9.98618	7.49311	8.44312
7.49744	12.9067	7.49744	16.6246	7.49744	10.5396	7.49744	8.84868
7.50177	13.6002	7.50177	17.2799	7.50177	11.1331	7.50177	9.32204
7.5061	14.2647	7.5061	17.9535	7.5061	11.7835	7.5061	9.88875
7.51043	15.0034	7.51043	18.6792	7.51043	12.4779	7.51043	10.5474
7.51476	15.6959	7.51476	19.468	7.51476	13.2403	7.51476	11.2954
7.51908	16.3158	7.51908	20.3001	7.51908	13.9839	7.51908	12.0875
7.52341	16.8353	7.52341	21.052	7.52341	14.785	7.52341	13.0504
7.52774	17.2287	7.52774	21.5121	7.52774	15.5502	7.52774	14.0699
7.53207	17.3877	7.53207	21.9534	7.53207	16.1974	7.53207	15.0838
7.5364	17.3114	7.5364	22.2774	7.5364	16.6528	7.5364	16.1617
7.54073	17.0454	7.54073	22.323	7.54073	16.9507	7.54073	17.2603
7.54506	16.5797	7.54506	21.9566	7.54506	17.0942	7.54506	18.169
7.54939	15.9074	7.54939	21.3763	7.54939	16.9036	7.54939	18.8325
7.55372	15.2091	7.55372	20.6714	7.55372	16.4568	7.55372	19.1496
7.55805	14.4307	7.55805	19.8562	7.55805	15.8047	7.55805	18.9961
7.56238	13.6248	7.56238	19.0694	7.56238	15.0652	7.56238	18.4462
7.5667	13.0041	7.5667	18.2689	7.5667	14.2067	7.5667	17.5372
7.57103	12.3798	7.57103	17.5414	7.57103	13.3333	7.57103	16.3544
7.57536	11.7431	7.57536	16.8614	7.57536	12.5328	7.57536	15.0584
7.57969	11.2934	7.57969	16.3131	7.57969	11.8307	7.57969	13.7547
7.58402	10.8934	7.58402	15.7843	7.58402	11.1547	7.58402	12.5635
7.58835	10.4937	7.58835	15.3558	7.58835	10.5953	7.58835	11.5849
7.59268	10.2564	7.59268	15.0544	7.59268	10.0909	7.59268	10.7596
7.59701	10.0435	7.59701	14.7623	7.59701	9.69171	7.59701	10.006
7.60134	9.81854	7.60134	14.4709	7.60134	9.3287	7.60134	9.39834
7.60567	9.61014	7.60567	14.2777	7.60567	9.02938	7.60567	8.96576
7.61	9.38598	7.61	14.0976	7.61	8.71868	7.61	8.61792
7.61433	9.25203	7.61433	13.8701	7.61433	8.53766	7.61433	8.31769
7.61866	9.12096	7.61866	13.8296	7.61866	8.34471	7.61866	8.02021
7.62298	9.00653	7.62298	13.6207	7.62298	8.13455	7.62298	7.75303
7.62731	8.96312	7.62731	13.5979	7.62731	7.98206	7.62731	7.61624
7.63164	8.89018	7.63164	13.4837	7.63164	7.80031	7.63164	7.49734
7.63597	8.74326	7.63597	13.4396	7.63597	7.69062	7.63597	7.36207
7.6403	8.71282	7.6403	13.2731	7.6403	7.61278	7.6403	7.25408
7.64463	8.62403	7.64463	13.1996	7.64463	7.50865	7.64463	7.11628
7.64896	8.57175	7.64896	13.0715	7.64896	7.43018	7.64896	7.02997
7.65329	8.50906	7.65329	13.1522	7.65329	7.36306	7.65329	6.99155
7.65762	8.42675	7.65762	13.1005	7.65762	7.30281	7.65762	6.93385
7.66195	8.41156	7.66195	13.0497	7.66195	7.23337	7.66195	6.9093
7.66628	8.38923	7.66628	13.031	7.66628	7.19066	7.66628	6.87536
7.67061	8.34044	7.67061	12.9416	7.67061	7.10755	7.67061	6.81352
7.67493	8.2748	7.67493	12.9059	7.67493	7.06527	7.67493	6.78803
7.67926	8.31133	7.67926	12.9442	7.67926	7.0474	7.67926	6.70897
7.68359	8.32465	7.68359	12.7588	7.68359	7.05791	7.68359	6.68706
7.68792	8.25897	7.68792	12.8116	7.68792	7.01763	7.68792	6.67259
7.69225	8.23796	7.69225	12.8281	7.69225	6.91976	7.69225	6.64688
7.69658	8.22321	7.69658	12.8163	7.69658	6.91105	7.69658	6.63403
7.70091	8.20167	7.70091	12.7537	7.70091	6.90189	7.70091	6.61068
7.70524	8.19006	7.70524	12.7732	7.70524	6.90522	7.70524	6.61555
7.70957	8.1575	7.70957	12.7478	7.70957	6.88691	7.70957	6.55565
7.7139	8.13122	7.7139	12.7385	7.7139	6.82451	7.7139	6.53638
7.71823	8.07357	7.71823	12.7096	7.71823	6.82245	7.71823	6.52373
7.72255	8.03409	7.72255	12.679	7.72255	6.8237	7.72255	6.51151
7.72688	8.07498	7.72688	12.6906	7.72688	6.82107	7.72688	6.49487
7.73121	8.06301	7.73121	12.6816	7.73121	6.7622	7.73121	6.4722
7.73554	8.02157	7.73554	12.5989	7.73554	6.78466	7.73554	6.50461
7.73987	8.01984	7.73987	12.5457	7.73987	6.80105	7.73987	6.48488
7.7442	8.04942	7.7442	12.619	7.7442	6.77994	7.7442	6.43757
7.74853	8.01004	7.74853	12.678	7.74853	6.72946	7.74853	6.44292
7.75286	7.97732	7.75286	12.6821	7.75286	6.71847	7.75286	6.41745
7.75719	7.98034	7.75719	12.6559	7.75719	6.72131	7.75719	6.42034
7.76152	7.9841	7.76152	12.6629	7.76152	6.70294	7.76152	6.42605
7.76585	7.95564	7.76585	12.6481	7.76585	6.68183	7.76585	6.43315
7.77018	7.96213	7.77018	12.598	7.77018	6.68976	7.77018	6.40664
7.7745	7.99045	7.7745	12.5358	7.7745	6.67209	7.7745	6.44926
7.77883	7.98546	7.77883	12.4972	7.77883	6.68448	7.77883	6.47235
7.78316	7.97802	7.78316	12.5391	7.78316	6.64534	7.78316	6.43016
7.78749	7.94488	7.78749	12.5208	7.78749	6.64395	7.78749	6.34269
7.79182	7.98516	7.79182	12.5301	7.79182	6.60704	7.79182	6.38744
7.79615	7.99	7.79615	12.6933	7.79615	6.56638	7.79615	6.39842
7.80048	7.98796	7.80048	12.6051	7.80048	6.59921	7.80048	6.38298
7.80481	7.99415	7.80481	12.4708	7.80481	6.62795	7.80481	6.34689
7.80914	7.97255	7.80914	12.5366	7.80914	6.61016	7.80914	6.34268
7.81347	7.97375	7.81347	12.5127	7.81347	6.59399	7.81347	6.32766
7.8178	7.91602	7.8178	12.5648	7.8178	6.6101	7.8178	6.3725
7.82212	7.9246	7.82212	12.6065	7.82212	6.57867	7.82212	6.36501
7.82645	7.91448	7.82645	12.5336	7.82645	6.56034	7.82645	6.37642
7.83078	7.92626	7.83078	12.5365	7.83078	6.62405	7.83078	6.34996
7.83511	7.94158	7.83511	12.5595	7.83511	6.62003	7.83511	6.38473
7.83944	7.95215	7.83944	12.5184	7.83944	6.62758	7.83944	6.34839
7.84377	7.96093	7.84377	12.5657	7.84377	6.62972	7.84377	6.3247
7.8481	7.97844	7.8481	12.5316	7.8481	6.58233	7.8481	6.33145
7.85243	7.98653	7.85243	12.5365	7.85243	6.61864	7.85243	6.31655
7.85676	7.95808	7.85676	12.5084	7.85676	6.62645	7.85676	6.33098
7.86109	7.92424	7.86109	12.4432	7.86109	6.58345	7.86109	6.35746
7.86542	7.93677	7.86542	12.433	7.86542	6.57937	7.86542	6.34389
7.86974	7.9411	7.86974	12.4863	7.86974	6.60663	7.86974	6.33867
7.87408	7.89502	7.87408	12.5587	7.87408	6.6342	7.87408	6.31752
7.8784	7.91957	7.8784	12.5623	7.8784	6.56078	7.8784	6.33369
7.88273	7.95111	7.88273	12.545	7.88273	6.58011	7.88273	6.33042
7.88706	7.93162	7.88706	12.4904	7.88706	6.55429	7.88706	6.31294
7.89139	7.93014	7.89139	12.5581	7.89139	6.61275	7.89139	6.28647
7.89572	7.93779	7.89572	12.4539	7.89572	6.61992	7.89572	6.32533
7.90005	7.96009	7.90005	12.4888	7.90005	6.57075	7.90005	6.3135
7.90438	7.93127	7.90438	12.4515	7.90438	6.56909	7.90438	6.3517
7.90871	7.96556	7.90871	12.4804	7.90871	6.56385	7.90871	6.3248
7.91304	7.98865	7.91304	12.5403	7.91304	6.64514	7.91304	6.35205
7.91737	7.96929	7.91737	12.5328	7.91737	6.63605	7.91737	6.33655
7.92169	7.99226	7.92169	12.5157	7.92169	6.65097	7.92169	6.32576
7.92602	7.97235	7.92602	12.4987	7.92602	6.64186	7.92602	6.31276
7.93035	7.95933	7.93035	12.4722	7.93035	6.60481	7.93035	6.32141
7.93468	7.96639	7.93468	12.5138	7.93468	6.59269	7.93468	6.30497
7.93901	8.00744	7.93901	12.5439	7.93901	6.58254	7.93901	6.31569
7.94334	7.97595	7.94334	12.5049	7.94334	6.60856	7.94334	6.31317
7.94767	7.96048	7.94767	12.4125	7.94767	6.62871	7.94767	6.30283
7.952	7.98163	7.952	12.4805	7.952	6.66095	7.952	6.33665
7.95633	7.98468	7.95633	12.5089	7.95633	6.67819	7.95633	6.39024
7.96066	7.91722	7.96066	12.5681	7.96066	6.67802	7.96066	6.35485
7.96499	8.00112	7.96499	12.4895	7.96499	6.67719	7.96499	6.36779
7.96932	8.0068	7.96932	12.5757	7.96932	6.65648	7.96932	6.41204
7.97365	8.01594	7.97365	12.5247	7.97365	6.63542	7.97365	6.37288
7.97797	8.01062	7.97797	12.5202	7.97797	6.63306	7.97797	6.36278
7.9823	8.03455	7.9823	12.5521	7.9823	6.66207	7.9823	6.33018
7.98663	8.09048	7.98663	12.55	7.98663	6.63991	7.98663	6.3377
7.99096	8.06098	7.99096	12.4744	7.99096	6.64847	7.99096	6.34636
7.99529	8.05661	7.99529	12.5359	7.99529	6.66037	7.99529	6.38951
7.99962	8.0578	7.99962	12.5183	7.99962	6.64451	7.99962	6.38514
8.00395	7.97958	8.00395	12.5824	8.00395	6.69748	8.00395	6.41832
8.00828	8.05355	8.00828	12.5394	8.00828	6.67264	8.00828	6.36022
8.01261	8.09285	8.01261	12.5571	8.01261	6.65821	8.01261	6.38906
8.01694	8.18	8.01694	12.5965	8.01694	6.6539	8.01694	6.40061
8.02127	8.18129	8.02127	12.5779	8.02127	6.71168	8.02127	6.37982
8.02559	8.16836	8.02559	12.4768	8.02559	6.69537	8.02559	6.37626
8.02992	8.17822	8.02992	12.5366	8.02992	6.72652	8.02992	6.3919
8.03425	8.16754	8.03425	12.6544	8.03425	6.75234	8.03425	6.42039
8.03858	8.1414	8.03858	12.627	8.03858	6.72738	8.03858	6.43724
8.04291	8.21318	8.04291	12.6376	8.04291	6.75159	8.04291	6.43039
8.04724	8.22355	8.04724	12.6893	8.04724	6.76049	8.04724	6.43671
8.05157	8.2509	8.05157	12.6119	8.05157	6.73341	8.05157	6.47209
8.0559	8.20901	8.0559	12.6715	8.0559	6.77313	8.0559	6.48745
8.06023	8.24285	8.06023	12.7736	8.06023	6.82022	8.06023	6.49627
8.06456	8.31116	8.06456	12.6951	8.06456	6.83994	8.06456	6.51129
8.06889	8.38335	8.06889	12.7606	8.06889	6.83874	8.06889	6.54397
8.07321	8.413	8.07321	12.7648	8.07321	6.92078	8.07321	6.51014
8.07755	8.41926	8.07755	12.8071	8.07755	6.91795	8.07755	6.53023
8.08187	8.50091	8.08187	12.8527	8.08187	6.93493	8.08187	6.54148
8.0862	8.58345	8.0862	12.8726	8.0862	6.94646	8.0862	6.57974
8.09053	8.63478	8.09053	12.9606	8.09053	7.00587	8.09053	6.60733
8.09486	8.72794	8.09486	12.9459	8.09486	7.05802	8.09486	6.65141
8.09919	8.792	8.09919	12.9795	8.09919	7.07522	8.09919	6.67035
8.10352	8.85802	8.10352	13.0279	8.10352	7.09432	8.10352	6.70379
8.10785	8.93893	8.10785	13.0831	8.10785	7.187	8.10785	6.72484
8.11218	9.07173	8.11218	13.2403	8.11218	7.27634	8.11218	6.76762
8.11651	9.1668	8.11651	13.3464	8.11651	7.35781	8.11651	6.85251
8.12084	9.41149	8.12084	13.3914	8.12084	7.41973	8.12084	6.9293
8.12517	9.54338	8.12517	13.4893	8.12517	7.53681	8.12517	6.97988
8.12949	9.76492	8.12949	13.6513	8.12949	7.68328	8.12949	6.99553
8.13382	10.0734	8.13382	13.8311	8.13382	7.80127	8.13382	7.04997
8.13815	10.3638	8.13815	14.0609	8.13815	8.0144	8.13815	7.14758
8.14248	10.8347	8.14248	14.3824	8.14248	8.1827	8.14248	7.27771
8.14681	11.3567	8.14681	14.6158	8.14681	8.44024	8.14681	7.47243
8.15114	12.0971	8.15114	14.9469	8.15114	8.75037	8.15114	7.59689
8.15547	12.9182	8.15547	15.4681	8.15547	9.07965	8.15547	7.74374
8.1598	14.0117	8.1598	16.1449	8.1598	9.58828	8.1598	7.9775
8.16413	15.3563	8.16413	17.0508	8.16413	10.1933	8.16413	8.31527
8.16846	17.0473	8.16846	17.9997	8.16846	10.9758	8.16846	8.70325
8.17279	19.1518	8.17279	19.3341	8.17279	12.0035	8.17279	9.19805
8.17712	21.6334	8.17712	21.0942	8.17712	13.2853	8.17712	9.88891
8.18144	24.5641	8.18144	23.2183	8.18144	14.9443	8.18144	10.8173
8.18577	27.6746	8.18577	25.6979	8.18577	16.9603	8.18577	11.9998
8.1901	30.8975	8.1901	28.4485	8.1901	19.3709	8.1901	13.538
8.19443	34.0893	8.19443	31.1616	8.19443	22.1073	8.19443	15.4367
8.19876	37.0352	8.19876	33.9424	8.19876	25.0882	8.19876	17.7839
8.20309	39.4883	8.20309	36.5125	8.20309	28.0611	8.20309	20.5226
8.20742	41.4495	8.20742	38.5098	8.20742	30.8978	8.20742	23.4673
8.21175	42.9428	8.21175	39.8403	8.21175	33.2642	8.21175	26.3638
8.21608	43.913	8.21608	40.8645	8.21608	35.104	8.21608	28.916
8.22041	44.5388	8.22041	41.4904	8.22041	36.4311	8.22041	30.8737
8.22474	44.7143	8.22474	41.9437	8.22474	37.3081	8.22474	32.0531
8.22907	44.3883	8.22907	42.3117	8.22907	38.0047	8.22907	32.3204
8.23339	43.4262	8.23339	42.8307	8.23339	38.7067	8.23339	31.9098
8.23772	41.765	8.23772	43.3211	8.23772	39.4824	8.23772	31.1978
8.24205	39.2882	8.24205	43.0295	8.24205	40.1076	8.24205	30.4391
8.24638	36.132	8.24638	42.119	8.24638	40.3735	8.24638	30.0677
8.25071	32.6036	8.25071	40.2588	8.25071	40.069	8.25071	30.2597
8.25504	28.8116	8.25504	37.39	8.25504	38.9043	8.25504	31.127
8.25937	25.1256	8.25937	34.0188	8.25937	36.6798	8.25937	32.4214
8.2637	21.8468	8.2637	30.3502	8.2637	33.5561	8.2637	33.7574
8.26803	18.9847	8.26803	26.9475	8.26803	29.9561	8.26803	34.7899
8.27236	16.6113	8.27236	23.9094	8.27236	26.1177	8.27236	34.9447
8.27669	14.7932	8.27669	21.401	8.27669	22.4924	8.27669	33.9731
8.28102	13.4035	8.28102	19.4489	8.28102	19.2283	8.28102	31.8445
8.28534	12.3267	8.28534	17.8941	8.28534	16.5407	8.28534	28.7997
8.28967	11.4758	8.28967	16.6325	8.28967	14.3958	8.28967	25.2472
8.294	10.8469	8.294	15.7665	8.294	12.6746	8.294	21.6601
8.29833	10.3469	8.29833	15.1436	8.29833	11.4143	8.29833	18.3493
8.30266	9.97589	8.30266	14.6966	8.30266	10.4341	8.30266	15.5695
8.30699	9.7065	8.30699	14.2631	8.30699	9.71019	8.30699	13.384
8.31132	9.46876	8.31132	13.9572	8.31132	9.11088	8.31132	11.7193
8.31565	9.20803	8.31565	13.7531	8.31565	8.70146	8.31565	10.4571
8.31998	9.03872	8.31998	13.5945	8.31998	8.37712	8.31998	9.55367
8.32431	8.88974	8.32431	13.4285	8.32431	8.11909	8.32431	8.88516
8.32864	8.77097	8.32864	13.2956	8.32864	7.88039	8.32864	8.41386
8.33296	8.65885	8.33296	13.155	8.33296	7.67342	8.33296	8.02924
8.33729	8.60545	8.33729	12.9746	8.33729	7.53447	8.33729	7.75502
8.34162	8.45158	8.34162	12.9487	8.34162	7.44713	8.34162	7.57753
8.34595	8.42556	8.34595	12.8969	8.34595	7.34999	8.34595	7.34792
8.35028	8.38141	8.35028	12.8135	8.35028	7.26001	8.35028	7.21291
8.35461	8.3256	8.35461	12.6694	8.35461	7.20943	8.35461	7.11489
8.35894	8.29747	8.35894	12.6992	8.35894	7.15779	8.35894	7.04106
8.36327	8.25488	8.36327	12.7349	8.36327	7.10566	8.36327	6.93793
8.3676	8.22045	8.3676	12.6578	8.3676	7.03448	8.3676	6.83648
8.37193	8.19787	8.37193	12.5264	8.37193	6.96979	8.37193	6.71558
8.37626	8.15124	8.37626	12.6049	8.37626	6.88075	8.37626	6.69221
8.38058	8.12826	8.38058	12.5433	8.38058	6.90428	8.38058	6.62489
8.38491	8.08444	8.38491	12.5552	8.38491	6.89265	8.38491	6.6113
8.38924	8.10562	8.38924	12.4789	8.38924	6.82279	8.38924	6.5771
8.39357	8.1025	8.39357	12.5188	8.39357	6.79772	8.39357	6.58003
8.3979	8.08341	8.3979	12.476	8.3979	6.8176	8.3979	6.52901
8.40223	8.06479	8.40223	12.489	8.40223	6.81989	8.40223	6.48884
8.40656	8.05325	8.40656	12.3943	8.40656	6.78665	8.40656	6.45273
8.41089	7.99186	8.41089	12.4422	8.41089	6.72966	8.41089	6.42926
8.41522	7.96352	8.41522	12.4498	8.41522	6.69317	8.41522	6.40326
8.41955	7.95293	8.41955	12.4314	8.41955	6.71332	8.41955	6.38552
8.42388	7.94824	8.42388	12.377	8.42388	6.74637	8.42388	6.41011
8.42821	7.98265	8.42821	12.2762	8.42821	6.70741	8.42821	6.41536
8.43253	7.99321	8.43253	12.2815	8.43253	6.69442	8.43253	6.34572
8.43686	7.98762	8.43686	12.4191	8.43686	6.69077	8.43686	6.35394
8.44119	8.02107	8.44119	12.3673	8.44119	6.67216	8.44119	6.38386
8.44552	7.99764	8.44552	12.3145	8.44552	6.68264	8.44552	6.34945
8.44985	8.0347	8.44985	12.3161	8.44985	6.69532	8.44985	6.3323
8.45418	8.0226	8.45418	12.379	8.45418	6.69044	8.45418	6.35975
8.45851	8.04145	8.45851	12.3712	8.45851	6.72061	8.45851	6.33557
8.46284	8.04363	8.46284	12.3256	8.46284	6.75239	8.46284	6.33953
8.46717	8.0369	8.46717	12.3286	8.46717	6.73206	8.46717	6.35144
8.4715	8.09129	8.4715	12.3376	8.4715	6.72936	8.4715	6.38462
8.47583	8.17637	8.47583	12.2857	8.47583	6.73446	8.47583	6.3823
8.48015	8.15429	8.48015	12.385	8.48015	6.74752	8.48015	6.36178
8.48448	8.1853	8.48448	12.4304	8.48448	6.78693	8.48448	6.35227
8.48881	8.14967	8.48881	12.4951	8.48881	6.78844	8.48881	6.38468
8.49314	8.21166	8.49314	12.4883	8.49314	6.84267	8.49314	6.33908
8.49747	8.25413	8.49747	12.531	8.49747	6.85	8.49747	6.36223
8.5018	8.32239	8.5018	12.5502	8.5018	6.84082	8.5018	6.39831
8.50613	8.42437	8.50613	12.5282	8.50613	6.86403	8.50613	6.43872
8.51046	8.48139	8.51046	12.5969	8.51046	6.99747	8.51046	6.4191
8.51479	8.51883	8.51479	12.6288	8.51479	7.07107	8.51479	6.43558
8.51912	8.60366	8.51912	12.6334	8.51912	7.1057	8.51912	6.45231
8.52345	8.67538	8.52345	12.8151	8.52345	7.14855	8.52345	6.49467
8.52778	8.82137	8.52778	12.9356	8.52778	7.17645	8.52778	6.51533
8.5321	8.9578	8.5321	13.0579	8.5321	7.30078	8.5321	6.53696
8.53643	9.08257	8.53643	13.124	8.53643	7.40386	8.53643	6.5813
8.54076	9.24783	8.54076	13.1491	8.54076	7.51263	8.54076	6.61271
8.54509	9.4424	8.54509	13.3464	8.54509	7.67031	8.54509	6.66904
8.54942	9.63918	8.54942	13.4883	8.54942	7.78799	8.54942	6.71549
8.55375	9.85997	8.55375	13.6591	8.55375	7.96054	8.55375	6.83526
8.55808	10.1884	8.55808	13.8194	8.55808	8.1248	8.55808	6.9366
8.56241	10.4798	8.56241	14.0538	8.56241	8.33446	8.56241	6.99911
8.56674	10.8843	8.56674	14.3397	8.56674	8.55517	8.56674	7.11152
8.57107	11.2676	8.57107	14.6011	8.57107	8.83745	8.57107	7.2099
8.5754	11.7369	8.5754	14.9498	8.5754	9.16605	8.5754	7.3681
8.57973	12.325	8.57973	15.4412	8.57973	9.53323	8.57973	7.52482
8.58405	12.9422	8.58405	15.9524	8.58405	9.99955	8.58405	7.7283
8.58838	13.6012	8.58838	16.4807	8.58838	10.4743	8.58838	7.97273
8.59271	14.2837	8.59271	17.1053	8.59271	10.9598	8.59271	8.27202
8.59704	14.9002	8.59704	17.8468	8.59704	11.6153	8.59704	8.62462
8.60137	15.4474	8.60137	18.6738	8.60137	12.3445	8.60137	9.074
8.6057	15.9133	8.6057	19.3942	8.6057	13.1391	8.6057	9.55506
8.61003	16.1354	8.61003	20.049	8.61003	13.9023	8.61003	10.2227
8.61436	16.1346	8.61436	20.5708	8.61436	14.619	8.61436	11.032
8.61869	15.9317	8.61869	20.8558	8.61869	15.2349	8.61869	11.9827
8.62302	15.478	8.62302	20.8728	8.62302	15.7037	8.62302	13.0369
8.62735	14.9004	8.62735	20.6552	8.62735	15.9771	8.62735	14.2388
8.63168	14.2188	8.63168	20.1469	8.63168	15.9437	8.63168	15.4718
8.63601	13.5172	8.63601	19.3718	8.63601	15.601	8.63601	16.6759
8.64033	12.7958	8.64033	18.5295	8.64033	15.0044	8.64033	17.5997
8.64466	12.1054	8.64466	17.7048	8.64466	14.2971	8.64466	18.2014
8.64899	11.4975	8.64899	16.9935	8.64899	13.5141	8.64899	18.3278
8.65332	10.9812	8.65332	16.241	8.65332	12.6866	8.65332	17.9199
[truncated: 3,001 more rows]

## Sheet: Fig1b
2Theta	normalized intensity-102		108		114		120
0	0	0	0	0	0	0	0
0.05	0	0.05	0	0.05	0	0.05	0
0.1	12.9154	0.1	20.0755	0.1	12.5469	0.1	13.6698
0.15	17.3547	0.15	27.7755	0.15	17.1793	0.15	16.5997
0.2	18.9655	0.2	26.8866	0.2	15.2054	0.2	15.9937
0.25	19.1913	0.25	28.9116	0.25	16.3015	0.25	16.845
0.3	18.2131	0.3	28.0842	0.3	16.1384	0.3	15.7798
0.35	19.0025	0.35	29.575	0.35	15.7692	0.35	16.218
0.4	16.9381	0.4	29.1632	0.4	16.4619	0.4	16.6389
0.45	17.4855	0.45	27.6893	0.45	16.7958	0.45	15.517
0.5	17.2975	0.5	25.7814	0.5	16.9411	0.5	16.4708
0.55	17.5171	0.55	27.4431	0.55	16.625	0.55	16.8699
0.6	16.8456	0.6	28.9878	0.6	16.6894	0.6	16.8758
0.65	17.3554	0.65	27.2482	0.65	16.4494	0.65	16.297
0.7	17.5486	0.7	27.7953	0.7	16.2647	0.7	16.4413
0.75	16.2933	0.75	27.4786	0.75	15.8105	0.75	16.0899
0.8	16.0167	0.8	27.2617	0.8	15.5193	0.8	15.6378
0.85	16.2974	0.85	26.4576	0.85	15.84	0.85	15.6278
0.9	16.6615	0.9	26.0411	0.9	16.1092	0.9	15.3905
0.95	16.2323	0.95	25.5723	0.95	15.3666	0.95	15.4843
1	16.2643	1	25.5969	1	15.3565	1	16.2742
1.05	16.2954	1.05	26.7182	1.05	15.5634	1.05	16.5092
1.1	16.5113	1.1	27.0987	1.1	15.9793	1.1	15.8107
1.15	16.2319	1.15	26.6082	1.15	16.0723	1.15	15.6973
1.2	16.5316	1.2	27.407	1.2	15.8292	1.2	16.0123
1.25	16.8048	1.25	27.3825	1.25	16.1597	1.25	16.3585
1.3	16.8495	1.3	27.5053	1.3	16.3497	1.3	15.9503
1.35	16.827	1.35	27.2514	1.35	16.2516	1.35	16.0172
1.4	16.7589	1.4	27.7919	1.4	16.8874	1.4	16.3497
1.45	17.33	1.45	28.5021	1.45	16.2623	1.45	16.4118
1.5	17.0505	1.5	28.1918	1.5	16.6735	1.5	16.6614
1.55	17.025	1.55	28.4116	1.55	16.1527	1.55	16.72
1.6	17.234	1.6	27.6893	1.6	16.6145	1.6	16.0896
1.65	16.6497	1.65	27.7139	1.65	16.4572	1.65	15.4407
1.7	17.3982	1.7	27.5177	1.7	16.701	1.7	16.2367
1.75	16.774	1.75	27.5998	1.75	16.718	1.75	16.1083
1.8	17.2399	1.8	27.932	1.8	16.9826	1.8	16.082
1.85	16.9955	1.85	28.3432	1.85	16.684	1.85	16.1095
1.9	17.5726	1.9	28.454	1.9	16.714	1.9	16.4566
1.95	17.4115	1.95	28.9757	1.95	17.3014	1.95	16.7057
2	17.813	2	29.3918	2	17.6869	2	17.1604
2.05	18.2066	2.05	29.0885	2.05	17.8755	2.05	17.4608
2.1	18.4702	2.1	29.8395	2.1	17.871	2.1	17.683
2.15	19.1465	2.15	29.9628	2.15	18.2807	2.15	17.6307
2.2	19.1715	2.2	30.6023	2.2	19.0307	2.2	18.1171
2.25	19.3673	2.25	31.9057	2.25	19.1243	2.25	17.9916
2.3	20.2731	2.3	32.4719	2.3	19.2049	2.3	18.4109
2.35	19.7308	2.35	32.6329	2.35	19.3958	2.35	18.6002
2.4	19.7827	2.4	33.216	2.4	19.5347	2.4	18.4804
2.45	19.5444	2.45	31.8185	2.45	19.1608	2.45	18.2905
2.5	20.1424	2.5	32.832	2.5	19.4006	2.5	18.4602
2.55	19.5401	2.55	32.5262	2.55	18.8756	2.55	18.1174
2.6	19.6788	2.6	33.1962	2.6	18.7413	2.6	18.5075
2.65	19.9488	2.65	33.3465	2.65	19.1183	2.65	18.7625
2.7	19.7486	2.7	33.6215	2.7	19.2852	2.7	18.6821
2.75	19.9463	2.75	31.7253	2.75	18.7178	2.75	18.2238
2.8	19.5101	2.8	31.3332	2.8	18.5362	2.8	18.1383
2.85	19.3002	2.85	31.3243	2.85	18.7057	2.85	18.3088
2.9	18.9414	2.9	31.1498	2.9	18.4702	2.9	17.8328
2.95	18.889	2.95	30.4111	2.95	18.1415	2.95	17.3937
3	18.41	3	30.5032	3	17.8985	3	17.0869
3.05	18.3391	3.05	29.5243	3.05	17.226	3.05	16.9786
3.1	17.9307	3.1	29.5018	3.1	17.496	3.1	16.895
3.15	17.5727	3.15	29.7062	3.15	17.3127	3.15	16.567
3.2	17.4206	3.2	29.069	3.2	16.8995	3.2	16.4754
3.25	17.279	3.25	28.5871	3.25	16.7443	3.25	16.3696
3.3	16.8895	3.3	27.2146	3.3	16.4251	3.3	15.9588
3.35	17.034	3.35	27.3652	3.35	16.665	3.35	16.1475
3.4	16.8265	3.4	27.2165	3.4	16.2233	3.4	15.7308
3.45	16.5517	3.45	26.6045	3.45	15.8118	3.45	15.2744
3.5	16.1925	3.5	26.7937	3.5	15.3585	3.5	15.2653
3.55	16.2726	3.55	26.3344	3.55	15.5182	3.55	15.0623
3.6	16.0787	3.6	26.164	3.6	15.305	3.6	15.0936
3.65	15.8672	3.65	25.7735	3.65	15.2599	3.65	15.0764
3.7	15.6731	3.7	25.4958	3.7	15.0513	3.7	14.8499
3.75	15.4651	3.75	25.862	3.75	14.9956	3.75	14.866
3.8	15.307	3.8	25.1417	3.8	15.1273	3.8	14.3718
3.85	15.2827	3.85	25.0009	3.85	14.6146	3.85	14.1946
3.9	14.7857	3.9	24.4789	3.9	14.4153	3.9	14.0054
3.95	15.0228	3.95	24.4795	3.95	14.2133	3.95	14.2619
4	15.2488	4	24.3694	4	14.4697	4	14.2227
4.05	14.9803	4.05	24.2022	4.05	14.2692	4.05	13.979
4.1	14.8401	4.1	24.3828	4.1	14.3971	4.1	14.0577
4.15	14.8499	4.15	23.7662	4.15	14.3979	4.15	14.1096
4.2	14.7363	4.2	23.4111	4.2	14.0993	4.2	13.6371
4.25	14.4736	4.25	23.1228	4.25	13.788	4.25	13.449
4.3	14.1694	4.3	23.3216	4.3	13.7839	4.3	13.673
4.35	14.1395	4.35	23.3291	4.35	13.6899	4.35	13.4869
4.4	13.967	4.4	23.2823	4.4	13.6421	4.4	13.3501
4.45	13.8266	4.45	22.7149	4.45	13.2486	4.45	12.9578
4.5	13.7984	4.5	22.7796	4.5	13.4528	4.5	13.0564
4.55	13.8918	4.55	22.9822	4.55	13.5226	4.55	12.9885
4.6	13.5976	4.6	22.1746	4.6	13.4231	4.6	12.9502
4.65	13.2865	4.65	21.9895	4.65	13.3635	4.65	13.2358
4.7	13.5512	4.7	21.9848	4.7	13.5481	4.7	12.8852
4.75	13.6488	4.75	21.7321	4.75	13.693	4.75	13.0224
4.8	13.7235	4.8	21.8959	4.8	13.6464	4.8	13.0314
4.85	13.6135	4.85	21.4979	4.85	13.858	4.85	13.1145
4.9	14.0196	4.9	21.0909	4.9	14.1721	4.9	13.2585
4.95	14.1606	4.95	21.8179	4.95	14.2637	4.95	12.9791
5	14.2642	5	21.5975	5	14.401	5	13.2341
5.05	14.2014	5.05	21.5968	5.05	14.613	5.05	12.961
5.1	14.3453	5.1	21.8612	5.1	14.7974	5.1	13.0442
5.15	14.9368	5.15	21.5617	5.15	14.7589	5.15	13.2629
5.2	14.9016	5.2	21.8433	5.2	14.9885	5.2	13.3568
5.25	14.958	5.25	21.7311	5.25	14.8759	5.25	13.4401
5.3	14.992	5.3	22.1062	5.3	15.0891	5.3	13.7224
5.35	15.3036	5.35	21.6149	5.35	14.9909	5.35	13.2904
5.4	15.7588	5.4	21.8566	5.4	15.142	5.4	13.6251
5.45	15.3387	5.45	21.0675	5.45	14.7824	5.45	13.3602
5.5	15.9805	5.5	21.914	5.5	15.1462	5.5	13.574
5.55	16.3572	5.55	21.9662	5.55	15.611	5.55	14.1353
5.6	16.4602	5.6	21.8289	5.6	15.7156	5.6	14.3033
5.65	16.6185	5.65	21.3137	5.65	15.7452	5.65	14.0821
5.7	16.8303	5.7	21.7586	5.7	15.9716	5.7	14.0336
5.75	16.9825	5.75	21.8512	5.75	15.9563	5.75	14.3472
5.8	16.722	5.8	21.9341	5.8	15.8555	5.8	14.1134
5.85	16.6907	5.85	21.9657	5.85	15.7344	5.85	14.2051
5.9	16.6203	5.9	21.8308	5.9	15.696	5.9	13.8978
5.95	16.7533	5.95	21.7228	5.95	15.7034	5.95	14.0823
6	16.7508	6	21.6559	6	15.8302	6	14.0121
6.05	16.4644	6.05	21.2098	6.05	15.587	6.05	13.9749
6.1	16.461	6.1	20.7908	6.1	15.5116	6.1	13.7327
6.15	16.5677	6.15	20.9188	6.15	15.2924	6.15	13.6084
6.2	16.5542	6.2	20.9418	6.2	15.6485	6.2	13.5448
6.25	16.3978	6.25	21.0673	6.25	15.6654	6.25	13.58
6.3	16.2196	6.3	20.2862	6.3	15.287	6.3	13.3295
6.35	16.1592	6.35	20.0758	6.35	15.374	6.35	13.5208
6.4	16.2832	6.4	19.715	6.4	15.1729	6.4	13.3697
6.45	16.1256	6.45	19.6568	6.45	15.0351	6.45	13.1126
6.5	15.8504	6.5	19.4382	6.5	14.5452	6.5	13.0279
6.55	15.7042	6.55	19.301	6.55	14.6238	6.55	12.7388
6.6	15.5566	6.6	18.8257	6.6	14.48	6.6	12.4151
6.65	15.5601	6.65	18.644	6.65	14.5289	6.65	12.6361
6.7	16.242	6.7	19.123	6.7	14.9649	6.7	12.9782
6.75	16.537	6.75	19.4091	6.75	15.4171	6.75	12.9322
6.8	16.908	6.8	19.8333	6.8	15.6687	6.8	13.3058
6.85	17.0024	6.85	20.0422	6.85	15.8444	6.85	13.5577
6.9	17.1415	6.9	20.0267	6.9	15.8435	6.9	13.8005
6.95	17.5664	6.95	19.9159	6.95	16.3634	6.95	14.0791
7	18.0865	7	20.6515	7	16.4592	7	13.9312
7.05	17.9846	7.05	21.2465	7.05	16.6171	7.05	14.0476
7.1	18.2203	7.1	21.1332	7.1	16.5787	7.1	14.303
7.15	18.6267	7.15	21.0663	7.15	16.8724	7.15	14.4388
7.2	18.8297	7.2	21.2595	7.2	17.1404	7.2	14.2734
7.25	18.732	7.25	20.7684	7.25	17.1138	7.25	14.392
7.3	18.9342	7.3	20.8971	7.3	17.2295	7.3	14.6436
7.35	18.9527	7.35	21.2259	7.35	17.5354	7.35	14.6086
7.4	18.9644	7.4	20.9236	7.4	17.3265	7.4	14.6538
7.45	19.5802	7.45	21.0132	7.45	17.4609	7.45	15.0301
7.5	19.7285	7.5	21.2442	7.5	17.717	7.5	15.1718
7.55	19.709	7.55	21.1596	7.55	18.0063	7.55	15.0037
7.6	19.7098	7.6	21.6625	7.6	18.2005	7.6	15.3733
7.65	19.5647	7.65	21.3154	7.65	18.1321	7.65	15.1325
7.7	20.0991	7.7	21.3999	7.7	18.3607	7.7	15.5007
7.75	20.0283	7.75	21.4995	7.75	18.4564	7.75	15.6144
7.8	20.6692	7.8	21.7304	7.8	18.469	7.8	15.5738
7.85	20.4442	7.85	21.7761	7.85	18.3323	7.85	15.3953
7.9	20.7967	7.9	21.7473	7.9	18.1945	7.9	15.5318
7.95	21.1496	7.95	21.591	7.95	18.4498	7.95	15.7085
8	20.9257	8	21.6575	8	18.4864	8	15.6089
8.05	20.945	8.05	21.6243	8.05	18.6263	8.05	15.3715
8.1	20.9705	8.1	21.7145	8.1	18.8635	8.1	15.4973
8.15	20.8012	8.15	21.5863	8.15	18.6507	8.15	15.5935
8.2	20.6677	8.2	20.9614	8.2	18.4591	8.2	15.1717
8.25	20.5584	8.25	21.5631	8.25	18.5541	8.25	15.2852
8.3	20.6864	8.3	21.5074	8.3	18.572	8.3	15.4622
8.35	20.6147	8.35	21.0692	8.35	18.0925	8.35	15.5155
8.4	20.5247	8.4	21.3809	8.4	18.3999	8.4	15.3783
8.45	20.701	8.45	21.4887	8.45	18.1855	8.45	15.0878
8.5	20.5547	8.5	20.93	8.5	18.0967	8.5	15.0655
8.55	20.1515	8.55	20.5203	8.55	18.3061	8.55	15.2192
8.6	20.0714	8.6	20.6303	8.6	18.1555	8.6	15.1473
8.65	20.2337	8.65	20.5398	8.65	18.1105	8.65	14.9623
8.7	20.2411	8.7	20.1942	8.7	17.9525	8.7	14.9072
8.75	20.0653	8.75	20.4328	8.75	17.6145	8.75	15.0587
8.8	19.6906	8.8	20.0242	8.8	17.6627	8.8	15.0628
8.85	19.6022	8.85	19.9895	8.85	17.6922	8.85	14.6436
8.9	19.9254	8.9	20.2316	8.9	17.8167	8.9	14.5141
8.95	19.8652	8.95	19.8262	8.95	17.7831	8.95	14.5351
9	19.7206	9	19.5022	9	17.7223	9	14.4011
9.05	19.7848	9.05	19.4796	9.05	17.5174	9.05	14.3845
9.1	19.4833	9.1	19.3364	9.1	17.3412	9.1	14.4629
9.15	19.9625	9.15	19.3376	9.15	17.2892	9.15	14.4547
9.2	19.6942	9.2	19.1235	9.2	17.1087	9.2	14.2688
9.25	19.202	9.25	19.3004	9.25	17.4314	9.25	14.1846
9.3	19.4738	9.3	19.2992	9.3	17.2214	9.3	14.0835
9.35	19.3272	9.35	19.2588	9.35	17.2687	9.35	13.9514
9.4	19.784	9.4	19.4602	9.4	17.0213	9.4	13.9137
9.45	19.6152	9.45	19.1064	9.45	17.1012	9.45	13.6969
9.5	19.6019	9.5	18.7389	9.5	17.208	9.5	13.6639
9.55	19.0531	9.55	18.5139	9.55	17.2403	9.55	13.7369
9.6	18.9054	9.6	18.2694	9.6	17.0103	9.6	13.7586
9.65	19.055	9.65	18.3605	9.65	16.9152	9.65	13.659
9.7	18.5898	9.7	18.4743	9.7	16.6495	9.7	13.881
9.75	18.8544	9.75	18.1359	9.75	16.8831	9.75	13.8113
9.8	19.0175	9.8	18.2233	9.8	16.966	9.8	13.6532
9.85	19.0085	9.85	18.2157	9.85	16.7544	9.85	13.4605
9.9	18.9648	9.9	17.5782	9.9	16.3978	9.9	13.1883
9.95	19.2173	9.95	17.7532	9.95	16.4908	9.95	13.3013
10	19.2647	10	17.8573	10	16.52	10	13.3599
10.05	18.9524	10.05	17.8081	10.05	16.4903	10.05	13.398
10.1	18.7625	10.1	17.4733	10.1	16.5818	10.1	13.2694
10.15	18.6619	10.15	17.636	10.15	16.215	10.15	13.2287
10.2	18.4893	10.2	17.7395	10.2	16.4361	10.2	13.4835
10.25	18.5415	10.25	17.4201	10.25	16.5631	10.25	13.4204
10.3	18.8168	10.3	17.8285	10.3	16.3175	10.3	13.291
10.35	18.6459	10.35	17.8515	10.35	16.3435	10.35	13.0889
10.4	18.4985	10.4	17.5404	10.4	16.2032	10.4	13.145
10.45	18.7726	10.45	17.2847	10.45	16.1825	10.45	13.0017
10.5	18.6599	10.5	17.066	10.5	16.3678	10.5	12.9718
10.55	18.3916	10.55	17.4003	10.55	16.5283	10.55	13.0994
10.6	18.6923	10.6	17.4005	10.6	16.3768	10.6	12.8967
10.65	18.3825	10.65	17.1772	10.65	16.4244	10.65	12.7621
10.7	18.6392	10.7	17.0561	10.7	16.4829	10.7	12.8133
10.75	18.437	10.75	17.1209	10.75	16.4263	10.75	12.9386
10.8	18.1948	10.8	17.2377	10.8	16.159	10.8	12.9083
10.85	18.2012	10.85	16.9218	10.85	16.2586	10.85	12.6643
10.9	18.371	10.9	16.8531	10.9	16.3274	10.9	12.6406
10.95	18.1547	10.95	17.0036	10.95	16.1556	10.95	12.9071
11	18.221	11	16.6902	11	16.3983	11	12.7884
11.05	18.0993	11.05	16.7866	11.05	16.3149	11.05	12.789
11.1	17.9451	11.1	16.8094	11.1	15.9067	11.1	12.6261
11.15	17.8251	11.15	16.5	11.15	15.9143	11.15	12.5458
11.2	18.1585	11.2	16.6569	11.2	16.1604	11.2	12.5197
11.25	18.1904	11.25	16.1831	11.25	15.6453	11.25	12.5595
11.3	17.9513	11.3	16.1643	11.3	15.5479	11.3	12.5714
11.35	18.3073	11.35	16.5012	11.35	15.7672	11.35	12.7194
11.4	18.2663	11.4	16.9854	11.4	16.0153	11.4	12.6098
11.45	17.7989	11.45	16.8019	11.45	16.0173	11.45	12.2513
11.5	17.7405	11.5	16.7075	11.5	16.0099	11.5	12.3765
11.55	17.9688	11.55	16.8301	11.55	15.8399	11.55	12.1878
11.6	17.9403	11.6	16.7251	11.6	15.5671	11.6	12.3874
11.65	18.0388	11.65	16.7079	11.65	15.6967	11.65	12.397
11.7	18.2367	11.7	16.4031	11.7	15.7323	11.7	12.3247
11.75	17.9959	11.75	16.5879	11.75	15.5118	11.75	12.3408
11.8	17.9114	11.8	16.1485	11.8	15.5521	11.8	12.2561
11.85	17.7819	11.85	16.2051	11.85	15.7891	11.85	12.2269
11.9	17.8279	11.9	16.0253	11.9	15.8443	11.9	12.2727
11.95	17.8362	11.95	15.8132	11.95	15.6176	11.95	12.1127
12	17.9375	12	16.2651	12	15.5953	12	12.2206
12.05	17.7647	12.05	16.5029	12.05	15.5671	12.05	12.4254
12.1	17.8795	12.1	15.8906	12.1	15.5434	12.1	12.4402
12.15	17.7669	12.15	15.9092	12.15	15.6407	12.15	12.1432
12.2	17.7683	12.2	16.2689	12.2	15.6084	12.2	12.3435
12.25	17.9087	12.25	16.2778	12.25	15.6641	12.25	12.4915
12.3	17.7785	12.3	16.5598	12.3	15.7771	12.3	12.2541
12.35	17.5004	12.35	16.4154	12.35	15.6859	12.35	12.2285
12.4	17.9003	12.4	15.8869	12.4	15.4685	12.4	12.0338
12.45	17.7804	12.45	16.1583	12.45	15.6337	12.45	11.9725
12.5	17.362	12.5	16.2852	12.5	15.4751	12.5	12.0381
12.55	17.2664	12.55	15.9674	12.55	15.1894	12.55	12.0369
12.6	17.5029	12.6	16.0181	12.6	15.3101	12.6	12.1202
12.65	17.4487	12.65	15.994	12.65	15.4114	12.65	12.0764
12.7	17.7171	12.7	15.9885	12.7	15.3646	12.7	11.7595
12.75	17.6856	12.75	16.0137	12.75	15.4169	12.75	11.7912
12.8	17.3992	12.8	15.8148	12.8	15.3932	12.8	12.1062
12.85	17.441	12.85	15.7071	12.85	15.3407	12.85	12.1904
12.9	17.4772	12.9	15.655	12.9	15.2078	12.9	12.225
12.95	17.6438	12.95	15.9891	12.95	15.1604	12.95	12.3046
13	17.4317	13	15.7406	13	15.1316	13	12.0632
13.05	17.6159	13.05	15.9516	13.05	15.4158	13.05	11.902
13.1	17.3015	13.1	15.7359	13.1	15.3998	13.1	12.0863
13.15	17.54	13.15	15.6226	13.15	15.5112	13.15	12.0795
13.2	17.7726	13.2	15.5011	13.2	15.0747	13.2	11.7795
13.25	17.6498	13.25	15.5475	13.25	15.1015	13.25	11.7911
13.3	17.3266	13.3	15.8191	13.3	15.2214	13.3	11.9531
13.35	17.3528	13.35	16.0745	13.35	15.1681	13.35	11.8666
13.4	17.6638	13.4	15.9274	13.4	15.1274	13.4	12.1313
13.45	17.311	13.45	15.9848	13.45	14.9346	13.45	12.2609
13.5	17.7292	13.5	15.9417	13.5	14.9297	13.5	11.9013
13.55	17.4709	13.55	15.4431	13.55	15.0091	13.55	11.8599
13.6	17.331	13.6	15.5522	13.6	15.2257	13.6	11.8083
13.65	17.0592	13.65	15.4942	13.65	15.2731	13.65	11.9246
13.7	17.1621	13.7	15.0808	13.7	15.0984	13.7	11.92
13.75	17.4435	13.75	15.3521	13.75	14.9771	13.75	11.8884
13.8	17.4491	13.8	15.621	13.8	15.2377	13.8	11.8054
13.85	17.4558	13.85	15.3834	13.85	15.1573	13.85	11.9101
13.9	17.347	13.9	15.291	13.9	14.9835	13.9	11.5067
13.95	17.0446	13.95	15.2277	13.95	15.1415	13.95	11.689
14	17.201	14	15.2086	14	15.3094	14	11.8431
14.05	17.2399	14.05	15.3194	14.05	15.0756	14.05	11.6274
14.1	16.8542	14.1	15.6398	14.1	14.7838	14.1	11.8937
14.15	17.1568	14.15	15.497	14.15	14.8158	14.15	11.8303
14.2	17.0669	14.2	14.912	14.2	14.9943	14.2	11.8502
14.25	17.5274	14.25	14.7305	14.25	14.8657	14.25	11.6136
14.3	17.2648	14.3	15.144	14.3	14.7135	14.3	11.855
14.35	17.4088	14.35	15.2823	14.35	14.7215	14.35	11.661
14.4	17.6255	14.4	15.3505	14.4	14.6863	14.4	11.8025
14.45	17.0676	14.45	15.8277	14.45	14.7899	14.45	11.6999
14.5	16.6993	14.5	15.3158	14.5	14.8672	14.5	11.6142
14.55	17.093	14.55	15.2486	14.55	14.8624	14.55	11.5846
14.6	17.1114	14.6	15.2485	14.6	14.9873	14.6	11.6271
14.65	17.1642	14.65	15.3484	14.65	15.0725	14.65	11.7355
14.7	17.074	14.7	15.5221	14.7	15.1858	14.7	11.8784
14.75	17.0833	14.75	15.2952	14.75	15.0476	14.75	11.7414
14.8	17.3383	14.8	14.936	14.8	15.0396	14.8	11.7884
14.85	17.0645	14.85	15.1926	14.85	14.8142	14.85	11.674
14.9	17.1331	14.9	15.2435	14.9	14.7147	14.9	11.2965
14.95	17.3715	14.95	15.2463	14.95	15.0841	14.95	11.2443
15	17.0363	15	15.0969	15	15.0097	15	11.4428
15.05	17.0001	15.05	14.6692	15.05	14.8705	15.05	11.6743
15.1	17.3758	15.1	14.7951	15.1	14.5543	15.1	11.7748
15.15	17.0043	15.15	14.9052	15.15	14.7835	15.15	11.5357
15.2	16.7562	15.2	14.9486	15.2	15.1174	15.2	11.8042
15.25	16.9293	15.25	14.7703	15.25	15.4091	15.25	11.683
15.3	17.1307	15.3	14.9937	15.3	14.9972	15.3	11.3881
15.35	17.0603	15.35	15.6134	15.35	15.0303	15.35	11.5284
15.4	17.1262	15.4	15.6768	15.4	14.543	15.4	11.5444
15.45	17.3593	15.45	14.9805	15.45	14.8705	15.45	11.4498
15.5	17.1754	15.5	15.0528	15.5	14.6537	15.5	11.6579
15.55	17.0103	15.55	15.1197	15.55	14.6	15.55	11.5399
15.6	17.0895	15.6	14.6532	15.6	14.5978	15.6	11.6681
15.65	17.1993	15.65	15.1414	15.65	14.6787	15.65	11.5519
15.7	17.1937	15.7	14.9701	15.7	14.861	15.7	11.7858
15.75	17.0807	15.75	14.7054	15.75	14.929	15.75	11.6822
15.8	17.3065	15.8	14.9395	15.8	15.0718	15.8	11.3488
15.85	17.0228	15.85	14.8505	15.85	15.0363	15.85	11.6074
15.9	16.7224	15.9	14.8508	15.9	15.0702	15.9	11.644
15.95	17.1003	15.95	14.7835	15.95	14.9226	15.95	11.7271
16	17.1503	16	14.9188	16	15.0731	16	11.5917
16.05	17.1698	16.05	14.6751	16.05	14.9402	16.05	11.4446
16.1	16.8295	16.1	15.0967	16.1	15.0163	16.1	11.4062
16.15	16.8732	16.15	14.8046	16.15	14.972	16.15	11.3742
16.2	16.8549	16.2	14.5192	16.2	15.129	16.2	11.6322
16.25	16.794	16.25	14.5954	16.25	14.9728	16.25	11.5708
16.3	16.8645	16.3	14.9455	16.3	14.8292	16.3	11.743
16.35	17.0246	16.35	15.3386	16.35	14.9451	16.35	11.7221
16.4	16.9795	16.4	14.583	16.4	14.9448	16.4	11.3408
16.45	17.2029	16.45	14.2668	16.45	14.5907	16.45	11.2743
16.5	17.2327	16.5	14.676	16.5	15.1933	16.5	11.4363
16.55	17.4864	16.55	15.1322	16.55	15.1047	16.55	11.7197
16.6	17.2082	16.6	14.8937	16.6	14.7008	16.6	11.6754
16.65	17.1484	16.65	14.747	16.65	14.7879	16.65	11.2484
16.7	17.1952	16.7	14.9964	16.7	15.0721	16.7	11.3967
16.75	17.4792	16.75	14.7414	16.75	15.0779	16.75	11.4849
16.8	17.0821	16.8	14.8365	16.8	14.9246	16.8	11.5454
16.85	17.1301	16.85	14.8581	16.85	14.9928	16.85	11.6398
16.9	16.9589	16.9	14.6869	16.9	14.8841	16.9	11.5699
16.95	17.4194	16.95	14.9809	16.95	15.2484	16.95	11.4803
17	17.6328	17	14.8574	17	14.926	17	11.4414
17.05	17.3247	17.05	14.8268	17.05	14.7885	17.05	11.5695
17.1	17.0185	17.1	15.3718	17.1	14.8396	17.1	11.5426
17.15	17.2674	17.15	15.3101	17.15	15.0372	17.15	11.5606
17.2	17.3217	17.2	14.8731	17.2	14.9174	17.2	11.6364
17.25	17.0894	17.25	15.045	17.25	14.9266	17.25	11.7198
17.3	17.1293	17.3	15.1414	17.3	15.0383	17.3	11.5365
17.35	17.1922	17.35	15.1466	17.35	15.1762	17.35	11.4953
17.4	17.287	17.4	14.818	17.4	15.2746	17.4	11.492
17.45	17.268	17.45	14.7178	17.45	15.2643	17.45	11.2714
17.5	17.0054	17.5	14.8607	17.5	15.0861	17.5	11.5197
17.55	17.2422	17.55	15.0667	17.55	15.2339	17.55	11.6804
17.6	17.5379	17.6	14.9386	17.6	15.2968	17.6	11.9335
17.65	17.2925	17.65	14.7134	17.65	15.3894	17.65	11.8816
17.7	17.5584	17.7	14.8301	17.7	15.3432	17.7	11.6784
17.75	17.6262	17.75	15.6781	17.75	15.1564	17.75	11.9372
17.8	17.4084	17.8	15.3253	17.8	15.5285	17.8	12.1154
17.85	17.5072	17.85	15.6124	17.85	15.7664	17.85	12.2627
17.9	17.9029	17.9	15.5702	17.9	15.9423	17.9	12.3478
17.95	18.3843	17.95	15.8481	17.95	16.0697	17.95	12.554
18	18.4109	18	15.9528	18	16.383	18	12.712
18.05	18.5487	18.05	16.3099	18.05	16.3276	18.05	12.7342
18.1	18.3666	18.1	16.4499	18.1	16.5666	18.1	12.7174
18.15	18.8495	18.15	16.5327	18.15	16.8561	18.15	12.8956
18.2	19.1724	18.2	16.8446	18.2	17.3364	18.2	13.068
18.25	19.1957	18.25	17.0261	18.25	17.5345	18.25	13.5861
18.3	19.5927	18.3	17.7251	18.3	17.6224	18.3	14.0557
18.35	20.1675	18.35	17.94	18.35	17.9201	18.35	14.5175
18.4	20.5639	18.4	18.4142	18.4	18.6281	18.4	14.9675
18.45	21.2113	18.45	19.526	18.45	19.328	18.45	15.4196
18.5	21.4795	18.5	19.8368	18.5	19.7853	18.5	15.7896
18.55	22.5864	18.55	20.3903	18.55	20.3939	18.55	16.5104
18.6	23.1566	18.6	21.2707	18.6	21.1184	18.6	17.5835
18.65	23.9046	18.65	22.112	18.65	21.8995	18.65	18.0359
18.7	25.1711	18.7	23.1079	18.7	22.7471	18.7	19.0807
18.75	25.9471	18.75	24.3931	18.75	24.2526	18.75	19.891
18.8	27.4733	18.8	25.8735	18.8	25.639	18.8	21.3749
18.85	28.8754	18.85	27.8312	18.85	27.3758	18.85	23.0805
18.9	30.4569	18.9	29.5345	18.9	29.067	18.9	24.7334
18.95	32.1104	18.95	31.6496	18.95	30.864	18.95	26.5322
19	34.2204	19	33.642	19	33.209	19	29.5908
19.05	37.3957	19.05	35.8338	19.05	35.2102	19.05	32.6087
19.1	39.9247	19.1	39.3844	19.1	38.4821	19.1	35.9065
19.15	42.4177	19.15	43.5607	19.15	41.9297	19.15	39.3695
19.2	45.0586	19.2	46.6327	19.2	44.9553	19.2	43.925
19.25	47.4881	19.25	48.7925	19.25	48.23	19.25	48.487
19.3	48.6194	19.3	51.1375	19.3	50.6674	19.3	52.8813
19.35	49.1941	19.35	52.4412	19.35	52.8359	19.35	55.6161
19.4	48.675	19.4	52.1307	19.4	52.5504	19.4	56.3274
19.45	47.6964	19.45	49.982	19.45	51.4817	19.45	54.556
19.5	44.9091	19.5	47.4415	19.5	48.8569	19.5	51.7642
19.55	41.5781	19.55	42.9542	19.55	45.5206	19.55	47.7471
19.6	38.2102	19.6	38.7569	19.6	42.2475	19.6	42.3923
19.65	35.4316	19.65	35.3809	19.65	38.7236	19.65	37.3194
19.7	32.6531	19.7	32.025	19.7	35.2013	19.7	32.5226
19.75	30.1608	19.75	29.4822	19.75	32.0695	19.75	28.9758
19.8	28.1671	19.8	27.1579	19.8	29.4987	19.8	26.2973
19.85	26.5102	19.85	24.906	19.85	27.1015	19.85	23.7365
19.9	24.5834	19.9	23.2413	19.9	25.4181	19.9	21.3563
19.95	23.2939	19.95	21.6918	19.95	23.8608	19.95	20.0616
20	22.6138	20	20.4274	20	21.9826	20	18.4179
20.05	21.967	20.05	19.6887	20.05	20.7826	20.05	16.7471
20.1	20.7507	20.1	18.4507	20.1	20.1419	20.1	15.7848
20.15	20.0346	20.15	17.6217	20.15	19.4419	20.15	15.2609
20.2	19.4117	20.2	16.9679	20.2	18.747	20.2	14.6426
20.25	19.0149	20.25	17.1567	20.25	17.9926	20.25	14.0897
20.3	18.7879	20.3	16.8626	20.3	17.7738	20.3	13.7514
20.35	18.5616	20.35	16.1743	20.35	16.8636	20.35	13.3846
20.4	18.4793	20.4	15.8484	20.4	16.7395	20.4	12.8716
20.45	18.3736	20.45	15.7159	20.45	16.7226	20.45	12.7145
20.5	17.956	20.5	15.5144	20.5	16.1707	20.5	12.7067
20.55	17.7265	20.55	15.0955	20.55	16.0503	20.55	12.6418
20.6	17.4408	20.6	15.1087	20.6	15.6699	20.6	12.4188
20.65	17.4085	20.65	14.8862	20.65	15.5334	20.65	12.2514
20.7	17.5641	20.7	14.8071	20.7	15.3048	20.7	12.1222
20.75	17.232	20.75	14.8454	20.75	15.2957	20.75	12.0385
20.8	17.217	20.8	14.7324	20.8	15.2586	20.8	12.1304
20.85	17.2098	20.85	14.3185	20.85	15.3095	20.85	11.9482
20.9	17.1958	20.9	14.5702	20.9	15.3084	20.9	11.6571
20.95	16.6401	20.95	14.7886	20.95	15.205	20.95	11.5859
21	16.6184	21	14.0903	21	15.1233	21	11.7696
21.05	16.8657	21.05	14.1789	21.05	14.9791	21.05	11.6497
21.1	16.8814	21.1	14.7898	21.1	15.2351	21.1	11.6086
21.15	16.6553	21.15	14.543	21.15	15.3969	21.15	11.8214
21.2	16.6069	21.2	14.2409	21.2	15.1896	21.2	11.9409
21.25	16.6892	21.25	14.495	21.25	14.9167	21.25	11.9695
21.3	16.9932	21.3	14.4552	21.3	14.7383	21.3	11.6225
21.35	16.8652	21.35	13.9111	21.35	14.8818	21.35	11.504
21.4	16.8889	21.4	13.7289	21.4	14.9447	21.4	11.5738
21.45	16.6372	21.45	13.9976	21.45	15.2005	21.45	11.582
21.5	16.6812	21.5	14.4966	21.5	15.0068	21.5	11.3988
21.55	16.5234	21.55	14.2517	21.55	14.9087	21.55	11.5266
21.6	16.6193	21.6	14.2952	21.6	15.0672	21.6	11.5861
21.65	16.6164	21.65	14.0559	21.65	14.9259	21.65	11.5469
21.7	16.4648	21.7	13.8238	21.7	14.8551	21.7	11.2918
21.75	16.589	21.75	14.1611	21.75	14.6438	21.75	11.0545
21.8	16.5975	21.8	13.9253	21.8	14.7626	21.8	11.2287
21.85	16.5113	21.85	13.8452	21.85	14.8407	21.85	11.2385
21.9	16.4847	21.9	14.0695	21.9	15.102	21.9	11.1692
21.95	16.3536	21.95	13.969	21.95	14.6959	21.95	11.5473
22	16.3482	22	14.0051	22	15.031	22	11.449
22.05	16.4877	22.05	13.8029	22.05	15.0055	22.05	11.3683
22.1	16.5095	22.1	13.7437	22.1	14.9633	22.1	11.5317
22.15	16.2312	22.15	13.6829	22.15	15.2387	22.15	11.5555
22.2	16.6511	22.2	13.7617	22.2	15.1119	22.2	11.5584
22.25	16.5082	22.25	13.8409	22.25	15.0749	22.25	11.1175
22.3	16.4771	22.3	13.9753	22.3	15.4005	22.3	11.3596
22.35	16.3989	22.35	13.6597	22.35	14.9033	22.35	11.4247
22.4	16.6431	22.4	13.9898	22.4	14.7225	22.4	11.299
22.45	16.896	22.45	13.6319	22.45	15.0173	22.45	11.1618
22.5	16.6537	22.5	13.5138	22.5	14.8014	22.5	11.1093
22.55	16.5146	22.55	13.7257	22.55	14.424	22.55	11.032
22.6	16.3457	22.6	13.6344	22.6	14.308	22.6	11.4408
22.65	16.1567	22.65	13.6037	22.65	14.3898	22.65	11.2187
22.7	16.1628	22.7	13.4717	22.7	14.5298	22.7	11.0506
22.75	16.1315	22.75	13.676	22.75	14.6695	22.75	11.1436
22.8	16.4086	22.8	13.3926	22.8	14.5467	22.8	11.2545
22.85	16.1519	22.85	13.3703	22.85	14.1944	22.85	11.1746
22.9	16.0066	22.9	13.4165	22.9	14.5175	22.9	11.0665
22.95	15.9418	22.95	13.7439	22.95	14.4007	22.95	11.0728
23	16.2509	23	13.8985	23	14.1275	23	11.0111
23.05	16.4114	23.05	13.4997	23.05	14.2012	23.05	10.9105
23.1	16.1488	23.1	13.7366	23.1	14.2791	23.1	10.7748
23.15	15.9932	23.15	13.9835	23.15	14.0315	23.15	10.9879
23.2	16.1826	23.2	13.9256	23.2	13.9906	23.2	10.884
23.25	16.2404	23.25	13.7786	23.25	13.8354	23.25	11.0181
23.3	16.0229	23.3	13.3989	23.3	14.3483	23.3	11.1662
23.35	16.1962	23.35	12.9442	23.35	14.539	23.35	11.0369
23.4	16.1653	23.4	13.3445	23.4	14.0147	23.4	10.6637
23.45	16.1433	23.45	13.318	23.45	13.8025	23.45	10.6299
23.5	15.6658	23.5	12.9525	23.5	13.9086	23.5	10.7589
23.55	15.6281	23.55	13.1495	23.55	14.2513	23.55	10.8147
23.6	15.8199	23.6	12.9381	23.6	14.4562	23.6	10.779
23.65	16.1894	23.65	13.2342	23.65	14.1683	23.65	10.9301
23.7	15.8725	23.7	13.1928	23.7	14.0401	23.7	10.8493
23.75	16.0847	23.75	13.194	23.75	14.1697	23.75	10.8135
23.8	15.7996	23.8	13.1994	23.8	14.1249	23.8	10.8942
23.85	16.026	23.85	13.382	23.85	14.3432	23.85	10.8758
23.9	16.0226	23.9	13.3765	23.9	14.1982	23.9	10.665
23.95	15.9674	23.95	12.9858	23.95	13.8201	23.95	10.8567
24	15.9164	24	13.1419	24	14.1272	24	10.6793
24.05	15.6505	24.05	12.9827	24.05	14.1799	24.05	10.6873
24.1	15.9099	24.1	13.0497	24.1	14.235	24.1	10.6817
24.15	15.682	24.15	13.3482	24.15	14.1596	24.15	10.5092
24.2	15.954	24.2	13.3265	24.2	14.2324	24.2	10.6768
24.25	16.1041	24.25	13.3572	24.25	14.0425	24.25	10.6849
24.3	15.8986	24.3	13.5169	24.3	14.1369	24.3	10.5607
24.35	15.8898	24.35	13.4935	24.35	14.5909	24.35	10.6801
24.4	16.1487	24.4	12.9315	24.4	14.4586	24.4	10.7241
24.45	15.9044	24.45	13.1022	24.45	14.1034	24.45	10.7164
24.5	16.2202	24.5	13.3227	24.5	14.1067	24.5	10.7431
24.55	15.9843	24.55	13.5037	24.55	14.2642	24.55	10.8593
24.6	15.6783	24.6	13.1752	24.6	14.3453	24.6	10.9672
24.65	15.7369	24.65	13.1795	24.65	14.1375	24.65	10.7799
24.7	15.8748	24.7	12.8337	24.7	13.9951	24.7	10.6761
24.75	16.1901	24.75	12.8436	24.75	14.0451	24.75	10.6906
24.8	15.9668	24.8	12.7215	24.8	13.6149	24.8	10.5922
24.85	15.8868	24.85	12.823	24.85	13.4397	24.85	10.6159
24.9	15.8256	24.9	12.9141	24.9	13.7278	24.9	10.7958
24.95	15.8764	24.95	12.6317	24.95	13.9169	24.95	10.6131
25	15.5111	25	12.5318	25	13.7825	25	10.7758
25.05	15.6044	25.05	12.9829	25.05	13.6409	25.05	10.5322
25.1	15.9349	25.1	13.0745	25.1	13.796	25.1	10.6267
25.15	15.7852	25.15	12.8934	25.15	13.8924	25.15	10.5698
25.2	15.7501	25.2	12.5976	25.2	13.8298	25.2	10.4237
25.25	15.6476	25.25	12.7761	25.25	13.4852	25.25	10.6343
25.3	15.5148	25.3	13.3696	25.3	13.4382	25.3	10.5893
25.35	15.5384	25.35	13.1493	25.35	13.4682	25.35	10.6786
25.4	15.4073	25.4	12.693	25.4	13.6123	25.4	10.6786
25.45	15.4996	25.45	12.8966	25.45	13.8061	25.45	10.3812
25.5	15.5412	25.5	13.2831	25.5	13.8353	25.5	10.5079
25.55	15.315	25.55	13.6276	25.55	13.5969	25.55	10.7688
25.6	15.8243	25.6	13.1281	25.6	13.3891	25.6	10.7707
25.65	16.0526	25.65	12.5366	25.65	13.0587	25.65	10.645
25.7	15.4734	25.7	12.3095	25.7	13.3879	25.7	10.5209
25.75	15.094	25.75	13.1359	25.75	13.6576	25.75	10.3051
25.8	15.382	25.8	13.035	25.8	13.6224	25.8	10.2861
25.85	15.6407	25.85	12.8255	25.85	13.5893	25.85	10.3625
25.9	15.786	25.9	12.7741	25.9	13.6205	25.9	10.3409
25.95	15.8243	25.95	13.1349	25.95	13.7802	25.95	10.0771
26	15.529	26	12.877	26	13.5818	26	10.5116
26.05	15.5419	26.05	12.6549	26.05	13.5903	26.05	10.4416
26.1	15.5991	26.1	12.6026	26.1	13.4619	26.1	10.212
26.15	15.494	26.15	12.6457	26.15	13.1941	26.15	10.289
26.2	15.5544	26.2	12.5903	26.2	13.7002	26.2	10.2855
26.25	15.4663	26.25	12.8775	26.25	13.709	26.25	10.3625
26.3	15.5744	26.3	13.0278	26.3	13.6942	26.3	10.3406
26.35	15.6733	26.35	12.5052	26.35	13.6544	26.35	10.5365
26.4	15.833	26.4	12.6808	26.4	13.414	26.4	10.6339
26.45	15.6637	26.45	13.289	26.45	13.4669	26.45	10.3628
26.5	15.6563	26.5	12.8695	26.5	13.6496	26.5	10.3219
26.55	15.6857	26.55	12.8712	26.55	13.5657	26.55	10.2921
26.6	15.6635	26.6	13.0605	26.6	13.4641	26.6	10.2602
26.65	16.0077	26.65	12.7716	26.65	13.4836	26.65	10.3003
26.7	16.0586	26.7	13.1771	26.7	13.5276	26.7	10.3095
26.75	15.5927	26.75	12.8711	26.75	13.6578	26.75	10.3113
26.8	15.3888	26.8	12.8207	26.8	13.5978	26.8	10.4204
26.85	15.3192	26.85	13.019	26.85	13.4096	26.85	10.4537
26.9	15.5973	26.9	12.9704	26.9	13.2167	26.9	10.3359
26.95	15.7453	26.95	13.1944	26.95	13.4342	26.95	10.2058
27	15.4161	27	12.7174	27	13.502	27	10.1792
27.05	15.4302	27.05	12.7639	27.05	13.7042	27.05	10.3119
27.1	15.6025	27.1	12.3832	27.1	13.4299	27.1	10.0797
27.15	15.6055	27.15	12.4891	27.15	13.7444	27.15	10.1021
27.2	15.6373	27.2	12.2078	27.2	13.5033	27.2	10.4246
27.25	15.7454	27.25	12.2074	27.25	13.496	27.25	10.3951
27.3	15.8878	27.3	12.6722	27.3	13.4307	27.3	10.3593
27.35	15.7889	27.35	12.9564	27.35	13.311	27.35	10.4134
27.4	15.5453	27.4	12.6574	27.4	13.3745	27.4	10.1193
27.45	15.2419	27.45	12.5082	27.45	13.5376	27.45	10.2144
27.5	15.4357	27.5	12.6891	27.5	13.8016	27.5	10.2338
27.55	15.2409	27.55	12.5605	27.55	13.4494	27.55	10.3444
27.6	15.2851	27.6	12.3342	27.6	13.1237	27.6	10.4336
27.65	15.2195	27.65	12.4027	27.65	13.1009	27.65	10.2326
27.7	15.431	27.7	12.3094	27.7	13.0665	27.7	10.3191
27.75	15.6084	27.75	12.6903	27.75	13.3036	27.75	10.4564
27.8	15.414	27.8	12.8311	27.8	13.5491	27.8	10.3697
27.85	15.0424	27.85	12.6423	27.85	13.581	27.85	10.2788
27.9	15.3555	27.9	12.7297	27.9	13.5056	27.9	10.1692
27.95	15.466	27.95	12.7498	27.95	13.5134	27.95	10.1942
28	15.2063	28	12.3612	28	13.6826	28	10.289
28.05	15.3393	28.05	12.2871	28.05	13.5799	28.05	10.2342
28.1	15.678	28.1	12.1745	28.1	13.4261	28.1	10.0956
28.15	15.6136	28.15	12.7805	28.15	13.3503	28.15	9.87711
28.2	15.3852	28.2	12.8036	28.2	13.4484	28.2	10.052
28.25	15.1893	28.25	12.4999	28.25	13.3546	28.25	10.0609
28.3	15.2694	28.3	12.3314	28.3	13.4221	28.3	10.1054
28.35	15.2937	28.35	11.9589	28.35	13.5883	28.35	10.2806
28.4	15.2156	28.4	11.9638	28.4	13.4233	28.4	10.1082
28.45	15.1649	28.45	12.8428	28.45	13.4078	28.45	10.3959
28.5	15.5221	28.5	12.4587	28.5	13.4082	28.5	10.3312
28.55	15.3621	28.55	12.122	28.55	13.5949	28.55	10.2589
28.6	15.4928	28.6	12.6406	28.6	13.5265	28.6	10.0931
28.65	15.4817	28.65	12.4371	28.65	13.3695	28.65	10.0927
28.7	15.3692	28.7	12.1109	28.7	13.2231	28.7	10.1276
28.75	15.6273	28.75	12.5463	28.75	13.4223	28.75	10.2027
28.8	15.4396	28.8	12.4394	28.8	13.564	28.8	10.2883
28.85	15.3971	28.85	12.1783	28.85	13.3696	28.85	10.4647
28.9	15.2652	28.9	12.0545	28.9	13.4436	28.9	10.1285
28.95	15.0044	28.95	12.2178	28.95	13.4691	28.95	10.1559
29	15.4198	29	12.2392	29	13.3833	29	10.2782
29.05	15.6853	29.05	12.5732	29.05	13.5209	29.05	10.374
29.1	15.4893	29.1	12.7512	29.1	13.3938	29.1	10.1764
29.15	15.425	29.15	12.9319	29.15	13.4396	29.15	10.1139
29.2	15.4385	29.2	12.6071	29.2	13.5434	29.2	10.0993
29.25	15.2732	29.25	12.2525	29.25	13.5123	29.25	10.3839
29.3	15.4537	29.3	12.1098	29.3	13.3352	29.3	10.1396
29.35	15.3793	29.35	12.1066	29.35	13.2262	29.35	10.0471
29.4	15.7485	29.4	12.3142	29.4	13.2379	29.4	10.2339
29.45	15.8065	29.45	12.5316	29.45	13.3383	29.45	10.3516
29.5	15.4158	29.5	12.4463	29.5	13.5266	29.5	10.2747
29.55	15.5685	29.55	12.2641	29.55	13.432	29.55	9.98131
29.6	15.638	29.6	12.2021	29.6	13.3086	29.6	10.3019
29.65	15.5557	29.65	12.7484	29.65	13.5586	29.65	10.433
29.7	15.3886	29.7	12.3433	29.7	13.6534	29.7	10.2395
29.75	15.3976	29.75	12.5055	29.75	13.5229	29.75	10.15
29.8	15.3628	29.8	12.6188	29.8	13.383	29.8	10.253
29.85	15.296	29.85	12.4486	29.85	13.2669	29.85	9.98179
29.9	15.2161	29.9	12.348	29.9	13.3342	29.9	10.0744
29.95	15.1696	29.95	12.4682	29.95	13.4807	29.95	10.3991
30	15.341	30	12.3545	30	13.2284	30	10.2278
30.05	15.2921	30.05	12.3534	30.05	13.3328	30.05	10.1319
30.1	15.4557	30.1	12.4033	30.1	13.5686	30.1	10.2645
30.15	15.4006	30.15	12.5065	30.15	13.5072	30.15	10.0786
30.2	15.1572	30.2	12.1205	30.2	13.1297	30.2	10.0534
30.25	15.4491	30.25	12.5109	30.25	13.0699	30.25	10.3
30.3	15.547	30.3	12.0185	30.3	13.3998	30.3	10.2169
30.35	15.3867	30.35	11.7776	30.35	13.4834	30.35	10.2189
30.4	15.0224	30.4	12.0922	30.4	13.5407	30.4	10.0596
30.45	15.2407	30.45	12.0565	30.45	13.2912	30.45	10.015
30.5	15.5967	30.5	12.3047	30.5	13.5734	30.5	10.2285
30.55	15.1916	30.55	12.1665	30.55	13.5326	30.55	10.1774
30.6	15.2682	30.6	12.3565	30.6	13.6514	30.6	10.1194
30.65	15.4911	30.65	12.216	30.65	13.2957	30.65	10.1026
30.7	15.3082	30.7	12.3431	30.7	13.3658	30.7	10.011
30.75	15.2213	30.75	12.4919	30.75	13.3515	30.75	10.182
30.8	15.421	30.8	12.2965	30.8	13.3638	30.8	10.2001
30.85	15.1972	30.85	12.1701	30.85	13.2788	30.85	10.1644
30.9	15.3786	30.9	12.3217	30.9	13.1618	30.9	10.0133
30.95	15.5702	30.95	12.1809	30.95	13.3369	30.95	9.87479
31	15.3483	31	11.8793	31	13.1365	31	10.0857
31.05	15.135	31.05	11.9294	31.05	13.2688	31.05	10.2003
31.1	15.6293	31.1	12.089	31.1	13.4882	31.1	9.96717
31.15	15.6984	31.15	12.1689	31.15	13.4643	31.15	10.1939
31.2	15.4358	31.2	12.2731	31.2	13.2276	31.2	10.0265
31.25	15.4046	31.25	12.5705	31.25	13.2902	31.25	9.92287
31.3	15.2779	31.3	12.0862	31.3	13.0329	31.3	9.91619
31.35	15.2794	31.35	11.9385	31.35	13.0288	31.35	9.94429
31.4	14.8832	31.4	12.1974	31.4	13.3643	31.4	9.86353
31.45	15.0265	31.45	12.1612	31.45	13.2079	31.45	9.79012
31.5	15.2712	31.5	12.1494	31.5	13.0803	31.5	9.69938
31.55	15.3295	31.55	12.1091	31.55	13.3381	31.55	9.90196
31.6	15.1332	31.6	12.1243	31.6	13.2709	31.6	9.88837
31.65	15.1145	31.65	12.1511	31.65	13.2857	31.65	10.2916
31.7	15.2677	31.7	12.2408	31.7	13.3611	31.7	10.2658
31.75	15.4396	31.75	12.1421	31.75	13.3093	31.75	10.1024
31.8	15.4326	31.8	12.0444	31.8	13.2916	31.8	10.0926
31.85	15.3013	31.85	11.5646	31.85	13.1011	31.85	10.2195
31.9	15.5521	31.9	12.3593	31.9	13.0721	31.9	10.0247
31.95	15.2542	31.95	12.6942	31.95	13.1923	31.95	10.2736
32	15.0287	32	12.6507	32	13.3433	32	10.1077
32.05	15.0399	32.05	12.3991	32.05	13.3323	32.05	10.0923
32.1	15.0521	32.1	11.8595	32.1	13.4312	32.1	10.2124
32.15	15.1537	32.15	11.9394	32.15	13.4216	32.15	10.2061
32.2	15.4426	32.2	12.2383	32.2	13.1783	32.2	10.2764
32.25	15.1237	32.25	12.2479	32.25	13.1831	32.25	10.2067
32.3	15.1727	32.3	12.1764	32.3	13.0635	32.3	10.2371
32.35	14.9885	32.35	12.5279	32.35	13.3035	32.35	10.3363
32.4	14.6531	32.4	12.3503	32.4	13.2195	32.4	9.99389
32.45	15.0243	32.45	12.439	32.45	13.3517	32.45	9.8311
32.5	15.1151	32.5	12.1621	32.5	13.0908	32.5	9.98776
32.55	15.1078	32.55	11.8823	32.55	13.0232	32.55	9.94297
32.6	15.2364	32.6	12.116	32.6	13.0004	32.6	9.9392
32.65	15.1858	32.65	12.2533	32.65	13.0582	32.65	9.99799
32.7	15.0027	32.7	12.0729	32.7	13.1426	32.7	9.98582
32.75	14.8003	32.75	12.0238	32.75	13.3423	32.75	10.1757
32.8	14.8651	32.8	11.7836	32.8	13.4312	32.8	10.2222
32.85	15.0648	32.85	12.1891	32.85	13.2931	32.85	10.1526
32.9	15.1279	32.9	12.2751	32.9	13.2461	32.9	10.1977
32.95	15.3272	32.95	12.3899	32.95	13.2661	32.95	10.1722
33	15.1665	33	12.288	33	13.311	33	9.92897
33.05	15.0811	33.05	12.1926	33.05	13.2819	33.05	9.93571
33.1	15.1641	33.1	11.6051	33.1	13.2472	33.1	10.1226
33.15	15.2027	33.15	11.7407	33.15	13.4007	33.15	10.066
33.2	15.1543	33.2	12.086	33.2	13.3095	33.2	10.1017
33.25	15.1175	33.25	12.0961	33.25	13.1326	33.25	10.0002
33.3	14.9982	33.3	12.1098	33.3	13.0422	33.3	9.98108
33.35	14.9291	33.35	12.0265	33.35	13.2701	33.35	10.0681
33.4	14.9496	33.4	11.9445	33.4	13.4971	33.4	9.96453
33.45	14.9716	33.45	12.2519	33.45	13.4898	33.45	10.0823
33.5	15.5487	33.5	11.6703	33.5	13.5065	33.5	10.1738
33.55	15.3702	33.55	11.6569	33.55	13.253	33.55	9.92981
33.6	15.2553	33.6	11.9548	33.6	13.2222	33.6	9.94429
33.65	15.3058	33.65	11.7972	33.65	13.2865	33.65	10.1148
33.7	15.4305	33.7	11.6772	33.7	13.1941	33.7	10.235
33.75	15.4264	33.75	12.0294	33.75	13.3109	33.75	10.0099
33.8	15.4206	33.8	12.1574	33.8	13.2118	33.8	10.1867
33.85	15.8014	33.85	12.4172	33.85	13.2698	33.85	10.2191
33.9	15.3397	33.9	12.8487	33.9	13.7055	33.9	9.91893
33.95	15.2801	33.95	12.5676	33.95	13.7139	33.95	10.3342
34	15.2548	34	11.9581	34	13.3458	34	10.4116
34.05	14.9457	34.05	11.9985	34.05	13.3879	34.05	10.1205
34.1	14.979	34.1	11.808	34.1	13.4219	34.1	10.5486
34.15	15.1787	34.15	12.4189	34.15	13.4055	34.15	10.3284
34.2	15.0815	34.2	12.8107	34.2	13.3672	34.2	10.2747
34.25	15.2048	34.25	12.7928	34.25	13.2279	34.25	10.1908
34.3	15.3325	34.3	12.2344	34.3	13.4624	34.3	10.2084
34.35	15.4511	34.35	11.896	34.35	13.5656	34.35	10.098
34.4	15.3818	34.4	12.1418	34.4	13.3818	34.4	10.2095
34.45	15.293	34.45	12.4826	34.45	13.1342	34.45	10.1916
34.5	15.5992	34.5	12.9042	34.5	13.4209	34.5	10.3187
34.55	15.6527	34.55	12.2067	34.55	13.4076	34.55	10.2007
34.6	15.497	34.6	12.0405	34.6	13.368	34.6	10.1943
34.65	15.3129	34.65	11.9829	34.65	13.3744	34.65	10.1255
34.7	14.9674	34.7	12.257	34.7	13.1356	34.7	10.3203
34.75	15.0928	34.75	12.465	34.75	13.2263	34.75	10.3312
34.8	15.1171	34.8	11.9207	34.8	13.2392	34.8	10.1714
34.85	15.5091	34.85	12.0942	34.85	13.5438	34.85	10.2711
34.9	15.1705	34.9	12.0003	34.9	13.7885	34.9	10.5553
34.95	15.3601	34.95	12.1649	34.95	13.5889	34.95	10.5988
35	15.5389	35	12.4603	35	13.6261	35	10.2456
35.05	15.0135	35.05	12.0588	35.05	13.4954	35.05	10.2459
35.1	15.0045	35.1	11.8565	35.1	13.5173	35.1	10.4522
35.15	15.1036	35.15	11.9988	35.15	13.5548	35.15	10.3354
35.2	15.1034	35.2	12.2995	35.2	13.5305	35.2	10.0399
35.25	15.1987	35.25	12.1657	35.25	13.5625	35.25	10.1432
35.3	15.232	35.3	12.2363	35.3	13.5273	35.3	10.3102
35.35	15.4759	35.35	12.2264	35.35	13.5212	35.35	10.3674
35.4	15.3385	35.4	12.2965	35.4	13.6909	35.4	10.5167
35.45	15.5167	35.45	12.4392	35.45	13.7545	35.45	10.5501
35.5	15.5017	35.5	12.2315	35.5	13.7766	35.5	10.3594
35.55	15.3187	35.55	12.046	35.55	13.6042	35.55	10.3266
35.6	15.2519	35.6	12.1057	35.6	13.646	35.6	10.2091
35.65	15.0505	35.65	12.1363	35.65	13.6319	35.65	10.3245
35.7	15.2321	35.7	12.1966	35.7	13.7369	35.7	10.6036
35.75	15.1557	35.75	12.1589	35.75	13.5881	35.75	10.4814
35.8	15.5952	35.8	12.2492	35.8	13.5312	35.8	10.3909
35.85	15.4819	35.85	12.1787	35.85	13.3566	35.85	10.3263
35.9	15.2097	35.9	12.5853	35.9	13.4719	35.9	10.3747
35.95	15.3652	35.95	12.3602	35.95	13.6532	35.95	10.357
36	15.3306	36	12.1042	36	13.465	36	10.2618
36.05	15.768	36.05	12.4511	36.05	13.4594	36.05	10.4577
36.1	15.7776	36.1	12.2064	36.1	13.5109	36.1	10.2951
36.15	15.5961	36.15	12.2988	36.15	13.2617	36.15	10.5797
36.2	15.6599	36.2	12.3963	36.2	13.4906	36.2	10.7347
36.25	15.9326	36.25	12.5058	36.25	13.9931	36.25	10.4192
36.3	16.0402	36.3	12.6536	36.3	14.1367	36.3	10.1488
36.35	15.9661	36.35	12.6971	36.35	13.6496	36.35	10.374
36.4	16.2785	36.4	12.4822	36.4	13.9852	36.4	10.7418
36.45	16.012	36.45	12.7278	36.45	14.1829	36.45	10.759
36.5	16.0604	36.5	13.2789	36.5	14.0812	36.5	10.5136
36.55	15.9423	36.55	12.736	36.55	14.3308	36.55	10.4779
36.6	15.9169	36.6	12.6374	36.6	14.3162	36.6	10.6371
36.65	16.33	36.65	13.0736	36.65	14.318	36.65	10.6645
36.7	16.5345	36.7	13.3623	36.7	14.3446	36.7	10.9653
36.75	16.649	36.75	13.9714	36.75	14.324	36.75	11.0623
36.8	16.5957	36.8	13.772	36.8	14.6968	36.8	11.2287
36.85	16.8452	36.85	13.6131	36.85	15.0178	36.85	11.3407
36.9	17.0744	36.9	14.0599	36.9	15.0482	36.9	11.1583
36.95	17.4022	36.95	14.3877	36.95	15.0574	36.95	11.337
37	18.1327	37	14.7005	37	15.6033	37	11.4711
37.05	18.2835	37.05	15.2636	37.05	15.8163	37.05	11.4343
37.1	18.653	37.1	15.6975	37.1	16.0023	37.1	11.921
37.15	19.1421	37.15	16.0666	37.15	16.5644	37.15	12.481
37.2	19.6376	37.2	16.3212	37.2	17.2737	37.2	12.4852
37.25	20.32	37.25	17.0373	37.25	18.0444	37.25	12.8903
37.3	20.9667	37.3	17.8557	37.3	18.4298	37.3	13.2495
37.35	21.9334	37.35	19.0174	37.35	19.3167	37.35	14.0349
37.4	23.0113	37.4	19.8971	37.4	20.3906	37.4	14.8868
37.45	24.351	37.45	20.779	37.45	21.2309	37.45	15.8757
37.5	25.5039	37.5	22.5981	37.5	22.6008	37.5	16.7516
37.55	27.0597	37.55	24.6948	37.55	24.142	37.55	17.942
37.6	28.375	37.6	26.7946	37.6	25.9938	37.6	19.8374
37.65	30.1544	37.65	27.898	37.65	27.8001	37.65	21.472
37.7	31.7802	37.7	29.1855	37.7	29.7366	37.7	23.1132
37.75	32.1691	37.75	31.2019	37.75	31.6429	37.75	26.0256
37.8	32.1928	37.8	31.7881	37.8	32.7015	37.8	28.8435
37.85	31.783	37.85	31.8612	37.85	33.3452	37.85	31.6526
37.9	30.4999	37.9	31.3997	37.9	33.5021	37.9	33.9915
37.95	29.2308	37.95	29.2561	37.95	32.6669	37.95	35.3929
38	27.4711	38	27.7286	38	31.0477	38	35.0897
38.05	25.967	38.05	25.7618	38.05	28.9222	38.05	33.5387
38.1	24.6307	38.1	23.7525	38.1	26.9461	38.1	31.018
38.15	22.8312	38.15	21.5725	38.15	24.4899	38.15	27.8582
38.2	21.8346	38.2	20.2269	38.2	23.0956	38.2	24.4846
38.25	20.5282	38.25	18.8916	38.25	21.4391	38.25	21.3232
38.3	20.1913	38.3	17.6243	38.3	20.4751	38.3	19.2443
38.35	19.2873	38.35	16.7739	38.35	19.4901	38.35	17.7455
38.4	19.0252	38.4	16.1102	38.4	18.3675	38.4	16.0648
38.45	18.4077	38.45	15.5695	38.45	17.6483	38.45	15.1472
38.5	17.7841	38.5	15.0341	38.5	17.1891	38.5	14.3811
38.55	17.6394	38.55	15.1272	38.55	16.788	38.55	13.886
38.6	17.2363	38.6	15.0564	38.6	16.4052	38.6	13.4849
38.65	17.3364	38.65	14.3916	38.65	16.0287	38.65	13.1635
38.7	17.4824	38.7	14.2786	38.7	15.9762	38.7	12.8476
38.75	17.5792	38.75	14.6968	38.75	15.8923	38.75	12.7148
38.8	17.8125	38.8	14.683	38.8	15.9548	38.8	12.6225
38.85	17.9623	38.85	14.4179	38.85	16.0328	38.85	12.726
38.9	18.0749	38.9	14.8777	38.9	15.7955	38.9	12.7391
38.95	18.4011	38.95	15.5927	38.95	16.3381	38.95	12.7083
39	18.5377	39	15.3529	39	16.7548	39	13.3455
39.05	19.2666	39.05	16.2875	39.05	17.6082	39.05	13.9928
39.1	20.6831	39.1	17.2387	39.1	17.9387	39.1	14.5623
39.15	21.4164	39.15	17.8345	39.15	18.7508	39.15	15.3502
39.2	21.92	39.2	19.5854	39.2	19.5064	39.2	16.1391
39.25	23.4207	39.25	20.5598	39.25	20.7479	39.25	17.2937
39.3	24.3273	39.3	21.2506	39.3	22.2611	39.3	18.4808
39.35	25.2083	39.35	23.0004	39.35	23.3935	39.35	19.7852
39.4	26.2895	39.4	23.9939	39.4	24.984	39.4	20.6051
39.45	27.008	39.45	24.4999	39.45	26.3663	39.45	22.2715
39.5	26.612	39.5	24.8502	39.5	27.9282	39.5	23.5104
39.55	26.3564	39.55	24.8656	39.55	28.1148	39.55	24.8958
39.6	25.0448	39.6	24.3923	39.6	27.7763	39.6	26.2969
39.65	23.2794	39.65	23.1641	39.65	26.3511	39.65	26.9981
39.7	21.5572	39.7	21.0485	39.7	24.8618	39.7	26.8618
39.75	20.3831	39.75	18.9665	39.75	22.7811	39.75	26.1022
39.8	18.7773	39.8	17.4766	39.8	20.3572	39.8	23.9208
39.85	17.7871	39.85	15.9296	39.85	18.5068	39.85	21.0287
39.9	17.152	39.9	14.9279	39.9	17.1306	39.9	18.2789
39.95	16.5846	39.95	14.1952	39.95	15.743	39.95	16.1281
40	16.552	40	13.3363	40	15.4383	40	14.1605
40.05	16.2734	40.05	13.062	40.05	14.6081	40.05	12.8256
40.1	16.0366	40.1	13.2114	40.1	14.1134	40.1	12.1709
40.15	15.7849	40.15	13.1157	40.15	14.2571	40.15	11.8552
40.2	15.7029	40.2	12.6663	40.2	13.9171	40.2	11.4006
40.25	15.956	40.25	12.3538	40.25	13.5017	40.25	10.9784
40.3	15.9915	40.3	12.687	40.3	13.4418	40.3	10.9749
40.35	15.561	40.35	12.3714	40.35	13.5949	40.35	11.0435
40.4	15.4147	40.4	12.1739	40.4	13.3139	40.4	10.6937
40.45	15.5419	40.45	12.1192	40.45	13.5666	40.45	10.5119
40.5	15.2872	40.5	12.1387	40.5	13.5376	40.5	10.5786
40.55	15.335	40.55	12.3693	40.55	13.4138	40.55	10.3304
40.6	15.0165	40.6	12.2946	40.6	13.3071	40.6	10.2506
40.65	14.8395	40.65	12.0977	40.65	13.6457	40.65	10.213
40.7	15.2924	40.7	12.2443	40.7	13.5287	40.7	10.3413
40.75	15.2231	40.75	12.3956	40.75	13.1129	40.75	10.3204
40.8	15.3604	40.8	11.8908	40.8	13.3434	40.8	10.2546
40.85	15.3818	40.85	12.0272	40.85	13.4911	40.85	10.4288
40.9	15.2362	40.9	12.0831	40.9	13.3896	40.9	10.1221
40.95	15.1921	40.95	11.6395	40.95	12.9436	40.95	9.92335
41	14.8759	41	11.5907	41	13.1852	41	10.1231
41.05	15.215	41.05	11.8151	41.05	13.0028	41.05	10.1579
41.1	15.3804	41.1	12.5078	41.1	13.0423	41.1	10.0793
41.15	15.0653	41.15	12.0261	41.15	13.1739	41.15	10.2322
41.2	14.9986	41.2	11.5515	41.2	13.1818	41.2	10.0126
41.25	14.8525	41.25	12.1309	41.25	13.3374	41.25	9.85775
41.3	15.1188	41.3	11.5986	41.3	13.3841	41.3	10.0223
41.35	15.0482	41.35	12.0234	41.35	13.4574	41.35	10.198
41.4	15.038	41.4	12.071	41.4	13.2782	41.4	10.1196
41.45	15.1741	41.45	12.2478	41.45	13.4505	41.45	9.99183
41.5	15.324	41.5	12.1773	41.5	13.2386	41.5	9.98182
41.55	14.9788	41.55	11.6263	41.55	13.0221	41.55	10.09
41.6	15.3322	41.6	11.8682	41.6	12.7189	41.6	10.2471
41.65	15.4162	41.65	11.8708	41.65	12.9765	41.65	10.3964
41.7	15.1821	41.7	11.9387	41.7	13.0837	41.7	10.359
41.75	14.9321	41.75	11.5412	41.75	13.0721	41.75	10.2255
41.8	14.9055	41.8	11.6386	41.8	13.1574	41.8	10.2179
41.85	14.8275	41.85	11.8738	41.85	13.1349	41.85	10.2364
41.9	15.0168	41.9	12.266	41.9	13.2201	41.9	10.3198
41.95	15.4322	41.95	12.0691	41.95	13.0845	41.95	10.1222
42	15.2472	42	11.7283	42	13.043	42	10.1375
42.05	15.1946	42.05	11.9349	42.05	13.1226	42.05	10.1767
42.1	15.0048	42.1	11.7782	42.1	12.9273	42.1	10.1909
42.15	15.1874	42.15	11.9048	42.15	12.9865	42.15	10.1377
42.2	15.3483	42.2	12.1506	42.2	13.031	42.2	10.0341
42.25	14.9568	42.25	12.1357	42.25	13.2167	42.25	9.92768
42.3	14.9541	42.3	12.0346	42.3	13.0308	42.3	9.93097
42.35	15.3757	42.35	12.095	42.35	13.0957	42.35	10.1449
42.4	15.1356	42.4	11.914	42.4	13.0473	42.4	10.0415
42.45	14.7694	42.45	11.8508	42.45	12.7658	42.45	9.8866
42.5	15.2039	42.5	11.6755	42.5	13.1201	42.5	9.97453
42.55	15.1476	42.55	11.7071	42.55	13.1551	42.55	9.87663
42.6	15.1553	42.6	11.6992	42.6	13.2478	42.6	10.0482
42.65	15.431	42.65	11.7915	42.65	13.2033	42.65	10.1091
42.7	15.1058	42.7	12.1232	42.7	13.0116	42.7	10.1238
42.75	15.0316	42.75	11.7348	42.75	13.1821	42.75	9.9248
42.8	15.1448	42.8	11.8951	42.8	13.0433	42.8	10.0066
42.85	15.4393	42.85	11.9495	42.85	12.9027	42.85	10.074
42.9	15.3533	42.9	12.0905	42.9	12.8676	42.9	9.93639
42.95	15.5719	42.95	12.0496	42.95	12.9799	42.95	9.92261
43	15.6732	43	12.024	43	13.3182	43	10.3258
43.05	15.2014	43.05	11.8159	43.05	12.9133	43.05	10.0389
43.1	15.2059	43.1	11.7123	43.1	12.989	43.1	10.0296
43.15	15.3361	43.15	11.6741	43.15	13.1214	43.15	10.1433
43.2	15.0175	43.2	11.7646	43.2	12.8712	43.2	10.2758
43.25	15.1836	43.25	11.7458	43.25	13.0681	43.25	10.1568
43.3	15.4331	43.3	11.8328	43.3	13.2078	43.3	10.0458
43.35	15.3182	43.35	11.7976	43.35	13.1715	43.35	10.2932
43.4	15.3284	43.4	12.0848	43.4	13.4231	43.4	10.3005
43.45	15.131	43.45	12.2332	43.45	13.3665	43.45	10.3853
43.5	15.4218	43.5	12.4281	43.5	13.2366	43.5	10.1118
43.55	15.685	43.55	12.4858	43.55	13.3309	43.55	10.2907
43.6	15.8971	43.6	12.5777	43.6	13.5142	43.6	10.5259
43.65	16.1616	43.65	12.5787	43.65	13.3436	43.65	10.8729
43.7	16.0389	43.7	12.2261	43.7	13.6085	43.7	10.8175
43.75	16.0235	43.75	12.6806	43.75	14.0447	43.75	11.0931
43.8	16.2134	43.8	12.7795	43.8	13.8519	43.8	11.0458
43.85	15.7792	43.85	12.3403	43.85	13.4924	43.85	10.8316
43.9	15.3851	43.9	12.333	43.9	13.5017	43.9	10.5178
43.95	15.9716	43.95	12.4091	43.95	13.7452	43.95	10.3393
44	15.7579	44	12.1048	44	13.4088	44	10.2369
44.05	15.5497	44.05	11.9737	44.05	13.262	44.05	10.179
44.1	15.7311	44.1	12.2906	44.1	13.4592	44.1	10.3186
44.15	15.3752	44.15	11.8836	44.15	13.1688	44.15	10.1676
44.2	15.1799	44.2	12.2713	44.2	13.1977	44.2	10.4854
44.25	15.6587	44.25	12.1621	44.25	13.1883	44.25	10.523
44.3	15.6771	44.3	12.3529	44.3	13.2174	44.3	10.4356
44.35	15.5484	44.35	12.0623	44.35	13.4151	44.35	10.3821
44.4	15.5071	44.4	12.0998	44.4	13.3693	44.4	10.192
44.45	15.7068	44.45	12.4948	44.45	13.063	44.45	10.3581
44.5	15.9567	44.5	12.3923	44.5	13.3199	44.5	10.4073
44.55	15.9393	44.55	12.5546	44.55	13.6176	44.55	10.3387
44.6	15.6028	44.6	12.6354	44.6	13.6586	44.6	10.4746
44.65	15.6694	44.65	12.5602	44.65	14.0133	44.65	10.4698
44.7	16.3762	44.7	12.2461	44.7	14.0453	44.7	10.6083
44.75	16.7856	44.75	12.729	44.75	14.0034	44.75	10.6835
44.8	16.4356	44.8	12.8363	44.8	14.119	44.8	10.7463
44.85	16.6626	44.85	13.2348	44.85	13.9634	44.85	10.8738
44.9	17.3849	44.9	13.3361	44.9	14.3465	44.9	11.1055
44.95	17.5975	44.95	13.6629	44.95	14.9305	44.95	11.4459
45	18.2309	45	14.4373	45	14.8443	45	11.4563
45.05	19.0771	45.05	15.1243	45.05	15.3106	45.05	11.5253
45.1	19.4088	45.1	15.6183	45.1	15.8119	45.1	11.8639
45.15	20.7563	45.15	16.1168	45.15	16.4291	45.15	12.3098
45.2	21.8319	45.2	17.5463	45.2	17.4663	45.2	12.5222
45.25	23.4732	45.25	18.5995	45.25	18.4151	45.25	13.0423
45.3	25.9635	45.3	20.495	45.3	19.7859	45.3	14.0177
45.35	28.5387	45.35	22.0347	45.35	21.3914	45.35	14.835
45.4	31.5726	45.4	24.8727	45.4	23.2367	45.4	15.6413
45.45	36.0568	45.45	29.5362	45.45	25.9641	45.45	17.2721
45.5	41.408	45.5	33.4126	45.5	29.4444	45.5	19.3307
45.55	48.8496	45.55	38.7945	45.55	34.1425	45.55	22.0645
45.6	57.977	45.6	46.4046	45.6	40.0531	45.6	25.4111
45.65	67.903	45.65	56.1145	45.65	46.407	45.65	29.8016
45.7	78.2314	45.7	66.6265	45.7	55.4981	45.7	34.8986
45.75	88.215	45.75	78.3742	45.75	66.6615	45.75	42.8209
45.8	96.2199	45.8	88.384	45.8	77.6118	45.8	52.3811
45.85	100	45.85	97.0368	45.85	87.6349	45.85	63.8677
45.9	99.9828	45.9	100	45.9	95.3986	45.9	75.4136
45.95	94.9812	45.95	97.5857	45.95	100	45.95	87.0293
46	85.8852	46	92.2849	46	99.4175	46	96.4075
46.05	73.4367	46.05	80.7204	46.05	92.6528	46.05	100
46.1	62.143	46.1	67.9935	46.1	82.4176	46.1	98.2226
46.15	51.6377	46.15	55.2289	46.15	70.1327	46.15	89.3966
46.2	42.1417	46.2	44.5168	46.2	57.8301	46.2	76.2436
46.25	35.2243	46.25	36.7919	46.25	46.6384	46.25	62.9811
46.3	30.6396	46.3	30.0438	46.3	37.8169	46.3	49.7978
46.35	26.8633	46.35	25.2605	46.35	31.5913	46.35	39.2535
46.4	24.1464	46.4	21.856	46.4	27.1126	46.4	31.7432
46.45	22.5746	46.45	19.3809	46.45	23.4928	46.45	26.1443
46.5	21.055	46.5	18.0212	46.5	21.284	46.5	21.7346
46.55	20.0632	46.55	17.2485	46.55	19.5242	46.55	18.9369
46.6	18.8829	46.6	16.2399	46.6	18.5994	46.6	16.7477
46.65	17.7871	46.65	15.7496	46.65	17.4483	46.65	15.4804
46.7	17.4483	46.7	14.7241	46.7	16.6479	46.7	14.3925
46.75	17.1119	46.75	14.6168	46.75	15.8203	46.75	13.3655
46.8	16.7232	46.8	13.9671	46.8	15.3831	46.8	12.9722
46.85	16.2278	46.85	13.0862	46.85	14.5271	46.85	12.1111
46.9	15.8388	46.9	12.8916	46.9	14.3203	46.9	11.6
46.95	15.8341	46.95	13.2144	46.95	14.0143	46.95	11.4569
47	15.9988	47	12.7478	47	13.7958	47	11.1737
47.05	15.6228	47.05	12.2427	47.05	13.3551	47.05	10.9556
47.1	15.7893	47.1	12.0441	47.1	13.5505	47.1	10.7974
47.15	15.6259	47.15	12.1347	47.15	13.4942	47.15	10.6421
47.2	15.0497	47.2	11.7939	47.2	13.4648	47.2	10.4749
47.25	15.3718	47.25	11.3972	47.25	13.2483	47.25	10.4323
47.3	14.8488	47.3	11.9576	47.3	13.2278	47.3	10.3852
47.35	14.9595	47.35	11.7983	47.35	12.7812	47.35	10.262
47.4	14.8805	47.4	11.7574	47.4	12.6809	47.4	10.2433
47.45	14.9696	47.45	11.8883	47.45	12.7341	47.45	10.2587
47.5	15.1693	47.5	11.591	47.5	12.8196	47.5	9.97476
47.55	14.8116	47.55	11.8839	47.55	12.8754	47.55	10.1378
47.6	14.5219	47.6	11.9159	47.6	12.7537	47.6	9.88776
47.65	14.7453	47.65	11.7322	47.65	12.8889	47.65	9.73694
47.7	14.7788	47.7	11.2291	47.7	12.6313	47.7	9.94588
47.75	14.8322	47.75	11.3426	47.75	13.0532	47.75	9.98824
47.8	14.7419	47.8	11.4875	47.8	12.5255	47.8	10.1111
47.85	14.7866	47.85	11.7683	47.85	12.5628	47.85	9.67705
47.9	14.3132	47.9	11.5603	47.9	12.8125	47.9	9.55765
47.95	14.1616	47.95	11.3966	47.95	12.7608	47.95	9.70541
48	14.5545	48	11.3895	48	12.789	48	9.71293
48.05	14.3848	48.05	10.9251	48.05	12.6745	48.05	9.66953
48.1	14.3495	48.1	10.9462	48.1	12.5734	48.1	9.83665
48.15	14.7023	48.15	11.1472	48.15	12.4702	48.15	9.84642
48.2	14.592	48.2	10.9503	48.2	12.6184	48.2	9.62467
48.25	14.5896	48.25	11.387	48.25	12.6543	48.25	9.54503
48.3	14.7302	48.3	11.2962	48.3	12.7153	48.3	9.70573
48.35	14.5027	48.35	11.4681	48.35	12.5307	48.35	9.68582
48.4	14.3041	48.4	11.5199	48.4	12.3592	48.4	9.56985
48.45	14.276	48.45	11.4285	48.45	12.4407	48.45	9.50179
48.5	14.4605	48.5	11.0693	48.5	12.473	48.5	9.51422
48.55	14.3416	48.55	11.0555	48.55	12.3616	48.55	9.7442
48.6	14.3725	48.6	10.9545	48.6	12.3502	48.6	9.81554
48.65	14.5061	48.65	11.3168	48.65	12.4446	48.65	9.6238
48.7	14.3272	48.7	11.3357	48.7	12.4472	48.7	9.34465
48.75	14.4753	48.75	11.0853	48.75	12.5028	48.75	9.36617
48.8	14.6094	48.8	11.0953	48.8	12.6162	48.8	9.61448
48.85	14.8026	48.85	10.7069	48.85	12.4586	48.85	9.44255
48.9	14.5276	48.9	11.1606	48.9	12.3182	48.9	9.60412
48.95	13.9907	48.95	10.8902	48.95	12.6214	48.95	9.63632
49	14.2956	49	11.2529	49	12.6322	49	9.57595
49.05	14.3484	49.05	10.7451	49.05	12.6632	49.05	9.52028
49.1	14.4041	49.1	11.2633	49.1	12.8118	49.1	9.57146
49.15	14.6749	49.15	11.6413	49.15	12.6723	49.15	9.50709
49.2	14.4031	49.2	11.1861	49.2	12.6732	49.2	9.65943
49.25	14.6107	49.25	11.4888	49.25	12.4833	49.25	9.85543
49.3	14.6271	49.3	11.9038	49.3	12.7326	49.3	9.73545
49.35	14.6732	49.35	11.4909	49.35	13.021	49.35	9.67501
49.4	14.7849	49.4	11.6017	49.4	12.7761	49.4	9.74771
49.45	14.8485	49.45	11.2271	49.45	12.8196	49.45	9.86182
49.5	15.0162	49.5	11.9718	49.5	12.773	49.5	9.75004
49.55	14.8145	49.55	11.8027	49.55	12.9915	49.55	9.9209
49.6	15.032	49.6	11.6771	49.6	13.1734	49.6	9.79779
49.65	15.1256	49.65	11.9647	49.65	13.1771	49.65	9.96704
49.7	15.385	49.7	12.2233	49.7	13.3201	49.7	10.3013
49.75	15.9328	49.75	12.2863	49.75	13.869	49.75	10.2605
49.8	15.7852	49.8	12.7906	49.8	14.3221	49.8	10.3253
49.85	16.4768	49.85	13.3503	49.85	14.1763	49.85	10.6453
49.9	17.1342	49.9	13.7983	49.9	14.3536	49.9	10.8582
49.95	17.5264	49.95	14.3624	49.95	14.9365	49.95	10.963
50	17.9166	50	15.1705	50	15.4808	50	11.5237
50.05	18.1199	50.05	15.696	50.05	15.9652	50.05	12.2359
50.1	18.5656	50.1	16.2342	50.1	16.5705	50.1	12.6742
50.15	18.9282	50.15	16.4055	50.15	17.2561	50.15	13.3643
50.2	19.0202	50.2	16.368	50.2	17.299	50.2	14.4058
50.25	18.8725	50.25	16.892	50.25	17.8761	50.25	14.9439
50.3	18.3866	50.3	16.6738	50.3	18.1176	50.3	15.7261
50.35	18.2992	50.35	16.38	50.35	17.8821	50.35	16.2728
50.4	17.8192	50.4	15.7504	50.4	17.5498	50.4	16.5716
50.45	17.5123	50.45	15.2333	50.45	17.0671	50.45	16.2752
50.5	16.9763	50.5	14.7876	50.5	16.4234	50.5	15.7302
50.55	16.4775	50.55	13.7348	50.55	15.9061	50.55	15.0193
50.6	16.4688	50.6	13.209	50.6	15.3707	50.6	14.0804
50.65	16.0994	50.65	12.9618	50.65	14.6234	50.65	13.2413
50.7	15.4098	50.7	12.7313	50.7	14.1389	50.7	12.3642
50.75	15.1015	50.75	12.1952	50.75	14.0374	50.75	11.8538
50.8	14.9763	50.8	11.7975	50.8	13.9856	50.8	11.6022
50.85	15.0572	50.85	11.6	50.85	13.6673	50.85	11.1564
50.9	14.7224	50.9	11.6035	50.9	13.3198	50.9	10.7004
50.95	14.6125	50.95	11.9071	50.95	13.3779	50.95	10.3435
51	14.5787	51	11.39	51	12.7086	51	10.0907
51.05	14.3461	51.05	11.6725	51.05	12.94	51.05	9.99657
51.1	14.3703	51.1	11.9156	51.1	12.8918	51.1	9.97146
51.15	14.4253	51.15	11.1159	51.15	12.4008	51.15	9.70302
51.2	14.6574	51.2	10.9587	51.2	12.3058	51.2	9.6278
51.25	14.1185	51.25	10.5166	51.25	12.4233	51.25	9.931
51.3	14.2544	51.3	11.0274	51.3	12.552	51.3	9.6258
51.35	14.5511	51.35	11.1021	51.35	12.5125	51.35	9.72012
51.4	14.3894	51.4	11.0476	51.4	12.2931	51.4	9.50964
51.45	14.0814	51.45	10.9245	51.45	12.5884	51.45	9.643
51.5	14.2763	51.5	10.778	51.5	12.3544	51.5	9.64894
51.55	14.0163	51.55	11.0441	51.55	12.4099	51.55	9.51983
51.6	14.145	51.6	10.5147	51.6	12.4381	51.6	9.57404
51.65	14.2734	51.65	10.8494	51.65	12.222	51.65	9.38947
51.7	13.8478	51.7	10.9866	51.7	12.3324	51.7	9.43071
51.75	14.1439	51.75	10.3775	51.75	12.6066	51.75	9.47682
51.8	14.4218	51.8	10.4978	51.8	12.3274	51.8	9.41251
51.85	14.1661	51.85	10.8977	51.85	12.3117	51.85	9.55691
51.9	13.6076	51.9	10.4648	51.9	12.2124	51.9	9.40505
51.95	13.7598	51.95	10.4155	51.95	12.1862	51.95	9.1926
52	13.7993	52	10.6901	52	12.1813	52	9.12015
52.05	14.3282	52.05	11.0486	52.05	12.228	52.05	9.08091
52.1	13.9241	52.1	10.6658	52.1	11.9007	52.1	9.05197
52.15	13.8391	52.15	10.4746	52.15	12.0013	52.15	9.07081
52.2	13.8425	52.2	10.5338	52.2	11.986	52.2	9.19982
52.25	13.8441	52.25	10.4108	52.25	12.1555	52.25	9.13522
52.3	13.9503	52.3	10.7725	52.3	12.1158	52.3	9.53958
52.35	14.0199	52.35	10.4524	52.35	11.9305	52.35	9.36433
52.4	13.5291	52.4	10.4927	52.4	12.0924	52.4	9.13271
52.45	13.7655	52.45	10.4859	52.45	12.1232	52.45	9.09498
52.5	13.997	52.5	10.4181	52.5	11.9018	52.5	9.05891
52.55	14.0181	52.55	10.3519	52.55	11.8595	52.55	9.17059
52.6	14.087	52.6	10.6331	52.6	11.6177	52.6	9.19231
52.65	13.9594	52.65	10.621	52.65	11.7263	52.65	9.26278
52.7	13.6973	52.7	10.8787	52.7	11.7987	52.7	9.17801
52.75	13.9246	52.75	10.6521	52.75	11.8488	52.75	9.03183
52.8	13.7566	52.8	10.6024	52.8	12.0148	52.8	9.20873
52.85	13.889	52.85	10.6118	52.85	11.9974	52.85	9.21712
52.9	13.574	52.9	10.5813	52.9	11.8803	52.9	9.37024
52.95	13.6168	52.95	10.1491	52.95	11.612	52.95	9.2886
53	14.0373	53	10.5436	53	11.7379	53	9.26233
53.05	13.6741	53.05	10.9048	53.05	11.9947	53.05	9.09763
53.1	13.6754	53.1	10.4671	53.1	11.5881	53.1	8.97962
53.15	13.5533	53.15	10.6212	53.15	11.476	53.15	9.24316
53.2	13.5327	53.2	10.6303	53.2	11.7549	53.2	9.34539
53.25	13.6598	53.25	10.2353	53.25	11.9801	53.25	9.09999
53.3	13.6254	53.3	10.642	53.3	11.8091	53.3	9.04468
53.35	13.9807	53.35	10.69	53.35	11.843	53.35	9.11996
53.4	13.7223	53.4	10.468	53.4	11.8305	53.4	9.30263
53.45	13.556	53.45	10.6898	53.45	11.4886	53.45	9.15052
53.5	13.9086	53.5	10.8513	53.5	11.6414	53.5	9.21777
53.55	13.8172	53.55	10.5039	53.55	12.1121	53.55	9.07969
53.6	13.684	53.6	10.4088	53.6	11.4803	53.6	9.07795
53.65	13.5157	53.65	10.7208	53.65	11.5614	53.65	8.73141
53.7	13.6633	53.7	10.5639	53.7	11.75	53.7	9.07004
53.75	13.8578	53.75	10.3051	53.75	11.9706	53.75	9.12945
53.8	14.0622	53.8	10.4287	53.8	11.8078	53.8	9.22699
53.85	13.7456	53.85	10.3265	53.85	11.5546	53.85	8.87291
53.9	13.3636	53.9	10.3683	53.9	11.7385	53.9	9.01938
53.95	13.261	53.95	10.6342	53.95	11.511	53.95	9.11789
54	13.3968	54	10.4622	54	11.5796	54	9.2381
54.05	13.4656	54.05	10.0102	54.05	11.6615	54.05	9.22983
54.1	13.5776	54.1	10.7962	54.1	11.8104	54.1	8.84242
54.15	13.7445	54.15	10.4303	54.15	11.8466	54.15	8.92903
54.2	13.7769	54.2	10.3266	54.2	11.6247	54.2	9.12196
54.25	13.4628	54.25	10.5209	54.25	11.7295	54.25	9.27766
54.3	13.0982	54.3	10.3808	54.3	11.6668	54.3	9.1561
54.35	13.3744	54.35	10.1829	54.35	11.6804	54.35	9.00063
54.4	13.4524	54.4	10.2658	54.4	11.7935	54.4	9.16601
54.45	13.3135	54.45	10.327	54.45	11.7045	54.45	8.94571
54.5	13.6406	54.5	10.3026	54.5	11.6447	54.5	9.22596
54.55	13.4243	54.55	10.1687	54.55	11.6581	54.55	9.1469
54.6	13.4197	54.6	10.3508	54.6	11.8443	54.6	9.0156
54.65	13.6006	54.65	10.5657	54.65	11.5524	54.65	9.19663
54.7	13.75	54.7	10.0997	54.7	11.5964	54.7	9.22338
54.75	12.9002	54.75	10.3134	54.75	11.8676	54.75	9.02277
54.8	13.0797	54.8	10.4239	54.8	11.7568	54.8	8.9268
54.85	13.6497	54.85	10.3705	54.85	11.4567	54.85	9.11764
54.9	13.7354	54.9	10.2461	54.9	11.6537	54.9	8.87669
54.95	13.7618	54.95	10.1486	54.95	11.6536	54.95	9.05523
55	13.838	55	10.3969	55	11.6907	55	9.01334
55.05	13.9049	55.05	10.5843	55.05	11.4123	55.05	9.04468
55.1	13.9079	55.1	10.42	55.1	11.4072	55.1	9.23503
55.15	13.727	55.15	10.5732	55.15	11.5512	55.15	9.23003
55.2	14.0579	55.2	10.8654	55.2	11.5879	55.2	9.12248
55.25	13.952	55.25	10.7472	55.25	11.6208	55.25	8.88814
55.3	13.6284	55.3	10.7844	55.3	11.8554	55.3	9.09289
55.35	13.6461	55.35	10.5065	55.35	11.4379	55.35	8.96588
55.4	13.7781	55.4	10.406	55.4	11.7041	55.4	9.00237
55.45	13.758	55.45	10.3018	55.45	11.9971	55.45	9.10341
55.5	13.5709	55.5	10.2251	55.5	11.7395	55.5	9.25184
55.55	13.7638	55.55	10.4476	55.55	11.7366	55.55	9.12128
55.6	13.5852	55.6	10.5616	55.6	11.8583	55.6	9.23225
55.65	13.6038	55.65	10.3902	55.65	11.7568	55.65	9.10615
55.7	13.6887	55.7	10.5107	55.7	11.6544	55.7	9.0976
55.75	13.3339	55.75	10.3471	55.75	11.6269	55.75	9.21773
55.8	13.3629	55.8	10.0747	55.8	11.9306	55.8	9.11092
55.85	13.6113	55.85	10.3051	55.85	11.7934	55.85	9.0935
55.9	13.7414	55.9	10.2641	55.9	11.5801	55.9	9.21183
55.95	13.4232	55.95	10.1237	55.95	11.7818	55.95	9.18853
56	13.7122	56	10.173	56	11.5302	56	8.83435
56.05	13.9631	56.05	10.1543	56.05	11.3714	56.05	8.98766
56.1	13.8848	56.1	10.3921	56.1	11.4443	56.1	9.04881
56.15	13.8454	56.15	10.4308	56.15	11.5236	56.15	9.14932
56.2	13.8174	56.2	10.5811	56.2	11.647	56.2	9.21551
56.25	13.5264	56.25	10.879	56.25	11.8315	56.25	9.1217
56.3	13.8409	56.3	10.7363	56.3	11.812	56.3	9.23426
56.35	13.6042	56.35	10.3391	56.35	11.9995	56.35	9.23335
56.4	13.7733	56.4	10.3642	56.4	11.8586	56.4	9.10118
56.45	13.4706	56.45	10.0842	56.45	11.6883	56.45	9.04497
56.5	13.3259	56.5	10.1941	56.5	11.6385	56.5	9.05245
56.55	13.4854	56.55	9.85901	56.55	11.867	56.55	8.89811
56.6	13.7384	56.6	10.592	56.6	11.5845	56.6	9.26817
56.65	13.648	56.65	10.3417	56.65	11.7808	56.65	9.08404
56.7	13.5503	56.7	10.6597	56.7	11.8152	56.7	9.23271
56.75	13.8766	56.75	10.6139	56.75	11.5275	56.75	9.3217
56.8	14.2674	56.8	10.3083	56.8	11.8962	56.8	9.2056
56.85	13.955	56.85	10.2894	56.85	11.8816	56.85	9.09976
56.9	14.0231	56.9	10.4638	56.9	12.0663	56.9	9.05613
56.95	13.9251	56.95	10.1622	56.95	11.7966	56.95	8.93348
57	13.5709	57	10.2348	57	11.5968	57	9.00734
57.05	13.911	57.05	10.203	57.05	11.7436	57.05	9.09176
57.1	13.8626	57.1	10.3532	57.1	11.833	57.1	9.02222
57.15	14.0163	57.15	11.0932	57.15	11.983	57.15	9.02115
57.2	13.5445	57.2	10.4849	57.2	11.895	57.2	9.05262
57.25	13.5842	57.25	10.2611	57.25	11.6643	57.25	9.16407
57.3	13.8384	57.3	10.397	57.3	11.6423	57.3	9.28227
57.35	13.7833	57.35	10.324	57.35	11.9893	57.35	9.2834
57.4	13.7093	57.4	10.3627	57.4	12.0398	57.4	9.56127
57.45	13.6465	57.45	10.4579	57.45	12.224	57.45	9.43138
57.5	13.7537	57.5	10.5524	57.5	11.9096	57.5	9.20166
57.55	13.4876	57.55	10.6155	57.55	11.8091	57.55	9.29763
57.6	13.5627	57.6	10.6299	57.6	12.0518	57.6	9.28876
57.65	13.9001	57.65	10.8395	57.65	12.1137	57.65	9.34148
57.7	14.0268	57.7	10.8675	57.7	11.667	57.7	9.33535
57.75	14.0982	57.75	10.7386	57.75	11.8177	57.75	9.22987
57.8	13.7225	57.8	10.6757	57.8	12.0573	57.8	9.02519
57.85	13.7321	57.85	10.6653	57.85	11.9178	57.85	9.20428
57.9	13.9466	57.9	10.834	57.9	12.2442	57.9	9.44523
57.95	13.6975	57.95	10.5968	57.95	11.7975	57.95	9.27094
58	14.0046	58	10.3532	58	11.6928	58	8.99731
58.05	13.9941	58.05	10.5712	58.05	12.1353	58.05	9.07601
58.1	14.0597	58.1	10.6141	58.1	11.9764	58.1	9.56146
58.15	13.7157	58.15	11.2435	58.15	11.9588	58.15	9.43871
58.2	13.7344	58.2	10.803	58.2	12.1752	58.2	9.38001
58.25	14.0703	58.25	10.5034	58.25	11.9348	58.25	9.43626
58.3	14.1933	58.3	10.6441	58.3	11.9173	58.3	9.36833
58.35	14.4663	58.35	10.5961	58.35	12.2744	58.35	9.33132
58.4	13.9176	58.4	10.7651	58.4	12.3095	58.4	9.4429
58.45	14.1488	58.45	11.1054	58.45	12.1875	58.45	9.61841
58.5	14.1402	58.5	11.0695	58.5	12.1256	58.5	9.13103
58.55	14.3435	58.55	10.567	58.55	12.4036	58.55	9.27033
58.6	14.3907	58.6	10.4782	58.6	12.4279	58.6	9.44507
58.65	14.4148	58.65	10.7782	58.65	12.5191	58.65	9.32648
58.7	14.4232	58.7	10.7036	58.7	12.3069	58.7	9.38376
58.75	14.5138	58.75	10.6887	58.75	12.2831	58.75	9.49102
58.8	14.3749	58.8	11.1289	58.8	12.2207	58.8	9.45494
58.85	14.1735	58.85	10.7119	58.85	12.0283	58.85	9.1996
58.9	14.1937	58.9	10.4871	58.9	12.3641	58.9	9.37614
58.95	14.3382	58.95	10.9244	58.95	12.4361	58.95	9.37346
59	14.3438	59	10.8656	59	12.4634	59	9.41993
59.05	14.3838	59.05	10.9528	59.05	12.0994	59.05	9.43535
59.1	14.2021	59.1	10.5672	59.1	12.2028	59.1	9.28043
59.15	14.2921	59.15	11.1502	59.15	12.5088	59.15	9.7561
59.2	14.2342	59.2	11.0223	59.2	12.5618	59.2	9.56472
59.25	14.1062	59.25	11.3468	59.25	12.2943	59.25	9.66972
59.3	14.2693	59.3	11.0494	59.3	12.3925	59.3	9.60989
59.35	14.6199	59.35	11.3359	59.35	12.5768	59.35	9.43703
59.4	14.9391	59.4	11.319	59.4	13.0359	59.4	9.74978
59.45	14.7108	59.45	11.4287	59.45	12.7907	59.45	9.68857
59.5	14.4992	59.5	11.5042	59.5	12.8605	59.5	9.73122
59.55	15.0038	59.55	11.5039	59.55	13.3854	59.55	9.7482
59.6	15.2329	59.6	11.6692	59.6	13.2349	59.6	9.82403
59.65	15.3037	59.65	11.722	59.65	13.1185	59.65	9.85833
59.7	15.5679	59.7	11.9058	59.7	13.3148	59.7	9.92022
59.75	15.5941	59.75	11.9319	59.75	13.304	59.75	10.0898
59.8	15.5928	59.8	12.5007	59.8	13.5391	59.8	10.1932
59.85	15.988	59.85	12.5934	59.85	13.6028	59.85	10.4122
59.9	16.1572	59.9	12.451	59.9	13.8958	59.9	10.4125
59.95	16.3795	59.95	12.8397	59.95	14.5299	59.95	10.4879
60	17.0035	60	13.6849	60	14.7365	60	11.1491
60.05	17.4916	60.05	14.1923	60.05	15.3632	60.05	11.212
60.1	18.5426	60.1	14.7973	60.1	15.537	60.1	11.2198
60.15	19.0269	60.15	15.531	60.15	16.1124	60.15	11.6855
60.2	19.3486	60.2	16.1874	60.2	16.6969	60.2	12.3146
60.25	20.6914	60.25	17.4496	60.25	17.7093	60.25	12.759
60.3	21.6065	60.3	18.5922	60.3	18.623	60.3	13.1029
60.35	23.0563	60.35	20.274	60.35	19.4688	60.35	14.0237
60.4	24.2732	60.4	21.2702	60.4	21.1643	60.4	15.1163
60.45	25.6673	60.45	22.4831	60.45	22.2976	60.45	16.5321
60.5	26.879	60.5	24.394	60.5	24.0662	60.5	18.2653
60.55	29.0428	60.55	26.2877	60.55	25.7938	60.55	20.3166
60.6	30.3573	60.6	27.6896	60.6	27.4486	60.6	22.259
60.65	30.604	60.65	29.7988	60.65	29.1352	60.65	24.8939
60.7	30.708	60.7	29.5884	60.7	30.0437	60.7	27.0233
60.75	30.5392	60.75	29.4354	60.75	31.4113	60.75	29.6387
60.8	29.5395	60.8	29.8037	60.8	31.7585	60.8	31.9675
60.85	28.4	60.85	28.2699	60.85	30.7221	60.85	33.4184
60.9	26.9325	60.9	26.4573	60.9	30.04	60.9	33.7163
60.95	24.8734	60.95	24.3579	60.95	28.528	60.95	33.3507
61	22.9256	61	22.7274	61	26.5024	61	31.8931
61.05	21.9945	61.05	21.36	61.05	24.8832	61.05	29.1305
61.1	21.2806	61.1	19.5802	61.1	23.6045	61.1	26.0001
61.15	20.3428	61.15	18.38	61.15	21.7697	61.15	23.2466
61.2	19.229	61.2	17.0369	61.2	20.1953	61.2	20.7167
61.25	18.5923	61.25	16.4241	61.25	19.0646	61.25	18.6255
61.3	17.9912	61.3	15.817	61.3	18.075	61.3	17.3021
61.35	17.3546	61.35	15.3329	61.35	17.4477	61.35	15.7947
61.4	17.2278	61.4	14.6031	61.4	17.0645	61.4	15.0211
61.45	16.8889	61.45	14.1697	61.45	16.0404	61.45	13.9475
61.5	16.4571	61.5	13.3435	61.5	15.6664	61.5	13.1987
61.55	16.3012	61.55	13.0325	61.55	15.1172	61.55	12.8221
61.6	16.0226	61.6	13.5892	61.6	14.7581	61.6	12.4685
61.65	15.6123	61.65	12.7563	61.65	14.6489	61.65	11.9583
61.7	15.2822	61.7	12.4344	61.7	14.1776	61.7	11.7022
61.75	15.229	61.75	12.4879	61.75	13.8027	61.75	11.3771
61.8	15.1096	61.8	12.5941	61.8	13.7388	61.8	11.1932
61.85	15.0528	61.85	12.3844	61.85	13.5655	61.85	10.7408
61.9	15.1181	61.9	12.092	61.9	13.3901	61.9	10.7128
61.95	14.676	61.95	12.3435	61.95	13.501	61.95	10.606
62	14.8077	62	12.3109	62	13.5546	62	10.7011
62.05	14.9117	62.05	11.9019	62.05	13.3245	62.05	10.5577
62.1	15.0308	62.1	11.0136	62.1	13.4227	62.1	10.1046
62.15	15.0113	62.15	11.0464	62.15	13.3709	62.15	10.1491
62.2	14.6321	62.2	11.2195	62.2	12.7998	62.2	10.2009
62.25	14.4788	62.25	10.5926	62.25	12.4434	62.25	10.4994
62.3	14.6782	62.3	11.1516	62.3	12.6495	62.3	10.2973
62.35	14.6334	62.35	11.0557	62.35	13.1362	62.35	10.0589
62.4	14.2997	62.4	11.0173	62.4	12.7968	62.4	10.0083
62.45	14.5981	62.45	11.2343	62.45	12.858	62.45	9.58821
62.5	14.6029	62.5	11.188	62.5	12.7585	62.5	9.82955
62.55	14.4494	62.55	11.6042	62.55	12.5579	62.55	9.93148
62.6	14.6261	62.6	11.1763	62.6	12.6844	62.6	10.0257
62.65	14.6017	62.65	11.1022	62.65	12.7015	62.65	10.1415
62.7	14.3437	62.7	11.2574	62.7	12.8015	62.7	9.8339
62.75	14.3921	62.75	11.4781	62.75	12.4254	62.75	9.96737
62.8	14.0938	62.8	10.9055	62.8	12.3479	62.8	9.77443
62.85	14.2663	62.85	11.7284	62.85	12.5202	62.85	9.8773
62.9	14.2192	62.9	11.3744	62.9	12.2716	62.9	9.96527
62.95	14.4205	62.95	11.6389	62.95	12.2768	62.95	9.89431
63	14.2453	63	11.2601	63	12.3669	63	9.95685
63.05	14.3026	63.05	10.8474	63.05	12.2425	63.05	9.73845
63.1	14.2604	63.1	10.7906	63.1	12.2301	63.1	9.53703
63.15	14.0131	63.15	11.2566	63.15	12.6171	63.15	9.85978
63.2	14.2	63.2	11.0255	63.2	12.6929	63.2	9.76453
63.25	14.4337	63.25	10.906	63.25	12.3612	63.25	9.82797
63.3	14.0627	63.3	11.1362	63.3	12.2738	63.3	10.0146
63.35	14.4987	63.35	11.2339	63.35	12.2894	63.35	10.0651
63.4	14.6201	63.4	10.8354	63.4	12.5182	63.4	9.9705
63.45	14.6026	63.45	11.2887	63.45	12.3159	63.45	9.8281
63.5	14.7271	63.5	10.983	63.5	12.593	63.5	10.0059
63.55	14.3767	63.55	11.2056	63.55	12.6286	63.55	10.2053
63.6	14.5356	63.6	11.2489	63.6	12.4516	63.6	10.1696
63.65	14.5556	63.65	11.3394	63.65	12.6512	63.65	9.92196
63.7	14.632	63.7	11.2262	63.7	12.324	63.7	9.95178
63.75	14.3798	63.75	10.7444	63.75	12.7524	63.75	9.87121
63.8	14.5605	63.8	11.3771	63.8	12.6964	63.8	9.56033
63.85	14.6868	63.85	11.0947	63.85	12.5969	63.85	9.50073
63.9	14.2271	63.9	11.4594	63.9	12.6305	63.9	9.48053
63.95	14.1372	63.95	11.4847	63.95	12.4415	63.95	9.86553
64	14.3496	64	11.1045	64	12.2185	64	9.76388
64.05	14.0859	64.05	11.0369	64.05	11.9567	64.05	9.82648
64.1	14.0287	64.1	10.9396	64.1	12.6168	64.1	9.88027
64.15	13.9602	64.15	10.5063	64.15	12.3533	64.15	9.84049
64.2	14.4833	64.2	10.8985	64.2	11.9571	64.2	9.5703
64.25	14.3932	64.25	11.3557	64.25	12.0393	64.25	9.78879
64.3	14.1858	64.3	11.1161	64.3	12.3466	64.3	9.83487
64.35	14.1475	64.35	11.2911	64.35	12.3159	64.35	9.78005
64.4	14.3418	64.4	11.2534	64.4	12.2012	64.4	9.59163
64.45	13.8722	64.45	11.39	64.45	12.5137	64.45	9.80941
64.5	14.0801	64.5	11.6685	64.5	12.3628	64.5	9.9473
64.55	14.4146	64.55	11.3502	64.55	12.3573	64.55	9.96249
64.6	14.5938	64.6	11.102	64.6	12.667	64.6	9.72651
64.65	14.326	64.65	11.2355	64.65	12.4184	64.65	9.71161
64.7	14.3249	64.7	11.3842	64.7	12.5505	64.7	9.72909
64.75	14.4858	64.75	10.9489	64.75	12.4544	64.75	9.79079
64.8	14.7419	64.8	11.277	64.8	12.6906	64.8	10.0057
64.85	14.4989	64.85	11.1282	64.85	12.5603	64.85	9.91093
64.9	14.598	64.9	11.2791	64.9	12.4677	64.9	9.64946
64.95	14.6616	64.95	11.1617	64.95	12.6193	64.95	9.844
65	14.5452	65	11.5086	65	12.6305	65	9.84962
65.05	14.4307	65.05	11.2569	65.05	12.4774	65.05	9.80222
65.1	14.5875	65.1	11.5452	65.1	12.4419	65.1	9.87714
65.15	14.6579	65.15	11.7581	65.15	12.463	65.15	9.68247
65.2	14.7	65.2	11.5039	65.2	12.5713	65.2	9.78966
65.25	14.8261	65.25	11.6663	65.25	12.7072	65.25	10.2621
65.3	14.6092	65.3	11.6754	65.3	12.6533	65.3	10.2608
65.35	14.8926	65.35	11.7617	65.35	12.5783	65.35	9.98118
65.4	14.6503	65.4	11.5709	65.4	12.8432	65.4	10.1826
65.45	14.5995	65.45	11.3869	65.45	13.0207	65.45	10.2709
65.5	15.1163	65.5	11.8402	65.5	12.6447	65.5	9.80083
65.55	15.4781	65.55	11.8846	65.55	12.7542	65.55	10.0468
65.6	15.3053	65.6	11.6588	65.6	13.2536	65.6	10.3207
65.65	15.1668	65.65	11.8857	65.65	13.4336	65.65	10.0091
65.7	15.5596	65.7	12.4978	65.7	13.2362	65.7	10.4763
65.75	16.2354	65.75	12.5353	65.75	13.5131	65.75	10.5482
65.8	16.4099	65.8	12.3006	65.8	13.6551	65.8	10.6779
65.85	16.8105	65.85	12.7626	65.85	13.5795	65.85	10.6098
65.9	16.8157	65.9	13.3632	65.9	14.119	65.9	10.8873
65.95	17.3347	65.95	13.7813	65.95	14.2205	65.95	10.921
66	18.1107	66	13.7949	66	14.4864	66	11.2034
66.05	18.271	66.05	14.7979	66.05	14.9635	66.05	11.437
66.1	19.6403	66.1	15.5578	66.1	15.5556	66.1	11.6097
66.15	20.8808	66.15	16.3235	66.15	16.2837	66.15	12.006
66.2	22.2001	66.2	17.6555	66.2	17.4046	66.2	12.3235
66.25	24.0182	66.25	19.466	66.25	18.3314	66.25	12.9198
66.3	26.7631	66.3	21.4399	66.3	19.442	66.3	13.6407
66.35	30.0397	66.35	23.8152	66.35	20.9574	66.35	14.6351
66.4	33.6632	66.4	26.3025	66.4	23.1008	66.4	15.629
66.45	38.5878	66.45	30.6341	66.45	25.8292	66.45	17.2076
66.5	44.4625	66.5	36.1597	66.5	29.2389	66.5	18.8104
66.55	50.4282	66.55	40.5635	66.55	33.865	66.55	21.076
66.6	56.6166	66.6	46.8214	66.6	38.3772	66.6	24.606
66.65	63.2903	66.65	54.127	66.65	43.9456	66.65	28.8167
66.7	68.4534	66.7	59.087	66.7	50.4911	66.7	34.0178
66.75	73.3938	66.75	64.8615	66.75	56.6052	66.75	39.1534
66.8	77.5457	66.8	68.789	66.8	61.8779	66.8	45.6622
66.85	79.3178	66.85	71.5356	66.85	65.8443	66.85	51.3348
66.9	80.0825	66.9	74.1325	66.9	68.8513	66.9	54.9376
66.95	80.1139	66.95	75.4371	66.95	71.8413	66.95	56.8553
67	79.1825	67	75.7624	67	73.3119	67	57.6917
67.05	76.0736	67.05	75.7265	67.05	75.0491	67.05	58.2661
67.1	70.1001	67.1	73.1216	67.1	75.0889	67.1	56.9889
67.15	63.4116	67.15	69.7161	67.15	74.0296	67.15	57.2951
67.2	56.4174	67.2	63.8849	67.2	72.9742	67.2	58.0609
67.25	49.0395	67.25	58.026	67.25	68.9863	67.25	59.9786
67.3	41.9519	67.3	49.6923	67.3	62.6457	67.3	62.5198
67.35	36.1164	67.35	41.7503	67.35	55.2164	67.35	64.1974
67.4	31.3259	67.4	35.0873	67.4	47.1633	67.4	63.1809
67.45	28.1195	67.45	29.8522	67.45	39.5936	67.45	60.3864
67.5	25.0508	67.5	26.0976	67.5	33.9354	67.5	54.8966
67.55	22.4849	67.55	22.8062	67.55	29.4843	67.55	47.1355
67.6	20.9821	67.6	20.1661	67.6	25.6594	67.6	40.3796
67.65	20.1729	67.65	18.8067	67.65	23.2611	67.65	34.1017
67.7	19.0936	67.7	17.4837	67.7	20.6585	67.7	28.1062
67.75	17.8747	67.75	16.7629	67.75	19.1138	67.75	23.5378
67.8	17.3172	67.8	15.4866	67.8	17.9599	67.8	20.23
67.85	17.0579	67.85	14.8459	67.85	16.9071	67.85	17.9508
67.9	16.7156	67.9	14.0107	67.9	16.0778	67.9	16.3764
67.95	16.6058	67.95	13.6778	67.95	15.3877	67.95	15.1947
68	15.9113	68	13.6985	68	15.0605	68	13.9881
68.05	15.7785	68.05	12.9898	68.05	14.687	68.05	13.228
68.1	15.6273	68.1	12.6771	68.1	14.5068	68.1	12.8973
68.15	15.4443	68.15	12.9169	68.15	14.1889	68.15	12.3926
68.2	15.2798	68.2	12.7391	68.2	14.0855	68.2	11.9417
68.25	15.1663	68.25	12.9538	68.25	13.7879	68.25	11.5964
68.3	15.0555	68.3	12.404	68.3	13.427	68.3	11.2398
68.35	15.2092	68.35	12.5991	68.35	13.4336	68.35	11.1604
68.4	15.1769	68.4	12.3929	68.4	13.277	68.4	11.051
68.45	15.1771	68.45	12.1317	68.45	13.1903	68.45	10.8017
68.5	15.3099	68.5	12.2967	68.5	13.083	68.5	10.7261
68.55	14.6289	68.55	11.7836	68.55	13.044	68.55	10.7356
68.6	14.7967	68.6	11.7081	68.6	12.7839	68.6	10.5711
68.65	14.9015	68.65	11.962	68.65	13.1778	68.65	10.5083
68.7	14.7419	68.7	11.7214	68.7	13.1201	68.7	10.684
68.75	14.3802	68.75	11.7362	68.75	12.6763	68.75	10.211
68.8	14.5171	68.8	11.8955	68.8	12.9255	68.8	10.4385
68.85	14.8597	68.85	11.9873	68.85	13.1415	68.85	10.5932
68.9	14.9787	68.9	12.253	68.9	12.7624	68.9	10.4931
68.95	14.844	68.95	12.2217	68.95	12.8797	68.95	10.0821
69	14.5929	69	11.7306	69	12.8896	69	9.99415
69.05	14.7547	69.05	11.8801	69.05	12.8335	69.05	10.1959
69.1	15.0668	69.1	11.706	69.1	12.996	69.1	10.3561
69.15	14.9232	69.15	11.7226	69.15	13.0575	69.15	10.3111
69.2	15.014	69.2	12.0941	69.2	13.5202	69.2	9.91341
69.25	14.7362	69.25	11.5177	69.25	13.2472	69.25	10.1698
69.3	14.6902	69.3	11.8833	69.3	12.8388	69.3	10.2747
69.35	15.1611	69.35	12.7482	69.35	13.1154	69.35	10.3553
69.4	15.7112	69.4	12.5861	69.4	13.2398	69.4	10.328
69.45	15.3487	69.45	12.762	69.45	13.3898	69.45	10.4031
69.5	15.6281	69.5	12.8776	69.5	13.4022	69.5	10.3888
69.55	15.7109	69.55	12.5233	69.55	13.458	69.55	10.4585
69.6	15.8999	69.6	12.7617	69.6	13.8605	69.6	10.3977
69.65	16.0639	69.65	13.465	69.65	14.1208	69.65	10.6116
69.7	16.4177	69.7	13.4066	69.7	14.1997	69.7	10.4996
69.75	17.0797	69.75	13.5004	69.75	14.4549	69.75	10.7439
69.8	17.3471	69.8	13.5698	69.8	14.3484	69.8	10.9925
69.85	17.6615	69.85	14.1148	69.85	14.89	69.85	11.0353
69.9	18.0175	69.9	14.2267	69.9	15.6597	69.9	11.2073
69.95	18.5769	69.95	14.9112	69.95	15.8408	69.95	11.372
70	19.0571	70	15.573	70	16.203	70	11.2194
70.05	19.6695	70.05	16.9159	70.05	16.61	70.05	11.6149
70.1	20.7136	70.1	17.79	70.1	17.0431	70.1	12.0757
70.15	22.0768	70.15	18.3122	70.15	18.3084	70.15	12.392
70.2	23.8255	70.2	19.1112	70.2	19.3912	70.2	12.7491
70.25	24.8117	70.25	20.6024	70.25	20.1074	70.25	13.2657
70.3	26.3365	70.3	22.6697	70.3	21.4034	70.3	14.096
70.35	27.9751	70.35	23.4726	70.35	22.8408	70.35	14.849
70.4	28.6694	70.4	25.6049	70.4	24.6828	70.4	15.8147
70.45	29.5086	70.45	27.7671	70.45	26.429	70.45	17.1105
70.5	30.2413	70.5	28.6777	70.5	27.8846	70.5	18.5538
70.55	30.3767	70.55	30.1292	70.55	29.4621	70.55	20.409
70.6	29.9851	70.6	30.7532	70.6	30.3078	70.6	22.8711
70.65	29.1362	70.65	29.8527	70.65	31.2467	70.65	25.3131
70.7	27.3478	70.7	29.4925	70.7	31.5382	70.7	28.0959
70.75	26.1666	70.75	27.6084	70.75	30.8327	70.75	31.2686
70.8	25.1768	70.8	25.7211	70.8	29.6007	70.8	33.4564
70.85	23.3333	70.85	23.7781	70.85	28.7532	70.85	34.7036
70.9	22.2873	70.9	22.5147	70.9	26.4957	70.9	34.7537
70.95	20.841	70.95	20.9376	70.95	24.4211	70.95	34.2395
71	20.0885	71	19.68	71	22.7198	71	31.8379
71.05	19.2702	71.05	17.6986	71.05	21.3707	71.05	28.27
71.1	18.4311	71.1	16.9749	71.1	20.1732	71.1	25.8655
71.15	17.4864	71.15	16.275	71.15	19.309	71.15	22.9671
71.2	17.3413	71.2	15.0672	71.2	18.3531	71.2	20.4353
71.25	17.0061	71.25	14.3973	71.25	17.3512	71.25	18.6113
71.3	16.2745	71.3	13.9435	71.3	16.737	71.3	17.1836
71.35	15.7757	71.35	13.8387	71.35	15.9052	71.35	15.9938
71.4	15.7251	71.4	13.5264	71.4	15.624	71.4	14.6596
71.45	15.7993	71.45	12.477	71.45	15.2487	71.45	13.8879
71.5	15.7094	71.5	12.5255	71.5	14.634	71.5	13.0392
71.55	15.2554	71.55	12.8014	71.55	14.2295	71.55	12.1769
71.6	15.2837	71.6	12.5092	71.6	14.2466	71.6	11.9378
71.65	14.9534	71.65	11.8936	71.65	14.159	71.65	11.5755
71.7	14.8877	71.7	12.3292	71.7	13.8536	71.7	11.0541
71.75	14.4457	71.75	11.8863	71.75	13.4269	71.75	11.136
71.8	14.6048	71.8	11.3322	71.8	13.1943	71.8	11.0843
71.85	14.4136	71.85	11.2456	71.85	13.016	71.85	10.5879
71.9	14.3167	71.9	11.645	71.9	12.6076	71.9	10.6473
71.95	14.5436	71.95	11.7513	71.95	12.4463	71.95	10.3668
72	14.4056	72	11.1893	72	12.3352	72	10.2953
72.05	14.1552	72.05	10.975	72.05	12.3636	72.05	10.374
72.1	14.12	72.1	10.912	72.1	12.4479	72.1	10.0572
72.15	14.0514	72.15	11.3483	72.15	12.5885	72.15	9.92629
72.2	14.0602	72.2	11.1587	72.2	12.6127	72.2	9.92367
72.25	13.8372	72.25	11.1811	72.25	12.2262	72.25	9.9048
72.3	13.5074	72.3	11.2242	72.3	11.8435	72.3	9.84316
72.35	13.7457	72.35	11.065	72.35	12.4439	72.35	9.84859
72.4	13.7858	72.4	10.6028	72.4	12.0203	72.4	9.67156
72.45	13.6806	72.45	10.6607	72.45	12.1061	72.45	9.62835
72.5	13.7366	72.5	10.5979	72.5	11.8633	72.5	9.58837
72.55	13.6725	72.55	10.6908	72.55	11.6168	72.55	9.20515
72.6	13.5086	72.6	10.7728	72.6	11.8073	72.6	9.42903
72.65	13.5772	72.65	10.8679	72.65	11.4302	72.65	9.12896
72.7	13.676	72.7	10.4152	72.7	11.8553	72.7	9.25207
72.75	13.3301	72.75	10.312	72.75	11.9471	72.75	9.23455
72.8	13.5443	72.8	10.8324	72.8	11.5384	72.8	9.36065
72.85	13.5849	72.85	10.7951	72.85	11.7223	72.85	9.2663
72.9	13.5022	72.9	10.3858	72.9	11.7526	72.9	9.34455
72.95	13.377	72.95	9.84783	72.95	11.6214	72.95	9.1722
73	13.4113	73	10.0037	73	11.4639	73	9.27143
73.05	13.5107	73.05	10.0785	73.05	11.4949	73.05	9.36565
73.1	13.6069	73.1	10.1873	73.1	11.6768	73.1	9.27317
73.15	13.7198	73.15	10.0075	73.15	11.5549	73.15	9.27704
73.2	13.4384	73.2	10.2836	73.2	11.6967	73.2	9.23548
73.25	13.6082	73.25	10.3581	73.25	11.9276	73.25	8.70524
73.3	13.6158	73.3	10.4346	73.3	11.8391	73.3	8.86923
73.35	13.4924	73.35	10.2151	73.35	11.5319	73.35	9.14316
73.4	13.2119	73.4	10.2534	73.4	11.4272	73.4	9.28276
73.45	12.8686	73.45	10.4011	73.45	11.7047	73.45	9.21657
73.5	12.9735	73.5	10.4416	73.5	11.6645	73.5	9.05904
73.55	13.5146	73.55	10.2738	73.55	11.4557	73.55	9.09379
73.6	13.2806	73.6	10.004	73.6	11.2915	73.6	8.94555
73.65	13.3679	73.65	10.0779	73.65	11.2298	73.65	9.07062
73.7	13.4056	73.7	10.1565	73.7	11.3632	73.7	9.35843
73.75	13.3529	73.75	10.0354	73.75	11.544	73.75	9.37117
73.8	13.3034	73.8	10.0087	73.8	11.3984	73.8	9.09218
73.85	13.2397	73.85	10.2421	73.85	11.4023	73.85	8.86462
73.9	13.1271	73.9	9.55527	73.9	11.4465	73.9	8.95878
73.95	13.0311	73.95	10.1631	73.95	11.4291	73.95	9.08162
74	13.0701	74	10.4664	74	11.2801	74	9.03729
74.05	13.1743	74.05	10.2066	74.05	11.3103	74.05	9.05558
74.1	13.3586	74.1	9.89772	74.1	11.375	74.1	9.16213
74.15	12.8999	74.15	9.92301	74.15	11.2599	74.15	9.01796
74.2	12.8597	74.2	9.80359	74.2	11.2636	74.2	9.09189
74.25	12.9092	74.25	9.77556	74.25	11.3416	74.25	9.07378
74.3	13.0985	74.3	9.91914	74.3	11.2855	74.3	9.03664
74.35	13.2121	74.35	9.59779	74.35	11.1991	74.35	8.94477
74.4	12.9097	74.4	9.92352	74.4	11.5612	74.4	8.91112
74.45	13.05	74.45	9.76234	74.45	11.4727	74.45	9.16391
74.5	13.0825	74.5	9.75662	74.5	11.1986	74.5	9.05765
74.55	12.9932	74.55	10.2408	74.55	11.1895	74.55	9.09479
74.6	12.8688	74.6	10.0733	74.6	11.0835	74.6	8.89521
74.65	13.172	74.65	9.96483	74.65	11.4057	74.65	8.89318
74.7	13.0901	74.7	10.4369	74.7	11.138	74.7	9.11638
74.75	13.1203	74.75	10.3391	74.75	11.2774	74.75	9.17549
74.8	12.706	74.8	10.1461	74.8	11.3634	74.8	9.15884
74.85	12.9795	74.85	10.2091	74.85	11.3144	74.85	9.14051
74.9	13.1154	74.9	10.0159	74.9	11.2482	74.9	8.89792
74.95	13.4628	74.95	10.0646	74.95	11.2307	74.95	9.12683
75	13.0824	75	10.4151	75	11.1331	75	9.14858
75.05	12.6923	75.05	10.4024	75.05	11.139	75.05	9.15003
75.1	12.9243	75.1	10.058	75.1	11.256	75.1	8.94481
75.15	13.0486	75.15	10.27	75.15	11.5217	75.15	8.92835
75.2	13.0882	75.2	10.1918	75.2	11.365	75.2	9.05255
75.25	13.1192	75.25	9.94621	75.25	11.0828	75.25	9.01518
75.3	13.333	75.3	9.67311	75.3	10.9843	75.3	9.01502
75.35	13.177	75.35	9.82386	75.35	11.2505	75.35	9.08266
75.4	13.4285	75.4	9.67768	75.4	11.1828	75.4	9.00299
75.45	13.1597	75.45	9.77957	75.45	11.2631	75.45	8.90437
75.5	13.1542	75.5	10.1886	75.5	11.0806	75.5	9.04197
75.55	13.1381	75.55	10.0323	75.55	11.1821	75.55	9.1622
75.6	12.925	75.6	9.99553	75.6	11.3415	75.6	8.97656
75.65	13.0418	75.65	10.0244	75.65	11.1265	75.65	8.93103
75.7	12.8778	75.7	9.9743	75.7	11.2109	75.7	8.88291
75.75	13.0624	75.75	9.84458	75.75	11.03	75.75	9.1065
75.8	12.8325	75.8	10.0231	75.8	11.0895	75.8	9.06313
75.85	12.8699	75.85	10.3028	75.85	11.4091	75.85	9.04322
75.9	13.0566	75.9	10.4546	75.9	11.5119	75.9	9.20947
75.95	13.0375	75.95	9.82189	75.95	11.3091	75.95	8.88753
76	12.8822	76	9.64209	76	10.8428	76	8.74142
76.05	12.9673	76.05	9.75522	76.05	11.0354	76.05	8.73138
76.1	12.9423	76.1	9.91837	76.1	11.3568	76.1	8.82622
76.15	12.6123	76.15	9.8088	76.15	11.3127	76.15	9.04071
76.2	12.7165	76.2	10.0399	76.2	10.9189	76.2	8.93354
76.25	12.8119	76.25	10.0249	76.25	11.0266	76.25	9.09627
76.3	12.6849	76.3	9.93992	76.3	10.9511	76.3	8.83338
76.35	12.9895	76.35	9.83588	76.35	11.2701	76.35	8.70815
76.4	12.9194	76.4	9.68887	76.4	11.2394	76.4	8.97323
76.45	12.8881	76.45	9.94755	76.45	11.1096	76.45	8.98621
76.5	12.8962	76.5	9.91215	76.5	11.1684	76.5	8.69208
76.55	12.7624	76.55	9.97329	76.55	11.0527	76.55	8.70589
76.6	12.6654	76.6	9.86556	76.6	11.0848	76.6	8.87052
76.65	12.7266	76.65	9.3742	76.65	11.2253	76.65	8.86026
76.7	12.8108	76.7	9.58216	76.7	11.2501	76.7	8.90976
76.75	13.0889	76.75	9.7059	76.75	11.3988	76.75	8.89789
76.8	13.0142	76.8	10.0917	76.8	11.2523	76.8	8.70215
76.85	13.0877	76.85	10.1241	76.85	11.178	76.85	8.7673
76.9	12.8783	76.9	9.86416	76.9	11.126	76.9	8.9955
76.95	12.7126	76.95	9.51981	76.95	11.1384	76.95	8.96259
77	12.6368	77	9.76171	77	11.1326	77	8.87917
77.05	12.8318	77.05	10.1004	77.05	11.0495	77.05	8.97749
77.1	12.8581	77.1	9.71417	77.1	11.3539	77.1	9.10947
77.15	13.0388	77.15	9.69192	77.15	11.4392	77.15	8.80737
77.2	12.9307	77.2	9.5676	77.2	11.7385	77.2	8.79288
77.25	12.7734	77.25	9.48358	77.25	11.3669	77.25	9.01131
77.3	12.6823	77.3	9.63319	77.3	11.28	77.3	9.25713
77.35	12.7835	77.35	9.89905	77.35	11.2019	77.35	9.00221
77.4	12.5143	77.4	9.87592	77.4	10.9957	77.4	9.04206
77.45	13.0003	77.45	10.2438	77.45	10.997	77.45	8.87701
77.5	13.2239	77.5	10.1924	77.5	11.08	77.5	8.92567
77.55	12.9801	77.55	10.0469	77.55	11.2161	77.55	8.90524
77.6	12.8902	77.6	9.84903	77.6	11.4508	77.6	8.92115
77.65	12.9918	77.65	9.48873	77.65	11.454	77.65	9.14168
77.7	13.1397	77.7	9.72561	77.7	11.1824	77.7	9.03913
77.75	12.8185	77.75	9.44742	77.75	11.3734	77.75	8.96646
77.8	12.632	77.8	9.37267	77.8	11.4243	77.8	8.98821
77.85	12.8728	77.85	9.5378	77.85	11.1174	77.85	8.91234
77.9	12.7448	77.9	9.52413	77.9	11.1845	77.9	8.75723
77.95	12.7706	77.95	10.0075	77.95	11.2691	77.95	8.93613
78	12.7243	78	9.88189	78	11.145	78	9.11941
78.05	13.1907	78.05	10.0245	78.05	11.3692	78.05	9.16975
78.1	12.978	78.1	10.2196	78.1	11.1759	78.1	9.10996
78.15	12.9092	78.15	10.0614	78.15	11.3118	78.15	8.953
78.2	12.9762	78.2	10.0244	78.2	11.3966	78.2	8.76946
78.25	13.2745	78.25	10.115	78.25	11.5649	78.25	8.87804
78.3	13.4049	78.3	10.1767	78.3	11.3891	78.3	9.17833
78.35	12.9267	78.35	9.99528	78.35	11.5853	78.35	9.12906
78.4	13.1488	78.4	10.0991	78.4	11.5183	78.4	8.88217
78.45	12.8883	78.45	10.3845	78.45	11.2065	78.45	8.62299
78.5	13.0273	78.5	10.5378	78.5	11.3928	78.5	8.93858
78.55	13.3297	78.55	10.4557	78.55	11.5665	78.55	9.12235
78.6	13.7762	78.6	10.4686	78.6	11.3592	78.6	9.17808
78.65	13.5676	78.65	10.2846	78.65	11.6604	78.65	9.11751
78.7	13.6174	78.7	10.33	78.7	11.3609	78.7	8.95087
78.75	12.8885	78.75	10.3551	78.75	11.4667	78.75	8.85423
78.8	13.079	78.8	10.5513	78.8	11.7051	78.8	8.9964
78.85	13.7771	78.85	10.5855	78.85	11.6449	78.85	8.94313
78.9	13.8193	78.9	10.2152	78.9	11.6439	78.9	9.02035
78.95	13.7902	78.95	10.1915	78.95	11.8111	78.95	9.00376
79	13.6902	79	10.4055	79	11.7966	79	9.32161
79.05	13.8946	79.05	10.7267	79.05	12.1036	79.05	9.42267
79.1	14.1086	79.1	10.6155	79.1	12.0807	79.1	9.4491
79.15	14.0877	79.15	10.8835	79.15	12.1481	79.15	9.30512
79.2	14.3382	79.2	11.6371	79.2	12.3554	79.2	9.49621
79.25	14.7048	79.25	11.6824	79.25	12.4654	79.25	9.50947
79.3	15.164	79.3	11.7095	79.3	12.8798	79.3	9.50086
79.35	15.3572	79.35	11.8135	79.35	13.0869	79.35	9.63526
79.4	15.5632	79.4	12.277	79.4	13.338	79.4	9.82487
79.45	15.7067	79.45	12.6582	79.45	13.7911	79.45	10.0141
79.5	16.5587	79.5	12.9896	79.5	14.1192	79.5	10.3506
79.55	16.9803	79.55	13.187	79.55	14.3499	79.55	10.5189
79.6	16.8722	79.6	13.8013	79.6	14.8505	79.6	10.6219
79.65	17.0421	79.65	14.5418	79.65	15.3007	79.65	10.9099
79.7	17.2013	79.7	15.0233	79.7	15.6091	79.7	11.6697
79.75	16.9299	79.75	15.1966	79.75	16.2013	79.75	11.841
79.8	16.6503	79.8	14.9189	79.8	16.4449	79.8	12.6638
79.85	16.5319	79.85	14.4096	79.85	16.6538	79.85	13.3081
79.9	16.4052	79.9	14.1951	79.9	16.5941	79.9	14.0496
79.95	16.222	79.95	14.4035	79.95	16.0818	79.95	14.8279
80	16.1976	80	14.278	80	15.8486	80	15.5124
80.05	16.1468	80.05	14.0679	80.05	15.4705	80.05	15.7407
80.1	16.147	80.1	13.5302	80.1	15.4518	80.1	15.8406
80.15	16.085	80.15	13.5658	80.15	15.2456	80.15	15.7601
80.2	16.4203	80.2	13.5508	80.2	15.1854	80.2	15.8203
80.25	16.6608	80.25	14.1135	80.25	15.5729	80.25	15.7665
80.3	17.1334	80.3	14.1133	80.3	15.4082	80.3	15.5762
80.35	17.3695	80.35	14.072	80.35	15.8381	80.35	14.9424
80.4	17.1108	80.4	14.2015	80.4	15.7813	80.4	14.5142
80.45	17.311	80.45	14.7115	80.45	15.7864	80.45	14.1926
80.5	17.2453	80.5	14.8569	80.5	16.5156	80.5	13.9052
80.55	17.2955	80.55	14.8655	80.55	16.5682	80.55	13.9696
80.6	17.46	80.6	15.2906	80.6	16.566	80.6	13.8507
80.65	17.4479	80.65	15.1401	80.65	16.8936	80.65	13.9504
80.7	16.8066	80.7	14.8465	80.7	16.7844	80.7	14.1092
80.75	16.3314	80.75	14.4312	80.75	16.8131	80.75	14.3739
80.8	15.8347	80.8	14.3551	80.8	16.9691	80.8	14.6761
80.85	15.3228	80.85	14.1091	80.85	16.8357	80.85	15.3745
80.9	15.0785	80.9	13.4264	80.9	16.1003	80.9	15.4452
80.95	14.5917	80.95	12.7413	80.95	15.3131	80.95	15.7672
81	13.9071	81	12.5792	81	14.6636	81	15.4931
81.05	13.7931	81.05	11.6701	81.05	14.2878	81.05	15.3009
81.1	13.6972	81.1	11.4116	81.1	14.0277	81.1	14.8145
81.15	13.6626	81.15	11.3703	81.15	13.228	81.15	14.2536
81.2	13.5813	81.2	11.2849	81.2	12.6579	81.2	13.6153
81.25	13.4249	81.25	10.3611	81.25	12.457	81.25	12.9432
81.3	13.2421	81.3	10.1563	81.3	12.3925	81.3	12.3639
81.35	13.0657	81.35	10.303	81.35	12.1469	81.35	11.6229
81.4	12.9919	81.4	10.1036	81.4	11.7409	81.4	11.1548
81.45	13.0414	81.45	10.2718	81.45	11.4861	81.45	10.7394
81.5	13.2379	81.5	10.3468	81.5	11.5724	81.5	10.4565
81.55	13.2682	81.55	10.0058	81.55	11.6115	81.55	9.86746
81.6	12.9191	81.6	9.8941	81.6	11.5661	81.6	9.77918
81.65	12.995	81.65	10.0307	81.65	11.3743	81.65	9.68127
81.7	12.9549	81.7	10.2005	81.7	11.2874	81.7	9.3633
81.75	12.6958	81.75	10.1233	81.75	11.2418	81.75	9.38611
81.8	12.7019	81.8	9.93839	81.8	11.312	81.8	9.43493
81.85	12.6987	81.85	10.1084	81.85	10.7818	81.85	9.29963
81.9	12.4932	81.9	10.1378	81.9	10.9485	81.9	9.11399
81.95	12.8821	81.95	9.51619	81.95	11.1639	81.95	9.30873
82	12.6257	82	9.35488	82	10.9681	82	9.14329
82.05	12.939	82.05	9.2795	82.05	11.1602	82.05	9.16194
82.1	12.8233	82.1	9.59805	82.1	11.1972	82.1	9.13822
82.15	12.5721	82.15	10.0063	82.15	11.0545	82.15	9.24581
82.2	12.4576	82.2	10.1879	82.2	10.9324	82.2	9.19524
82.25	12.5199	82.25	9.94418	82.25	10.8907	82.25	9.09928
82.3	12.7641	82.3	9.67597	82.3	10.9393	82.3	8.96626
82.35	12.9762	82.35	9.79444	82.35	11.0029	82.35	9.05984
82.4	12.98	82.4	10.1634	82.4	11.1736	82.4	9.35746
82.45	12.4085	82.45	10.1101	82.45	11.0618	82.45	9.17094
82.5	12.5763	82.5	10.0128	82.5	11.0779	82.5	9.061
82.55	12.955	82.55	9.86454	82.55	10.718	82.55	8.88988
82.6	12.7898	82.6	9.96909	82.6	10.8655	82.6	8.94529
82.65	13.1109	82.65	9.39752	82.65	10.919	82.65	9.0196
82.7	12.9079	82.7	9.14177	82.7	10.9714	82.7	9.09792
82.75	12.7171	82.75	9.86467	82.75	10.9775	82.75	9.26578
82.8	12.8687	82.8	9.86708	82.8	10.7816	82.8	9.31238
82.85	12.6896	82.85	9.53989	82.85	10.7324	82.85	9.0802
82.9	12.7405	82.9	9.79355	82.9	11.0981	82.9	9.09108
82.95	13.1256	82.95	10.1801	82.95	10.9304	82.95	8.87372
83	12.9888	83	9.70991	83	11.0422	83	9.19163
83.05	12.6798	83.05	9.75993	83.05	10.979	83.05	9.22212
83.1	12.8681	83.1	10.1434	83.1	11.0103	83.1	8.90828
83.15	12.874	83.15	10.0725	83.15	11.1197	83.15	8.86536
83.2	12.8776	83.2	9.55769	83.2	11.0851	83.2	8.94371
83.25	13.0986	83.25	10.0376	83.25	11.1926	83.25	9.04513
83.3	13.192	83.3	9.85075	83.3	11.3019	83.3	9.1429
83.35	13.2804	83.35	9.62601	83.35	11.3326	83.35	9.12119
83.4	13.3841	83.4	9.95358	83.4	11.1651	83.4	9.04842
83.45	13.3612	83.45	10.2793	83.45	11.1607	83.45	9.20786
83.5	13.1794	83.5	10.2695	83.5	11.089	83.5	9.34768
83.55	13.4392	83.55	10.5297	83.55	11.4226	83.55	9.01531
83.6	13.3915	83.6	10.2995	83.6	11.6636	83.6	9.42871
83.65	13.5339	83.65	10.3877	83.65	11.3761	83.65	9.62961
83.7	13.7085	83.7	10.4959	83.7	11.7179	83.7	9.40105
83.75	13.7949	83.75	10.6117	83.75	11.8197	83.75	9.58137
83.8	13.9802	83.8	10.864	83.8	12.04	83.8	9.64123
83.85	13.9859	83.85	10.9704	83.85	12.0517	83.85	9.52199
83.9	14.4942	83.9	11.0508	83.9	12.2926	83.9	9.68779
83.95	15.2686	83.95	11.8898	83.95	12.4364	83.95	9.99302
84	15.5552	84	12.0213	84	12.6689	84	9.92196
84.05	16.2374	84.05	12.6313	84.05	12.6219	84.05	9.9127
84.1	16.6297	84.1	13.0662	84.1	13.3406	84.1	10.0297
84.15	17.3213	84.15	13.5488	84.15	13.8593	84.15	10.4804
84.2	18.6578	84.2	14.2113	84.2	14.6513	84.2	11.103
84.25	19.649	84.25	15.6223	84.25	15.3242	84.25	11.7768
84.3	20.6732	84.3	16.379	84.3	16.0028	84.3	12.4613
84.35	21.813	84.35	17.2546	84.35	17.0303	84.35	13.0193
84.4	23.0505	84.4	17.8324	84.4	17.8193	84.4	14.1756
84.45	23.1036	84.45	18.7225	84.45	18.6094	84.45	14.7969
84.5	24.1537	84.5	19.2216	84.5	19.4803	84.5	15.6891
84.55	24.748	84.55	19.9979	84.55	20.1044	84.55	16.91
84.6	25.6957	84.6	20.3368	84.6	20.4742	84.6	17.522
84.65	26.9306	84.65	20.4689	84.65	21.0535	84.65	17.3353
84.7	28.2619	84.7	21.4155	84.7	20.7719	84.7	16.957
84.75	29.9128	84.75	22.3994	84.75	21.4937	84.75	17.2162
84.8	32.0204	84.8	23.2505	84.8	21.7433	84.8	16.5438
84.85	34.0954	84.85	25.6746	84.85	22.7537	84.85	16.1508
84.9	36.8025	84.9	28.0113	84.9	24.6182	84.9	16.1822
84.95	38.7133	84.95	30.1337	84.95	26.6863	84.95	16.1546
85	40.9593	85	33.4777	85	29.2372	85	16.7178
85.05	41.7761	85.05	36.356	85.05	32.3624	85.05	17.271
85.1	40.406	85.1	38.3057	85.1	35.7565	85.1	18.4504
85.15	38.7397	85.15	38.74	85.15	38.2487	85.15	20.1493
85.2	36.4143	85.2	37.9934	85.2	40.3225	85.2	22.2466
85.25	32.5518	85.25	35.4663	85.25	40.6957	85.25	24.4941
85.3	29.7098	85.3	33.4396	85.3	39.5911	85.3	28.1137
85.35	26.3854	85.35	30.2169	85.35	37.8215	85.35	31.36
85.4	23.9251	85.4	27.3389	85.4	35.0619	85.4	34.6591
85.45	21.5863	85.45	24.056	85.45	31.4478	85.45	36.9025
85.5	19.7415	85.5	20.7632	85.5	28.4608	85.5	38.2396
85.55	18.371	85.55	18.3097	85.55	24.9693	85.55	37.4439
85.6	17.2664	85.6	16.6939	85.6	22.0443	85.6	35.2313
85.65	16.9034	85.65	15.5458	85.65	20.1015	85.65	32.7647
85.7	16.3043	85.7	14.3727	85.7	18.5939	85.7	28.9657
85.75	15.6613	85.75	13.7128	85.75	16.7313	85.75	25.0981
85.8	15.4012	85.8	13.5796	85.8	15.5834	85.8	22.051
85.85	15.0927	85.85	12.6016	85.85	14.9668	85.85	19.2142
85.9	14.6855	85.9	12.3986	85.9	14.5494	85.9	16.9947
85.95	14.4247	85.95	12.0404	85.95	13.8759	85.95	15.283
86	14.0764	86	12.0035	86	13.5868	86	14.3056
86.05	14.0431	86.05	11.8306	86.05	13.1792	86.05	13.0816
86.1	13.8805	86.1	11.9774	86.1	12.7918	86.1	12.6242
86.15	13.5213	86.15	11.5051	86.15	12.6224	86.15	11.9575
86.2	13.6308	86.2	11.2088	86.2	12.5641	86.2	11.4606
86.25	13.8871	86.25	10.8614	86.25	12.5039	86.25	11.1201
86.3	13.661	86.3	10.9704	86.3	12.3584	86.3	10.7143
86.35	13.2609	86.35	10.8495	86.35	12.5084	86.35	10.5398
86.4	13.8071	86.4	10.9137	86.4	12.2179	86.4	10.7629
86.45	13.3841	86.45	10.9046	86.45	12.2808	86.45	10.6973
86.5	13.701	86.5	10.8425	86.5	12.2123	86.5	10.1072
86.55	14.005	86.55	11.1256	86.55	12.1961	86.55	9.88405
86.6	13.9839	86.6	10.818	86.6	12.0792	86.6	10.1938
86.65	13.6429	86.65	11.0609	86.65	12.3117	86.65	10.1014
86.7	13.6429	86.7	11.1026	86.7	12.0998	86.7	10.1096
86.75	13.6912	86.75	10.8895	86.75	12.3214	86.75	10.0438
86.8	13.8698	86.8	10.7421	86.8	12.1844	86.8	10.2016
86.85	14.1062	86.85	11.139	86.85	12.3552	86.85	10.0816
86.9	14.1487	86.9	11.4185	86.9	12.4173	86.9	10.1531
86.95	14.4252	86.95	11.4946	86.95	12.892	86.95	10.3553
87	14.5	87	12.0157	87	13.0336	87	10.1467
87.05	14.7488	87.05	11.5934	87.05	12.7928	87.05	10.1813
87.1	14.914	87.1	11.6955	87.1	13.2482	87.1	10.1771
87.15	15.3725	87.15	12.5807	87.15	13.5067	87.15	10.3221
87.2	15.8747	87.2	13.7594	87.2	13.6188	87.2	10.5091
87.25	16.2603	87.25	13.8171	87.25	14.1427	87.25	10.6407
87.3	16.8054	87.3	13.795	87.3	14.6483	87.3	10.6433
87.35	17.7484	87.35	14.431	87.35	14.5217	87.35	11.0675
87.4	18.3285	87.4	15.2283	87.4	15.5521	87.4	11.7534
87.45	18.9649	87.45	15.8025	87.45	16.1433	87.45	11.9209
87.5	19.7881	87.5	17.0442	87.5	16.4441	87.5	12.5371
87.55	20.7734	87.55	17.6519	87.55	17.5706	87.55	12.7994
87.6	21.9863	87.6	18.9064	87.6	18.5987	87.6	13.7178
87.65	22.2149	87.65	19.9613	87.65	19.7429	87.65	14.9452
87.7	24.0302	87.7	21.3997	87.7	20.8719	87.7	16.0073
87.75	24.1422	87.75	21.9736	87.75	22.0738	87.75	16.8996
87.8	24.8141	87.8	22.7481	87.8	23.1691	87.8	18.8642
87.85	24.47	87.85	23.18	87.85	23.891	87.85	20.686
87.9	24.3318	87.9	23.2925	87.9	24.412	87.9	22.2485
87.95	24.1132	87.95	22.5298	87.95	24.536	87.95	24.2606
88	23.2368	88	22.0884	88	24.7083	88	25.5782
88.05	22.6074	88.05	21.1618	88.05	24.6948	88.05	26.4492
88.1	21.6631	88.1	20.391	88.1	24.1518	88.1	26.5629
88.15	21.4854	88.15	19.6854	88.15	22.4344	88.15	25.4674
88.2	20.1684	88.2	19.0003	88.2	22.0013	88.2	24.1285
88.25	19.1126	88.25	18.5477	88.25	21.4078	88.25	23.4928
88.3	18.9712	88.3	17.141	88.3	20.7008	88.3	22.3364
88.35	18.1429	88.35	16.8169	88.35	19.4329	88.35	20.4863
88.4	17.9279	88.4	16.2847	88.4	18.4813	88.4	19.4259
88.45	17.3353	88.45	15.4237	88.45	18.6221	88.45	17.7157
88.5	16.8469	88.5	14.7884	88.5	17.8267	88.5	16.6998
88.55	16.419	88.55	14.5357	88.55	17.059	88.55	16.2771
88.6	16.147	88.6	14.4039	88.6	16.2729	88.6	16.1765
88.65	15.8404	88.65	14.2449	88.65	15.8591	88.65	15.3869
88.7	15.5833	88.7	13.4811	88.7	15.4522	88.7	14.7456
88.75	15.1043	88.75	12.9432	88.75	14.9139	88.75	14.4718
88.8	15.0011	88.8	12.8994	88.8	14.7191	88.8	13.7855
88.85	14.5489	88.85	12.0191	88.85	14.2541	88.85	13.6135
88.9	14.3349	88.9	12.3085	88.9	14.135	88.9	12.8831
88.95	14.081	88.95	12.3917	88.95	13.8929	88.95	12.4103
89	14.1143	89	11.2749	89	13.3814	89	12.3318
89.05	13.9104	89.05	11.036	89.05	12.913	89.05	11.8839
89.1	13.5285	89.1	11.5426	89.1	12.9045	89.1	11.6734
89.15	13.174	89.15	10.8375	89.15	12.4788	89.15	11.318
89.2	13.5535	89.2	10.8094	89.2	12.5862	89.2	10.8391
89.25	13.3777	89.25	10.7946	89.25	12.2337	89.25	10.7251
89.3	12.6743	89.3	11.3235	89.3	12.1846	89.3	10.572
89.35	13.1295	89.35	10.9662	89.35	12.1902	89.35	9.95401
89.4	13.3674	89.4	10.5553	89.4	12.0291	89.4	9.97447
89.45	13.0374	89.45	10.0307	89.45	11.9275	89.45	9.76678
89.5	12.9594	89.5	10.0561	89.5	12.0423	89.5	9.74465
89.55	12.9119	89.55	10.5285	89.55	11.6411	89.55	9.60531
89.6	13.0831	89.6	10.5044	89.6	11.4871	89.6	9.86833
89.65	12.8321	89.65	10.6117	89.65	11.5361	89.65	9.45633
89.7	12.7373	89.7	9.46102	89.7	11.7132	89.7	9.42222
89.75	12.7387	89.75	9.72732	89.75	11.4223	89.75	9.61273
89.8	12.6743	89.8	9.81808	89.8	11.4531	89.8	9.46704
89.85	12.9931	89.85	9.9853	89.85	11.1623	89.85	9.28447
89.9	12.782	89.9	9.64108	89.9	11.5671	89.9	9.57124
89.95	12.4731	89.95	9.94272	89.95	11.1773	89.95	8.88279
90	12.2342	90	9.9968	90	11.4726	90	9.29637
90.05	12.6505	90.05	10.2705	90.05	11.0785	90.05	9.30354
90.1	12.7616	90.1	9.6236	90.1	11.1636	90.1	8.93554
90.15	12.5081	90.15	9.39613	90.15	11.3977	90.15	8.93971
90.2	12.7144	90.2	9.57911	90.2	11.5253	90.2	9.08275
90.25	12.5846	90.25	10.1355	90.25	11.1304	90.25	8.89637
90.3	12.5186	90.3	9.93725	90.3	11.0259	90.3	8.93551
90.35	12.1809	90.35	9.59805	90.35	11.3627	90.35	9.16523
90.4	12.2965	90.4	9.31496	90.4	11.0677	90.4	9.36788
90.45	12.3561	90.45	9.6154	90.45	10.9412	90.45	8.99166
90.5	12.1676	90.5	9.64057	90.5	10.6726	90.5	9.07152
90.55	12.9109	90.55	9.88431	90.55	10.9192	90.55	8.8541
90.6	12.5335	90.6	9.79221	90.6	11.1849	90.6	8.68972
90.65	12.3754	90.65	9.8238	90.65	11.5656	90.65	9.20699
90.7	12.6026	90.7	9.787	90.7	10.9805	90.7	9.02028
90.75	12.1577	90.75	9.66701	90.75	10.8032	90.75	8.89566
90.8	12.6649	90.8	9.76031	90.8	11.115	90.8	8.89353
90.85	12.4374	90.85	10.0401	90.85	10.9909	90.85	9.05636
90.9	12.7502	90.9	9.73457	90.9	10.9678	90.9	8.89318
90.95	12.8706	90.95	9.60116	90.95	10.8503	90.95	9.33974
91	12.6578	91	10.109	91	10.8804	91	9.04184
91.05	12.1895	91.05	10.033	91.05	11.0642	91.05	9.00121
91.1	12.2035	91.1	9.42161	91.1	10.9117	91.1	8.95923
91.15	12.5889	91.15	9.33181	91.15	10.92	91.15	8.97414
91.2	12.2347	91.2	10.1736	91.2	10.7344	91.2	8.81054
91.25	12.3122	91.25	9.87052	91.25	10.9299	91.25	9.13632
91.3	12.3606	91.3	9.04701	91.3	10.7398	91.3	8.87359
91.35	12.1834	91.35	9.13929	91.35	10.6405	91.35	8.99027
91.4	12.2735	91.4	10.0463	91.4	10.8346	91.4	8.82677
91.45	12.5806	91.45	9.81293	91.45	10.7304	91.45	8.68846
91.5	12.4651	91.5	9.81414	91.5	10.8241	91.5	8.88685
91.55	12.0282	91.55	9.65671	91.55	10.7933	91.55	8.71205
91.6	12.2123	91.6	9.62061	91.6	10.4668	91.6	8.79808
91.65	12.2156	91.65	9.77359	91.65	11.0181	91.65	8.90689
91.7	12.2415	91.7	9.79444	91.7	10.908	91.7	9.09673
91.75	12.1514	91.75	9.97971	91.75	10.9307	91.75	9.17033
91.8	12.4887	91.8	9.88939	91.8	10.8784	91.8	8.77901
91.85	12.6651	91.85	9.60027	91.85	10.9436	91.85	8.68382
91.9	12.3087	91.9	10.1266	91.9	10.9293	91.9	8.62341
91.95	12.3581	91.95	10.1476	91.95	10.9552	91.95	8.56407
92	12.4533	92	9.78579	92	10.8458	92	8.72315
92.05	12.2219	92.05	9.66402	92.05	10.8001	92.05	8.71989
92.1	12.2964	92.1	9.55114	92.1	10.9148	92.1	8.90415
92.15	12.609	92.15	10.0457	92.15	10.7605	92.15	9.17062
92.2	11.9151	92.2	10.3445	92.2	10.8524	92.2	9.04074
92.25	12.2792	92.25	9.6541	92.25	10.9668	92.25	8.56536
92.3	12.4126	92.3	9.55858	92.3	10.7832	92.3	8.81663
92.35	12.4936	92.35	9.75757	92.35	10.7644	92.35	9.15658
92.4	12.7559	92.4	9.6344	92.4	10.8489	92.4	8.85003
92.45	12.5822	92.45	10.0422	92.45	10.7549	92.45	8.69701
92.5	12.5227	92.5	9.88749	92.5	10.8032	92.5	8.73971
92.55	12.2032	92.55	10.1591	92.55	10.5527	92.55	8.68369
92.6	12.316	92.6	9.77524	92.6	10.6745	92.6	8.7329
92.65	12.1901	92.65	9.73749	92.65	10.7936	92.65	8.75094
92.7	12.4419	92.7	9.7502	92.7	10.8344	92.7	9.21435
92.75	12.3421	92.75	9.8395	92.75	10.8181	92.75	8.85161
92.8	12.4059	92.8	9.1944	92.8	10.7675	92.8	8.68559
92.85	12.2737	92.85	9.35698	92.85	10.7121	92.85	8.75297
92.9	12.3157	92.9	9.96738	92.9	10.6215	92.9	8.70737
92.95	12.5002	92.95	10.0425	92.95	10.8373	92.95	8.80563
93	12.226	93	9.77963	93	11.0957	93	9.04568
93.05	12.3703	93.05	9.48492	93.05	10.8932	93.05	8.92638
93.1	12.5467	93.1	9.48295	93.1	10.6485	93.1	8.62328
93.15	12.6921	93.15	9.9042	93.15	10.6326	93.15	8.52609
93.2	12.2599	93.2	10.0327	93.2	10.6939	93.2	8.7752
93.25	12.1199	93.25	9.86613	93.25	10.7961	93.25	9.02144
93.3	12.0151	93.3	10.2553	93.3	10.7217	93.3	8.90211
93.35	11.9503	93.35	10.0599	93.35	10.8419	93.35	8.78404
93.4	11.9337	93.4	9.73635	93.4	10.6133	93.4	8.92538
93.45	12.21	93.45	10.0176	93.45	10.7219	93.45	8.8208
93.5	12.3231	93.5	9.98435	93.5	10.9649	93.5	8.78921
93.55	12.471	93.55	10.0103	93.55	10.9964	93.55	8.79873
93.6	12.3334	93.6	9.82259	93.6	10.7197	93.6	8.7551
93.65	12.3055	93.65	9.64552	93.65	10.6863	93.65	8.67843
93.7	12.1706	93.7	9.88577	93.7	10.9258	93.7	8.8893
93.75	12.1954	93.75	9.62214	93.75	10.7974	93.75	8.77449
93.8	12.4977	93.8	9.82736	93.8	10.6652	93.8	8.80147
93.85	12.2427	93.85	9.77429	93.85	10.55	93.85	8.81612
93.9	12.2345	93.9	10.1745	93.9	10.6718	93.9	8.91702
93.95	12.6096	93.95	9.82412	93.95	10.8749	93.95	9.01112
94	12.3954	94	9.72573	94	10.9584	94	8.60066
94.05	12.5925	94.05	10.1138	94.05	10.7601	94.05	8.49814
94.1	12.4433	94.1	9.92441	94.1	10.7838	94.1	8.77078
94.15	12.2749	94.15	9.57606	94.15	10.8942	94.15	8.48152
94.2	12.1396	94.2	9.85914	94.2	10.6942	94.2	8.57478
94.25	12.2938	94.25	9.78884	94.25	11.0648	94.25	8.68924
94.3	12.3213	94.3	10.0285	94.3	10.6981	94.3	8.8853
94.35	12.2618	94.35	10.1446	94.35	10.5015	94.35	8.74258
94.4	12.6247	94.4	9.85774	94.4	10.9999	94.4	8.90479
94.45	12.3111	94.45	9.75719	94.45	11.0589	94.45	9.00615
94.5	12.376	94.5	10.1561	94.5	10.582	94.5	8.95607
94.55	12.5777	94.55	9.82488	94.55	10.8227	94.55	8.6592
94.6	12.4344	94.6	9.78319	94.6	10.9947	94.6	8.70024
94.65	12.699	94.65	9.69866	94.65	10.7711	94.65	8.87669
94.7	12.5221	94.7	10.0851	94.7	10.6368	94.7	8.8873
94.75	12.7823	94.75	9.89549	94.75	10.8053	94.75	8.62828
94.8	12.5914	94.8	9.81694	94.8	11.13	94.8	8.61938
94.85	12.3887	94.85	9.81509	94.85	10.8508	94.85	8.87272
94.9	12.4629	94.9	10.0205	94.9	10.8237	94.9	9.04958
94.95	12.6113	94.95	9.93344	94.95	10.8457	94.95	9.10018
95	12.3286	95	10.0619	95	10.8806	95	8.80621
95.05	12.6234	95.05	9.90007	95.05	10.9013	95.05	9.03571
95.1	12.5076	95.1	10.0212	95.1	10.8665	95.1	9.00941
95.15	12.6129	95.15	9.60631	95.15	10.8085	95.15	8.93835
95.2	12.6222	95.2	9.83422	95.2	10.8792	95.2	8.80402
95.25	12.5022	95.25	10.1709	95.25	10.8855	95.25	8.91309
95.3	12.845	95.3	10.1251	95.3	11.0532	95.3	9.11354
95.35	12.4333	95.35	10.0672	95.35	11.096	95.35	8.86852
95.4	12.4148	95.4	9.79965	95.4	11.2704	95.4	9.03164
95.45	12.6292	95.45	10.2808	95.45	11.4237	95.45	8.81496
95.5	12.6783	95.5	10.3605	95.5	11.136	95.5	9.09818
95.55	12.9948	95.55	10.1727	95.55	11.1631	95.55	9.25039
95.6	12.9871	95.6	10.1083	95.6	11.0375	95.6	8.855
95.65	12.9917	95.65	10.3871	95.65	11.1182	95.65	8.82761
95.7	12.7237	95.7	10.4406	95.7	11.4349	95.7	9.03955
95.75	12.9734	95.75	10.5456	95.75	11.4582	95.75	9.04561
95.8	13.3157	95.8	10.5974	95.8	11.4751	95.8	9.0471
95.85	13.3516	95.85	10.8801	95.85	11.3324	95.85	9.17646
95.9	12.9982	95.9	11.2054	95.9	11.5779	95.9	9.06991
95.95	13.2909	95.95	11.0699	95.95	12.0282	95.95	9.21709
96	13.5663	96	10.8675	96	11.9806	96	9.3227
96.05	13.573	96.05	11.35	96.05	11.8924	96.05	9.50528
96.1	13.6684	96.1	11.5073	96.1	12.1666	96.1	9.60954
96.15	13.9684	96.15	12.0995	96.15	12.0883	96.15	9.60154
96.2	14.3175	96.2	11.8764	96.2	12.0577	96.2	9.70444
96.25	14.1599	96.25	11.4682	96.25	12.5571	96.25	9.73022
96.3	14.827	96.3	12.1115	96.3	12.8198	96.3	9.74726
96.35	15.4136	96.35	12.6443	96.35	12.9493	96.35	9.82797
96.4	15.6209	96.4	12.3672	96.4	13.1273	96.4	9.93684
96.45	15.9252	96.45	12.8258	96.45	13.3894	96.45	10.1856
96.5	16.3674	96.5	13.133	96.5	13.6974	96.5	10.0319
96.55	17.0344	96.55	13.8301	96.55	13.951	96.55	9.96062
96.6	17.4792	96.6	14.1731	96.6	14.6168	96.6	10.285
96.65	18.1106	96.65	14.8122	96.65	14.8988	96.65	11.0314
96.7	18.5788	96.7	15.7294	96.7	15.6942	96.7	10.8279
96.75	18.5317	96.75	16.4847	96.75	15.8793	96.75	11.008
96.8	19.328	96.8	16.8563	96.8	16.5167	96.8	11.4549
96.85	19.3613	96.85	17.022	96.85	17.0985	96.85	11.9347
96.9	19.4996	96.9	17.8127	96.9	17.7264	96.9	12.5536
96.95	19.5098	96.95	18.1182	96.95	18.4138	96.95	13.1095
97	19.3586	97	18.6068	97	18.4353	97	13.5495
97.05	19.764	97.05	18.4984	97.05	18.9451	97.05	14.2862
97.1	18.9876	97.1	18.2984	97.1	19.3702	97.1	15.4149
97.15	18.2382	97.15	17.729	97.15	19.7571	97.15	16.4803
97.2	17.3751	97.2	16.8765	97.2	19.3745	97.2	17.1703
97.25	17.1042	97.25	16.885	97.25	18.991	97.25	18.1989
97.3	16.9004	97.3	16.3217	97.3	18.9554	97.3	18.8733
97.35	16.5572	97.35	15.4466	97.35	18.1205	97.35	19.6813
97.4	16.2737	97.4	14.5674	97.4	17.4484	97.4	20.1905
97.45	15.6309	97.45	14.0715	97.45	16.6794	97.45	19.9131
97.5	14.8126	97.5	14.1307	97.5	15.9932	97.5	19.5508
97.55	14.8873	97.55	13.3545	97.55	15.485	97.55	18.8474
97.6	14.6126	97.6	12.7456	97.6	14.9376	97.6	17.5966
97.65	14.3438	97.65	12.5294	97.65	14.4982	97.65	16.9786
97.7	14.2317	97.7	12.4415	97.7	14.2153	97.7	15.512
97.75	13.9263	97.75	12.3014	97.75	13.8931	97.75	14.8612
97.8	13.5988	97.8	12.1127	97.8	13.2754	97.8	13.9893
97.85	13.2577	97.85	11.6485	97.85	12.8041	97.85	13.229
97.9	13.6226	97.9	11.6204	97.9	13.1367	97.9	12.6487
97.95	13.4992	97.95	11.5344	97.95	12.7516	97.95	11.9804
98	13.3545	98	11.0381	98	12.2522	98	11.5641
98.05	13.1549	98.05	11.1649	98.05	12.3152	98.05	11.0579
98.1	12.8373	98.1	11.0996	98.1	12.2806	98.1	10.5401
98.15	12.525	98.15	10.7915	98.15	11.942	98.15	10.4164
98.2	12.7139	98.2	10.5445	98.2	11.6868	98.2	10.3346
98.25	12.685	98.25	10.8012	98.25	11.8071	98.25	10.1174
98.3	12.6301	98.3	10.4728	98.3	11.3687	98.3	9.90051
98.35	12.779	98.35	10.4403	98.35	11.6116	98.35	9.77643
98.4	12.6167	98.4	10.2731	98.4	11.5253	98.4	9.65949
98.45	12.6118	98.45	10.7479	98.45	11.3164	98.45	9.55139
98.5	12.3185	98.5	10.5618	98.5	11.2082	98.5	9.3905
98.55	12.366	98.55	10.4153	98.55	11.1169	98.55	9.29908
98.6	12.3812	98.6	10.3816	98.6	11.1339	98.6	9.30915
98.65	12.5455	98.65	10.4715	98.65	11.3604	98.65	9.29789
98.7	12.5448	98.7	10.3583	98.7	11.1284	98.7	9.00676
98.75	12.6355	98.75	10.6355	98.75	11.173	98.75	9.19573
98.8	12.2272	98.8	10.2318	98.8	10.9851	98.8	8.9914
98.85	12.3509	98.85	9.91056	98.85	10.9182	98.85	9.05636
98.9	12.5544	98.9	10.3739	98.9	10.7235	98.9	9.22777
98.95	12.2984	98.95	10.3183	98.95	10.6931	98.95	9.3662
99	12.3369	99	10.3287	99	10.5602	99	9.20431
99.05	12.7493	99.05	10.1566	99.05	10.5346	99.05	9.12157
99.1	12.5258	99.1	10.0224	99.1	10.753	99.1	9.0288
99.15	12.554	99.15	10.2138	99.15	10.9441	99.15	9.02122
99.2	12.3129	99.2	9.97278	99.2	10.7812	99.2	8.8924
99.25	12.1623	99.25	9.96547	99.25	10.7087	99.25	8.93893
99.3	11.7272	99.3	10.0257	99.3	10.5081	99.3	8.74774
99.35	12.0915	99.35	9.67921	99.35	10.469	99.35	8.93851
99.4	12.2804	99.4	9.60313	99.4	10.5135	99.4	8.76026
99.45	12.0003	99.45	9.81103	99.45	10.9716	99.45	8.80337
99.5	11.7604	99.5	9.59659	99.5	10.8252	99.5	8.91154
99.55	12.0551	99.55	9.7265	99.55	10.5469	99.55	8.8147
99.6	12.4805	99.6	9.64451	99.6	10.7484	99.6	8.952
99.65	12.2071	99.65	10.0791	99.65	10.7907	99.65	8.90037
99.7	11.6699	99.7	10.2656	99.7	10.7058	99.7	8.98417
99.75	11.9875	99.75	9.90039	99.75	10.732	99.75	8.95468
99.8	12.4116	99.8	10.3067	99.8	10.7562	99.8	8.76055
99.85	12.1489	99.85	10.1553	99.85	10.6119	99.85	8.73493
99.9	12.1196	99.9	10.1158	99.9	10.6896	99.9	8.84406
[truncated: 1,201 more rows]

## Sheet: Fig1c
2Theta	standard	2Theta	Calculated	2Theta	Measured	2Theta	Measured minus calculated
2.50828	-7606.74	1.00358	33961	1.00358	26778	1.00358	-7997.99
4.84648	-7606.74	1.00788	33928	1.00788	26778	1.00788	-8030.99
5.01778	-7606.74	1.01228	33938	1.01228	26778	1.01228	-8020.99
5.05848	-7606.74	1.01658	33912	1.01658	26778	1.01658	-8046.99
5.82988	-7606.74	1.02088	33858	1.02088	26778	1.02088	-8100.99
6.34748	-7606.74	1.02528	33875	1.02528	26778	1.02528	-8083.99
7.52968	-7606.74	1.02958	33890	1.02958	26778	1.02958	-8068.99
7.55688	-7606.74	1.03388	33893	1.03388	26778	1.03388	-8065.99
8.22338	-7606.74	1.03818	33820	1.03818	26778	1.03818	-8138.99
8.27318	-7606.74	1.04258	33723	1.04258	26778	1.04258	-8235.99
8.64628	-7606.74	1.04688	33674	1.04688	26778	1.04688	-8284.99
9.59248	-7606.74	1.05118	33682	1.05118	26778	1.05118	-8276.99
9.63788	-7606.74	1.05558	33834	1.05558	26778	1.05558	-8124.99
9.68048	-7606.74	1.05988	33792	1.05988	26778	1.05988	-8166.99
9.70168	-7606.74	1.06418	33700	1.06418	26778	1.06418	-8258.99
10.0452	-7606.74	1.06858	33623	1.06858	26778	1.06858	-8335.99
10.1268	-7606.74	1.07288	33605	1.07288	26778	1.07288	-8353.99
10.3751	-7606.74	1.07718	33557	1.07718	26778	1.07718	-8401.99
10.4344	-7606.74	1.08148	33536	1.08148	26778	1.08148	-8422.99
11.1955	-7606.74	1.08588	33589	1.08588	26778	1.08588	-8369.99
11.2139	-7606.74	1.09018	33645	1.09018	26778	1.09018	-8313.99
11.675	-7606.74	1.09448	33675	1.09448	26778	1.09448	-8283.99
11.8914	-7606.74	1.09888	33551	1.09888	26778	1.09888	-8407.99
12.5656	-7606.74	1.10318	33598	1.10318	26778	1.10318	-8360.99
12.6658	-7606.74	1.10748	33636	1.10748	26778	1.10748	-8322.99
12.68	-7606.74	1.11178	33628	1.11178	26778	1.11178	-8330.99
12.7145	-7606.74	1.11618	33510	1.11618	26778	1.11618	-8448.99
12.7631	-7606.74	1.12048	33431	1.12048	26778	1.12048	-8527.99
13.0271	-7606.74	1.12478	33372	1.12478	26778	1.12478	-8586.99
13.0903	-7606.74	1.12918	33430	1.12918	26778	1.12918	-8528.99
13.284	-7606.74	1.13348	33319	1.13348	26778	1.13348	-8639.99
13.3305	-7606.74	1.13778	33278	1.13778	26778	1.13778	-8680.99
13.9512	-7606.74	1.14208	33332	1.14208	26778	1.14208	-8626.99
14.2389	-7606.74	1.14648	33385	1.14648	26778	1.14648	-8573.99
14.3258	-7606.74	1.15078	33225	1.15078	26778	1.15078	-8733.99
14.3546	-7606.74	1.15508	33178	1.15508	26778	1.15508	-8780.99
14.5033	-7606.74	1.15948	33164	1.15948	26778	1.15948	-8794.99
14.5744	-7606.74	1.16378	33206	1.16378	26778	1.16378	-8752.99
14.5744	-7606.74	1.16808	33136	1.16808	26778	1.16808	-8822.99
15.0355	-7606.74	1.17248	33213	1.17248	26778	1.17248	-8745.99
15.063	-7606.74	1.17678	33189	1.17678	26778	1.17678	-8769.99
15.0921	-7606.74	1.18108	33137	1.18108	26778	1.18108	-8821.99
15.1469	-7606.74	1.18538	33061	1.18538	26778	1.18538	-8897.99
15.1879	-7606.74	1.18978	33089	1.18978	26778	1.18978	-8869.99
15.2151	-7606.74	1.19408	33008	1.19408	26778	1.19408	-8950.99
15.2151	-7606.74	1.19838	33023	1.19838	26778	1.19838	-8935.99
15.6693	-7606.74	1.20278	32938	1.20278	26778	1.20278	-9020.99
16.2281	-7606.74	1.20708	32897	1.20708	26778	1.20708	-9061.99
16.2281	-7606.74	1.21138	32877	1.21138	26778	1.21138	-9081.99
16.4895	-7606.74	1.21568	32878	1.21568	26778	1.21568	-9080.99
16.5899	-7606.74	1.22008	32865	1.22008	26778	1.22008	-9093.99
16.6445	-7606.74	1.22438	32735	1.22438	26778	1.22438	-9223.99
16.7191	-7606.74	1.22868	32739	1.22868	26778	1.22868	-9219.99
16.7811	-7606.74	1.23308	32797	1.23308	26778	1.23308	-9161.99
17.1844	-7606.74	1.23738	32779	1.23738	26778	1.23738	-9179.99
17.2342	-7606.74	1.24168	32788	1.24168	26778	1.24168	-9170.99
17.2824	-7606.74	1.24598	32691	1.24598	26778	1.24598	-9267.99
17.2929	-7606.74	1.25038	32683	1.25038	26778	1.25038	-9275.99
17.3424	-7606.74	1.25468	32607	1.25468	26778	1.25468	-9351.99
17.3543	-7606.74	1.25898	32593	1.25898	26778	1.25898	-9365.99
17.4558	-7606.74	1.26338	32596	1.26338	26778	1.26338	-9362.99
17.5508	-7606.74	1.26768	32591	1.26768	26778	1.26768	-9367.99
17.5508	-7606.74	1.27198	32514	1.27198	26778	1.27198	-9444.99
17.5981	-7606.74	1.27638	32482	1.27638	26778	1.27638	-9476.99
17.6261	-7606.74	1.28068	32425	1.28068	26778	1.28068	-9533.99
17.7787	-7606.74	1.28498	32331	1.28498	26778	1.28498	-9627.99
18.2407	-7606.74	1.28928	32354	1.28928	26778	1.28928	-9604.99
18.2521	-7606.74	1.29368	32350	1.29368	26778	1.29368	-9608.99
18.4745	-7606.74	1.29798	32370	1.29798	26778	1.29798	-9588.99
18.542	-7606.74	1.30228	32292	1.30228	26778	1.30228	-9666.99
18.6134	-7606.74	1.30668	32211	1.30668	26778	1.30668	-9747.99
19.0899	-7606.74	1.31098	32221	1.31098	26778	1.31098	-9737.99
19.0995	-7606.74	1.31528	32207	1.31528	26778	1.31528	-9751.99
19.1213	-7606.74	1.31958	32151	1.31958	26778	1.31958	-9807.99
19.1213	-7606.74	1.32398	32133	1.32398	26778	1.32398	-9825.99
19.1975	-7606.74	1.32828	32162	1.32828	26778	1.32828	-9796.99
19.2205	-7606.74	1.33258	32132	1.33258	26778	1.33258	-9826.99
19.253	-7606.74	1.33698	32086	1.33698	26778	1.33698	-9872.99
19.3448	-7606.74	1.34128	32072	1.34128	26778	1.34128	-9886.99
19.4309	-7606.74	1.34558	32024	1.34558	26778	1.34558	-9934.99
19.4738	-7606.74	1.34988	32003	1.34988	26778	1.34988	-9955.99
19.4992	-7606.74	1.35428	31884	1.35428	26778	1.35428	-10075
19.6059	-7606.74	1.35858	31850	1.35858	26778	1.35858	-10109
19.6378	-7606.74	1.36288	31803	1.36288	26778	1.36288	-10156
19.9121	-7606.74	1.36728	31796	1.36728	26778	1.36728	-10163
20.0688	-7606.74	1.37158	31820	1.37158	26778	1.37158	-10139
20.1687	-7606.74	1.37588	31803	1.37588	26778	1.37588	-10156
20.3338	-7606.74	1.38028	31753	1.38028	26778	1.38028	-10206
20.3992	-7606.74	1.38458	31692	1.38458	26778	1.38458	-10267
20.4605	-7606.74	1.38888	31617	1.38888	26778	1.38888	-10342
20.8364	-7606.74	1.39318	31601	1.39318	26778	1.39318	-10358
20.8653	-7606.74	1.39758	31571	1.39758	26778	1.39758	-10388
20.8866	-7606.74	1.40188	31595	1.40188	26778	1.40188	-10364
20.8866	-7606.74	1.40618	31575	1.40618	26778	1.40618	-10384
20.9266	-7606.74	1.41058	31516	1.41058	26778	1.41058	-10443
20.9353	-7606.74	1.41488	31537	1.41488	26778	1.41488	-10422
20.9566	-7606.74	1.41918	31484	1.41918	26778	1.41918	-10475
20.9865	-7606.74	1.42348	31431	1.42348	26778	1.42348	-10528
		1.42788	31476	1.42788	26778	1.42788	-10483
		1.43218	31302	1.43218	26778	1.43218	-10657
		1.43648	31166	1.43648	26778	1.43648	-10793
		1.44088	31202	1.44088	26778	1.44088	-10757
		1.44518	31178	1.44518	26778	1.44518	-10781
		1.44948	31154	1.44948	26778	1.44948	-10805
		1.45378	31179	1.45378	26778	1.45378	-10780
		1.45818	31110	1.45818	26778	1.45818	-10849
		1.46248	31016	1.46248	26778	1.46248	-10943
		1.46678	30960	1.46678	26778	1.46678	-10999
		1.47118	31016	1.47118	26778	1.47118	-10943
		1.47548	30910	1.47548	26778	1.47548	-11049
		1.47978	30952	1.47978	26778	1.47978	-11007
		1.48418	30855	1.48418	26778	1.48418	-11104
		1.48848	30917	1.48848	26778	1.48848	-11042
		1.49278	30896	1.49278	26778	1.49278	-11063
		1.49708	30778	1.49708	26778	1.49708	-11181
		1.50148	30748	1.50148	26778	1.50148	-11211
		1.50578	30729	1.50578	26778	1.50578	-11230
		1.51008	30615	1.51008	26778	1.51008	-11344
		1.51448	30678	1.51448	26778	1.51448	-11281
		1.51878	30642	1.51878	26778	1.51878	-11317
		1.52308	30534	1.52308	26778	1.52308	-11425
		1.52738	30474	1.52738	26778	1.52738	-11485
		1.53178	30470	1.53178	26778	1.53178	-11489
		1.53608	30438	1.53608	26778	1.53608	-11521
		1.54038	30402	1.54038	26778	1.54038	-11557
		1.54478	30364	1.54478	26778	1.54478	-11595
		1.54908	30367	1.54908	26778	1.54908	-11592
		1.55338	30374	1.55338	26778	1.55338	-11585
		1.55768	30366	1.55768	26778	1.55768	-11593
		1.56208	30309	1.56208	26778	1.56208	-11650
		1.56638	30244	1.56638	26778	1.56638	-11715
		1.57068	30205	1.57068	26778	1.57068	-11754
		1.57508	30197	1.57508	26778	1.57508	-11762
		1.57938	30210	1.57938	26778	1.57938	-11749
		1.58368	30073	1.58368	26778	1.58368	-11886
		1.58808	30019	1.58808	26778	1.58808	-11940
		1.59238	29971	1.59238	26778	1.59238	-11988
		1.59668	29987	1.59668	26778	1.59668	-11972
		1.60098	29973	1.60098	26778	1.60098	-11986
		1.60538	29884	1.60538	26778	1.60538	-12075
		1.60968	29838	1.60968	26778	1.60968	-12121
		1.61398	29828	1.61398	26778	1.61398	-12131
		1.61838	29883	1.61838	26778	1.61838	-12076
		1.62268	29844	1.62268	26778	1.62268	-12115
		1.62698	29718	1.62698	26778	1.62698	-12241
		1.63128	29573	1.63128	26778	1.63128	-12386
		1.63568	29530	1.63568	26778	1.63568	-12429
		1.63998	29550	1.63998	26778	1.63998	-12409
		1.64428	29519	1.64428	26778	1.64428	-12440
		1.64868	29478	1.64868	26778	1.64868	-12481
		1.65298	29405	1.65298	26778	1.65298	-12554
		1.65728	29396	1.65728	26778	1.65728	-12563
		1.66158	29379	1.66158	26778	1.66158	-12580
		1.66598	29290	1.66598	26778	1.66598	-12669
		1.67028	29301	1.67028	26778	1.67028	-12658
		1.67458	29189	1.67458	26778	1.67458	-12770
		1.67898	29065	1.67898	26778	1.67898	-12894
		1.68328	29099	1.68328	26778	1.68328	-12860
		1.68758	29085	1.68758	26778	1.68758	-12874
		1.69198	29033	1.69198	26778	1.69198	-12926
		1.69628	29104	1.69628	26778	1.69628	-12855
		1.70058	29018	1.70058	26778	1.70058	-12941
		1.70488	28927	1.70488	26778	1.70488	-13032
		1.70928	28912	1.70928	26778	1.70928	-13047
		1.71358	28920	1.71358	26778	1.71358	-13039
		1.71788	28905	1.71788	26778	1.71788	-13054
		1.72228	28842	1.72228	26778	1.72228	-13117
		1.72658	28766	1.72658	26778	1.72658	-13193
		1.73088	28734	1.73088	26778	1.73088	-13225
		1.73518	28641	1.73518	26778	1.73518	-13318
		1.73958	28678	1.73958	26778	1.73958	-13281
		1.74388	28562	1.74388	26778	1.74388	-13397
		1.74818	28468	1.74818	26778	1.74818	-13491
		1.75258	28464	1.75258	26778	1.75258	-13495
		1.75688	28435	1.75688	26778	1.75688	-13524
		1.76118	28415	1.76118	26778	1.76118	-13544
		1.76548	28516	1.76548	26778	1.76548	-13443
		1.76988	28430	1.76988	26778	1.76988	-13529
		1.77418	28356	1.77418	26778	1.77418	-13603
		1.77848	28287	1.77848	26778	1.77848	-13672
		1.78288	28234	1.78288	26778	1.78288	-13725
		1.78718	28179	1.78718	26778	1.78718	-13780
		1.79148	28219	1.79148	26778	1.79148	-13740
		1.79588	28183	1.79588	26778	1.79588	-13776
		1.80018	28122	1.80018	26778	1.80018	-13837
		1.80448	28024	1.80448	26778	1.80448	-13935
		1.80878	27948	1.80878	26778	1.80878	-14011
		1.81318	27878	1.81318	26778	1.81318	-14081
		1.81748	27801	1.81748	26778	1.81748	-14158
		1.82178	27792	1.82178	26778	1.82178	-14167
		1.82618	27833	1.82618	26778	1.82618	-14126
		1.83048	27822	1.83048	26778	1.83048	-14137
		1.83478	27717	1.83478	26778	1.83478	-14242
		1.83908	27753	1.83908	26778	1.83908	-14206
		1.84348	27789	1.84348	26778	1.84348	-14170
		1.84778	27712	1.84778	26778	1.84778	-14247
		1.85208	27699	1.85208	26778	1.85208	-14260
		1.85648	27527	1.85648	26778	1.85648	-14432
		1.86078	27471	1.86078	26778	1.86078	-14488
		1.86508	27431	1.86508	26778	1.86508	-14528
		1.86938	27451	1.86938	26778	1.86938	-14508
		1.87378	27359	1.87378	26778	1.87378	-14600
		1.87808	27313	1.87808	26808	1.87808	-14676
		1.88238	27334	1.88238	26843	1.88238	-14690
		1.88678	27295	1.88678	26812	1.88678	-14698
		1.89108	27242	1.89108	26781	1.89108	-14720
		1.89538	27132	1.89538	26750	1.89538	-14799
		1.89978	27130	1.89978	26719	1.89978	-14770
		1.90408	27117	1.90408	26688	1.90408	-14752
		1.90838	27038	1.90838	26657	1.90838	-14800
		1.91268	26998	1.91268	26626	1.91268	-14809
		1.91708	27003	1.91708	26595	1.91708	-14773
		1.92138	26901	1.92138	26564	1.92138	-14844
		1.92568	26887	1.92568	26533	1.92568	-14827
		1.93008	26856	1.93008	26502	1.93008	-14827
		1.93438	26833	1.93438	26471	1.93438	-14819
		1.93868	26811	1.93868	26440	1.93868	-14810
		1.94298	26747	1.94298	26409	1.94298	-14843
		1.94738	26675	1.94738	26379	1.94738	-14885
		1.95168	26600	1.95168	26348	1.95168	-14929
		1.95598	26667	1.95598	26317	1.95598	-14831
		1.96038	26640	1.96038	26287	1.96038	-14828
		1.96468	26532	1.96468	26256	1.96468	-14905
		1.96898	26492	1.96898	26225	1.96898	-14914
		1.97328	26464	1.97328	26195	1.97328	-14912
		1.97768	26389	1.97768	26164	1.97768	-14956
		1.98198	26370	1.98198	26134	1.98198	-14945
		1.98628	26341	1.98628	26103	1.98628	-14943
		1.99068	26281	1.99068	26073	1.99068	-14973
		1.99498	26290	1.99498	26042	1.99498	-14933
		1.99928	26169	1.99928	26012	1.99928	-15024
		2.00368	26213	2.00368	25982	2.00368	-14950
		2.00798	26202	2.00798	25951	2.00798	-14930
		2.01228	26066	2.01228	25921	2.01228	-15036
		2.01658	26113	2.01658	25891	2.01658	-14959
		2.02098	26089	2.02098	25861	2.02098	-14953
		2.02528	25998	2.02528	25831	2.02528	-15014
		2.02958	25995	2.02958	25801	2.02958	-14987
		2.03398	26005	2.03398	25771	2.03398	-14947
		2.03828	25867	2.03828	25741	2.03828	-15055
		2.04258	25853	2.04258	25711	2.04258	-15039
		2.04688	25851	2.04688	25681	2.04688	-15011
		2.05128	25873	2.05128	25652	2.05128	-14960
		2.05558	25702	2.05558	25622	2.05558	-15101
		2.05988	25684	2.05988	25593	2.05988	-15090
		2.06428	25635	2.06428	25563	2.06428	-15109
		2.06858	25582	2.06858	25534	2.06858	-15133
		2.07288	25575	2.07288	25504	2.07288	-15110
		2.07718	25584	2.07718	25475	2.07718	-15072
		2.08158	25568	2.08158	25446	2.08158	-15059
		2.08588	25498	2.08588	25417	2.08588	-15100
		2.09018	25441	2.09018	25388	2.09018	-15128
		2.09458	25398	2.09458	25359	2.09458	-15142
		2.09888	25325	2.09888	25330	2.09888	-15186
		2.10318	25342	2.10318	25301	2.10318	-15140
		2.10748	25327	2.10748	25273	2.10748	-15127
		2.11188	25281	2.11188	25244	2.11188	-15144
		2.11618	25269	2.11618	25216	2.11618	-15128
		2.12048	25264	2.12048	25188	2.12048	-15105
		2.12488	25135	2.12488	25160	2.12488	-15206
		2.12918	25188	2.12918	25132	2.12918	-15125
		2.13348	25127	2.13348	25104	2.13348	-15158
		2.13788	25013	2.13788	25076	2.13788	-15244
		2.14218	24953	2.14218	25049	2.14218	-15277
		2.14648	24913	2.14648	25021	2.14648	-15289
		2.15078	24879	2.15078	24994	2.15078	-15296
		2.15518	24934	2.15518	24967	2.15518	-15214
		2.15948	24936	2.15948	24940	2.15948	-15185
		2.16378	24903	2.16378	24914	2.16378	-15192
		2.16818	24866	2.16818	24887	2.16818	-15202
		2.17248	24756	2.17248	24861	2.17248	-15286
		2.17678	24731	2.17678	24835	2.17678	-15285
		2.18108	24750	2.18108	24809	2.18108	-15240
		2.18548	24708	2.18548	24784	2.18548	-15257
		2.18978	24687	2.18978	24759	2.18978	-15253
		2.19408	24745	2.19408	24734	2.19408	-15170
		2.19848	24675	2.19848	24709	2.19848	-15215
		2.20278	24537	2.20278	24685	2.20278	-15329
		2.20708	24527	2.20708	24661	2.20708	-15315
		2.21138	24488	2.21138	24637	2.21138	-15330
		2.21578	24498	2.21578	24614	2.21578	-15297
		2.22008	24451	2.22008	24591	2.22008	-15321
		2.22438	24405	2.22438	24569	2.22438	-15345
		2.22878	24368	2.22878	24547	2.22878	-15360
		2.23308	24360	2.23308	24525	2.23308	-15346
		2.23738	24385	2.23738	24504	2.23738	-15300
		2.24178	24305	2.24178	24484	2.24178	-15360
		2.24608	24351	2.24608	24464	2.24608	-15294
		2.25038	24318	2.25038	24445	2.25038	-15308
		2.25468	24324	2.25468	24426	2.25468	-15283
		2.25908	24298	2.25908	24408	2.25908	-15291
		2.26338	24272	2.26338	24391	2.26338	-15300
		2.26768	24332	2.26768	24374	2.26768	-15223
		2.27208	24296	2.27208	24359	2.27208	-15244
		2.27638	24236	2.27638	24344	2.27638	-15289
		2.28068	24220	2.28068	24331	2.28068	-15292
		2.28498	24203	2.28498	24318	2.28498	-15296
		2.28938	24178	2.28938	24307	2.28938	-15310
		2.29368	24145	2.29368	24297	2.29368	-15333
		2.29798	24149	2.29798	24288	2.29798	-15320
		2.30238	24081	2.30238	24281	2.30238	-15381
		2.30668	24037	2.30668	24275	2.30668	-15419
		2.31098	24041	2.31098	24271	2.31098	-15411
		2.31528	24077	2.31528	24269	2.31528	-15373
		2.31968	24016	2.31968	24268	2.31968	-15433
		2.32398	24068	2.32398	24271	2.32398	-15384
		2.32828	24072	2.32828	24275	2.32828	-15384
		2.33268	24059	2.33268	24282	2.33268	-15404
		2.33698	24063	2.33698	24293	2.33698	-15411
		2.34128	24050	2.34128	24306	2.34128	-15437
		2.34568	24045	2.34568	24323	2.34568	-15459
		2.34998	24055	2.34998	24344	2.34998	-15470
		2.35428	24117	2.35428	24369	2.35428	-15433
		2.35858	24187	2.35858	24400	2.35858	-15394
		2.36298	24172	2.36298	24436	2.36298	-15445
		2.36728	24150	2.36728	24477	2.36728	-15508
		2.37158	24199	2.37158	24526	2.37158	-15508
		2.37598	24212	2.37598	24583	2.37598	-15552
		2.38028	24252	2.38028	24648	2.38028	-15577
		2.38458	24301	2.38458	24724	2.38458	-15604
		2.38888	24415	2.38888	24810	2.38888	-15576
		2.39328	24470	2.39328	24910	2.39328	-15621
		2.39758	24549	2.39758	25025	2.39758	-15657
		2.40188	24661	2.40188	25157	2.40188	-15677
		2.40628	24757	2.40628	25309	2.40628	-15733
		2.41058	24962	2.41058	25484	2.41058	-15703
		2.41488	25169	2.41488	25687	2.41488	-15699
		2.41918	25359	2.41918	25922	2.41918	-15744
		2.42358	25622	2.42358	26196	2.42358	-15755
		2.42788	25925	2.42788	26518	2.42788	-15774
		2.43218	26325	2.43218	26899	2.43218	-15755
		2.43658	26747	2.43658	27355	2.43658	-15789
		2.44088	27317	2.44088	27910	2.44088	-15774
		2.44518	27937	2.44518	28601	2.44518	-15845
		2.44958	28894	2.44958	29482	2.44958	-15769
		2.45388	30042	2.45388	30634	2.45388	-15773
		2.45818	31462	2.45818	32170	2.45818	-15889
		2.46248	33536	2.46248	34243	2.46248	-15888
		2.46688	36320	2.46688	37041	2.46688	-15902
		2.47118	39950	2.47118	40780	2.47118	-16011
		2.47548	44961	2.47548	45677	2.47548	-15897
		2.47988	51507	2.47988	51910	2.47988	-15584
		2.48418	59852	2.48418	59560	2.48418	-14889
		2.48848	69569	2.48848	68534	2.48848	-14146
		2.49278	79953	2.49278	78450	2.49278	-13678
		2.49718	89871	2.49718	88446	2.49718	-13756
		2.50148	97532	2.50148	97040	2.50148	-14689
		2.50578	101471	2.50578	102296	2.50578	-16006
		2.51018	100924	2.51018	102654	2.51018	-16911
		2.51448	96004	2.51448	97986	2.51448	-17163
		2.51878	87640	2.51878	89697	2.51878	-17238
		2.52308	77515	2.52308	79733	2.52308	-17399
		2.52748	67161	2.52748	69674	2.52748	-17694
		2.53178	57774	2.53178	60463	2.53178	-17870
		2.53608	50012	2.53608	52542	2.53608	-17711
		2.54048	43947	2.54048	46037	2.54048	-17271
		2.54478	39428	2.54478	40888	2.54478	-16641
		2.54908	35911	2.54908	36926	2.54908	-16196
		2.55348	33336	2.55348	33937	2.55348	-15782
		2.55778	31341	2.55778	31706	2.55778	-15546
		2.56208	29827	2.56208	30038	2.56208	-15392
		2.56638	28637	2.56638	28773	2.56638	-15317
		2.57078	27668	2.57078	27793	2.57078	-15306
		2.57508	26888	2.57508	27014	2.57508	-15307
		2.57938	26280	2.57938	26377	2.57938	-15278
		2.58378	25755	2.58378	25844	2.58378	-15270
		2.58808	25202	2.58808	25389	2.58808	-15368
		2.59238	24797	2.59238	24995	2.59238	-15379
		2.59668	24487	2.59668	24651	2.59668	-15345
		2.60108	24162	2.60108	24346	2.60108	-15365
		2.60538	23839	2.60538	24075	2.60538	-15417
		2.60968	23586	2.60968	23831	2.60968	-15426
		2.61408	23411	2.61408	23612	2.61408	-15382
		2.61838	23253	2.61838	23413	2.61838	-15341
		2.62268	23082	2.62268	23232	2.62268	-15331
		2.62698	22932	2.62698	23066	2.62698	-15315
		2.63138	22808	2.63138	22914	2.63138	-15287
		2.63568	22614	2.63568	22773	2.63568	-15340
		2.63998	22515	2.63998	22642	2.63998	-15308
		2.64438	22439	2.64438	22520	2.64438	-15262
		2.64868	22417	2.64868	22406	2.64868	-15170
		2.65298	22344	2.65298	22299	2.65298	-15136
		2.65738	22221	2.65738	22198	2.65738	-15158
		2.66168	22188	2.66168	22103	2.66168	-15096
		2.66598	22070	2.66598	22013	2.66598	-15124
		2.67028	21918	2.67028	21930	2.67028	-15193
		2.67468	21850	2.67468	21848	2.67468	-15179
		2.67898	21797	2.67898	21770	2.67898	-15154
		2.68328	21679	2.68328	21695	2.68328	-15197
		2.68768	21689	2.68768	21624	2.68768	-15116
		2.69198	21586	2.69198	21555	2.69198	-15150
		2.69628	21576	2.69628	21488	2.69628	-15093
		2.70058	21594	2.70058	21424	2.70058	-15011
		2.70498	21466	2.70498	21362	2.70498	-15077
		2.70928	21397	2.70928	21301	2.70928	-15085
		2.71358	21392	2.71358	21243	2.71358	-15032
		2.71798	21319	2.71798	21186	2.71798	-15048
		2.72228	21332	2.72228	21130	2.72228	-14979
		2.72658	21329	2.72658	21076	2.72658	-14928
		2.73088	21336	2.73088	21023	2.73088	-14868
		2.73528	21215	2.73528	20970	2.73528	-14936
		2.73958	21228	2.73958	20916	2.73958	-14869
		2.74388	21156	2.74388	20863	2.74388	-14888
		2.74828	21218	2.74828	20812	2.74828	-14775
		2.75258	21148	2.75258	20761	2.75258	-14794
		2.75688	21068	2.75688	20711	2.75688	-14824
		2.76128	21042	2.76128	20661	2.76128	-14800
		2.76558	20931	2.76558	20613	2.76558	-14863
		2.76988	20909	2.76988	20565	2.76988	-14837
		2.77418	20873	2.77418	20517	2.77418	-14825
		2.77858	20922	2.77858	20470	2.77858	-14729
		2.78288	20801	2.78288	20424	2.78288	-14804
		2.78718	20774	2.78718	20378	2.78718	-14785
		2.79158	20643	2.79158	20333	2.79158	-14871
		2.79588	20587	2.79588	20288	2.79588	-14882
		2.80018	20596	2.80018	20244	2.80018	-14829
		2.80448	20532	2.80448	20200	2.80448	-14849
		2.80888	20493	2.80888	20156	2.80888	-14844
		2.81318	20440	2.81318	20113	2.81318	-14854
		2.81748	20392	2.81748	20070	2.81748	-14859
		2.82188	20392	2.82188	20028	2.82188	-14817
		2.82618	20316	2.82618	19985	2.82618	-14850
		2.83048	20305	2.83048	19943	2.83048	-14819
		2.83478	20323	2.83478	19902	2.83478	-14760
		2.83918	20197	2.83918	19860	2.83918	-14844
		2.84348	20112	2.84348	19819	2.84348	-14888
		2.84778	20130	2.84778	19778	2.84778	-14829
		2.85218	20149	2.85218	19737	2.85218	-14769
		2.85648	20099	2.85648	19696	2.85648	-14778
		2.86078	19991	2.86078	19656	2.86078	-14846
		2.86518	19974	2.86518	19616	2.86518	-14823
		2.86948	19913	2.86948	19576	2.86948	-14844
		2.87378	19915	2.87378	19536	2.87378	-14802
		2.87808	19854	2.87808	19496	2.87808	-14823
		2.88248	19801	2.88248	19457	2.88248	-14837
		2.88678	19748	2.88678	19418	2.88678	-14851
		2.89108	19642	2.89108	19378	2.89108	-14917
		2.89548	19605	2.89548	19339	2.89548	-14915
		2.89978	19522	2.89978	19300	2.89978	-14959
		2.90408	19510	2.90408	19261	2.90408	-14932
		2.90838	19508	2.90838	19223	2.90838	-14896
		2.91278	19454	2.91278	19184	2.91278	-14911
		2.91708	19417	2.91708	19146	2.91708	-14910
		2.92138	19357	2.92138	19107	2.92138	-14931
		2.92578	19335	2.92578	19069	2.92578	-14915
		2.93008	19261	2.93008	19031	2.93008	-14951
		2.93438	19253	2.93438	18993	2.93438	-14921
		2.93868	19147	2.93868	18955	2.93868	-14989
		2.94308	19041	2.94308	18917	2.94308	-15057
		2.94738	19039	2.94738	18879	2.94738	-15021
		2.95168	19068	2.95168	18841	2.95168	-14954
		2.95608	19023	2.95608	18803	2.95608	-14961
		2.96038	18946	2.96038	18766	2.96038	-15001
		2.96468	18870	2.96468	18728	2.96468	-15039
		2.96908	18796	2.96908	18691	2.96908	-15076
		2.97338	18793	2.97338	18653	2.97338	-15041
		2.97768	18767	2.97768	18616	2.97768	-15030
		2.98198	18712	2.98198	18579	2.98198	-15048
		2.98638	18676	2.98638	18542	2.98638	-15047
		2.99068	18661	2.99068	18504	2.99068	-15024
		2.99498	18626	2.99498	18467	2.99498	-15022
		2.99938	18518	2.99938	18430	2.99938	-15093
		3.00368	18517	3.00368	18393	3.00368	-15057
		3.00798	18452	3.00798	18356	3.00798	-15085
		3.01228	18391	3.01228	18319	3.01228	-15109
		3.01668	18352	3.01668	18282	3.01668	-15111
		3.02098	18332	3.02098	18246	3.02098	-15095
		3.02528	18268	3.02528	18209	3.02528	-15122
		3.02968	18231	3.02968	18172	3.02968	-15122
		3.03398	18210	3.03398	18135	3.03398	-15106
		3.03828	18179	3.03828	18099	3.03828	-15101
		3.04258	18139	3.04258	18062	3.04258	-15104
		3.04698	18123	3.04698	18025	3.04698	-15083
		3.05128	18112	3.05128	17989	3.05128	-15058
		3.05558	18040	3.05558	17952	3.05558	-15093
		3.05998	18036	3.05998	17916	3.05998	-15061
		3.06428	17968	3.06428	17879	3.06428	-15092
		3.06858	17930	3.06858	17843	3.06858	-15094
		3.07288	17873	3.07288	17807	3.07288	-15115
		3.07728	17821	3.07728	17770	3.07728	-15130
		3.08158	17689	3.08158	17734	3.08158	-15226
		3.08588	17683	3.08588	17698	3.08588	-15196
		3.09028	17621	3.09028	17661	3.09028	-15221
		3.09458	17626	3.09458	17625	3.09458	-15180
		3.09888	17631	3.09888	17589	3.09888	-15139
		3.10328	17538	3.10328	17553	3.10328	-15196
		3.10758	17455	3.10758	17516	3.10758	-15242
		3.11188	17489	3.11188	17480	3.11188	-15172
		3.11618	17403	3.11618	17444	3.11618	-15222
		3.12058	17404	3.12058	17408	3.12058	-15185
		3.12488	17361	3.12488	17372	3.12488	-15192
		3.12918	17309	3.12918	17336	3.12918	-15208
		3.13358	17265	3.13358	17300	3.13358	-15216
		3.13788	17259	3.13788	17264	3.13788	-15186
		3.14218	17211	3.14218	17228	3.14218	-15198
		3.14648	17155	3.14648	17192	3.14648	-15218
		3.15088	17138	3.15088	17156	3.15088	-15199
		3.15518	17070	3.15518	17120	3.15518	-15231
		3.15948	17056	3.15948	17084	3.15948	-15209
		3.16388	17038	3.16388	17048	3.16388	-15191
		3.16818	17009	3.16818	17012	3.16818	-15184
		3.17248	16976	3.17248	16976	3.17248	-15181
		3.17678	16860	3.17678	16940	3.17678	-15261
		3.18118	16837	3.18118	16904	3.18118	-15248
		3.18548	16824	3.18548	16869	3.18548	-15226
		3.18978	16771	3.18978	16833	3.18978	-15243
		3.19418	16729	3.19418	16797	3.19418	-15249
		3.19848	16695	3.19848	16761	3.19848	-15247
		3.20278	16615	3.20278	16724	3.20278	-15290
		3.20718	16584	3.20718	16688	3.20718	-15285
		3.21148	16593	3.21148	16651	3.21148	-15239
		3.21578	16539	3.21578	16615	3.21578	-15257
		3.22008	16490	3.22008	16579	3.22008	-15270
		3.22448	16403	3.22448	16542	3.22448	-15320
		3.22878	16446	3.22878	16506	3.22878	-15241
		3.23308	16375	3.23308	16470	3.23308	-15276
		3.23748	16352	3.23748	16433	3.23748	-15262
		3.24178	16310	3.24178	16397	3.24178	-15268
		3.24608	16288	3.24608	16361	3.24608	-15254
		3.25038	16175	3.25038	16325	3.25038	-15331
		3.25478	16143	3.25478	16288	3.25478	-15326
		3.25908	16168	3.25908	16252	3.25908	-15265
		3.26338	16103	3.26338	16216	3.26338	-15294
		3.26778	16084	3.26778	16180	3.26778	-15277
		3.27208	16054	3.27208	16143	3.27208	-15270
		3.27638	16005	3.27638	16108	3.27638	-15284
		3.28068	15962	3.28068	16071	3.28068	-15290
		3.28508	15914	3.28508	16035	3.28508	-15302
		3.28938	15924	3.28938	15999	3.28938	-15256
		3.29368	15930	3.29368	15963	3.29368	-15214
		3.29808	15863	3.29808	15927	3.29808	-15245
		3.30238	15818	3.30238	15890	3.30238	-15253
		3.30668	15774	3.30668	15854	3.30668	-15261
		3.31108	15690	3.31108	15818	3.31108	-15309
		3.31538	15638	3.31538	15783	3.31538	-15326
		3.31968	15652	3.31968	15747	3.31968	-15276
		3.32398	15619	3.32398	15711	3.32398	-15273
		3.32838	15586	3.32838	15675	3.32838	-15270
		3.33268	15564	3.33268	15639	3.33268	-15256
		3.33698	15528	3.33698	15603	3.33698	-15256
		3.34138	15424	3.34138	15567	3.34138	-15324
		3.34568	15493	3.34568	15531	3.34568	-15219
		3.34998	15374	3.34998	15494	3.34998	-15301
		3.35428	15328	3.35428	15458	3.35428	-15311
		3.35868	15287	3.35868	15422	3.35868	-15316
		3.36298	15270	3.36298	15386	3.36298	-15297
		3.36728	15209	3.36728	15350	3.36728	-15322
		3.37168	15173	3.37168	15314	3.37168	-15322
		3.37598	15202	3.37598	15278	3.37598	-15257
		3.38028	15172	3.38028	15242	3.38028	-15251
		3.38458	15125	3.38458	15206	3.38458	-15262
		3.38898	15025	3.38898	15170	3.38898	-15326
		3.39328	15081	3.39328	15134	3.39328	-15234
		3.39758	15052	3.39758	15098	3.39758	-15227
		3.40198	14944	3.40198	15062	3.40198	-15299
		3.40628	14924	3.40628	15026	3.40628	-15283
		3.41058	14941	3.41058	14990	3.41058	-15230
		3.41498	14881	3.41498	14954	3.41498	-15254
		3.41928	14849	3.41928	14918	3.41928	-15250
		3.42358	14821	3.42358	14882	3.42358	-15242
		3.42788	14740	3.42788	14846	3.42788	-15287
		3.43228	14753	3.43228	14810	3.43228	-15238
		3.43658	14696	3.43658	14774	3.43658	-15259
		3.44088	14696	3.44088	14738	3.44088	-15223
		3.44528	14676	3.44528	14702	3.44528	-15207
		3.44958	14642	3.44958	14666	3.44958	-15205
		3.45388	14634	3.45388	14630	3.45388	-15177
		3.45818	14555	3.45818	14594	3.45818	-15220
		3.46258	14501	3.46258	14558	3.46258	-15238
		3.46688	14541	3.46688	14522	3.46688	-15162
		3.47118	14524	3.47118	14486	3.47118	-15143
		3.47558	14440	3.47558	14450	3.47558	-15191
		3.47988	14317	3.47988	14414	3.47988	-15278
		3.48418	14319	3.48418	14379	3.48418	-15241
		3.48848	14306	3.48848	14343	3.48848	-15218
		3.49288	14325	3.49288	14307	3.49288	-15163
		3.49718	14218	3.49718	14271	3.49718	-15234
		3.50148	14154	3.50148	14235	3.50148	-15262
		3.50588	14145	3.50588	14199	3.50588	-15235
		3.51018	14132	3.51018	14163	3.51018	-15212
		3.51448	14093	3.51448	14127	3.51448	-15215
		3.51888	14042	3.51888	14091	3.51888	-15230
		3.52318	14041	3.52318	14055	3.52318	-15195
		3.52748	14000	3.52748	14019	3.52748	-15200
		3.53178	14002	3.53178	13984	3.53178	-15163
		3.53618	13986	3.53618	13948	3.53618	-15143
		3.54048	13954	3.54048	13912	3.54048	-15139
		3.54478	13921	3.54478	13876	3.54478	-15136
		3.54918	13872	3.54918	13840	3.54918	-15149
		3.55348	13826	3.55348	13804	3.55348	-15159
		3.55778	13819	3.55778	13768	3.55778	-15130
		3.56208	13847	3.56208	13732	3.56208	-15066
		3.56648	13723	3.56648	13696	3.56648	-15154
		3.57078	13692	3.57078	13661	3.57078	-15150
		3.57508	13754	3.57508	13625	3.57508	-15052
		3.57948	13642	3.57948	13589	3.57948	-15128
		3.58378	13625	3.58378	13553	3.58378	-15109
		3.58808	13639	3.58808	13517	3.58808	-15059
		3.59238	13571	3.59238	13481	3.59238	-15091
		3.59678	13553	3.59678	13446	3.59678	-15074
		3.60108	13480	3.60108	13410	3.60108	-15111
		3.60538	13446	3.60538	13374	3.60538	-15109
		3.60978	13448	3.60978	13338	3.60978	-15071
		3.61408	13457	3.61408	13302	3.61408	-15026
		3.61838	13415	3.61838	13266	3.61838	-15032
		3.62278	13332	3.62278	13230	3.62278	-15079
		3.62708	13339	3.62708	13195	3.62708	-15037
		3.63138	13341	3.63138	13159	3.63138	-14999
		3.63568	13338	3.63568	13123	3.63568	-14966
		3.64008	13271	3.64008	13090	3.64008	-15000
		3.64438	13218	3.64438	13069	3.64438	-15032
		3.64868	13177	3.64868	13048	3.64868	-15052
		3.65308	13216	3.65308	13027	3.65308	-14992
		3.65738	13213	3.65738	13007	3.65738	-14975
		3.66168	13069	3.66168	12986	3.66168	-15098
		3.66598	13051	3.66598	12965	3.66598	-15095
		3.67038	13069	3.67038	12944	3.67038	-15056
		3.67468	13035	3.67468	12923	3.67468	-15069
		3.67898	13004	3.67898	12902	3.67898	-15079
		3.68338	12998	3.68338	12881	3.68338	-15064
		3.68768	13020	3.68768	12860	3.68768	-15021
		3.69198	12986	3.69198	12840	3.69198	-15035
		3.69628	12928	3.69628	12819	3.69628	-15072
		3.70068	12862	3.70068	12798	3.70068	-15117
		3.70498	12851	3.70498	12777	3.70498	-15107
		3.70928	12863	3.70928	12756	3.70928	-15074
		3.71368	12826	3.71368	12735	3.71368	-15090
		3.71798	12776	3.71798	12714	3.71798	-15119
		3.72228	12738	3.72228	12693	3.72228	-15136
		3.72668	12729	3.72668	12673	3.72668	-15125
		3.73098	12700	3.73098	12652	3.73098	-15133
		3.73528	12667	3.73528	12631	3.73528	-15145
		3.73958	12647	3.73958	12610	3.73958	-15144
		3.74398	12590	3.74398	12589	3.74398	-15180
		3.74828	12528	3.74828	12568	3.74828	-15221
		3.75258	12567	3.75258	12548	3.75258	-15162
		3.75698	12579	3.75698	12527	3.75698	-15129
		3.76128	12534	3.76128	12506	3.76128	-15153
		3.76558	12512	3.76558	12485	3.76558	-15154
		3.76988	12431	3.76988	12464	3.76988	-15214
		3.77428	12368	3.77428	12443	3.77428	-15256
		3.77858	12360	3.77858	12423	3.77858	-15244
		3.78288	12358	3.78288	12402	3.78288	-15225
		3.78728	12303	3.78728	12381	3.78728	-15259
		3.79158	12331	3.79158	12360	3.79158	-15210
		3.79588	12339	3.79588	12339	3.79588	-15181
		3.80018	12323	3.80018	12319	3.80018	-15177
		3.80458	12295	3.80458	12298	3.80458	-15184
		3.80888	12281	3.80888	12277	3.80888	-15177
		3.81318	12227	3.81318	12256	3.81318	-15210
		3.81758	12238	3.81758	12235	3.81758	-15178
		3.82188	12198	3.82188	12214	3.82188	-15197
		3.82618	12162	3.82618	12194	3.82618	-15213
		3.83058	12124	3.83058	12173	3.83058	-15230
		3.83488	12117	3.83488	12152	3.83488	-15216
		3.83918	12066	3.83918	12131	3.83918	-15246
		3.84348	11993	3.84348	12111	3.84348	-15299
		3.84788	11981	3.84788	12090	3.84788	-15290
		3.85218	11986	3.85218	12069	3.85218	-15264
		3.85648	11952	3.85648	12048	3.85648	-15277
		3.86088	11986	3.86088	12027	3.86088	-15222
		3.86518	11960	3.86518	12007	3.86518	-15228
		3.86948	11921	3.86948	11986	3.86948	-15246
		3.87378	11906	3.87378	11965	3.87378	-15240
		3.87818	11866	3.87818	11944	3.87818	-15259
		3.88248	11896	3.88248	11924	3.88248	-15209
		3.88678	11857	3.88678	11903	3.88678	-15227
		3.89118	11842	3.89118	11882	3.89118	-15221
		3.89548	11797	3.89548	11861	3.89548	-15245
		3.89978	11712	3.89978	11841	3.89978	-15310
		3.90408	11711	3.90408	11820	3.90408	-15290
		3.90848	11707	3.90848	11799	3.90848	-15273
		3.91278	11689	3.91278	11778	3.91278	-15270
		3.91708	11648	3.91708	11758	3.91708	-15291
		3.92148	11634	3.92148	11737	3.92148	-15284
		3.92578	11634	3.92578	11716	3.92578	-15263
		3.93008	11615	3.93008	11695	3.93008	-15261
		3.93448	11571	3.93448	11675	3.93448	-15285
		3.93878	11512	3.93878	11654	3.93878	-15323
		3.94308	11538	3.94308	11633	3.94308	-15276
		3.94738	11544	3.94738	11613	3.94738	-15250
		3.95178	11503	3.95178	11592	3.95178	-15270
		3.95608	11511	3.95608	11571	3.95608	-15241
		3.96038	11469	3.96038	11550	3.96038	-15262
		3.96478	11426	3.96478	11530	3.96478	-15285
		3.96908	11453	3.96908	11509	3.96908	-15237
		3.97338	11462	3.97338	11488	3.97338	-15207
		3.97768	11414	3.97768	11468	3.97768	-15235
		3.98208	11357	3.98208	11447	3.98208	-15271
		3.98638	11343	3.98638	11426	3.98638	-15264
		3.99068	11328	3.99068	11406	3.99068	-15259
		3.99508	11313	3.99508	11385	3.99508	-15253
		3.99938	11320	3.99938	11364	3.99938	-15225
		4.00368	11295	4.00368	11344	4.00368	-15230
		4.00798	11289	4.00798	11323	4.00798	-15215
		4.01238	11228	4.01238	11302	4.01238	-15255
		4.01668	11225	4.01668	11282	4.01668	-15238
		4.02098	11229	4.02098	11261	4.02098	-15213
		4.02538	11205	4.02538	11240	4.02538	-15216
		4.02968	11182	4.02968	11220	4.02968	-15219
		4.03398	11073	4.03398	11199	4.03398	-15307
		4.03828	11083	4.03828	11185	4.03828	-15283
		4.04268	11096	4.04268	11164	4.04268	-15249
		4.04698	11066	4.04698	11144	4.04698	-15259
		4.05128	11063	4.05128	11123	4.05128	-15241
		4.05568	11026	4.05568	11103	4.05568	-15258
		4.05998	11018	4.05998	11082	4.05998	-15245
		4.06428	11021	4.06428	11061	4.06428	-15221
		4.06868	10980	4.06868	11042	4.06868	-15243
		4.07298	10971	4.07298	11021	4.07298	-15231
		4.07728	11003	4.07728	11001	4.07728	-15179
		4.08158	10920	4.08158	10980	4.08158	-15241
		4.08598	10858	4.08598	10960	4.08598	-15283
		4.09028	10885	4.09028	10939	4.09028	-15235
		4.09458	10858	4.09458	10919	4.09458	-15242
		4.09898	10820	4.09898	10898	4.09898	-15259
		4.10328	10823	4.10328	10878	4.10328	-15236
		4.10758	10814	4.10758	10857	4.10758	-15224
		4.11188	10790	4.11188	10837	4.11188	-15228
		4.11628	10764	4.11628	10816	4.11628	-15233
		4.12058	10733	4.12058	10796	4.12058	-15244
		4.12488	10698	4.12488	10775	4.12488	-15258
		4.12928	10688	4.12928	10755	4.12928	-15248
		4.13358	10664	4.13358	10734	4.13358	-15251
		4.13788	10651	4.13788	10714	4.13788	-15244
		4.14218	10659	4.14218	10693	4.14218	-15215
		4.14658	10622	4.14658	10673	4.14658	-15232
		4.15088	10637	4.15088	10652	4.15088	-15196
		4.15518	10598	4.15518	10632	4.15518	-15215
		4.15958	10521	4.15958	10612	4.15958	-15272
		4.16388	10542	4.16388	10591	4.16388	-15230
		4.16818	10577	4.16818	10571	4.16818	-15175
		4.17258	10604	4.17258	10550	4.17258	-15127
		4.17688	10600	4.17688	10530	4.17688	-15111
		4.18118	10603	4.18118	10510	4.18118	-15088
		4.18548	10562	4.18548	10489	4.18548	-15108
		4.18988	10498	4.18988	10469	4.18988	-15152
		4.19418	10461	4.19418	10449	4.19418	-15169
		4.19848	10427	4.19848	10428	4.19848	-15182
		4.20288	10368	4.20288	10408	4.20288	-15221
		4.20718	10371	4.20718	10388	4.20718	-15198
		4.21148	10387	4.21148	10367	4.21148	-15161
		4.21578	10371	4.21578	10347	4.21578	-15157
		4.22018	10355	4.22018	10327	4.22018	-15153
		4.22448	10381	4.22448	10306	4.22448	-15106
		4.22878	10320	4.22878	10286	4.22878	-15147
		4.23318	10312	4.23318	10268	4.23318	-15137
		4.23748	10273	4.23748	10252	4.23748	-15160
		4.24178	10226	4.24178	10236	4.24178	-15191
		4.24608	10222	4.24608	10221	4.24608	-15180
		4.25048	10184	4.25048	10205	4.25048	-15202
		4.25478	10193	4.25478	10189	4.25478	-15177
		4.25908	10238	4.25908	10173	4.25908	-15116
		4.26348	10173	4.26348	10158	4.26348	-15166
		4.26778	10201	4.26778	10142	4.26778	-15122
		4.27208	10215	4.27208	10126	4.27208	-15092
		4.27648	10132	4.27648	10111	4.27648	-15160
		4.28078	10159	4.28078	10095	4.28078	-15117
		4.28508	10173	4.28508	10079	4.28508	-15087
		4.28938	10148	4.28938	10064	4.28938	-15097
		4.29378	10105	4.29378	10048	4.29378	-15124
		4.29808	10047	4.29808	10032	4.29808	-15166
		4.30238	10078	4.30238	10017	4.30238	-15120
		4.30678	10039	4.30678	10001	4.30678	-15143
		4.31108	10078	4.31108	9986	4.31108	-15089
		4.31538	10071	4.31538	9970	4.31538	-15080
		4.31968	10030	4.31968	9955	4.31968	-15106
		4.32408	10020	4.32408	9939	4.32408	-15100
		4.32838	10092	4.32838	9924	4.32838	-15013
		4.33268	10028	4.33268	9908	4.33268	-15061
		4.33708	9927	4.33708	9893	4.33708	-15147
		4.34138	9959	4.34138	9878	4.34138	-15100
		4.34568	9924	4.34568	9862	4.34568	-15119
		4.34998	9895	4.34998	9847	4.34998	-15133
		4.35438	9893	4.35438	9832	4.35438	-15120
		4.35868	9905	4.35868	9816	4.35868	-15092
		4.36298	9876	4.36298	9801	4.36298	-15106
		4.36738	9820	4.36738	9786	4.36738	-15147
		4.37168	9816	4.37168	9771	4.37168	-15136
		4.37598	9828	4.37598	9756	4.37598	-15109
		4.38038	9751	4.38038	9741	4.38038	-15171
		4.38468	9779	4.38468	9726	4.38468	-15128
		4.38898	9776	4.38898	9710	4.38898	-15115
		4.39328	9750	4.39328	9695	4.39328	-15126
		4.39768	9714	4.39768	9681	4.39768	-15148
		4.40198	9725	4.40198	9666	4.40198	-15122
		4.40628	9718	4.40628	9651	4.40628	-15114
		4.41068	9713	4.41068	9636	4.41068	-15104
		4.41498	9698	4.41498	9621	4.41498	-15104
		4.41928	9643	4.41928	9606	4.41928	-15144
		4.42358	9674	4.42358	9592	4.42358	-15099
		4.42798	9690	4.42798	9577	4.42798	-15068
		4.43228	9645	4.43228	9563	4.43228	-15099
		4.43658	9619	4.43658	9548	4.43658	-15110
		4.44098	9597	4.44098	9534	4.44098	-15118
		4.44528	9566	4.44528	9519	4.44528	-15134
		4.44958	9622	4.44958	9505	4.44958	-15064
		4.45388	9577	4.45388	9491	4.45388	-15095
		4.45828	9593	4.45828	9476	4.45828	-15064
		4.46258	9616	4.46258	9462	4.46258	-15027
		4.46688	9585	4.46688	9448	4.46688	-15044
		4.47128	9572	4.47128	9434	4.47128	-15043
		4.47558	9557	4.47558	9420	4.47558	-15044
		4.47988	9531	4.47988	9406	4.47988	-15056
		4.48428	9508	4.48428	9393	4.48428	-15066
		4.48858	9469	4.48858	9379	4.48858	-15091
		4.49288	9484	4.49288	9366	4.49288	-15063
		4.49718	9440	4.49718	9352	4.49718	-15093
		4.50158	9449	4.50158	9339	4.50158	-15071
		4.50588	9429	4.50588	9326	4.50588	-15078
		4.51018	9422	4.51018	9313	4.51018	-15072
		4.51458	9423	4.51458	9300	4.51458	-15058
		4.51888	9403	4.51888	9287	4.51888	-15065
		4.52318	9411	4.52318	9274	4.52318	-15044
		4.52748	9448	4.52748	9261	4.52748	-14994
		4.53188	9435	4.53188	9249	4.53188	-14995
		4.53618	9478	4.53618	9230	4.53618	-14933
		4.54048	9427	4.54048	9218	4.54048	-14972
		4.54488	9367	4.54488	9207	4.54488	-15021
		4.54918	9374	4.54918	9200	4.54918	-15007
		4.55348	9367	4.55348	9196	4.55348	-15010
		4.55778	9363	4.55778	9191	4.55778	-15009
		4.56218	9316	4.56218	9186	4.56218	-15051
		4.56648	9368	4.56648	9182	4.56648	-14995
		4.57078	9401	4.57078	9178	4.57078	-14958
		4.57518	9410	4.57518	9174	4.57518	-14945
		4.57948	9379	4.57948	9171	4.57948	-14973
		4.58378	9368	4.58378	9168	4.58378	-14981
		4.58818	9327	4.58818	9165	4.58818	-15019
		4.59248	9312	4.59248	9163	4.59248	-15032
		4.59678	9311	4.59678	9161	4.59678	-15031
		4.60108	9264	4.60108	9159	4.60108	-15076
		4.60548	9287	4.60548	9158	4.60548	-15052
		4.60978	9281	4.60978	9157	4.60978	-15057
		4.61408	9309	4.61408	9157	4.61408	-15029
		4.61848	9259	4.61848	9157	4.61848	-15079
		4.62278	9293	4.62278	9157	4.62278	-15045
		4.62708	9322	4.62708	9159	4.62708	-15018
		4.63138	9391	4.63138	9161	4.63138	-14951
		4.63578	9356	4.63578	9163	4.63578	-14988
		4.64008	9296	4.64008	9167	4.64008	-15052
		4.64438	9301	4.64438	9171	4.64438	-15051
		4.64878	9329	4.64878	9176	4.64878	-15028
		4.65308	9313	4.65308	9182	4.65308	-15050
		4.65738	9297	4.65738	9190	4.65738	-15074
		4.66168	9320	4.66168	9198	4.66168	-15059
		4.66608	9321	4.66608	9208	4.66608	-15068
		4.67038	9316	4.67038	9218	4.67038	-15083
		4.67468	9364	4.67468	9231	4.67468	-15048
		4.67908	9337	4.67908	9245	4.67908	-15089
		4.68338	9398	4.68338	9261	4.68338	-15044
		4.68768	9424	4.68768	9279	4.68768	-15036
		4.69208	9432	4.69208	9299	4.69208	-15048
		4.69638	9476	4.69638	9322	4.69638	-15027
		4.70068	9439	4.70068	9347	4.70068	-15089
		4.70498	9488	4.70498	9376	4.70498	-15069
		4.70938	9563	4.70938	9408	4.70938	-15026
		4.71368	9603	4.71368	9444	4.71368	-15022
		4.71798	9653	4.71798	9485	4.71798	-15013
		4.72238	9691	4.72238	9530	4.72238	-15020
		4.72668	9749	4.72668	9581	4.72668	-15013
		4.73098	9883	4.73098	9639	4.73098	-14937
		4.73528	9927	4.73528	9704	4.73528	-14958
		4.73968	9971	4.73968	9777	4.73968	-14987
		4.74398	10079	4.74398	9861	4.74398	-14963
		4.74828	10183	4.74828	9956	4.74828	-14954
		4.75268	10298	4.75268	10065	4.75268	-14948
		4.75698	10472	4.75698	10190	4.75698	-14899
		4.76128	10621	4.76128	10334	4.76128	-14894
		4.76558	10851	4.76558	10502	4.76558	-14832
		4.76998	11043	4.76998	10699	4.76998	-14837
		4.77428	11341	4.77428	10934	4.77428	-14774
		4.77858	11647	4.77858	11219	4.77858	-14753
		4.78298	12025	4.78298	11569	4.78298	-14725
		4.78728	12490	4.78728	12010	4.78728	-14701
		4.79158	13027	4.79158	12574	4.79158	-14728
		4.79598	13709	4.79598	13303	4.79598	-14775
		4.80028	14526	4.80028	14253	4.80028	-14908
		4.80458	15563	4.80458	15486	4.80458	-15104
		4.80888	16929	4.80888	17070	4.80888	-15322
		4.81328	18713	4.81328	19070	4.81328	-15538
		4.81758	20956	4.81758	21539	4.81758	-15764
		4.82188	23699	4.82188	24496	4.82188	-15978
		4.82628	27016	4.82628	27902	4.82628	-16067
		4.83058	30653	4.83058	31618	4.83058	-16146
		4.83488	34409	4.83488	35339	4.83488	-16111
		4.83918	37632	4.83918	38552	4.83918	-16101
		4.84358	39798	4.84358	40593	4.84358	-15976
		4.84788	40415	4.84788	40916	4.84788	-15682
		4.85218	39323	4.85218	39423	4.85218	-15281
		4.85658	36745	4.85658	36537	4.85658	-14973
		4.86088	33196	4.86088	32916	4.86088	-14901
		4.86518	29227	4.86518	29147	4.86518	-15101
		4.86948	25443	4.86948	25603	4.86948	-15341
		4.87388	22132	4.87388	22475	4.87388	-15524
		4.87818	19464	4.87818	19829	4.87818	-15546
		4.88248	17365	4.88248	17663	4.88248	-15479
		4.88688	15688	4.88688	15936	4.88688	-15429
		4.89118	14485	4.89118	14584	4.89118	-15280
		4.89548	13561	4.89548	13540	4.89548	-15160
		4.89988	12822	4.89988	12738	4.89988	-15097
		4.90418	12244	4.90418	12121	4.90418	-15058
		4.90848	11768	4.90848	11642	4.90848	-15055
		4.91278	11312	4.91278	11266	4.91278	-15135
		4.91718	10926	4.91718	10965	4.91718	-15220
		4.92148	10670	4.92148	10721	4.92148	-15232
		4.92578	10426	4.92578	10521	4.92578	-15276
		4.93018	10271	4.93018	10356	4.93018	-15266
		4.93448	10116	4.93448	10221	4.93448	-15286
		4.93878	10011	4.93878	10110	4.93878	-15280
		4.94308	9868	4.94308	10022	4.94308	-15335
		4.94748	9752	4.94748	9955	4.94748	-15384
		4.95178	9676	4.95178	9908	4.95178	-15413
		4.95608	9661	4.95608	9882	4.95608	-15402
		4.96048	9562	4.96048	9879	4.96048	-15498
		4.96478	9557	4.96478	9904	4.96478	-15528
		4.96908	9645	4.96908	9965	4.96908	-15501
		4.97338	9700	4.97338	10075	4.97338	-15556
		4.97778	9854	4.97778	10255	4.97778	-15582
		4.98208	10073	4.98208	10532	4.98208	-15640
		4.98638	10428	4.98638	10937	4.98638	-15690
		4.99078	10913	4.99078	11500	4.99078	-15768
		4.99508	11435	4.99508	12245	4.99508	-15991
		4.99938	12148	4.99938	13174	4.99938	-16207
		5.00368	12924	5.00368	14258	5.00368	-16515
		5.00808	13777	5.00808	15416	5.00808	-16820
		5.01238	14494	5.01238	16497	5.01238	-17184
		5.01668	15112	5.01668	17314	5.01668	-17383
		5.02108	15636	5.02108	17777	5.02108	-17322
		5.02538	16211	5.02538	18021	5.02538	-16991
		5.02968	16885	5.02968	18343	5.02968	-16639
		5.03408	17915	5.03408	19023	5.03408	-16289
		5.03838	19402	5.03838	20217	5.03838	-15996
		5.04268	21247	5.04268	21927	5.04268	-15861
		5.04698	23263	5.04698	23971	5.04698	-15889
		5.05138	25021	5.05138	25939	5.05138	-16099
		5.05568	26025	5.05568	27203	5.05568	-16359
		5.05998	25872	5.05998	27174	5.05998	-16483
		5.06438	24397	5.06438	25735	5.06438	-16519
		5.06868	22126	5.06868	23331	5.06868	-16386
		5.07298	19410	5.07298	20577	5.07298	-16348
		5.07728	16683	5.07728	17924	5.07728	-16422
		5.08168	14331	5.08168	15617	5.08168	-16467
		5.08598	12482	5.08598	13749	5.08598	-16448
		5.09028	11195	5.09028	12318	5.09028	-16304
		5.09468	10355	5.09468	11270	5.09468	-16096
		5.09898	9755	5.09898	10523	5.09898	-15949
		5.10328	9306	5.10328	9998	5.10328	-15873
		5.10758	9056	5.10758	9626	5.10758	-15751
		5.11198	8841	5.11198	9354	5.11198	-15694
		5.11628	8677	5.11628	9147	5.11628	-15651
		5.12058	8632	5.12058	8983	5.12058	-15532
		5.12498	8534	5.12498	8849	5.12498	-15496
		5.12928	8420	5.12928	8735	5.12928	-15496
		5.13358	8382	5.13358	8637	5.13358	-15436
		5.13798	8348	5.13798	8552	5.13798	-15385
		5.14228	8261	5.14228	8477	5.14228	-15397
		5.14658	8208	5.14658	8410	5.14658	-15383
		5.15088	8152	5.15088	8350	5.15088	-15379
		5.15528	8136	5.15528	8295	5.15528	-15340
		5.15958	8132	5.15958	8246	5.15958	-15295
		5.16388	8057	5.16388	8201	5.16388	-15325
		5.16828	8049	5.16828	8159	5.16828	-15291
		5.17258	8056	5.17258	8121	5.17258	-15246
		5.17688	8021	5.17688	8085	5.17688	-15245
		5.18118	7975	5.18118	8052	5.18118	-15258
		5.18558	7946	5.18558	8021	5.18558	-15256
		5.18988	7947	5.18988	7992	5.18988	-15226
		5.19418	7927	5.19418	7965	5.19418	-15219
		5.19858	7936	5.19858	7939	5.19858	-15184
		5.20288	7903	5.20288	7914	5.20288	-15192
		5.20718	7898	5.20718	7891	5.20718	-15174
		5.21148	7901	5.21148	7868	5.21148	-15148
		5.21588	7846	5.21588	7846	5.21588	-15181
		5.22018	7873	5.22018	7826	5.22018	-15134
		5.22448	7874	5.22448	7806	5.22448	-15113
		5.22888	7841	5.22888	7787	5.22888	-15127
		5.23318	7837	5.23318	7768	5.23318	-15112
		5.23748	7808	5.23748	7750	5.23748	-15123
		5.24188	7756	5.24188	7733	5.24188	-15158
		5.24618	7751	5.24618	7716	5.24618	-15146
		5.25048	7764	5.25048	7699	5.25048	-15116
		5.25478	7783	5.25478	7683	5.25478	-15081
		5.25918	7773	5.25918	7668	5.25918	-15076
		5.26348	7715	5.26348	7652	5.26348	-15118
		5.26778	7701	5.26778	7638	5.26778	-15118
		5.27218	7725	5.27218	7623	5.27218	-15079
		5.27648	7703	5.27648	7609	5.27648	-15087
		5.28078	7709	5.28078	7595	5.28078	-15067
		5.28508	7672	5.28508	7581	5.28508	-15090
		5.28948	7684	5.28948	7568	5.28948	-15065
		5.29378	7652	5.29378	7555	5.29378	-15084
		5.29808	7642	5.29808	7542	5.29808	-15081
		5.30248	7618	5.30248	7529	5.30248	-15092
		5.30678	7666	5.30678	7517	5.30678	-15032
		5.31108	7654	5.31108	7504	5.31108	-15031
		5.31538	7618	5.31538	7492	5.31538	-15055
		5.31978	7651	5.31978	7480	5.31978	-15010
		5.32408	7646	5.32408	7469	5.32408	-15004
		5.32838	7637	5.32838	7457	5.32838	-15001
		5.33278	7624	5.33278	7446	5.33278	-15003
		5.33708	7565	5.33708	7434	5.33708	-15050
		5.34138	7568	5.34138	7423	5.34138	-15036
		5.34578	7596	5.34578	7412	5.34578	-14997
		5.35008	7606	5.35008	7402	5.35008	-14977
		5.35438	7585	5.35438	7391	5.35438	-14987
		5.35868	7597	5.35868	7380	5.35868	-14964
		5.36308	7568	5.36308	7370	5.36308	-14983
		5.36738	7522	5.36738	7360	5.36738	-15019
		5.37168	7523	5.37168	7350	5.37168	-15008
		5.37608	7529	5.37608	7340	5.37608	-14992
		5.38038	7537	5.38038	7330	5.38038	-14974
		5.38468	7536	5.38468	7320	5.38468	-14965
		5.38898	7497	5.38898	7310	5.38898	-14994
		5.39338	7475	5.39338	7301	5.39338	-15007
		5.39768	7534	5.39768	7293	5.39768	-14940
		5.40198	7565	5.40198	7290	5.40198	-14906
		5.40638	7524	5.40638	7287	5.40638	-14944
		5.41068	7552	5.41068	7284	5.41068	-14913
		5.41498	7546	5.41498	7281	5.41498	-14916
		5.41928	7569	5.41928	7278	5.41928	-14890
		5.42368	7567	5.42368	7276	5.42368	-14890
		5.42798	7529	5.42798	7273	5.42798	-14925
		5.43228	7516	5.43228	7271	5.43228	-14936
		5.43668	7511	5.43668	7268	5.43668	-14938
		5.44098	7523	5.44098	7266	5.44098	-14924
		5.44528	7513	5.44528	7264	5.44528	-14932
		5.44968	7564	5.44968	7263	5.44968	-14880
		5.45398	7542	5.45398	7261	5.45398	-14900
		5.45828	7473	5.45828	7259	5.45828	-14967
		5.46258	7528	5.46258	7258	5.46258	-14911
		5.46698	7527	5.46698	7257	5.46698	-14911
		5.47128	7535	5.47128	7256	5.47128	-14902
		5.47558	7529	5.47558	7255	5.47558	-14907
		5.47998	7489	5.47998	7254	5.47998	-14946
		5.48428	7463	5.48428	7254	5.48428	-14972
		5.48858	7451	5.48858	7253	5.48858	-14983
		5.49288	7512	5.49288	7253	5.49288	-14922
		5.49728	7521	5.49728	7253	5.49728	-14913
		5.50158	7492	5.50158	7253	5.50158	-14942
		5.50588	7496	5.50588	7254	5.50588	-14939
		5.51028	7490	5.51028	7255	5.51028	-14946
		5.51458	7490	5.51458	7256	5.51458	-14947
		5.51888	7440	5.51888	7257	5.51888	-14998
		5.52318	7481	5.52318	7258	5.52318	-14958
		5.52758	7474	5.52758	7260	5.52758	-14967
		5.53188	7508	5.53188	7262	5.53188	-14935
		5.53618	7536	5.53618	7265	5.53618	-14910
		5.54058	7529	5.54058	7267	5.54058	-14919
		5.54488	7547	5.54488	7270	5.54488	-14904
		5.54918	7530	5.54918	7274	5.54918	-14925
		5.55358	7511	5.55358	7278	5.55358	-14948
		5.55788	7537	5.55788	7282	5.55788	-14926
		5.56218	7515	5.56218	7287	5.56218	-14953
		5.56648	7472	5.56648	7292	5.56648	-15001
		5.57088	7423	5.57088	7297	5.57088	-15055
		5.57518	7467	5.57518	7304	5.57518	-15018
		5.57948	7489	5.57948	7310	5.57948	-15002
		5.58388	7483	5.58388	7318	5.58388	-15016
		5.58818	7530	5.58818	7326	5.58818	-14977
		5.59248	7540	5.59248	7334	5.59248	-14975
		5.59678	7522	5.59678	7344	5.59678	-15003
		5.60118	7540	5.60118	7354	5.60118	-14995
		5.60548	7578	5.60548	7365	5.60548	-14968
		5.60978	7543	5.60978	7377	5.60978	-15015
		5.61418	7622	5.61418	7390	5.61418	-14949
		5.61848	7564	5.61848	7404	5.61848	-15021
		5.62278	7548	5.62278	7419	5.62278	-15052
		5.62708	7612	5.62708	7435	5.62708	-15004
		5.63148	7584	5.63148	7453	5.63148	-15050
		5.63578	7602	5.63578	7472	5.63578	-15051
		5.64008	7647	5.64008	7493	5.64008	-15027
		5.64448	7669	5.64448	7516	5.64448	-15028
		5.64878	7622	5.64878	7540	5.64878	-15099
		5.65308	7670	5.65308	7567	5.65308	-15078
		5.65748	7700	5.65748	7596	5.65748	-15077
		5.66178	7744	5.66178	7627	5.66178	-15064
		5.66608	7744	5.66608	7662	5.66608	-15099
		5.67038	7791	5.67038	7699	5.67038	-15089
		5.67478	7763	5.67478	7740	5.67478	-15158
		5.67908	7822	5.67908	7785	5.67908	-15144
		5.68338	7840	5.68338	7834	5.68338	-15175
		5.68778	7879	5.68778	7887	5.68778	-15189
		5.69208	7893	5.69208	7947	5.69208	-15235
		5.69638	7976	5.69638	8012	5.69638	-15217
		5.70068	7997	5.70068	8084	5.70068	-15268
		5.70508	8007	5.70508	8164	5.70508	-15338
		5.70938	8145	5.70938	8253	5.70938	-15289
		5.71368	8190	5.71368	8352	5.71368	-15343
		5.71808	8241	5.71808	8463	5.71808	-15403
		5.72238	8375	5.72238	8588	5.72238	-15394
		5.72668	8456	5.72668	8728	5.72668	-15453
		5.73098	8585	5.73098	8886	5.73098	-15482
		5.73538	8739	5.73538	9066	5.73538	-15508
		5.73968	8952	5.73968	9272	5.73968	-15501
		5.74398	9086	5.74398	9508	5.74398	-15603
		5.74838	9319	5.74838	9780	5.74838	-15642
		5.75268	9649	5.75268	10097	5.75268	-15629
		5.75698	9970	5.75698	10469	5.75698	-15680
		5.76128	10414	5.76128	10910	5.76128	-15677
		5.76568	10960	5.76568	11444	5.76568	-15665
		5.76998	11678	5.76998	12104	5.76998	-15607
		5.77428	12655	5.77428	12948	5.77428	-15474
		5.77868	13912	5.77868	14066	5.77868	-15335
		5.78298	15591	5.78298	15601	5.78298	-15191
		5.78728	18072	5.78728	17763	5.78728	-14872
		5.79168	21434	5.79168	20834	5.79168	-14581
		5.79598	25950	5.79598	25160	5.79598	-14391
		5.80028	32178	5.80028	31098	5.80028	-14101
		5.80458	40294	5.80458	38941	5.80458	-13828
		5.80898	50335	5.80898	48800	5.80898	-13646
		5.81328	61893	5.81328	60449	5.81328	-13737
		5.81758	73710	5.81758	73081	5.81758	-14552
		5.82198	84165	5.82198	85020	5.82198	-16036
		5.82628	91391	5.82628	93601	5.82628	-17391
		5.83058	93855	5.83058	96043	5.83058	-17369
		5.83488	90965	5.83488	91402	5.83488	-15618
		5.83928	83277	5.83928	81412	5.83928	-13316
		5.84358	72316	5.84358	68993	5.84358	-11858
		5.84788	60139	5.84788	56535	5.84788	-11577
		5.85228	48507	5.85228	45398	5.85228	-12072
		5.85658	38515	5.85658	36169	5.85658	-12835
		5.86088	30523	5.86088	28950	5.86088	-13608
		5.86518	24500	5.86518	23558	5.86518	-14239
		5.86958	20207	5.86958	19666	5.86958	-14640
		5.87388	17130	5.87388	16912	5.87388	-14963
		5.87818	14962	5.87818	14971	5.87818	-15190
		5.88258	13344	5.88258	13580	5.88258	-15417
		5.88688	12119	5.88688	12555	5.88688	-15617
		5.89118	11237	5.89118	11771	5.89118	-15715
		5.89558	10555	5.89558	11148	5.89558	-15774
		5.89988	10047	5.89988	10640	5.89988	-15774
		5.90418	9601	5.90418	10215	5.90418	-15795
		5.90848	9227	5.90848	9855	5.90848	-15809
		5.91288	8982	5.91288	9546	5.91288	-15745
		5.91718	8775	5.91718	9279	5.91718	-15685
		5.92148	8516	5.92148	9046	5.92148	-15711
		5.92588	8364	5.92588	8841	5.92588	-15658
		5.93018	8257	5.93018	8661	5.93018	-15585
		5.93448	8059	5.93448	8502	5.93448	-15624
		5.93878	7998	5.93878	8360	5.93878	-15543
		5.94318	7925	5.94318	8232	5.94318	-15488
		5.94748	7819	5.94748	8118	5.94748	-15480
		5.95178	7780	5.95178	8015	5.95178	-15416
		5.95618	7707	5.95618	7922	5.95618	-15396
		5.96048	7622	5.96048	7837	5.96048	-15396
		5.96478	7551	5.96478	7760	5.96478	-15390
		5.96908	7479	5.96908	7690	5.96908	-15392
		5.97348	7426	5.97348	7625	5.97348	-15380
		5.97778	7362	5.97778	7566	5.97778	-15385
		5.98208	7348	5.98208	7511	5.98208	-15344
		5.98648	7341	5.98648	7460	5.98648	-15300
		5.99078	7361	5.99078	7413	5.99078	-15233
		5.99508	7269	5.99508	7370	5.99508	-15282
		5.99948	7225	5.99948	7330	5.99948	-15286
		6.00378	7227	6.00378	7292	6.00378	-15246
		6.00808	7191	6.00808	7257	6.00808	-15247
		6.01238	7156	6.01238	7224	6.01238	-15249
		6.01678	7150	6.01678	7193	6.01678	-15224
		6.02108	7170	6.02108	7164	6.02108	-15175
		6.02538	7132	6.02538	7137	6.02538	-15186
		6.02978	7091	6.02978	7112	6.02978	-15202
		6.03408	7063	6.03408	7088	6.03408	-15206
		6.03838	7070	6.03838	7065	6.03838	-15176
		6.04268	7021	6.04268	7043	6.04268	-15203
		6.04708	6968	6.04708	7023	6.04708	-15236
		6.05138	6989	6.05138	7004	6.05138	-15196
		6.05568	7018	6.05568	6986	6.05568	-15149
		6.06008	6979	6.06008	6969	6.06008	-15171
		6.06438	6951	6.06438	6953	6.06438	-15183
		6.06868	6940	6.06868	6937	6.06868	-15178
		6.07298	6967	6.07298	6923	6.07298	-15137
		6.07738	6972	6.07738	6909	6.07738	-15118
		6.08168	6905	6.08168	6896	6.08168	-15172
		6.08598	6932	6.08598	6884	6.08598	-15133
		6.09038	6917	6.09038	6872	6.09038	-15136
		6.09468	6864	6.09468	6861	6.09468	-15178
		6.09898	6867	6.09898	6850	6.09898	-15164
		6.10338	6907	6.10338	6840	6.10338	-15114
		6.10768	6883	6.10768	6831	6.10768	-15129
		6.11198	6886	6.11198	6822	6.11198	-15117
		6.11628	6838	6.11628	6814	6.11628	-15157
		6.12068	6813	6.12068	6806	6.12068	-15174
		6.12498	6826	6.12498	6799	6.12498	-15154
		6.12928	6862	6.12928	6793	6.12928	-15112
		6.13368	6869	6.13368	6787	6.13368	-15099
		6.13798	6870	6.13798	6781	6.13798	-15092
		6.14228	6893	6.14228	6776	6.14228	-15064
		6.14658	6850	6.14658	6772	6.14658	-15103
		6.15098	6820	6.15098	6768	6.15098	-15129
		6.15528	6804	6.15528	6765	6.15528	-15142
		6.15958	6805	6.15958	6762	6.15958	-15138
		6.16398	6831	6.16398	6760	6.16398	-15110
		6.16828	6837	6.16828	6759	6.16828	-15103
		6.17258	6827	6.17258	6758	6.17258	-15112
		6.17688	6830	6.17688	6759	6.17688	-15110
		6.18128	6829	6.18128	6760	6.18128	-15112
		6.18558	6831	6.18558	6762	6.18558	-15112
		6.18988	6795	6.18988	6764	6.18988	-15150
		6.19428	6778	6.19428	6768	6.19428	-15171
		6.19858	6767	6.19858	6773	6.19858	-15187
		6.20288	6809	6.20288	6781	6.20288	-15153
		6.20728	6845	6.20728	6788	6.20728	-15124
		6.21158	6815	6.21158	6797	6.21158	-15163
		6.21588	6837	6.21588	6808	6.21588	-15152
		6.22018	6816	6.22018	6821	6.22018	-15186
		6.22458	6855	6.22458	6835	6.22458	-15161
		6.22888	6881	6.22888	6853	6.22888	-15153
		6.23318	6921	6.23318	6872	6.23318	-15132
		6.23758	6911	6.23758	6895	6.23758	-15165
		6.24188	6971	6.24188	6921	6.24188	-15131
		6.24618	7046	6.24618	6952	6.24618	-15087
		6.25048	7030	6.25048	6987	6.25048	-15138
		6.25488	7069	6.25488	7028	6.25488	-15140
		6.25918	7133	6.25918	7075	6.25918	-15123
		6.26348	7193	6.26348	7130	6.26348	-15118
		6.26788	7287	6.26788	7196	6.26788	-15090
		6.27218	7379	6.27218	7273	6.27218	-15075
		6.27648	7468	6.27648	7367	6.27648	-15080
		6.28078	7614	6.28078	7483	6.28078	-15050
		6.28518	7758	6.28518	7625	6.28518	-15048
		6.28948	7908	6.28948	7804	6.28948	-15077
		6.29378	8190	6.29378	8031	6.29378	-15022
		6.29818	8442	6.29818	8322	6.29818	-15061
		6.30248	8812	6.30248	8694	6.30248	-15063
		6.30678	9290	6.30678	9166	6.30678	-15057
		6.31118	9849	6.31118	9759	6.31118	-15091
		6.31548	10568	6.31548	10490	6.31548	-15103
		6.31978	11505	6.31978	11371	6.31978	-15047
		6.32408	12549	6.32408	12401	6.32408	-15033
		6.32848	13711	6.32848	13559	6.32848	-15029
		6.33278	14965	6.33278	14780	6.33278	-14996
		6.33708	16058	6.33708	15948	6.33708	-15071
		6.34148	16891	6.34148	16883	6.34148	-15173
		6.34578	17240	6.34578	17383	6.34578	-15324
		6.35008	17097	6.35008	17314	6.35008	-15398
		6.35438	16532	6.35438	16694	6.35438	-15343
		6.35878	15551	6.35878	15681	6.35878	-15311
		6.36308	14327	6.36308	14478	6.36308	-15332
		6.36738	13081	6.36738	13253	6.36738	-15353
		6.37178	11905	6.37178	12111	6.37178	-15387
		6.37608	10900	6.37608	11102	6.37608	-15383
		6.38038	10059	6.38038	10243	6.38038	-15365
		6.38468	9347	6.38468	9533	6.38468	-15367
		6.38908	8894	6.38908	8957	6.38908	-15244
		6.39338	8484	6.39338	8498	6.39338	-15195
		6.39768	8140	6.39768	8134	6.39768	-15175
		6.40208	7876	6.40208	7848	6.40208	-15153
		6.40638	7665	6.40638	7622	6.40638	-15138
		6.41068	7506	6.41068	7442	6.41068	-15117
		6.41508	7358	6.41508	7296	6.41508	-15119
		6.41938	7226	6.41938	7176	6.41938	-15131
		6.42368	7149	6.42368	7076	6.42368	-15108
		6.42798	7057	6.42798	6990	6.42798	-15114
		6.43238	6953	6.43238	6916	6.43238	-15144
		6.43668	6901	6.43668	6852	6.43668	-15132
		6.44098	6851	6.44098	6795	6.44098	-15125
		6.44538	6790	6.44538	6745	6.44538	-15136
		6.44968	6756	6.44968	6700	6.44968	-15125
		6.45398	6726	6.45398	6660	6.45398	-15115
		6.45828	6664	6.45828	6623	6.45828	-15140
		6.46268	6614	6.46268	6590	6.46268	-15157
		6.46698	6598	6.46698	6559	6.46698	-15142
		6.47128	6546	6.47128	6531	6.47128	-15166
		6.47568	6510	6.47568	6506	6.47568	-15177
		6.47998	6498	6.47998	6482	6.47998	-15165
		6.48428	6493	6.48428	6460	6.48428	-15148
		6.48858	6492	6.48858	6440	6.48858	-15129
		6.49298	6472	6.49298	6421	6.49298	-15130
		6.49728	6424	6.49728	6403	6.49728	-15160
		6.50158	6432	6.50158	6386	6.50158	-15135
		6.50598	6388	6.50598	6370	6.50598	-15163
		6.51028	6362	6.51028	6355	6.51028	-15174
		6.51458	6361	6.51458	6341	6.51458	-15161
		6.51898	6334	6.51898	6328	6.51898	-15175
		6.52328	6364	6.52328	6315	6.52328	-15132
		6.52758	6325	6.52758	6303	6.52758	-15159
		6.53188	6288	6.53188	6291	6.53188	-15184
		6.53628	6334	6.53628	6280	6.53628	-15127
		6.54058	6304	6.54058	6270	6.54058	-15147
		6.54488	6253	6.54488	6259	6.54488	-15187
		6.54928	6238	6.54928	6250	6.54928	-15193
		6.55358	6250	6.55358	6240	6.55358	-15171
		6.55788	6258	6.55788	6231	6.55788	-15154
		6.56218	6235	6.56218	6222	6.56218	-15168
		6.56658	6232	6.56658	6213	6.56658	-15162
		6.57088	6200	6.57088	6205	6.57088	-15186
		6.57518	6223	6.57518	6197	6.57518	-15155
		6.57958	6215	6.57958	6189	6.57958	-15155
		6.58388	6209	6.58388	6181	6.58388	-15153
		6.58818	6210	6.58818	6174	6.58818	-15145
		6.59248	6190	6.59248	6166	6.59248	-15157
		6.59688	6153	6.59688	6159	6.59688	-15187
		6.60118	6201	6.60118	6152	6.60118	-15132
		6.60548	6196	6.60548	6145	6.60548	-15130
		6.60988	6180	6.60988	6139	6.60988	-15140
		6.61418	6134	6.61418	6132	6.61418	-15179
		6.61848	6152	6.61848	6127	6.61848	-15156
		6.62288	6149	6.62288	6123	6.62288	-15155
		6.62718	6132	6.62718	6120	6.62718	-15169
		6.63148	6120	6.63148	6117	6.63148	-15178
		6.63578	6129	6.63578	6114	6.63578	-15166
		6.64018	6167	6.64018	6111	6.64018	-15125
		6.64448	6122	6.64448	6108	6.64448	-15167
		6.64878	6172	6.64878	6105	6.64878	-15114
		6.65318	6136	6.65318	6102	6.65318	-15147
		6.65748	6146	6.65748	6099	6.65748	-15134
		6.66178	6131	6.66178	6097	6.66178	-15147
		6.66608	6154	6.66608	6094	6.66608	-15121
		6.67048	6115	6.67048	6092	6.67048	-15158
		6.67478	6122	6.67478	6089	6.67478	-15148
		6.67908	6116	6.67908	6087	6.67908	-15152
		6.68348	6126	6.68348	6085	6.68348	-15140
		6.68778	6092	6.68778	6082	6.68778	-15171
		6.69208	6070	6.69208	6080	6.69208	-15191
		6.69638	6030	6.69638	6078	6.69638	-15229
		6.70078	6088	6.70078	6076	6.70078	-15169
		6.70508	6092	6.70508	6074	6.70508	-15163
		6.70938	6055	6.70938	6072	6.70938	-15198
		6.71378	6036	6.71378	6070	6.71378	-15215
		6.71808	6029	6.71808	6068	6.71808	-15220
		6.72238	6106	6.72238	6066	6.72238	-15141
		6.72678	6091	6.72678	6064	6.72678	-15154
		6.73108	6053	6.73108	6062	6.73108	-15190
		6.73538	6076	6.73538	6060	6.73538	-15165
		6.73968	6070	6.73968	6059	6.73968	-15170
		6.74408	6045	6.74408	6057	6.74408	-15193
		6.74838	6041	6.74838	6055	6.74838	-15195
		6.75268	6040	6.75268	6053	6.75268	-15194
		6.75708	6019	6.75708	6052	6.75708	-15214
		6.76138	6039	6.76138	6050	6.76138	-15192
		6.76568	6062	6.76568	6048	6.76568	-15167
		6.76998	6060	6.76998	6046	6.76998	-15167
		6.77438	6059	6.77438	6045	6.77438	-15167
		6.77868	5989	6.77868	6043	6.77868	-15235
		6.78298	5974	6.78298	6042	6.78298	-15249
		6.78738	5983	6.78738	6040	6.78738	-15238
		6.79168	6030	6.79168	6039	6.79168	-15190
		6.79598	6035	6.79598	6037	6.79598	-15183
		6.80028	5993	6.80028	6036	6.80028	-15224
		6.80468	6028	6.80468	6033	6.80468	-15186
		6.80898	6041	6.80898	6032	6.80898	-15172
		6.81328	6013	6.81328	6030	6.81328	-15198
		6.81768	6029	6.81768	6029	6.81768	-15181
		6.82198	5963	6.82198	6028	6.82198	-15246
		6.82628	5986	6.82628	6026	6.82628	-15221
		6.83058	6013	6.83058	6025	6.83058	-15193
		6.83498	6010	6.83498	6024	6.83498	-15195
		6.83928	5968	6.83928	6022	6.83928	-15235
		6.84358	6003	6.84358	6021	6.84358	-15199
		6.84798	5987	6.84798	6020	6.84798	-15214
		6.85228	5956	6.85228	6019	6.85228	-15244
		6.85658	5950	6.85658	6017	6.85658	-15248
		6.86098	5910	6.86098	6016	6.86098	-15287
		6.86528	5969	6.86528	6015	6.86528	-15227
		6.86958	5983	6.86958	6014	6.86958	-15212
		6.87388	5956	6.87388	6013	6.87388	-15238
		6.87828	5949	6.87828	6012	6.87828	-15244
		6.88258	5970	6.88258	6010	6.88258	-15221
		6.88688	5971	6.88688	6009	6.88688	-15219
		6.89128	5987	6.89128	6008	6.89128	-15202
		6.89558	5960	6.89558	6007	6.89558	-15228
		6.89988	5956	6.89988	6006	6.89988	-15231
		6.90418	5983	6.90418	6005	6.90418	-15203
		6.90858	5971	6.90858	6004	6.90858	-15214
		6.91288	5935	6.91288	6003	6.91288	-15249
		6.91718	5952	6.91718	6002	6.91718	-15231
		6.92158	5940	6.92158	6001	6.92158	-15242
		6.92588	5959	6.92588	6000	6.92588	-15222
		6.93018	5974	6.93018	5999	6.93018	-15206
		6.93448	5961	6.93448	5998	6.93448	-15218
		6.93888	5936	6.93888	5997	6.93888	-15242
		6.94318	5948	6.94318	5996	6.94318	-15229
		6.94748	5933	6.94748	5995	6.94748	-15243
		6.95188	5926	6.95188	5994	6.95188	-15249
		6.95618	5953	6.95618	5993	6.95618	-15221
		6.96048	5958	6.96048	5992	6.96048	-15215
		6.96488	5958	6.96488	5992	6.96488	-15215
		6.96918	5933	6.96918	5991	6.96918	-15239
		6.97348	5954	6.97348	5990	6.97348	-15217
		6.97778	5929	6.97778	5989	6.97778	-15241
		6.98218	5941	6.98218	5988	6.98218	-15228
		6.98648	5969	6.98648	5987	6.98648	-15199
		6.99078	5927	6.99078	5987	6.99078	-15241
		6.99518	5903	6.99518	5986	6.99518	-15264
		6.99948	5906	6.99948	5985	6.99948	-15260
		7.00378	5904	7.00378	5984	7.00378	-15261
		7.00808	5924	7.00808	5983	7.00808	-15240
		7.01248	5943	7.01248	5983	7.01248	-15221
		7.01678	5933	7.01678	5982	7.01678	-15230
		7.02108	5906	7.02108	5981	7.02108	-15256
		7.02548	5913	7.02548	5978	7.02548	-15246
		7.02978	5907	7.02978	5977	7.02978	-15251
		7.03408	5900	7.03408	5976	7.03408	-15257
		7.03838	5914	7.03838	5976	7.03838	-15243
		7.04278	5945	7.04278	5975	7.04278	-15211
		7.04708	5891	7.04708	5975	7.04708	-15265
		7.05138	5907	7.05138	5974	7.05138	-15248
		7.05578	5892	7.05578	5973	7.05578	-15262
		7.06008	5902	7.06008	5973	7.06008	-15252
		7.06438	5877	7.06438	5972	7.06438	-15276
		7.06878	5899	7.06878	5972	7.06878	-15254
		7.07308	5930	7.07308	5971	7.07308	-15222
		7.07738	5928	7.07738	5971	7.07738	-15224
		7.08168	5929	7.08168	5971	7.08168	-15223
		7.08608	5942	7.08608	5970	7.08608	-15209
		7.09038	5901	7.09038	5970	7.09038	-15250
		7.09468	5888	7.09468	5969	7.09468	-15262
		7.09908	5933	7.09908	5969	7.09908	-15217
		7.10338	5909	7.10338	5969	7.10338	-15241
		7.10768	5886	7.10768	5968	7.10768	-15263
		7.11198	5850	7.11198	5968	7.11198	-15299
		7.11638	5896	7.11638	5968	7.11638	-15253
		7.12068	5937	7.12068	5968	7.12068	-15212
		7.12498	5936	7.12498	5967	7.12498	-15212
		7.12938	5943	7.12938	5967	7.12938	-15205
		7.13368	5917	7.13368	5967	7.13368	-15231
		7.13798	5913	7.13798	5967	7.13798	-15235
		7.14228	5916	7.14228	5967	7.14228	-15232
		7.14668	5932	7.14668	5967	7.14668	-15216
		7.15098	5932	7.15098	5967	7.15098	-15216
		7.15528	5922	7.15528	5967	7.15528	-15226
		7.15968	5928	7.15968	5967	7.15968	-15220
		7.16398	5926	7.16398	5967	7.16398	-15222
		7.16828	5913	7.16828	5967	7.16828	-15235
		7.17268	5908	7.17268	5967	7.17268	-15240
		7.17698	5946	7.17698	5967	7.17698	-15202
		7.18128	5912	7.18128	5967	7.18128	-15236
		7.18558	5912	7.18558	5967	7.18558	-15236
		7.18998	5939	7.18998	5968	7.18998	-15210
		7.19428	5934	7.19428	5968	7.19428	-15215
		7.19858	5963	7.19858	5968	7.19858	-15186
		7.20298	5958	7.20298	5969	7.20298	-15192
		7.20728	5949	7.20728	5969	7.20728	-15201
		7.21158	5973	7.21158	5970	7.21158	-15178
		7.21588	5956	7.21588	5971	7.21588	-15196
		7.22028	5985	7.22028	5971	7.22028	-15167
		7.22458	5980	7.22458	5972	7.22458	-15173
		7.22888	5969	7.22888	5973	7.22888	-15185
		7.23328	5967	7.23328	5974	7.23328	-15188
		7.23758	5983	7.23758	5975	7.23758	-15173
		7.24188	5990	7.24188	5976	7.24188	-15167
		7.24618	6009	7.24618	5977	7.24618	-15149
		7.25058	5991	7.25058	5978	7.25058	-15168
		7.25488	5990	7.25488	5980	7.25488	-15171
		7.25918	5966	7.25918	5981	7.25918	-15196
		7.26358	5982	7.26358	5983	7.26358	-15182
		7.26788	5989	7.26788	5984	7.26788	-15176
		7.27218	5992	7.27218	5986	7.27218	-15175
		7.27658	5997	7.27658	5988	7.27658	-15172
		7.28088	6007	7.28088	5990	7.28088	-15164
		7.28518	6018	7.28518	5992	7.28518	-15155
		7.28948	6067	7.28948	5994	7.28948	-15108
		7.29388	6004	7.29388	5997	7.29388	-15174
		7.29818	5980	7.29818	6000	7.29818	-15201
		7.30248	6013	7.30248	6002	7.30248	-15170
		7.30688	6008	7.30688	6006	7.30688	-15179
		7.31118	6013	7.31118	6009	7.31118	-15177
		7.31548	6035	7.31548	6012	7.31548	-15158
		7.31978	6060	7.31978	6016	7.31978	-15137
		7.32418	6052	7.32418	6020	7.32418	-15149
		7.32848	6074	7.32848	6024	7.32848	-15131
		7.33278	6036	7.33278	6029	7.33278	-15174
		7.33718	6056	7.33718	6034	7.33718	-15159
		7.34148	6094	7.34148	6039	7.34148	-15126
		7.34578	6091	7.34578	6045	7.34578	-15135
		7.35008	6061	7.35008	6051	7.35008	-15171
		7.35448	6088	7.35448	6058	7.35448	-15151
		7.35878	6120	7.35878	6065	7.35878	-15126
		7.36308	6107	7.36308	6072	7.36308	-15146
		7.36748	6087	7.36748	6080	7.36748	-15174
		7.37178	6120	7.37178	6089	7.37178	-15150
		7.37608	6170	7.37608	6099	7.37608	-15110
		7.38048	6143	7.38048	6109	7.38048	-15147
		7.38478	6142	7.38478	6120	7.38478	-15159
		7.38908	6104	7.38908	6132	7.38908	-15209
		7.39338	6172	7.39338	6145	7.39338	-15154
		7.39778	6189	7.39778	6159	7.39778	-15151
		7.40208	6203	7.40208	6175	7.40208	-15153
		7.40638	6216	7.40638	6192	7.40638	-15157
		7.41078	6211	7.41078	6211	7.41078	-15181
		7.41508	6234	7.41508	6231	7.41508	-15178
		7.41938	6286	7.41938	6253	7.41938	-15148
		7.42368	6307	7.42368	6278	7.42368	-15152
		7.42808	6339	7.42808	6305	7.42808	-15147
		7.43238	6389	7.43238	6336	7.43238	-15128
		7.43668	6411	7.43668	6369	7.43668	-15139
		7.44108	6468	7.44108	6407	7.44108	-15120
		7.44538	6499	7.44538	6449	7.44538	-15131
		7.44968	6545	7.44968	6497	7.44968	-15133
		7.45398	6586	7.45398	6551	7.45398	-15146
		7.45838	6589	7.45838	6612	7.45838	-15204
		7.46268	6711	7.46268	6683	7.46268	-15153
		7.46698	6814	7.46698	6766	7.46698	-15133
		7.47138	6939	7.47138	6862	7.47138	-15104
		7.47568	7057	7.47568	6977	7.47568	-15101
		7.47998	7189	7.47998	7114	7.47998	-15106
		7.48438	7386	7.48438	7281	7.48438	-15076
		7.48868	7618	7.48868	7483	7.48868	-15046
		7.49298	7924	7.49298	7731	7.49298	-14988
		7.49728	8305	7.49728	8035	7.49728	-14911
		7.50168	8749	7.50168	8409	7.50168	-14841
		7.50598	9281	7.50598	8865	7.50598	-14765
		7.51028	9899	7.51028	9417	7.51028	-14699
		7.51468	10601	7.51468	10073	7.51468	-14653
		7.51898	11345	7.51898	10837	7.51898	-14673
		7.52328	12248	7.52328	11699	7.52328	-14632
		7.52758	13205	7.52758	12645	7.52758	-14621
		7.53198	14157	7.53198	13657	7.53198	-14681
		7.53628	15169	7.53628	14720	7.53628	-14732
		7.54058	16200	7.54058	15806	7.54058	-14787
		7.54498	17053	7.54498	16847	7.54498	-14975
		7.54928	17675	7.54928	17710	7.54928	-15216
		7.55358	17973	7.55358	18216	7.55358	-15424
		7.55788	17829	7.55788	18212	7.55788	-15564
		7.56228	17313	7.56228	17663	7.56228	-15531
		7.56658	16460	7.56658	16676	7.56658	-15397
		7.57088	15349	7.57088	15437	7.57088	-15269
		7.57528	14133	7.57528	14127	7.57528	-15175
		7.57958	12910	7.57958	12871	7.57958	-15142
		7.58388	11791	7.58388	11739	7.58388	-15129
		7.58828	10873	7.58828	10757	7.58828	-15065
		7.59258	10098	7.59258	9930	7.59258	-15013
		7.59688	9391	7.59688	9247	7.59688	-15037
		7.60118	8821	7.60118	8692	7.60118	-15052
		7.60558	8415	7.60558	8246	7.60558	-15012
		7.60988	8088	7.60988	7890	7.60988	-14983
		7.61418	7807	7.61418	7605	7.61418	-14979
		7.61858	7527	7.61858	7377	7.61858	-15031
		7.62288	7277	7.62288	7186	7.62288	-15090
		7.62718	7148	7.62718	7035	7.62718	-15068
		7.63148	7037	7.63148	6909	7.63148	-15053
		7.63588	6910	7.63588	6803	7.63588	-15074
		7.64018	6808	7.64018	6714	7.64018	-15087
		7.64448	6679	7.64448	6636	7.64448	-15138
		7.64888	6598	7.64888	6568	7.64888	-15151
		7.65318	6562	7.65318	6508	7.65318	-15127
		7.65748	6508	7.65748	6456	7.65748	-15129
		7.66178	6485	7.66178	6409	7.66178	-15105
		7.66618	6453	7.66618	6367	7.66618	-15095
		7.67048	6395	7.67048	6330	7.67048	-15116
		7.67478	6371	7.67478	6296	7.67478	-15106
		7.67918	6297	7.67918	6265	7.67918	-15149
		7.68348	6276	7.68348	6238	7.68348	-15143
		7.68778	6263	7.68778	6213	7.68778	-15131
		7.69208	6238	7.69208	6190	7.69208	-15133
		7.69648	6226	7.69648	6169	7.69648	-15124
		7.70078	6204	7.70078	6150	7.70078	-15127
		7.70508	6209	7.70508	6132	7.70508	-15104
		7.70948	6153	7.70948	6116	7.70948	-15144
		7.71378	6135	7.71378	6101	7.71378	-15147
		7.71808	6123	7.71808	6087	7.71808	-15145
		7.72248	6111	7.72248	6075	7.72248	-15145
		7.72678	6096	7.72678	6063	7.72678	-15148
		7.73108	6074	7.73108	6052	7.73108	-15159
		7.73538	6105	7.73538	6042	7.73538	-15118
		7.73978	6086	7.73978	6033	7.73978	-15128
		7.74408	6042	7.74408	6024	7.74408	-15163
		7.74838	6047	7.74838	6016	7.74838	-15150
		7.75278	6023	7.75278	6008	7.75278	-15166
		7.75708	6026	7.75708	6001	7.75708	-15156
		7.76138	6031	7.76138	5994	7.76138	-15144
		7.76568	6038	7.76568	5988	7.76568	-15131
		7.77008	6013	7.77008	5983	7.77008	-15151
		7.77438	6053	7.77438	5977	7.77438	-15105
		7.77868	6075	7.77868	5972	7.77868	-15078
		7.78308	6035	7.78308	5968	7.78308	-15114
		7.78738	5953	7.78738	5963	7.78738	-15191
		7.79168	5995	7.79168	5959	7.79168	-15145
		7.79608	6005	7.79608	5955	7.79608	-15131
		7.80038	5991	7.80038	5952	7.80038	-15142
		7.80468	5957	7.80468	5949	7.80468	-15173
		7.80898	5953	7.80898	5946	7.80898	-15174
		7.81338	5939	7.81338	5943	7.81338	-15185
		7.81768	5981	7.81768	5940	7.81768	-15140
		7.82198	5974	7.82198	5938	7.82198	-15145
		7.82638	5985	7.82638	5936	7.82638	-15132
		7.83068	5960	7.83068	5934	7.83068	-15155
		7.83498	5992	7.83498	5932	7.83498	-15121
		7.83928	5958	7.83928	5931	7.83928	-15154
		7.84368	5936	7.84368	5929	7.84368	-15174
		7.84798	5942	7.84798	5928	7.84798	-15167
		7.85228	5928	7.85228	5927	7.85228	-15180
		7.85668	5942	7.85668	5926	7.85668	-15165
		7.86098	5967	7.86098	5925	7.86098	-15139
		7.86528	5954	7.86528	5925	7.86528	-15152
		7.86958	5949	7.86958	5924	7.86958	-15156
		7.87398	5929	7.87398	5924	7.87398	-15176
		7.87828	5944	7.87828	5924	7.87828	-15161
		7.88258	5941	7.88258	5924	7.88258	-15164
		7.88698	5925	7.88698	5924	7.88698	-15180
		7.89128	5900	7.89128	5925	7.89128	-15206
		7.89558	5937	7.89558	5925	7.89558	-15169
		7.89998	5926	7.89998	5926	7.89998	-15181
		7.90428	5961	7.90428	5927	7.90428	-15147
		7.90858	5936	7.90858	5928	7.90858	-15173
		7.91288	5962	7.91288	5929	7.91288	-15148
		7.91728	5947	7.91728	5929	7.91728	-15163
		7.92158	5937	7.92158	5930	7.92158	-15174
		7.92588	5925	7.92588	5930	7.92588	-15186
		7.93028	5933	7.93028	5931	7.93028	-15179
		7.93458	5918	7.93458	5932	7.93458	-15195
		7.93888	5928	7.93888	5933	7.93888	-15186
		7.94318	5925	7.94318	5935	7.94318	-15191
		7.94758	5916	7.94758	5937	7.94758	-15202
		7.95188	5947	7.95188	5939	7.95188	-15173
		7.95618	5998	7.95618	5941	7.95618	-15124
		7.96058	5964	7.96058	5943	7.96058	-15160
		7.96488	5976	7.96488	5946	7.96488	-15151
		7.96918	6018	7.96918	5949	7.96918	-15112
		7.97348	5981	7.97348	5953	7.97348	-15153
		7.97788	5972	7.97788	5957	7.97788	-15166
		7.98218	5941	7.98218	5961	7.98218	-15201
		7.98648	5948	7.98648	5965	7.98648	-15198
		7.99088	5956	7.99088	5970	7.99088	-15195
		7.99518	5997	7.99518	5976	7.99518	-15160
		7.99948	5993	7.99948	5981	7.99948	-15169
		8.00378	6024	8.00378	5988	8.00378	-15145
		8.00818	5969	8.00818	5994	8.00818	-15206
		8.01248	5996	8.01248	6002	8.01248	-15187
		8.01678	6007	8.01678	6010	8.01678	-15184
		8.02118	5988	8.02118	6018	8.02118	-15211
		8.02548	5984	8.02548	6027	8.02548	-15224
		8.02978	5999	8.02978	6037	8.02978	-15219
		8.03418	6026	8.03418	6048	8.03418	-15203
		8.03848	6042	8.03848	6060	8.03848	-15199
		8.04278	6035	8.04278	6072	8.04278	-15218
		8.04708	6041	8.04708	6086	8.04708	-15226
		8.05148	6074	8.05148	6101	8.05148	-15208
		8.05578	6089	8.05578	6117	8.05578	-15209
		8.06008	6097	8.06008	6135	8.06008	-15219
		8.06448	6111	8.06448	6154	8.06448	-15224
		8.06878	6142	8.06878	6174	8.06878	-15213
		8.07308	6110	8.07308	6196	8.07308	-15267
		8.07738	6129	8.07738	6221	8.07738	-15273
		8.08178	6140	8.08178	6247	8.08178	-15288
		8.08608	6175	8.08608	6276	8.08608	-15282
		8.09038	6201	8.09038	6308	8.09038	-15288
		8.09478	6243	8.09478	6343	8.09478	-15281
		8.09908	6260	8.09908	6381	8.09908	-15302
		8.10338	6292	8.10338	6423	8.10338	-15312
		8.10768	6312	8.10768	6470	8.10768	-15339
		8.11208	6352	8.11208	6522	8.11208	-15351
		8.11638	6431	8.11638	6580	8.11638	-15330
		8.12068	6504	8.12068	6644	8.12068	-15321
		8.12508	6551	8.12508	6716	8.12508	-15346
		8.12938	6566	8.12938	6798	8.12938	-15413
		8.13368	6617	8.13368	6890	8.13368	-15454
		8.13808	6708	8.13808	6994	8.13808	-15467
		8.14238	6831	8.14238	7113	8.14238	-15463
		8.14668	7013	8.14668	7251	8.14668	-15419
		8.15098	7130	8.15098	7410	8.15098	-15461
		8.15538	7268	8.15538	7599	8.15538	-15512
		8.15968	7487	8.15968	7824	8.15968	-15518
		8.16398	7804	8.16398	8100	8.16398	-15477
		8.16838	8168	8.16838	8446	8.16838	-15459
		8.17268	8633	8.17268	8891	8.17268	-15439
		8.17698	9281	8.17698	9476	8.17698	-15376
		8.18128	10153	8.18128	10253	8.18128	-15281
		8.18568	11262	8.18568	11290	8.18568	-15209
		8.18998	12706	8.18998	12656	8.18998	-15131
		8.19428	14488	8.19428	14419	8.19428	-15112
		8.19868	16691	8.19868	16628	8.19868	-15118
		8.20298	19262	8.20298	19288	8.20298	-15207
		8.20728	22025	8.20728	22329	8.20728	-15485
		8.21158	24744	8.21158	25543	8.21158	-15980
		8.21598	27139	8.21598	28527	8.21598	-16569
		8.22028	28977	8.22028	30691	8.22028	-16895
		8.22458	30083	8.22458	31505	8.22458	-16603
		8.22898	30334	8.22898	30890	8.22898	-15737
		8.23328	29949	8.23328	29326	8.23328	-14558
		8.23758	29281	8.23758	27516	8.23758	-13416
		8.24198	28569	8.24198	26049	8.24198	-12661
		8.24628	28220	8.24628	25277	8.24628	-12238
		8.25058	28400	8.25058	25357	8.25058	-12138
		8.25488	29214	8.25488	26285	8.25488	-12252
		8.25928	30429	8.25928	27886	8.25928	-12638
		8.26358	31683	8.26358	29784	8.26358	-13282
		8.26788	32652	8.26788	31370	8.26788	-13899
		8.27228	32797	8.27228	31930	8.27228	-14314
		8.27658	31886	8.27658	31011	8.27658	-14306
		8.28088	29888	8.28088	28737	8.28088	-14030
		8.28518	27030	8.28518	25666	8.28518	-13817
		8.28958	23696	8.28958	22394	8.28958	-13879
		8.29388	20329	8.29388	19318	8.29388	-14170
		8.29818	17222	8.29818	16635	8.29818	-14594
		8.30258	14613	8.30258	14412	8.30258	-14980
		8.30688	12562	8.30688	12641	8.30688	-15260
		8.31118	10999	8.31118	11271	8.31118	-15453
		8.31548	9814	8.31548	10231	8.31548	-15598
		8.31988	8967	8.31988	9450	8.31988	-15664
		8.32418	8339	8.32418	8863	8.32418	-15705
		8.32848	7897	8.32848	8414	8.32848	-15698
		8.33288	7536	8.33288	8065	8.33288	-15710
		8.33718	7278	8.33718	7786	8.33718	-15689
		8.34148	7112	8.34148	7557	8.34148	-15626
		8.34588	6896	8.34588	7366	8.34588	-15651
		8.35018	6770	8.35018	7203	8.35018	-15614
		8.35448	6678	8.35448	7063	8.35448	-15566
		8.35878	6608	8.35878	6941	8.35878	-15514
		8.36318	6512	8.36318	6835	8.36318	-15504
		8.36748	6416	8.36748	6741	8.36748	-15506
		8.37178	6303	8.37178	6657	8.37178	-15535
		8.37618	6281	8.37618	6583	8.37618	-15483
		8.38048	6218	8.38048	6517	8.38048	-15480
		8.38478	6205	8.38478	6458	8.38478	-15434
		8.38908	6173	8.38908	6405	8.38908	-15413
		8.39348	6176	8.39348	6357	8.39348	-15362
		8.39778	6128	8.39778	6314	8.39778	-15367
		8.40208	6090	8.40208	6275	8.40208	-15366
		8.40648	6056	8.40648	6240	8.40648	-15365
		8.41078	6034	8.41078	6208	8.41078	-15355
		8.41508	6010	8.41508	6179	8.41508	-15350
		8.41938	5993	8.41938	6153	8.41938	-15341
		8.42378	6016	8.42378	6129	8.42378	-15294
		8.42808	6021	8.42808	6108	8.42808	-15268
		8.43238	5956	8.43238	6088	8.43238	-15313
		8.43678	5963	8.43678	6071	8.43678	-15289
		8.44108	5992	8.44108	6055	8.44108	-15244
		8.44538	5959	8.44538	6042	8.44538	-15264
		8.44978	5943	8.44978	6030	8.44978	-15268
		8.45408	5969	8.45408	6019	8.45408	-15231
		8.45838	5946	8.45838	6010	8.45838	-15245
		8.46268	5950	8.46268	6003	8.46268	-15234
		8.46708	5961	8.46708	5997	8.46708	-15217
		8.47138	5992	8.47138	5992	8.47138	-15181
		8.47568	5990	8.47568	5989	8.47568	-15180
		8.48008	5971	8.48008	5988	8.48008	-15198
		8.48438	5962	8.48438	5988	8.48438	-15207
		8.48868	5992	8.48868	5990	8.48868	-15179
		8.49298	5950	8.49298	5993	8.49298	-15224
		8.49738	5971	8.49738	5998	8.49738	-15208
		8.50168	6005	8.50168	6005	8.50168	-15181
		8.50598	6043	8.50598	6014	8.50598	-15152
		8.51038	6025	8.51038	6025	8.51038	-15181
		8.51468	6040	8.51468	6038	8.51468	-15179
		8.51898	6056	8.51898	6054	8.51898	-15179
		8.52328	6096	8.52328	6073	8.52328	-15158
		8.52768	6115	8.52768	6095	8.52768	-15161
		8.53198	6135	8.53198	6120	8.53198	-15166
		8.53628	6177	8.53628	6150	8.53628	-15154
		8.54068	6206	8.54068	6184	8.54068	-15159
		8.54498	6259	8.54498	6223	8.54498	-15145
		8.54928	6303	8.54928	6268	8.54928	-15146
		8.55368	6415	8.55368	6321	8.55368	-15087
		8.55798	6510	8.55798	6382	8.55798	-15053
		8.56228	6569	8.56228	6453	8.56228	-15065
		8.56658	6675	8.56658	6537	8.56658	-15043
		8.57098	6767	8.57098	6636	8.57098	-15050
		8.57528	6915	8.57528	6756	8.57528	-15022
		8.57958	7062	8.57958	6901	8.57958	-15020
		8.58398	7253	8.58398	7079	8.58398	-15007
		8.58828	7483	8.58828	7300	8.58828	-14998
		8.59258	7764	8.59258	7574	8.59258	-14991
		8.59688	8095	8.59688	7917	8.59688	-15003
		8.60128	8516	8.60128	8343	8.60128	-15008
		8.60558	8968	8.60558	8870	8.60558	-15083
		8.60988	9595	8.60988	9513	8.60988	-15099
		8.61428	10354	8.61428	10286	8.61428	-15113
		8.61858	11246	8.61858	11197	8.61858	-15132
		8.62288	12236	8.62288	12242	8.62288	-15187
		8.62718	13364	8.62718	13392	8.62718	-15209
		8.63158	14521	8.63158	14587	8.63158	-15247
		8.63588	15651	8.63588	15711	8.63588	-15241
		8.64018	16518	8.64018	16599	8.64018	-15262
		8.64458	17083	8.64458	17073	8.64458	-15171
		8.64888	17202	8.64888	17018	8.64888	-14997
		8.65318	16819	8.65318	16448	8.65318	-14810
		8.65748	16036	8.65748	15495	8.65748	-14640
		8.66188	14933	8.66188	14338	8.66188	-14586
		8.66618	13700	8.66618	13136	8.66618	-14617
		8.67048	12479	8.67048	11993	8.67048	-14695
		8.67488	11360	8.67488	10963	8.67488	-14784
		8.67918	10364	8.67918	10069	8.67918	-14886
		8.68348	9524	8.68348	9312	8.68348	-14969
		8.68788	8835	8.68788	8684	8.68788	-15030
		8.69218	8299	8.69218	8169	8.69218	-15051
		8.69648	7889	8.69648	7750	8.69648	-15042
		8.70078	7510	8.70078	7413	8.70078	-15084
		8.70518	7227	8.70518	7140	8.70518	-15094
		8.70948	6973	8.70948	6920	8.70948	-15128
		8.71378	6809	8.71378	6739	8.71378	-15111
		8.71818	6639	8.71818	6591	8.71818	-15133
		8.72248	6494	8.72248	6466	8.72248	-15153
		8.72678	6379	8.72678	6360	8.72678	-15162
		8.73108	6262	8.73108	6270	8.73108	-15189
		8.73548	6185	8.73548	6191	8.73548	-15187
		8.73978	6106	8.73978	6122	8.73978	-15197
		8.74408	6009	8.74408	6061	8.74408	-15233
		8.74848	5997	8.74848	6007	8.74848	-15191
		8.75278	5955	8.75278	5958	8.75278	-15184
		8.75708	5909	8.75708	5915	8.75708	-15187
		8.76138	5866	8.76138	5875	8.76138	-15190
		8.76578	5827	8.76578	5840	8.76578	-15194
		8.77008	5794	8.77008	5807	8.77008	-15194
		8.77438	5735	8.77438	5777	8.77438	-15223
		8.77878	5677	8.77878	5750	8.77878	-15254
		8.78308	5662	8.78308	5725	8.78308	-15244
		8.78738	5683	8.78738	5702	8.78738	-15200
		8.79178	5657	8.79178	5680	8.79178	-15204
		8.79608	5647	8.79608	5661	8.79608	-15195
		8.80038	5662	8.80038	5642	8.80038	-15161
		8.80468	5578	8.80468	5625	8.80468	-15228
		8.80908	5559	8.80908	5609	8.80908	-15231
		8.81338	5544	8.81338	5594	8.81338	-15231
		8.81768	5543	8.81768	5579	8.81768	-15217
		8.82208	5573	8.82208	5566	8.82208	-15174
		8.82638	5532	8.82638	5553	8.82638	-15202
		8.83068	5510	8.83068	5542	8.83068	-15213
		8.83498	5506	8.83498	5530	8.83498	-15205
		8.83938	5483	8.83938	5520	8.83938	-15218
		8.84368	5498	8.84368	5509	8.84368	-15192
		8.84798	5546	8.84798	5500	8.84798	-15135
		8.85238	5508	8.85238	5490	8.85238	-15163
		8.85668	5500	8.85668	5482	8.85668	-15163
		8.86098	5483	8.86098	5473	8.86098	-15171
		8.86528	5468	8.86528	5465	8.86528	-15178
		8.86968	5443	8.86968	5457	8.86968	-15195
		8.87398	5453	8.87398	5450	8.87398	-15178
		8.87828	5424	8.87828	5443	8.87828	-15200
		8.88268	5415	8.88268	5436	8.88268	-15202
		8.88698	5407	8.88698	5429	8.88698	-15203
		8.89128	5411	8.89128	5423	8.89128	-15193
		8.89568	5426	8.89568	5417	8.89568	-15172
		8.89998	5420	8.89998	5411	8.89998	-15172
		8.90428	5423	8.90428	5405	8.90428	-15163
		8.90858	5375	8.90858	5399	8.90858	-15205
		8.91298	5377	8.91298	5394	8.91298	-15198
		8.91728	5354	8.91728	5388	8.91728	-15215
		8.92158	5410	8.92158	5383	8.92158	-15154
		8.92598	5369	8.92598	5378	8.92598	-15190
		8.93028	5373	8.93028	5373	8.93028	-15181
		8.93458	5389	8.93458	5368	8.93458	-15160
		8.93888	5367	8.93888	5364	8.93888	-15178
		8.94328	5347	8.94328	5359	8.94328	-15193
		8.94758	5378	8.94758	5355	8.94758	-15158
		8.95188	5370	8.95188	5351	8.95188	-15162
		8.95628	5339	8.95628	5346	8.95628	-15188
		8.96058	5352	8.96058	5342	8.96058	-15171
		8.96488	5329	8.96488	5338	8.96488	-15190
		8.96918	5316	8.96918	5334	8.96918	-15199
		8.97358	5316	8.97358	5330	8.97358	-15195
		8.97788	5303	8.97788	5326	8.97788	-15204
		8.98218	5311	8.98218	5323	8.98218	-15193
		8.98658	5329	8.98658	5319	8.98658	-15171
		8.99088	5309	8.99088	5315	8.99088	-15187
		8.99518	5306	8.99518	5312	8.99518	-15187
		8.99958	5289	8.99958	5308	8.99958	-15200
		9.00388	5276	9.00388	5305	9.00388	-15210
		9.00818	5281	9.00818	5302	9.00818	-15202
		9.01248	5275	9.01248	5298	9.01248	-15204
		9.01688	5278	9.01688	5295	9.01688	-15198
		9.02118	5289	9.02118	5292	9.02118	-15184
		9.02548	5298	9.02548	5289	9.02548	-15172
		9.02988	5276	9.02988	5285	9.02988	-15190
		9.03418	5288	9.03418	5282	9.03418	-15175
		9.03848	5286	9.03848	5279	9.03848	-15174
		9.04278	5280	9.04278	5276	9.04278	-15177
		9.04718	5291	9.04718	5273	9.04718	-15163
		9.05148	5278	9.05148	5270	9.05148	-15173
		9.05578	5284	9.05578	5268	9.05578	-15165
		9.06018	5301	9.06018	5265	9.06018	-15145
		9.06448	5275	9.06448	5263	9.06448	-15169
		9.06878	5266	9.06878	5261	9.06878	-15176
		9.07308	5265	9.07308	5259	9.07308	-15175
		9.07748	5263	9.07748	5258	9.07748	-15176
		9.08178	5303	9.08178	5256	9.08178	-15134
		9.08608	5277	9.08608	5254	9.08608	-15158
		9.09048	5273	9.09048	5252	9.09048	-15160
		9.09478	5236	9.09478	5251	9.09478	-15196
		9.09908	5254	9.09908	5249	9.09908	-15176
		9.10348	5279	9.10348	5247	9.10348	-15149
		9.10778	5280	9.10778	5246	9.10778	-15147
		9.11208	5262	9.11208	5244	9.11208	-15163
		9.11638	5280	9.11638	5243	9.11638	-15144
		9.12078	5280	9.12078	5241	9.12078	-15142
		9.12508	5216	9.12508	5240	9.12508	-15205
		9.12938	5235	9.12938	5238	9.12938	-15184
		9.13378	5247	9.13378	5237	9.13378	-15171
		9.13808	5262	9.13808	5236	9.13808	-15155
		9.14238	5253	9.14238	5234	9.14238	-15162
		9.14668	5251	9.14668	5233	9.14668	-15163
		9.15108	5247	9.15108	5232	9.15108	-15166
		9.15538	5209	9.15538	5230	9.15538	-15202
		9.15968	5224	9.15968	5229	9.15968	-15186
		9.16408	5240	9.16408	5228	9.16408	-15169
		9.16838	5242	9.16838	5227	9.16838	-15166
		9.17268	5183	9.17268	5226	9.17268	-15224
		9.17698	5190	9.17698	5224	9.17698	-15215
		9.18138	5228	9.18138	5223	9.18138	-15176
		9.18568	5249	9.18568	5222	9.18568	-15154
		9.18998	5241	9.18998	5221	9.18998	-15161
		9.19438	5258	9.19438	5220	9.19438	-15143
		9.19868	5244	9.19868	5219	9.19868	-15156
		9.20298	5247	9.20298	5218	9.20298	-15152
		9.20738	5213	9.20738	5217	9.20738	-15185
		9.21168	5217	9.21168	5217	9.21168	-15181
		9.21598	5249	9.21598	5216	9.21598	-15148
		9.22028	5222	9.22028	5215	9.22028	-15174
		9.22468	5171	9.22468	5214	9.22468	-15224
		9.22898	5213	9.22898	5213	9.22898	-15181
		9.23328	5206	9.23328	5213	9.23328	-15188
		9.23768	5195	9.23768	5212	9.23768	-15198
		9.24198	5195	9.24198	5211	9.24198	-15197
		9.24628	5205	9.24628	5211	9.24628	-15187
		9.25058	5231	9.25058	5210	9.25058	-15160
		9.25498	5221	9.25498	5210	9.25498	-15170
		9.25928	5159	9.25928	5209	9.25928	-15231
		9.26358	5201	9.26358	5209	9.26358	-15189
		9.26798	5241	9.26798	5208	9.26798	-15148
		9.27228	5239	9.27228	5208	9.27228	-15150
		9.27658	5238	9.27658	5208	9.27658	-15151
		9.28088	5199	9.28088	5208	9.28088	-15190
		9.28528	5211	9.28528	5207	9.28528	-15177
		9.28958	5219	9.28958	5207	9.28958	-15169
		9.29388	5238	9.29388	5207	9.29388	-15150
		9.29828	5255	9.29828	5207	9.29828	-15133
		9.30258	5239	9.30258	5207	9.30258	-15149
		9.30688	5204	9.30688	5207	9.30688	-15184
		9.31128	5229	9.31128	5208	9.31128	-15160
		9.31558	5232	9.31558	5208	9.31558	-15157
		9.31988	5233	9.31988	5208	9.31988	-15156
		9.32418	5194	9.32418	5209	9.32418	-15196
		9.32858	5196	9.32858	5209	9.32858	-15194
		9.33288	5234	9.33288	5210	9.33288	-15157
		9.33718	5237	9.33718	5211	9.33718	-15155
		9.34158	5254	9.34158	5211	9.34158	-15138
		9.34588	5257	9.34588	5212	9.34588	-15136
		9.35018	5236	9.35018	5213	9.35018	-15158
		9.35448	5210	9.35448	5214	9.35448	-15185
		9.35888	5230	9.35888	5216	9.35888	-15167
		9.36318	5209	9.36318	5217	9.36318	-15189
		9.36748	5246	9.36748	5219	9.36748	-15154
		9.37188	5240	9.37188	5220	9.37188	-15161
		9.37618	5226	9.37618	5222	9.37618	-15177
		9.38048	5248	9.38048	5224	9.38048	-15157
		9.38478	5285	9.38478	5227	9.38478	-15123
		9.38918	5247	9.38918	5229	9.38918	-15163
		9.39348	5229	9.39348	5232	9.39348	-15184
		9.39778	5228	9.39778	5235	9.39778	-15188
		9.40218	5241	9.40218	5238	9.40218	-15178
		9.40648	5230	9.40648	5241	9.40648	-15192
		9.41078	5247	9.41078	5245	9.41078	-15179
		9.41518	5281	9.41518	5249	9.41518	-15149
		9.41948	5286	9.41948	5253	9.41948	-15148
		9.42378	5270	9.42378	5258	9.42378	-15169
		9.42808	5293	9.42808	5263	9.42808	-15151
		9.43248	5284	9.43248	5269	9.43248	-15166
		9.43678	5302	9.43678	5275	9.43678	-15154
		9.44108	5323	9.44108	5282	9.44108	-15140
		9.44548	5290	9.44548	5289	9.44548	-15180
		9.44978	5314	9.44978	5297	9.44978	-15164
		9.45408	5357	9.45408	5305	9.45408	-15129
		9.45838	5346	9.45838	5315	9.45838	-15150
		9.46278	5348	9.46278	5325	9.46278	-15158
		9.46708	5379	9.46708	5336	9.46708	-15138
		9.47138	5383	9.47138	5349	9.47138	-15147
		9.47578	5369	9.47578	5363	9.47578	-15175
		9.48008	5360	9.48008	5378	9.48008	-15199
		9.48438	5415	9.48438	5394	9.48438	-15160
		9.48868	5424	9.48868	5413	9.48868	-15170
		9.49308	5455	9.49308	5434	9.49308	-15160
		9.49738	5481	9.49738	5457	9.49738	-15157
		9.50168	5473	9.50168	5483	9.50168	-15191
		9.50608	5514	9.50608	5512	9.50608	-15179
		9.51038	5559	9.51038	5546	9.51038	-15168
		9.51468	5605	9.51468	5584	9.51468	-15160
		9.51908	5651	9.51908	5629	9.51908	-15159
		9.52338	5675	9.52338	5681	9.52338	-15187
		9.52768	5724	9.52768	5743	9.52768	-15200
		9.53198	5799	9.53198	5816	9.53198	-15198
		9.53638	5877	9.53638	5905	9.53638	-15209
		9.54068	6005	9.54068	6012	9.54068	-15188
		9.54498	6131	9.54498	6142	9.54498	-15192
		9.54938	6251	9.54938	6299	9.54938	-15229
		9.55368	6462	9.55368	6489	9.55368	-15208
		9.55798	6641	9.55798	6714	9.55798	-15254
		9.56228	6916	9.56228	6979	9.56228	-15244
		9.56668	7195	9.56668	7286	9.56668	-15272
		9.57098	7537	9.57098	7630	9.57098	-15274
		9.57528	7963	9.57528	8004	9.57528	-15222
		9.57968	8359	9.57968	8386	9.57968	-15208
		9.58398	8748	9.58398	8744	9.58398	-15177
		9.58828	9072	9.58828	9037	9.58828	-15146
		9.59258	9308	9.59258	9230	9.59258	-15103
		9.59698	9462	9.59698	9317	9.59698	-15036
		9.60128	9501	9.60128	9325	9.60128	-15005
		9.60558	9474	9.60558	9306	9.60558	-15013
		9.60998	9454	9.60998	9316	9.60998	-15043
		9.61428	9434	9.61428	9396	9.61428	-15143
		9.61858	9438	9.61858	9568	9.61858	-15311
		9.62288	9504	9.62288	9833	9.62288	-15510
		9.62728	9643	9.62728	10162	9.62728	-15700
		9.63158	9804	9.63158	10494	9.63158	-15871
		9.63588	9950	9.63588	10753	9.63588	-15984
		9.64028	10094	9.64028	10886	9.64028	-15973
		9.64458	10243	9.64458	10910	9.64458	-15848
		9.64888	10466	9.64888	10909	9.64888	-15624
		9.65328	10714	9.65328	10986	9.65328	-15453
[truncated: 2,621 more rows]

## Sheet: Fig1d
2Theta	standard	2Theta	Calculated	2Theta	Measured	2Theta	Measured minus calculated
19.3863	-58.0938	10.0151	414.02	10.0151	364.14	10.0151	-262.098
37.9621	-58.0938	10.0651	415.2	10.0651	364.14	10.0651	-260.918
39.3572	-58.0938	10.1151	411.22	10.1151	364.14	10.1151	-264.898
39.6893	-58.0938	10.1651	409.96	10.1651	364.14	10.1651	-266.158
46.0587	-58.0938	10.2151	417.85	10.2151	364.14	10.2151	-258.268
50.4149	-58.0938	10.2651	415.89	10.2651	364.14	10.2651	-260.228
60.6781	-58.0938	10.3151	411.89	10.3151	364.14	10.3151	-264.228
60.9202	-58.0938	10.3651	405.62	10.3651	364.14	10.3651	-270.498
66.9502	-58.0938	10.4151	407.36	10.4151	364.14	10.4151	-268.758
67.4088	-58.0938	10.4651	402.92	10.4651	364.14	10.4651	-273.198
70.8856	-58.0938	10.5151	401.99	10.5151	364.14	10.5151	-274.128
80.0626	-58.0938	10.5651	405.95	10.5651	364.14	10.5651	-270.168
80.518	-58.0938	10.6151	399.67	10.6151	364.14	10.6151	-276.448
80.9462	-58.0938	10.6651	395.49	10.6651	364.14	10.6651	-280.628
81.1602	-58.0938	10.7151	397.08	10.7151	364.14	10.7151	-279.038
84.6736	-58.0938	10.7651	400.97	10.7651	364.14	10.7651	-275.148
85.5221	-58.0938	10.8151	400.02	10.8151	364.14	10.8151	-276.098
88.1408	-58.0938	10.8651	392.46	10.8651	364.14	10.8651	-283.658
88.7751	-58.0938	10.9151	391.73	10.9151	364.14	10.9151	-284.388
97.246	-58.0938	10.9651	399.99	10.9651	364.14	10.9651	-276.128
97.4591	-58.0938	11.0151	396.31	11.0151	364.14	11.0151	-279.808
102.963	-58.0938	11.0651	396.33	11.0651	364.14	11.0651	-279.788
105.661	-58.0938	11.1151	391.28	11.1151	364.14	11.1151	-284.838
114.674	-58.0938	11.1651	388.79	11.1651	364.14	11.1651	-287.328
116.107	-58.0938	11.2151	387.98	11.2151	364.14	11.2151	-288.138
116.313	-58.0938	11.2651	389.22	11.2651	364.14	11.2651	-286.898
116.815	-58.0938	11.3151	389.58	11.3151	364.14	11.3151	-286.538
117.527	-58.0938	11.3651	394.17	11.3651	364.14	11.3651	-281.948
121.535	-58.0938	11.4151	390.77	11.4151	364.14	11.4151	-285.348
122.532	-58.0938	11.4651	379.67	11.4651	364.14	11.4651	-296.448
125.69	-58.0938	11.5151	383.55	11.5151	364.14	11.5151	-292.568
126.475	-58.0938	11.5651	377.7	11.5651	364.14	11.5651	-298.418
138.216	-58.0938	11.6151	383.88	11.6151	364.14	11.6151	-292.238
144.888	-58.0938	11.6651	384.18	11.6651	364.14	11.6651	-291.938
147.157	-58.0938	11.7151	381.94	11.7151	364.14	11.7151	-294.178
147.945	-58.0938	11.7651	382.44	11.7651	364.14	11.7651	-293.678
152.349	-58.0938	11.8151	379.82	11.8151	364.14	11.8151	-296.298
154.721	-58.0938	11.8651	378.91	11.8651	364.14	11.8651	-297.208
154.721	-58.0938	11.9151	380.33	11.9151	364.14	11.9151	-295.788
		11.9651	375.37	11.9651	364.14	11.9651	-300.748
		12.0151	378.71	12.0151	364.14	12.0151	-297.408
		12.0651	385.06	12.0651	364.14	12.0651	-291.058
		12.1151	385.52	12.1151	364.14	12.1151	-290.598
		12.1651	376.32	12.1651	364.14	12.1651	-299.798
		12.2151	382.52	12.2151	364.14	12.2151	-293.598
		12.2651	387.11	12.2651	364.14	12.2651	-289.008
		12.3151	379.75	12.3151	364.14	12.3151	-296.368
		12.3651	378.96	12.3651	364.14	12.3651	-297.158
		12.4151	372.92	12.4151	364.14	12.4151	-303.198
		12.4651	371.03	12.4651	364.14	12.4651	-305.088
		12.5151	373.06	12.5151	364.14	12.5151	-303.058
		12.5651	373.02	12.5651	364.14	12.5651	-303.098
		12.6151	375.6	12.6151	364.14	12.6151	-300.518
		12.6651	374.25	12.6651	364.14	12.6651	-301.868
		12.7151	364.43	12.7151	364.14	12.7151	-311.688
		12.7651	365.41	12.7651	364.14	12.7651	-310.708
		12.8151	375.17	12.8151	364.14	12.8151	-300.948
		12.8651	377.78	12.8651	364.14	12.8651	-298.338
		12.9151	378.85	12.9151	364.14	12.9151	-297.268
		12.9651	381.32	12.9651	364.14	12.9651	-294.798
		13.0151	373.84	13.0151	364.14	13.0151	-302.278
		13.0651	368.84	13.0651	364.14	13.0651	-307.278
		13.1151	374.55	13.1151	364.14	13.1151	-301.568
		13.1651	374.34	13.1651	364.14	13.1651	-301.778
		13.2151	365.04	13.2151	364.14	13.2151	-311.078
		13.2651	365.4	13.2651	364.14	13.2651	-310.718
		13.3151	370.42	13.3151	364.14	13.3151	-305.698
		13.3651	367.74	13.3651	364.14	13.3651	-308.378
		13.4151	375.95	13.4151	364.14	13.4151	-300.168
		13.4651	379.96	13.4651	364.14	13.4651	-296.158
		13.5151	368.82	13.5151	364.14	13.5151	-307.298
		13.5651	367.54	13.5651	364.14	13.5651	-308.578
		13.6151	365.94	13.6151	364.14	13.6151	-310.178
		13.6651	369.54	13.6651	364.14	13.6651	-306.578
		13.7151	369.4	13.7151	364.14	13.7151	-306.718
		13.7651	368.42	13.7651	364.14	13.7651	-307.698
		13.8151	365.85	13.8151	364.14	13.8151	-310.268
		13.8651	369.09	13.8651	364.14	13.8651	-307.028
		13.9151	356.59	13.9151	364.14	13.9151	-319.528
		13.9651	362.24	13.9651	364.14	13.9651	-313.878
		14.0151	367.02	14.0151	364.14	14.0151	-309.098
		14.0651	360.33	14.0651	364.14	14.0651	-315.788
		14.1151	368.58	14.1151	364.14	14.1151	-307.538
		14.1651	366.62	14.1651	364.14	14.1651	-309.498
		14.2151	367.24	14.2151	364.14	14.2151	-308.878
		14.2651	359.9	14.2651	364.14	14.2651	-316.218
		14.3151	367.38	14.3151	364.14	14.3151	-308.738
		14.3651	361.37	14.3651	364.14	14.3651	-314.748
		14.4151	365.76	14.4151	364.14	14.4151	-310.358
		14.4651	362.58	14.4651	364.14	14.4651	-313.538
		14.5151	359.92	14.5151	364.14	14.5151	-316.198
		14.5651	359.01	14.5651	364.14	14.5651	-317.108
		14.6151	360.32	14.6151	364.14	14.6151	-315.798
		14.6651	363.68	14.6651	364.14	14.6651	-312.438
		14.7151	368.11	14.7151	367.31	14.7151	-311.178
		14.7651	363.86	14.7651	367.38	14.7651	-315.498
		14.8151	365.32	14.8151	367.45	14.8151	-314.108
		14.8651	361.77	14.8651	367.54	14.8651	-317.748
		14.9151	350.08	14.9151	367.45	14.9151	-329.348
		14.9651	348.46	14.9651	367.36	14.9651	-330.878
		15.0151	354.61	15.0151	367.28	15.0151	-324.648
		15.0651	361.79	15.0651	367.2	15.0651	-317.388
		15.1151	364.9	15.1151	367.12	15.1151	-314.198
		15.1651	357.49	15.1651	367.04	15.1651	-321.528
		15.2151	365.81	15.2151	366.97	15.2151	-313.138
		15.2651	362.05	15.2651	366.9	15.2651	-316.828
		15.3151	352.92	15.3151	366.84	15.3151	-325.898
		15.3651	357.26	15.3651	366.77	15.3651	-321.488
		15.4151	357.76	15.4151	366.72	15.4151	-320.938
		15.4651	354.83	15.4651	366.66	15.4651	-323.808
		15.5151	361.28	15.5151	366.61	15.5151	-317.308
		15.5651	357.62	15.5651	366.57	15.5651	-320.928
		15.6151	361.59	15.6151	366.53	15.6151	-316.918
		15.6651	357.99	15.6651	366.49	15.6651	-320.478
		15.7151	365.24	15.7151	366.47	15.7151	-313.208
		15.7651	362.03	15.7651	366.44	15.7651	-316.388
		15.8151	351.7	15.8151	366.42	15.8151	-326.698
		15.8651	359.71	15.8651	366.41	15.8651	-318.678
		15.9151	360.85	15.9151	366.41	15.9151	-317.538
		15.9651	363.42	15.9651	366.41	15.9651	-314.968
		16.0151	359.23	16.0151	366.42	16.0151	-319.168
		16.0651	354.67	16.0651	366.44	16.0651	-323.748
		16.1151	353.48	16.1151	366.46	16.1151	-324.958
		16.1651	352.49	16.1651	366.5	16.1651	-325.988
		16.2151	360.48	16.2151	366.54	16.2151	-318.038
		16.2651	358.58	16.2651	366.59	16.2651	-319.988
		16.3151	363.92	16.3151	366.66	16.3151	-314.718
		16.3651	363.27	16.3651	366.74	16.3651	-315.448
		16.4151	351.45	16.4151	366.82	16.4151	-327.348
		16.4651	349.39	16.4651	366.92	16.4651	-329.508
		16.5151	354.41	16.5151	367.04	16.5151	-324.608
		16.5651	363.19	16.5651	367.17	16.5651	-315.958
		16.6151	361.82	16.6151	367.32	16.6151	-317.478
		16.6651	348.59	16.6651	367.48	16.6651	-330.868
		16.7151	353.18	16.7151	367.66	16.7151	-326.458
		16.7651	355.92	16.7651	367.86	16.7651	-323.918
		16.8151	357.79	16.8151	368.08	16.8151	-322.268
		16.8651	360.72	16.8651	368.33	16.8651	-319.588
		16.9151	358.55	16.9151	368.6	16.9151	-322.028
		16.9651	355.77	16.9651	368.9	16.9651	-325.108
		17.0151	354.57	17.0151	369.22	17.0151	-326.628
		17.0651	358.54	17.0651	369.58	17.0651	-323.018
		17.1151	357.7	17.1151	369.97	17.1151	-324.248
		17.1651	358.26	17.1651	370.4	17.1651	-324.118
		17.2151	360.61	17.2151	370.87	17.2151	-322.238
		17.2651	363.2	17.2651	371.38	17.2651	-320.158
		17.3151	357.52	17.3151	371.95	17.3151	-326.408
		17.3651	356.24	17.3651	372.56	17.3651	-328.298
		17.4151	356.13	17.4151	373.24	17.4151	-329.088
		17.4651	349.3	17.4651	373.98	17.4651	-336.658
		17.5151	356.99	17.5151	374.79	17.5151	-329.778
		17.5651	361.97	17.5651	375.68	17.5651	-325.688
		17.6151	369.82	17.6151	376.66	17.6151	-318.818
		17.6651	368.21	17.6651	377.73	17.6651	-321.498
		17.7151	361.91	17.7151	378.92	17.7151	-328.988
		17.7651	369.93	17.7651	380.23	17.7651	-322.278
		17.8151	375.45	17.8151	381.67	17.8151	-318.198
		17.8651	380.02	17.8651	383.27	17.8651	-315.228
		17.9151	382.66	17.9151	385.05	17.9151	-314.368
		17.9651	389.05	17.9651	387.02	17.9651	-309.948
		18.0151	393.94	18.0151	389.22	18.0151	-307.258
		18.0651	394.63	18.0651	391.68	18.0651	-309.028
		18.1151	394.11	18.1151	394.43	18.1151	-312.298
		18.1651	399.63	18.1651	397.53	18.1651	-309.878
		18.2151	404.98	18.2151	401.03	18.2151	-308.028
		18.2651	421.03	18.2651	405	18.2651	-295.948
		18.3151	435.58	18.3151	409.51	18.3151	-285.908
		18.3651	449.89	18.3651	414.68	18.3651	-276.768
		18.4151	463.84	18.4151	420.64	18.4151	-268.778
		18.4651	477.85	18.4651	427.59	18.4651	-261.718
		18.5151	489.32	18.5151	435.78	18.5151	-258.438
		18.5651	511.66	18.5651	445.6	18.5651	-245.918
		18.6151	544.91	18.6151	457.64	18.6151	-224.708
		18.6651	558.93	18.6651	472.75	18.6651	-225.798
		18.7151	591.31	18.7151	492.2	18.7151	-212.868
		18.7651	616.42	18.7651	517.76	18.7651	-213.318
		18.8151	662.4	18.8151	551.8	18.8151	-201.378
		18.8651	715.26	18.8651	597.32	18.8651	-194.038
		18.9151	766.48	18.9151	657.78	18.9151	-203.278
		18.9651	822.23	18.9651	736.79	18.9651	-226.538
		19.0151	917.01	19.0151	837.59	19.0151	-232.558
		19.0651	1010.54	19.0651	962.26	19.0651	-263.698
		19.1151	1112.74	19.1151	1110.77	19.1151	-310.008
		19.1651	1220.06	19.1651	1279.58	19.1651	-371.498
		19.2151	1361.23	19.2151	1459.63	19.2151	-410.378
		19.2651	1502.6	19.2651	1633.75	19.2651	-443.128
		19.3151	1638.78	19.3151	1775.41	19.3151	-448.608
		19.3651	1723.54	19.3651	1853.58	19.3651	-442.018
		19.4151	1745.58	19.4151	1846.74	19.4151	-413.138
		19.4651	1690.68	19.4651	1756.85	19.4651	-378.148
		19.5151	1604.16	19.5151	1607.97	19.5151	-315.788
		19.5651	1479.67	19.5651	1431.14	19.5651	-263.448
		19.6151	1313.73	19.6151	1251.58	19.6151	-249.828
		19.6651	1156.52	19.6651	1085.09	19.6651	-240.548
		19.7151	1007.87	19.7151	939.72	19.7151	-243.828
		19.7651	897.96	19.7651	818.38	19.7651	-232.398
		19.8151	814.95	19.8151	720.71	19.8151	-217.738
		19.8651	735.59	19.8651	644.39	19.8651	-220.778
		19.9151	661.83	19.9151	586.09	19.9151	-236.238
		19.9651	621.71	19.9651	542.19	19.9651	-232.458
		20.0151	570.77	20.0151	509.27	20.0151	-250.478
		20.0651	518.99	20.0651	484.44	20.0651	-277.428
		20.1151	489.17	20.1151	465.42	20.1151	-288.228
		20.1651	472.93	20.1651	450.5	20.1651	-289.548
		20.2151	453.77	20.2151	438.52	20.2151	-296.728
		20.2651	436.64	20.2651	428.64	20.2651	-303.978
		20.3151	426.15	20.3151	420.33	20.3151	-306.158
		20.3651	414.79	20.3651	413.22	20.3651	-310.408
		20.4151	398.89	20.4151	407.05	20.4151	-320.138
		20.4651	394.02	20.4651	401.66	20.4651	-319.618
		20.5151	393.78	20.5151	396.9	20.5151	-315.098
		20.5651	391.77	20.5651	392.68	20.5651	-312.888
		20.6151	384.86	20.6151	388.92	20.6151	-316.038
		20.6651	379.67	20.6651	385.54	20.6651	-317.848
		20.7151	375.66	20.7151	382.5	20.7151	-318.818
		20.7651	373.07	20.7651	379.76	20.7651	-318.668
		20.8151	375.92	20.8151	377.26	20.8151	-313.318
		20.8651	370.27	20.8651	374.99	20.8651	-316.698
		20.9151	361.25	20.9151	372.91	20.9151	-323.638
		20.9651	359.04	20.9651	371.01	20.9651	-323.948
		21.0151	364.74	21.0151	369.25	21.0151	-316.488
		21.0651	361.02	21.0651	367.63	21.0651	-318.588
		21.1151	359.75	21.1151	366.14	21.1151	-318.368
		21.1651	366.34	21.1651	364.75	21.1651	-310.388
		21.2151	370.05	21.2151	363.45	21.2151	-305.378
		21.2651	370.93	21.2651	362.24	21.2651	-303.288
		21.3151	360.18	21.3151	361.11	21.3151	-312.908
		21.3651	356.51	21.3651	360.05	21.3651	-315.518
		21.4151	358.67	21.4151	359.06	21.4151	-312.368
		21.4651	358.92	21.4651	358.12	21.4651	-311.178
		21.5151	353.25	21.5151	357.23	21.5151	-315.958
		21.5651	357.21	21.5651	356.39	21.5651	-311.158
		21.6151	359.05	21.6151	355.6	21.6151	-308.528
		21.6651	357.84	21.6651	354.85	21.6651	-308.988
		21.7151	349.93	21.7151	354.13	21.7151	-316.178
		21.7651	342.58	21.7651	353.45	21.7651	-322.848
		21.8151	347.98	21.8151	352.79	21.8151	-316.788
		21.8651	348.28	21.8651	352.17	21.8651	-315.868
		21.9151	346.13	21.9151	351.57	21.9151	-317.418
		21.9651	357.85	21.9651	351	21.9651	-305.128
		22.0151	354.8	22.0151	350.45	22.0151	-307.628
		22.0651	352.3	22.0651	349.92	22.0651	-309.598
		22.1151	357.37	22.1151	349.41	22.1151	-304.018
		22.1651	358.1	22.1651	348.92	22.1651	-302.798
		22.2151	358.19	22.2151	348.45	22.2151	-302.238
		22.2651	344.53	22.2651	347.99	22.2651	-315.438
		22.3151	352.03	22.3151	347.55	22.3151	-307.498
		22.3651	354.05	22.3651	347.12	22.3651	-305.048
		22.4151	350.15	22.4151	346.7	22.4151	-308.528
		22.4651	345.9	22.4651	346.3	22.4651	-312.378
		22.5151	344.27	22.5151	345.9	22.5151	-313.608
		22.5651	341.88	22.5651	345.52	22.5651	-315.618
		22.6151	354.55	22.6151	345.15	22.6151	-302.578
		22.6651	347.67	22.6651	344.78	22.6651	-309.088
		22.7151	342.46	22.7151	344.43	22.7151	-313.948
		22.7651	345.34	22.7651	344.08	22.7651	-310.718
		22.8151	348.77	22.8151	343.74	22.8151	-306.948
		22.8651	346.3	22.8651	343.41	22.8651	-309.088
		22.9151	342.95	22.9151	343.09	22.9151	-312.118
		22.9651	343.14	22.9651	342.77	22.9651	-311.608
		23.0151	341.23	23.0151	342.46	23.0151	-313.208
		23.0651	338.11	23.0651	342.15	23.0651	-316.018
		23.1151	333.91	23.1151	341.85	23.1151	-319.918
		23.1651	340.51	23.1651	341.56	23.1651	-313.028
		23.2151	337.29	23.2151	341.27	23.2151	-315.958
		23.2651	341.45	23.2651	340.98	23.2651	-311.508
		23.3151	346.04	23.3151	340.7	23.3151	-306.638
		23.3651	342.03	23.3651	340.42	23.3651	-310.368
		23.4151	330.47	23.4151	340.15	23.4151	-321.658
		23.4651	329.42	23.4651	339.88	23.4651	-322.438
		23.5151	333.42	23.5151	339.62	23.5151	-318.178
		23.5651	335.15	23.5651	339.36	23.5651	-316.188
		23.6151	334.04	23.6151	339.1	23.6151	-317.038
		23.6651	338.72	23.6651	338.84	23.6651	-312.098
		23.7151	336.22	23.7151	338.59	23.7151	-314.348
		23.7651	335.11	23.7651	338.34	23.7651	-315.208
		23.8151	337.61	23.8151	338.1	23.8151	-312.468
		23.8651	337.04	23.8651	337.86	23.8651	-312.798
		23.9151	330.51	23.9151	337.61	23.9151	-319.078
		23.9651	336.45	23.9651	337.38	23.9651	-312.908
		24.0151	330.95	24.0151	337.14	24.0151	-318.168
		24.0651	331.2	24.0651	336.91	24.0651	-317.688
		24.1151	331.02	24.1151	336.68	24.1151	-317.638
		24.1651	325.68	24.1651	336.45	24.1651	-322.748
		24.2151	330.87	24.2151	336.22	24.2151	-317.328
		24.2651	331.12	24.2651	335.99	24.2651	-316.848
		24.3151	327.27	24.3151	335.77	24.3151	-320.478
		24.3651	330.98	24.3651	335.55	24.3651	-316.548
		24.4151	332.34	24.4151	335.33	24.4151	-314.968
		24.4651	332.1	24.4651	335.11	24.4651	-314.988
		24.5151	332.93	24.5151	334.89	24.5151	-313.938
		24.5651	336.53	24.5651	334.68	24.5651	-310.128
		24.6151	339.87	24.6151	334.46	24.6151	-306.568
		24.6651	334.07	24.6651	334.25	24.6651	-312.158
		24.7151	330.85	24.7151	334.04	24.7151	-315.168
		24.7651	331.3	24.7651	333.83	24.7651	-314.508
		24.8151	328.25	24.8151	333.62	24.8151	-317.348
		24.8651	328.99	24.8651	331.11	24.8651	-314.098
		24.9151	334.56	24.9151	330.94	24.9151	-308.358
		24.9651	328.9	24.9651	330.78	24.9651	-313.858
		25.0151	333.94	25.0151	330.61	25.0151	-308.648
		25.0651	326.39	25.0651	330.45	25.0651	-316.038
		25.1151	329.32	25.1151	330.28	25.1151	-312.938
		25.1651	327.56	25.1651	330.11	25.1651	-314.528
		25.2151	323.03	25.2151	329.95	25.2151	-318.898
		25.2651	329.55	25.2651	329.78	25.2651	-312.208
		25.3151	328.16	25.3151	329.62	25.3151	-313.438
		25.3651	330.93	25.3651	329.45	25.3651	-310.498
		25.4151	330.93	25.4151	329.29	25.4151	-310.338
		25.4651	321.71	25.4651	329.12	25.4651	-319.388
		25.5151	325.64	25.5151	328.96	25.5151	-315.298
		25.5651	333.72	25.5651	328.79	25.5651	-307.048
		25.6151	333.78	25.6151	328.63	25.6151	-306.828
		25.6651	329.89	25.6651	328.46	25.6651	-310.548
		25.7151	326.04	25.7151	328.3	25.7151	-314.238
		25.7651	319.35	25.7651	328.13	25.7651	-320.758
		25.8151	318.77	25.8151	327.97	25.8151	-321.178
		25.8651	321.13	25.8651	327.8	25.8651	-318.648
		25.9151	320.46	25.9151	327.64	25.9151	-319.158
		25.9651	312.29	25.9651	327.47	25.9651	-327.158
		26.0151	325.75	26.0151	327.31	26.0151	-313.538
		26.0651	323.58	26.0651	327.14	26.0651	-315.538
		26.1151	316.47	26.1151	326.97	26.1151	-322.478
		26.1651	318.85	26.1651	326.81	26.1651	-319.938
		26.2151	318.74	26.2151	326.64	26.2151	-319.878
		26.2651	321.13	26.2651	326.48	26.2651	-317.328
		26.3151	320.45	26.3151	326.31	26.3151	-317.838
		26.3651	326.52	26.3651	326.15	26.3651	-311.608
		26.4151	329.54	26.4151	325.98	26.4151	-308.418
		26.4651	321.14	26.4651	325.82	26.4651	-316.658
		26.5151	319.88	26.5151	325.65	26.5151	-317.748
		26.5651	318.95	26.5651	325.49	26.5651	-318.518
		26.6151	317.96	26.6151	325.32	26.6151	-319.338
		26.6651	319.2	26.6651	325.16	26.6651	-317.938
		26.7151	319.49	26.7151	324.99	26.7151	-317.478
		26.7651	319.55	26.7651	324.83	26.7651	-317.258
		26.8151	322.93	26.8151	324.66	26.8151	-313.708
		26.8651	323.96	26.8651	324.5	26.8651	-312.518
		26.9151	320.31	26.9151	324.33	26.9151	-315.998
		26.9651	316.28	26.9651	324.17	26.9651	-319.868
		27.0151	315.45	27.0151	324	27.0151	-320.528
		27.0651	319.56	27.0651	323.83	27.0651	-316.248
		27.1151	312.37	27.1151	323.67	27.1151	-323.278
		27.1651	313.06	27.1651	323.5	27.1651	-322.418
		27.2151	323.06	27.2151	323.34	27.2151	-312.258
		27.2651	322.14	27.2651	323.17	27.2651	-313.008
		27.3151	321.03	27.3151	323.01	27.3151	-313.958
		27.3651	322.71	27.3651	322.84	27.3651	-312.108
		27.4151	313.6	27.4151	322.68	27.4151	-321.058
		27.4651	316.54	27.4651	322.51	27.4651	-317.948
		27.5151	317.14	27.5151	322.35	27.5151	-317.188
		27.5651	320.57	27.5651	322.18	27.5651	-313.588
		27.6151	323.34	27.6151	322.02	27.6151	-310.658
		27.6651	317.11	27.6651	321.85	27.6651	-316.718
		27.7151	319.79	27.7151	321.69	27.7151	-313.878
		27.7651	324.04	27.7651	321.52	27.7651	-309.458
		27.8151	321.35	27.8151	321.36	27.8151	-311.988
		27.8651	318.54	27.8651	321.19	27.8651	-314.628
		27.9151	315.14	27.9151	321.03	27.9151	-317.868
		27.9651	315.92	27.9651	320.86	27.9651	-316.918
		28.0151	318.86	28.0151	320.69	28.0151	-313.808
		28.0651	317.16	28.0651	320.53	28.0651	-315.348
		28.1151	312.86	28.1151	320.36	28.1151	-319.478
		28.1651	306.09	28.1651	320.2	28.1651	-326.088
		28.2151	311.51	28.2151	320.03	28.2151	-320.498
		28.2651	311.79	28.2651	319.87	28.2651	-320.058
		28.3151	313.16	28.3151	319.7	28.3151	-318.518
		28.3651	318.6	28.3651	319.54	28.3651	-312.918
		28.4151	313.25	28.4151	319.37	28.4151	-318.098
		28.4651	322.17	28.4651	319.21	28.4651	-309.018
		28.5151	320.16	28.5151	319.06	28.5151	-310.878
		28.5651	317.92	28.5651	318.99	28.5651	-313.048
		28.6151	312.78	28.6151	318.92	28.6151	-318.118
		28.6651	312.77	28.6651	318.84	28.6651	-318.048
		28.7151	313.85	28.7151	318.77	28.7151	-316.898
		28.7651	316.18	28.7651	318.69	28.7651	-314.488
		28.8151	318.83	28.8151	318.62	28.8151	-311.768
		28.8651	324.3	28.8651	318.55	28.8651	-306.228
		28.9151	313.88	28.9151	318.47	28.9151	-316.568
		28.9651	314.73	28.9651	318.4	28.9651	-315.648
		29.0151	318.52	29.0151	318.33	29.0151	-311.788
		29.0651	321.49	29.0651	318.25	29.0651	-308.738
		29.1151	315.36	29.1151	318.18	29.1151	-314.798
		29.1651	313.43	29.1651	318.11	29.1651	-316.658
		29.2151	312.98	29.2151	318.03	29.2151	-317.028
		29.2651	321.8	29.2651	317.96	29.2651	-308.138
		29.3151	314.22	29.3151	317.88	29.3151	-315.638
		29.3651	311.36	29.3651	317.81	29.3651	-318.428
		29.4151	317.15	29.4151	317.74	29.4151	-312.568
		29.4651	320.79	29.4651	317.66	29.4651	-308.848
		29.5151	318.41	29.5151	317.59	29.5151	-311.158
		29.5651	309.32	29.5651	317.52	29.5651	-320.178
		29.6151	319.26	29.6151	317.44	29.6151	-310.158
		29.6651	323.32	29.6651	317.37	29.6651	-306.028
		29.7151	317.32	29.7151	317.3	29.7151	-311.958
		29.7651	314.55	29.7651	317.22	29.7651	-314.648
		29.8151	317.74	29.8151	317.15	29.8151	-311.388
		29.8651	309.33	29.8651	317.07	29.8651	-319.718
		29.9151	312.2	29.9151	317	29.9151	-316.778
		29.9651	322.27	29.9651	316.93	29.9651	-306.638
		30.0151	316.96	30.0151	316.85	30.0151	-311.868
		30.0651	313.98	30.0651	316.78	30.0651	-314.778
		30.1151	318.1	30.1151	316.71	30.1151	-310.588
		30.1651	312.33	30.1651	316.63	30.1651	-316.278
		30.2151	311.55	30.2151	316.56	30.2151	-316.988
		30.2651	319.19	30.2651	316.49	30.2651	-309.278
		30.3151	316.62	30.3151	316.41	30.3151	-311.768
		30.3651	316.68	30.3651	316.34	30.3651	-311.638
		30.4151	311.74	30.4151	316.26	30.4151	-316.498
		30.4651	310.36	30.4651	316.19	30.4651	-317.808
		30.5151	316.98	30.5151	316.12	30.5151	-311.118
		30.5651	315.4	30.5651	316.04	30.5651	-312.618
		30.6151	313.6	30.6151	315.97	30.6151	-314.348
		30.6651	313.08	30.6651	315.9	30.6651	-314.798
		30.7151	310.24	30.7151	315.82	30.7151	-317.558
		30.7651	315.54	30.7651	315.75	30.7651	-312.188
		30.8151	316.1	30.8151	315.68	30.8151	-311.558
		30.8651	314.99	30.8651	315.6	30.8651	-312.588
		30.9151	310.31	30.9151	315.53	30.9151	-317.198
		30.9651	306.02	30.9651	315.45	30.9651	-321.408
		31.0151	312.55	31.0151	315.38	31.0151	-314.808
		31.0651	316.11	31.0651	315.31	31.0651	-311.178
		31.1151	308.88	31.1151	315.23	31.1151	-318.328
		31.1651	315.91	31.1651	315.16	31.1651	-311.228
		31.2151	310.72	31.2151	315.09	31.2151	-316.348
		31.2651	307.51	31.2651	315.01	31.2651	-319.478
		31.3151	307.3	31.3151	314.94	31.3151	-319.618
		31.3651	308.17	31.3651	314.87	31.3651	-318.678
		31.4151	305.67	31.4151	314.79	31.4151	-321.098
		31.4651	303.39	31.4651	314.72	31.4651	-323.308
		31.5151	300.58	31.5151	314.64	31.5151	-326.038
		31.5651	306.86	31.5651	314.57	31.5651	-319.688
		31.6151	306.44	31.6151	314.5	31.6151	-320.038
		31.6651	318.93	31.6651	314.42	31.6651	-307.468
		31.7151	318.14	31.7151	314.35	31.7151	-308.188
		31.7651	313.07	31.7651	314.28	31.7651	-313.188
		31.8151	312.77	31.8151	314.2	31.8151	-313.408
		31.8651	316.7	31.8651	314.13	31.8651	-309.408
		31.9151	310.66	31.9151	314.06	31.9151	-315.378
		31.9651	318.38	31.9651	313.98	31.9651	-307.578
		32.0151	313.24	32.0151	313.91	32.0151	-312.648
		32.0651	312.76	32.0651	313.83	32.0651	-313.048
		32.1151	316.48	32.1151	313.76	32.1151	-309.258
		32.1651	316.28	32.1651	313.69	32.1651	-309.388
		32.2151	318.46	32.2151	313.61	32.2151	-307.128
		32.2651	316.3	32.2651	313.54	32.2651	-309.218
		32.3151	317.24	32.3151	314.67	32.3151	-309.408
		32.3651	320.32	32.3651	314.62	32.3651	-306.278
		32.4151	309.71	32.4151	314.57	32.4151	-316.838
		32.4651	304.66	32.4651	314.52	32.4651	-321.838
		32.5151	309.52	32.5151	314.47	32.5151	-316.928
		32.5651	308.13	32.5651	314.42	32.5651	-318.268
		32.6151	308.01	32.6151	314.37	32.6151	-318.338
		32.6651	309.84	32.6651	314.32	32.6651	-316.458
		32.7151	309.46	32.7151	314.27	32.7151	-316.788
		32.7651	315.34	32.7651	314.23	32.7651	-310.868
		32.8151	316.78	32.8151	314.18	32.8151	-309.378
		32.8651	314.63	32.8651	314.14	32.8651	-311.488
		32.9151	316.02	32.9151	314.09	32.9151	-310.048
		32.9651	315.23	32.9651	314.05	32.9651	-310.798
		33.0151	307.7	33.0151	314.01	33.0151	-318.288
		33.0651	307.91	33.0651	313.96	33.0651	-318.028
		33.1151	313.7	33.1151	313.92	33.1151	-312.198
		33.1651	311.94	33.1651	313.88	33.1651	-313.918
		33.2151	313.05	33.2151	313.85	33.2151	-312.778
		33.2651	309.9	33.2651	313.81	33.2651	-315.888
		33.3151	309.31	33.3151	313.77	33.3151	-316.438
		33.3651	312.01	33.3651	313.74	33.3651	-313.708
		33.4151	308.8	33.4151	313.7	33.4151	-316.878
		33.4651	312.45	33.4651	313.67	33.4651	-313.198
		33.5151	315.29	33.5151	313.64	33.5151	-310.328
		33.5651	307.72	33.5651	313.61	33.5651	-317.868
		33.6151	308.17	33.6151	313.58	33.6151	-317.388
		33.6651	313.46	33.6651	313.56	33.6651	-312.078
		33.7151	317.18	33.7151	313.53	33.7151	-308.328
		33.7651	310.2	33.7651	313.51	33.7651	-315.288
		33.8151	315.68	33.8151	313.49	33.8151	-309.788
		33.8651	316.69	33.8651	313.47	33.8651	-308.758
		33.9151	307.39	33.9151	313.45	33.9151	-318.038
		33.9651	320.26	33.9651	313.44	33.9651	-305.158
		34.0151	322.65	34.0151	313.42	34.0151	-302.748
		34.0651	313.63	34.0651	313.41	34.0651	-311.758
		34.1151	326.9	34.1151	313.41	34.1151	-298.488
		34.1651	320.07	34.1651	313.4	34.1651	-305.308
		34.2151	318.41	34.2151	313.4	34.2151	-306.968
		34.2651	315.81	34.2651	313.4	34.2651	-309.568
		34.3151	316.36	34.3151	313.4	34.3151	-309.018
		34.3651	312.93	34.3651	313.41	34.3651	-312.458
		34.4151	316.39	34.4151	313.42	34.4151	-309.008
		34.4651	315.83	34.4651	313.43	34.4651	-309.578
		34.5151	319.77	34.5151	313.45	34.5151	-305.658
		34.5651	316.12	34.5651	313.47	34.5651	-309.328
		34.6151	315.92	34.6151	313.5	34.6151	-309.558
		34.6651	313.79	34.6651	313.53	34.6651	-311.718
		34.7151	319.83	34.7151	313.56	34.7151	-305.708
		34.7651	320.16	34.7651	313.6	34.7651	-305.418
		34.8151	315.21	34.8151	313.65	34.8151	-310.418
		34.8651	318.3	34.8651	313.7	34.8651	-307.378
		34.9151	327.11	34.9151	313.95	34.9151	-298.818
		34.9651	328.46	34.9651	314.02	34.9651	-297.538
		35.0151	317.51	35.0151	314.1	35.0151	-308.568
		35.0651	317.52	35.0651	314.18	35.0651	-308.638
		35.1151	323.91	35.1151	314.27	35.1151	-302.338
		35.1651	320.29	35.1651	314.37	35.1651	-306.058
		35.2151	311.13	35.2151	314.48	35.2151	-315.328
		35.2651	314.34	35.2651	315.32	35.2651	-312.958
		35.3151	319.51	35.3151	315.46	35.3151	-307.928
		35.3651	321.28	35.3651	315.62	35.3651	-306.318
		35.4151	325.91	35.4151	315.79	35.4151	-301.858
		35.4651	326.95	35.4651	315.98	35.4651	-301.008
		35.5151	321.04	35.5151	316.18	35.5151	-307.118
		35.5651	320.02	35.5651	316.4	35.5651	-308.358
		35.6151	316.38	35.6151	316.63	35.6151	-312.228
		35.6651	319.96	35.6651	316.88	35.6651	-308.898
		35.7151	328.6	35.7151	317.16	35.7151	-300.538
		35.7651	324.82	35.7651	317.46	35.7651	-304.618
		35.8151	322.01	35.8151	317.78	35.8151	-307.748
		35.8651	320.01	35.8651	318.13	35.8651	-310.098
		35.9151	321.51	35.9151	318.51	35.9151	-308.978
		35.9651	320.96	35.9651	318.92	35.9651	-309.938
		36.0151	318.01	36.0151	319.37	36.0151	-313.338
		36.0651	324.08	36.0651	319.85	36.0651	-307.748
		36.1151	319.04	36.1151	320.38	36.1151	-313.318
		36.1651	327.86	36.1651	320.96	36.1651	-305.078
		36.2151	332.67	36.2151	321.59	36.2151	-300.898
		36.2651	322.89	36.2651	322.28	36.2651	-311.368
		36.3151	314.51	36.3151	323.03	36.3151	-320.498
		36.3651	321.49	36.3651	323.86	36.3651	-314.348
		36.4151	332.89	36.4151	324.77	36.4151	-303.858
		36.4651	333.42	36.4651	325.78	36.4651	-304.338
		36.5151	325.81	36.5151	326.89	36.5151	-313.058
		36.5651	324.71	36.5651	328.12	36.5651	-315.388
		36.6151	329.64	36.6151	329.48	36.6151	-311.818
		36.6651	330.49	36.6651	331	36.6651	-312.488
		36.7151	339.81	36.7151	332.7	36.7151	-304.868
		36.7651	342.82	36.7651	334.61	36.7651	-303.768
		36.8151	347.98	36.8151	336.76	36.8151	-300.758
		36.8651	351.45	36.8651	339.18	36.8651	-299.708
		36.9151	345.8	36.9151	341.94	36.9151	-308.118
		36.9651	351.33	36.9651	345.1	36.9651	-305.748
		37.0151	355.49	37.0151	348.75	37.0151	-305.238
		37.0651	354.35	37.0651	353	37.0651	-310.628
		37.1151	369.43	37.1151	358.02	37.1151	-300.568
		37.1651	386.79	37.1651	364.05	37.1651	-289.238
		37.2151	386.91	37.2151	371.42	37.2151	-296.488
		37.2651	399.47	37.2651	380.62	37.2651	-293.128
		37.3151	410.6	37.3151	392.28	37.3151	-293.658
		37.3651	434.94	37.3651	407.26	37.3651	-284.298
		37.4151	461.34	37.4151	426.65	37.4151	-277.288
		37.4651	491.98	37.4651	451.69	37.4651	-271.688
		37.5151	519.13	37.5151	483.75	37.5151	-276.598
		37.5651	556.02	37.5651	524.15	37.5651	-280.108
		37.6151	614.76	37.6151	573.98	37.6151	-271.198
		37.6651	665.41	37.6651	633.74	37.6651	-280.308
		37.7151	716.28	37.7151	702.86	37.7151	-298.558
		37.7651	806.53	37.7651	778.99	37.7651	-284.438
		37.8151	893.85	37.8151	856.78	37.8151	-274.908
		37.8651	980.91	37.8651	926.86	37.8651	-257.928
		37.9151	1053.39	37.9151	976.37	37.9151	-234.958
		37.9651	1096.82	37.9651	993.18	37.9651	-208.338
		38.0151	1087.42	38.0151	972.59	38.0151	-197.148
		38.0651	1039.36	38.0651	920.52	38.0651	-193.138
		38.1151	961.24	38.1151	849.54	38.1151	-200.278
		38.1651	863.32	38.1651	772.26	38.1651	-220.918
		38.2151	758.77	38.2151	697.53	38.2151	-250.738
		38.2651	660.8	38.2651	630.28	38.2651	-281.458
		38.3151	596.38	38.3151	572.61	38.3151	-288.208
		38.3651	549.93	38.3651	524.93	38.3651	-286.978
		38.4151	497.85	38.4151	486.66	38.4151	-300.788
		38.4651	469.41	38.4651	456.71	38.4651	-299.278
		38.5151	445.67	38.5151	433.76	38.5151	-300.068
		38.5651	430.33	38.5651	416.5	38.5651	-298.148
		38.6151	417.9	38.6151	403.72	38.6151	-297.798
		38.6651	407.94	38.6651	394.47	38.6651	-298.508
		38.7151	398.14	38.7151	388.02	38.7151	-301.858
		38.7651	394.03	38.7651	383.91	38.7651	-301.858
		38.8151	391.17	38.8151	381.98	38.8151	-302.788
		38.8651	394.38	38.8651	382.31	38.8651	-299.908
		38.9151	394.78	38.9151	385.27	38.9151	-302.468
		38.9651	393.83	38.9651	391.48	38.9651	-309.628
		39.0151	413.58	39.0151	401.73	39.0151	-300.128
		39.0651	433.63	39.0651	416.88	39.0651	-295.228
		39.1151	451.28	39.1151	437.73	39.1151	-298.428
		39.1651	475.7	39.1651	464.79	39.1651	-301.068
		39.2151	500.15	39.2151	498.03	39.2151	-309.858
		39.2651	535.93	39.2651	536.4	39.2651	-312.448
		39.3151	572.72	39.3151	577.51	39.3151	-316.768
		39.3651	613.14	39.3651	618.76	39.3651	-317.598
		39.4151	638.55	39.4151	660.16	39.4151	-333.588
		39.4651	690.19	39.4651	705.03	39.4651	-326.818
		39.5151	728.58	39.5151	756.12	39.5151	-339.518
		39.5651	771.52	39.5651	810.91	39.5651	-351.368
		39.6151	814.94	39.6151	859.1	39.6151	-356.138
		39.6651	836.67	39.6651	883.77	39.6651	-359.078
		39.7151	832.44	39.7151	870.19	39.7151	-349.728
		39.7651	808.9	39.7651	818.28	39.7651	-321.358
		39.8151	741.3	39.8151	742.53	39.8151	-313.208
		39.8651	651.68	39.8651	660.13	39.8651	-320.428
		39.9151	566.46	39.9151	582.97	39.9151	-328.488
		39.9651	499.81	39.9651	517.15	39.9651	-329.318
		40.0151	438.83	40.0151	464.71	40.0151	-337.858
		40.0651	397.46	40.0651	425.15	40.0651	-339.668
		40.1151	377.17	40.1151	396.57	40.1151	-331.378
		40.1651	367.39	40.1651	376.5	40.1651	-321.088
		40.2151	353.3	40.2151	362.52	40.2151	-321.198
		40.2651	340.22	40.2651	352.68	40.2651	-324.438
		40.3151	340.11	40.3151	345.52	40.3151	-317.388
		40.3651	342.24	40.3651	340.09	40.3651	-309.828
		40.4151	331.39	40.4151	335.8	40.4151	-316.388
		40.4651	325.76	40.4651	332.28	40.4651	-318.498
		40.5151	327.83	40.5151	329.32	40.5151	-313.468
		40.5651	320.14	40.5651	326.79	40.5651	-318.628
		40.6151	317.66	40.6151	324.6	40.6151	-318.918
		40.6651	316.5	40.6651	322.68	40.6651	-318.158
		40.7151	320.48	40.7151	320.98	40.7151	-312.478
		40.7651	319.83	40.7651	319.48	40.7651	-311.628
		40.8151	317.79	40.8151	318.14	40.8151	-312.328
		40.8651	323.19	40.8651	316.93	40.8651	-305.718
		40.9151	313.68	40.9151	315.84	40.9151	-314.138
		40.9651	307.52	40.9651	314.85	40.9651	-319.308
		41.0151	313.71	41.0151	313.95	41.0151	-312.218
		41.0651	314.79	41.0651	313.12	41.0651	-310.308
		41.1151	312.36	41.1151	312.37	41.1151	-311.988
		41.1651	317.09	41.1651	311.67	41.1651	-306.558
		41.2151	310.29	41.2151	311.02	41.2151	-312.708
		41.2651	305.49	41.2651	310.42	41.2651	-316.908
		41.3151	310.59	41.3151	309.86	41.3151	-311.248
		41.3651	316.03	41.3651	309.33	41.3651	-305.278
		41.4151	313.6	41.4151	308.84	41.4151	-307.218
		41.4651	309.64	41.4651	308.38	41.4651	-310.718
		41.5151	309.33	41.5151	307.95	41.5151	-310.598
		41.5651	312.69	41.5651	311.74	41.5651	-311.028
		41.6151	317.55	41.6151	311.44	41.6151	-305.868
		41.6651	322.18	41.6651	311.17	41.6651	-300.968
		41.7151	321.02	41.7151	310.93	41.7151	-301.888
		41.7651	316.89	41.7651	310.7	41.7651	-305.788
		41.8151	316.65	41.8151	310.49	41.8151	-305.818
		41.8651	317.23	41.8651	310.3	41.8651	-305.048
		41.9151	319.81	41.9151	310.13	41.9151	-302.298
		41.9651	313.68	41.9651	309.97	41.9651	-308.268
		42.0151	314.16	42.0151	309.83	42.0151	-307.648
		42.0651	315.37	42.0651	309.7	42.0651	-306.308
		42.1151	315.81	42.1151	309.59	42.1151	-305.758
		42.1651	314.17	42.1651	309.49	42.1651	-307.298
		42.2151	310.95	42.2151	309.41	42.2151	-310.438
		42.2651	307.66	42.2651	309.34	42.2651	-313.658
		42.3151	307.76	42.3151	309.28	42.3151	-313.498
		42.3651	314.39	42.3651	309.24	42.3651	-306.828
		42.4151	311.18	42.4151	309.2	42.4151	-309.998
		42.4651	306.38	42.4651	309.19	42.4651	-314.788
		42.5151	309.11	42.5151	309.18	42.5151	-312.048
		42.5651	306.08	42.5651	309.19	42.5651	-315.088
		42.6151	311.39	42.6151	309.21	42.6151	-309.798
		42.6651	313.28	42.6651	309.24	42.6651	-307.938
		42.7151	313.73	42.7151	309.29	42.7151	-307.538
		42.7651	307.57	42.7651	309.36	42.7651	-313.768
		42.8151	310.1	42.8151	309.43	42.8151	-311.308
		42.8651	312.19	42.8651	309.52	42.8651	-309.308
		42.9151	307.93	42.9151	309.63	42.9151	-313.678
		42.9651	307.5	42.9651	309.75	42.9651	-314.228
		43.0151	320	43.0151	309.89	43.0151	-301.868
		43.0651	311.11	43.0651	310.05	43.0651	-310.918
		43.1151	310.82	43.1151	310.23	43.1151	-311.388
		43.1651	314.34	43.1651	310.42	43.1651	-308.058
		43.2151	318.45	43.2151	310.64	43.2151	-304.168
		43.2651	314.76	43.2651	310.88	43.2651	-308.098
		43.3151	311.32	43.3151	311.14	43.3151	-311.798
		43.3651	318.98	43.3651	311.42	43.3651	-304.418
		43.4151	319.21	43.4151	311.73	43.4151	-304.498
		43.4651	321.84	43.4651	312.07	43.4651	-302.208
		43.5151	313.36	43.5151	312.43	43.5151	-311.048
		43.5651	318.91	43.5651	312.83	43.5651	-305.898
		43.6151	326.2	43.6151	313.26	43.6151	-299.038
		43.6651	336.95	43.6651	312.55	43.6651	-287.578
		43.7151	335.23	43.7151	313.08	43.7151	-289.828
		43.7651	343.77	43.7651	313.65	43.7651	-281.858
		43.8151	342.31	43.8151	314.06	43.8151	-283.728
		43.8651	335.67	43.8651	314.73	43.8651	-291.038
		43.9151	325.94	43.9151	315.45	43.9151	-301.488
		43.9651	320.41	43.9651	316.24	43.9651	-307.808
		44.0151	317.24	44.0151	317.08	44.0151	-311.818
		44.0651	315.44	44.0651	318	44.0651	-314.538
		44.1151	319.77	44.1151	319	44.1151	-311.208
		44.1651	315.09	44.1651	319.38	44.1651	-316.268
		44.2151	324.94	44.2151	320.57	44.2151	-307.608
		44.2651	326.11	44.2651	321.87	44.2651	-307.738
		44.3151	323.4	44.3151	323.28	44.3151	-311.858
		44.3651	321.74	44.3651	324.83	44.3651	-315.068
		44.4151	315.85	44.4151	326.52	44.4151	-322.648
		44.4651	321	44.4651	328.37	44.4651	-319.348
		44.5151	322.52	44.5151	330.78	44.5151	-320.238
		44.5651	320.39	44.5651	333.04	44.5651	-324.628
		44.6151	324.61	44.6151	335.53	44.6151	-322.898
		44.6651	324.46	44.6651	338.3	44.6651	-325.818
		44.7151	328.75	44.7151	341.37	44.7151	-324.598
		44.7651	331.08	44.7651	344.81	44.7651	-325.708
		44.8151	333.03	44.8151	348.66	44.8151	-327.608
		44.8651	336.98	44.8651	352.98	44.8651	-327.978
		44.9151	344.16	44.9151	357.87	44.9151	-325.688
		44.9651	354.71	44.9651	363.42	44.9651	-320.688
		45.0151	355.03	45.0151	369.74	45.0151	-326.688
		45.0651	357.17	45.0651	376.99	45.0651	-331.798
		45.1151	367.66	45.1151	385.35	45.1151	-329.668
		45.1651	381.48	45.1651	395.07	45.1651	-325.568
		45.2151	388.06	45.2151	406.45	45.2151	-330.368
		45.2651	404.18	45.2651	419.95	45.2651	-327.748
		45.3151	434.41	45.3151	436.19	45.3151	-313.758
		45.3651	459.73	45.3651	456.22	45.3651	-308.468
		45.4151	484.72	45.4151	481.68	45.4151	-308.938
		45.4651	535.26	45.4651	515.32	45.4651	-292.038
		45.5151	599.05	45.5151	561.51	45.5151	-274.438
		45.5651	683.78	45.5651	626.87	45.5651	-255.068
		45.6151	787.49	45.6151	720.63	45.6151	-245.118
		45.6651	923.55	45.6651	854.34	45.6651	-242.768
		45.7151	1081.5	45.7151	1040.46	45.7151	-270.938
		45.7651	1327.01	45.7651	1289.69	45.7651	-274.658
		45.8151	1623.28	45.8151	1606.95	45.8151	-295.648
		45.8651	1979.25	45.8651	1985.99	45.8651	-318.718
		45.9151	2337.05	45.9151	2401.78	45.9151	-376.708
		45.9651	2697.02	45.9651	2799.79	45.9651	-414.748
		46.0151	2987.65	46.0151	3091.19	46.0151	-415.518
		46.0651	3098.98	46.0651	3180.42	46.0651	-393.418
		46.1151	3043.9	46.1151	3032.04	46.1151	-300.119
		46.1651	2770.39	46.1651	2703.23	46.1651	-244.818
		46.2151	2362.78	46.2151	2293.32	46.2151	-242.518
		46.2651	1951.78	46.2651	1883.06	46.2651	-243.258
		46.3151	1543.23	46.3151	1518.32	46.3151	-287.068
		46.3651	1216.46	46.3651	1218.4	46.3651	-313.918
		46.4151	983.72	46.4151	986.06	46.4151	-314.318
		46.4651	810.21	46.4651	814.48	46.4651	-316.248
		46.5151	673.55	46.5151	692.13	46.5151	-330.558
		46.5651	586.85	46.5651	606.58	46.5651	-331.708
		46.6151	519.01	46.6151	546.82	46.6151	-339.788
		46.6651	479.74	46.6651	504.27	46.6651	-336.508
		46.7151	446.02	46.7151	472.97	46.7151	-338.928
		46.7651	414.19	46.7651	449	46.7651	-346.788
		46.8151	402.01	46.8151	429.97	46.8151	-339.938
		46.8651	375.32	46.8651	414.4	46.8651	-351.058
		46.9151	359.48	46.9151	401.39	46.9151	-353.888
		46.9651	355.05	46.9651	390.36	46.9651	-347.288
		47.0151	346.27	47.0151	380.91	47.0151	-346.618
		47.0651	339.51	47.0651	372.75	47.0651	-345.218
		47.1151	334.61	47.1151	365.65	47.1151	-343.018
		47.1651	329.8	47.1651	359.44	47.1651	-341.618
		47.2151	324.61	47.2151	353.97	47.2151	-341.338
		47.2651	323.3	47.2651	349.13	47.2651	-337.808
		47.3151	321.84	47.3151	344.84	47.3151	-334.978
		47.3651	318.02	47.3651	341.01	47.3651	-334.968
		47.4151	317.44	47.4151	337.57	47.4151	-332.108
		47.4651	317.92	47.4651	334.49	47.4651	-328.548
		47.5151	309.12	47.5151	331.7	47.5151	-334.558
		47.5651	314.17	47.5651	329.18	47.5651	-326.988
		47.6151	306.42	47.6151	326.9	47.6151	-332.458
		47.6651	301.75	47.6651	324.82	47.6651	-335.048
		47.7151	308.22	47.7151	322.92	47.7151	-326.678
		47.7651	309.53	47.7651	321.19	47.7651	-323.638
		47.8151	313.34	47.8151	319.6	47.8151	-318.238
		47.8651	299.89	47.8651	318.14	47.8651	-330.228
		47.9151	296.19	47.9151	316.8	47.9151	-332.588
		47.9651	300.77	47.9651	315.57	47.9651	-326.778
		48.0151	301	48.0151	314.44	48.0151	-325.418
		48.0651	299.66	48.0651	313.39	48.0651	-325.708
		48.1151	304.84	48.1151	312.43	48.1151	-319.568
		48.1651	305.14	48.1651	311.54	48.1651	-318.378
		48.2151	298.27	48.2151	310.72	48.2151	-324.428
		48.2651	295.8	48.2651	309.96	48.2651	-326.138
		48.3151	300.78	48.3151	309.27	48.3151	-320.468
		48.3651	300.16	48.3651	308.63	48.3651	-320.448
		48.4151	296.57	48.4151	308.05	48.4151	-323.458
		48.4651	294.46	48.4651	307.51	48.4651	-325.028
		48.5151	294.84	48.5151	307.03	48.5151	-324.168
		48.5651	301.97	48.5651	306.6	48.5651	-316.608
		48.6151	304.18	48.6151	306.21	48.6151	-314.008
		48.6651	298.24	48.6651	305.86	48.6651	-319.598
		48.7151	289.59	48.7151	305.57	48.7151	-327.958
		48.7651	290.26	48.7651	305.31	48.7651	-327.028
		48.8151	297.95	48.8151	305.11	48.8151	-319.138
		48.8651	292.62	48.8651	304.95	48.8651	-324.308
		48.9151	297.63	48.9151	304.84	48.9151	-319.188
		48.9651	298.63	48.9651	304.79	48.9651	-318.138
		49.0151	296.76	49.0151	304.79	49.0151	-320.008
		49.0651	295.03	49.0651	304.85	49.0651	-321.798
		49.1151	296.62	49.1151	304.97	49.1151	-320.328
		49.1651	294.62	49.1651	305.17	49.1651	-322.528
		49.2151	299.34	49.2151	305.44	49.2151	-318.078
		49.2651	305.42	49.2651	305.81	49.2651	-312.368
		49.3151	301.7	49.3151	306.27	49.3151	-316.548
		49.3651	299.83	49.3651	306.86	49.3651	-319.008
		49.4151	302.08	49.4151	307.58	49.4151	-317.478
		49.4651	305.62	49.4651	308.47	49.4651	-314.828
		49.5151	302.15	49.5151	309.56	49.5151	-319.388
		49.5651	307.45	49.5651	310.9	49.5651	-315.428
		49.6151	303.63	49.6151	312.57	49.6151	-320.918
		49.6651	308.88	49.6651	314.65	49.6651	-317.748
		49.7151	319.24	49.7151	317.29	49.7151	-310.028
		49.7651	317.97	49.7651	320.66	49.7651	-314.668
		49.8151	319.98	49.8151	324.98	49.8151	-316.978
		49.8651	329.89	49.8651	330.51	49.8651	-312.598
		49.9151	336.49	49.9151	337.56	49.9151	-313.048
		49.9651	339.74	49.9651	346.48	49.9651	-318.718
		50.0151	357.12	50.0151	357.58	50.0151	-312.438
		50.0651	379.19	50.0651	371.12	50.0651	-303.908
		50.1151	392.77	50.1151	387.24	50.1151	-306.448
		50.1651	414.16	50.1651	405.8	50.1651	-303.618
		50.2151	446.43	50.2151	426.19	50.2151	-291.738
		50.2651	463.11	50.2651	447	50.2651	-295.868
		50.3151	487.35	50.3151	465.77	50.3151	-290.398
		50.3651	504.29	50.3651	479.13	50.3651	-286.818
		50.4151	513.55	50.4151	483.9	50.4151	-282.328
		50.4651	504.37	50.4651	478.71	50.4651	-286.318
		50.5151	487.48	50.5151	464.95	50.5151	-289.448
		50.5651	465.45	50.5651	445.8	50.5651	-292.328
		50.6151	436.35	50.6151	420.55	50.6151	-296.178
		50.6651	410.35	50.6651	399.9	50.6651	-301.528
		50.7151	383.17	50.7151	381.09	50.7151	-309.898
		50.7651	367.35	50.7651	364.71	50.7651	-309.338
		50.8151	359.55	50.8151	350.9	50.8151	-303.328
		50.8651	345.74	50.8651	339.54	50.8651	-305.778
		50.9151	331.6	50.9151	330.34	50.9151	-310.718
		50.9651	320.54	50.9651	323	50.9651	-314.438
		51.0151	312.71	51.0151	317.17	51.0151	-316.438
		51.0651	309.79	51.0651	312.56	51.0651	-314.748
		51.1151	309.01	51.1151	308.88	51.1151	-311.848
		51.1651	300.7	51.1651	305.92	51.1651	-317.198
		51.2151	298.36	51.2151	303.5	51.2151	-317.118
		51.2651	307.76	51.2651	301.5	51.2651	-305.718
		51.3151	298.3	51.3151	299.81	51.3151	-313.488
		51.3651	301.23	51.3651	298.37	51.3651	-309.118
		51.4151	294.7	51.4151	297.12	51.4151	-314.398
		51.4651	298.83	51.4651	296.02	51.4651	-309.168
		51.5151	299.02	51.5151	295.05	51.5151	-308.008
		51.5651	295.02	51.5651	294.19	51.5651	-311.148
		51.6151	296.7	51.6151	293.42	51.6151	-308.698
		51.6651	290.98	51.6651	292.72	51.6651	-313.718
		51.7151	292.26	51.7151	292.09	51.7151	-311.808
		51.7651	293.68	51.7651	291.52	51.7651	-309.818
		51.8151	291.69	51.8151	291	51.8151	-311.288
		51.8651	296.17	51.8651	290.51	51.8651	-306.318
		51.9151	291.46	51.9151	290.07	51.9151	-310.588
		51.9651	284.88	51.9651	289.66	51.9651	-316.758
		52.0151	282.63	52.0151	289.28	52.0151	-318.628
		52.0651	281.42	52.0651	288.93	52.0651	-319.488
		52.1151	280.52	52.1151	288.6	52.1151	-320.058
		52.1651	281.1	52.1651	288.29	52.1651	-319.168
		52.2151	285.1	52.2151	288	52.2151	-314.878
		52.2651	283.1	52.2651	287.73	52.2651	-316.608
		52.3151	295.63	52.3151	287.47	52.3151	-303.818
		52.3651	290.2	52.3651	287.23	52.3651	-309.008
		52.4151	283.02	52.4151	286.99	52.4151	-315.948
		52.4651	281.85	52.4651	286.77	52.4651	-316.898
		52.5151	280.73	52.5151	286.56	52.5151	-317.808
		52.5651	284.2	52.5651	286.36	52.5651	-314.138
		52.6151	284.87	52.6151	286.16	52.6151	-313.268
		52.6651	287.05	52.6651	285.98	52.6651	-310.908
		52.7151	284.42	52.7151	285.8	52.7151	-313.358
		52.7651	279.89	52.7651	285.63	52.7651	-317.718
		52.8151	285.38	52.8151	285.46	52.8151	-312.058
		52.8651	285.64	52.8651	285.3	52.8651	-311.638
		52.9151	290.38	52.9151	285.14	52.9151	-306.738
		52.9651	287.85	52.9651	284.99	52.9651	-309.118
		53.0151	287.04	53.0151	284.85	53.0151	-309.788
		53.0651	281.93	53.0651	284.7	53.0651	-314.748
		53.1151	278.28	53.1151	284.57	53.1151	-318.268
		53.1651	286.44	53.1651	284.43	53.1651	-309.968
		53.2151	289.61	53.2151	284.3	53.2151	-306.668
		53.2651	282.01	53.2651	284.17	53.2651	-314.138
		53.3151	280.29	53.3151	284.04	53.3151	-315.728
		53.3651	282.63	53.3651	283.92	53.3651	-313.268
		53.4151	288.29	53.4151	283.8	53.4151	-307.488
		53.4651	283.57	53.4651	283.68	53.4651	-312.088
		53.5151	285.66	53.5151	283.56	53.5151	-309.878
		53.5651	281.38	53.5651	283.45	53.5651	-314.048
		53.6151	281.32	53.6151	283.33	53.6151	-313.988
		53.6651	270.58	53.6651	283.22	53.6651	-324.618
		53.7151	281.08	53.7151	283.11	53.7151	-314.008
		53.7651	282.92	53.7651	283.01	53.7651	-312.068
		53.8151	285.94	53.8151	282.9	53.8151	-308.938
		53.8651	274.97	53.8651	282.79	53.8651	-319.798
		53.9151	279.51	53.9151	282.69	53.9151	-315.158
		53.9651	282.56	53.9651	282.59	53.9651	-312.008
		54.0151	286.29	54.0151	282.49	54.0151	-308.178
		54.0651	286.03	54.0651	282.39	54.0651	-308.338
		54.1151	274.02	54.1151	282.29	54.1151	-320.248
		54.1651	276.71	54.1651	282.19	54.1651	-317.458
		54.2151	282.69	54.2151	282.09	54.2151	-311.378
		54.2651	287.51	54.2651	282	54.2651	-306.468
		54.3151	283.75	54.3151	281.9	54.3151	-310.128
		54.3651	278.93	54.3651	281.81	54.3651	-314.858
		54.4151	284.05	54.4151	281.71	54.4151	-309.638
		54.4651	277.23	54.4651	281.62	54.4651	-316.368
		54.5151	285.91	54.5151	281.57	54.5151	-307.638
		54.5651	283.46	54.5651	281.53	54.5651	-310.048
		54.6151	279.39	54.6151	281.49	54.6151	-314.078
		54.6651	285	54.6651	281.45	54.6651	-308.428
		54.7151	285.83	54.7151	281.41	54.7151	-307.558
		54.7651	279.61	54.7651	282.79	54.7651	-315.158
		54.8151	276.64	54.8151	282.77	54.8151	-318.108
		54.8651	282.55	54.8651	282.76	54.8651	-312.188
		54.9151	275.09	54.9151	282.74	54.9151	-319.628
		54.9651	280.62	54.9651	282.73	54.9651	-314.088
		55.0151	279.32	55.0151	282.72	55.0151	-315.378
		55.0651	280.29	55.0651	282.71	55.0651	-314.398
		55.1151	286.19	55.1151	282.7	55.1151	-308.488
		55.1651	286.04	55.1651	282.69	55.1651	-308.628
		55.2151	282.7	55.2151	282.68	55.2151	-311.958
		55.2651	275.44	55.2651	282.68	55.2651	-319.218
		55.3151	281.79	55.3151	282.67	55.3151	-312.858
		55.3651	277.85	55.3651	282.67	55.3651	-316.798
		55.4151	278.98	55.4151	282.66	55.4151	-315.658
		55.4651	282.11	55.4651	282.66	55.4651	-312.528
		55.5151	286.71	55.5151	282.66	55.5151	-307.928
		55.5651	282.67	55.5651	282.66	55.5651	-311.968
		55.6151	286.11	55.6151	282.67	55.6151	-308.538
		55.6651	282.2	55.6651	282.67	55.6651	-312.448
		55.7151	281.93	55.7151	282.67	55.7151	-312.718
		55.7651	285.66	55.7651	282.68	55.7651	-308.998
		55.8151	282.35	55.8151	282.69	55.8151	-312.318
		55.8651	281.81	55.8651	282.7	55.8651	-312.868
		55.9151	285.47	55.9151	282.71	55.9151	-309.218
		55.9651	284.75	55.9651	282.72	55.9651	-309.948
		56.0151	273.77	56.0151	282.73	56.0151	-320.938
		56.0651	278.53	56.0651	282.75	56.0651	-316.198
		56.1151	280.42	56.1151	282.77	56.1151	-314.328
		56.1651	283.54	56.1651	282.78	56.1651	-311.218
		56.2151	285.59	56.2151	282.8	56.2151	-309.188
		56.2651	282.68	56.2651	282.83	56.2651	-312.128
		56.3151	286.17	56.3151	282.85	56.3151	-308.658
		56.3651	286.14	56.3651	282.52	56.3651	-308.358
		56.4151	282.04	56.4151	282.55	56.4151	-312.488
		56.4651	280.3	56.4651	282.59	56.4651	-314.268
		56.5151	280.53	56.5151	282.63	56.5151	-314.078
		56.5651	275.75	56.5651	282.67	56.5651	-318.898
		56.6151	287.22	56.6151	282.71	56.6151	-307.468
		56.6651	281.51	56.6651	282.75	56.6651	-313.218
		56.7151	286.12	56.7151	282.8	56.7151	-308.658
		56.7651	288.88	56.7651	282.85	56.7651	-305.948
		56.8151	285.28	56.8151	282.9	56.8151	-309.598
		56.8651	282	56.8651	282.96	56.8651	-312.938
		56.9151	280.65	56.9151	283.02	56.9151	-314.348
		56.9651	276.85	56.9651	283.08	56.9651	-318.208
		57.0151	279.14	57.0151	283.15	57.0151	-315.988
		57.0651	281.75	57.0651	283.22	57.0651	-313.448
		57.1151	279.6	57.1151	283.29	57.1151	-315.668
		57.1651	279.56	57.1651	283.37	57.1651	-315.788
		57.2151	280.54	57.2151	283.45	57.2151	-314.888
		57.2651	283.99	57.2651	283.53	57.2651	-311.518
		57.3151	287.66	57.3151	283.62	57.3151	-307.938
		57.3651	287.69	57.3651	283.71	57.3651	-307.998
		57.4151	296.3	57.4151	283.81	57.4151	-299.488
		57.4651	292.28	57.4651	283.92	57.4651	-303.618
		57.5151	285.16	57.5151	284.03	57.5151	-310.848
		57.5651	288.13	57.5651	284.15	57.5651	-307.998
		57.6151	287.86	57.6151	284.27	57.6151	-308.388
		57.6651	289.49	57.6651	284.4	57.6651	-306.888
		57.7151	289.3	57.7151	284.54	57.7151	-307.218
		57.7651	286.03	57.7651	284.68	57.7651	-310.628
		57.8151	279.69	57.8151	284.83	57.8151	-317.118
		57.8651	285.24	57.8651	285	57.8651	-311.738
		57.9151	292.71	57.9151	285.17	57.9151	-304.438
		57.9651	287.3	57.9651	285.35	57.9651	-310.028
		58.0151	278.83	58.0151	285.54	58.0151	-318.688
		58.0651	281.26	58.0651	285.74	58.0651	-316.458
		58.1151	296.31	58.1151	285.96	58.1151	-301.628
		58.1651	292.5	58.1651	286.19	58.1651	-305.668
		58.2151	290.68	58.2151	286.43	58.2151	-307.728
		58.2651	292.43	58.2651	286.68	58.2651	-306.228
		58.3151	290.32	58.3151	286.96	58.3151	-308.618
		58.3651	289.18	58.3651	287.25	58.3651	-310.048
		58.4151	292.63	58.4151	287.56	58.4151	-306.908
		58.4651	298.07	58.4651	287.89	58.4651	-301.798
		58.5151	282.97	58.5151	288.24	58.5151	-317.248
		58.5651	287.29	58.5651	288.61	58.5651	-313.298
		58.6151	292.7	58.6151	289.01	58.6151	-308.288
		58.6651	289.03	58.6651	289.44	58.6651	-312.388
		58.7151	290.8	58.7151	289.9	58.7151	-311.078
		58.7651	294.12	58.7651	290.4	58.7651	-308.258
		58.8151	293.01	58.8151	290.93	58.8151	-309.898
		58.8651	285.09	58.8651	291.49	58.8651	-318.378
		58.9151	290.57	58.9151	292.11	58.9151	-313.518
		58.9651	290.48	58.9651	292.77	58.9651	-314.268
		59.0151	291.92	59.0151	293.48	59.0151	-313.538
		59.0651	292.4	59.0651	294.26	59.0651	-313.838
		59.1151	287.6	59.1151	295.09	59.1151	-319.468
		59.1651	302.34	59.1651	296.01	59.1651	-305.648
		59.2151	296.41	59.2151	297	59.2151	-312.568
		59.2651	299.66	59.2651	298.08	59.2651	-310.398
		59.3151	297.81	59.3151	299.26	59.3151	-313.428
		59.3651	292.45	59.3651	300.55	59.3651	-320.078
		59.4151	302.14	59.4151	301.97	59.4151	-311.808
		59.4651	300.25	59.4651	303.54	59.4651	-315.268
		59.5151	301.57	59.5151	305.27	59.5151	-315.678
		59.5651	302.1	59.5651	307.18	59.5651	-317.058
		59.6151	304.45	59.6151	309.31	59.6151	-316.838
		59.6651	305.51	59.6651	311.69	59.6651	-318.158
		59.7151	307.43	59.7151	314.35	59.7151	-318.898
		59.7651	312.68	59.7651	317.34	59.7651	-316.638
		59.8151	315.88	59.8151	320.72	59.8151	-316.818
		59.8651	322.67	59.8651	324.57	59.8651	-313.878
		59.9151	322.68	59.9151	328.97	59.9151	-318.268
		59.9651	325.02	59.9651	334.06	59.9651	-321.018
		60.0151	345.51	60.0151	339.99	60.0151	-306.458
		60.0651	347.46	60.0651	346.98	60.0651	-311.498
		60.1151	347.7	60.1151	355.32	60.1151	-319.598
		60.1651	362.13	60.1651	365.37	60.1651	-315.218
		60.2151	381.63	60.2151	377.64	60.2151	-307.988
		60.2651	395.4	60.2651	392.72	60.2651	-309.298
		60.3151	406.06	60.3151	411.38	60.3151	-317.298
		60.3651	434.59	60.3651	434.48	60.3651	-311.868
		60.4151	468.45	60.4151	463	60.4151	-306.528
		60.4651	512.33	60.4651	497.92	60.4651	-297.568
		60.5151	566.04	60.5151	540.16	60.5151	-286.098
		60.5651	629.61	60.5651	590.37	60.5651	-272.738
		60.6151	689.8	60.6151	648.7	60.6151	-270.878
		60.6651	771.46	60.6651	714.44	60.6651	-254.958
		60.7151	837.45	60.7151	785.38	60.7151	-259.908
		60.7651	918.5	60.7651	856.95	60.7651	-250.428
		60.8151	990.67	60.8151	921.32	60.8151	-242.628
		60.8651	1035.63	60.8651	967.8	60.8651	-244.148
		60.9151	1044.86	60.9151	985.97	60.9151	-253.088
		60.9651	1033.53	60.9651	970.87	60.9651	-249.318
		61.0151	988.36	61.0151	926.04	61.0151	-249.658
		61.0651	902.75	61.0651	861.45	61.0651	-270.678
		61.1151	805.74	61.1151	788.37	61.1151	-294.608
		61.1651	720.41	61.1651	715.53	61.1651	-307.098
		61.2151	642.01	61.2151	648.2	61.2151	-318.168
		61.2651	577.2	61.2651	588.82	61.2651	-323.598
		61.3151	536.19	61.3151	538.07	61.3151	-313.858
		61.3651	489.48	61.3651	495.63	61.3651	-318.128
		61.4151	465.5	61.4151	460.7	61.4151	-307.178
		61.4651	432.23	61.4651	432.3	61.4651	-312.048
		61.5151	409.03	61.5151	409.35	61.5151	-312.298
		61.5651	397.36	61.5651	390.86	61.5651	-305.478
		61.6151	386.4	61.6151	375.93	61.6151	-301.508
		61.6651	370.59	61.6651	363.8	61.6651	-305.188
		61.7151	362.65	61.7151	353.85	61.7151	-303.178
		61.7651	352.57	61.7651	345.6	61.7651	-305.008
		61.8151	346.87	61.8151	338.67	61.8151	-303.778
		61.8651	332.86	61.8651	332.77	61.8651	-311.888
		61.9151	331.99	61.9151	327.7	61.9151	-307.688
		61.9651	328.68	61.9651	323.3	61.9651	-306.598
		62.0151	331.63	62.0151	319.44	62.0151	-299.788
		62.0651	327.18	62.0651	316.03	62.0651	-300.828
		62.1151	313.14	62.1151	313.02	62.1151	-311.858
		62.1651	314.52	62.1651	312.56	62.1651	-310.018
		62.2151	316.12	62.2151	310.2	62.2151	-306.058
		62.2651	325.38	62.2651	308.08	62.2651	-294.678
		62.3151	319.11	62.3151	306.17	62.3151	-299.038
		62.3651	311.73	62.3651	304.46	62.3651	-304.708
		62.4151	310.16	62.4151	302.9	62.4151	-304.718
		62.4651	297.14	62.4651	301.49	62.4651	-316.328
		62.5151	304.62	62.5151	300.21	62.5151	-307.568
		62.5651	307.77	62.5651	301.49	62.5651	-305.698
		62.6151	310.69	62.6151	300.48	62.6151	-301.768
		62.6651	314.28	62.6651	299.56	62.6651	-297.258
		62.7151	304.75	62.7151	298.72	62.7151	-305.948
		62.7651	308.89	62.7651	297.96	62.7651	-301.048
		62.8151	302.91	62.8151	297.27	62.8151	-306.338
		62.8651	306.1	62.8651	296.64	62.8651	-302.518
		62.9151	308.82	62.9151	296.07	62.9151	-299.228
		62.9651	306.62	62.9651	295.55	62.9651	-300.908
		63.0151	308.56	63.0151	295.09	63.0151	-298.508
		63.0651	301.79	63.0651	294.66	63.0651	-304.848
		63.1151	295.55	63.1151	294.28	63.1151	-310.708
		63.1651	305.55	63.1651	293.94	63.1651	-300.368
		63.2151	302.6	63.2151	293.63	63.2151	-303.008
		63.2651	304.57	63.2651	293.36	63.2651	-300.768
		63.3151	310.35	63.3151	293.12	63.3151	-294.748
		63.3651	311.92	63.3651	292.91	63.3651	-292.968
		63.4151	308.98	63.4151	292.74	63.4151	-295.738
		63.4651	304.57	63.4651	292.59	63.4651	-299.998
		63.5151	310.08	63.5151	292.47	63.5151	-294.368
		63.5651	316.26	63.5651	292.37	63.5651	-288.088
		63.6151	315.15	63.6151	292.3	63.6151	-289.128
		63.6651	307.48	63.6651	292.26	63.6651	-296.758
		63.7151	308.4	63.7151	292.24	63.7151	-295.818
		63.7651	305.91	63.7651	292.24	63.7651	-298.308
		63.8151	296.27	63.8151	292.27	63.8151	-307.978
		63.8651	294.43	63.8651	292.32	63.8651	-309.868
		63.9151	293.8	63.9151	292.4	63.9151	-310.578
		63.9651	305.73	63.9651	292.5	63.9651	-298.748
		64.0151	302.58	64.0151	292.63	64.0151	-302.028
		64.0651	304.52	64.0651	292.78	64.0651	-300.238
		64.1151	306.19	64.1151	292.96	64.1151	-298.748
		64.1651	304.95	64.1651	293.16	64.1651	-300.188
		64.2151	296.58	64.2151	293.4	64.2151	-308.798
		64.2651	303.35	64.2651	293.66	64.2651	-302.288
		64.3151	304.78	64.3151	293.95	64.3151	-301.148
		64.3651	303.08	64.3651	295.77	64.3651	-304.668
		64.4151	297.24	64.4151	296.14	64.4151	-310.878
		64.4651	303.99	64.4651	296.55	64.4651	-304.538
		64.5151	308.27	64.5151	297	64.5151	-300.708
		64.5651	308.74	64.5651	297.49	64.5651	-300.728
		64.6151	301.42	64.6151	298.01	64.6151	-308.568
		64.6651	300.96	64.6651	298.58	64.6651	-309.598
		64.7151	301.5	64.7151	299.2	64.7151	-309.678
		64.7651	303.42	64.7651	299.87	64.7651	-308.428
		64.8151	310.07	64.8151	300.59	64.8151	-302.498
		64.8651	307.14	64.8651	301.37	64.8651	-306.208
		64.9151	299.04	64.9151	302.22	64.9151	-315.158
		64.9651	305.06	64.9651	303.13	64.9651	-310.048
		65.0151	305.24	65.0151	304.11	65.0151	-310.848
		65.0651	303.77	65.0651	305.18	65.0651	-313.388
		65.1151	306.09	65.1151	306.34	65.1151	-312.228
		65.1651	300.06	65.1651	307.59	65.1651	-319.508
		65.2151	303.38	65.2151	308.95	65.2151	-317.548
		65.2651	318.02	65.2651	310.44	65.2651	-304.398
		65.3151	317.98	65.3151	312.05	65.3151	-306.048
		65.3651	309.32	65.3651	313.81	65.3651	-316.468
		65.4151	315.56	65.4151	315.73	65.4151	-312.148
		65.4651	318.29	65.4651	317.84	65.4651	-311.528
		65.5151	303.73	65.5151	320.15	65.5151	-328.398
		65.5651	311.35	65.5651	322.69	65.5651	-323.318
		65.6151	319.84	65.6151	325.5	65.6151	-317.638
		65.6651	310.18	65.6651	328.61	65.6651	-330.408
		65.7151	324.66	65.7151	332.06	65.7151	-319.378
		65.7651	326.89	65.7651	335.9	65.7651	-320.988
		65.8151	330.9	65.8151	340.2	65.8151	-321.278
		65.8651	328.8	65.8651	345.03	65.8651	-328.208
		65.9151	337.39	65.9151	350.47	65.9151	-325.058
		65.9651	338.44	65.9651	356.65	65.9651	-330.188
		66.0151	347.19	66.0151	363.68	66.0151	-328.468
		66.0651	354.43	66.0651	371.76	66.0651	-329.308
		66.1151	359.78	66.1151	381.1	66.1151	-333.298
		66.1651	372.06	66.1651	392.03	66.1651	-331.948
		66.2151	381.9	66.2151	404.98	66.2151	-335.058
		66.2651	400.38	66.2651	420.61	66.2651	-332.208
		66.3151	422.72	66.3151	439.9	66.3151	-329.158
		66.3651	453.54	66.3651	464.26	66.3651	-322.698
		66.4151	484.34	66.4151	495.76	66.4151	-323.398
		66.4651	533.26	66.4651	537.17	66.4651	-315.888
		66.5151	582.93	66.5151	592.02	66.5151	-321.068
		66.5651	653.14	66.5651	664.41	66.5651	-323.248
		66.6151	762.53	66.6151	758.51	66.6151	-307.958
		66.6651	893.03	66.6651	877.94	66.6651	-296.888
		66.7151	1054.21	66.7151	1024.41	66.7151	-282.178
		66.7651	1213.36	66.7651	1195.84	66.7651	-294.458
		66.8151	1415.06	66.8151	1382.66	66.8151	-279.578
		66.8651	1590.86	66.8651	1563.28	66.8651	-284.398
		66.9151	1702.51	66.9151	1704.26	66.9151	-313.728
		66.9651	1761.94	66.9651	1774.61	66.9651	-324.648
		67.0151	1787.85	67.0151	1771.2	67.0151	-295.328
		67.0651	1805.66	67.0651	1724.68	67.0651	-230.998
		67.1151	1766.08	67.1151	1675.8	67.1151	-221.698
		67.1651	1775.56	67.1651	1658.46	67.1651	-194.878
		67.2151	1799.3	67.2151	1684.4	67.2151	-197.078
		67.2651	1858.73	67.2651	1749.02	67.2651	-202.268
		67.3151	1937.48	67.3151	1829.06	67.3151	-203.558
		67.3651	1989.47	67.3651	1883.45	67.3651	-205.958
		67.4151	1957.97	67.4151	1867.9	67.4151	-221.908
		67.4651	1871.36	67.4651	1763.61	67.4651	-204.228
		67.5151	1701.23	67.5151	1590.8	67.5151	-201.548
		67.5651	1460.72	67.5651	1388.96	67.5651	-240.218
		67.6151	1251.36	67.6151	1191.05	67.6151	-251.668
		67.6651	1056.81	67.6651	1015.1	67.6651	-270.268
		67.7151	871.01	67.7151	867.9	67.7151	-308.868
		67.7651	729.43	67.7651	749.76	67.7651	-332.308
		67.8151	626.92	67.8151	657.81	67.8151	-342.868
		67.8651	556.29	67.8651	587.77	67.8651	-343.458
		67.9151	507.5	67.9151	535.01	67.9151	-339.488
		67.9651	470.88	67.9651	495.27	67.9651	-336.368
		68.0151	433.49	68.0151	465.01	68.0151	-343.498
		68.0651	409.93	68.0651	441.54	68.0651	-343.588
		68.1151	399.68	68.1151	422.9	68.1151	-335.198
		68.1651	384.05	68.1651	407.76	68.1651	-335.688
		68.2151	370.07	68.2151	395.21	68.2151	-337.118
		68.2651	359.37	68.2651	384.64	68.2651	-337.248
		68.3151	348.32	68.3151	375.64	68.3151	-339.298
		68.3651	345.86	68.3651	367.9	68.3651	-334.018
		68.4151	342.47	68.4151	361.22	68.4151	-330.728
		68.4651	334.74	68.4651	355.42	68.4651	-332.658
		68.5151	332.4	68.5151	350.37	68.5151	-329.948
		68.5651	332.69	68.5651	345.96	68.5651	-325.248
		68.6151	327.6	68.6151	342.11	68.6151	-326.488
		68.6651	325.65	68.6651	338.74	68.6651	-325.068
		68.7151	331.1	68.7151	335.8	68.7151	-316.678
		68.7651	316.44	68.7651	333.24	68.7651	-328.778
		68.8151	323.49	68.8151	331.02	68.8151	-319.508
		68.8651	328.28	68.8651	329.12	68.8651	-312.818
		68.9151	325.18	68.9151	327.49	68.9151	-314.288
		68.9651	312.44	68.9651	326.13	68.9651	-325.668
		69.0151	309.72	69.0151	325.01	69.0151	-327.268
		69.0651	315.97	69.0651	324.12	69.0651	-320.128
		69.1151	320.93	69.1151	323.46	69.1151	-314.508
		69.1651	319.54	69.1651	323.01	69.1651	-315.448
		69.2151	307.21	69.2151	322.78	69.2151	-327.548
		69.2651	315.16	69.2651	322.76	69.2651	-319.578
		69.3151	318.41	69.3151	322.96	69.3151	-316.528
		69.3651	320.91	69.3651	323.38	69.3651	-314.448
		69.4151	320.06	69.4151	324.03	69.4151	-315.948
		69.4651	322.39	69.4651	324.93	69.4651	-314.518
		69.5151	321.95	69.5151	326.1	69.5151	-316.128
		69.5651	324.11	69.5651	327.55	69.5651	-315.418
		69.6151	322.22	69.6151	329.31	69.6151	-319.068
		69.6651	328.85	69.6651	331.43	69.6651	-314.558
		69.7151	325.38	69.7151	333.93	69.7151	-320.528
		69.7651	332.95	69.7651	336.89	69.7651	-315.918
		69.8151	340.65	69.8151	340.37	69.8151	-311.698
		69.8651	341.98	69.8651	344.46	69.8651	-314.458
		69.9151	347.31	69.9151	349.27	69.9151	-313.938
		69.9651	352.42	69.9651	354.95	69.9651	-314.508
		70.0151	347.69	70.0151	361.71	70.0151	-325.998
		70.0651	359.94	70.0651	369.81	70.0651	-321.848
		70.1151	374.22	70.1151	379.56	70.1151	-317.318
		70.1651	384.03	70.1651	391.4	70.1651	-319.348
		70.2151	395.09	70.2151	405.85	70.2151	-322.738
		70.2651	411.1	70.2651	423.54	70.2651	-324.418
		70.3151	436.83	70.3151	445.21	70.3151	-320.358
		70.3651	460.17	70.3651	471.69	70.3651	-323.498
		70.4151	490.1	70.4151	503.87	70.4151	-325.748
		70.4651	530.25	70.4651	542.61	70.4651	-324.338
		70.5151	574.98	70.5151	588.69	70.5151	-325.688
		70.5651	632.47	70.5651	642.51	70.5651	-322.018
		70.6151	708.77	70.6151	703.78	70.6151	-306.988
		70.6651	784.45	70.6651	770.9	70.6651	-298.428
		70.7151	870.69	70.7151	840.12	70.7151	-281.408
		70.7651	969.01	70.7651	904.79	70.7651	-247.758
		70.8151	1036.81	70.8151	955.53	70.8151	-230.698
		70.8651	1075.46	70.8651	982.5	70.8651	-219.018
		70.9151	1077.01	70.9151	979.44	70.9151	-214.408
		70.9651	1061.08	70.9651	947.03	70.9651	-197.928
		71.0151	986.65	71.0151	892.49	71.0151	-217.818
		71.0651	876.08	71.0651	825.87	71.0651	-261.768
		71.1151	801.57	71.1151	756.13	71.1151	-266.538
		71.1651	711.74	71.1651	689.37	71.1651	-289.608
		71.2151	633.29	71.2151	628.88	71.2151	-307.568
		71.2651	576.76	71.2651	575.96	71.2651	-311.178
		71.3151	532.52	71.3151	530.74	71.3151	-310.198
		71.3651	495.64	71.3651	492.72	71.3651	-309.058
		71.4151	454.3	71.4151	461.1	71.4151	-318.778
		71.4651	430.38	71.4651	435.01	71.4651	-316.608
		71.5151	404.08	71.5151	413.55	71.5151	-321.448
		71.5651	377.36	71.5651	395.92	71.5651	-330.538
		71.6151	369.95	71.6151	381.4	71.6151	-323.428
		71.6651	358.72	71.6651	369.36	71.6651	-322.618
		71.7151	342.57	71.7151	359.3	71.7151	-328.708
		71.7651	345.1	71.7651	350.82	71.7651	-317.698
		71.8151	343.5	71.8151	341.43	71.8151	-309.908
		71.8651	328.12	71.8651	335.26	71.8651	-319.118
		71.9151	329.96	71.9151	329.9	71.9151	-311.918
		71.9651	321.27	71.9651	325.21	71.9651	-315.918
		72.0151	319.05	72.0151	321.08	72.0151	-314.008
		72.0651	321.49	72.0651	317.41	72.0651	-307.898
		72.1151	311.67	72.1151	314.15	72.1151	-314.458
		72.1651	307.61	72.1651	311.22	72.1651	-315.588
		72.2151	307.53	72.2151	308.59	72.2151	-313.038
		72.2651	306.95	72.2651	303.77	72.2651	-308.798
		72.3151	305.04	72.3151	301.66	72.3151	-308.598
		72.3651	305.21	72.3651	299.75	72.3651	-306.518
		72.4151	299.72	72.4151	298.01	72.4151	-310.268
		72.4651	298.38	72.4651	296.43	72.4651	-310.028
		72.5151	297.14	72.5151	294.97	72.5151	-309.808
		72.5651	285.27	72.5651	293.64	72.5651	-320.348
		72.6151	292.2	72.6151	292.41	72.6151	-312.188
		72.6651	282.9	72.6651	291.28	72.6651	-320.358
		72.7151	286.72	72.7151	290.23	72.7151	-315.488
		72.7651	286.18	72.7651	289.26	72.7651	-315.058
		72.8151	290.08	72.8151	288.36	72.8151	-310.258
		72.8651	287.16	72.8651	287.52	72.8651	-312.338
		72.9151	289.59	72.9151	286.74	72.9151	-309.128
		72.9651	284.24	72.9651	286.02	72.9651	-313.758
		73.0151	287.32	73.0151	285.34	73.0151	-309.998
		73.0651	290.24	73.0651	284.7	73.0651	-306.438
		73.1151	287.37	73.1151	284.49	73.1151	-309.098
		73.1651	287.49	73.1651	283.93	73.1651	-308.418
		73.2151	286.21	73.2151	283.41	73.2151	-309.178
		73.2651	269.77	73.2651	282.92	73.2651	-325.128
		73.3151	274.86	73.3151	282.45	73.3151	-319.568
		73.3651	283.35	73.3651	282.02	73.3651	-310.648
		73.4151	287.67	73.4151	281.6	73.4151	-305.908
		73.4651	285.62	73.4651	281.21	73.4651	-307.568
		73.5151	280.74	73.5151	280.84	73.5151	-312.078
		73.5651	281.82	73.5651	280.49	73.5651	-310.648
		73.6151	277.22	73.6151	280.16	73.6151	-314.918
		73.6651	281.1	73.6651	279.84	73.6651	-310.718
		73.7151	290.02	73.7151	279.54	73.7151	-301.498
		73.7651	290.41	73.7651	279.26	73.7651	-300.828
		73.8151	281.77	73.8151	278.99	73.8151	-309.198
		73.8651	274.71	73.8651	278.73	73.8651	-315.998
		73.9151	277.63	73.9151	278.48	73.9151	-312.828
		73.9651	281.44	73.9651	278.24	73.9651	-308.778
		74.0151	280.06	74.0151	278.02	74.0151	-309.938
		74.0651	280.63	74.0651	277.8	74.0651	-309.148
		74.1151	283.93	74.1151	277.59	74.1151	-305.638
		74.1651	279.46	74.1651	277.39	74.1651	-309.908
		74.2151	281.76	74.2151	277.2	74.2151	-307.418
		74.2651	281.2	74.2651	277.02	74.2651	-307.798
		74.3151	280.04	74.3151	276.85	74.3151	-308.788
		74.3651	277.2	74.3651	276.68	74.3651	-311.458
		74.4151	276.15	74.4151	276.52	74.4151	-312.348
		74.4651	283.99	74.4651	276.36	74.4651	-304.348
		74.5151	280.7	74.5151	276.21	74.5151	-307.488
		74.5651	281.85	74.5651	276.07	74.5651	-306.198
		74.6151	275.66	74.6151	275.93	74.6151	-312.248
		74.6651	275.6	74.6651	275.8	74.6651	-312.178
		74.7151	282.52	74.7151	275.67	74.7151	-305.128
		74.7651	284.35	74.7651	275.55	74.7651	-303.178
		74.8151	283.83	74.8151	275.43	74.8151	-303.578
		74.8651	283.26	74.8651	275.32	74.8651	-304.038
		74.9151	275.74	74.9151	275.21	74.9151	-311.448
		74.9651	282.84	74.9651	275.1	74.9651	-304.238
		75.0151	283.51	75.0151	275	75.0151	-303.468
		75.0651	283.56	75.0651	274.9	75.0651	-303.318
		75.1151	277.2	75.1151	274.81	75.1151	-309.588
		75.1651	276.69	75.1651	274.71	75.1651	-309.998
		75.2151	280.54	75.2151	274.63	75.2151	-306.068
		75.2651	279.38	75.2651	274.54	75.2651	-307.138
		75.3151	279.37	75.3151	274.55	75.3151	-307.158
		75.3651	281.47	75.3651	274.47	75.3651	-304.978
		75.4151	279	75.4151	274.4	75.4151	-307.378
		75.4651	275.95	75.4651	274.33	75.4651	-310.358
		75.5151	280.21	75.5151	274.26	75.5151	-306.028
		75.5651	283.93	75.5651	274.19	75.5651	-302.238
		75.6151	278.18	75.6151	274.13	75.6151	-307.928
		75.6651	276.77	75.6651	274.07	75.6651	-309.278
		75.7151	275.28	75.7151	274.01	75.7151	-310.708
		75.7651	282.21	75.7651	274.24	75.7651	-304.008
		75.8151	280.86	75.8151	274.2	75.8151	-305.318
		75.8651	280.25	75.8651	274.15	75.8651	-305.878
		75.9151	285.4	75.9151	274.11	75.9151	-300.688
		75.9651	275.42	75.9651	274.25	75.9651	-310.808
		76.0151	270.89	76.0151	274.21	76.0151	-315.298
		76.0651	270.58	76.0651	274.18	76.0651	-315.578
		76.1151	273.52	76.1151	274.15	76.1151	-312.608
		76.1651	280.17	76.1651	274.13	76.1651	-305.938
		76.2151	276.85	76.2151	274.11	76.2151	-309.238
		76.2651	281.89	76.2651	274.09	76.2651	-304.178
		76.3151	273.74	76.3151	274.07	76.3151	-312.308
		76.3651	269.86	76.3651	274.06	76.3651	-316.178
		76.4151	278.08	76.4151	274.05	76.4151	-307.948
		76.4651	278.48	76.4651	274.04	76.4651	-307.538
		76.5151	269.37	76.5151	274.04	76.5151	-316.648
		76.5651	269.79	76.5651	274.04	76.5651	-316.228
		76.6151	274.9	76.6151	274.04	76.6151	-311.118
		76.6651	274.58	76.6651	274.05	76.6651	-311.448
		76.7151	276.11	76.7151	274.05	76.7151	-309.918
		76.7651	275.74	76.7651	274.05	76.7651	-310.288
		76.8151	269.68	76.8151	274.06	76.8151	-316.358
		76.8651	271.7	76.8651	274.07	76.8651	-314.348
		76.9151	278.77	76.9151	274.08	76.9151	-307.288
		76.9651	277.75	76.9651	274.1	76.9651	-308.328
		77.0151	275.16	77.0151	274.12	77.0151	-310.938
		77.0651	278.21	77.0651	274.15	77.0651	-307.918
		77.1151	282.3	77.1151	274.18	77.1151	-303.858
		77.1651	272.94	77.1651	274.22	77.1651	-313.258
		77.2151	272.49	77.2151	274.26	77.2151	-313.748
		77.2651	279.26	77.2651	274.31	77.2651	-307.028
		77.3151	286.88	77.3151	274.37	77.3151	-299.468
		77.3651	278.98	77.3651	274.43	77.3651	-307.428
		77.4151	280.21	77.4151	274.5	77.4151	-306.268
		77.4651	275.1	77.4651	273.1	77.4651	-309.978
		77.5151	276.61	77.5151	273.2	77.5151	-308.568
		77.5651	275.97	77.5651	273.32	77.5651	-309.328
		77.6151	276.46	77.6151	273.44	77.6151	-308.958
		77.6651	283.3	77.6651	273.57	77.6651	-302.248
		77.7151	280.12	77.7151	273.71	77.7151	-305.568
		77.7651	277.87	77.7651	273.86	77.7651	-307.968
		77.8151	278.54	77.8151	274.02	77.8151	-307.458
		77.8651	276.19	77.8651	274.2	77.8651	-309.988
		77.9151	271.39	77.9151	274.39	77.9151	-314.978
		77.9651	276.93	77.9651	274.59	77.9651	-309.638
		78.0151	282.61	78.0151	274.81	78.0151	-304.178
		78.0651	284.17	78.0651	275.05	78.0651	-302.858
		78.1151	282.32	78.1151	275.31	78.1151	-304.968
		78.1651	277.45	78.1651	275.59	78.1651	-310.118
		78.2151	271.76	78.2151	275.89	78.2151	-316.108
		78.2651	275.13	78.2651	276.21	78.2651	-313.058
		78.3151	284.43	78.3151	276.57	78.3151	-304.118
		78.3651	282.91	78.3651	276.95	78.3651	-306.018
		78.4151	275.26	78.4151	277.37	78.4151	-314.088
		78.4651	267.23	78.4651	277.83	78.4651	-322.578
		78.5151	277.01	78.5151	278.33	78.5151	-313.298
		78.5651	282.7	78.5651	278.88	78.5651	-308.158
		78.6151	284.43	78.6151	279.49	78.6151	-307.038
		78.6651	282.55	78.6651	280.15	78.6651	-309.578
		78.7151	277.39	78.7151	280.88	78.7151	-315.468
		78.7651	274.39	78.7651	281.7	78.7651	-319.288
		78.8151	278.8	78.8151	282.6	78.8151	-315.778
		78.8651	277.15	78.8651	283.6	78.8651	-318.428
		78.9151	279.54	78.9151	284.72	78.9151	-317.158
		78.9651	279.02	78.9651	285.98	78.9651	-318.938
		79.0151	288.88	79.0151	287.4	79.0151	-310.498
		79.0651	292.01	79.0651	289.02	79.0651	-308.988
		79.1151	292.83	79.1151	290.86	79.1151	-310.008
		79.1651	288.36	79.1651	292.99	79.1651	-316.608
		79.2151	294.29	79.2151	295.46	79.2151	-313.148
		79.2651	294.7	79.2651	298.35	79.2651	-315.628
		79.3151	294.43	79.3151	302.19	79.3151	-319.738
		79.3651	298.6	79.3651	306.22	79.3651	-319.598
		79.4151	304.47	79.4151	311	79.4151	-318.508
		79.4651	310.34	79.4651	316.7	79.4651	-318.338
		79.5151	320.76	79.5151	323.49	79.5151	-314.708
		79.5651	325.98	79.5651	331.56	79.5651	-317.558
		79.6151	329.17	79.6151	341.09	79.6151	-323.898
		79.6651	338.1	79.6651	352.29	79.6651	-326.168
		79.7151	361.64	79.7151	365.25	79.7151	-315.588
		79.7651	366.95	79.7651	380.01	79.7651	-325.038
		79.8151	392.45	79.8151	396.34	79.8151	-315.868
		79.8651	412.42	79.8651	413.64	79.8651	-313.198
		79.9151	435.39	79.9151	430.8	79.9151	-307.388
		79.9651	459.52	79.9651	446.12	79.9651	-298.578
		80.0151	480.73	80.0151	457.6	80.0151	-288.848
		80.0651	487.8	80.0651	463.61	80.0651	-287.788
		80.1151	490.9	80.1151	463.65	80.1151	-284.728
		80.1651	488.4	80.1651	460.38	80.1651	-283.958
		80.2151	490.27	80.2151	452.41	80.2151	-274.118
		80.2651	488.6	80.2651	443.66	80.2651	-267.038
		80.3151	482.7	80.3151	435.93	80.3151	-265.208
		80.3651	463.06	80.3651	430.24	80.3651	-279.158
		80.4151	449.79	80.4151	426.79	80.4151	-288.978
		80.4651	439.83	80.4651	425.02	80.4651	-297.168
		80.5151	430.92	80.5151	424.12	80.5151	-305.178
		80.5651	432.91	80.5651	423.84	80.5651	-302.908
		80.6151	429.23	80.6151	424.94	80.6151	-307.688
		80.6651	432.32	80.6651	428.84	80.6651	-308.498
		80.7151	437.24	80.7151	437.77	80.7151	-312.508
		80.7651	445.45	80.7651	449.94	80.7651	-316.468
		80.8151	454.81	80.8151	465.44	80.8151	-322.608
		80.8651	476.45	80.8651	481.75	80.8651	-317.278
		80.9151	478.64	80.9151	495.07	80.9151	-328.408
		80.9651	488.62	80.9651	501.83	80.9651	-325.188
		81.0151	480.13	81.0151	500.8	81.0151	-332.648
		81.0651	474.17	81.0651	493.15	81.0651	-330.958
		81.1151	459.1	81.1151	480.41	81.1151	-333.288
		81.1651	441.72	81.1651	463.28	81.1651	-333.538
		81.2151	421.94	81.2151	442.45	81.2151	-332.488
		81.2651	401.11	81.2651	419.67	81.2651	-330.538
		81.3151	383.15	81.3151	397.37	81.3151	-326.198
		81.3651	360.19	81.3651	376.95	81.3651	-328.738
		81.4151	345.69	81.4151	359.43	81.4151	-325.718
		81.4651	332.81	81.4651	344.94	81.4651	-324.108
		81.5151	324.05	81.5151	333.23	81.5151	-321.158
		81.5651	305.79	81.5651	323.9	81.5651	-330.088
		81.6151	303.05	81.6151	316.52	81.6151	-325.448
		81.6651	300.02	81.6651	310.69	81.6651	-322.648
		81.7151	290.17	81.7151	306.06	81.7151	-327.868
		81.7651	290.87	81.7651	302.35	81.7651	-323.458
		81.8151	292.39	81.8151	299.35	81.8151	-318.938
		81.8651	288.19	81.8651	296.88	81.8651	-320.668
		81.9151	282.44	81.9151	294.83	81.9151	-324.368
		81.9651	288.48	81.9651	293.11	81.9651	-316.608
		82.0151	283.35	82.0151	291.65	82.0151	-320.278
		82.0651	283.93	82.0651	290.41	82.0651	-318.458
		82.1151	283.19	82.1151	289.34	82.1151	-318.128
		82.1651	286.53	82.1651	288.43	82.1651	-313.878
		82.2151	284.96	82.2151	287.65	82.2151	-314.668
		82.2651	281.98	82.2651	286.98	82.2651	-316.978
		82.3151	277.86	82.3151	286.41	82.3151	-320.528
		82.3651	280.76	82.3651	285.94	82.3651	-317.158
		82.4151	289.99	82.4151	285.55	82.4151	-307.538
		82.4651	284.21	82.4651	285.23	82.4651	-312.998
		82.5151	280.8	82.5151	284.99	82.5151	-316.168
		82.5651	275.5	82.5651	284.8	82.5651	-321.278
		82.6151	277.21	82.6151	284.68	82.6151	-319.448
		82.6651	279.52	82.6651	284.61	82.6651	-317.068
		82.7151	281.94	82.7151	284.6	82.7151	-314.638
		82.7651	287.14	82.7651	284.65	82.7651	-309.488
		82.8151	288.59	82.8151	284.75	82.8151	-308.138
		82.8651	281.39	82.8651	284.9	82.8651	-315.488
		82.9151	281.73	82.9151	285.1	82.9151	-315.348
		82.9651	274.99	82.9651	285.36	82.9651	-322.348
		83.0151	284.85	83.0151	285.68	83.0151	-312.808
		83.0651	285.79	83.0651	286.06	83.0651	-312.248
		83.1151	276.07	83.1151	286.5	83.1151	-322.408
		83.1651	274.74	83.1651	287.01	83.1651	-324.248
		83.2151	277.16	83.2151	287.58	83.2151	-322.398
		83.2651	280.31	83.2651	288.24	83.2651	-319.908
		83.3151	283.34	83.3151	288.97	83.3151	-317.608
		83.3651	282.66	83.3651	289.8	83.3651	-319.118
		83.4151	280.41	83.4151	290.74	83.4151	-322.308
		83.4651	285.35	83.4651	291.78	83.4651	-318.408
		83.5151	289.68	83.5151	292.95	83.5151	-315.248
		83.5651	279.38	83.5651	294.27	83.5651	-326.868
		83.6151	292.19	83.6151	295.74	83.6151	-315.528
		83.6651	298.42	83.6651	297.41	83.6651	-310.968
		83.7151	291.34	83.7151	299.3	83.7151	-319.938
		83.7651	296.92	83.7651	301.44	83.7651	-316.498
		83.8151	298.78	83.8151	303.89	83.8151	-317.088
		83.8651	295.08	83.8651	306.72	83.8651	-323.618
		83.9151	300.22	83.9151	310.01	83.9151	-321.768
		83.9651	309.68	83.9651	313.88	83.9651	-316.178
		84.0151	307.48	84.0151	318.51	84.0151	-323.008
		84.0651	307.19	84.0651	324.13	84.0651	-328.918
		84.1151	310.82	84.1151	331.02	84.1151	-332.178
		84.1651	324.79	84.1651	339.58	84.1651	-326.768
		84.2151	344.08	84.2151	350.25	84.2151	-318.148
		84.2651	364.96	84.2651	363.57	84.2651	-310.588
		84.3151	386.17	84.3151	380.07	84.3151	-305.878
		84.3651	403.46	84.3651	400.24	84.3651	-308.758
		84.4151	439.3	84.4151	424.36	84.4151	-297.038
		84.4651	458.55	84.4651	452.26	84.4651	-305.688
		84.5151	486.2	84.5151	482.79	84.5151	-308.568
		84.5651	524.04	84.5651	513.19	84.5651	-301.128
		84.6151	543	84.6151	538.8	84.6151	-307.778
		84.6651	537.22	84.6651	554.33	84.6651	-329.088
		84.7151	525.49	84.7151	556.93	84.7151	-343.418
		84.7651	533.53	84.7651	548.5	84.7651	-326.948
		84.8151	512.69	84.8151	534.49	84.8151	-333.778
		84.8651	500.51	84.8651	520.77	84.8651	-332.238
		84.9151	501.48	84.9151	511.67	84.9151	-322.168
		84.9651	500.63	84.9651	509.94	84.9651	-321.288
		85.0151	518.08	85.0151	517.44	85.0151	-311.338
		85.0651	535.22	85.0651	535.67	85.0651	-312.428
		85.1151	571.78	85.1151	566.04	85.1151	-306.238
		85.1651	624.42	85.1651	609.93	85.1651	-297.488
		85.2151	689.42	85.2151	668.43	85.2151	-290.988
		85.2651	759.07	85.2651	741.92	85.2651	-294.828
		85.3151	871.24	85.3151	828.97	85.3151	-269.708
		85.3651	971.84	85.3651	924.51	85.3651	-264.648
		85.4151	1074.08	85.4151	1017.44	85.4151	-255.338
		85.4651	1143.6	85.4651	1089.66	85.4651	-258.038
		85.5151	1185.04	85.5151	1121.03	85.5151	-247.968
		85.5651	1160.38	85.5651	1100.58	85.5651	-252.178
		85.6151	1091.81	85.6151	1034.67	85.6151	-254.838
		85.6651	1015.37	85.6651	941.97	85.6651	-238.578
		85.7151	897.64	85.7151	841.82	85.7151	-256.158
		85.7651	777.78	85.7651	746.96	85.7651	-281.158
		85.8151	683.36	85.8151	663.8	85.8151	-292.418
[truncated: 1,483 more rows]

## Sheet: Fig1e
Li content	Li@TM	error bar	Ni@Li	error bar	Lisole
[truncated: 4 more rows]
