# Supplementary material for: Tuning Li occupancy and local structures for advanced Co-free Ni-rich positive electrodes
Source: Nat Commun. 2025 Mar 5;16:2203. doi: 10.1038/s41467-025-57063-7 (PMC11882807; doi:10.1038/s41467-025-57063-7)
Supplement: Supplementary file 3 — Source Data [file 41467_2025_57063_MOESM3_ESM.zip › Source Data/Fig2.xlsx]

## Sheet: Fig2a
ppm	102	108	114	120
1994.33	35515.8	41022.6	39908.1	6636.39
1994.23	35547.1	41012.4	39908.6	6677.47
1994.12	35577	41001.1	39904.9	6718.77
1994.02	35605.2	40988.5	39897.2	6760.11
1993.92	35631.8	40974.9	39885.4	6801.27
1993.81	35656.8	40960.1	39869.4	6842.04
1993.71	35680	40944.3	39849.4	6882.23
1993.6	35701.4	40927.6	39825.3	6921.63
1993.5	35721.1	40909.9	39797.1	6960.04
1993.4	35738.9	40891.5	39765	6997.25
1993.29	35754.8	40872.5	39728.9	7033.07
1993.19	35768.9	40853	39688.9	7067.29
1993.09	35781.1	40833	39645.2	7099.72
1992.98	35791.5	40812.9	39597.8	7130.18
1992.88	35800	40792.7	39546.9	7158.49
1992.78	35806.8	40772.5	39492.5	7184.47
1992.67	35811.7	40752.6	39434.9	7207.98
1992.57	35814.9	40733	39374.2	7228.88
1992.47	35816.4	40714	39310.5	7247.04
1992.36	35816.3	40695.6	39244.2	7262.36
1992.26	35814.7	40678.1	39175.5	7274.79
1992.15	35811.7	40661.6	39104.5	7284.28
1992.05	35807.3	40646.1	39031.6	7290.8
1991.95	35801.7	40631.9	38957	7294.39
1991.84	35795.1	40619	38880.9	7295.09
1991.74	35787.4	40607.6	38803.8	7292.99
1991.64	35778.9	40597.7	38725.8	7288.2
1991.53	35769.7	40589.5	38647.3	7280.87
1991.43	35759.9	40583.1	38568.5	7271.19
1991.33	35749.6	40578.6	38489.7	7259.35
1991.22	35739	40576	38411.2	7245.6
1991.12	35728.3	40575.4	38333.3	7230.17
1991.01	35717.5	40576.9	38256	7213.35
1990.91	35706.7	40580.6	38179.8	7195.4
1990.81	35696.1	40586.5	38104.7	7176.61
1990.7	35685.7	40594.8	38031	7157.26
1990.6	35675.6	40605.4	37958.8	7137.64
1990.5	35666	40618.5	37888.3	7118.01
1990.39	35656.8	40634.1	37819.5	7098.62
1990.29	35648.1	40652.3	37752.5	7079.72
1990.19	35640	40673.2	37687.5	7061.5
1990.08	35632.5	40696.9	37624.4	7044.15
1989.98	35625.6	40723.3	37563.4	7027.82
1989.87	35619.3	40752.6	37504.4	7012.62
1989.77	35613.6	40784.8	37447.5	6998.65
1989.67	35608.4	40819.8	37392.6	6985.95
1989.56	35603.8	40857.7	37339.8	6974.53
1989.46	35599.7	40898.5	37289	6964.38
1989.36	35596.1	40942	37240.1	6955.44
1989.25	35592.9	40988.2	37193.2	6947.66
1989.15	35590.1	41036.9	37148.1	6940.91
1989.05	35587.6	41088.1	37105	6935.07
1988.94	35585.2	41141.4	37063.6	6930.01
1988.84	35583.1	41196.7	37023.9	6925.55
1988.74	35581	41253.6	36985.9	6921.53
1988.63	35578.8	41312	36949.5	6917.76
1988.53	35576.6	41371.4	36914.6	6914.05
1988.42	35574.2	41431.5	36881.1	6910.19
1988.32	35571.5	41492	36849	6906
1988.22	35568.4	41552.5	36818.2	6901.26
1988.11	35564.9	41612.5	36788.5	6895.78
1988.01	35560.9	41671.8	36759.9	6889.37
1987.91	35556.3	41729.7	36732.2	6881.82
1987.8	35551.1	41786.1	36705.4	6872.94
1987.7	35545.1	41840.4	36679.3	6862.57
1987.6	35538.4	41892.2	36653.8	6850.53
1987.49	35530.9	41941.3	36628.7	6836.66
1987.39	35522.7	41987.2	36604.1	6820.82
1987.28	35513.5	42029.7	36579.6	6802.9
1987.18	35503.6	42068.4	36555.3	6782.79
1987.08	35492.9	42103	36531	6760.42
1986.97	35481.4	42133.5	36506.7	6735.76
1986.87	35469.1	42159.5	36482.2	6708.77
1986.77	35456.2	42180.9	36457.4	6679.5
1986.66	35442.6	42197.7	36432.4	6647.99
1986.56	35428.5	42209.8	36407	6614.35
1986.46	35413.8	42217.1	36381.2	6578.69
1986.35	35398.6	42219.8	36355	6541.18
1986.25	35383.1	42217.9	36328.5	6502.02
1986.15	35367.2	42211.5	36301.5	6461.43
1986.04	35351.1	42200.8	36274.3	6419.67
1985.94	35334.6	42185.9	36246.6	6377
1985.83	35318	42167.1	36218.8	6333.7
1985.73	35301.1	42144.7	36190.7	6290.06
1985.63	35284	42118.9	36162.4	6246.39
1985.52	35266.6	42089.9	36134	6202.97
1985.42	35249.1	42058.3	36105.6	6160.08
1985.32	35231.2	42024.1	36077.3	6118
1985.21	35213	41987.9	36049.1	6076.96
1985.11	35194.4	41949.9	36021	6037.2
1985.01	35175.3	41910.5	35993.2	5998.93
1984.9	35155.6	41870.1	35965.7	5962.32
1984.8	35135.4	41829	35938.6	5927.52
1984.69	35114.4	41787.5	35912	5894.66
1984.59	35092.7	41746.1	35885.7	5863.85
1984.49	35070.2	41705.1	35860.1	5835.15
1984.38	35046.8	41664.7	35834.9	5808.62
1984.28	35022.5	41625.5	35810.4	5784.3
1984.18	34997.3	41587.5	35786.5	5762.21
1984.07	34971.2	41551.2	35763.2	5742.36
1983.97	34944.2	41516.9	35740.6	5724.75
1983.87	34916.3	41484.7	35718.7	5709.36
1983.76	34887.7	41454.9	35697.4	5696.19
1983.66	34858.4	41427.7	35676.7	5685.22
1983.55	34828.5	41403.3	35656.7	5676.43
1983.45	34798.2	41381.9	35637.3	5669.82
1983.35	34767.6	41363.6	35618.5	5665.39
1983.24	34736.9	41348.5	35600.3	5663.12
1983.14	34706.3	41336.6	35582.6	5663.02
1983.04	34675.9	41328	35565.5	5665.1
1982.93	34646	41322.7	35548.8	5669.38
1982.83	34616.7	41320.7	35532.7	5675.89
1982.73	34588.4	41321.9	35517	5684.64
1982.62	34561.1	41326.4	35501.8	5695.67
1982.52	34535	41333.9	35487.1	5709.03
1982.42	34510.5	41344.3	35472.9	5724.74
1982.31	34487.6	41357.6	35459.3	5742.85
1982.21	34466.5	41373.5	35446.2	5763.4
1982.1	34447.3	41391.9	35433.8	5786.41
1982	34430.3	41412.6	35422.1	5811.92
1981.9	34415.4	41435.3	35411.2	5839.94
1981.79	34402.9	41459.8	35401.3	5870.48
1981.69	34392.6	41486	35392.3	5903.53
1981.59	34384.8	41513.6	35384.5	5939.07
1981.48	34379.4	41542.3	35377.9	5977.07
1981.38	34376.5	41571.9	35372.7	6017.48
1981.28	34375.9	41602.3	35369	6060.22
1981.17	34377.8	41633.1	35367	6105.21
1981.07	34381.9	41664.1	35366.8	6152.35
1980.96	34388.4	41695.1	35368.5	6201.52
1980.86	34397.1	41726	35372.2	6252.59
1980.76	34407.8	41756.4	35378.1	6305.43
1980.65	34420.7	41786.2	35386.3	6359.89
1980.55	34435.4	41815.2	35396.8	6415.84
1980.45	34452	41843.2	35409.8	6473.13
1980.34	34470.3	41869.9	35425.2	6531.61
1980.24	34490.2	41895.2	35443.2	6591.17
1980.14	34511.6	41919	35463.7	6651.69
1980.03	34534.4	41941	35486.7	6713.06
1979.93	34558.4	41961	35512.2	6775.19
1979.83	34583.6	41979	35540.2	6838.04
1979.72	34609.8	41994.7	35570.5	6901.55
1979.62	34636.9	42008.1	35603.2	6965.69
1979.51	34664.7	42019.1	35638	7030.47
1979.41	34693.2	42027.5	35674.8	7095.89
1979.31	34722.2	42033.4	35713.5	7162
1979.2	34751.5	42036.7	35754	7228.82
1979.1	34781.1	42037.5	35796.1	7296.41
1979	34810.7	42035.6	35839.6	7364.82
1978.89	34840.2	42031.3	35884.3	7434.11
1978.79	34869.5	42024.7	35930.1	7504.34
1978.69	34898.3	42015.7	35976.8	7575.53
1978.58	34926.6	42004.7	36024.2	7647.73
1978.48	34954.1	41991.7	36072.1	7720.96
1978.37	34980.8	41977	36120.5	7795.21
1978.27	35006.3	41960.7	36169.2	7870.47
1978.17	35030.7	41943.1	36218	7946.7
1978.06	35053.7	41924.3	36266.7	8023.85
1977.96	35075.1	41904.7	36315.4	8101.84
1977.86	35094.9	41884.4	36363.9	8180.58
1977.75	35113	41863.7	36412.1	8259.98
1977.65	35129.3	41842.9	36459.9	8339.91
1977.55	35143.6	41822.2	36507.2	8420.24
1977.44	35155.9	41801.8	36554	8500.85
1977.34	35166.2	41782	36600.3	8581.59
1977.24	35174.5	41763.1	36646	8662.33
1977.13	35180.6	41745.3	36691	8742.93
1977.03	35184.7	41728.8	36735.4	8823.23
1976.92	35186.7	41714	36779.1	8903.12
1976.82	35186.6	41701	36822	8982.44
1976.72	35184.6	41690	36864.2	9061.08
1976.61	35180.5	41681.5	36905.7	9138.91
1976.51	35174.6	41675.5	36946.5	9215.8
1976.41	35166.8	41672.2	36986.5	9291.63
1976.3	35157.3	41671.9	37025.7	9366.27
1976.2	35146.1	41674.7	37064.3	9439.62
1976.1	35133.3	41680.8	37102.1	9511.54
1975.99	35119	41690.2	37139.2	9581.92
1975.89	35103.3	41703	37175.7	9650.63
1975.78	35086.4	41719.3	37211.6	9717.55
1975.68	35068.3	41739	37246.9	9782.54
1975.58	35049.3	41762.1	37281.6	9845.49
1975.47	35029.4	41788.5	37315.8	9906.26
1975.37	35008.8	41817.9	37349.6	9964.72
1975.27	34987.7	41850.3	37382.9	10020.8
1975.16	34966.2	41885.4	37415.8	10074.2
1975.06	34944.5	41922.8	37448.2	10125.1
1974.96	34922.8	41962.4	37480.3	10173.1
1974.85	34901.1	42003.7	37512	10218.3
1974.75	34879.7	42046.4	37543.3	10260.5
1974.64	34858.6	42090.1	37574	10299.7
1974.54	34838	42134.5	37604.1	10335.7
1974.44	34818.1	42179	37633.6	10368.6
1974.33	34798.8	42223.4	37662.2	10398.3
1974.23	34780.2	42267.3	37689.9	10424.8
1974.13	34762.5	42310.2	37716.3	10448.1
1974.02	34745.6	42351.7	37741.4	10468.2
1973.92	34729.6	42391.7	37764.9	10485.1
1973.82	34714.3	42429.6	37786.6	10498.9
1973.71	34699.9	42465.3	37806.2	10509.7
1973.61	34686.2	42498.4	37823.5	10517.5
1973.51	34673.2	42528.8	37838.2	10522.4
1973.4	34660.9	42556.3	37850.3	10524.7
1973.3	34649	42580.6	37859.3	10524.4
1973.19	34637.6	42601.8	37865.3	10521.6
1973.09	34626.5	42619.6	37868	10516.5
1972.99	34615.6	42634	37867.4	10509.4
1972.88	34604.8	42645	37863.4	10500.2
1972.78	34594.1	42652.7	37856	10489.3
1972.68	34583.2	42657	37845.3	10476.8
1972.57	34572.2	42657.9	37831.2	10462.9
1972.47	34560.9	42655.6	37814	10447.6
1972.37	34549.3	42650.1	37793.8	10431.2
1972.26	34537.1	42641.4	37770.9	10413.8
1972.16	34524.5	42629.8	37745.4	10395.4
1972.05	34511.3	42615.3	37717.7	10376.2
1971.95	34497.5	42597.9	37688	10356.2
1971.85	34483.1	42577.9	37656.8	10335.6
1971.74	34467.9	42555.2	37624.2	10314.4
1971.64	34452	42530	37590.7	10292.6
1971.54	34435.3	42502.4	37556.7	10270.2
1971.43	34417.9	42472.5	37522.3	10247.4
1971.33	34399.8	42440.4	37488	10224
1971.23	34380.9	42406.1	37454	10200.2
1971.12	34361.3	42369.9	37420.6	10176
1971.02	34341	42331.9	37388.1	10151.3
1970.92	34320	42292.1	37356.7	10126.2
1970.81	34298.4	42250.7	37326.5	10100.7
1970.71	34276.2	42207.9	37297.6	10074.9
1970.6	34253.5	42163.8	37270.3	10048.7
1970.5	34230.3	42118.7	37244.5	10022.2
1970.4	34206.7	42072.7	37220.3	9995.29
1970.29	34182.7	42026.1	37197.7	9968.07
1970.19	34158.5	41979.1	37176.6	9940.47
1970.09	34134	41931.9	37157.1	9912.48
1969.98	34109.4	41884.8	37139	9884.04
1969.88	34084.8	41838	37122.3	9855.09
1969.78	34060.2	41791.8	37106.9	9825.54
1969.67	34035.7	41746.4	37092.7	9795.31
1969.57	34011.4	41702.2	37079.5	9764.27
1969.46	33987.4	41659.4	37067.4	9732.29
1969.36	33963.7	41618.2	37056.1	9699.24
1969.26	33940.5	41579	37045.6	9664.97
1969.15	33917.9	41541.9	37035.8	9629.31
1969.05	33895.8	41507.2	37026.6	9592.12
1968.95	33874.4	41475.1	37018	9553.25
1968.84	33853.7	41445.8	37010	9512.55
1968.74	33833.8	41419.5	37002.4	9469.89
1968.64	33814.7	41396.4	36995.3	9425.16
1968.53	33796.4	41376.5	36988.7	9378.26
1968.43	33779	41360.1	36982.5	9329.14
1968.33	33762.4	41347.1	36976.9	9277.74
1968.22	33746.7	41337.7	36971.7	9224.05
1968.12	33731.8	41332	36967.1	9168.1
1968.01	33717.7	41329.8	36963.1	9109.93
1967.91	33704.3	41331.2	36959.7	9049.62
1967.81	33691.7	41336.1	36956.9	8987.3
1967.7	33679.8	41344.5	36954.8	8923.1
1967.6	33668.5	41356.3	36953.4	8857.21
1967.5	33657.7	41371.4	36952.6	8789.83
1967.39	33647.5	41389.5	36952.4	8721.18
1967.29	33637.8	41410.7	36952.9	8651.53
1967.19	33628.5	41434.6	36953.9	8581.15
1967.08	33619.6	41461.2	36955.3	8510.34
1966.98	33611	41490.3	36957.1	8439.39
1966.87	33602.8	41521.7	36959	8368.63
1966.77	33594.8	41555.3	36961	8298.37
1966.67	33587.1	41590.8	36962.8	8228.94
1966.56	33579.6	41628.1	36964.3	8160.65
1966.46	33572.3	41667.1	36965.2	8093.82
1966.36	33565.3	41707.6	36965.3	8028.73
1966.25	33558.5	41749.4	36964.4	7965.68
1966.15	33552	41792.5	36962.2	7904.92
1966.05	33545.7	41836.7	36958.4	7846.7
1965.94	33539.6	41881.9	36952.9	7791.23
1965.84	33533.9	41927.9	36945.3	7738.7
1965.73	33528.6	41974.8	36935.5	7689.27
1965.63	33523.5	42022.3	36923.1	7643.07
1965.53	33518.9	42070.5	36908.1	7600.19
1965.42	33514.8	42119.2	36890.2	7560.71
1965.32	33511.1	42168.4	36869.1	7524.66
1965.22	33508	42218	36844.9	7492.05
1965.11	33505.4	42268	36817.3	7462.88
1965.01	33503.4	42318.2	36786.1	7437.08
1964.91	33502.1	42368.7	36751.5	7414.62
1964.8	33501.4	42419.3	36713.2	7395.41
1964.7	33501.4	42470	36671.3	7379.36
1964.6	33502.2	42520.8	36625.7	7366.38
1964.49	33503.7	42571.5	36576.6	7356.34
1964.39	33506	42622.2	36524	7349.14
1964.28	33508.9	42672.7	36468	7344.66
1964.18	33512.7	42722.9	36408.8	7342.78
1964.08	33517.2	42772.8	36346.6	7343.4
1963.97	33522.4	42822.3	36281.6	7346.4
1963.87	33528.3	42871.3	36214.2	7351.68
1963.77	33534.9	42919.6	36144.6	7359.14
1963.66	33542.1	42967.2	36073.1	7368.68
1963.56	33549.9	43013.9	36000.2	7380.2
1963.46	33558.4	43059.6	35926.2	7393.61
1963.35	33567.3	43104.2	35851.5	7408.81
1963.25	33576.8	43147.6	35776.7	7425.68
1963.14	33586.8	43189.5	35702	7444.12
1963.04	33597.3	43229.9	35628.1	7463.99
1962.94	33608.2	43268.7	35555.2	7485.16
1962.83	33619.4	43305.7	35483.9	7507.45
1962.73	33631	43340.9	35414.6	7530.68
1962.63	33643	43374.1	35347.6	7554.65
1962.52	33655.3	43405.3	35283.5	7579.13
1962.42	33667.8	43434.4	35222.4	7603.85
1962.32	33680.5	43461.5	35164.7	7628.54
1962.21	33693.5	43486.4	35110.8	7652.9
1962.11	33706.6	43509.2	35060.8	7676.63
1962.01	33719.8	43529.9	35015	7699.38
1961.9	33733	43548.6	34973.5	7720.83
1961.8	33746.2	43565.3	34936.5	7740.63
1961.69	33759.4	43580	34903.8	7758.45
1961.59	33772.4	43592.8	34875.7	7773.95
1961.49	33785.2	43603.8	34852	7786.84
1961.38	33797.8	43613	34832.7	7796.81
1961.28	33810.1	43620.5	34817.7	7803.62
1961.18	33822	43626.2	34806.7	7807.04
1961.07	33833.5	43630.3	34799.6	7806.89
1960.97	33844.4	43632.6	34796.2	7803.02
1960.87	33854.9	43633.2	34796.3	7795.37
1960.76	33864.7	43632	34799.4	7783.88
1960.66	33873.9	43629	34805.4	7768.6
1960.55	33882.5	43624.1	34814.1	7749.59
1960.45	33890.5	43617.1	34824.9	7726.99
1960.35	33897.7	43608	34837.8	7700.99
1960.24	33904.3	43596.7	34852.4	7671.84
1960.14	33910.2	43583	34868.4	7639.83
1960.04	33915.5	43566.8	34885.5	7605.29
1959.93	33920.2	43548.1	34903.6	7568.6
1959.83	33924.2	43526.6	34922.3	7530.16
1959.73	33927.8	43502.5	34941.5	7490.39
1959.62	33930.8	43475.6	34961	7449.75
1959.52	33933.5	43445.9	34980.5	7408.69
1959.42	33935.8	43413.5	35000	7367.64
1959.31	33937.8	43378.3	35019.2	7327.06
1959.21	33939.6	43340.7	35038	7287.37
1959.1	33941.3	43300.5	35056.4	7248.96
1959	33943.1	43258.1	35074.1	7212.21
1958.9	33944.9	43213.7	35091.1	7177.44
1958.79	33946.8	43167.5	35107.2	7144.97
1958.69	33949.1	43119.7	35122.4	7115.03
1958.59	33951.7	43070.8	35136.7	7087.85
1958.48	33954.7	43020.9	35149.7	7063.57
1958.38	33958.4	42970.5	35161.7	7042.34
1958.28	33962.6	42919.8	35172.3	7024.23
1958.17	33967.6	42869.2	35181.6	7009.28
1958.07	33973.3	42819	35189.5	6997.51
1957.96	33979.8	42769.6	35196	6988.89
1957.86	33987.3	42721.2	35201	6983.38
1957.76	33995.6	42674.1	35204.4	6980.89
1957.65	34005	42628.5	35206.4	6981.33
1957.55	34015.3	42584.7	35206.9	6984.6
1957.45	34026.6	42542.8	35205.8	6990.57
1957.34	34038.9	42502.9	35203.4	6999.1
1957.24	34052.2	42465.1	35199.5	7010.05
1957.14	34066.5	42429.5	35194.4	7023.27
1957.03	34081.7	42396.1	35188.1	7038.6
1956.93	34097.9	42364.9	35180.8	7055.86
1956.82	34115.1	42335.8	35172.6	7074.87
1956.72	34133.1	42308.6	35163.6	7095.45
1956.62	34152.1	42283.3	35154.1	7117.4
1956.51	34171.9	42259.8	35144.3	7140.51
1956.41	34192.6	42237.8	35134.4	7164.55
1956.31	34214.1	42217.2	35124.5	7189.31
1956.2	34236.4	42197.8	35115	7214.54
1956.1	34259.5	42179.3	35106.1	7239.99
1956	34283.4	42161.7	35098	7265.41
1955.89	34308	42144.6	35091	7290.55
1955.79	34333.4	42127.9	35085.2	7315.14
1955.69	34359.6	42111.3	35081	7338.95
1955.58	34386.4	42094.8	35078.3	7361.72
1955.48	34413.9	42078.1	35077.6	7383.22
1955.37	34442.1	42061.1	35078.8	7403.23
1955.27	34470.8	42043.6	35082.1	7421.56
1955.17	34500.2	42025.5	35087.7	7438.03
1955.06	34530.1	42006.6	35095.5	7452.5
1954.96	34560.4	41986.8	35105.7	7464.84
1954.86	34591.1	41966.1	35118.2	7474.98
1954.75	34622.1	41944.4	35133	7482.84
1954.65	34653.4	41921.5	35150.1	7488.4
1954.55	34684.8	41897.4	35169.4	7491.68
1954.44	34716.2	41872.2	35190.9	7492.69
1954.34	34747.5	41845.8	35214.4	7491.51
1954.23	34778.6	41818.3	35239.8	7488.21
1954.13	34809.4	41789.6	35267.1	7482.9
1954.03	34839.7	41759.8	35296.2	7475.69
1953.92	34869.5	41729.1	35326.8	7466.7
1953.82	34898.5	41697.6	35359	7456.07
1953.72	34926.7	41665.4	35392.6	7443.93
1953.61	34953.8	41632.6	35427.5	7430.4
1953.51	34979.9	41599.5	35463.6	7415.59
1953.41	35004.7	41566.4	35500.9	7399.61
1953.3	35028.2	41533.3	35539.4	7382.53
1953.2	35050.2	41500.5	35578.8	7364.43
1953.1	35070.5	41468.3	35619.3	7345.34
1952.99	35089.1	41437	35660.7	7325.29
1952.89	35106	41406.7	35703.2	7304.28
1952.78	35120.9	41377.7	35746.6	7282.29
1952.68	35133.8	41350.2	35790.9	7259.29
1952.58	35144.8	41324.5	35836.2	7235.23
1952.47	35153.6	41300.7	35882.4	7210.04
1952.37	35160.4	41279.1	35929.6	7183.65
1952.27	35165	41259.8	35977.7	7156.01
1952.16	35167.6	41243	36026.8	7127.02
1952.06	35168	41228.9	36076.6	7096.63
1951.96	35166.4	41217.5	36127.3	7064.79
1951.85	35162.7	41208.9	36178.7	7031.44
1951.75	35157.2	41203.3	36230.7	6996.56
1951.64	35149.7	41200.7	36283.2	6960.16
1951.54	35140.4	41201.1	36336	6922.23
1951.44	35129.3	41204.6	36388.9	6882.84
1951.33	35116.6	41211.1	36441.7	6842.05
1951.23	35102.3	41220.6	36494.2	6799.95
1951.13	35086.5	41233.2	36546.1	6756.67
1951.02	35069.2	41248.7	36597.1	6712.36
1950.92	35050.6	41267.1	36646.9	6667.2
1950.82	35030.6	41288.3	36695.2	6621.37
1950.71	35009.5	41312.2	36741.6	6575.09
1950.61	34987.1	41338.7	36785.7	6528.58
1950.51	34963.7	41367.6	36827.4	6482.09
1950.4	34939.1	41398.9	36866.1	6435.83
1950.3	34913.6	41432.3	36901.7	6390.05
1950.19	34887.1	41467.8	36933.7	6344.98
1950.09	34859.7	41505.2	36961.9	6300.82
1949.99	34831.4	41544.3	36986.1	6257.79
1949.88	34802.5	41585	37005.9	6216.04
1949.78	34772.9	41627	37021.2	6175.72
1949.68	34742.7	41670.2	37031.8	6136.97
1949.57	34712	41714.4	37037.6	6099.87
1949.47	34681	41759.4	37038.4	6064.48
1949.37	34649.8	41805	37034.2	6030.83
1949.26	34618.4	41851	37024.9	5998.92
1949.16	34587	41897.1	37010.6	5968.71
1949.05	34555.8	41943.3	36991.3	5940.14
1948.95	34524.9	41989.2	36967	5913.15
1948.85	34494.3	42034.7	36938	5887.63
1948.74	34464.3	42079.5	36904.4	5863.45
1948.64	34434.8	42123.4	36866.2	5840.5
1948.54	34406.2	42166.3	36823.9	5818.64
1948.43	34378.4	42207.8	36777.5	5797.73
1948.33	34351.5	42247.9	36727.4	5777.64
1948.23	34325.7	42286.3	36673.7	5758.23
1948.12	34300.9	42322.9	36616.9	5739.39
1948.02	34277.3	42357.6	36557.2	5721.01
1947.91	34254.9	42390.1	36494.9	5703
1947.81	34233.6	42420.4	36430.3	5685.31
1947.71	34213.6	42448.3	36363.7	5667.87
1947.6	34194.7	42473.9	36295.5	5650.67
1947.5	34177	42497.1	36225.9	5633.72
1947.4	34160.5	42517.8	36155.3	5617.03
1947.29	34145.1	42536	36084	5600.65
1947.19	34130.7	42551.8	36012.4	5584.64
1947.09	34117.4	42565.3	35940.6	5569.1
1946.98	34105	42576.4	35869.1	5554.1
1946.88	34093.6	42585.3	35798	5539.77
1946.78	34083	42592.2	35727.7	5526.19
1946.67	34073.3	42597	35658.6	5513.5
1946.57	34064.2	42600	35590.7	5501.77
1946.46	34055.9	42601.3	35524.5	5491.11
1946.36	34048.2	42601.1	35460.2	5481.6
1946.26	34041.2	42599.5	35397.9	5473.29
1946.15	34034.6	42596.7	35338	5466.23
1946.05	34028.7	42592.7	35280.7	5460.44
1945.95	34023.2	42587.9	35226.1	5455.9
1945.84	34018.1	42582.2	35174.4	5452.58
1945.74	34013.5	42575.8	35125.8	5450.43
1945.64	34009.3	42568.8	35080.5	5449.35
1945.53	34005.5	42561.3	35038.6	5449.25
1945.43	34002	42553.3	35000.2	5450
1945.32	33998.9	42544.9	34965.4	5451.44
1945.22	33996	42536	34934.2	5453.42
1945.12	33993.4	42526.8	34906.8	5455.77
1945.01	33991	42517.2	34883.2	5458.3
1944.91	33988.8	42507.1	34863.4	5460.83
1944.81	33986.6	42496.5	34847.4	5463.16
1944.7	33984.5	42485.4	34835.2	5465.12
1944.6	33982.5	42473.8	34826.9	5466.53
1944.5	33980.3	42461.4	34822.3	5467.22
1944.39	33978	42448.4	34821.6	5467.03
1944.29	33975.4	42434.6	34824.6	5465.83
1944.19	33972.5	42419.9	34831.2	5463.5
1944.08	33969.2	42404.4	34841.5	5459.95
1943.98	33965.4	42387.9	34855.4	5455.1
1943.87	33961.1	42370.4	34872.7	5448.91
1943.77	33956.1	42351.9	34893.3	5441.34
1943.67	33950.4	42332.3	34917.3	5432.42
1943.56	33943.8	42311.7	34944.4	5422.16
1943.46	33936.5	42290.1	34974.4	5410.63
1943.36	33928.2	42267.5	35007.3	5397.91
1943.25	33919.1	42243.8	35042.9	5384.1
1943.15	33909	42219.2	35081	5369.31
1943.05	33898.1	42193.6	35121.3	5353.7
1942.94	33886.3	42167.2	35163.7	5337.41
1942.84	33873.6	42139.9	35207.8	5320.58
1942.73	33860.3	42111.8	35253.6	5303.4
1942.63	33846.3	42083.1	35300.7	5286.01
1942.53	33831.7	42053.7	35348.7	5268.58
1942.42	33816.8	42023.7	35397.6	5251.25
1942.32	33801.6	41993.3	35446.9	5234.17
1942.22	33786.3	41962.4	35496.4	5217.44
1942.11	33771	41931.1	35545.8	5201.18
1942.01	33756	41899.5	35594.8	5185.46
1941.91	33741.4	41867.7	35643.1	5170.33
1941.8	33727.4	41835.7	35690.6	5155.84
1941.7	33714.1	41803.6	35736.8	5141.98
1941.59	33701.8	41771.4	35781.6	5128.74
1941.49	33690.5	41739.3	35824.8	5116.08
1941.39	33680.4	41707.2	35866.2	5103.94
1941.28	33671.6	41675.1	35905.5	5092.25
1941.18	33664.2	41643.2	35942.6	5080.91
1941.08	33658.4	41611.5	35977.3	5069.82
1940.97	33654.1	41580.1	36009.7	5058.87
1940.87	33651.4	41548.8	36039.4	5047.95
1940.77	33650.4	41517.9	36066.6	5036.95
1940.66	33650.9	41487.3	36091.1	5025.76
1940.56	33653.1	41457.1	36113	5014.3
1940.46	33656.8	41427.3	36132.1	5002.48
1940.35	33662	41398	36148.6	4990.24
1940.25	33668.5	41369.2	36162.4	4977.53
1940.14	33676.5	41341	36173.6	4964.32
1940.04	33685.6	41313.4	36182.3	4950.62
1939.94	33695.9	41286.5	36188.5	4936.43
1939.83	33707.2	41260.4	36192.3	4921.81
1939.73	33719.4	41235.1	36193.8	4906.8
1939.63	33732.4	41210.8	36193.1	4891.49
1939.52	33746.1	41187.4	36190.3	4875.99
1939.42	33760.4	41165	36185.5	4860.4
1939.32	33775.2	41143.8	36178.8	4844.85
1939.21	33790.4	41123.7	36170.3	4829.48
1939.11	33806	41104.8	36160.2	4814.45
1939	33821.8	41087.2	36148.6	4799.89
1938.9	33837.9	41070.8	36135.5	4785.96
1938.8	33854.2	41055.7	36121.2	4772.81
1938.69	33870.6	41041.9	36105.8	4760.58
1938.59	33887.2	41029.3	36089.4	4749.41
1938.49	33903.9	41017.9	36072.1	4739.44
1938.38	33920.8	41007.7	36054.2	4730.77
1938.28	33937.9	40998.6	36035.8	4723.52
1938.18	33955.1	40990.4	36017.1	4717.77
1938.07	33972.7	40983.1	35998.2	4713.6
1937.97	33990.5	40976.6	35979.3	4711.09
1937.87	34008.7	40970.7	35960.6	4710.27
1937.76	34027.2	40965.2	35942.4	4711.2
1937.66	34046.3	40960.2	35924.7	4713.88
1937.55	34065.8	40955.2	35907.7	4718.35
1937.45	34086	40950.3	35891.6	4724.59
1937.35	34106.7	40945.2	35876.6	4732.59
1937.24	34128.2	40939.8	35862.9	4742.34
1937.14	34150.4	40934	35850.5	4753.81
1937.04	34173.4	40927.5	35839.6	4766.96
1936.93	34197.2	40920.3	35830.3	4781.75
1936.83	34222	40912.2	35822.7	4798.12
1936.73	34247.6	40903.1	35816.9	4816.01
1936.62	34274.2	40892.9	35812.9	4835.37
1936.52	34301.8	40881.7	35810.7	4856.12
1936.41	34330.4	40869.2	35810.5	4878.19
1936.31	34360	40855.6	35812.1	4901.49
1936.21	34390.6	40840.8	35815.6	4925.95
1936.1	34422.2	40824.8	35820.9	4951.49
1936	34454.8	40807.8	35828	4978
1935.9	34488.4	40789.7	35836.9	5005.41
1935.79	34522.9	40770.7	35847.4	5033.61
1935.69	34558.3	40751	35859.5	5062.52
1935.59	34594.4	40730.6	35873	5092.05
1935.48	34631.3	40709.8	35888	5122.11
1935.38	34668.8	40688.7	35904.2	5152.62
1935.28	34706.9	40667.6	35921.6	5183.51
1935.17	34745.4	40646.7	35940.1	5214.72
1935.07	34784.2	40626.1	35959.5	5246.2
1934.96	34823.3	40606.2	35979.8	5277.9
1934.86	34862.4	40587.1	36000.8	5309.81
1934.76	34901.5	40569.1	36022.3	5341.91
1934.65	34940.5	40552.4	36044.3	5374.23
1934.55	34979.2	40537.3	36066.7	5406.78
1934.45	35017.4	40523.8	36089.3	5439.6
1934.34	35055.2	40512.3	36111.9	5472.77
1934.24	35092.2	40502.8	36134.6	5506.35
1934.14	35128.4	40495.6	36157.1	5540.44
1934.03	35163.7	40490.6	36179.3	5575.12
1933.93	35197.9	40488.1	36201.2	5610.52
1933.82	35230.9	40488.1	36222.6	5646.73
1933.72	35262.5	40490.7	36243.5	5683.89
1933.62	35292.8	40495.8	36263.8	5722.09
1933.51	35321.4	40503.5	36283.4	5761.46
1933.41	35348.4	40513.7	36302.1	5802.1
1933.31	35373.6	40526.4	36320.1	5844.1
1933.2	35396.9	40541.5	36337.1	5887.55
1933.1	35418.2	40558.9	36353.2	5932.51
1933	35437.4	40578.4	36368.4	5979.05
1932.89	35454.5	40600	36382.6	6027.18
1932.79	35469.3	40623.5	36395.8	6076.94
1932.68	35481.9	40648.7	36407.9	6128.3
1932.58	35492.1	40675.5	36419.1	6181.25
1932.48	35499.9	40703.7	36429.4	6235.73
1932.37	35505.3	40733	36438.6	6291.67
1932.27	35508.3	40763.3	36447	6348.98
1932.17	35508.8	40794.5	36454.5	6407.52
1932.06	35506.8	40826.3	36461.2	6467.17
1931.96	35502.5	40858.6	36467.2	6527.77
1931.86	35495.7	40891.3	36472.6	6589.12
1931.75	35486.5	40924.1	36477.4	6651.04
1931.65	35475.1	40956.9	36481.7	6713.3
1931.55	35461.5	40989.7	36485.7	6775.69
1931.44	35445.7	41022.4	36489.4	6837.96
1931.34	35427.9	41054.8	36492.9	6899.88
1931.23	35408.3	41086.9	36496.4	6961.21
1931.13	35386.9	41118.6	36499.9	7021.69
1931.03	35363.9	41150	36503.6	7081.11
1930.92	35339.4	41181	36507.5	7139.25
1930.82	35313.7	41211.6	36511.8	7195.91
1930.72	35286.9	41241.7	36516.5	7250.91
1930.61	35259.1	41271.5	36521.7	7304.12
1930.51	35230.6	41300.9	36527.4	7355.4
1930.41	35201.6	41329.8	36533.8	7404.67
1930.3	35172.1	41358.4	36541	7451.88
1930.2	35142.3	41386.6	36548.9	7497.01
1930.09	35112.5	41414.4	36557.6	7540.09
1929.99	35082.7	41441.7	36567.2	7581.16
1929.89	35053.1	41468.6	36577.7	7620.29
1929.78	35023.8	41494.9	36589.1	7657.6
1929.68	34994.9	41520.7	36601.5	7693.21
1929.58	34966.5	41545.7	36614.9	7727.28
1929.47	34938.6	41570	36629.2	7759.96
1929.37	34911.5	41593.4	36644.5	7791.42
1929.27	34885.1	41615.8	36660.9	7821.83
1929.16	34859.5	41637.2	36678.2	7851.35
1929.06	34834.8	41657.3	36696.6	7880.16
1928.96	34811	41676	36715.9	7908.39
1928.85	34788.2	41693.4	36736.2	7936.19
1928.75	34766.5	41709.1	36757.4	7963.68
1928.64	34746	41723.3	36779.6	7990.95
1928.54	34726.6	41735.8	36802.6	8018.1
1928.44	34708.5	41746.5	36826.6	8045.19
1928.33	34691.8	41755.4	36851.3	8072.27
1928.23	34676.5	41762.6	36876.9	8099.38
1928.13	34662.6	41768.1	36903.2	8126.52
1928.02	34650.3	41771.8	36930.2	8153.72
1927.92	34639.7	41773.9	36958	8180.97
1927.82	34630.8	41774.5	36986.4	8208.26
1927.71	34623.6	41773.6	37015.6	8235.59
1927.61	34618.3	41771.4	37045.3	8262.93
1927.5	34615	41768.1	37075.7	8290.28
1927.4	34613.5	41763.8	37106.8	8317.62
1927.3	34614	41758.7	37138.4	8344.94
1927.19	34616.6	41753	37170.7	8372.23
1927.09	34621.1	41747	37203.7	8399.49
1926.99	34627.7	41740.7	37237.3	8426.71
1926.88	34636.3	41734.5	37271.5	8453.9
1926.78	34646.9	41728.5	37306.5	8481.05
1926.68	34659.4	41723	37342.1	8508.18
1926.57	34673.8	41718.1	37378.5	8535.27
1926.47	34690	41714.2	37415.6	8562.34
1926.37	34707.9	41711.3	37453.4	8589.39
1926.26	34727.5	41709.8	37492	8616.41
1926.16	34748.6	41709.7	37531.3	8643.41
1926.05	34771.2	41711.2	37571.4	8670.39
1925.95	34795.1	41714.5	37612.1	8697.35
1925.85	34820.1	41719.8	37653.6	8724.27
1925.74	34846.2	41727.1	37695.7	8751.15
1925.64	34873.3	41736.7	37738.6	8778
1925.54	34901.1	41748.5	37782	8804.8
1925.43	34929.6	41762.7	37826	8831.55
1925.33	34958.6	41779.3	37870.5	8858.25
1925.23	34988	41798.3	37915.5	8884.9
1925.12	35017.7	41819.9	37960.9	8911.52
1925.02	35047.5	41843.9	38006.7	8938.11
1924.91	35077.5	41870.4	38052.8	8964.69
1924.81	35107.4	41899.4	38099.2	8991.29
1924.71	35137.3	41930.9	38145.8	9017.94
1924.6	35167	41964.7	38192.5	9044.67
1924.5	35196.5	42000.7	38239.3	9071.54
1924.4	35225.7	42039	38286.2	9098.59
1924.29	35254.6	42079.4	38333	9125.89
1924.19	35283.3	42121.7	38379.9	9153.5
1924.09	35311.5	42165.9	38426.6	9181.49
1923.98	35339.5	42211.9	38473.2	9209.94
1923.88	35367	42259.3	38519.6	9238.93
1923.77	35394.2	42308.2	38565.8	9268.54
1923.67	35421	42358.2	38611.7	9298.84
1923.57	35447.4	42409.4	38657.2	9329.93
1923.46	35473.3	42461.4	38702.4	9361.87
1923.36	35498.9	42514	38747	9394.74
1923.26	35524.1	42567.2	38791.1	9428.61
1923.15	35548.8	42620.7	38834.5	9463.53
1923.05	35573.1	42674.3	38877.2	9499.56
1922.95	35597.1	42727.9	38919.1	9536.74
1922.84	35620.6	42781.3	38960.1	9575.1
1922.74	35643.8	42834.2	39000	9614.65
1922.64	35666.6	42886.6	39038.9	9655.4
1922.53	35689.1	42938.1	39076.6	9697.33
1922.43	35711.3	42988.7	39113	9740.41
1922.32	35733.2	43038.2	39147.9	9784.59
1922.22	35754.9	43086.3	39181.4	9829.81
1922.12	35776.5	43132.8	39213.3	9875.96
1922.01	35798	43177.7	39243.6	9922.95
1921.91	35819.4	43220.5	39272.1	9970.66
1921.81	35840.7	43261.3	39298.8	10018.9
1921.7	35862	43299.6	39323.5	10067.6
1921.6	35883.4	43335.5	39346.4	10116.5
1921.5	35904.7	43368.5	39367.2	10165.5
1921.39	35926.1	43398.5	39385.9	10214.3
1921.29	35947.4	43425.4	39402.6	10262.8
1921.18	35968.8	43448.9	39417.1	10310.7
1921.08	35990	43468.8	39429.6	10357.9
1920.98	36011.2	43485	39439.9	10404
1920.87	36032.1	43497.3	39448.1	10449
1920.77	36052.8	43505.6	39454.2	10492.5
1920.67	36073.1	43509.7	39458.3	10534.5
1920.56	36092.9	43509.6	39460.5	10574.6
1920.46	36112.3	43505.2	39460.9	10612.7
1920.36	36131	43496.5	39459.6	10648.6
1920.25	36149.1	43483.3	39456.7	10682.1
1920.15	36166.3	43465.8	39452.3	10713.2
1920.05	36182.8	43443.9	39446.6	10741.6
1919.94	36198.3	43417.7	39439.8	10767.2
1919.84	36212.9	43387.2	39432.1	10790
1919.73	36226.5	43352.5	39423.7	10809.8
1919.63	36239.1	43313.7	39414.7	10826.6
1919.53	36250.6	43270.9	39405.2	10840.3
1919.42	36261.2	43224.3	39395.6	10850.9
1919.32	36270.8	43174	39385.9	10858.4
1919.22	36279.4	43120.1	39376.2	10862.8
1919.11	36287.1	43062.9	39366.8	10864.1
1919.01	36293.9	43002.5	39357.7	10862.4
1918.91	36299.9	42939.1	39348.9	10857.8
1918.8	36305.1	42873	39340.6	10850.3
1918.7	36309.7	42804.4	39332.7	10840
1918.59	36313.6	42733.5	39325.3	10827
1918.49	36317	42660.5	39318.3	10811.5
1918.39	36319.9	42585.9	39311.7	10793.4
1918.28	36322.4	42509.7	39305.3	10772.9
1918.18	36324.6	42432.3	39299.1	10750.1
1918.08	36326.6	42353.9	39292.9	10725.1
1917.97	36328.3	42274.9	39286.6	10698
1917.87	36330	42195.4	39280	10668.7
1917.77	36331.6	42115.9	39272.9	10637.5
1917.66	36333.2	42036.5	39265.1	10604.2
1917.56	36334.8	41957.5	39256.5	10569
1917.46	36336.6	41879.3	39246.8	10531.8
1917.35	36338.5	41802.1	39235.9	10492.7
1917.25	36340.6	41726.2	39223.6	10451.5
1917.14	36342.8	41651.8	39209.6	10408.2
1917.04	36345.4	41579.3	39193.9	10362.9
1916.94	36348.1	41508.8	39176.2	10315.4
1916.83	36351.1	41440.7	39156.5	10265.6
1916.73	36354.4	41375.1	39134.5	10213.6
1916.63	36358	41312.3	39110.2	10159.3
1916.52	36361.9	41252.6	39083.5	10102.5
1916.42	36366.1	41196.1	39054.2	10043.3
1916.32	36370.5	41143	39022.2	9981.64
1916.21	36375.2	41093.5	38987.5	9917.48
1916.11	36380.3	41047.7	38950	9850.83
1916	36385.5	41005.8	38909.6	9781.73
1915.9	36391	40967.8	38866.3	9710.2
1915.8	36396.7	40933.8	38820	9636.35
1915.69	36402.5	40903.8	38770.6	9560.26
1915.59	36408.5	40878	38718.3	9482.06
1915.49	36414.5	40856.2	38662.9	9401.92
1915.38	36420.6	40838.5	38604.6	9320.01
1915.28	36426.6	40824.8	38543.3	9236.55
1915.18	36432.4	40815.1	38479.1	9151.77
1915.07	36438	40809.3	38412.2	9065.93
1914.97	36443.3	40807.3	38342.6	8979.3
1914.86	36448.2	40809	38270.6	8892.19
1914.76	36452.6	40814.3	38196.2	8804.88
1914.66	36456.4	40823.1	38119.8	8717.71
1914.55	36459.4	40835.2	38041.5	8630.98
1914.45	36461.7	40850.6	37961.7	8545.01
1914.35	36463	40869.1	37880.5	8460.11
1914.24	36463.4	40890.5	37798.4	8376.59
1914.14	36462.7	40914.6	37715.6	8294.74
1914.04	36460.9	40941.4	37632.5	8214.8
1913.93	36457.9	40970.7	37549.4	8137.04
1913.83	36453.7	41002.3	37466.7	8061.66
1913.73	36448.3	41036	37384.7	7988.84
1913.62	36441.7	41071.6	37303.8	7918.73
1913.52	36433.9	41109	37224.3	7851.44
1913.41	36424.9	41147.9	37146.6	7787.05
1913.31	36414.8	41188.3	37070.9	7725.59
1913.21	36403.6	41229.8	36997.6	7667.06
1913.1	36391.4	41272.3	36926.8	7611.43
1913	36378.4	41315.5	36858.9	7558.61
1912.9	36364.5	41359.3	36794.1	7508.51
1912.79	36349.9	41403.4	36732.5	7461
1912.69	36334.8	41447.7	36674.3	7415.92
1912.59	36319.2	41491.8	36619.5	7373.09
1912.48	36303.3	41535.6	36568.4	7332.32
1912.38	36287.2	41578.8	36520.7	7293.42
1912.27	36271	41621.2	36476.7	7256.18
1912.17	36254.8	41662.5	36436.2	7220.39
1912.07	36238.7	41702.6	36399.1	7185.85
1911.96	36222.9	41741.2	36365.4	7152.37
1911.86	36207.4	41778	36334.9	7119.76
1911.76	36192.3	41812.7	36307.5	7087.86
1911.65	36177.7	41845.2	36282.9	7056.54
1911.55	36163.7	41875.2	36261	7025.68
1911.45	36150.2	41902.4	36241.5	6995.16
1911.34	36137.4	41926.7	36224.2	6964.94
1911.24	36125.3	41947.6	36208.9	6934.95
1911.14	36113.8	41965.2	36195.3	6905.2
1911.03	36103	41979.1	36183.1	6875.68
1910.93	36092.9	41989.2	36172.3	6846.43
1910.82	36083.5	41995.2	36162.4	6817.49
1910.72	36074.6	41997.2	36153.4	6788.95
1910.62	36066.3	41994.9	36145	6760.88
1910.51	36058.5	41988.3	36137	6733.4
1910.41	36051.1	41977.5	36129.4	6706.6
1910.31	36044	41962.3	36121.9	6680.62
1910.2	36037.2	41942.8	36114.6	6655.58
1910.1	36030.6	41919.1	36107.3	6631.59
1910	36024.1	41891.4	36100	6608.8
1909.89	36017.6	41859.7	36092.7	6587.32
1909.79	36011	41824.4	36085.6	6567.28
1909.68	36004.2	41785.6	36078.5	6548.78
1909.58	35997.2	41743.6	36071.8	6531.96
1909.48	35989.9	41698.6	36065.5	6516.9
1909.37	35982.2	41651.1	36059.7	6503.7
1909.27	35974.1	41601.2	36054.6	6492.46
1909.17	35965.5	41549.4	36050.5	6483.26
1909.06	35956.4	41496	36047.6	6476.15
1908.96	35946.9	41441.2	36046	6471.19
1908.86	35936.8	41385.5	36046	6468.43
1908.75	35926.1	41329.1	36047.8	6467.88
1908.65	35915	41272.4	36051.7	6469.55
1908.54	35903.4	41215.5	36057.7	6473.44
1908.44	35891.3	41158.8	36066.1	6479.5
1908.34	35878.8	41102.5	36077	6487.68
1908.23	35865.9	41046.7	36090.5	6497.91
1908.13	35852.6	40991.6	36106.8	6510.09
1908.03	35839	40937.5	36125.9	6524.09
1907.92	35825.2	40884.3	36147.7	6539.79
1907.82	35811.1	40832.2	36172.4	6557.02
1907.72	35796.8	40781.3	36199.7	6575.6
1907.61	35782.4	40731.7	36229.7	6595.36
1907.51	35767.9	40683.3	36262.2	6616.09
1907.41	35753.2	40636.3	36297	6637.6
1907.3	35738.6	40590.7	36334	6659.68
1907.2	35723.8	40546.6	36372.8	6682.14
1907.09	35709.1	40504.1	36413.3	6704.78
1906.99	35694.4	40463.1	36455.1	6727.42
1906.89	35679.8	40423.8	36497.9	6749.9
1906.78	35665.2	40386.3	36541.5	6772.07
1906.68	35650.8	40350.6	36585.4	6793.81
1906.58	35636.4	40317	36629.2	6815.01
1906.47	35622.2	40285.5	36672.8	6835.61
1906.37	35608.1	40256.3	36715.7	6855.53
1906.27	35594.2	40229.6	36757.5	6874.77
1906.16	35580.6	40205.5	36798	6893.32
1906.06	35567.2	40184.3	36836.9	6911.19
1905.95	35554.1	40166.1	36873.9	6928.45
1905.85	35541.3	40151.1	36908.7	6945.15
1905.75	35528.8	40139.5	36941.3	6961.38
1905.64	35516.8	40131.5	36971.4	6977.23
1905.54	35505.1	40127.2	36998.9	6992.84
1905.44	35494	40126.8	37023.8	7008.31
1905.33	35483.3	40130.3	37046	7023.79
1905.23	35473.3	40138	37065.5	7039.43
1905.13	35463.8	40149.8	37082.4	7055.36
1905.02	35455	40165.7	37096.9	7071.75
1904.92	35447	40185.8	37108.9	7088.73
1904.82	35439.8	40210	37118.8	7106.48
1904.71	35433.5	40238.3	37126.6	7125.14
1904.61	35428.1	40270.4	37132.6	7144.86
1904.5	35423.7	40306.2	37136.9	7165.78
1904.4	35420.5	40345.4	37139.8	7188.05
1904.3	35418.4	40388	37141.6	7211.8
1904.19	35417.6	40433.4	37142.3	7237.14
1904.09	35418.1	40481.5	37142.3	7264.19
1903.99	35420	40531.8	37141.6	7293.04
1903.88	35423.4	40583.9	37140.6	7323.78
1903.78	35428.3	40637.6	37139.2	7356.47
1903.68	35434.8	40692.3	37137.7	7391.15
1903.57	35442.8	40747.5	37136.2	7427.86
1903.47	35452.5	40803	37134.7	7466.59
1903.36	35463.7	40858.2	37133.3	7507.33
1903.26	35476.6	40912.7	37132	7550.04
1903.16	35491.1	40966.1	37130.9	7594.65
1903.05	35507	41018.1	37129.8	7641.09
1902.95	35524.5	41068.2	37128.9	7689.26
1902.85	35543.3	41116.3	37128	7739.02
1902.74	35563.3	41162	37127.2	7790.25
1902.64	35584.6	41205.1	37126.3	7842.8
1902.54	35606.8	41245.5	37125.4	7896.52
1902.43	35629.9	41283	37124.3	7951.23
1902.33	35653.7	41317.7	37123.1	8006.77
1902.23	35678	41349.5	37121.6	8062.99
1902.12	35702.7	41378.6	37119.9	8119.71
1902.02	35727.6	41405	37118	8176.77
1901.91	35752.4	41428.9	37115.8	8234.04
1901.81	35777	41450.6	37113.4	8291.37
1901.71	35801.1	41470.2	37110.7	8348.66
1901.6	35824.7	41488.2	37107.9	8405.79
1901.5	35847.5	41504.7	37104.8	8462.68
1901.4	35869.4	41520.2	37101.6	8519.25
1901.29	35890.2	41534.8	37098.4	8575.46
1901.19	35909.8	41548.9	37095.1	8631.27
1901.09	35928	41562.9	37091.8	8686.66
1900.98	35944.7	41576.9	37088.6	8741.62
1900.88	35959.9	41591.2	37085.5	8796.15
1900.77	35973.4	41606	37082.5	8850.27
1900.67	35985.3	41621.5	37079.8	8903.98
1900.57	35995.5	41637.8	37077.2	8957.31
1900.46	36003.9	41655	37075	9010.26
1900.36	36010.5	41673.2	37073	9062.85
1900.26	36015.4	41692.3	37071.2	9115.08
1900.15	36018.7	41712.4	37069.8	9166.95
1900.05	36020.2	41733.4	37068.8	9218.41
1899.95	36020.1	41755.3	37068	9269.45
1899.84	36018.5	41777.8	37067.7	9320
1899.74	36015.4	41801	37067.7	9370.01
1899.63	36010.9	41824.6	37068.2	9419.39
1899.53	36005.1	41848.5	37069.2	9468.04
1899.43	35998.1	41872.6	37070.7	9515.86
1899.32	35990	41896.8	37072.9	9562.74
1899.22	35980.9	41920.8	37075.7	9608.55
1899.12	35970.9	41944.5	37079.2	9653.16
1899.01	35960.1	41967.9	37083.6	9696.45
1898.91	35948.7	41990.7	37088.8	9738.31
1898.81	35936.6	42013	37095.1	9778.6
1898.7	35924.1	42034.5	37102.4	9817.24
1898.6	35911.2	42055.2	37110.8	9854.11
1898.5	35898	42075.1	37120.4	9889.14
1898.39	35884.6	42094.1	37131.2	9922.25
1898.29	35871.1	42112.3	37143.2	9953.41
1898.18	35857.6	42129.6	37156.5	9982.55
1898.08	35844.3	42146.1	37171	10009.7
1897.98	35831.1	42161.8	37186.8	10034.8
1897.87	35818.1	42176.8	37203.7	10057.8
1897.77	35805.6	42191.2	37221.8	10078.9
1897.67	35793.4	42205.1	37241	10098
1897.56	35781.8	42218.5	37261.1	10115.1
1897.46	35770.8	42231.6	37282.2	10130.4
1897.36	35760.5	42244.6	37304	10143.9
1897.25	35750.9	42257.5	37326.6	10155.6
1897.15	35742.1	42270.6	37349.8	10165.6
1897.04	35734.2	42284	37373.5	10174.1
1896.94	35727.2	42297.8	37397.6	10181
1896.84	35721.1	42312.2	37422	10186.6
1896.73	35715.9	42327.3	37446.7	10190.8
1896.63	35711.8	42343.3	37471.4	10193.8
1896.53	35708.6	42360.3	37496.3	10195.7
1896.42	35706.3	42378.4	37521.1	10196.5
1896.32	35705.1	42397.6	37545.8	10196.3
1896.22	35704.8	42418.2	37570.4	10195.4
1896.11	35705.3	42440.1	37594.9	10193.6
1896.01	35706.7	42463.3	37619.1	10191.2
1895.91	35709	42488	37643.1	10188.1
1895.8	35711.9	42514	37666.8	10184.5
1895.7	35715.6	42541.3	37690.2	10180.4
1895.59	35719.8	42569.9	37713.4	10175.9
1895.49	35724.6	42599.7	37736.2	10170.9
1895.39	35729.9	42630.5	37758.7	10165.5
1895.28	35735.6	42662.4	37780.9	10159.7
1895.18	35741.5	42695	37802.7	10153.4
1895.08	35747.8	42728.4	37824.1	10146.6
1894.97	35754.3	42762.4	37845.2	10139.3
1894.87	35760.9	42796.7	37865.9	10131.4
1894.77	35767.6	42831.3	37886.2	10122.8
1894.66	35774.5	42866.1	37906.2	10113.5
1894.56	35781.4	42900.9	37925.8	10103.4
1894.45	35788.3	42935.5	37944.9	10092.2
1894.35	35795.3	42970	37963.7	10080.1
1894.25	35802.4	43004.3	37982.2	10066.8
1894.14	35809.5	43038.2	38000.3	10052.3
1894.04	35816.8	43071.8	38018.1	10036.5
1893.94	35824.2	43105	38035.6	10019.3
1893.83	35831.7	43138	38052.9	10000.7
1893.73	35839.4	43170.6	38069.9	9980.57
1893.63	35847.2	43203.1	38086.8	9958.98
1893.52	35855.3	43235.6	38103.5	9935.91
1893.42	35863.5	43268	38120.1	9911.36
1893.32	35871.9	43300.6	38136.7	9885.38
1893.21	35880.5	43333.6	38153.2	9858.04
1893.11	35889.2	43367.1	38169.8	9829.43
1893	35898	43401.3	38186.3	9799.63
1892.9	35906.9	43436.4	38202.9	9768.77
1892.8	35915.6	43472.6	38219.4	9737
1892.69	35924.3	43510	38235.9	9704.44
1892.59	35932.8	43548.9	38252.3	9671.26
1892.49	35940.9	43589.3	38268.5	9637.62
1892.38	35948.6	43631.4	38284.4	9603.69
1892.28	35955.9	43675.3	38300	9569.63
1892.18	35962.5	43721.1	38314.9	9535.63
1892.07	35968.5	43768.7	38329.2	9501.86
1891.97	35973.7	43818.2	38342.6	9468.48
1891.86	35978	43869.4	38354.9	9435.69
1891.76	35981.3	43922.4	38365.9	9403.66
1891.66	35983.7	43976.8	38375.5	9372.57
1891.55	35985	44032.6	38383.3	9342.59
1891.45	35985.2	44089.6	38389.2	9313.92
1891.35	35984.3	44147.5	38393	9286.73
1891.24	35982.2	44206.1	38394.4	9261.2
1891.14	35979	44265	38393.4	9237.53
1891.04	35974.7	44324	38389.8	9215.89
1890.93	35969.2	44382.8	38383.4	9196.45
1890.83	35962.6	44441.1	38374.1	9179.39
1890.72	35955	44498.7	38362	9164.88
1890.62	35946.3	44555.3	38346.8	9153.05
1890.52	35936.7	44610.6	38328.7	9144.05
1890.41	35926.1	44664.5	38307.7	9137.99
1890.31	35914.5	44716.6	38283.8	9134.96
1890.21	35902.1	44766.9	38257.1	9135.02
1890.1	35888.9	44815.2	38227.8	9138.21
1890	35874.9	44861.2	38195.9	9144.52
1889.9	35860	44905	38161.8	9153.93
1889.79	35844.5	44946.4	38125.5	9166.36
1889.69	35828.2	44985.3	38087.2	9181.7
1889.59	35811.2	45021.6	38047.3	9199.82
1889.48	35793.5	45055.2	38005.9	9220.52
1889.38	35775.1	45086.1	37963.3	9243.6
1889.27	35756.1	45114.2	37919.8	9268.82
1889.17	35736.4	45139.4	37875.5	9295.91
1889.07	35716	45161.8	37830.9	9324.59
1888.96	35694.9	45181.2	37786	9354.54
1888.86	35673.2	45197.6	37741.3	9385.47
1888.76	35650.9	45211	37696.9	9417.07
1888.65	35627.9	45221.2	37653.1	9449.03
1888.55	35604.3	45228.4	37610.3	9481.05
1888.45	35580	45232.4	37568.6	9512.85
1888.34	35555.1	45233.2	37528.3	9544.18
1888.24	35529.6	45230.8	37489.8	9574.8
1888.13	35503.6	45225.3	37453.1	9604.52
1888.03	35476.9	45216.5	37418.7	9633.15
1887.93	35449.7	45204.7	37386.7	9660.56
1887.82	35422	45189.8	37357.3	9686.65
1887.72	35393.9	45171.8	37330.7	9711.35
1887.62	35365.2	45151	37307.2	9734.61
1887.51	35336.2	45127.3	37287	9756.43
1887.41	35306.8	45100.9	37270.1	9776.83
1887.31	35277	45072	37256.7	9795.86
1887.2	35247	45040.6	37247	9813.59
1887.1	35216.7	45007	37241.1	9830.11
1887	35186.2	44971.4	37239	9845.52
1886.89	35155.6	44933.9	37240.8	9859.95
1886.79	35124.9	44894.8	37246.4	9873.53
1886.68	35094.2	44854.2	37256	9886.39
1886.58	35063.6	44812.4	37269.5	9898.67
1886.48	35033	44769.6	37286.7	9910.5
1886.37	35002.5	44726.1	37307.8	9922.03
1886.27	34972.2	44682	37332.5	9933.39
1886.17	34942.1	44637.6	37360.7	9944.71
1886.06	34912.4	44593.2	37392.4	9956.1
1885.96	34882.9	44549	37427.3	9967.68
1885.86	34853.9	44505.1	37465.3	9979.55
1885.75	34825.3	44461.8	37506.2	9991.79
1885.65	34797.1	44419.4	37549.8	10004.5
1885.54	34769.5	44378.1	37596.1	10017.7
1885.44	34742.5	44338.1	37644.7	10031.6
1885.34	34716.1	44299.5	37695.4	10046
1885.23	34690.5	44262.6	37748.3	10061.1
1885.13	34665.6	44227.6	37803	10076.9
1885.03	34641.7	44194.6	37859.4	10093.3
1884.92	34618.7	44163.9	37917.4	10110.4
1884.82	34596.7	44135.6	37976.8	10128
1884.72	34575.9	44109.7	38037.7	10146.3
1884.61	34556.2	44086.6	38099.8	10165.1
1884.51	34538	44066.2	38163.2	10184.3
1884.41	34521.1	44048.6	38227.7	10203.9
1884.3	34505.7	44033.9	38293.4	10223.7
1884.2	34491.9	44022.2	38360.2	10243.6
1884.09	34479.8	44013.4	38428.1	10263.6
1883.99	34469.4	44007.5	38497.1	10283.4
1883.89	34460.9	44004.6	38567.3	10303.1
1883.78	34454.2	44004.6	38638.6	10322.4
1883.68	34449.5	44007.4	38711.1	10341.4
1883.58	34446.7	44012.8	38784.8	10359.7
1883.47	34445.9	44020.9	38859.7	10377.5
1883.37	34447.1	44031.5	38935.8	10394.6
1883.27	34450.4	44044.4	39013.1	10411
1883.16	34455.7	44059.6	39091.5	10426.7
1883.06	34463	44076.9	39171	10441.7
1882.95	34472.3	44096.1	39251.6	10455.9
1882.85	34483.6	44117.2	39333.1	10469.6
1882.75	34496.8	44139.9	39415.5	10482.8
1882.64	34512	44164.1	39498.7	10495.6
1882.54	34528.9	44189.8	39582.4	10508.1
1882.44	34547.7	44216.8	39666.6	10520.7
1882.33	34568.2	44244.9	39751	10533.5
1882.23	34590.3	44274.1	39835.5	10546.7
1882.13	34614	44304.3	39919.9	10560.7
1882.02	34639.2	44335.4	40003.9	10575.7
1881.92	34665.8	44367.3	40087.4	10592
1881.81	34693.7	44400	40170	10609.9
1881.71	34722.9	44433.4	40251.6	10629.8
1881.61	34753.2	44467.4	40332	10651.8
1881.5	34784.6	44502.1	40410.9	10676.2
1881.4	34817	44537.4	40488	10703.4
1881.3	34850.3	44573.2	40563.3	10733.4
1881.19	34884.4	44609.6	40636.4	10766.5
1881.09	34919.3	44646.6	40707.1	10802.8
1880.99	34954.9	44684	40775.4	10842.3
1880.88	34991.2	44722	40840.9	10885.1
1880.78	35028.2	44760.4	40903.6	10931
1880.68	35065.7	44799.3	40963.3	10980.1
1880.57	35103.9	44838.6	41019.9	11032
1880.47	35142.7	44878.2	41073.3	11086.7
1880.36	35182.1	44918.2	41123.3	11143.9
1880.26	35222.1	44958.4	41170	11203.3
1880.16	35262.7	44998.8	41213.3	11264.5
1880.05	35303.9	45039.3	41253.1	11327.1
1879.95	35345.7	45079.8	41289.5	11390.9
1879.85	35388.2	45120.2	41322.4	11455.3
1879.74	35431.3	45160.4	41352	11520
1879.64	35475.1	45200.3	41378.3	11584.6
1879.54	35519.5	45239.9	41401.3	11648.6
1879.43	35564.5	45279.1	41421.1	11711.6
1879.33	35610.1	45317.7	41438	11773.3
1879.22	35656.3	45355.8	41451.9	11833.3
1879.12	35703	45393.2	41463	11891.2
1879.02	35750.2	45429.9	41471.5	11946.7
1878.91	35797.8	45465.9	41477.5	11999.6
1878.81	35845.9	45501.1	41481.2	12049.6
1878.71	35894.3	45535.5	41482.7	12096.4
1878.6	35942.9	45569	41482.2	12139.8
1878.5	35991.7	45601.6	41479.8	12179.7
1878.4	36040.6	45633.4	41475.8	12215.9
1878.29	36089.5	45664.1	41470.3	12248.2
1878.19	36138.3	45693.9	41463.3	12276.6
1878.09	36186.9	45722.6	41455.2	12301
1877.98	36235.2	45750.2	41446	12321.4
1877.88	36283.2	45776.6	41435.8	12337.6
1877.77	36330.6	45801.6	41424.9	12349.7
1877.67	36377.4	45825.3	41413.3	12357.6
1877.57	36423.5	45847.4	41401.2	12361.5
1877.46	36468.7	45867.8	41388.6	12361.2
1877.36	36513	45886.4	41375.8	12356.9
1877.26	36556.3	45903	41362.8	12348.7
1877.15	36598.4	45917.5	41349.7	12336.5
1877.05	36639.3	45929.6	41336.7	12320.6
1876.95	36679	45939.4	41323.7	12300.9
1876.84	36717.3	45946.5	41311	12277.7
1876.74	36754.2	45950.9	41298.6	12251.1
1876.63	36789.7	45952.4	41286.4	12221.2
1876.53	36823.8	45950.9	41274.7	12188.1
1876.43	36856.6	45946.4	41263.5	12152.2
1876.32	36887.9	45938.7	41252.7	12113.4
1876.22	36917.8	45927.8	41242.4	12072.2
1876.12	36946.4	45913.7	41232.6	12028.6
1876.01	36973.7	45896.4	41223.4	11982.9
1875.91	36999.8	45876	41214.6	11935.3
1875.81	37024.7	45852.5	41206.3	11886.1
1875.7	37048.4	45825.9	41198.3	11835.5
1875.6	37071.1	45796.5	41190.7	11783.7
1875.5	37092.7	45764.3	41183.4	11731
1875.39	37113.3	45729.5	41176.3	11677.6
1875.29	37133	45692.2	41169.3	11623.8
1875.18	37151.8	45652.6	41162.4	11569.9
1875.08	37169.7	45611	41155.4	11516
1874.98	37186.9	45567.5	41148.2	11462.4
1874.87	37203.3	45522.3	41140.8	11409.3
1874.77	37218.9	45475.6	41133.1	11356.9
1874.67	37233.9	45427.7	41125.1	11305.5
1874.56	37248.3	45378.6	41116.5	11255.2
1874.46	37262.1	45328.7	41107.5	11206.1
1874.36	37275.3	45278	41097.9	11158.4
1874.25	37288.2	45226.7	41087.7	11112.2
1874.15	37300.6	45175	41076.9	11067.6
1874.04	37312.8	45123	41065.5	11024.7
1873.94	37324.7	45070.8	41053.5	10983.6
1873.84	37336.4	45018.5	41040.8	10944.2
1873.73	37348.2	44966.1	41027.6	10906.6
1873.63	37359.9	44913.8	41013.9	10870.9
1873.53	37371.8	44861.4	40999.6	10836.9
1873.42	37383.8	44809	40984.8	10804.7
1873.32	37396.1	44756.6	40969.6	10774.3
1873.22	37408.8	44704.3	40954	10745.5
1873.11	37421.9	44651.8	40938.1	10718.4
1873.01	37435.4	44599.3	40921.9	10692.8
1872.9	37449.4	44546.6	40905.4	10668.7
1872.8	37463.9	44493.8	40888.8	10646
1872.7	37478.9	44440.6	40871.9	10624.6
1872.59	37494.3	44387.3	40854.9	10604.3
1872.49	37510.3	44333.6	40837.8	10585.1
1872.39	37526.6	44279.5	40820.6	10566.7
1872.28	37543.4	44225.1	40803.3	10549.1
1872.18	37560.4	44170.4	40785.9	10531.9
1872.08	37577.6	44115.3	40768.4	10515.1
1871.97	37594.9	44060	40750.8	10498.5
1871.87	37612.3	44004.3	40733	10481.8
1871.77	37629.5	43948.5	40715	10464.7
1871.66	37646.5	43892.5	40696.9	10447.3
1871.56	37663.2	43836.5	40678.5	10429.1
1871.45	37679.4	43780.5	40659.8	10410.1
1871.35	37695.1	43724.7	40640.7	10390
1871.25	37710.1	43669.1	40621.3	10368.7
1871.14	37724.3	43613.9	40601.4	10346.2
1871.04	37737.6	43559.3	40581	10322.3
1870.94	37750	43505.4	40560	10297
1870.83	37761.4	43452.4	40538.4	10270.3
1870.73	37771.7	43400.4	40516	10242.3
1870.63	37780.9	43349.6	40492.8	10213
1870.52	37789	43300.2	40468.6	10182.6
1870.42	37796	43252.4	40443.3	10151.3
1870.31	37801.8	43206.3	40416.9	10119.2
1870.21	37806.5	43162.2	40389.1	10086.7
1870.11	37810.1	43120.2	40360	10054
1870	37812.6	43080.4	40329.2	10021.4
1869.9	37814.1	43043.1	40296.8	9989.18
1869.8	37814.6	43008.3	40262.6	9957.75
1869.69	37814.2	42976.2	40226.5	9927.38
1869.59	37812.8	42946.9	40188.3	9898.37
1869.49	37810.5	42920.4	40148	9871
1869.38	37807.3	42896.8	40105.5	9845.53
1869.28	37803.3	42876.2	40060.8	9822.16
1869.18	37798.4	42858.5	40013.7	9801.07
1869.07	37792.7	42843.8	39964.4	9782.39
1868.97	37786.1	42831.9	39912.7	9766.18
1868.86	37778.7	42822.8	39858.8	9752.48
1868.76	37770.4	42816.5	39802.6	9741.24
1868.66	37761.2	42812.7	39744.3	9732.39
1868.55	37751	42811.5	39683.9	9725.79
1868.45	37739.8	42812.5	39621.6	9721.26
1868.35	37727.5	42815.7	39557.4	9718.58
1868.24	37714.1	42820.9	39491.5	9717.5
1868.14	37699.6	42827.9	39424	9717.73
1868.04	37683.8	42836.5	39355.1	9718.98
1867.93	37666.6	42846.5	39285	9720.91
1867.83	37648.1	42857.8	39213.8	9723.23
1867.72	37628.2	42870	39141.7	9725.59
1867.62	37606.8	42883.2	39068.8	9727.7
1867.52	37583.8	42897	38995.4	9729.25
1867.41	37559.3	42911.4	38921.5	9729.97
1867.31	37533.2	42926.1	38847.5	9729.6
1867.21	37505.4	42940.9	38773.4	9727.93
1867.1	37476.1	42955.9	38699.5	9724.77
1867	37445.1	42970.6	38625.8	9719.96
1866.9	37412.5	42985.1	38552.6	9713.38
1866.79	37378.3	42999.2	38480	9704.95
1866.69	37342.5	43012.6	38408.1	9694.63
1866.58	37305.3	43025.3	38337.1	9682.39
1866.48	37266.7	43036.9	38267.1	9668.26
1866.38	37226.7	43047.5	38198.1	9652.29
1866.27	37185.5	43056.7	38130.2	9634.55
1866.17	37143.2	43064.3	38063.5	9615.16
1866.07	37099.8	43070.1	37997.9	9594.24
1865.96	37055.4	43073.9	37933.4	9571.94
1865.86	37010.2	43075.5	37870	9548.43
1865.76	36964.3	43074.7	37807.7	9523.9
1865.65	36917.8	43071.2	37746.3	9498.53
1865.55	36870.8	43064.7	37685.7	9472.53
1865.45	36823.4	43055.2	37625.8	9446.11
1865.34	36775.7	43042.3	37566.6	9419.48
1865.24	36727.9	43025.9	37507.7	9392.84
1865.13	36680	43005.7	37449.2	9366.4
1865.03	36632.1	42981.8	37390.9	9340.36
1864.93	36584.2	42953.8	37332.6	9314.9
1864.82	36536.6	42921.8	37274.2	9290.2
1864.72	36489.1	42885.7	37215.7	9266.4
1864.62	36441.9	42845.4	37157	9243.64
1864.51	36395	42800.9	37098.1	9222.03
1864.41	36348.4	42752.3	37039	9201.65
1864.31	36302.3	42699.7	36979.6	9182.55
1864.2	36256.5	42643.2	36920.2	9164.77
1864.1	36211.2	42582.9	36860.7	9148.31
1863.99	36166.4	42519.2	36801.3	9133.13
1863.89	36122	42452.2	36742.1	9119.17
1863.79	36078.2	42382.3	36683.3	9106.35
1863.68	36034.9	42309.7	36625.1	9094.56
1863.58	35992.1	42234.9	36567.7	9083.66
1863.48	35950	42158.3	36511.3	9073.52
1863.37	35908.5	42080.3	36456.1	9063.95
1863.27	35867.8	42001.4	36402.2	9054.8
1863.17	35827.9	41922.1	36349.9	9045.88
1863.06	35788.8	41842.9	36299.3	9037
1862.96	35750.6	41764.2	36250.7	9027.98
1862.86	35713.4	41686.6	36204.1	9018.65
1862.75	35677.4	41610.5	36159.8	9008.85
1862.65	35642.6	41536.4	36117.8	8998.41
1862.54	35609.1	41464.7	36078.2	8987.21
1862.44	35577	41395.9	36041.1	8975.13
1862.34	35546.5	41330.3	36006.6	8962.06
1862.23	35517.5	41268.3	35974.7	8947.93
1862.13	35490.2	41210	35945.5	8932.68
1862.03	35464.6	41155.7	35919	8916.27
1861.92	35440.9	41105.7	35895.3	8898.7
1861.82	35419	41059.9	35874.3	8879.95
1861.72	35398.9	41018.4	35856	8860.06
1861.61	35380.7	40981.4	35840.6	8839.05
1861.51	35364.4	40948.7	35827.9	8816.99
1861.4	35349.8	40920.2	35817.9	8793.94
1861.3	35336.9	40895.9	35810.8	8769.96
1861.2	35325.6	40875.6	35806.4	8745.15
1861.09	35315.8	40859.1	35804.8	8719.6
1860.99	35307.4	40846.2	35805.9	8693.4
1860.89	35300.2	40836.8	35809.8	8666.66
1860.78	35294.1	40830.4	35816.4	8639.47
1860.68	35288.9	40827	35825.6	8611.94
1860.58	35284.3	40826.2	35837.5	8584.18
1860.47	35280.4	40827.9	35852	8556.3
1860.37	35276.9	40831.6	35869.1	8528.43
1860.27	35273.6	40837.3	35888.7	8500.65
1860.16	35270.4	40844.5	35910.7	8473.11
1860.06	35267.2	40853.2	35935	8445.92
1859.95	35263.8	40862.9	35961.5	8419.19
1859.85	35260.2	40873.5	35990.2	8393.07
1859.75	35256.2	40884.7	36020.9	8367.66
1859.64	35251.7	40896.2	36053.5	8343.1
1859.54	35246.8	40907.9	36087.9	8319.52
1859.44	35241.3	40919.4	36123.8	8297.04
1859.33	35235.3	40930.6	36161.2	8275.78
1859.23	35228.7	40941.3	36199.9	8255.86
1859.13	35221.5	40951.1	36239.7	8237.39
1859.02	35213.7	40960	36280.5	8220.47
1858.92	35205.3	40967.7	36322	8205.2
1858.81	35196.4	40974.2	36364.2	8191.68
1858.71	35186.8	40979.2	36406.7	8179.99
1858.61	35176.8	40982.6	36449.6	8170.19
1858.5	35166.2	40984.5	36492.7	8162.36
1858.4	35155.1	40984.6	36535.7	8156.55
1858.3	35143.5	40983	36578.5	8152.81
1858.19	35131.4	40979.7	36621.1	8151.2
1858.09	35118.9	40974.6	36663.2	8151.74
1857.99	35106	40967.7	36704.8	8154.48
1857.88	35092.7	40959.2	36745.9	8159.45
1857.78	35079	40948.9	36786.1	8166.68
1857.67	35064.9	40937	36825.6	8176.2
1857.57	35050.6	40923.5	36864.3	8188.03
1857.47	35035.9	40908.5	36901.9	8202.2
1857.36	35021	40891.9	36938.6	8218.73
1857.26	35005.9	40873.9	36974.1	8237.64
1857.16	34990.6	40854.4	37008.5	8258.95
1857.05	34975.3	40833.4	37041.6	8282.65
1856.95	34959.9	40811	37073.4	8308.77
1856.85	34944.6	40787.1	37103.9	8337.3
1856.74	34929.3	40761.8	37132.8	8368.23
1856.64	34914.3	40735	37160.1	8401.56
1856.54	34899.6	40706.8	37185.8	8437.27
1856.43	34885.2	40677	37209.7	8475.33
1856.33	34871.2	40645.7	37231.6	8515.72
1856.22	34857.8	40612.8	37251.5	8558.4
1856.12	34844.9	40578.4	37269.2	8603.34
1856.02	34832.8	40542.3	37284.6	8650.51
1855.91	34821.3	40504.7	37297.6	8699.84
1855.81	34810.7	40465.4	37308.1	8751.31
1855.71	34800.8	40424.5	37315.9	8804.87
1855.6	34791.8	40382	37320.8	8860.46
1855.5	34783.7	40337.9	37323	8918.05
1855.4	34776.4	40292.1	37322.1	8977.58
1855.29	34770.1	40244.8	37318.3	9038.99
1855.19	34764.5	40196	37311.3	9102.23
1855.08	34759.8	40145.5	37301.3	9167.23
1854.98	34755.8	40093.6	37288.3	9233.93
1854.88	34752.6	40040.3	37272.2	9302.23
1854.77	34750	39985.5	37253.2	9372.05
1854.67	34748	39929.4	37231.4	9443.29
1854.57	34746.5	39871.9	37206.8	9515.81
1854.46	34745.4	39813.3	37179.7	9589.49
1854.36	34744.7	39753.4	37150.2	9664.16
1854.26	34744.1	39692.6	37118.6	9739.68
1854.15	34743.7	39630.8	37085.1	9815.83
1854.05	34743.3	39568.2	37049.9	9892.43
1853.95	34742.9	39504.9	37013.3	9969.25
1853.84	34742.3	39441.1	36975.5	10046.1
1853.74	34741.4	39376.8	36936.8	10122.6
1853.63	34740.2	39312.4	36897.4	10198.7
1853.53	34738.6	39247.9	36857.7	10274
1853.43	34736.4	39183.5	36817.8	10348.2
1853.32	34733.7	39119.4	36778	10421.2
1853.22	34730.4	39055.8	36738.5	10492.6
1853.12	34726.3	38992.9	36699.4	10562.3
1853.01	34721.5	38930.8	36661	10629.9
1852.91	34716	38869.8	36623.3	10695.2
1852.81	34709.6	38810	36586.6	10758.1
1852.7	34702.4	38751.7	36550.8	10818.4
1852.6	34694.3	38694.8	36516.2	10875.9
1852.49	34685.4	38639.7	36482.6	10930.4
1852.39	34675.5	38586.4	36450.3	10981.8
1852.29	34664.8	38535.1	36419.2	11030
1852.18	34653.2	38486	36389.2	11074.9
1852.08	34640.7	38439	36360.5	11116.5
1851.98	34627.4	38394.3	36332.9	11154.6
1851.87	34613.2	38352	36306.4	11189.3
1851.77	34598.1	38312.2	36280.9	11220.5
1851.67	34582.2	38274.8	36256.5	11248.1
1851.56	34565.4	38240	36232.9	11272.3
1851.46	34547.8	38207.7	36210.1	11292.9
1851.36	34529.4	38177.9	36188	11309.9
1851.25	34510.1	38150.7	36166.5	11323.5
1851.15	34489.9	38125.8	36145.5	11333.5
1851.04	34469	38103.4	36124.8	11340
1850.94	34447.1	38083.3	36104.4	11343.1
1850.84	34424.4	38065.3	36084.2	11342.7
1850.73	34400.8	38049.5	36063.9	11338.8
1850.63	34376.4	38035.6	36043.6	11331.6
1850.53	34351	38023.6	36023	11320.9
1850.42	34324.7	38013.2	36002.2	11307
1850.32	34297.5	38004.4	35980.9	11289.9
1850.22	34269.4	37997	35959.2	11269.6
1850.11	34240.3	37990.8	35936.8	11246.1
1850.01	34210.4	37985.7	35913.9	11219.7
1849.9	34179.5	37981.6	35890.2	11190.3
1849.8	34147.9	37978.3	35865.7	11158.1
1849.7	34115.4	37975.8	35840.4	11123.2
1849.59	34082.1	37973.9	35814.3	11085.7
1849.49	34048.2	37972.5	35787.3	11045.8
1849.39	34013.6	37971.6	35759.4	11003.6
1849.28	33978.5	37971	35730.6	10959.2
1849.18	33943	37970.9	35701.1	10912.8
1849.08	33907	37971	35670.7	10864.5
1848.97	33870.8	37971.4	35639.5	10814.5
1848.87	33834.5	37972.1	35607.7	10763.1
1848.76	33798.1	37973.1	35575.3	10710.2
1848.66	33761.8	37974.3	35542.5	10656.2
1848.56	33725.7	37975.8	35509.2	10601.2
1848.45	33689.9	37977.6	35475.7	10545.4
1848.35	33654.6	37979.7	35442.2	10489
1848.25	33619.8	37982.2	35408.6	10432.3
1848.14	33585.7	37985	35375.2	10375.4
1848.04	33552.4	37988.1	35342.2	10318.6
1847.94	33519.9	37991.7	35309.6	10262.1
1847.83	33488.5	37995.8	35277.5	10206.2
1847.73	33458.3	38000.3	35246.3	10151.1
1847.63	33429.2	38005.3	35215.8	10097.1
1847.52	33401.4	38010.9	35186.3	10044.4
1847.42	33375	38017.1	35157.9	9993.27
1847.31	33350.1	38023.9	35130.6	9943.94
1847.21	33326.8	38031.4	35104.6	9896.64
1847.11	33305	38039.6	35079.9	9851.55
1847	33284.8	38048.4	35056.5	9808.86
1846.9	33266.3	38058.1	35034.5	9768.7
1846.8	33249.5	38068.6	35013.9	9731.19
1846.69	33234.3	38079.9	34994.9	9696.41
1846.59	33220.8	38092.1	34977.2	9664.39
1846.49	33208.9	38105.3	34961.1	9635.13
1846.38	33198.6	38119.5	34946.5	9608.57
1846.28	33189.8	38134.7	34933.4	9584.63
1846.17	33182.5	38150.9	34921.7	9563.18
1846.07	33176.6	38168.3	34911.5	9544.07
1845.97	33172	38186.9	34902.8	9527.09
1845.86	33168.7	38206.6	34895.4	9512.03
1845.76	33166.6	38227.5	34889.4	9498.64
1845.66	33165.5	38249.7	34884.8	9486.68
1845.55	33165.5	38273.1	34881.4	9475.89
1845.45	33166.5	38297.8	34879.1	9466
1845.35	33168.4	38323.6	34878	9456.76
1845.24	33171.2	38350.7	34877.9	9447.94
1845.14	33174.8	38379	34878.8	9439.31
1845.04	33179.2	38408.4	34880.4	9430.68
1844.93	33184.3	38438.9	34882.7	9421.88
1844.83	33190.2	38470.3	34885.6	9412.78
1844.72	33196.8	38502.7	34889	9403.25
1844.62	33204.2	38535.9	34892.6	9393.23
1844.52	33212.3	38569.7	34896.5	9382.65
1844.41	33221.1	38604.2	34900.4	9371.51
1844.31	33230.7	38639	34904.2	9359.8
1844.21	33241	38674.1	34907.9	9347.55
1844.1	33252	38709.3	34911.3	9334.78
1844	33263.8	38744.5	34914.3	9321.57
1843.9	33276.3	38779.5	34916.9	9307.96
1843.79	33289.5	38814.1	34919	9294.03
1843.69	33303.5	38848.1	34920.5	9279.84
1843.58	33318.1	38881.4	34921.4	9265.47
1843.48	33333.5	38913.9	34921.7	9250.98
1843.38	33349.5	38945.3	34921.4	9236.43
1843.27	33366.1	38975.4	34920.4	9221.89
1843.17	33383.4	39004.3	34918.8	9207.4
1843.07	33401.4	39031.7	34916.6	9192.99
1842.96	33419.9	39057.5	34913.8	9178.71
1842.86	33439	39081.7	34910.5	9164.58
1842.76	33458.7	39104.2	34906.8	9150.61
1842.65	33478.9	39124.8	34902.6	9136.82
1842.55	33499.8	39143.8	34898.1	9123.19
1842.45	33521.2	39160.9	34893.3	9109.73
1842.34	33543.3	39176.3	34888.3	9096.41
1842.24	33565.9	39190	34883.3	9083.22
1842.13	33589.1	39202.1	34878.2	9070.11
1842.03	33612.9	39212.8	34873.3	9057.07
1841.93	33637.3	39222.1	34868.5	9044.04
1841.82	33662.2	39230.2	34864	9031
1841.72	33687.7	39237.4	34859.9	9017.89
1841.62	33713.8	39243.7	34856.2	9004.7
1841.51	33740.3	39249.4	34853	8991.38
1841.41	33767.3	39254.7	34850.4	8977.9
1841.31	33794.6	39259.8	34848.4	8964.27
1841.2	33822.3	39264.9	34847	8950.46
1841.1	33850.2	39270.3	34846.3	8936.49
1840.99	33878.4	39276	34846.3	8922.39
1840.89	33906.6	39282.4	34847	8908.18
1840.79	33934.8	39289.5	34848.3	8893.94
1840.68	33962.9	39297.5	34850.4	8879.72
1840.58	33990.9	39306.6	34853.1	8865.61
1840.48	34018.6	39316.8	34856.3	8851.71
1840.37	34046	39328.2	34860.2	8838.14
1840.27	34073	39341	34864.6	8825.02
1840.17	34099.5	39355.1	34869.6	8812.48
1840.06	34125.6	39370.6	34875	8800.66
1839.96	34151.1	39387.6	34880.8	8789.72
1839.85	34176	39406	34887.1	8779.81
1839.75	34200.3	39425.7	34893.8	8771.09
1839.65	34224	39446.8	34900.8	8763.71
1839.54	34247.1	39469.2	34908.2	8757.82
1839.44	34269.7	39492.9	34915.9	8753.6
1839.34	34291.6	39517.7	34924	8751.17
1839.23	34312.9	39543.6	34932.3	8750.7
1839.13	34333.7	39570.4	34941	8752.31
1839.03	34354.1	39598.1	34950	8756.14
1838.92	34373.9	39626.5	34959.3	8762.29
1838.82	34393.3	39655.4	34968.9	8770.88
1838.72	34412.2	39684.8	34978.9	8781.99
1838.61	34430.8	39714.5	34989.2	8795.69
1838.51	34449	39744.4	34999.9	8812.03
1838.4	34466.8	39774.3	35011	8831.04
1838.3	34484.2	39804	35022.5	8852.72
1838.2	34501.3	39833.5	35034.5	8877.07
1838.09	34518.1	39862.6	35046.9	8904.04
1837.99	34534.5	39891.2	35059.9	8933.57
1837.89	34550.4	39919.3	35073.3	8965.56
1837.78	34566	39946.7	35087.3	8999.9
1837.68	34581.1	39973.5	35101.8	9036.45
1837.58	34595.8	39999.5	35116.9	9075.07
1837.47	34609.9	40024.9	35132.5	9115.58
1837.37	34623.5	40049.6	35148.7	9157.8
1837.26	34636.5	40073.8	35165.4	9201.55
1837.16	34648.8	40097.4	35182.7	9246.63
1837.06	34660.4	40120.7	35200.4	9292.86
1836.95	34671.4	40143.7	35218.5	9340.06
1836.85	34681.5	40166.5	35237	9388.08
1836.75	34690.9	40189.4	35255.7	9436.77
1836.64	34699.5	40212.5	35274.7	9486.02
1836.54	34707.2	40235.9	35293.8	9535.73
1836.44	34714	40259.9	35312.9	9585.84
1836.33	34719.9	40284.5	35331.9	9636.3
1836.23	34725	40309.8	35350.7	9687.12
1836.13	34729.2	40336.1	35369.2	9738.29
1836.02	34732.5	40363.3	35387.3	9789.86
1835.92	34735	40391.5	35404.9	9841.89
1835.81	34736.7	40420.7	35421.8	9894.43
1835.71	34737.5	40450.9	35438.1	9947.57
1835.61	34737.5	40482.2	35453.6	10001.4
1835.5	34736.9	40514.3	35468.2	10055.9
1835.4	34735.5	40547.2	35481.8	10111.3
1835.3	34733.4	40580.8	35494.5	10167.5
1835.19	34730.7	40614.8	35506.1	10224.6
1835.09	34727.4	40649.2	35516.6	10282.7
1834.99	34723.6	40683.6	35525.9	10341.6
1834.88	34719.2	40717.9	35534.1	10401.3
1834.78	34714.4	40751.9	35541.1	10461.8
1834.67	34709	40785.3	35546.8	10523
1834.57	34703.2	40817.8	35551.4	10584.6
1834.47	34696.9	40849.2	35554.8	10646.5
1834.36	34690.2	40879.3	35557	10708.5
1834.26	34683.1	40907.8	35558.1	10770.3
1834.16	34675.6	40934.5	35558	10831.5
1834.05	34667.7	40959.2	35556.8	10891.9
1833.95	34659.5	40981.6	35554.5	10951.1
1833.85	34650.9	41001.6	35551.2	11008.6
1833.74	34642	41019	35547	11064.1
1833.64	34632.7	41033.7	35541.8	11117.1
1833.54	34623.2	41045.6	35535.9	11167.3
1833.43	34613.5	41054.4	35529.1	11214
1833.33	34603.6	41060.3	35521.7	11256.9
1833.22	34593.6	41063	35513.6	11295.6
1833.12	34583.6	41062.7	35505	11329.6
1833.02	34573.7	41059.3	35496	11358.4
1832.91	34563.8	41052.8	35486.7	11381.9
1832.81	34554.2	41043.3	35477.3	11399.5
1832.71	34545	41030.9	35467.7	11410.9
1832.6	34536.1	41015.8	35458.3	11416
1832.5	34527.9	40998.1	35449	11414.4
1832.4	34520.2	40978.1	35440.2	11406
1832.29	34513.4	40955.8	35432	11390.6
1832.19	34507.4	40931.7	35424.5	11368.1
1832.08	34502.3	40906	35418	11338.5
1831.98	34498.2	40879	35412.6	11301.8
1831.88	34495.3	40851	35408.5	11257.9
1831.77	34493.4	40822.4	35406	11206.9
1831.67	34492.7	40793.5	35405.2	11149
1831.57	34493.1	40764.8	35406.3	11084.3
1831.46	34494.7	40736.6	35409.5	11012.9
1831.36	34497.4	40709.2	35414.9	10935
1831.26	34501.2	40683.1	35422.7	10851
1831.15	34506	40658.7	35432.9	10760.9
1831.05	34511.7	40636.2	35445.7	10665.1
1830.94	34518.3	40616	35461.1	10563.9
1830.84	34525.7	40598.4	35479	10457.5
1830.74	34533.8	40583.6	35499.6	10346.5
1830.63	34542.4	40572	35522.8	10231
1830.53	34551.6	40563.6	35548.5	10111.6
1830.43	34561.1	40558.7	35576.6	9988.49
1830.32	34570.9	40557.4	35607.1	9862.2
1830.22	34581	40559.8	35639.7	9733.12
1830.12	34591.3	40565.9	35674.3	9601.69
1830.01	34601.7	40575.7	35710.8	9468.37
1829.91	34612.1	40589.2	35749	9333.59
1829.81	34622.7	40606.3	35788.6	9197.82
1829.7	34633.3	40626.9	35829.4	9061.52
1829.6	34644.1	40650.9	35871.4	8925.14
1829.49	34654.9	40678.2	35914.1	8789.15
1829.39	34665.9	40708.5	35957.5	8653.98
1829.29	34677.1	40741.6	36001.2	8520.07
1829.18	34688.6	40777.3	36045.1	8387.85
1829.08	34700.4	40815.3	36089	8257.72
1828.98	34712.6	40855.5	36132.5	8130.06
1828.87	34725.2	40897.4	36175.5	8005.23
1828.77	34738.4	40940.9	36217.9	7883.58
1828.67	34752.1	40985.6	36259.2	7765.42
1828.56	34766.4	41031.2	36299.5	7651.02
1828.46	34781.3	41077.5	36338.4	7540.67
1828.35	34796.9	41124.1	36375.9	7434.57
1828.25	34813.1	41170.7	36411.7	7332.95
1828.15	34829.9	41217	36445.8	7235.99
1828.04	34847.2	41262.8	36477.9	7143.83
1827.94	34865	41307.8	36508.1	7056.61
1827.84	34883.1	41351.7	36536.2	6974.44
1827.73	34901.5	41394.3	36562.3	6897.41
1827.63	34920	41435.2	36586.3	6825.59
1827.53	34938.5	41474.5	36608.3	6759.03
1827.42	34956.7	41511.7	36628.2	6697.76
1827.32	34974.6	41546.9	36646.3	6641.81
1827.22	34991.9	41579.8	36662.6	6591.16
1827.11	35008.5	41610.4	36677.2	6545.82
1827.01	35024.2	41638.5	36690.3	6505.75
1826.9	35038.8	41664.1	36702.1	6470.9
1826.8	35052.1	41687.3	36712.8	6441.23
1826.7	35064	41708	36722.6	6416.65
1826.59	35074.3	41726.2	36731.7	6397.08
1826.49	35083	41742	36740.3	6382.41
1826.39	35089.9	41755.4	36748.8	6372.52
1826.28	35095	41766.6	36757.1	6367.25
1826.18	35098.3	41775.5	36765.7	6366.47
1826.08	35099.6	41782.5	36774.6	6370
1825.97	35099.1	41787.4	36784.1	6377.64
1825.87	35096.8	41790.6	36794.3	6389.21
1825.76	35092.7	41792	36805.4	6404.47
1825.66	35087	41791.9	36817.5	6423.21
1825.56	35079.8	41790.3	36830.6	6445.19
1825.45	35071.2	41787.4	36844.9	6470.15
1825.35	35061.4	41783.2	36860.5	6497.84
1825.25	35050.5	41778	36877.3	6527.99
1825.14	35038.8	41771.9	36895.5	6560.34
1825.04	35026.4	41764.8	36915	6594.62
1824.94	35013.5	41757.1	36935.8	6630.54
1824.83	35000.3	41748.7	36957.9	6667.84
1824.73	34987.1	41739.8	36981.3	6706.24
1824.62	34974	41730.4	37006	6745.46
1824.52	34961.1	41720.7	37031.8	6785.24
1824.42	34948.7	41710.8	37058.8	6825.32
1824.31	34937	41700.6	37086.8	6865.44
1824.21	34925.9	41690.4	37115.7	6905.35
1824.11	34915.7	41680.1	37145.5	6944.83
1824	34906.5	41669.8	37176.1	6983.64
1823.9	34898.4	41659.5	37207.3	7021.59
1823.8	34891.4	41649.3	37239	7058.46
1823.69	34885.6	41639.1	37271.1	7094.1
1823.59	34880.9	41628.9	37303.5	7128.34
1823.49	34877.5	41618.7	37335.9	7161.04
1823.38	34875.4	41608.5	37368.2	7192.11
1823.28	34874.4	41598.1	37400.2	7221.45
1823.17	34874.6	41587.6	37431.8	7249
1823.07	34876	41576.8	37462.7	7274.74
1822.97	34878.4	41565.5	37492.7	7298.66
1822.86	34881.8	41553.8	37521.6	7320.79
1822.76	34886.1	41541.4	37549.2	7341.18
1822.66	34891.3	41528.3	37575.2	7359.92
1822.55	34897.2	41514.2	37599.4	7377.12
1822.45	34903.7	41499.2	37621.5	7392.91
1822.35	34910.8	41482.9	37641.3	7407.46
1822.24	34918.3	41465.4	37658.6	7420.94
1822.14	34926.1	41446.4	37673.1	7433.54
1822.03	34934.2	41425.9	37684.5	7445.49
1821.93	34942.4	41403.7	37692.7	7456.99
1821.83	34950.6	41379.8	37697.4	7468.27
1821.72	34958.8	41354.1	37698.4	7479.55
1821.62	34967	41326.6	37695.6	7491.05
1821.52	34974.9	41297.2	37688.9	7502.97
1821.41	34982.7	41265.9	37678	7515.51
1821.31	34990.3	41232.8	37662.9	7528.86
1821.21	34997.6	41197.8	37643.4	7543.18
1821.1	35004.8	41161.2	37619.7	7558.6
1821	35011.7	41122.9	37591.5	7575.24
1820.9	35018.4	41083.1	37559.1	7593.19
1820.79	35024.9	41041.9	37522.3	7612.52
1820.69	35031.3	40999.5	37481.4	7633.25
1820.58	35037.6	40956	37436.4	7655.4
1820.48	35043.8	40911.6	37387.5	7678.96
1820.38	35050	40866.5	37334.9	7703.87
1820.27	35056.1	40820.9	37278.9	7730.09
1820.17	35062.3	40775	37219.7	7757.54
1820.07	35068.4	40729	37157.5	7786.12
1819.96	35074.5	40683	37092.8	7815.72
1819.86	35080.7	40637.3	37025.9	7846.25
1819.76	35086.8	40591.9	36957.1	7877.57
1819.65	35092.8	40547.1	36886.8	7909.58
1819.55	35098.8	40503	36815.4	7942.15
1819.44	35104.6	40459.7	36743.3	7975.18
1819.34	35110.2	40417.3	36670.9	8008.56
1819.24	35115.5	40375.8	36598.6	8042.19
1819.13	35120.4	40335.5	36526.8	8075.98
1819.03	35124.9	40296.2	36455.8	8109.84
1818.93	35128.8	40258.1	36386	8143.72
1818.82	35132.1	40221	36317.7	8177.54
1818.72	35134.7	40185.1	36251.3	8211.25
1818.62	35136.5	40150.4	36187.1	8244.8
1818.51	35137.3	40116.7	36125.2	8278.15
1818.41	35137.2	40084	36065.9	8311.25
1818.31	35136.1	40052.3	36009.5	8344.06
1818.2	35133.9	40021.6	35956	8376.55
1818.1	35130.4	39991.8	35905.7	8408.67
1817.99	35125.7	39962.9	35858.5	8440.39
1817.89	35119.8	39934.7	35814.6	8471.66
1817.79	35112.5	39907.4	35774	8502.43
1817.68	35103.8	39880.8	35736.8	8532.65
1817.58	35093.8	39854.8	35702.8	8562.26
1817.48	35082.5	39829.6	35672.1	8591.21
1817.37	35069.7	39805	35644.6	8619.42
1817.27	35055.6	39781	35620.3	8646.83
1817.17	35040.2	39757.7	35599	8673.36
1817.06	35023.4	39735	35580.8	8698.94
1816.96	35005.4	39712.8	35565.5	8723.5
1816.85	34986.2	39691.3	35552.9	8746.95
1816.75	34965.7	39670.4	35543	8769.23
1816.65	34944.1	39650	35535.7	8790.25
1816.54	34921.5	39630.1	35530.8	8809.95
1816.44	34897.8	39610.8	35528.1	8828.26
1816.34	34873.2	39592	35527.6	8845.12
1816.23	34847.7	39573.6	35529	8860.48
1816.13	34821.3	39555.7	35532.3	8874.3
1816.03	34794.3	39538.2	35537.3	8886.53
1815.92	34766.6	39521	35543.7	8897.17
1815.82	34738.3	39504.1	35551.4	8906.2
1815.71	34709.4	39487.5	35560.3	8913.64
1815.61	34680.2	39471	35570.2	8919.5
1815.51	34650.5	39454.6	35580.9	8923.84
1815.4	34620.6	39438.3	35592.3	8926.73
1815.3	34590.5	39421.9	35604.1	8928.24
1815.2	34560.3	39405.5	35616.4	8928.49
1815.09	34530	39388.9	35628.8	8927.61
1814.99	34499.8	39372.1	35641.4	8925.74
1814.89	34469.6	39355.1	35654.1	8923.05
1814.78	34439.7	39337.7	35666.7	8919.73
1814.68	34410.1	39320	35679.2	8915.98
1814.58	34380.8	39301.9	35691.6	8912
1814.47	34351.9	39283.3	35703.8	8908.03
1814.37	34323.6	39264.4	35716	8904.27
1814.26	34295.8	39245	35728	8900.95
1814.16	34268.7	39225.1	35740	8898.3
1814.06	34242.4	39204.8	35752	8896.52
1813.95	34216.8	39184.1	35764.2	8895.81
1813.85	34192	39163	35776.6	8896.35
1813.75	34168.2	39141.5	35789.3	8898.31
1813.64	34145.4	39119.6	35802.5	8901.83
1813.54	34123.5	39097.4	35816.3	8907.03
1813.44	34102.7	39074.9	35830.8	8913.99
1813.33	34083.1	39052.2	35846.3	8922.8
1813.23	34064.6	39029.3	35862.9	8933.49
1813.12	34047.3	39006.2	35880.8	8946.09
1813.02	34031.2	38983	35900.1	8960.59
1812.92	34016.5	38959.7	35920.9	8976.96
1812.81	34003	38936.4	35943.5	8995.17
1812.71	33991	38913.1	35968	9015.13
1812.61	33980.3	38890	35994.5	9036.76
1812.5	33971	38867.1	36023.2	9059.97
1812.4	33963.2	38844.4	36054	9084.63
1812.3	33956.7	38822.1	36087.2	9110.61
1812.19	33951.7	38800.3	36122.8	9137.75
1812.09	33948.2	38779.2	36160.8	9165.9
1811.99	33946	38758.7	36201.1	9194.89
1811.88	33945.3	38739.2	36243.9	9224.52
1811.78	33945.8	38720.7	36289	9254.61
1811.67	33947.7	38703.4	36336.3	9284.95
1811.57	33950.8	38687.5	36385.9	9315.33
1811.47	33955.1	38673.1	36437.4	9345.53
1811.36	33960.4	38660.4	36490.9	9375.33
1811.26	33966.8	38649.6	36546.1	9404.52
1811.16	33974.1	38640.9	36602.8	9432.86
1811.05	33982.3	38634.4	36660.9	9460.14
1810.95	33991.2	38630.4	36720.1	9486.15
1810.85	34000.8	38629	36780.2	9510.67
1810.74	34011	38630.4	36841	9533.5
1810.64	34021.7	38634.6	36902.2	9554.45
1810.53	34032.9	38642	36963.6	9573.35
1810.43	34044.4	38652.5	37025	9590.03
1810.33	34056.2	38666.3	37086	9604.35
1810.22	34068.2	38683.5	37146.5	9616.19
1810.12	34080.3	38704.2	37206.2	9625.46
1810.02	34092.5	38728.4	37264.9	9632.08
1809.91	34104.8	38756.2	37322.3	9636
1809.81	34117	38787.5	37378.4	9637.22
1809.71	34129	38822.4	37432.8	9635.77
1809.6	34140.9	38860.7	37485.3	9631.7
1809.5	34152.5	38902.5	37535.9	9625.11
1809.4	34163.8	38947.6	37584.3	9616.13
1809.29	34174.7	38995.9	37630.4	9604.93
1809.19	34185.2	39047.2	37674	9591.73
1809.08	34195.1	39101.5	37715.1	9576.75
1808.98	34204.4	39158.5	37753.5	9560.27
1808.88	34213.1	39218	37789.1	9542.58
1808.77	34220.9	39279.8	37821.8	9524
1808.67	34227.9	39343.6	37851.6	9504.87
1808.57	34234.1	39409.2	37878.4	9485.5
1808.46	34239.2	39476.4	37902.2	9466.26
1808.36	34243.4	39544.9	37922.9	9447.47
1808.26	34246.4	39614.4	37940.6	9429.44
1808.15	34248.4	39684.7	37955.3	9412.47
1808.05	34249.2	39755.3	37966.9	9396.84
1807.94	34248.7	39826.2	37975.5	9382.78
1807.84	34247.1	39897	37981.1	9370.49
1807.74	34244.3	39967.3	37983.9	9360.13
1807.63	34240.2	40037	37983.8	9351.81
1807.53	34234.9	40105.8	37980.9	9345.6
1807.43	34228.4	40173.4	37975.4	9341.52
1807.32	34220.7	40239.4	37967.3	9339.56
1807.22	34211.9	40303.8	37956.8	9339.66
1807.12	34202.1	40366.2	37943.9	9341.69
1807.01	34191.2	40426.3	37928.7	9345.54
1806.91	34179.4	40484.1	37911.4	9351.03
1806.8	34166.6	40539.2	37892.1	9357.97
1806.7	34153.2	40591.5	37870.9	9366.13
1806.6	34139	40640.8	37847.9	9375.27
1806.49	34124.2	40687	37823.3	9385.15
1806.39	34108.9	40730	37797.1	9395.51
1806.29	34093.2	40769.8	37769.6	9406.09
1806.18	34077.3	40806.1	37740.8	9416.63
1806.08	34061.2	40839.2	37710.8	9426.89
1805.98	34045.1	40868.9	37679.9	9436.63
1805.87	34029	40895.3	37648	9445.62
1805.77	34013.1	40918.5	37615.3	9453.68
1805.67	33997.5	40938.7	37581.8	9460.63
1805.56	33982.3	40955.9	37547.8	9466.32
1805.46	33967.5	40970.3	37513.3	9470.65
1805.35	33953.2	40982.1	37478.3	9473.54
1805.25	33939.5	40991.5	37442.9	9474.96
1805.15	33926.4	40998.7	37407.3	9474.92
1805.04	33913.9	41004	37371.3	9473.46
1804.94	33902.1	41007.6	37335.2	9470.65
1804.84	33890.9	41009.7	37298.8	9466.63
1804.73	33880.3	41010.6	37262.3	9461.54
1804.63	33870.3	41010.4	37225.6	9455.57
1804.53	33860.9	41009.4	37188.7	9448.92
1804.42	33852	41007.9	37151.6	9441.83
1804.32	33843.6	41005.9	37114.3	9434.53
1804.21	33835.6	41003.6	37076.9	9427.26
1804.11	33827.9	41001.3	37039.1	9420.27
1804.01	33820.5	40998.9	37001.1	9413.79
1803.9	33813.4	40996.7	36962.9	9408.05
1803.8	33806.5	40994.8	36924.4	9403.24
1803.7	33799.7	40993.1	36885.6	9399.55
1803.59	33793.1	40991.8	36846.6	9397.11
1803.49	33786.4	40990.8	36807.5	9396.05
1803.39	33779.8	40990.4	36768.2	9396.44
1803.28	33773.2	40990.3	36728.9	9398.34
1803.18	33766.5	40990.7	36689.7	9401.78
1803.08	33759.8	40991.5	36650.6	9406.73
1802.97	33752.9	40992.7	36611.8	9413.16
1802.87	33746	40994.2	36573.4	9421.01
1802.76	33739	40996.1	36535.7	9430.22
1802.66	33731.9	40998.2	36498.6	9440.67
1802.56	33724.7	41000.5	36462.5	9452.28
1802.45	33717.5	41002.9	36427.3	9464.94
1802.35	33710.2	41005.3	36393.3	9478.54
1802.25	33702.8	41007.6	36360.6	9492.99
1802.14	33695.4	41009.7	36329.3	9508.18
1802.04	33688	41011.5	36299.4	9524.04
1801.94	33680.6	41012.9	36271	9540.47
1801.83	33673.2	41013.7	36244.2	9557.42
1801.73	33666	41014	36218.9	9574.82
1801.62	33658.8	41013.4	36195.1	9592.62
1801.52	33651.7	41012	36172.8	9610.76
1801.42	33644.8	41009.7	36151.8	9629.21
1801.31	33638	41006.4	36132.2	9647.92
1801.21	33631.5	41002.1	36113.7	9666.84
1801.11	33625.1	40996.6	36096.3	9685.92
1801	33619	40990	36079.7	9705.1
1800.9	33613	40982.2	36063.9	9724.31
1800.8	33607.4	40973.4	36048.6	9743.46
1800.69	33601.9	40963.4	36033.8	9762.47
1800.59	33596.7	40952.4	36019.1	9781.22
1800.49	33591.7	40940.4	36004.6	9799.58
1800.38	33586.9	40927.4	35990	9817.42
1800.28	33582.2	40913.7	35975.1	9834.58
1800.17	33577.7	40899.3	35959.9	9850.89
1800.07	33573.4	40884.2	35944.2	9866.19
1799.97	33569	40868.8	35927.9	9880.27
1799.86	33564.7	40852.9	35911	9892.95
1799.76	33560.4	40836.9	35893.3	9904.03
1799.66	33556.1	40820.8	35874.7	9913.31
1799.55	33551.6	40804.7	35855.3	9920.6
1799.45	33547	40788.8	35835	9925.71
1799.35	33542.3	40773.2	35813.8	9928.46
1799.24	33537.4	40758	35791.7	9928.69
1799.14	33532.4	40743.3	35768.8	9926.23
1799.03	33527.2	40729.1	35745	9920.97
1798.93	33521.8	40715.6	35720.4	9912.79
1798.83	33516.2	40702.8	35695.2	9901.61
1798.72	33510.6	40690.7	35669.3	9887.37
1798.62	33504.8	40679.4	35642.8	9870.02
1798.52	33499.1	40668.8	35615.9	9849.58
1798.41	33493.3	40659	35588.7	9826.06
1798.31	33487.6	40649.9	35561.3	9799.52
1798.21	33482	40641.6	35533.7	9770.04
1798.1	33476.5	40634	35506.3	9737.75
1798	33471.2	40627	35479	9702.77
1797.89	33466.2	40620.7	35452.1	9665.29
1797.79	33461.4	40615	35425.7	9625.48
1797.69	33456.9	40609.9	35399.9	9583.57
1797.58	33452.7	40605.3	35375	9539.77
1797.48	33448.7	40601.3	35351.2	9494.34
1797.38	33445	40597.9	35328.5	9447.53
1797.27	33441.6	40595	35307.1	9399.61
1797.17	33438.4	40592.6	35287.4	9350.83
1797.07	33435.3	40590.9	35269.3	9301.47
1796.96	33432.5	40589.7	35253.2	9251.79
1796.86	33429.7	40589.3	35239.1	9202.05
1796.76	33427	40589.5	35227.4	9152.49
1796.65	33424.3	40590.6	35218	9103.37
1796.55	33421.6	40592.5	35211.2	9054.9
1796.44	33419	40595.3	35207.2	9007.29
1796.34	33416.3	40599.2	35206	8960.75
1796.24	33413.7	40604.1	35207.8	8915.45
1796.13	33411	40610.3	35212.7	8871.55
1796.03	33408.5	40617.7	35220.8	8829.2
1795.93	33406.1	40626.5	35232	8788.52
1795.82	33403.9	40636.7	35246.5	8749.62
1795.72	33402	40648.4	35264.1	8712.59
1795.62	33400.5	40661.7	35284.9	8677.52
1795.51	33399.4	40676.6	35308.8	8644.46
1795.41	33399	40693.2	35335.6	8613.45
1795.3	33399.3	40711.5	35365.2	8584.54
1795.2	33400.4	40731.4	35397.3	8557.75
1795.1	33402.5	40753.1	35431.8	8533.09
1794.99	33405.6	40776.4	35468.2	8510.58
1794.89	33409.9	40801.5	35506.4	8490.23
1794.79	33415.5	40828.1	35545.9	8472.03
1794.68	33422.4	40856.2	35586.4	8455.98
1794.58	33430.7	40885.9	35627.5	8442.08
1794.48	33440.5	40917	35668.8	8430.33
1794.37	33451.9	40949.3	35709.9	8420.72
1794.27	33464.8	40982.9	35750.3	8413.26
1794.17	33479.3	41017.5	35789.6	8407.92
1794.06	33495.4	41053.2	35827.5	8404.71
1793.96	33513.1	41089.7	35863.5	8403.62
1793.85	33532.3	41126.9	35897.4	8404.61
1793.75	33553.1	41164.8	35928.7	8407.67
1793.65	33575.3	41203.2	35957.2	8412.76
1793.54	33598.9	41242.1	35982.6	8419.84
1793.44	33623.8	41281.3	36004.7	8428.83
1793.34	33649.8	41320.9	36023.4	8439.65
1793.23	33676.9	41360.6	36038.5	8452.22
1793.13	33705	41400.6	36049.8	8466.41
1793.03	33733.8	41440.6	36057.5	8482.08
1792.92	33763.2	41480.9	36061.4	8499.06
1792.82	33793.2	41521.2	36061.6	8517.18
1792.71	33823.4	41561.7	36058.3	8536.21
1792.61	33853.8	41602.2	36051.6	8555.94
1792.51	33884.1	41642.9	36041.6	8576.1
1792.4	33914.3	41683.7	36028.6	8596.44
1792.3	33944.1	41724.7	36012.9	8616.68
1792.2	33973.3	41765.8	35994.7	8636.51
1792.09	34002	41807	35974.5	8655.64
1791.99	34029.9	41848.3	35952.4	8673.78
1791.89	34056.8	41889.7	35928.9	8690.63
1791.78	34082.8	41931.2	35904.3	8705.9
1791.68	34107.7	41972.7	35879	8719.33
1791.58	34131.5	42014.1	35853.4	8730.66
1791.47	34154.1	42055.3	35827.7	8739.69
1791.37	34175.5	42096.4	35802.5	8746.21
1791.26	34195.8	42137	35777.9	8750.07
1791.16	34214.9	42177.2	35754.3	8751.17
1791.06	34232.9	42216.7	35731.9	8749.42
1790.95	34249.8	42255.4	35711	8744.81
1790.85	34265.8	42293.3	35691.8	8737.34
1790.75	34280.9	42330	35674.6	8727.07
1790.64	34295.2	42365.5	35659.3	8714.11
1790.54	34308.9	42399.6	35646.2	8698.59
1790.44	34322.1	42432.1	35635.3	8680.68
1790.33	34334.9	42463	35626.7	8660.59
1790.23	34347.4	42492	35620.4	8638.54
1790.12	34359.7	42519	35616.4	8614.79
1790.02	34372	42544.1	35614.7	8589.59
1789.92	34384.3	42567.1	35615.1	8563.2
1789.81	34396.6	42587.9	35617.7	8535.9
1789.71	34409.1	42606.6	35622.3	8507.95
1789.61	34421.8	42623.1	35628.9	8479.61
1789.5	34434.7	42637.5	35637.2	8451.12
1789.4	34447.8	42649.9	35647.2	8422.72
1789.3	34461.1	42660.4	35658.7	8394.61
1789.19	34474.4	42669	35671.5	8367
1789.09	34487.9	42676	35685.6	8340.05
1788.98	34501.3	42681.4	35700.7	8313.92
1788.88	34514.7	42685.5	35716.7	8288.75
1788.78	34527.9	42688.4	35733.5	8264.66
1788.67	34540.9	42690.4	35750.8	8241.75
1788.57	34553.6	42691.6	35768.6	8220.12
1788.47	34565.8	42692.2	35786.7	8199.84
1788.36	34577.5	42692.5	35805.1	8180.98
1788.26	34588.8	42692.5	35823.5	8163.61
1788.16	34599.4	42692.6	35842	8147.77
1788.05	34609.4	42692.8	35860.5	8133.52
1787.95	34618.7	42693.2	35878.8	8120.9
1787.85	34627.4	42694.1	35897	8109.97
1787.74	34635.4	42695.5	35915.1	8100.75
1787.64	34642.8	42697.5	35933	8093.3
1787.53	34649.7	42700.1	35950.8	8087.66
1787.43	34656	42703.5	35968.5	8083.87
1787.33	34661.8	42707.7	35986	8081.97
[truncated: 26,919 more rows]

## Sheet: Fig2b
102-ppm	peak A	peak D	peak C	peak E	peak B	fitted	measured		108-ppm	measured	fitted	peak A	peak D	peak B	peak E	peak C		114-ppm	measured	fitted	peak A	peak D	peak B	peak E	peak C		120-ppm	measured	fitted	peak A	peak D	peak B	peak E	peak C
3535.69	5220480	4634680	75217.4	328.329	0	564.921	87.1845		3535.69	2379590	2118500	18449.9	134.43	0	362.6	251.679		3535.69	2494840	1929160	10157.8	174.893	14509.6	247.996	336.273		3535.69	37658.8	245326	-2000000	-1.99983e+06	-2000000	-1.99933e+06	-1.99979e+06
3535.59	5225790	4634670	75222.8	328.348	0	564.954	87.1901		3535.59	2381420	2118500	18451.2	134.438	0	362.621	251.695		3535.59	2495830	1929170	10158.5	174.903	14510.6	248.01	336.295		3535.59	35153.5	245326	-2000000	-1.99983e+06	-2000000	-1.99933e+06	-1.99979e+06
3535.48	5231150	4634660	75228.2	328.368	0	564.987	87.1957		3535.48	2383230	2118490	18452.5	134.446	0	362.642	251.711		3535.48	2496800	1929170	10159.2	174.914	14511.5	248.025	336.316		3535.48	32709.3	245326	-2000000	-1.99983e+06	-2000000	-1.99933e+06	-1.99979e+06
3535.38	5236540	4634650	75233.6	328.387	0	565.02	87.2012		3535.38	2385010	2118490	18453.8	134.454	0	362.663	251.727		3535.38	2497730	1929180	10159.9	174.924	14512.4	248.039	336.338		3535.38	30324.2	245326	-2000000	-1.99983e+06	-2000000	-1.99933e+06	-1.99979e+06
3535.28	5241950	4634640	75239	328.406	0	565.053	87.2068		3535.28	2386750	2118490	18455.1	134.461	0	362.684	251.743		3535.28	2498620	1929180	10160.7	174.934	14513.3	248.053	336.359		3535.28	27995.5	245326	-2000000	-1.99983e+06	-2000000	-1.99933e+06	-1.99979e+06
3535.17	5247360	4634630	75244.5	328.425	0	565.086	87.2124		3535.17	2388440	2118490	18456.4	134.469	0	362.705	251.76		3535.17	2499460	1929180	10161.4	174.944	14514.3	248.068	336.381		3535.17	25720	245326	-2000000	-1.99983e+06	-2000000	-1.99933e+06	-1.99979e+06
3535.07	5252740	4634620	75249.9	328.445	0	565.118	87.218		3535.07	2390070	2118490	18457.8	134.477	0	362.726	251.776		3535.07	2500260	1929190	10162.1	174.955	14515.2	248.082	336.402		3535.07	23494.2	245326	-2000000	-1.99983e+06	-2000000	-1.99933e+06	-1.99979e+06
3534.97	5258100	4634610	75255.3	328.464	0	565.151	87.2236		3534.97	2391650	2118480	18459.1	134.485	0	362.747	251.792		3534.97	2501000	1929190	10162.8	174.965	14516.1	248.097	336.424		3534.97	21314.4	245326	-2000000	-1.99983e+06	-2000000	-1.99933e+06	-1.99979e+06
3534.86	5263400	4634600	75260.7	328.483	0	565.184	87.2292		3534.86	2393150	2118480	18460.4	134.493	0	362.768	251.808		3534.86	2501680	1929190	10163.5	174.975	14517	248.111	336.445		3534.86	19176.8	245326	-2000000	-1.99983e+06	-2000000	-1.99933e+06	-1.99979e+06
3534.76	5268630	4634580	75266.1	328.502	0	565.217	87.2348		3534.76	2394590	2118480	18461.7	134.501	0	362.789	251.824		3534.76	2502300	1929200	10164.3	174.985	14518	248.126	336.467		3534.76	17077.5	245326	-2000000	-1.99983e+06	-2000000	-1.99933e+06	-1.99979e+06
3534.65	5273790	4634570	75271.6	328.522	0	565.25	87.2404		3534.65	2395950	2118480	18463	134.509	0	362.81	251.84		3534.65	2502850	1929200	10165	174.996	14518.9	248.14	336.488		3534.65	15013.1	245326	-2000000	-1.99983e+06	-2000000	-1.99933e+06	-1.99979e+06
3534.55	5278860	4634560	75277	328.541	0	565.283	87.246		3534.55	2397230	2118480	18464.4	134.517	0	362.831	251.856		3534.55	2503320	1929200	10165.7	175.006	14519.8	248.154	336.51		3534.55	12980.3	245326	-2000000	-1.99983e+06	-2000000	-1.99933e+06	-1.99979e+06
3534.45	5283820	4634550	75282.4	328.56	0	565.315	87.2516		3534.45	2398450	2118470	18465.7	134.525	0	362.853	251.872		3534.45	2503720	1929210	10166.4	175.016	14520.7	248.169	336.531		3534.45	10976.3	245326	-2000000	-1.99983e+06	-2000000	-1.99933e+06	-1.99979e+06
3534.34	5288660	4634540	75287.9	328.58	0	565.348	87.2572		3534.34	2399590	2118470	18467	134.533	0	362.874	251.888		3534.34	2504040	1929210	10167.2	175.027	14521.7	248.183	336.553		3534.34	8998.81	245327	-2000000	-1.99983e+06	-2000000	-1.99933e+06	-1.99979e+06
3534.24	5293380	4634530	75293.3	328.599	0	565.381	87.2628		3534.24	2400650	2118470	18468.3	134.54	0	362.895	251.904		3534.24	2504280	1929210	10167.9	175.037	14522.6	248.198	336.574		3534.24	7046.14	245327	-2000000	-1.99983e+06	-2000000	-1.99933e+06	-1.99979e+06
3534.14	5297960	4634520	75298.7	328.618	0	565.414	87.2684		3534.14	2401660	2118470	18469.6	134.548	0	362.916	251.921		3534.14	2504430	1929220	10168.6	175.047	14523.5	248.212	336.596		3534.14	5117.23	245327	-2000000	-1.99983e+06	-2000000	-1.99933e+06	-1.99979e+06
3534.03	5302400	4634510	75304.1	328.637	0	565.447	87.274		3534.03	2402600	2118470	18471	134.556	0	362.937	251.937		3534.03	2504500	1929220	10169.3	175.057	14524.4	248.227	336.617		3534.03	3211.67	245327	-2000000	-1.99983e+06	-2000000	-1.99933e+06	-1.99979e+06
3533.93	5306680	4634500	75309.6	328.657	0	565.48	87.2796		3533.93	2403480	2118460	18472.3	134.564	0	362.958	251.953		3533.93	2504470	1929220	10170.1	175.068	14525.4	248.241	336.639		3533.93	1329.77	245327	-2000000	-1.99983e+06	-2000000	-1.99933e+06	-1.99979e+06
3533.83	5310810	4634490	75315	328.676	0	565.513	87.2852		3533.83	2404310	2118460	18473.6	134.572	0	362.979	251.969		3533.83	2504370	1929230	10170.8	175.078	14526.3	248.256	336.66		3533.83	-527.565	245327	-2000000	-1.99983e+06	-2000000	-1.99933e+06	-1.99979e+06
3533.72	5314770	4634480	75320.4	328.695	0	565.545	87.2908		3533.72	2405100	2118460	18474.9	134.58	0	363	251.985		3533.72	2504170	1929230	10171.5	175.088	14527.2	248.27	336.682		3533.72	-2358.99	245327	-2000000	-1.99983e+06	-2000000	-1.99933e+06	-1.99979e+06
3533.62	5318560	4634460	75325.9	328.715	0	565.578	87.2964		3533.62	2405850	2118460	18476.3	134.588	0	363.021	252.001		3533.62	2503900	1929230	10172.2	175.098	14528.1	248.284	336.703		3533.62	-4162.25	245327	-2000000	-1.99983e+06	-2000000	-1.99933e+06	-1.99979e+06
3533.52	5322180	4634450	75331.3	328.734	0	565.611	87.302		3533.52	2406570	2118460	18477.6	134.596	0	363.042	252.017		3533.52	2503540	1929240	10172.9	175.109	14529.1	248.299	336.725		3533.52	-5935.21	245327	-2000000	-1.99983e+06	-2000000	-1.99933e+06	-1.99979e+06
3533.41	5325620	4634440	75336.7	328.753	0	565.644	87.3076		3533.41	2407270	2118460	18478.9	134.604	0	363.063	252.033		3533.41	2503090	1929240	10173.7	175.119	14530	248.313	336.746		3533.41	-7674.78	245327	-2000000	-1.99983e+06	-2000000	-1.99933e+06	-1.99979e+06
3533.31	5328870	4634430	75342.1	328.772	0	565.677	87.3132		3533.31	2407950	2118450	18480.2	134.611	0	363.085	252.05		3533.31	2502580	1929240	10174.4	175.129	14530.9	248.328	336.768		3533.31	-9378.1	245327	-2000000	-1.99983e+06	-2000000	-1.99933e+06	-1999789
3533.2	5331950	4634420	75347.6	328.792	0	565.71	87.3188		3533.2	2408620	2118450	18481.5	134.619	0	363.106	252.066		3533.2	2501980	1929250	10175.1	175.14	14531.8	248.342	336.789		3533.2	-11041.9	245327	-2000000	-1.99983e+06	-2000000	-1.99933e+06	-1.99979e+06
3533.1	5334840	4634410	75353	328.811	0	565.743	87.3244		3533.1	2409290	2118450	18482.9	134.627	0	363.127	252.082		3533.1	2501320	1929250	10175.8	175.15	14532.8	248.357	336.811		3533.1	-12662.7	245327	-2000000	-1.99983e+06	-2000000	-1.99933e+06	-1.99979e+06
3533	5337540	4634400	75358.4	328.83	0	565.776	87.33		3533	2409960	2118450	18484.2	134.635	0	363.148	252.098		3533	2500600	1929250	10176.6	175.16	14533.7	248.371	336.832		3533	-14237.3	245327	-2000000	-1.99983e+06	-2000000	-1.99933e+06	-1.99979e+06
3532.89	5340070	4634390	75363.9	328.85	0	565.809	87.3356		3532.89	2410630	2118450	18485.5	134.643	0	363.169	252.114		3532.89	2499810	1929260	10177.3	175.17	14534.6	248.386	336.854		3532.89	-15762.2	245327	-2000000	-1.99983e+06	-2000000	-1.99933e+06	-1.99979e+06
3532.79	5342410	4634380	75369.3	328.869	0	565.841	87.3412		3532.79	2411320	2118440	18486.8	134.651	0	363.19	252.13		3532.79	2498970	1929260	10178	175.181	14535.5	248.4	336.875		3532.79	-17234.2	245328	-2000000	-1.99983e+06	-2000000	-1.99933e+06	-1.99979e+06
3532.69	5344580	4634360	75374.7	328.888	0	565.874	87.3468		3532.69	2412020	2118440	18488.1	134.659	0	363.211	252.146		3532.69	2498080	1929270	10178.7	175.191	14536.5	248.415	336.897		3532.69	-18649.9	245328	-2000000	-1.99983e+06	-2000000	-1.99933e+06	-1.99979e+06
3532.58	5346570	4634350	75380.2	328.908	0	565.907	87.3524		3532.58	2412730	2118440	18489.5	134.667	0	363.232	252.163		3532.58	2497140	1929270	10179.5	175.201	14537.4	248.429	336.918		3532.58	-20006.2	245328	-2000000	-1.99983e+06	-2000000	-1.99933e+06	-1.99979e+06
3532.48	5348390	4634340	75385.6	328.927	0	565.94	87.3581		3532.48	2413460	2118440	18490.8	134.675	0	363.253	252.179		3532.48	2496170	1929270	10180.2	175.212	14538.3	248.443	336.94		3532.48	-21300	245328	-2000000	-1.99983e+06	-2000000	-1.99933e+06	-1.99979e+06
3532.38	5350050	4634330	75391.1	328.946	0	565.973	87.3637		3532.38	2414210	2118440	18492.1	134.683	0	363.274	252.195		3532.38	2495170	1929280	10180.9	175.222	14539.3	248.458	336.961		3532.38	-22528.3	245328	-2000000	-1.99983e+06	-2000000	-1.99933e+06	-1.99979e+06
3532.27	5351550	4634320	75396.5	328.966	0	566.006	87.3693		3532.27	2414970	2118430	18493.4	134.69	0	363.296	252.211		3532.27	2494140	1929280	10181.6	175.232	14540.2	248.472	336.983		3532.27	-23688.3	245328	-2000000	-1.99983e+06	-2000000	-1.99933e+06	-1.99979e+06
3532.17	5352900	4634310	75401.9	328.985	0	566.039	87.3749		3532.17	2415740	2118430	18494.8	134.698	0	363.317	252.227		3532.17	2493090	1929280	10182.4	175.242	14541.1	248.487	337.005		3532.17	-24777.2	245328	-2000000	-1.99983e+06	-2000000	-1.99933e+06	-1.99979e+06
3532.06	5354110	4634300	75407.4	329.004	0	566.072	87.3805		3532.06	2416520	2118430	18496.1	134.706	0	363.338	252.243		3532.06	2492020	1929290	10183.1	175.253	14542	248.501	337.026		3532.06	-25792.3	245328	-2000000	-1.99983e+06	-2000000	-1.99933e+06	-1.99979e+06
3531.96	5355180	4634290	75412.8	329.023	0	566.105	87.3861		3531.96	2417300	2118430	18497.4	134.714	0	363.359	252.259		3531.96	2490950	1929290	10183.8	175.263	14543	248.516	337.048		3531.96	-26731.2	245328	-2000000	-1.99983e+06	-2000000	-1.99933e+06	-1.99979e+06
3531.86	5356120	4634280	75418.2	329.043	0	566.138	87.3917		3531.86	2418090	2118430	18498.7	134.722	0	363.38	252.276		3531.86	2489880	1929290	10184.5	175.273	14543.9	248.53	337.069		3531.86	-27591.6	245328	-2000000	-1.99983e+06	-2000000	-1.99933e+06	-1.99979e+06
3531.75	5356940	4634270	75423.7	329.062	0	566.171	87.3973		3531.75	2418870	2118420	18500.1	134.73	0	363.401	252.292		3531.75	2488810	1929300	10185.3	175.284	14544.8	248.545	337.091		3531.75	-28371.2	245328	-2000000	-1.99983e+06	-2000000	-1.99933e+06	-1.99979e+06
3531.65	5357650	4634260	75429.1	329.081	0	566.204	87.4029		3531.65	2419650	2118420	18501.4	134.738	0	363.422	252.308		3531.65	2487750	1929300	10186	175.294	14545.8	248.559	337.112		3531.65	-29068.2	245328	-2000000	-1.99983e+06	-2000000	-1.99933e+06	-1.99979e+06
3531.55	5358270	4634240	75434.6	329.101	0	566.237	87.4085		3531.55	2420420	2118420	18502.7	134.746	0	363.443	252.324		3531.55	2486700	1929300	10186.7	175.304	14546.7	248.574	337.134		3531.55	-29680.8	245328	-2000000	-1.99983e+06	-2000000	-1.99933e+06	-1.99979e+06
3531.44	5358790	4634230	75440	329.12	0	566.269	87.4142		3531.44	2421160	2118420	18504	134.754	0	363.465	252.34		3531.44	2485670	1929310	10187.4	175.314	14547.6	248.588	337.155		3531.44	-30207.5	245328	-2000000	-1.99983e+06	-2000000	-1.99933e+06	-1.99979e+06
3531.34	5359230	4634220	75445.5	329.139	0	566.302	87.4198		3531.34	2421890	2118420	18505.4	134.762	0	363.486	252.356		3531.34	2484660	1929310	10188.2	175.325	14548.5	248.603	337.177		3531.34	-30647.2	245328	-2000000	-1.99983e+06	-2000000	-1.99933e+06	-1.99979e+06
3531.24	5359590	4634210	75450.9	329.159	0	566.335	87.4254		3531.24	2422590	2118410	18506.7	134.77	0	363.507	252.372		3531.24	2483670	1929310	10188.9	175.335	14549.5	248.617	337.198		3531.24	-30998.8	245328	-2000000	-1.99983e+06	-2000000	-1.99933e+06	-1.99979e+06
3531.13	5359900	4634200	75456.3	329.178	0	566.368	87.431		3531.13	2423250	2118410	18508	134.778	0	363.528	252.389		3531.13	2482710	1929320	10189.6	175.345	14550.4	248.632	337.22		3531.13	-31262	245329	-2000000	-1.99983e+06	-2000000	-1.99933e+06	-1.99979e+06
3531.03	5360150	4634190	75461.8	329.197	0	566.401	87.4366		3531.03	2423880	2118410	18509.3	134.785	0	363.549	252.405		3531.03	2481790	1929320	10190.3	175.356	14551.3	248.646	337.242		3531.03	-31436.4	245329	-2000000	-1.99983e+06	-2000000	-1.99933e+06	-1.99979e+06
3530.92	5360350	4634180	75467.2	329.217	0	566.434	87.4422		3530.92	2424470	2118410	18510.7	134.793	0	363.57	252.421		3530.92	2480890	1929320	10191.1	175.366	14552.2	248.661	337.263		3530.92	-31522	245329	-2000000	-1.99983e+06	-2000000	-1.99933e+06	-1.99979e+06
3530.82	5360520	4634170	75472.7	329.236	0	566.467	87.4478		3530.82	2425010	2118410	18512	134.801	0	363.591	252.437		3530.82	2480030	1929330	10191.8	175.376	14553.2	248.675	337.285		3530.82	-31519.1	245329	-2000000	-1.99983e+06	-2000000	-1.99933e+06	-1.99979e+06
3530.72	5360650	4634160	75478.1	329.255	0	566.5	87.4535		3530.72	2425500	2118400	18513.3	134.809	0	363.613	252.453		3530.72	2479210	1929330	10192.5	175.387	14554.1	248.69	337.306		3530.72	-31428.4	245329	-2000000	-1.99983e+06	-2000000	-1.99933e+06	-1.99979e+06
3530.61	5360760	4634150	75483.6	329.275	0	566.533	87.4591		3530.61	2425930	2118400	18514.6	134.817	0	363.634	252.469		3530.61	2478420	1929330	10193.2	175.397	14555	248.704	337.328		3530.61	-31250.6	245329	-2000000	-1.99983e+06	-2000000	-1.99933e+06	-1.99979e+06
3530.51	5360860	4634130	75489	329.294	0	566.566	87.4647		3530.51	2426310	2118400	18516	134.825	0	363.655	252.486		3530.51	2477660	1929340	10194	175.407	14556	248.719	337.349		3530.51	-30986.8	245329	-2000000	-1.99983e+06	-2000000	-1.99933e+06	-1.99979e+06
3530.41	5360930	4634120	75494.5	329.314	0	566.599	87.4703		3530.41	2426630	2118400	18517.3	134.833	0	363.676	252.502		3530.41	2476940	1929340	10194.7	175.417	14556.9	248.733	337.371		3530.41	-30638.1	245329	-2000000	-1.99983e+06	-2000000	-1.99933e+06	-1.99979e+06
3530.3	5361000	4634110	75499.9	329.333	0	566.632	87.4759		3530.3	2426880	2118400	18518.6	134.841	0	363.697	252.518		3530.3	2476250	1929340	10195.4	175.428	14557.8	248.748	337.393		3530.3	-30205.8	245329	-2000000	-1.99983e+06	-2000000	-1.99933e+06	-1.99979e+06
3530.2	5361060	4634100	75505.4	329.352	0	566.665	87.4816		3530.2	2427060	2118390	18519.9	134.849	0	363.718	252.534		3530.2	2475600	1929350	10196.1	175.438	14558.8	248.762	337.414		3530.2	-29691.4	245329	-2000000	-1.99983e+06	-2000000	-1.99933e+06	-1.99979e+06
3530.1	5361110	4634090	75510.8	329.372	0	566.698	87.4872		3530.1	2427180	2118390	18521.3	134.857	0	363.739	252.55		3530.1	2474980	1929350	10196.9	175.448	14559.7	248.777	337.436		3530.1	-29096.2	245329	-2000000	-1.99983e+06	-2000000	-1.99933e+06	-1.99979e+06
3529.99	5361150	4634080	75516.3	329.391	0	566.731	87.4928		3529.99	2427220	2118390	18522.6	134.865	0	363.761	252.566		3529.99	2474380	1929360	10197.6	175.459	14560.6	248.791	337.457		3529.99	-28421.7	245329	-2000000	-1.99983e+06	-2000000	-1.99933e+06	-1.99979e+06
3529.89	5361190	4634070	75521.7	329.41	0	566.764	87.4984		3529.89	2427180	2118390	18523.9	134.873	0	363.782	252.583		3529.89	2473820	1929360	10198.3	175.469	14561.5	248.806	337.479		3529.89	-27669.2	245329	-2000000	-1.99983e+06	-2000000	-1.99933e+06	-1.99979e+06
3529.79	5361220	4634060	75527.2	329.43	0	566.797	87.504		3529.79	2427070	2118390	18525.2	134.88	0	363.803	252.599		3529.79	2473280	1929360	10199	175.479	14562.5	248.82	337.5		3529.79	-26840	245329	-2000000	-1.99983e+06	-2000000	-1.99933e+06	-1.99979e+06
3529.68	5361240	4634050	75532.6	329.449	0	566.83	87.5097		3529.68	2426880	2118380	18526.6	134.888	0	363.824	252.615		3529.68	2472760	1929370	10199.8	175.49	14563.4	248.835	337.522		3529.68	-25935.1	245329	-2000000	-1.99983e+06	-2000000	-1.99933e+06	-1.99979e+06
3529.58	5361240	4634040	75538.1	329.468	0	566.863	87.5153		3529.58	2426610	2118380	18527.9	134.896	0	363.845	252.631		3529.58	2472260	1929370	10200.5	175.5	14564.3	248.849	337.544		3529.58	-24955.7	245330	-2000000	-1.99983e+06	-2000000	-1.99933e+06	-1.99979e+06
3529.47	5361220	4634020	75543.5	329.488	0	566.896	87.5209		3529.47	2426260	2118380	18529.2	134.904	0	363.866	252.647		3529.47	2471780	1929370	10201.2	175.51	14565.3	248.864	337.565		3529.47	-23902.7	245330	-2000000	-1.99983e+06	-2000000	-1.99933e+06	-1.99979e+06
3529.37	5361180	4634010	75549	329.507	0	566.929	87.5265		3529.37	2425830	2118380	18530.5	134.912	0	363.888	252.664		3529.37	2471320	1929380	10201.9	175.521	14566.2	248.878	337.587		3529.37	-22776.8	245330	-2000000	-1.99983e+06	-2000000	-1.99933e+06	-1.99979e+06
3529.27	5361100	4634000	75554.4	329.526	0	566.962	87.5322		3529.27	2425320	2118380	18531.9	134.92	0	363.909	252.68		3529.27	2470880	1929380	10202.7	175.531	14567.1	248.893	337.608		3529.27	-21578.6	245330	-2000000	-1.99983e+06	-2000000	-1.99933e+06	-1.99979e+06
3529.16	5360980	4633990	75559.9	329.546	0	566.995	87.5378		3529.16	2424720	2118370	18533.2	134.928	0	363.93	252.696		3529.16	2470450	1929380	10203.4	175.541	14568	248.907	337.63		3529.16	-20308.7	245330	-2000000	-1.99983e+06	-2000000	-1.99933e+06	-1.99979e+06
3529.06	5360810	4633980	75565.4	329.565	0	567.028	87.5434		3529.06	2424050	2118370	18534.5	134.936	0	363.951	252.712		3529.06	2470030	1929390	10204.1	175.552	14569	248.922	337.652		3529.06	-18967.3	245330	-2000000	-1.99983e+06	-2000000	-1.99933e+06	-1.99979e+06
3528.96	5360590	4633970	75570.8	329.585	0	567.061	87.549		3528.96	2423300	2118370	18535.8	134.944	0	363.972	252.728		3528.96	2469620	1929390	10204.9	175.562	14569.9	248.936	337.673		3528.96	-17555.1	245330	-2000000	-1.99983e+06	-2000000	-1.99933e+06	-1.99979e+06
3528.85	5360300	4633960	75576.3	329.604	0	567.094	87.5547		3528.85	2422470	2118370	18537.2	134.952	0	363.993	252.745		3528.85	2469230	1929390	10205.6	175.572	14570.8	248.951	337.695		3528.85	-16072.3	245330	-2000000	-1.99983e+06	-2000000	-1.99933e+06	-1.99979e+06
3528.75	5359940	4633950	75581.7	329.623	0	567.127	87.5603		3528.75	2421560	2118370	18538.5	134.96	0	364.015	252.761		3528.75	2468850	1929400	10206.3	175.583	14571.8	248.965	337.716		3528.75	-14519.3	245330	-2000000	-1.99983e+06	-2000000	-1.99933e+06	-1.99979e+06
3528.65	5359510	4633940	75587.2	329.643	0	567.16	87.5659		3528.65	2420570	2118360	18539.8	134.968	0	364.036	252.777		3528.65	2468480	1929400	10207	175.593	14572.7	248.98	337.738		3528.65	-12896.7	245330	-2000000	-1.99983e+06	-2000000	-1.99933e+06	-1.99979e+06
3528.54	5358990	4633930	75592.6	329.662	0	567.193	87.5715		3528.54	2419520	2118360	18541.2	134.976	0	364.057	252.793		3528.54	2468120	1929400	10207.8	175.603	14573.6	248.994	337.76		3528.54	-11205.1	245330	-2000000	-1.99983e+06	-2000000	-1.99933e+06	-1.99979e+06
3528.44	5358380	4633910	75598.1	329.681	0	567.226	87.5772		3528.44	2418390	2118360	18542.5	134.984	0	364.078	252.809		3528.44	2467770	1929410	10208.5	175.613	14574.6	249.009	337.781		3528.44	-9445.58	245330	-2000000	-1.99983e+06	-2000000	-1.99933e+06	-1.99979e+06
3528.33	5357690	4633900	75603.6	329.701	0	567.259	87.5828		3528.33	2417200	2118360	18543.8	134.991	0	364.099	252.826		3528.33	2467430	1929410	10209.2	175.624	14575.5	249.023	337.803		3528.33	-7619.48	245330	-2000000	-1.99983e+06	-2000000	-1.99933e+06	-1.99979e+06
3528.23	5356900	4633890	75609	329.72	0	567.292	87.5884		3528.23	2415950	2118360	18545.1	134.999	0	364.12	252.842		3528.23	2467120	1929410	10209.9	175.634	14576.4	249.038	337.824		3528.23	-5728.36	245330	-2000000	-1.99983e+06	-2000000	-1.99933e+06	-1.99979e+06
3528.13	5356020	4633880	75614.5	329.74	0	567.325	87.5941		3528.13	2414630	2118350	18546.5	135.007	0	364.142	252.858		3528.13	2466810	1929420	10210.7	175.644	14577.4	249.052	337.846		3528.13	-3774.26	245330	-2000000	-1.99983e+06	-2000000	-1.99933e+06	-1.99979e+06
3528.02	5355040	4633870	75619.9	329.759	0	567.358	87.5997		3528.02	2413260	2118350	18547.8	135.015	0	364.163	252.874		3528.02	2466530	1929420	10211.4	175.655	14578.3	249.067	337.868		3528.02	-1759.74	245331	-2000000	-1.99983e+06	-2000000	-1.99933e+06	-1.99979e+06
3527.92	5353970	4633860	75625.4	329.778	0	567.391	87.6053		3527.92	2411850	2118350	18549.1	135.023	0	364.184	252.89		3527.92	2466270	1929420	10212.1	175.665	14579.2	249.081	337.889		3527.92	312.115	245331	-2000000	-1.99983e+06	-2000000	-1.99933e+06	-1.99979e+06
3527.82	5352820	4633850	75630.9	329.798	0	567.424	87.611		3527.82	2410390	2118350	18550.5	135.031	0	364.205	252.907		3527.82	2466030	1929430	10212.9	175.675	14580.1	249.096	337.911		3527.82	2438.25	245331	-2000000	-1.99983e+06	-2000000	-1.99933e+06	-1.99979e+06
3527.71	5351570	4633840	75636.3	329.817	0	567.457	87.6166		3527.71	2408890	2118350	18551.8	135.039	0	364.226	252.923		3527.71	2465820	1929430	10213.6	175.686	14581.1	249.11	337.933		3527.71	4614.45	245331	-2000000	-1.99983e+06	-2000000	-1.99933e+06	-1.99979e+06
3527.61	5350250	4633830	75641.8	329.836	0	567.49	87.6222		3527.61	2407360	2118340	18553.1	135.047	0	364.248	252.939		3527.61	2465640	1929440	10214.3	175.696	14582	249.125	337.954		3527.61	6836.43	245331	-2000000	-1.99983e+06	-2000000	-1.99933e+06	-1.99979e+06
3527.51	5348850	4633820	75647.3	329.856	0	567.523	87.6279		3527.51	2405810	2118340	18554.4	135.055	0	364.269	252.955		3527.51	2465490	1929440	10215	175.706	14582.9	249.139	337.976		3527.51	9099.67	245331	-2000000	-1.99983e+06	-2000000	-1.99933e+06	-1.99979e+06
3527.4	5347390	4633810	75652.7	329.875	0	567.556	87.6335		3527.4	2404240	2118340	18555.8	135.063	0	364.29	252.971		3527.4	2465390	1929440	10215.8	175.717	14583.9	249.154	337.997		3527.4	11399.1	245331	-2000000	-1.99983e+06	-2000000	-1.99933e+06	-1.99979e+06
3527.3	5345870	4633790	75658.2	329.895	0	567.589	87.6391		3527.3	2402670	2118340	18557.1	135.071	0	364.311	252.988		3527.3	2465320	1929450	10216.5	175.727	14584.8	249.168	338.019		3527.3	13729.4	245331	-2000000	-1.99983e+06	-2000000	-1.99933e+06	-1.99979e+06
3527.19	5344290	4633780	75663.7	329.914	0	567.622	87.6448		3527.19	2401090	2118340	18558.4	135.079	0	364.332	253.004		3527.19	2465310	1929450	10217.2	175.737	14585.7	249.183	338.041		3527.19	16085.3	245331	-2000000	-1.99983e+06	-2000000	-1.99933e+06	-1.99979e+06
3527.09	5342680	4633770	75669.1	329.933	0	567.655	87.6504		3527.09	2399520	2118330	18559.8	135.087	0	364.354	253.02		3527.09	2465340	1929450	10217.9	175.748	14586.7	249.197	338.062		3527.09	18461.5	245331	-2000000	-1.99983e+06	-2000000	-1.99933e+06	-1.99979e+06
3526.99	5341020	4633760	75674.6	329.953	0	567.688	87.656		3526.99	2397970	2118330	18561.1	135.095	0	364.375	253.036		3526.99	2465430	1929460	10218.7	175.758	14587.6	249.212	338.084		3526.99	20852.4	245331	-2000000	-1.99983e+06	-2000000	-1.99933e+06	-1.99979e+06
3526.88	5339340	4633750	75680.1	329.972	0	567.722	87.6617		3526.88	2396440	2118330	18562.4	135.103	0	364.396	253.053		3526.88	2465590	1929460	10219.4	175.768	14588.5	249.226	338.106		3526.88	23253	245331	-2000000	-1.99983e+06	-2000000	-1.99933e+06	-1.99979e+06
3526.78	5337630	4633740	75685.5	329.992	0	567.755	87.6673		3526.78	2394940	2118330	18563.8	135.111	0	364.417	253.069		3526.78	2465800	1929460	10220.1	175.779	14589.5	249.241	338.127		3526.78	25658.2	245331	-2000000	-1.99983e+06	-2000000	-1.99933e+06	-1.99979e+06
3526.68	5335920	4633730	75691	330.011	0	567.788	87.6729		3526.68	2393470	2118330	18565.1	135.118	0	364.438	253.085		3526.68	2466090	1929470	10220.9	175.789	14590.4	249.256	338.149		3526.68	28063.3	245331	-2000000	-1.99983e+06	-2000000	-1.99933e+06	-1.99979e+06
3526.57	5334190	4633720	75696.5	330.03	0	567.821	87.6786		3526.57	2392060	2118320	18566.4	135.126	0	364.46	253.101		3526.57	2466450	1929470	10221.6	175.799	14591.3	249.27	338.171		3526.57	30463.9	245331	-2000000	-1.99983e+06	-2000000	-1.99933e+06	-1.99979e+06
3526.47	5332470	4633710	75701.9	330.05	0	567.854	87.6842		3526.47	2390690	2118320	18567.8	135.134	0	364.481	253.117		3526.47	2466880	1929470	10222.3	175.81	14592.3	249.285	338.192		3526.47	32855.9	245332	-2000000	-1.99983e+06	-2000000	-1.99933e+06	-1.99979e+06
3526.37	5330750	4633700	75707.4	330.069	0	567.887	87.6899		3526.37	2389380	2118320	18569.1	135.142	0	364.502	253.134		3526.37	2467390	1929480	10223	175.82	14593.2	249.299	338.214		3526.37	35235.6	245332	-2000000	-1.99983e+06	-2000000	-1.99933e+06	-1.99979e+06
3526.26	5329050	4633680	75712.9	330.089	0	567.92	87.6955		3526.26	2388140	2118320	18570.4	135.15	0	364.523	253.15		3526.26	2467980	1929480	10223.8	175.83	14594.1	249.314	338.236		3526.26	37599.9	245332	-2000000	-1.99983e+06	-2000000	-1.99933e+06	-1.99979e+06
3526.16	5327360	4633670	75718.4	330.108	0	567.953	87.7011		3526.16	2386960	2118320	18571.7	135.158	0	364.545	253.166		3526.16	2468650	1929480	10224.5	175.841	14595.1	249.328	338.257		3526.16	39945.8	245332	-2000000	-1.99983e+06	-2000000	-1.99933e+06	-1.99979e+06
3526.06	5325710	4633660	75723.8	330.128	0	567.986	87.7068		3526.06	2385860	2118320	18573.1	135.166	0	364.566	253.182		3526.06	2469410	1929490	10225.2	175.851	14596	249.343	338.279		3526.06	42270.5	245332	-2000000	-1.99983e+06	-2000000	-1.99933e+06	-1.99979e+06
3525.95	5324080	4633650	75729.3	330.147	0	568.019	87.7124		3525.95	2384830	2118310	18574.4	135.174	0	364.587	253.199		3525.95	2470250	1929490	10226	175.861	14596.9	249.357	338.301		3525.95	44571.5	245332	-2000000	-1.99983e+06	-2000000	-1.99933e+06	-1.99979e+06
3525.85	5322490	4633640	75734.8	330.166	0	568.052	87.7181		3525.85	2383890	2118310	18575.7	135.182	0	364.608	253.215		3525.85	2471170	1929490	10226.7	175.872	14597.9	249.372	338.322		3525.85	46846.9	245332	-2000000	-1.99983e+06	-2000000	-1.99933e+06	-1.99979e+06
3525.74	5320940	4633630	75740.3	330.186	0	568.085	87.7237		3525.74	2383030	2118310	18577.1	135.19	0	364.629	253.231		3525.74	2472170	1929500	10227.4	175.882	14598.8	249.386	338.344		3525.74	49094	245332	-2000000	-1.99983e+06	-2000000	-1.99933e+06	-1.99979e+06
3525.64	5319440	4633620	75745.7	330.205	0	568.119	87.7293		3525.64	2382250	2118310	18578.4	135.198	0	364.651	253.247		3525.64	2473250	1929500	10228.1	175.893	14599.7	249.401	338.366		3525.64	51311.2	245332	-2000000	-1.99983e+06	-2000000	-1.99933e+06	-1.99979e+06
3525.54	5317990	4633610	75751.2	330.225	0	568.152	87.735		3525.54	2381570	2118310	18579.7	135.206	0	364.672	253.264		3525.54	2474400	1929500	10228.9	175.903	14600.7	249.416	338.387		3525.54	53496.1	245332	-2000000	-1.99983e+06	-2000000	-1.99933e+06	-1.99979e+06
3525.43	5316600	4633600	75756.7	330.244	0	568.185	87.7406		3525.43	2380980	2118300	18581.1	135.214	0	364.693	253.28		3525.43	2475630	1929510	10229.6	175.913	14601.6	249.43	338.409		3525.43	55646.5	245332	-2000000	-1.99983e+06	-2000000	-1.99933e+06	-1.99979e+06
3525.33	5315280	4633590	75762.2	330.264	0	568.218	87.7463		3525.33	2380490	2118300	18582.4	135.222	0	364.714	253.296		3525.33	2476930	1929510	10230.3	175.924	14602.5	249.445	338.431		3525.33	57760.2	245332	-2000000	-1.99983e+06	-2000000	-1.99933e+06	-1.99979e+06
3525.23	5314020	4633580	75767.6	330.283	0	568.251	87.7519		3525.23	2380090	2118300	18583.7	135.23	0	364.736	253.312		3525.23	2478290	1929510	10231.1	175.934	14603.5	249.459	338.452		3525.23	59834.6	245332	-2000000	-1.99983e+06	-2000000	-1.99933e+06	-1.99979e+06
3525.12	5312850	4633560	75773.1	330.302	0	568.284	87.7576		3525.12	2379800	2118300	18585.1	135.238	0	364.757	253.329		3525.12	2479720	1929520	10231.8	175.944	14604.4	249.474	338.474		3525.12	61867.2	245332	-2000000	-1.99983e+06	-2000000	-1.99933e+06	-1.99979e+06
3525.02	5311760	4633550	75778.6	330.322	0	568.317	87.7632		3525.02	2379600	2118300	18586.4	135.246	0	364.778	253.345		3525.02	2481200	1929520	10232.5	175.955	14605.3	249.488	338.496		3525.02	63855.3	245332	-2000000	-1.99983e+06	-2000000	-1.99933e+06	-1.99979e+06
3524.92	5310760	4633540	75784.1	330.341	0	568.35	87.7689		3524.92	2379510	2118290	18587.7	135.254	0	364.799	253.361		3524.92	2482730	1929530	10233.3	175.965	14606.3	249.503	338.517		3524.92	65796.4	245332	-2000000	-1.99983e+06	-2000000	-1.99933e+06	-1999788
3524.81	5309850	4633530	75789.6	330.361	0	568.383	87.7745		3524.81	2379520	2118290	18589.1	135.262	0	364.821	253.377		3524.81	2484300	1929530	10234	175.975	14607.2	249.517	338.539		3524.81	67687.5	245333	-2000000	-1.99983e+06	-2000000	-1.99933e+06	-1.99979e+06
3524.71	5309050	4633520	75795	330.38	0	568.417	87.7802		3524.71	2379630	2118290	18590.4	135.27	0	364.842	253.394		3524.71	2485920	1929530	10234.7	175.986	14608.1	249.532	338.561		3524.71	69526.2	245333	-2000000	-1.99983e+06	-2000000	-1.99933e+06	-1.99979e+06
3524.6	5308360	4633510	75800.5	330.4	0	568.45	87.7858		3524.6	2379850	2118290	18591.7	135.277	0	364.863	253.41		3524.6	2487580	1929540	10235.4	175.996	14609.1	249.547	338.582		3524.6	71309.8	245333	-2000000	-1.99983e+06	-2000000	-1.99933e+06	-1.99979e+06
3524.5	5307770	4633500	75806	330.419	0	568.483	87.7915		3524.5	2380180	2118290	18593.1	135.285	0	364.884	253.426		3524.5	2489270	1929540	10236.2	176.006	14610	249.561	338.604		3524.5	73036.2	245333	-2000000	-1.99983e+06	-2000000	-1.99933e+06	-1.99979e+06
3524.4	5307310	4633490	75811.5	330.438	0	568.516	87.7971		3524.4	2380600	2118280	18594.4	135.293	0	364.906	253.442		3524.4	2490990	1929540	10236.9	176.017	14610.9	249.576	338.626		3524.4	74703.3	245333	-2000000	-1.99983e+06	-2000000	-1.99933e+06	-1.99979e+06
3524.29	5306970	4633480	75817	330.458	0	568.549	87.8028		3524.29	2381120	2118280	18595.7	135.301	0	364.927	253.459		3524.29	2492730	1929550	10237.6	176.027	14611.9	249.59	338.647		3524.29	76309.5	245333	-2000000	-1.99983e+06	-2000000	-1.99933e+06	-1.99979e+06
3524.19	5306760	4633470	75822.5	330.477	0	568.582	87.8084		3524.19	2381740	2118280	18597.1	135.309	0	364.948	253.475		3524.19	2494500	1929550	10238.4	176.037	14612.8	249.605	338.669		3524.19	77853.7	245333	-2000000	-1.99983e+06	-2000000	-1.99933e+06	-1.99979e+06
3524.09	5306680	4633450	75827.9	330.497	0	568.615	87.8141		3524.09	2382450	2118280	18598.4	135.317	0	364.969	253.491		3524.09	2496290	1929550	10239.1	176.048	14613.7	249.619	338.691		3524.09	79335.3	245333	-2000000	-1.99983e+06	-2000000	-1.99933e+06	-1.99979e+06
3523.98	5306740	4633440	75833.4	330.516	0	568.648	87.8197		3523.98	2383250	2118280	18599.7	135.325	0	364.991	253.507		3523.98	2498100	1929560	10239.8	176.058	14614.7	249.634	338.712		3523.98	80754.5	245333	-2000000	-1.99983e+06	-2000000	-1.99933e+06	-1.99979e+06
3523.88	5306940	4633430	75838.9	330.536	0	568.682	87.8254		3523.88	2384130	2118270	18601.1	135.333	0	365.012	253.524		3523.88	2499930	1929560	10240.6	176.069	14615.6	249.648	338.734		3523.88	82111.7	245333	-2000000	-1.99983e+06	-2000000	-1.99933e+06	-1.99979e+06
3523.78	5307290	4633420	75844.4	330.555	0	568.715	87.831		3523.78	2385090	2118270	18602.4	135.341	0	365.033	253.54		3523.78	2501780	1929560	10241.3	176.079	14616.5	249.663	338.756		3523.78	83408.2	245333	-2000000	-1.99983e+06	-2000000	-1.99933e+06	-1.99979e+06
3523.67	5307790	4633410	75849.9	330.575	0	568.748	87.8367		3523.67	2386100	2118270	18603.7	135.349	0	365.054	253.556		3523.67	2503640	1929570	10242	176.089	14617.5	249.678	338.778		3523.67	84646.1	245333	-2000000	-1.99983e+06	-2000000	-1.99933e+06	-1.99979e+06
3523.57	5308440	4633400	75855.4	330.594	0	568.781	87.8423		3523.57	2387170	2118270	18605.1	135.357	0	365.076	253.572		3523.57	2505510	1929570	10242.8	176.1	14618.4	249.692	338.799		3523.57	85827.8	245333	-2000000	-1.99983e+06	-2000000	-1.99932e+06	-1.99979e+06
3523.46	5309260	4633390	75860.9	330.614	0	568.814	87.848		3523.46	2388280	2118270	18606.4	135.365	0	365.097	253.589		3523.46	2507400	1929570	10243.5	176.11	14619.3	249.707	338.821		3523.46	86956.8	245333	-2000000	-1.99983e+06	-2000000	-1.99932e+06	-1.99979e+06
3523.36	5310230	4633380	75866.3	330.633	0	568.847	87.8536		3523.36	2389430	2118260	18607.7	135.373	0	365.118	253.605		3523.36	2509300	1929580	10244.2	176.12	14620.3	249.721	338.843		3523.36	88036.8	245333	-2000000	-1.99983e+06	-2000000	-1.99932e+06	-1.99979e+06
3523.26	5311380	4633370	75871.8	330.652	0	568.881	87.8593		3523.26	2390590	2118260	18609.1	135.381	0	365.14	253.621		3523.26	2511210	1929580	10244.9	176.131	14621.2	249.736	338.864		3523.26	89072.4	245334	-2000000	-1.99983e+06	-2000000	-1.99932e+06	-1.99979e+06
3523.15	5312690	4633360	75877.3	330.672	0	568.914	87.865		3523.15	2391760	2118260	18610.4	135.389	0	365.161	253.638		3523.15	2513140	1929580	10245.7	176.141	14622.1	249.751	338.886		3523.15	90068.8	245334	-2000000	-1.99983e+06	-2000000	-1.99932e+06	-1.99979e+06
3523.05	5314180	4633350	75882.8	330.691	0	568.947	87.8706		3523.05	2392920	2118260	18611.8	135.397	0	365.182	253.654		3523.05	2515080	1929590	10246.4	176.151	14623.1	249.765	338.908		3523.05	91031.3	245334	-2000000	-1.99983e+06	-2000000	-1.99932e+06	-1.99979e+06
3522.95	5315850	4633330	75888.3	330.711	0	568.98	87.8763		3522.95	2394050	2118260	18613.1	135.405	0	365.203	253.67		3522.95	2517030	1929590	10247.1	176.162	14624	249.78	338.93		3522.95	91966.4	245334	-2000000	-1.99983e+06	-2000000	-1.99932e+06	-1.99979e+06
3522.84	5317700	4633320	75893.8	330.73	0	569.013	87.8819		3522.84	2395150	2118250	18614.4	135.413	0	365.225	253.686		3522.84	2519000	1929590	10247.9	176.172	14624.9	249.794	338.951		3522.84	92880.2	245334	-2000000	-1.99983e+06	-2000000	-1.99932e+06	-1.99979e+06
3522.74	5319730	4633310	75899.3	330.75	0	569.047	87.8876		3522.74	2396200	2118250	18615.8	135.421	0	365.246	253.703		3522.74	2520980	1929600	10248.6	176.183	14625.9	249.809	338.973		3522.74	93779.8	245334	-2000000	-1.99983e+06	-2000000	-1.99932e+06	-1.99979e+06
3522.64	5321960	4633300	75904.8	330.769	0	569.08	87.8932		3522.64	2397190	2118250	18617.1	135.429	0	365.267	253.719		3522.64	2522980	1929600	10249.3	176.193	14626.8	249.823	338.995		3522.64	94672	245334	-2000000	-1.99983e+06	-2000000	-1.99932e+06	-1.99979e+06
3522.53	5324370	4633290	75910.3	330.789	0	569.113	87.8989		3522.53	2398100	2118250	18618.4	135.437	0	365.289	253.735		3522.53	2525000	1929610	10250.1	176.203	14627.8	249.838	339.016		3522.53	95564.4	245334	-2000000	-1.99983e+06	-2000000	-1.99932e+06	-1.99979e+06
3522.43	5326980	4633280	75915.8	330.808	0	569.146	87.9046		3522.43	2398920	2118250	18619.8	135.445	0	365.31	253.752		3522.43	2527030	1929610	10250.8	176.214	14628.7	249.853	339.038		3522.43	96464.2	245334	-2000000	-1.99983e+06	-2000000	-1.99932e+06	-1.99979e+06
3522.33	5329790	4633270	75921.3	330.828	0	569.179	87.9102		3522.33	2399640	2118240	18621.1	135.453	0	365.331	253.768		3522.33	2529090	1929610	10251.5	176.224	14629.6	249.867	339.06		3522.33	97378.9	245334	-2000000	-1.99983e+06	-2000000	-1.99932e+06	-1.99979e+06
3522.22	5332790	4633260	75926.8	330.847	0	569.212	87.9159		3522.22	2400260	2118240	18622.4	135.461	0	365.352	253.784		3522.22	2531180	1929620	10252.3	176.234	14630.6	249.882	339.082		3522.22	98316	245334	-2000000	-1.99983e+06	-2000000	-1.99932e+06	-1.99979e+06
3522.12	5335980	4633250	75932.2	330.867	0	569.246	87.9215		3522.12	2400750	2118240	18623.8	135.469	0	365.374	253.8		3522.12	2533300	1929620	10253	176.245	14631.5	249.896	339.103		3522.12	99282.6	245334	-2000000	-1.99983e+06	-2000000	-1.99932e+06	-1.99979e+06
3522.01	5339370	4633240	75937.8	330.886	0	569.279	87.9272		3522.01	2401110	2118240	18625.1	135.477	0	365.395	253.817		3522.01	2535460	1929620	10253.7	176.255	14632.4	249.911	339.125		3522.01	100286	245334	-2000000	-1.99983e+06	-2000000	-1.99932e+06	-1.99979e+06
3521.91	5342940	4633220	75943.2	330.906	0	569.312	87.9329		3521.91	2401340	2118240	18626.5	135.485	0	365.416	253.833		3521.91	2537660	1929630	10254.5	176.266	14633.4	249.926	339.147		3521.91	101332	245334	-2000000	-1.99983e+06	-2000000	-1.99932e+06	-1.99979e+06
3521.81	5346700	4633210	75948.7	330.925	0	569.345	87.9385		3521.81	2401430	2118230	18627.8	135.493	0	365.438	253.849		3521.81	2539900	1929630	10255.2	176.276	14634.3	249.94	339.169		3521.81	102428	245334	-2000000	-1.99983e+06	-2000000	-1.99932e+06	-1.99979e+06
3521.7	5350640	4633200	75954.2	330.945	0	569.378	87.9442		3521.7	2401370	2118230	18629.1	135.501	0	365.459	253.866		3521.7	2542200	1929630	10255.9	176.286	14635.2	249.955	339.19		3521.7	103580	245334	-2000000	-1.99983e+06	-2000000	-1.99932e+06	-1.99979e+06
3521.6	5354750	4633190	75959.7	330.964	0	569.412	87.9499		3521.6	2401160	2118230	18630.5	135.509	0	365.48	253.882		3521.6	2544550	1929640	10256.7	176.297	14636.2	249.969	339.212		3521.6	104792	245335	-2000000	-1.99983e+06	-2000000	-1.99932e+06	-1.99979e+06
3521.5	5359020	4633180	75965.2	330.984	0	569.445	87.9555		3521.5	2400800	2118230	18631.8	135.517	0	365.502	253.898		3521.5	2546970	1929640	10257.4	176.307	14637.1	249.984	339.234		3521.5	106069	245335	-2000000	-1.99983e+06	-2000000	-1.99932e+06	-1.99979e+06
3521.39	5363440	4633170	75970.7	331.003	0	569.478	87.9612		3521.39	2400290	2118230	18633.1	135.525	0	365.523	253.915		3521.39	2549460	1929640	10258.1	176.318	14638	249.999	339.256		3521.39	107416	245335	-2000000	-1.99983e+06	-2000000	-1.99932e+06	-1.99979e+06
3521.29	5367990	4633160	75976.2	331.023	0	569.511	87.9669		3521.29	2399630	2118220	18634.5	135.533	0	365.544	253.931		3521.29	2552010	1929650	10258.8	176.328	14639	250.013	339.277		3521.29	108836	245335	-2000000	-1.99983e+06	-2000000	-1.99932e+06	-1.99979e+06
3521.19	5372680	4633150	75981.7	331.042	0	569.545	87.9725		3521.19	2398810	2118220	18635.8	135.541	0	365.565	253.947		3521.19	2554640	1929650	10259.6	176.338	14639.9	250.028	339.299		3521.19	110330	245335	-2000000	-1.99983e+06	-2000000	-1.99932e+06	-1.99979e+06
3521.08	5377480	4633140	75987.2	331.062	0	569.578	87.9782		3521.08	2397850	2118220	18637.2	135.548	0	365.587	253.964		3521.08	2557360	1929650	10260.3	176.349	14640.9	250.042	339.321		3521.08	111901	245335	-2000000	-1.99983e+06	-2000000	-1.99932e+06	-1.99979e+06
3520.98	5382380	4633130	75992.7	331.081	0	569.611	87.9839		3520.98	2396750	2118220	18638.5	135.556	0	365.608	253.98		3520.98	2560150	1929660	10261	176.359	14641.8	250.057	339.343		3520.98	113549	245335	-2000000	-1.99983e+06	-2000000	-1.99932e+06	-1.99979e+06
3520.87	5387360	4633120	75998.2	331.101	0	569.644	87.9895		3520.87	2395510	2118220	18639.8	135.564	0	365.629	253.996		3520.87	2563020	1929660	10261.8	176.369	14642.7	250.072	339.364		3520.87	115274	245335	-2000000	-1.99983e+06	-2000000	-1.99932e+06	-1.99979e+06
3520.77	5392410	4633100	76003.8	331.12	0	569.677	87.9952		3520.77	2394150	2118220	18641.2	135.572	0	365.651	254.012		3520.77	2565980	1929660	10262.5	176.38	14643.7	250.086	339.386		3520.77	117074	245335	-2000000	-1.99983e+06	-2000000	-1.99932e+06	-1.99979e+06
3520.67	5397510	4633090	76009.2	331.14	0	569.711	88.0009		3520.67	2392660	2118210	18642.5	135.58	0	365.672	254.029		3520.67	2569020	1929670	10263.2	176.39	14644.6	250.101	339.408		3520.67	118947	245335	-2000000	-1.99983e+06	-2000000	-1.99932e+06	-1.99979e+06
3520.56	5402650	4633080	76014.8	331.159	0	569.744	88.0065		3520.56	2391060	2118210	18643.9	135.588	0	365.693	254.045		3520.56	2572140	1929670	10264	176.401	14645.5	250.115	339.43		3520.56	120890	245335	-2000000	-1.99983e+06	-2000000	-1.99932e+06	-1.99979e+06
3520.46	5407810	4633070	76020.3	331.179	0	569.777	88.0122		3520.46	2389360	2118210	18645.2	135.596	0	365.715	254.061		3520.46	2575340	1929670	10264.7	176.411	14646.5	250.13	339.452		3520.46	122898	245335	-2000000	-1.99983e+06	-2000000	-1.99932e+06	-1.99979e+06
3520.36	5412980	4633060	76025.8	331.198	0	569.81	88.0179		3520.36	2387570	2118210	18646.5	135.604	0	365.736	254.078		3520.36	2578600	1929680	10265.4	176.421	14647.4	250.145	339.473		3520.36	124965	245335	-2000000	-1.99983e+06	-2000000	-1.99932e+06	-1.99979e+06
3520.25	5418140	4633050	76031.3	331.218	0	569.844	88.0236		3520.25	2385710	2118200	18647.9	135.612	0	365.757	254.094		3520.25	2581930	1929680	10266.2	176.432	14648.4	250.159	339.495		3520.25	127084	245335	-2000000	-1.99983e+06	-2000000	-1.99932e+06	-1.99979e+06
3520.15	5423290	4633040	76036.8	331.237	0	569.877	88.0292		3520.15	2383780	2118200	18649.2	135.62	0	365.779	254.11		3520.15	2585310	1929690	10266.9	176.442	14649.3	250.174	339.517		3520.15	129248	245336	-2000000	-1.99983e+06	-2000000	-1.99932e+06	-1.99979e+06
3520.05	5428400	4633030	76042.3	331.257	0	569.91	88.0349		3520.05	2381800	2118200	18650.6	135.628	0	365.8	254.127		3520.05	2588750	1929690	10267.6	176.453	14650.2	250.188	339.539		3520.05	131447	245336	-2000000	-1.99983e+06	-2000000	-1.99932e+06	-1.99979e+06
3519.94	5433460	4633020	76047.8	331.276	0	569.943	88.0406		3519.94	2379790	2118200	18651.9	135.636	0	365.821	254.143		3519.94	2592220	1929690	10268.4	176.463	14651.2	250.203	339.56		3519.94	133673	245336	-2000000	-1.99983e+06	-2000000	-1.99932e+06	-1.99979e+06
3519.84	5438470	4633010	76053.3	331.296	0	569.977	88.0462		3519.84	2377750	2118200	18653.2	135.644	0	365.843	254.159		3519.84	2595720	1929700	10269.1	176.473	14652.1	250.218	339.582		3519.84	135913	245336	-2000000	-1.99983e+06	-2000000	-1.99932e+06	-1.99979e+06
3519.73	5443420	4633000	76058.8	331.315	0	570.01	88.0519		3519.73	2375710	2118200	18654.6	135.652	0	365.864	254.176		3519.73	2599230	1929700	10269.8	176.484	14653	250.232	339.604		3519.73	138159	245336	-2000000	-1.99983e+06	-2000000	-1.99932e+06	-1.99979e+06
3519.63	5448290	4632980	76064.3	331.335	0	570.043	88.0576		3519.63	2373670	2118190	18655.9	135.66	0	365.885	254.192		3519.63	2602740	1929700	10270.6	176.494	14654	250.247	339.626		3519.63	140396	245336	-2000000	-1.99983e+06	-2000000	-1.99932e+06	-1.99979e+06
3519.53	5453080	4632970	76069.8	331.354	0	570.077	88.0633		3519.53	2371660	2118190	18657.3	135.668	0	365.907	254.208		3519.53	2606250	1929710	10271.3	176.505	14654.9	250.262	339.648		3519.53	142614	245336	-2000000	-1.99983e+06	-2000000	-1.99932e+06	-1.99979e+06
3519.42	5457790	4632960	76075.3	331.374	0	570.11	88.0689		3519.42	2369680	2118190	18658.6	135.676	0	365.928	254.225		3519.42	2609730	1929710	10272	176.515	14655.9	250.276	339.669		3519.42	144800	245336	-2000000	-1.99983e+06	-2000000	-1.99932e+06	-1.99979e+06
3519.32	5462400	4632950	76080.9	331.393	0	570.143	88.0746		3519.32	2367740	2118190	18659.9	135.684	0	365.949	254.241		3519.32	2613180	1929710	10272.8	176.525	14656.8	250.291	339.691		3519.32	146943	245336	-2000000	-1.99983e+06	-2000000	-1.99932e+06	-1.99979e+06
3519.22	5466910	4632940	76086.4	331.413	0	570.176	88.0803		3519.22	2365870	2118190	18661.3	135.692	0	365.971	254.257		3519.22	2616580	1929720	10273.5	176.536	14657.7	250.305	339.713		3519.22	149029	245336	-2000000	-1.99983e+06	-2000000	-1.99932e+06	-1.99979e+06
3519.11	5471310	4632930	76091.9	331.432	0	570.21	88.086		3519.11	2364060	2118180	18662.6	135.7	0	365.992	254.274		3519.11	2619920	1929720	10274.2	176.546	14658.7	250.32	339.735		3519.11	151048	245336	-2000000	-1.99983e+06	-2000000	-1.99932e+06	-1.99979e+06
3519.01	5475610	4632920	76097.4	331.452	0	570.243	88.0917		3519.01	2362340	2118180	18664	135.708	0	366.013	254.29		3519.01	2623180	1929720	10275	176.557	14659.6	250.335	339.757		3519.01	152989	245336	-2000000	-1.99983e+06	-2000000	-1.99932e+06	-1.99979e+06
3518.91	5479800	4632910	76102.9	331.472	0	570.276	88.0973		3518.91	2360700	2118180	18665.3	135.716	0	366.035	254.306		3518.91	2626350	1929730	10275.7	176.567	14660.6	250.349	339.778		3518.91	154842	245336	-2000000	-1.99983e+06	-2000000	-1.99932e+06	-1.99979e+06
3518.8	5483880	4632900	76108.4	331.491	0	570.31	88.103		3518.8	2359170	2118180	18666.6	135.724	0	366.056	254.323		3518.8	2629430	1929730	10276.5	176.577	14661.5	250.364	339.8		3518.8	156598	245336	-2000000	-1.99983e+06	-2000000	-1.99932e+06	-1.99979e+06
3518.7	5487850	4632890	76113.9	331.511	0	570.343	88.1087		3518.7	2357730	2118180	18668	135.732	0	366.078	254.339		3518.7	2632400	1929730	10277.2	176.588	14662.4	250.379	339.822		3518.7	158248	245336	-2000000	-1.99983e+06	-2000000	-1.99932e+06	-1.99979e+06
3518.6	5491700	4632880	76119.5	331.53	0	570.376	88.1144		3518.6	2356400	2118170	18669.3	135.74	0	366.099	254.355		3518.6	2635250	1929740	10277.9	176.598	14663.4	250.393	339.844		3518.6	159787	245336	-2000000	-1.99983e+06	-2000000	-1.99932e+06	-1.99979e+06
3518.49	5495430	4632860	76125	331.55	0	570.409	88.1201		3518.49	2355190	2118170	18670.7	135.748	0	366.12	254.372		3518.49	2637980	1929740	10278.7	176.609	14664.3	250.408	339.866		3518.49	161210	245337	-2000000	-1.99983e+06	-2000000	-1.99932e+06	-1.99979e+06
3518.39	5499050	4632850	76130.5	331.569	0	570.443	88.1257		3518.39	2354090	2118170	18672	135.756	0	366.142	254.388		3518.39	2640570	1929740	10279.4	176.619	14665.3	250.423	339.887		3518.39	162512	245337	-2000000	-1.99983e+06	-2000000	-1.99932e+06	-1.99979e+06
3518.28	5502550	4632840	76136	331.589	0	570.476	88.1314		3518.28	2353110	2118170	18673.3	135.764	0	366.163	254.405		3518.28	2643030	1929750	10280.1	176.629	14666.2	250.437	339.909		3518.28	163692	245337	-2000000	-1.99983e+06	-2000000	-1.99932e+06	-1.99979e+06
3518.18	5505940	4632830	76141.5	331.608	0	570.509	88.1371		3518.18	2352250	2118170	18674.7	135.772	0	366.184	254.421		3518.18	2645350	1929750	10280.9	176.64	14667.1	250.452	339.931		3518.18	164749	245337	-2000000	-1.99983e+06	-2000000	-1.99932e+06	-1.99979e+06
3518.08	5509200	4632820	76147	331.628	0	570.543	88.1428		3518.08	2351510	2118160	18676	135.78	0	366.206	254.437		3518.08	2647510	1929750	10281.6	176.65	14668.1	250.466	339.953		3518.08	165685	245337	-2000000	-1.99983e+06	-2000000	-1.99932e+06	-1.99979e+06
3517.97	5512350	4632810	76152.6	331.647	0	570.576	88.1485		3517.97	2350890	2118160	18677.4	135.788	0	366.227	254.454		3517.97	2649530	1929760	10282.3	176.661	14669	250.481	339.975		3517.97	166503	245337	-2000000	-1.99983e+06	-2000000	-1.99932e+06	-1.99979e+06
3517.87	5515380	4632800	76158.1	331.667	0	570.609	88.1542		3517.87	2350380	2118160	18678.7	135.796	0	366.248	254.47		3517.87	2651390	1929760	10283.1	176.671	14670	250.496	339.996		3517.87	167207	245337	-2000000	-1.99983e+06	-2000000	-1.99932e+06	-1.99979e+06
3517.77	5518290	4632790	76163.6	331.687	0	570.643	88.1598		3517.77	2349980	2118160	18680.1	135.804	0	366.27	254.486		3517.77	2653100	1929770	10283.8	176.682	14670.9	250.51	340.018		3517.77	167804	245337	-2000000	-1.99983e+06	-2000000	-1.99932e+06	-1.99979e+06
3517.66	5521090	4632780	76169.1	331.706	0	570.676	88.1655		3517.66	2349700	2118160	18681.4	135.812	0	366.291	254.503		3517.66	2654640	1929770	10284.5	176.692	14671.8	250.525	340.04		3517.66	168300	245337	-2000000	-1.99983e+06	-2000000	-1.99932e+06	-1.99979e+06
3517.56	5523760	4632770	76174.6	331.726	0	570.709	88.1712		3517.56	2349520	2118150	18682.8	135.82	0	366.313	254.519		3517.56	2656030	1929770	10285.3	176.702	14672.8	250.54	340.062		3517.56	168705	245337	-2000000	-1.99983e+06	-2000000	-1.99932e+06	-1.99979e+06
3517.46	5526300	4632760	76180.2	331.745	0	570.743	88.1769		3517.46	2349440	2118150	18684.1	135.828	0	366.334	254.535		3517.46	2657250	1929780	10286	176.713	14673.7	250.554	340.084		3517.46	169028	245337	-2000000	-1.99983e+06	-2000000	-1.99932e+06	-1.99979e+06
3517.35	5528730	4632740	76185.7	331.765	0	570.776	88.1826		3517.35	2349450	2118150	18685.4	135.836	0	366.355	254.552		3517.35	2658310	1929780	10286.7	176.723	14674.7	250.569	340.106		3517.35	169278	245337	-2000000	-1.99983e+06	-2000000	-1.99932e+06	-1.99979e+06
3517.25	5531030	4632730	76191.2	331.784	0	570.809	88.1883		3517.25	2349550	2118150	18686.8	135.844	0	366.377	254.568		3517.25	2659200	1929780	10287.5	176.734	14675.6	250.584	340.127		3517.25	169468	245337	-2000000	-1.99983e+06	-2000000	-1.99932e+06	-1.99979e+06
3517.14	5533200	4632720	76196.7	331.804	0	570.843	88.194		3517.14	2349730	2118150	18688.1	135.852	0	366.398	254.585		3517.14	2659920	1929790	10288.2	176.744	14676.5	250.598	340.149		3517.14	169608	245337	-2000000	-1.99983e+06	-2000000	-1.99932e+06	-1.99979e+06
3517.04	5535240	4632710	76202.3	331.823	0	570.876	88.1996		3517.04	2349990	2118140	18689.5	135.86	0	366.419	254.601		3517.04	2660460	1929790	10289	176.754	14677.5	250.613	340.171		3517.04	169710	245337	-2000000	-1.99983e+06	-2000000	-1.99932e+06	-1.99979e+06
3516.94	5537160	4632700	76207.8	331.843	0	570.909	88.2053		3516.94	2350310	2118140	18690.8	135.868	0	366.441	254.617		3516.94	2660830	1929790	10289.7	176.765	14678.4	250.628	340.193		3516.94	169784	245338	-2000000	-1.99983e+06	-2000000	-1.99932e+06	-1.99979e+06
3516.83	5538950	4632690	76213.3	331.863	0	570.943	88.211		3516.83	2350690	2118140	18692.2	135.876	0	366.462	254.634		3516.83	2661010	1929800	10290.4	176.775	14679.4	250.642	340.215		3516.83	169841	245338	-2000000	-1.99983e+06	-2000000	-1.99932e+06	-1.99979e+06
3516.73	5540600	4632680	76218.8	331.882	0	570.976	88.2167		3516.73	2351120	2118140	18693.5	135.884	0	366.484	254.65		3516.73	2661020	1929800	10291.2	176.786	14680.3	250.657	340.237		3516.73	169892	245338	-2000000	-1.99983e+06	-2000000	-1.99932e+06	-1.99979e+06
3516.63	5542130	4632670	76224.4	331.902	0	571.009	88.2224		3516.63	2351600	2118140	18694.8	135.892	0	366.505	254.666		3516.63	2660840	1929800	10291.9	176.796	14681.2	250.672	340.259		3516.63	169944	245338	-2000000	-1.99983e+06	-2000000	-1.99932e+06	-1.99979e+06
3516.52	5543530	4632660	76229.9	331.921	0	571.043	88.2281		3516.52	2352120	2118130	18696.2	135.9	0	366.526	254.683		3516.52	2660460	1929810	10292.6	176.807	14682.2	250.686	340.28		3516.52	170007	245338	-2000000	-1.99983e+06	-2000000	-1.99932e+06	-1.99979e+06
3516.42	5544800	4632650	76235.4	331.941	0	571.076	88.2338		3516.42	2352680	2118130	18697.5	135.908	0	366.548	254.699		3516.42	2659900	1929810	10293.4	176.817	14683.1	250.701	340.302		3516.42	170086	245338	-2000000	-1.99983e+06	-2000000	-1.99932e+06	-1.99979e+06
3516.32	5545940	4632640	76241	331.96	0	571.109	88.2395		3516.32	2353260	2118130	18698.9	135.916	0	366.569	254.716		3516.32	2659140	1929810	10294.1	176.827	14684.1	250.716	340.324		3516.32	170189	245338	-2000000	-1.99983e+06	-2000000	-1.99932e+06	-1.99979e+06
3516.21	5546960	4632620	76246.5	331.98	0	571.143	88.2452		3516.21	2353870	2118130	18700.2	135.924	0	366.591	254.732		3516.21	2658190	1929820	10294.8	176.838	14685	250.73	340.346		3516.21	170318	245338	-2000000	-1.99983e+06	-2000000	-1.99932e+06	-1.99979e+06
3516.11	5547860	4632610	76252	332	0	571.176	88.2509		3516.11	2354490	2118130	18701.6	135.932	0	366.612	254.748		3516.11	2657050	1929820	10295.6	176.848	14685.9	250.745	340.368		3516.11	170477	245338	-2000000	-1.99983e+06	-2000000	-1.99932e+06	-1.99979e+06
3516	5548650	4632600	76257.6	332.019	0	571.209	88.2566		3516	2355140	2118120	18702.9	135.94	0	366.633	254.765		3516	2655710	1929820	10296.3	176.859	14686.9	250.76	340.39		3516	170668	245338	-2000000	-1.99983e+06	-2000000	-1.99932e+06	-1.99979e+06
3515.9	5549330	4632590	76263.1	332.039	0	571.243	88.2623		3515.9	2355800	2118120	18704.3	135.949	0	366.655	254.781		3515.9	2654190	1929830	10297	176.869	14687.8	250.774	340.412		3515.9	170891	245338	-2000000	-1.99983e+06	-2000000	-1.99932e+06	-1.99979e+06
3515.8	5549900	4632580	76268.6	332.058	0	571.276	88.268		3515.8	2356480	2118120	18705.6	135.957	0	366.676	254.798		3515.8	2652480	1929830	10297.8	176.88	14688.8	250.789	340.433		3515.8	171146	245338	-2000000	-1.99983e+06	-2000000	-1.99932e+06	-1.99979e+06
3515.69	5550380	4632570	76274.1	332.078	0	571.31	88.2737		3515.69	2357170	2118120	18707	135.965	0	366.698	254.814		3515.69	2650590	1929830	10298.5	176.89	14689.7	250.804	340.455		3515.69	171430	245338	-2000000	-1.99983e+06	-2000000	-1.99932e+06	-1.99979e+06
3515.59	5550760	4632560	76279.7	332.098	0	571.343	88.2794		3515.59	2357870	2118120	18708.3	135.973	0	366.719	254.83		3515.59	2648520	1929840	10299.3	176.9	14690.6	250.818	340.477		3515.59	171741	245338	-2000000	-1.99983e+06	-2000000	-1.99932e+06	-1.99979e+06
3515.49	5551060	4632550	76285.2	332.117	0	571.376	88.285		3515.49	2358580	2118120	18709.6	135.981	0	366.741	254.847		3515.49	2646290	1929840	10300	176.911	14691.6	250.833	340.499		3515.49	172076	245338	-2000000	-1.99983e+06	-2000000	-1.99932e+06	-1.99979e+06
3515.38	5551290	4632540	76290.8	332.137	0	571.41	88.2907		3515.38	2359320	2118110	18711	135.989	0	366.762	254.863		3515.38	2643910	1929850	10300.7	176.921	14692.5	250.848	340.521		3515.38	172430	245339	-2000000	-1.99983e+06	-2000000	-1.99932e+06	-1.99979e+06
3515.28	5551450	4632530	76296.3	332.156	0	571.443	88.2964		3515.28	2360070	2118110	18712.3	135.997	0	366.783	254.879		3515.28	2641390	1929850	10301.5	176.932	14693.5	250.862	340.543		3515.28	172799	245339	-2000000	-1.99983e+06	-2000000	-1.99932e+06	-1.99979e+06
3515.18	5551550	4632520	76301.8	332.176	0	571.477	88.3021		3515.18	2360830	2118110	18713.7	136.005	0	366.805	254.896		3515.18	2638740	1929850	10302.2	176.942	14694.4	250.877	340.565		3515.18	173180	245339	-2000000	-1.99983e+06	-2000000	-1.99932e+06	-1.99979e+06
3515.07	5551590	4632500	76307.4	332.196	0	571.51	88.3078		3515.07	2361620	2118110	18715	136.013	0	366.826	254.912		3515.07	2635980	1929860	10302.9	176.953	14695.4	250.892	340.587		3515.07	173566	245339	-2000000	-1.99983e+06	-2000000	-1.99932e+06	-1.99979e+06
3514.97	5551600	4632490	76312.9	332.215	0	571.543	88.3135		3514.97	2362430	2118110	18716.4	136.021	0	366.848	254.929		3514.97	2633120	1929860	10303.7	176.963	14696.3	250.906	340.608		3514.97	173955	245339	-2000000	-1.99983e+06	-2000000	-1.99932e+06	-1.99979e+06
3514.87	5551570	4632480	76318.4	332.235	0	571.577	88.3192		3514.87	2363260	2118100	18717.7	136.029	0	366.869	254.945		3514.87	2630170	1929860	10304.4	176.974	14697.2	250.921	340.63		3514.87	174342	245339	-2000000	-1.99983e+06	-2000000	-1.99932e+06	-1.99979e+06
3514.76	5551520	4632470	76324	332.254	0	571.61	88.3249		3514.76	2364120	2118100	18719.1	136.037	0	366.89	254.962		3514.76	2627160	1929870	10305.2	176.984	14698.2	250.936	340.652		3514.76	174724	245339	-2000000	-1.99983e+06	-2000000	-1.99932e+06	-1.99979e+06
3514.66	5551450	4632460	76329.5	332.274	0	571.643	88.3306		3514.66	2365000	2118100	18720.4	136.045	0	366.912	254.978		3514.66	2624110	1929870	10305.9	176.994	14699.1	250.95	340.674		3514.66	175099	245339	-2000000	-1.99983e+06	-2000000	-1.99932e+06	-1.99979e+06
3514.55	5551370	4632450	76335	332.294	0	571.677	88.3363		3514.55	2365900	2118100	18721.8	136.053	0	366.933	254.994		3514.55	2621020	1929870	10306.6	177.005	14700.1	250.965	340.696		3514.55	175463	245339	-2000000	-1.99983e+06	-2000000	-1.99932e+06	-1.99979e+06
3514.45	5551290	4632440	76340.6	332.313	0	571.71	88.342		3514.45	2366830	2118100	18723.1	136.061	0	366.955	255.011		3514.45	2617920	1929880	10307.4	177.015	14701	250.98	340.718		3514.45	175816	245339	-2000000	-1.99983e+06	-2000000	-1.99932e+06	-1.99979e+06
3514.35	5551210	4632430	76346.1	332.333	0	571.744	88.3477		3514.35	2367790	2118090	18724.5	136.069	0	366.976	255.027		3514.35	2614820	1929880	10308.1	177.026	14702	250.994	340.74		3514.35	176157	245339	-2000000	-1.99983e+06	-2000000	-1.99932e+06	-1.99979e+06
3514.24	5551150	4632420	76351.7	332.352	0	571.777	88.3535		3514.24	2368770	2118090	18725.8	136.077	0	366.998	255.044		3514.24	2611750	1929880	10308.8	177.036	14702.9	251.009	340.762		3514.24	176487	245339	-2000000	-1.99983e+06	-2000000	-1.99932e+06	-1.99979e+06
3514.14	5551110	4632410	76357.2	332.372	0	571.811	88.3592		3514.14	2369770	2118090	18727.2	136.085	0	367.019	255.06		3514.14	2608700	1929890	10309.6	177.047	14703.8	251.024	340.784		3514.14	176806	245339	-2000000	-1.99983e+06	-2000000	-1.99932e+06	-1.99979e+06
3514.04	5551090	4632400	76362.8	332.392	0	571.844	88.3649		3514.04	2370790	2118090	18728.5	136.093	0	367.041	255.076		3514.04	2605710	1929890	10310.3	177.057	14704.8	251.038	340.805		3514.04	177117	245339	-2000000	-1.99983e+06	-2000000	-1.99932e+06	-1.99979e+06
3513.93	5551090	4632380	76368.3	332.411	0	571.877	88.3706		3513.93	2371820	2118090	18729.9	136.101	0	367.062	255.093		3513.93	2602780	1929890	10311.1	177.068	14705.7	251.053	340.827		3513.93	177422	245339	-2000000	-1.99983e+06	-2000000	-1.99932e+06	-1.99979e+06
3513.83	5551130	4632370	76373.8	332.431	0	571.911	88.3763		3513.83	2372870	2118080	18731.2	136.109	0	367.083	255.109		3513.83	2599920	1929900	10311.8	177.078	14706.7	251.068	340.849		3513.83	177723	245340	-2000000	-1.99983e+06	-2000000	-1.99932e+06	-1.99979e+06
3513.73	5551200	4632360	76379.4	332.451	0	571.944	88.382		3513.73	2373930	2118080	18732.6	136.117	0	367.105	255.126		3513.73	2597140	1929900	10312.5	177.088	14707.6	251.083	340.871		3513.73	178024	245340	-2000000	-1.99983e+06	-2000000	-1.99932e+06	-1.99979e+06
3513.62	5551310	4632350	76384.9	332.47	0	571.978	88.3877		3513.62	2375000	2118080	18733.9	136.125	0	367.126	255.142		3513.62	2594460	1929900	10313.3	177.099	14708.6	251.097	340.893		3513.62	178328	245340	-2000000	-1.99983e+06	-2000000	-1.99932e+06	-1.99979e+06
3513.52	5551460	4632340	76390.5	332.49	0	572.011	88.3934		3513.52	2376070	2118080	18735.3	136.133	0	367.148	255.159		3513.52	2591880	1929910	10314	177.109	14709.5	251.112	340.915		3513.52	178638	245340	-2000000	-1.99983e+06	-2000000	-1.99932e+06	-1.99979e+06
3513.41	5551650	4632330	76396	332.509	0	572.045	88.3991		3513.41	2377140	2118080	18736.6	136.141	0	367.169	255.175		3513.41	2589410	1929910	10314.8	177.12	14710.4	251.127	340.937		3513.41	178958	245340	-2000000	-1.99983e+06	-2000000	-1.99932e+06	-1.99979e+06
3513.31	5551870	4632320	76401.6	332.529	0	572.078	88.4048		3513.31	2378210	2118070	18738	136.149	0	367.191	255.191		3513.31	2587040	1929920	10315.5	177.13	14711.4	251.141	340.959		3513.31	179292	245340	-2000000	-1.99983e+06	-2000000	-1.99932e+06	-1.99979e+06
3513.21	5552140	4632310	76407.1	332.549	0	572.112	88.4105		3513.21	2379270	2118070	18739.3	136.157	0	367.212	255.208		3513.21	2584800	1929920	10316.2	177.141	14712.3	251.156	340.981		3513.21	179641	245340	-2000000	-1.99983e+06	-2000000	-1.99932e+06	-1.99979e+06
3513.1	5552440	4632300	76412.7	332.568	0	572.145	88.4162		3513.1	2380330	2118070	18740.6	136.165	0	367.234	255.224		3513.1	2582680	1929920	10317	177.151	14713.3	251.171	341.003		3513.1	180008	245340	-2000000	-1.99983e+06	-2000000	-1.99932e+06	-1.99979e+06
3513	5552770	4632290	76418.2	332.588	0	572.178	88.4219		3513	2381390	2118070	18742	136.173	0	367.255	255.241		3513	2580670	1929930	10317.7	177.162	14714.2	251.185	341.025		3513	180396	245340	-2000000	-1.99983e+06	-2000000	-1.99932e+06	-1.99979e+06
3512.9	5553150	4632280	76423.8	332.608	0	572.212	88.4277		3512.9	2382430	2118070	18743.3	136.181	0	367.277	255.257		3512.9	2578790	1929930	10318.4	177.172	14715.2	251.2	341.047		3512.9	180807	245340	-2000000	-1.99983e+06	-2000000	-1.99932e+06	-1.99979e+06
3512.79	5553550	4632260	76429.3	332.627	0	572.245	88.4334		3512.79	2383470	2118060	18744.7	136.189	0	367.298	255.274		3512.79	2577030	1929930	10319.2	177.183	14716.1	251.215	341.068		3512.79	181240	245340	-2000000	-1.99983e+06	-2000000	-1.99932e+06	-1.99979e+06
3512.69	5553980	4632250	76434.9	332.647	0	572.279	88.4391		3512.69	2384510	2118060	18746	136.197	0	367.319	255.29		3512.69	2575400	1929940	10319.9	177.193	14717.1	251.23	341.09		3512.69	181696	245340	-2000000	-1.99983e+06	-2000000	-1.99932e+06	-1.99979e+06
3512.59	5554440	4632240	76440.4	332.667	0	572.312	88.4448		3512.59	2385540	2118060	18747.4	136.205	0	367.341	255.306		3512.59	2573890	1929940	10320.7	177.204	14718	251.244	341.112		3512.59	182177	245340	-2000000	-1.99983e+06	-2000000	-1.99932e+06	-1.99979e+06
3512.48	5554930	4632230	76446	332.686	0	572.346	88.4505		3512.48	2386580	2118060	18748.8	136.213	0	367.362	255.323		3512.48	2572500	1929940	10321.4	177.214	14718.9	251.259	341.134		3512.48	182680	245340	-2000000	-1.99983e+06	-2000000	-1.99932e+06	-1.99979e+06
3512.38	5555440	4632220	76451.5	332.706	0	572.379	88.4562		3512.38	2387610	2118060	18750.1	136.222	0	367.384	255.339		3512.38	2571230	1929950	10322.1	177.224	14719.9	251.274	341.156		3512.38	183205	245340	-2000000	-1.99983e+06	-2000000	-1.99932e+06	-1.99979e+06
3512.27	5555960	4632210	76457.1	332.725	0	572.413	88.4619		3512.27	2388660	2118050	18751.5	136.23	0	367.405	255.356		3512.27	2570080	1929950	10322.9	177.235	14720.8	251.288	341.178		3512.27	183752	245340	-2000000	-1.99983e+06	-2000000	-1.99932e+06	-1.99979e+06
3512.17	5556510	4632200	76462.6	332.745	0	572.446	88.4676		3512.17	2389720	2118050	18752.8	136.238	0	367.427	255.372		3512.17	2569050	1929950	10323.6	177.245	14721.8	251.303	341.2		3512.17	184317	245341	-2000000	-1.99983e+06	-2000000	-1.99932e+06	-1.99979e+06
3512.07	5557060	4632190	76468.2	332.765	0	572.48	88.4734		3512.07	2390810	2118050	18754.2	136.246	0	367.448	255.389		3512.07	2568150	1929960	10324.4	177.256	14722.7	251.318	341.222		3512.07	184900	245341	-2000000	-1.99983e+06	-2000000	-1.99932e+06	-1.99979e+06
3511.96	5557630	4632180	76473.7	332.784	0	572.513	88.4791		3511.96	2391920	2118050	18755.5	136.254	0	367.47	255.405		3511.96	2567370	1929960	10325.1	177.266	14723.7	251.333	341.244		3511.96	185498	245341	-2000000	-1.99983e+06	-2000000	-1.99932e+06	-1.99979e+06
3511.86	5558210	4632170	76479.3	332.804	0	572.547	88.4848		3511.86	2393070	2118050	18756.9	136.262	0	367.491	255.422		3511.86	2566710	1929960	10325.8	177.277	14724.6	251.347	341.266		3511.86	186109	245341	-2000000	-1.99983e+06	-2000000	-1.99932e+06	-1.99979e+06
3511.76	5558800	4632160	76484.8	332.824	0	572.58	88.4905		3511.76	2394260	2118040	18758.2	136.27	0	367.513	255.438		3511.76	2566170	1929970	10326.6	177.287	14725.6	251.362	341.288		3511.76	186731	245341	-2000000	-1.99983e+06	-2000000	-1.99932e+06	-1.99979e+06
3511.65	5559390	4632150	76490.4	332.843	0	572.614	88.4962		3511.65	2395490	2118040	18759.6	136.278	0	367.534	255.454		3511.65	2565760	1929970	10327.3	177.298	14726.5	251.377	341.31		3511.65	187361	245341	-2000000	-1.99983e+06	-2000000	-1.99932e+06	-1.99979e+06
3511.55	5559980	4632140	76496	332.863	0	572.647	88.5019		3511.55	2396790	2118040	18760.9	136.286	0	367.556	255.471		3511.55	2565470	1929970	10328.1	177.308	14727.4	251.391	341.332		3511.55	187998	245341	-2000000	-1.99983e+06	-2000000	-1.99932e+06	-1.99979e+06
3511.45	5560580	4632120	76501.5	332.883	0	572.681	88.5077		3511.45	2398150	2118040	18762.3	136.294	0	367.577	255.487		3511.45	2565320	1929980	10328.8	177.319	14728.4	251.406	341.354		3511.45	188639	245341	-2000000	-1.99983e+06	-2000000	-1.99932e+06	-1.99979e+06
3511.34	5561180	4632110	76507.1	332.902	0	572.714	88.5134		3511.34	2399580	2118040	18763.6	136.302	0	367.599	255.504		3511.34	2565300	1929980	10329.5	177.329	14729.3	251.421	341.376		3511.34	189282	245341	-2000000	-1.99983e+06	-2000000	-1.99932e+06	-1.99979e+06
3511.24	5561780	4632100	76512.6	332.922	0	572.748	88.5191		3511.24	2401080	2118040	18765	136.31	0	367.62	255.52		3511.24	2565410	1929990	10330.3	177.34	14730.3	251.436	341.398		3511.24	189925	245341	-2000000	-1.99983e+06	-2000000	-1.99932e+06	-1.99979e+06
3511.14	5562390	4632090	76518.2	332.942	0	572.781	88.5248		3511.14	2402660	2118030	18766.3	136.318	0	367.642	255.537		3511.14	2565660	1929990	10331	177.35	14731.2	251.45	341.42		3511.14	190569	245341	-2000000	-1.99983e+06	-2000000	-1.99932e+06	-1.99979e+06
3511.03	5563000	4632080	76523.7	332.961	0	572.815	88.5305		3511.03	2404330	2118030	18767.7	136.326	0	367.663	255.553		3511.03	2566050	1929990	10331.8	177.361	14732.2	251.465	341.441		3511.03	191210	245341	-2000000	-1.99983e+06	-2000000	-1.99932e+06	-1.99979e+06
3510.93	5563620	4632070	76529.3	332.981	0	572.848	88.5363		3510.93	2406090	2118030	18769	136.334	0	367.685	255.57		3510.93	2566580	1930000	10332.5	177.371	14733.1	251.48	341.463		3510.93	191850	245341	-2000000	-1.99983e+06	-2000000	-1.99932e+06	-1.99979e+06
3510.82	5564240	4632060	76534.9	333.001	0	572.882	88.542		3510.82	2407930	2118030	18770.4	136.342	0	367.706	255.586		3510.82	2567250	1930000	10333.2	177.382	14734.1	251.495	341.485		3510.82	192486	245341	-2000000	-1.99983e+06	-2000000	-1.99932e+06	-1.99979e+06
3510.72	5564870	4632050	76540.4	333.02	0	572.915	88.5477		3510.72	2409870	2118030	18771.7	136.35	0	367.728	255.603		3510.72	2568070	1930000	10334	177.392	14735	251.509	341.507		3510.72	193119	245342	-2000000	-1.99983e+06	-2000000	-1.99932e+06	-1.99979e+06
3510.62	5565510	4632040	76546	333.04	0	572.949	88.5534		3510.62	2411890	2118020	18773.1	136.358	0	367.749	255.619		3510.62	2569040	1930010	10334.7	177.402	14736	251.524	341.529		3510.62	193750	245342	-2000000	-1.99983e+06	-2000000	-1.99932e+06	-1.99979e+06
3510.51	5566160	4632030	76551.6	333.06	0	572.982	88.5592		3510.51	2414010	2118020	18774.4	136.366	0	367.771	255.636		3510.51	2570150	1930010	10335.5	177.413	14736.9	251.539	341.551		3510.51	194379	245342	-2000000	-1.99983e+06	-2000000	-1.99932e+06	-1.99979e+06
3510.41	5566840	4632020	76557.1	333.079	0	573.016	88.5649		3510.41	2416210	2118020	18775.8	136.374	0	367.792	255.652		3510.41	2571410	1930010	10336.2	177.423	14737.8	251.554	341.573		3510.41	195006	245342	-2000000	-1.99983e+06	-2000000	-1.99932e+06	-1.99979e+06
3510.31	5567530	4632000	76562.7	333.099	0	573.049	88.5706		3510.31	2418490	2118020	18777.1	136.382	0	367.814	255.669		3510.31	2572810	1930020	10336.9	177.434	14738.8	251.568	341.595		3510.31	195634	245342	-2000000	-1.99983e+06	-2000000	-1.99932e+06	-1.99979e+06
3510.2	5568250	4631990	76568.2	333.119	0	573.083	88.5763		3510.2	2420850	2118020	18778.5	136.391	0	367.835	255.685		3510.2	2574360	1930020	10337.7	177.444	14739.7	251.583	341.617		3510.2	196261	245342	-2000000	-1.99983e+06	-2000000	-1.99932e+06	-1.99979e+06
3510.1	5568990	4631980	76573.8	333.138	0	573.116	88.5821		3510.1	2423280	2118010	18779.8	136.399	0	367.857	255.701		3510.1	2576040	1930020	10338.4	177.455	14740.7	251.598	341.639		3510.1	196891	245342	-2000000	-1.99983e+06	-2000000	-1.99932e+06	-1.99979e+06
3510	5569760	4631970	76579.4	333.158	0	573.15	88.5878		3510	2425770	2118010	18781.2	136.407	0	367.878	255.718		3510	2577860	1930030	10339.2	177.465	14741.6	251.612	341.661		3510	197524	245342	-2000000	-1.99983e+06	-2000000	-1.99932e+06	-1.99979e+06
3509.89	5570560	4631960	76584.9	333.178	0	573.183	88.5935		3509.89	2428320	2118010	18782.6	136.415	0	367.9	255.734		3509.89	2579800	1930030	10339.9	177.476	14742.6	251.627	341.683		3509.89	198161	245342	-2000000	-1.99983e+06	-2000000	-1.99932e+06	-1.99979e+06
3509.79	5571380	4631950	76590.5	333.197	0	573.217	88.5992		3509.79	2430920	2118010	18783.9	136.423	0	367.921	255.751		3509.79	2581870	1930030	10340.6	177.486	14743.5	251.642	341.705		3509.79	198803	245342	-2000000	-1.99983e+06	-2000000	-1.99932e+06	-1.99979e+06
3509.68	5572240	4631940	76596.1	333.217	0	573.251	88.605		3509.68	2433560	2118010	18785.3	136.431	0	367.943	255.767		3509.68	2584050	1930040	10341.4	177.497	14744.5	251.657	341.727		3509.68	199451	245342	-2000000	-1.99983e+06	-2000000	-1.99932e+06	-1.99979e+06
3509.58	5573130	4631930	76601.6	333.237	0	573.284	88.6107		3509.58	2436240	2118000	18786.6	136.439	0	367.964	255.784		3509.58	2586330	1930040	10342.1	177.507	14745.4	251.671	341.749		3509.58	200105	245342	-2000000	-1.99983e+06	-2000000	-1.99932e+06	-1.99979e+06
3509.48	5574050	4631920	76607.2	333.257	0	573.318	88.6164		3509.48	2438930	2118000	18788	136.447	0	367.986	255.8		3509.48	2588720	1930040	10342.9	177.518	14746.4	251.686	341.771		3509.48	200764	245342	-2000000	-1.99983e+06	-2000000	-1.99932e+06	-1.99979e+06
3509.37	5574990	4631910	76612.8	333.276	0	573.351	88.6221		3509.37	2441650	2118000	18789.3	136.455	0	368.007	255.817		3509.37	2591190	1930050	10343.6	177.528	14747.3	251.701	341.793		3509.37	201428	245342	-2000000	-1.99983e+06	-2000000	-1.99932e+06	-1.99979e+06
3509.27	5575960	4631900	76618.4	333.296	0	573.385	88.6279		3509.27	2444370	2118000	18790.7	136.463	0	368.029	255.833		3509.27	2593740	1930050	10344.4	177.539	14748.3	251.716	341.815		3509.27	202097	245342	-2000000	-1.99983e+06	-2000000	-1.99932e+06	-1.99979e+06
3509.17	5576940	4631880	76623.9	333.316	0	573.418	88.6336		3509.17	2447090	2118000	18792	136.471	0	368.05	255.85		3509.17	2596360	1930060	10345.1	177.549	14749.2	251.73	341.837		3509.17	202768	245342	-2000000	-1.99983e+06	-2000000	-1.99932e+06	-1.99979e+06
3509.06	5577930	4631870	76629.5	333.335	0	573.452	88.6393		3509.06	2449810	2117990	18793.4	136.479	0	368.072	255.866		3509.06	2599040	1930060	10345.8	177.56	14750.2	251.745	341.859		3509.06	203439	245343	-2000000	-1.99983e+06	-2000000	-1.99932e+06	-1.99979e+06
3508.96	5578930	4631860	76635.1	333.355	0	573.485	88.6451		3508.96	2452510	2117990	18794.8	136.487	0	368.093	255.883		3508.96	2601760	1930060	10346.6	177.57	14751.1	251.76	341.881		3508.96	204109	245343	-2000000	-1.99983e+06	-2000000	-1.99932e+06	-1.99979e+06
3508.86	5579930	4631850	76640.6	333.375	0	573.519	88.6508		3508.86	2455190	2117990	18796.1	136.495	0	368.115	255.899		3508.86	2604530	1930070	10347.3	177.581	14752.1	251.775	341.903		3508.86	204774	245343	-2000000	-1.99983e+06	-2000000	-1.99932e+06	-1.99979e+06
3508.75	5580920	4631840	76646.2	333.394	0	573.553	88.6565		3508.75	2457850	2117990	18797.5	136.503	0	368.137	255.916		3508.75	2607320	1930070	10348.1	177.591	14753	251.789	341.925		3508.75	205432	245343	-2000000	-1.99983e+06	-2000000	-1.99932e+06	-1.99979e+06
3508.65	5581910	4631830	76651.8	333.414	0	573.586	88.6623		3508.65	2460480	2117990	18798.8	136.511	0	368.158	255.932		3508.65	2610130	1930070	10348.8	177.602	14753.9	251.804	341.947		3508.65	206079	245343	-2000000	-1.99983e+06	-2000000	-1.99932e+06	-1.99979e+06
3508.54	5582870	4631820	76657.4	333.434	0	573.62	88.668		3508.54	2463070	2117980	18800.2	136.52	0	368.18	255.949		3508.54	2612950	1930080	10349.6	177.612	14754.9	251.819	341.969		3508.54	206712	245343	-2000000	-1.99983e+06	-2000000	-1.99932e+06	-1.99979e+06
3508.44	5583800	4631810	76662.9	333.454	0	573.653	88.6737		3508.44	2465640	2117980	18801.5	136.528	0	368.201	255.965		3508.44	2615770	1930080	10350.3	177.623	14755.8	251.834	341.991		3508.44	207327	245343	-2000000	-1.99983e+06	-2000000	-1.99932e+06	-1.99979e+06
3508.34	5584700	4631800	76668.5	333.473	0	573.687	88.6795		3508.34	2468170	2117980	18802.9	136.536	0	368.223	255.982		3508.34	2618580	1930080	10351	177.633	14756.8	251.849	342.013		3508.34	207922	245343	-2000000	-1.99983e+06	-2000000	-1.99932e+06	-1.99979e+06
3508.23	5585560	4631790	76674.1	333.493	0	573.721	88.6852		3508.23	2470660	2117980	18804.2	136.544	0	368.244	255.998		3508.23	2621380	1930090	10351.8	177.644	14757.7	251.863	342.035		3508.23	208492	245343	-2000000	-1.99983e+06	-2000000	-1.99932e+06	-1.99979e+06
3508.13	5586380	4631780	76679.7	333.513	0	573.754	88.6909		3508.13	2473110	2117980	18805.6	136.552	0	368.266	256.015		3508.13	2624150	1930090	10352.5	177.654	14758.7	251.878	342.057		3508.13	209035	245343	-2000000	-1.99983e+06	-2000000	-1.99932e+06	-1.99979e+06
3508.03	5587140	4631770	76685.2	333.532	0	573.788	88.6967		3508.03	2475530	2117980	18807	136.56	0	368.287	256.031		3508.03	2626890	1930090	10353.3	177.665	14759.6	251.893	342.079		3508.03	209549	245343	-2000000	-1.99983e+06	-2000000	-1.99932e+06	-1.99979e+06
3507.92	5587860	4631760	76690.8	333.552	0	573.821	88.7024		3507.92	2477920	2117970	18808.3	136.568	0	368.309	256.048		3507.92	2629600	1930100	10354	177.675	14760.6	251.908	342.101		3507.92	210030	245343	-2000000	-1.99983e+06	-2000000	-1.99932e+06	-1.99979e+06
3507.82	5588520	4631740	76696.4	333.572	0	573.855	88.7082		3507.82	2480270	2117970	18809.7	136.576	0	368.33	256.064		3507.82	2632270	1930100	10354.7	177.686	14761.5	251.922	342.123		3507.82	210476	245343	-2000000	-1.99983e+06	-2000000	-1.99932e+06	-1.99979e+06
3507.72	5589120	4631730	76702	333.592	0	573.888	88.7139		3507.72	2482590	2117970	18811	136.584	0	368.352	256.081		3507.72	2634890	1930100	10355.5	177.696	14762.5	251.937	342.145		3507.72	210887	245343	-2000000	-1.99983e+06	-2000000	-1.99932e+06	-1.99979e+06
3507.61	5589660	4631720	76707.6	333.611	0	573.922	88.7196		3507.61	2484880	2117970	18812.4	136.592	0	368.374	256.097		3507.61	2637470	1930110	10356.2	177.707	14763.4	251.952	342.167		3507.61	211260	245344	-2000000	-1.99983e+06	-2000000	-1.99932e+06	-1.99979e+06
3507.51	5590150	4631710	76713.1	333.631	0	573.956	88.7254		3507.51	2487140	2117970	18813.7	136.6	0	368.395	256.114		3507.51	2639990	1930110	10357	177.717	14764.4	251.967	342.19		3507.51	211594	245344	-2000000	-1.99983e+06	-2000000	-1.99932e+06	-1.99979e+06
3507.41	5590580	4631700	76718.7	333.651	0	573.989	88.7311		3507.41	2489380	2117960	18815.1	136.608	0	368.417	256.131		3507.41	2642470	1930110	10357.7	177.728	14765.3	251.981	342.212		3507.41	211890	245344	-2000000	-1.99983e+06	-2000000	-1.99932e+06	-1.99979e+06
3507.3	5590960	4631690	76724.3	333.671	0	574.023	88.7369		3507.3	2491590	2117960	18816.5	136.616	0	368.438	256.147		3507.3	2644890	1930120	10358.5	177.738	14766.3	251.996	342.234		3507.3	212146	245344	-2000000	-1.99983e+06	-2000000	-1.99932e+06	-1.99979e+06
3507.2	5591300	4631680	76729.9	333.69	0	574.057	88.7426		3507.2	2493780	2117960	18817.8	136.624	0	368.46	256.164		3507.2	2647260	1930120	10359.2	177.749	14767.2	252.011	342.256		3507.2	212363	245344	-2000000	-1.99983e+06	-2000000	-1.99932e+06	-1.99979e+06
3507.09	5591600	4631670	76735.5	333.71	0	574.09	88.7483		3507.09	2495940	2117960	18819.2	136.633	0	368.481	256.18		3507.09	2649580	1930130	10360	177.759	14768.2	252.026	342.278		3507.09	212541	245344	-2000000	-1.99983e+06	-2000000	-1.99932e+06	-1.99979e+06
3506.99	5591860	4631660	76741	333.73	0	574.124	88.7541		3506.99	2498090	2117960	18820.5	136.641	0	368.503	256.197		3506.99	2651850	1930130	10360.7	177.77	14769.1	252.041	342.3		3506.99	212681	245344	-2000000	-1.99983e+06	-2000000	-1.99932e+06	-1.99979e+06
3506.89	5592100	4631650	76746.6	333.749	0	574.157	88.7598		3506.89	2500220	2117950	18821.9	136.649	0	368.525	256.213		3506.89	2654070	1930130	10361.4	177.78	14770.1	252.055	342.322		3506.89	212782	245344	-2000000	-1.99983e+06	-2000000	-1.99932e+06	-1.99979e+06
3506.78	5592320	4631640	76752.2	333.769	0	574.191	88.7656		3506.78	2502330	2117950	18823.2	136.657	0	368.546	256.23		3506.78	2656240	1930140	10362.2	177.791	14771	252.07	342.344		3506.78	212847	245344	-2000000	-1.99983e+06	-2000000	-1.99932e+06	-1.99979e+06
3506.68	5592550	4631620	76757.8	333.789	0	574.225	88.7713		3506.68	2504420	2117950	18824.6	136.665	0	368.568	256.246		3506.68	2658360	1930140	10362.9	177.801	14772	252.085	342.366		3506.68	212875	245344	-2000000	-1.99983e+06	-2000000	-1.99932e+06	-1.99979e+06
3506.58	5592780	4631610	76763.4	333.809	0	574.258	88.7771		3506.58	2506500	2117950	18826	136.673	0	368.589	256.263		3506.58	2660440	1930140	10363.7	177.812	14772.9	252.1	342.388		3506.58	212868	245344	-2000000	-1.99983e+06	-2000000	-1.99932e+06	-1.99979e+06
3506.47	5593030	4631600	76769	333.828	0	574.292	88.7828		3506.47	2508550	2117950	18827.3	136.681	0	368.611	256.279		3506.47	2662480	1930150	10364.4	177.822	14773.9	252.114	342.41		3506.47	212827	245344	-2000000	-1.99983e+06	-2000000	-1.99932e+06	-1.99979e+06
3506.37	5593320	4631590	76774.6	333.848	0	574.326	88.7886		3506.37	2510570	2117940	18828.7	136.689	0	368.632	256.296		3506.37	2664470	1930150	10365.2	177.833	14774.8	252.129	342.432		3506.37	212752	245344	-2000000	-1.99983e+06	-2000000	-1.99932e+06	-1.99979e+06
3506.27	5593650	4631580	76780.1	333.868	0	574.359	88.7943		3506.27	2512570	2117940	18830	136.697	0	368.654	256.312		3506.27	2666430	1930150	10365.9	177.843	14775.8	252.144	342.454		3506.27	212645	245344	-2000000	-1.99983e+06	-2000000	-1.99932e+06	-1.99979e+06
3506.16	5594050	4631570	76785.7	333.888	0	574.393	88.8		3506.16	2514540	2117940	18831.4	136.705	0	368.676	256.329		3506.16	2668340	1930160	10366.6	177.854	14776.7	252.159	342.476		3506.16	212507	245344	-2000000	-1.99983e+06	-2000000	-1.99932e+06	-1.99979e+06
3506.06	5594520	4631560	76791.3	333.907	0	574.427	88.8058		3506.06	2516480	2117940	18832.8	136.713	0	368.697	256.345		3506.06	2670220	1930160	10367.4	177.865	14777.7	252.174	342.498		3506.06	212338	245344	-2000000	-1.99983e+06	-2000000	-1.99932e+06	-1.99979e+06
3505.95	5595080	4631550	76796.9	333.927	0	574.46	88.8115		3505.95	2518390	2117940	18834.1	136.721	0	368.719	256.362		3505.95	2672060	1930160	10368.1	177.875	14778.6	252.188	342.52		3505.95	212139	245345	-2000000	-1.99983e+06	-2000000	-1.99932e+06	-1.99979e+06
3505.85	5595740	4631540	76802.5	333.947	0	574.494	88.8173		3505.85	2520250	2117930	18835.5	136.73	0	368.74	256.379		3505.85	2673870	1930170	10368.9	177.886	14779.6	252.203	342.542		3505.85	211912	245345	-2000000	-1.99983e+06	-2000000	-1.99932e+06	-1.99979e+06
3505.75	5596510	4631530	76808.1	333.967	0	574.528	88.823		3505.75	2522070	2117930	18836.8	136.738	0	368.762	256.395		3505.75	2675630	1930170	10369.6	177.896	14780.5	252.218	342.564		3505.75	211656	245345	-2000000	-1.99983e+06	-2000000	-1.99932e+06	-1.99979e+06
3505.64	5597390	4631520	76813.7	333.986	0	574.561	88.8288		3505.64	2523830	2117930	18838.2	136.746	0	368.784	256.412		3505.64	2677360	1930170	10370.4	177.907	14781.5	252.233	342.587		3505.64	211373	245345	-2000000	-1.99983e+06	-2000000	-1.99932e+06	-1.99979e+06
3505.54	5598390	4631500	76819.3	334.006	0	574.595	88.8345		3505.54	2525540	2117930	18839.6	136.754	0	368.805	256.428		3505.54	2679050	1930180	10371.1	177.917	14782.4	252.248	342.609		3505.54	211063	245345	-2000000	-1.99983e+06	-2000000	-1.99932e+06	-1.99979e+06
3505.44	5599520	4631490	76824.9	334.026	0	574.629	88.8403		3505.44	2527190	2117930	18840.9	136.762	0	368.827	256.445		3505.44	2680690	1930180	10371.9	177.928	14783.4	252.262	342.631		3505.44	210726	245345	-2000000	-1.99983e+06	-2000000	-1.99932e+06	-1.99979e+06
3505.33	5600780	4631480	76830.5	334.046	0	574.662	88.846		3505.33	2528760	2117920	18842.3	136.77	0	368.848	256.461		3505.33	2682300	1930180	10372.6	177.938	14784.3	252.277	342.653		3505.33	210364	245345	-2000000	-1.99983e+06	-2000000	-1.99932e+06	-1.99979e+06
3505.23	5602160	4631470	76836.1	334.066	0	574.696	88.8518		3505.23	2530260	2117920	18843.6	136.778	0	368.87	256.478		3505.23	2683860	1930190	10373.3	177.949	14785.3	252.292	342.675		3505.23	209975	245345	-2000000	-1.99983e+06	-2000000	-1.99932e+06	-1.99979e+06
3505.13	5603670	4631460	76841.7	334.085	0	574.73	88.8575		3505.13	2531670	2117920	18845	136.786	0	368.892	256.494		3505.13	2685370	1930190	10374.1	177.959	14786.2	252.307	342.697		3505.13	209560	245345	-2000000	-1.99983e+06	-2000000	-1.99932e+06	-1.99979e+06
3505.02	5605300	4631450	76847.2	334.105	0	574.763	88.8633		3505.02	2532990	2117920	18846.4	136.794	0	368.913	256.511		3505.02	2686850	1930200	10374.8	177.97	14787.2	252.322	342.719		3505.02	209119	245345	-2000000	-1.99983e+06	-2000000	-1.99932e+06	-1.99979e+06
3504.92	5607040	4631440	76852.9	334.125	0	574.797	88.869		3504.92	2534200	2117920	18847.7	136.802	0	368.935	256.527		3504.92	2688270	1930200	10375.6	177.98	14788.1	252.336	342.741		3504.92	208651	245345	-2000000	-1.99983e+06	-2000000	-1.99932e+06	-1.99979e+06
3504.81	5608870	4631430	76858.4	334.145	0	574.831	88.8748		3504.81	2535320	2117920	18849.1	136.81	0	368.956	256.544		3504.81	2689650	1930200	10376.3	177.991	14789.1	252.351	342.763		3504.81	208157	245345	-2000000	-1.99983e+06	-2000000	-1.99932e+06	-1.99979e+06
3504.71	5610800	4631420	76864	334.164	0	574.864	88.8806		3504.71	2536320	2117910	18850.4	136.819	0	368.978	256.561		3504.71	2690980	1930210	10377.1	178.001	14790	252.366	342.785		3504.71	207635	245345	-2000000	-1.99983e+06	-2000000	-1.99932e+06	-1.99979e+06
3504.61	5612790	4631410	76869.6	334.184	0	574.898	88.8863		3504.61	2537200	2117910	18851.8	136.827	0	369	256.577		3504.61	2692270	1930210	10377.8	178.012	14791	252.381	342.807		3504.61	207086	245345	-2000000	-1.99983e+06	-2000000	-1.99932e+06	-1.99979e+06
3504.5	5614850	4631400	76875.2	334.204	0	574.932	88.8921		3504.5	2537960	2117910	18853.2	136.835	0	369.021	256.594		3504.5	2693520	1930210	10378.6	178.022	14791.9	252.396	342.829		3504.5	206509	245346	-2000000	-1.99983e+06	-2000000	-1.99932e+06	-1.99979e+06
3504.4	5616950	4631390	76880.8	334.224	0	574.965	88.8978		3504.4	2538600	2117910	18854.5	136.843	0	369.043	256.61		3504.4	2694730	1930220	10379.3	178.033	14792.9	252.41	342.852		3504.4	205904	245346	-2000000	-1.99983e+06	-2000000	-1.99932e+06	-1.99979e+06
3504.3	5619080	4631380	76886.4	334.243	0	574.999	88.9036		3504.3	2539110	2117910	18855.9	136.851	0	369.064	256.627		3504.3	2695890	1930220	10380.1	178.044	14793.8	252.425	342.874		3504.3	205271	245346	-2000000	-1.99983e+06	-2000000	-1.99932e+06	-1.99979e+06
3504.19	5621220	4631360	76892	334.263	0	575.033	88.9093		3504.19	2539490	2117900	18857.3	136.859	0	369.086	256.643		3504.19	2697020	1930220	10380.8	178.054	14794.8	252.44	342.896		3504.19	204610	245346	-2000000	-1.99983e+06	-2000000	-1.99932e+06	-1.99979e+06
3504.09	5623350	4631350	76897.6	334.283	0	575.067	88.9151		3504.09	2539750	2117900	18858.6	136.867	0	369.108	256.66		3504.09	2698120	1930230	10381.5	178.065	14795.7	252.455	342.918		3504.09	203922	245346	-2000000	-1.99983e+06	-2000000	-1.99932e+06	-1.99979e+06
3503.99	5625460	4631340	76903.2	334.303	0	575.1	88.9209		3503.99	2539880	2117900	18860	136.875	0	369.129	256.677		3503.99	2699190	1930230	10382.3	178.075	14796.7	252.47	342.94		3503.99	203206	245346	-2000000	-1.99983e+06	-2000000	-1.99932e+06	-1.99979e+06
3503.88	5627540	4631330	76908.8	334.323	0	575.134	88.9266		3503.88	2539880	2117900	18861.3	136.883	0	369.151	256.693		3503.88	2700230	1930230	10383	178.086	14797.6	252.485	342.962		3503.88	202465	245346	-2000000	-1.99983e+06	-2000000	-1.99932e+06	-1.99979e+06
3503.78	5629560	4631320	76914.4	334.342	0	575.168	88.9324		3503.78	2539780	2117900	18862.7	136.891	0	369.173	256.71		3503.78	2701240	1930240	10383.8	178.096	14798.6	252.499	342.984		3503.78	201698	245346	-2000000	-1.99983e+06	-2000000	-1.99932e+06	-1.99979e+06
3503.68	5631510	4631310	76920	334.362	0	575.201	88.9381		3503.68	2539560	2117890	18864.1	136.9	0	369.194	256.726		3503.68	2702230	1930240	10384.5	178.107	14799.6	252.514	343.006		3503.68	200907	245346	-2000000	-1.99983e+06	-2000000	-1.99932e+06	-1.99979e+06
3503.57	5633390	4631300	76925.6	334.382	0	575.235	88.9439		3503.57	2539240	2117890	18865.4	136.908	0	369.216	256.743		3503.57	2703200	1930240	10385.3	178.117	14800.5	252.529	343.028		3503.57	200095	245346	-2000000	-1.99983e+06	-2000000	-1.99932e+06	-1.99979e+06
3503.47	5635180	4631290	76931.2	334.402	0	575.269	88.9497		3503.47	2538830	2117890	18866.8	136.916	0	369.237	256.759		3503.47	2704160	1930250	10386	178.128	14801.5	252.544	343.051		3503.47	199263	245346	-2000000	-1.99983e+06	-2000000	-1.99932e+06	-1.99979e+06
3503.36	5636870	4631280	76936.9	334.422	0	575.303	88.9554		3503.36	2538330	2117890	18868.2	136.924	0	369.259	256.776		3503.36	2705090	1930250	10386.8	178.138	14802.4	252.559	343.073		3503.36	198412	245346	-2000000	-1.99983e+06	-2000000	-1.99932e+06	-1.99979e+06
3503.26	5638450	4631270	76942.5	334.441	0	575.336	88.9612		3503.26	2537770	2117890	18869.5	136.932	0	369.281	256.793		3503.26	2706010	1930250	10387.5	178.149	14803.4	252.574	343.095		3503.26	197547	245346	-2000000	-1.99983e+06	-2000000	-1.99932e+06	-1.99979e+06
3503.16	5639920	4631260	76948.1	334.461	0	575.37	88.9669		3503.16	2537150	2117880	18870.9	136.94	0	369.302	256.809		3503.16	2706910	1930260	10388.3	178.159	14804.3	252.588	343.117		3503.16	196668	245346	-2000000	-1.99983e+06	-2000000	-1.99932e+06	-1.99979e+06
3503.05	5641270	4631250	76953.7	334.481	0	575.404	88.9727		3503.05	2536480	2117880	18872.2	136.948	0	369.324	256.826		3503.05	2707790	1930260	10389	178.17	14805.3	252.603	343.139		3503.05	195781	245346	-2000000	-1.99983e+06	-2000000	-1.99932e+06	-1.99979e+06
3502.95	5642500	4631230	76959.3	334.501	0	575.438	88.9785		3502.95	2535790	2117880	18873.6	136.956	0	369.346	256.842		3502.95	2708640	1930270	10389.8	178.181	14806.2	252.618	343.161		3502.95	194887	245346	-2000000	-1.99983e+06	-2000000	-1.99932e+06	-1.99979e+06
3502.85	5643610	4631220	76964.9	334.521	0	575.471	88.9842		3502.85	2535070	2117880	18875	136.964	0	369.367	256.859		3502.85	2709470	1930270	10390.5	178.191	14807.2	252.633	343.183		3502.85	193990	245347	-2000000	-1.99983e+06	-2000000	-1.99932e+06	-1.99979e+06
3502.74	5644600	4631210	76970.5	334.54	0	575.505	88.99		3502.74	2534350	2117880	18876.3	136.973	0	369.389	256.876		3502.74	2710270	1930270	10391.2	178.202	14808.1	252.648	343.205		3502.74	193095	245347	-2000000	-1.99983e+06	-2000000	-1.99932e+06	-1.99979e+06
3502.64	5645450	4631200	76976.1	334.56	0	575.539	88.9958		3502.64	2533630	2117870	18877.7	136.981	0	369.411	256.892		3502.64	2711040	1930280	10392	178.212	14809.1	252.663	343.228		3502.64	192206	245347	-2000000	-1.99983e+06	-2000000	-1.99932e+06	-1.99979e+06
3502.54	5646190	4631190	76981.7	334.58	0	575.573	89.0015		3502.54	2532930	2117870	18879.1	136.989	0	369.432	256.909		3502.54	2711760	1930280	10392.7	178.223	14810	252.677	343.25		3502.54	191327	245347	-2000000	-1.99983e+06	-2000000	-1.99932e+06	-1.99979e+06
3502.43	5646810	4631180	76987.3	334.6	0	575.606	89.0073		3502.43	2532260	2117870	18880.4	136.997	0	369.454	256.925		3502.43	2712440	1930280	10393.5	178.233	14811	252.692	343.272		3502.43	190463	245347	-2000000	-1.99983e+06	-2000000	-1.99932e+06	-1.99979e+06
3502.33	5647310	4631170	76992.9	334.62	0	575.64	89.0131		3502.33	2531630	2117870	18881.8	137.005	0	369.476	256.942		3502.33	2713060	1930290	10394.2	178.244	14811.9	252.707	343.294		3502.33	189620	245347	-2000000	-1.99983e+06	-2000000	-1.99932e+06	-1.99979e+06
3502.22	5647710	4631160	76998.5	334.639	0	575.674	89.0188		3502.22	2531060	2117870	18883.2	137.013	0	369.497	256.959		3502.22	2713630	1930290	10395	178.254	14812.9	252.722	343.316		3502.22	188803	245347	-2000000	-1.99983e+06	-2000000	-1.99932e+06	-1.99979e+06
3502.12	5648000	4631150	77004.2	334.659	0	575.708	89.0246		3502.12	2530530	2117860	18884.5	137.021	0	369.519	256.975		3502.12	2714130	1930290	10395.7	178.265	14813.8	252.737	343.338		3502.12	188018	245347	-2000000	-1.99983e+06	-2000000	-1.99932e+06	-1.99979e+06
3502.02	5648210	4631140	77009.8	334.679	0	575.741	89.0304		3502.02	2530080	2117860	18885.9	137.029	0	369.541	256.992		3502.02	2714550	1930300	10396.5	178.276	14814.8	252.752	343.36		3502.02	187272	245347	-2000000	-1.99983e+06	-2000000	-1.99932e+06	-1.99979e+06
3501.91	5648320	4631130	77015.4	334.699	0	575.775	89.0361		3501.91	2529700	2117860	18887.3	137.037	0	369.562	257.008		3501.91	2714900	1930300	10397.2	178.286	14815.8	252.766	343.383		3501.91	186570	245347	-2000000	-1.99983e+06	-2000000	-1.99932e+06	-1.99979e+06
3501.81	5648370	4631120	77021	334.719	0	575.809	89.0419		3501.81	2529390	2117860	18888.6	137.046	0	369.584	257.025		3501.81	2715160	1930300	10398	178.297	14816.7	252.781	343.405		3501.81	185920	245347	-2000000	-1.99983e+06	-2000000	-1.99932e+06	-1.99979e+06
3501.71	5648360	4631100	77026.6	334.739	0	575.843	89.0477		3501.71	2529160	2117860	18890	137.054	0	369.606	257.042		3501.71	2715330	1930310	10398.7	178.307	14817.7	252.796	343.427		3501.71	185328	245347	-2000000	-1.99983e+06	-2000000	-1.99932e+06	-1.99979e+06
3501.6	5648300	4631090	77032.2	334.758	0	575.876	89.0535		3501.6	2529020	2117850	18891.4	137.062	0	369.627	257.058		3501.6	2715410	1930310	10399.5	178.318	14818.6	252.811	343.449		3501.6	184801	245347	-2000000	-1.99983e+06	-2000000	-1.99932e+06	-1.99979e+06
3501.5	5648210	4631080	77037.9	334.778	0	575.91	89.0592		3501.5	2528960	2117850	18892.7	137.07	0	369.649	257.075		3501.5	2715380	1930310	10400.2	178.328	14819.6	252.826	343.471		3501.5	184347	245347	-2000000	-1.99983e+06	-2000000	-1.99932e+06	-1.99979e+06
3501.4	5648110	4631070	77043.5	334.798	0	575.944	89.065		3501.4	2528980	2117850	18894.1	137.078	0	369.671	257.091		3501.4	2715250	1930320	10401	178.339	14820.5	252.841	343.493		3501.4	183971	245348	-2000000	-1.99983e+06	-2000000	-1.99932e+06	-1.99979e+06
3501.29	5648010	4631060	77049.1	334.818	0	575.978	89.0708		3501.29	2529080	2117850	18895.5	137.086	0	369.692	257.108		3501.29	2715010	1930320	10401.7	178.35	14821.5	252.855	343.516		3501.29	183680	245348	-2000000	-1.99983e+06	-2000000	-1.99932e+06	-1.99979e+06
3501.19	5647920	4631050	77054.7	334.838	0	576.012	89.0766		3501.19	2529260	2117850	18896.8	137.094	0	369.714	257.125		3501.19	2714660	1930320	10402.5	178.36	14822.4	252.87	343.538		3501.19	183481	245348	-2000000	-1.99983e+06	-2000000	-1.99932e+06	-1.99979e+06
3501.08	5647870	4631040	77060.3	334.858	0	576.045	89.0823		3501.08	2529520	2117850	18898.2	137.102	0	369.736	257.141		3501.08	2714200	1930330	10403.2	178.371	14823.4	252.885	343.56		3501.08	183379	245348	-2000000	-1.99983e+06	-2000000	-1.99932e+06	-1.99979e+06
3500.98	5647880	4631030	77065.9	334.877	0	576.079	89.0881		3500.98	2529850	2117840	18899.6	137.11	0	369.757	257.158		3500.98	2713640	1930330	10404	178.381	14824.3	252.9	343.582		3500.98	183379	245348	-2000000	-1.99983e+06	-2000000	-1.99932e+06	-1.99979e+06
3500.88	5647950	4631020	77071.6	334.897	0	576.113	89.0939		3500.88	2530240	2117840	18900.9	137.119	0	369.779	257.175		3500.88	2712960	1930340	10404.7	178.392	14825.3	252.915	343.604		3500.88	183487	245348	-2000000	-1.99983e+06	-2000000	-1.99932e+06	-1.99979e+06
3500.77	5648110	4631010	77077.2	334.917	0	576.147	89.0997		3500.77	2530690	2117840	18902.3	137.127	0	369.801	257.191		3500.77	2712180	1930340	10405.4	178.402	14826.3	252.93	343.626		3500.77	183705	245348	-2000000	-1.99983e+06	-2000000	-1.99932e+06	-1.99979e+06
3500.67	5648370	4631000	77082.8	334.937	0	576.181	89.1054		3500.67	2531200	2117840	18903.7	137.135	0	369.822	257.208		3500.67	2711290	1930340	10406.2	178.413	14827.2	252.945	343.649		3500.67	184038	245348	-2000000	-1.99983e+06	-2000000	-1.99932e+06	-1.99979e+06
3500.57	5648750	4630990	77088.4	334.957	0	576.214	89.1112		3500.57	2531750	2117840	18905	137.143	0	369.844	257.224		3500.57	2710310	1930350	10406.9	178.423	14828.2	252.959	343.671		3500.57	184488	245348	-2000000	-1.99983e+06	-2000000	-1.99932e+06	-1.99979e+06
3500.46	5649260	4630980	77094	334.977	0	576.248	89.117		3500.46	2532350	2117830	18906.4	137.151	0	369.866	257.241		3500.46	2709230	1930350	10407.7	178.434	14829.1	252.974	343.693		3500.46	185055	245348	-2000000	-1.99983e+06	-2000000	-1.99932e+06	-1.99979e+06
3500.36	5649900	4630960	77099.7	334.997	0	576.282	89.1228		3500.36	2532970	2117830	18907.8	137.159	0	369.887	257.258		3500.36	2708050	1930350	10408.4	178.445	14830.1	252.989	343.715		3500.36	185740	245348	-2000000	-1.99983e+06	-2000000	-1.99932e+06	-1.99979e+06
3500.26	5650690	4630950	77105.3	335.016	0	576.316	89.1285		3500.26	2533620	2117830	18909.1	137.167	0	369.909	257.274		3500.26	2706790	1930360	10409.2	178.455	14831	253.004	343.737		3500.26	186544	245348	-2000000	-1.99983e+06	-2000000	-1.99932e+06	-1.99979e+06
3500.15	5651630	4630940	77110.9	335.036	0	576.35	89.1343		3500.15	2534290	2117830	18910.5	137.175	0	369.931	257.291		3500.15	2705450	1930360	10409.9	178.466	14832	253.019	343.759		3500.15	187463	245348	-2000000	-1.99983e+06	-2000000	-1.99932e+06	-1.99979e+06
3500.05	5652730	4630930	77116.5	335.056	0	576.383	89.1401		3500.05	2534970	2117830	18911.9	137.184	0	369.952	257.308		3500.05	2704020	1930360	10410.7	178.476	14832.9	253.034	343.782		3500.05	188496	245348	-2000000	-1.99983e+06	-2000000	-1.99932e+06	-1.99978e+06
3499.95	5653980	4630920	77122.2	335.076	0	576.417	89.1459		3499.95	2535660	2117820	18913.2	137.192	0	369.974	257.324		3499.95	2702530	1930370	10411.4	178.487	14833.9	253.049	343.804		3499.95	189639	245348	-2000000	-1.99983e+06	-2000000	-1.99931e+06	-1.99978e+06
3499.84	5655380	4630910	77127.8	335.096	0	576.451	89.1517		3499.84	2536350	2117820	18914.6	137.2	0	369.996	257.341		3499.84	2700960	1930370	10412.2	178.497	14834.8	253.064	343.826		3499.84	190888	245348	-2000000	-1.99983e+06	-2000000	-1.99931e+06	-1.99978e+06
3499.74	5656930	4630900	77133.4	335.116	0	576.485	89.1574		3499.74	2537030	2117820	18916	137.208	0	370.018	257.357		3499.74	2699340	1930370	10412.9	178.508	14835.8	253.078	343.848		3499.74	192236	245349	-2000000	-1.99983e+06	-2000000	-1.99931e+06	-1.99978e+06
3499.63	5658620	4630890	77139	335.135	0	576.519	89.1632		3499.63	2537710	2117820	18917.3	137.216	0	370.039	257.374		3499.63	2697650	1930380	10413.7	178.519	14836.8	253.093	343.87		3499.63	193677	245349	-2000000	-1.99983e+06	-2000000	-1.99931e+06	-1.99978e+06
3499.53	5660440	4630880	77144.7	335.155	0	576.553	89.169		3499.53	2538380	2117820	18918.7	137.224	0	370.061	257.391		3499.53	2695900	1930380	10414.4	178.529	14837.7	253.108	343.893		3499.53	195205	245349	-2000000	-1.99983e+06	-2000000	-1.99931e+06	-1.99978e+06
3499.43	5662370	4630870	77150.3	335.175	0	576.586	89.1748		3499.43	2539050	2117810	18920.1	137.232	0	370.083	257.407		3499.43	2694100	1930380	10415.2	178.54	14838.7	253.123	343.915		3499.43	196811	245349	-2000000	-1.99983e+06	-2000000	-1.99931e+06	-1.99978e+06
3499.32	5664390	4630860	77155.9	335.195	0	576.62	89.1806		3499.32	2539700	2117810	18921.4	137.24	0	370.104	257.424		3499.32	2692250	1930390	10415.9	178.55	14839.6	253.138	343.937		3499.32	198487	245349	-2000000	-1.99983e+06	-2000000	-1.99931e+06	-1.99978e+06
3499.22	5666500	4630850	77161.6	335.215	0	576.654	89.1864		3499.22	2540350	2117810	18922.8	137.249	0	370.126	257.441		3499.22	2690350	1930390	10416.7	178.561	14840.6	253.153	343.959		3499.22	200223	245349	-2000000	-1.99983e+06	-2000000	-1.99931e+06	-1.99978e+06
3499.12	5668670	4630840	77167.2	335.235	0	576.688	89.1921		3499.12	2540990	2117810	18924.2	137.257	0	370.148	257.457		3499.12	2688400	1930400	10417.4	178.572	14841.5	253.168	343.981		3499.12	202012	245349	-2000000	-1.99983e+06	-2000000	-1.99931e+06	-1.99978e+06
3499.01	5670880	4630820	77172.8	335.255	0	576.722	89.1979		3499.01	2541620	2117810	18925.6	137.265	0	370.17	257.474		3499.01	2686400	1930400	10418.2	178.582	14842.5	253.183	344.004		3499.01	203842	245349	-2000000	-1.99983e+06	-2000000	-1.99931e+06	-1.99978e+06
3498.91	5673100	4630810	77178.4	335.275	0	576.756	89.2037		3498.91	2542250	2117800	18926.9	137.273	0	370.191	257.491		3498.91	2684350	1930400	10418.9	178.593	14843.5	253.197	344.026		3498.91	205706	245349	-2000000	-1.99983e+06	-2000000	-1.99931e+06	-1.99978e+06
3498.81	5675330	4630800	77184.1	335.294	0	576.79	89.2095		3498.81	2542890	2117800	18928.3	137.281	0	370.213	257.507		3498.81	2682260	1930410	10419.7	178.603	14844.4	253.212	344.048		3498.81	207594	245349	-2000000	-1.99983e+06	-2000000	-1.99931e+06	-1.99978e+06
3498.7	5677530	4630790	77189.7	335.314	0	576.823	89.2153		3498.7	2543520	2117800	18929.7	137.289	0	370.235	257.524		3498.7	2680120	1930410	10420.4	178.614	14845.4	253.227	344.07		3498.7	209496	245349	-2000000	-1.99983e+06	-2000000	-1.99931e+06	-1.99978e+06
3498.6	5679680	4630780	77195.3	335.334	0	576.857	89.2211		3498.6	2544160	2117800	18931	137.297	0	370.256	257.541		3498.6	2677930	1930410	10421.2	178.624	14846.3	253.242	344.093		3498.6	211404	245349	-2000000	-1.99983e+06	-2000000	-1.99931e+06	-1.99978e+06
3498.49	5681760	4630770	77201	335.354	0	576.891	89.2269		3498.49	2544820	2117800	18932.4	137.306	0	370.278	257.557		3498.49	2675680	1930420	10421.9	178.635	14847.3	253.257	344.115		3498.49	213310	245349	-2000000	-1.99983e+06	-2000000	-1.99931e+06	-1.99978e+06
3498.39	5683760	4630760	77206.6	335.374	0	576.925	89.2327		3498.39	2545480	2117800	18933.8	137.314	0	370.3	257.574		3498.39	2673390	1930420	10422.7	178.646	14848.2	253.272	344.137		3498.39	215206	245349	-2000000	-1.99983e+06	-2000000	-1.99931e+06	-1.99978e+06
3498.29	5685640	4630750	77212.2	335.394	0	576.959	89.2384		3498.29	2546160	2117790	18935.1	137.322	0	370.322	257.591		3498.29	2671050	1930420	10423.4	178.656	14849.2	253.287	344.159		3498.29	217087	245350	-2000000	-1.99983e+06	-2000000	-1.99931e+06	-1.99978e+06
3498.18	5687400	4630740	77217.9	335.414	0	576.993	89.2442		3498.18	2546860	2117790	18936.5	137.33	0	370.343	257.607		3498.18	2668660	1930430	10424.2	178.667	14850.2	253.302	344.181		3498.18	218944	245350	-2000000	-1.99983e+06	-2000000	-1.99931e+06	-1.99978e+06
3498.08	5689020	4630730	77223.5	335.434	0	577.027	89.25		3498.08	2547570	2117790	18937.9	137.338	0	370.365	257.624		3498.08	2666220	1930430	10424.9	178.677	14851.1	253.317	344.204		3498.08	220774	245350	-2000000	-1.99983e+06	-2000000	-1.99931e+06	-1.99978e+06
3497.98	5690470	4630720	77229.1	335.454	0	577.061	89.2558		3497.98	2548290	2117790	18939.3	137.346	0	370.387	257.641		3497.98	2663720	1930430	10425.7	178.688	14852.1	253.331	344.226		3497.98	222572	245350	-2000000	-1.99983e+06	-2000000	-1.99931e+06	-1.99978e+06
3497.87	5691760	4630700	77234.8	335.473	0	577.094	89.2616		3497.87	2549030	2117790	18940.6	137.354	0	370.409	257.657		3497.87	2661180	1930440	10426.4	178.699	14853	253.346	344.248		3497.87	224335	245350	-2000000	-1.99983e+06	-2000000	-1.99931e+06	-1.99978e+06
3497.77	5692860	4630690	77240.4	335.493	0	577.128	89.2674		3497.77	2549780	2117780	18942	137.363	0	370.43	257.674		3497.77	2658590	1930440	10427.2	178.709	14854	253.361	344.27		3497.77	226060	245350	-2000000	-1.99983e+06	-2000000	-1.99931e+06	-1.99978e+06
3497.67	5693760	4630680	77246.1	335.513	0	577.162	89.2732		3497.67	2550540	2117780	18943.4	137.371	0	370.452	257.691		3497.67	2655960	1930440	10427.9	178.72	14854.9	253.376	344.293		3497.67	227745	245350	-2000000	-1.99983e+06	-2000000	-1.99931e+06	-1.99978e+06
3497.56	5694470	4630670	77251.7	335.533	0	577.196	89.279		3497.56	2551300	2117780	18944.7	137.379	0	370.474	257.707		3497.56	2653280	1930450	10428.7	178.73	14855.9	253.391	344.315		3497.56	229389	245350	-2000000	-1.99983e+06	-2000000	-1.99931e+06	-1.99978e+06
3497.46	5694970	4630660	77257.3	335.553	0	577.23	89.2848		3497.46	2552060	2117780	18946.1	137.387	0	370.496	257.724		3497.46	2650570	1930450	10429.4	178.741	14856.9	253.406	344.337		3497.46	230993	245350	-2000000	-1.99983e+06	-2000000	-1.99931e+06	-1.99978e+06
3497.35	5695260	4630650	77263	335.573	0	577.264	89.2906		3497.35	2552820	2117780	18947.5	137.395	0	370.517	257.741		3497.35	2647830	1930460	10430.2	178.752	14857.8	253.421	344.359		3497.35	232556	245350	-2000000	-1.99983e+06	-2000000	-1.99931e+06	-1.99978e+06
3497.25	5695340	4630640	77268.6	335.593	0	577.298	89.2964		3497.25	2553560	2117770	18948.9	137.403	0	370.539	257.757		3497.25	2645060	1930460	10430.9	178.762	14858.8	253.436	344.382		3497.25	234081	245350	-2000000	-1.99983e+06	-2000000	-1.99931e+06	-1.99978e+06
3497.15	5695210	4630630	77274.3	335.613	0	577.332	89.3022		3497.15	2554280	2117770	18950.2	137.411	0	370.561	257.774		3497.15	2642280	1930460	10431.7	178.773	14859.7	253.451	344.404		3497.15	235568	245350	-2000000	-1.99983e+06	-2000000	-1.99931e+06	-1.99978e+06
3497.04	5694870	4630620	77279.9	335.633	0	577.366	89.308		3497.04	2554980	2117770	18951.6	137.42	0	370.583	257.791		3497.04	2639480	1930470	10432.4	178.783	14860.7	253.466	344.426		3497.04	237021	245350	-2000000	-1.99983e+06	-2000000	-1.99931e+06	-1.99978e+06
3496.94	5694330	4630610	77285.6	335.652	0	577.4	89.3138		3496.94	2555640	2117770	18953	137.428	0	370.604	257.807		3496.94	2636680	1930470	10433.2	178.794	14861.6	253.48	344.448		3496.94	238440	245350	-2000000	-1.99983e+06	-2000000	-1.99931e+06	-1.99978e+06
3496.84	5693600	4630600	77291.2	335.672	0	577.433	89.3196		3496.84	2556260	2117770	18954.3	137.436	0	370.626	257.824		3496.84	2633890	1930470	10433.9	178.805	14862.6	253.495	344.471		3496.84	239830	245350	-2000000	-1.99983e+06	-2000000	-1.99931e+06	-1.99978e+06
3496.73	5692680	4630590	77296.8	335.692	0	577.467	89.3254		3496.73	2556840	2117760	18955.7	137.444	0	370.648	257.841		3496.73	2631100	1930480	10434.7	178.815	14863.6	253.51	344.493		3496.73	241192	245351	-2000000	-1.99983e+06	-2000000	-1.99931e+06	-1.99978e+06
3496.63	5691590	4630580	77302.5	335.712	0	577.501	89.3312		3496.63	2557360	2117760	18957.1	137.452	0	370.67	257.857		3496.63	2628340	1930480	10435.4	178.826	14864.5	253.525	344.515		3496.63	242529	245351	-2000000	-1.99983e+06	-2000000	-1.99931e+06	-1.99978e+06
3496.53	5690340	4630560	77308.1	335.732	0	577.535	89.337		3496.53	2557820	2117760	18958.5	137.46	0	370.691	257.874		3496.53	2625610	1930480	10436.2	178.836	14865.5	253.54	344.537		3496.53	243843	245351	-2000000	-1.99983e+06	-2000000	-1.99931e+06	-1.99978e+06
3496.42	5688940	4630550	77313.8	335.752	0	577.569	89.3428		3496.42	2558220	2117760	18959.8	137.468	0	370.713	257.891		3496.42	2622920	1930490	10436.9	178.847	14866.4	253.555	344.56		3496.42	245136	245351	-2000000	-1.99983e+06	-2000000	-1.99931e+06	-1.99978e+06
3496.32	5687400	4630540	77319.4	335.772	0	577.603	89.3486		3496.32	2558540	2117760	18961.2	137.477	0	370.735	257.908		3496.32	2620270	1930490	10437.7	178.858	14867.4	253.57	344.582		3496.32	246409	245351	-2000000	-1.99983e+06	-2000000	-1.99931e+06	-1.99978e+06
3496.21	5685760	4630530	77325.1	335.792	0	577.637	89.3544		3496.21	2558790	2117750	18962.6	137.485	0	370.757	257.924		3496.21	2617670	1930490	10438.5	178.868	14868.4	253.585	344.604		3496.21	247665	245351	-2000000	-1.99983e+06	-2000000	-1.99931e+06	-1.99978e+06
3496.11	5684020	4630520	77330.7	335.812	0	577.671	89.3602		3496.11	2558960	2117750	18964	137.493	0	370.778	257.941		3496.11	2615130	1930500	10439.2	178.879	14869.3	253.6	344.626		3496.11	248903	245351	-2000000	-1.99983e+06	-2000000	-1.99931e+06	-1.99978e+06
3496.01	5682200	4630510	77336.4	335.832	0	577.705	89.366		3496.01	2559050	2117750	18965.3	137.501	0	370.8	257.958		3496.01	2612650	1930500	10440	178.89	14870.3	253.615	344.649		3496.01	250123	245351	-2000000	-1.99983e+06	-2000000	-1.99931e+06	-1.99978e+06
3495.9	5680320	4630500	77342	335.852	0	577.739	89.3718		3495.9	2559050	2117750	18966.7	137.509	0	370.822	257.974		3495.9	2610230	1930500	10440.7	178.9	14871.2	253.63	344.671		3495.9	251326	245351	-2000000	-1.99983e+06	-2000000	-1.99931e+06	-1.99978e+06
3495.8	5678400	4630490	77347.7	335.872	0	577.773	89.3776		3495.8	2558970	2117750	18968.1	137.517	0	370.844	257.991		3495.8	2607890	1930510	10441.5	178.911	14872.2	253.645	344.693		3495.8	252510	245351	-2000000	-1.99983e+06	-2000000	-1.99931e+06	-1.99978e+06
3495.7	5676460	4630480	77353.3	335.892	0	577.807	89.3834		3495.7	2558810	2117740	18969.5	137.526	0	370.865	258.008		3495.7	2605610	1930510	10442.2	178.921	14873.1	253.659	344.716		3495.7	253675	245351	-2000000	-1.99983e+06	-2000000	-1.99931e+06	-1.99978e+06
3495.59	5674500	4630470	77359	335.911	0	577.841	89.3892		3495.59	2558560	2117740	18970.8	137.534	0	370.887	258.024		3495.59	2603410	1930510	10443	178.932	14874.1	253.674	344.738		3495.59	254819	245351	-2000000	-1.99983e+06	-2000000	-1.99931e+06	-1.99978e+06
3495.49	5672560	4630460	77364.6	335.931	0	577.875	89.395		3495.49	2558230	2117740	18972.2	137.542	0	370.909	258.041		3495.49	2601280	1930520	10443.7	178.943	14875.1	253.689	344.76		3495.49	255941	245351	-2000000	-1.99983e+06	-2000000	-1.99931e+06	-1.99978e+06
3495.39	5670640	4630450	77370.3	335.951	0	577.909	89.4008		3495.39	2557820	2117740	18973.6	137.55	0	370.931	258.058		3495.39	2599230	1930520	10444.5	178.953	14876	253.704	344.782		3495.39	257038	245351	-2000000	-1.99983e+06	-2000000	-1.99931e+06	-1.99978e+06
3495.28	5668750	4630440	77375.9	335.971	0	577.943	89.4066		3495.28	2557340	2117740	18975	137.558	0	370.953	258.075		3495.28	2597250	1930530	10445.2	178.964	14877	253.719	344.805		3495.28	258108	245351	-2000000	-1.99983e+06	-2000000	-1.99931e+06	-1.99978e+06
3495.18	5666900	4630420	77381.6	335.991	0	577.977	89.4124		3495.18	2556790	2117740	18976.3	137.566	0	370.974	258.091		3495.18	2595340	1930530	10446	178.974	14877.9	253.734	344.827		3495.18	259151	245352	-2000000	-1.99983e+06	-2000000	-1.99931e+06	-1.99978e+06
3495.08	5665110	4630410	77387.2	336.011	0	578.01	89.4182		3495.08	2556170	2117730	18977.7	137.575	0	370.996	258.108		3495.08	2593500	1930530	10446.7	178.985	14878.9	253.749	344.849		3495.08	260164	245352	-2000000	-1.99983e+06	-2000000	-1.99931e+06	-1.99978e+06
3494.97	5663370	4630400	77392.9	336.031	0	578.044	89.424		3494.97	2555490	2117730	18979.1	137.583	0	371.018	258.125		3494.97	2591730	1930540	10447.5	178.996	14879.9	253.764	344.872		3494.97	261145	245352	-2000000	-1.99983e+06	-2000000	-1.99931e+06	-1.99978e+06
3494.87	5661700	4630390	77398.5	336.051	0	578.078	89.4298		3494.87	2554770	2117730	18980.5	137.591	0	371.04	258.141		3494.87	2590020	1930540	10448.2	179.006	14880.8	253.779	344.894		3494.87	262095	245352	-2000000	-1.99983e+06	-2000000	-1.99931e+06	-1.99978e+06
3494.76	5660080	4630380	77404.2	336.071	0	578.112	89.4356		3494.76	2553990	2117730	18981.8	137.599	0	371.062	258.158		3494.76	2588380	1930540	10449	179.017	14881.8	253.794	344.916		3494.76	263012	245352	-2000000	-1.99983e+06	-2000000	-1.99931e+06	-1.99978e+06
3494.66	5658530	4630370	77409.9	336.091	0	578.146	89.4414		3494.66	2553180	2117730	18983.2	137.607	0	371.083	258.175		3494.66	2586800	1930550	10449.7	179.028	14882.7	253.809	344.938		3494.66	263896	245352	-2000000	-1.99983e+06	-2000000	-1.99931e+06	-1.99978e+06
3494.56	5657040	4630360	77415.5	336.111	0	578.18	89.4473		3494.56	2552330	2117720	18984.6	137.615	0	371.105	258.192		3494.56	2585270	1930550	10450.5	179.038	14883.7	253.824	344.961		3494.56	264747	245352	-2000000	-1.99983e+06	-2000000	-1.99931e+06	-1.99978e+06
3494.45	5655610	4630350	77421.2	336.131	0	578.214	89.4531		3494.45	2551450	2117720	18986	137.624	0	371.127	258.208		3494.45	2583790	1930550	10451.2	179.049	14884.7	253.839	344.983		3494.45	265566	245352	-2000000	-1.99983e+06	-2000000	-1.99931e+06	-1.99978e+06
3494.35	5654230	4630340	77426.8	336.151	0	578.248	89.4589		3494.35	2550560	2117720	18987.3	137.632	0	371.149	258.225		3494.35	2582370	1930560	10452	179.059	14885.6	253.854	345.005		3494.35	266353	245352	-2000000	-1.99983e+06	-2000000	-1.99931e+06	-1.99978e+06
3494.25	5652900	4630330	77432.5	336.171	0	578.282	89.4647		3494.25	2549640	2117720	18988.7	137.64	0	371.171	258.242		3494.25	2580990	1930560	10452.8	179.07	14886.6	253.868	345.028		3494.25	267110	245352	-2000000	-1.99983e+06	-2000000	-1.99931e+06	-1.99978e+06
3494.14	5651600	4630320	77438.1	336.191	0	578.316	89.4705		3494.14	2548720	2117720	18990.1	137.648	0	371.192	258.258		3494.14	2579650	1930560	10453.5	179.081	14887.5	253.883	345.05		3494.14	267839	245352	-2000000	-1.99983e+06	-2000000	-1.99931e+06	-1.99978e+06
3494.04	5650340	4630310	77443.8	336.211	0	578.35	89.4763		3494.04	2547790	2117710	18991.5	137.656	0	371.214	258.275		3494.04	2578350	1930570	10454.3	179.091	14888.5	253.898	345.072		3494.04	268542	245352	-2000000	-1.99983e+06	-2000000	-1.99931e+06	-1.99978e+06
3493.94	5649100	4630300	77449.5	336.231	0	578.384	89.4821		3493.94	2546850	2117710	18992.8	137.664	0	371.236	258.292		3493.94	2577080	1930570	10455	179.102	14889.5	253.913	345.095		3493.94	269220	245352	-2000000	-1.99983e+06	-2000000	-1.99931e+06	-1.99978e+06
3493.83	5647890	4630280	77455.1	336.251	0	578.418	89.4879		3493.83	2545910	2117710	18994.2	137.673	0	371.258	258.309		3493.83	2575830	1930570	10455.8	179.113	14890.4	253.928	345.117		3493.83	269876	245352	-2000000	-1.99983e+06	-2000000	-1.99931e+06	-1.99978e+06
3493.73	5646680	4630270	77460.8	336.271	0	578.452	89.4938		3493.73	2544980	2117710	18995.6	137.681	0	371.28	258.325		3493.73	2574610	1930580	10456.5	179.123	14891.4	253.943	345.139		3493.73	270511	245352	-2000000	-1.99983e+06	-2000000	-1.99931e+06	-1.99978e+06
3493.62	5645490	4630260	77466.5	336.29	0	578.486	89.4996		3493.62	2544050	2117710	18997	137.689	0	371.301	258.342		3493.62	2573410	1930580	10457.3	179.134	14892.4	253.958	345.162		3493.62	271127	245353	-2000000	-1.99983e+06	-2000000	-1.99931e+06	-1.99978e+06
3493.52	5644300	4630250	77472.1	336.31	0	578.52	89.5054		3493.52	2543120	2117700	18998.3	137.697	0	371.323	258.359		3493.52	2572210	1930590	10458	179.144	14893.3	253.973	345.184		3493.52	271727	245353	-2000000	-1.99983e+06	-2000000	-1.99931e+06	-1.99978e+06
3493.42	5643110	4630240	77477.8	336.33	0	578.554	89.5112		3493.42	2542200	2117700	18999.7	137.705	0	371.345	258.376		3493.42	2571020	1930590	10458.8	179.155	14894.3	253.988	345.206		3493.42	272312	245353	-2000000	-1.99983e+06	-2000000	-1.99931e+06	-1.99978e+06
3493.31	5641920	4630230	77483.4	336.35	0	578.588	89.517		3493.31	2541280	2117700	19001.1	137.713	0	371.367	258.392		3493.31	2569830	1930590	10459.5	179.166	14895.2	254.003	345.229		3493.31	272882	245353	-2000000	-1.99983e+06	-2000000	-1.99931e+06	-1.99978e+06
3493.21	5640730	4630220	77489.1	336.37	0	578.622	89.5228		3493.21	2540370	2117700	19002.5	137.722	0	371.389	258.409		3493.21	2568630	1930600	10460.3	179.176	14896.2	254.018	345.251		3493.21	273439	245353	-2000000	-1.99983e+06	-2000000	-1.99931e+06	-1.99978e+06
3493.11	5639540	4630210	77494.8	336.39	0	578.656	89.5286		3493.11	2539450	2117700	19003.9	137.73	0	371.411	258.426		3493.11	2567420	1930600	10461	179.187	14897.2	254.033	345.273		3493.11	273983	245353	-2000000	-1.99983e+06	-2000000	-1.99931e+06	-1.99978e+06
3493	5638340	4630200	77500.4	336.41	0	578.69	89.5345		3493	2538540	2117700	19005.2	137.738	0	371.432	258.443		3493	2566180	1930600	10461.8	179.198	14898.1	254.048	345.296		3493	274514	245353	-2000000	-1.99983e+06	-2000000	-1.99931e+06	-1.99978e+06
3492.9	5637150	4630190	77506.1	336.43	0	578.725	89.5403		3492.9	2537620	2117690	19006.6	137.746	0	371.454	258.459		3492.9	2564910	1930610	10462.6	179.208	14899.1	254.063	345.318		3492.9	275031	245353	-2000000	-1.99983e+06	-2000000	-1.99931e+06	-1.99978e+06
3492.8	5635960	4630180	77511.8	336.45	0	578.759	89.5461		3492.8	2536700	2117690	19008	137.754	0	371.476	258.476		3492.8	2563600	1930610	10463.3	179.219	14900	254.078	345.34		3492.8	275535	245353	-2000000	-1.99983e+06	-2000000	-1.99931e+06	-1.99978e+06
3492.69	5634770	4630170	77517.4	336.47	0	578.793	89.5519		3492.69	2535770	2117690	19009.4	137.762	0	371.498	258.493		3492.69	2562240	1930610	10464.1	179.23	14901	254.093	345.363		3492.69	276024	245353	-2000000	-1.99983e+06	-2000000	-1.99931e+06	-1.99978e+06
3492.59	5633580	4630160	77523.1	336.49	0	578.827	89.5577		3492.59	2534830	2117690	19010.8	137.771	0	371.52	258.51		3492.59	2560840	1930620	10464.8	179.24	14902	254.108	345.385		3492.59	276497	245353	-2000000	-1.99983e+06	-2000000	-1.99931e+06	-1.99978e+06
3492.48	5632410	4630140	77528.8	336.51	0	578.861	89.5636		3492.48	2533880	2117690	19012.1	137.779	0	371.542	258.526		3492.48	2559380	1930620	10465.6	179.251	14902.9	254.123	345.407		3492.48	276952	245353	-2000000	-1.99983e+06	-2000000	-1.99931e+06	-1.99978e+06
3492.38	5631260	4630130	77534.5	336.53	0	578.895	89.5694		3492.38	2532900	2117680	19013.5	137.787	0	371.563	258.543		3492.38	2557850	1930620	10466.3	179.262	14903.9	254.138	345.43		3492.38	277389	245353	-2000000	-1.99983e+06	-2000000	-1.99931e+06	-1.99978e+06
3492.28	5630110	4630120	77540.1	336.55	0	578.929	89.5752		3492.28	2531910	2117680	19014.9	137.795	0	371.585	258.56		3492.28	2556250	1930630	10467.1	179.272	14904.9	254.153	345.452		3492.28	277805	245353	-2000000	-1.99983e+06	-2000000	-1.99931e+06	-1.99978e+06
3492.17	5628990	4630110	77545.8	336.57	0	578.963	89.581		3492.17	2530890	2117680	19016.3	137.803	0	371.607	258.577		3492.17	2554570	1930630	10467.8	179.283	14905.8	254.168	345.474		3492.17	278198	245353	-2000000	-1.99983e+06	-2000000	-1.99931e+06	-1.99978e+06
3492.07	5627880	4630100	77551.5	336.59	0	578.997	89.5869		3492.07	2529840	2117680	19017.6	137.812	0	371.629	258.593		3492.07	2552820	1930630	10468.6	179.293	14906.8	254.183	345.497		3492.07	278568	245354	-2000000	-1.99983e+06	-2000000	-1.99931e+06	-1.99978e+06
3491.97	5626790	4630090	77557.1	336.61	0	579.031	89.5927		3491.97	2528750	2117680	19019	137.82	0	371.651	258.61		3491.97	2550990	1930640	10469.3	179.304	14907.7	254.198	345.519		3491.97	278912	245354	-2000000	-1.99983e+06	-2000000	-1.99931e+06	-1.99978e+06
3491.86	5625720	4630080	77562.8	336.63	0	579.065	89.5985		3491.86	2527630	2117670	19020.4	137.828	0	371.673	258.627		3491.86	2549070	1930640	10470.1	179.315	14908.7	254.212	345.541		3491.86	279230	245354	-2000000	-1.99983e+06	-2000000	-1.99931e+06	-1.99978e+06
3491.76	5624680	4630070	77568.5	336.65	0	579.099	89.6043		3491.76	2526470	2117670	19021.8	137.836	0	371.694	258.644		3491.76	2547060	1930650	10470.9	179.325	14909.7	254.227	345.564		3491.76	279521	245354	-2000000	-1.99983e+06	-2000000	-1.99931e+06	-1.99978e+06
3491.66	5623640	4630060	77574.2	336.67	0	579.133	89.6102		3491.66	2525270	2117670	19023.2	137.844	0	371.716	258.66		3491.66	2544980	1930650	10471.6	179.336	14910.6	254.242	345.586		3491.66	279785	245354	-2000000	-1.99983e+06	-2000000	-1.99931e+06	-1.99978e+06
3491.55	5622630	4630050	77579.8	336.69	0	579.167	89.616		3491.55	2524020	2117670	19024.5	137.852	0	371.738	258.677		3491.55	2542810	1930650	10472.4	179.347	14911.6	254.257	345.609		3491.55	280021	245354	-2000000	-1.99983e+06	-2000000	-1.99931e+06	-1.99978e+06
3491.45	5621620	4630040	77585.5	336.71	0	579.201	89.6218		3491.45	2522710	2117670	19025.9	137.861	0	371.76	258.694		3491.45	2540570	1930660	10473.1	179.357	14912.6	254.272	345.631		3491.45	280230	245354	-2000000	-1.99983e+06	-2000000	-1.99931e+06	-1.99978e+06
3491.35	5620630	4630030	77591.2	336.73	0	579.235	89.6276		3491.35	2521360	2117660	19027.3	137.869	0	371.782	258.711		3491.35	2538250	1930660	10473.9	179.368	14913.5	254.287	345.653		3491.35	280414	245354	-2000000	-1.99983e+06	-2000000	-1.99931e+06	-1.99978e+06
3491.24	5619640	4630020	77596.9	336.75	0	579.269	89.6335		3491.24	2519950	2117660	19028.7	137.877	0	371.804	258.727		3491.24	2535870	1930660	10474.6	179.379	14914.5	254.302	345.676		3491.24	280573	245354	-2000000	-1.99983e+06	-2000000	-1.99931e+06	-1.99978e+06
3491.14	5618650	4630000	77602.5	336.77	0	579.303	89.6393		3491.14	2518480	2117660	19030.1	137.885	0	371.826	258.744		3491.14	2533420	1930670	10475.4	179.389	14915.5	254.317	345.698		3491.14	280710	245354	-2000000	-1.99983e+06	-2000000	-1.99931e+06	-1.99978e+06
3491.03	5617660	4629990	77608.2	336.79	0	579.338	89.6451		3491.03	2516950	2117660	19031.5	137.893	0	371.847	258.761		3491.03	2530920	1930670	10476.1	179.4	14916.4	254.332	345.72		3491.03	280827	245354	-2000000	-1.99983e+06	-2000000	-1.99931e+06	-1.99978e+06
3490.93	5616670	4629980	77613.9	336.81	0	579.372	89.651		3490.93	2515370	2117660	19032.8	137.902	0	371.869	258.778		3490.93	2528370	1930670	10476.9	179.411	14917.4	254.347	345.743		3490.93	280928	245354	-2000000	-1.99983e+06	-2000000	-1.99931e+06	-1.99978e+06
3490.83	5615660	4629970	77619.6	336.83	0	579.406	89.6568		3490.83	2513720	2117650	19034.2	137.91	0	371.891	258.795		3490.83	2525790	1930680	10477.7	179.421	14918.3	254.362	345.765		3490.83	281015	245354	-2000000	-1.99983e+06	-2000000	-1.99931e+06	-1.99978e+06
3490.72	5614650	4629960	77625.3	336.85	0	579.44	89.6626		3490.72	2512010	2117650	19035.6	137.918	0	371.913	258.811		3490.72	2523170	1930680	10478.4	179.432	14919.3	254.377	345.788		3490.72	281094	245354	-2000000	-1.99983e+06	-2000000	-1.99931e+06	-1.99978e+06
3490.62	5613610	4629950	77630.9	336.87	0	579.474	89.6684		3490.62	2510240	2117650	19037	137.926	0	371.935	258.828		3490.62	2520520	1930680	10479.2	179.443	14920.3	254.392	345.81		3490.62	281168	245354	-2000000	-1.99983e+06	-2000000	-1.99931e+06	-1.99978e+06
3490.52	5612560	4629940	77636.6	336.89	0	579.508	89.6743		3490.52	2508410	2117650	19038.4	137.934	0	371.957	258.845		3490.52	2517860	1930690	10479.9	179.453	14921.2	254.407	345.832		3490.52	281241	245355	-2000000	-1.99983e+06	-2000000	-1.99931e+06	-1.99978e+06
3490.41	5611480	4629930	77642.3	336.91	0	579.542	89.6801		3490.41	2506520	2117650	19039.7	137.943	0	371.979	258.862		3490.41	2515190	1930690	10480.7	179.464	14922.2	254.422	345.855		3490.41	281318	245355	-2000000	-1.99983e+06	-2000000	-1.99931e+06	-1.99978e+06
3490.31	5610380	4629920	77648	336.93	0	579.576	89.6859		3490.31	2504580	2117650	19041.1	137.951	0	372.001	258.878		3490.31	2512520	1930690	10481.4	179.475	14923.2	254.437	345.877		3490.31	281404	245355	-2000000	-1.99983e+06	-2000000	-1.99931e+06	-1.99978e+06
3490.21	5609260	4629910	77653.7	336.95	0	579.61	89.6918		3490.21	2502580	2117640	19042.5	137.959	0	372.022	258.895		3490.21	2509850	1930700	10482.2	179.485	14924.1	254.452	345.899		3490.21	281503	245355	-2000000	-1.99983e+06	-2000000	-1.99931e+06	-1.99978e+06
3490.1	5608110	4629900	77659.4	336.97	0	579.644	89.6976		3490.1	2500540	2117640	19043.9	137.967	0	372.044	258.912		3490.1	2507200	1930700	10483	179.496	14925.1	254.467	345.922		3490.1	281619	245355	-2000000	-1.99983e+06	-2000000	-1.99931e+06	-1.99978e+06
3490	5606950	4629890	77665	336.99	0	579.679	89.7034		3490	2498460	2117640	19045.3	137.975	0	372.066	258.929		3490	2504560	1930710	10483.7	179.507	14926.1	254.482	345.944		3490	281758	245355	-2000000	-1.99983e+06	-2000000	-1.99931e+06	-1.99978e+06
3489.89	5605770	4629880	77670.7	337.01	0	579.713	89.7093		3489.89	2496340	2117640	19046.7	137.984	0	372.088	258.946		3489.89	2501930	1930710	10484.5	179.517	14927	254.497	345.967		3489.89	281923	245355	-2000000	-1.99983e+06	-2000000	-1.99931e+06	-1.99978e+06
3489.79	5604570	4629870	77676.4	337.03	0	579.747	89.7151		3489.79	2494190	2117640	19048	137.992	0	372.11	258.962		3489.79	2499340	1930710	10485.2	179.528	14928	254.512	345.989		3489.79	282119	245355	-2000000	-1.99983e+06	-2000000	-1.99931e+06	-1.99978e+06
3489.69	5603370	4629850	77682.1	337.05	0	579.781	89.721		3489.69	2492010	2117630	19049.4	138	0	372.132	258.979		3489.69	2496770	1930720	10486	179.539	14928.9	254.527	346.011		3489.69	282350	245355	-2000000	-1.99983e+06	-2000000	-1.99931e+06	-1.99978e+06
3489.58	5602160	4629840	77687.8	337.07	0	579.815	89.7268		3489.58	2489820	2117630	19050.8	138.008	0	372.154	258.996		3489.58	2494230	1930720	10486.7	179.549	14929.9	254.542	346.034		3489.58	282620	245355	-2000000	-1.99983e+06	-2000000	-1.99931e+06	-1.99978e+06
3489.48	5600960	4629830	77693.5	337.09	0	579.849	89.7326		3489.48	2487620	2117630	19052.2	138.016	0	372.176	259.013		3489.48	2491730	1930720	10487.5	179.56	14930.9	254.557	346.056		3489.48	282933	245355	-2000000	-1.99983e+06	-2000000	-1.99931e+06	-1.99978e+06
3489.38	5599760	4629820	77699.2	337.111	0	579.883	89.7385		3489.38	2485410	2117630	19053.6	138.025	0	372.198	259.03		3489.38	2489270	1930730	10488.3	179.571	14931.8	254.572	346.079		3489.38	283293	245355	-2000000	-1.99983e+06	-2000000	-1.99931e+06	-1.99978e+06
3489.27	5598590	4629810	77704.8	337.131	0	579.917	89.7443		3489.27	2483210	2117630	19055	138.033	0	372.219	259.046		3489.27	2486850	1930730	10489	179.581	14932.8	254.587	346.101		3489.27	283704	245355	-2000000	-1.99983e+06	-2000000	-1.99931e+06	-1.99978e+06
3489.17	5597430	4629800	77710.5	337.151	0	579.952	89.7501		3489.17	2481020	2117620	19056.3	138.041	0	372.241	259.063		3489.17	2484480	1930730	10489.8	179.592	14933.8	254.602	346.124		3489.17	284169	245355	-2000000	-1.99983e+06	-2000000	-1.99931e+06	-1.99978e+06
3489.07	5596320	4629790	77716.2	337.171	0	579.986	89.756		3489.07	2478850	2117620	19057.7	138.049	0	372.263	259.08		3489.07	2482170	1930740	10490.5	179.603	14934.7	254.617	346.146		3489.07	284694	245356	-2000000	-1.99983e+06	-2000000	-1.99931e+06	-1.99978e+06
3488.96	5595240	4629780	77721.9	337.191	0	580.02	89.7618		3488.96	2476700	2117620	19059.1	138.057	0	372.285	259.097		3488.96	2479900	1930740	10491.3	179.613	14935.7	254.632	346.168		3488.96	285282	245356	-2000000	-1.99983e+06	-2000000	-1.99931e+06	-1.99978e+06
3488.86	5594210	4629770	77727.6	337.211	0	580.054	89.7677		3488.86	2474590	2117620	19060.5	138.066	0	372.307	259.114		3488.86	2477700	1930740	10492	179.624	14936.7	254.647	346.191		3488.86	285937	245356	-2000000	-1.99983e+06	-2000000	-1.99931e+06	-1.99978e+06
3488.75	5593240	4629760	77733.3	337.231	0	580.088	89.7735		3488.75	2472510	2117620	19061.9	138.074	0	372.329	259.13		3488.75	2475570	1930750	10492.8	179.635	14937.6	254.662	346.213		3488.75	286665	245356	-2000000	-1.99983e+06	-2000000	-1.99931e+06	-1.99978e+06
3488.65	5592340	4629750	77739	337.251	0	580.122	89.7794		3488.65	2470480	2117610	19063.3	138.082	0	372.351	259.147		3488.65	2473510	1930750	10493.6	179.645	14938.6	254.677	346.236		3488.65	287469	245356	-2000000	-1.99983e+06	-2000000	-1.99931e+06	-1.99978e+06
3488.55	5591500	4629740	77744.7	337.271	0	580.156	89.7852		3488.55	2468490	2117610	19064.6	138.09	0	372.373	259.164		3488.55	2471530	1930750	10494.3	179.656	14939.6	254.692	346.258		3488.55	288354	245356	-2000000	-1.99983e+06	-2000000	-1.99931e+06	-1.99978e+06
3488.44	5590730	4629730	77750.4	337.291	0	580.191	89.791		3488.44	2466560	2117610	19066	138.098	0	372.395	259.181		3488.44	2469640	1930760	10495.1	179.667	14940.5	254.707	346.281		3488.44	289326	245356	-2000000	-1.99983e+06	-2000000	-1.99931e+06	-1.99978e+06
3488.34	5590040	4629720	77756.1	337.311	0	580.225	89.7969		3488.34	2464680	2117610	19067.4	138.107	0	372.417	259.198		3488.34	2467840	1930760	10495.8	179.677	14941.5	254.722	346.303		3488.34	290387	245356	-2000000	-1.99983e+06	-2000000	-1.99931e+06	-1.99978e+06
3488.24	5589430	4629700	77761.8	337.331	0	580.259	89.8027		3488.24	2462850	2117610	19068.8	138.115	0	372.438	259.215		3488.24	2466150	1930770	10496.6	179.688	14942.5	254.737	346.325		3488.24	291543	245356	-2000000	-1.99983e+06	-2000000	-1.99931e+06	-1.99978e+06
3488.13	5588910	4629690	77767.5	337.351	0	580.293	89.8086		3488.13	2461080	2117610	19070.2	138.123	0	372.46	259.231		3488.13	2464570	1930770	10497.3	179.699	14943.4	254.752	346.348		3488.13	292798	245356	-2000000	-1.99983e+06	-2000000	-1.99931e+06	-1.99978e+06
3488.03	5588460	4629680	77773.2	337.371	0	580.327	89.8144		3488.03	2459370	2117600	19071.6	138.131	0	372.482	259.248		3488.03	2463100	1930770	10498.1	179.71	14944.4	254.767	346.37		3488.03	294154	245356	-2000000	-1.99983e+06	-2000000	-1.99931e+06	-1.99978e+06
3487.93	5588100	4629670	77778.9	337.391	0	580.362	89.8203		3487.93	2457710	2117600	19073	138.139	0	372.504	259.265		3487.93	2461760	1930780	10498.9	179.72	14945.4	254.782	346.393		3487.93	295615	245356	-2000000	-1.99983e+06	-2000000	-1.99931e+06	-1.99978e+06
3487.82	5587820	4629660	77784.6	337.411	0	580.396	89.8261		3487.82	2456110	2117600	19074.3	138.148	0	372.526	259.282		3487.82	2460550	1930780	10499.6	179.731	14946.3	254.797	346.415		3487.82	297183	245356	-2000000	-1.99983e+06	-2000000	-1.99931e+06	-1.99978e+06
3487.72	5587610	4629650	77790.2	337.431	0	580.43	89.832		3487.72	2454570	2117600	19075.7	138.156	0	372.548	259.299		3487.72	2459480	1930780	10500.4	179.742	14947.3	254.812	346.438		3487.72	298858	245356	-2000000	-1.99983e+06	-2000000	-1.99931e+06	-1.99978e+06
3487.62	5587470	4629640	77795.9	337.451	0	580.464	89.8378		3487.62	2453080	2117600	19077.1	138.164	0	372.57	259.315		3487.62	2458540	1930790	10501.1	179.752	14948.3	254.827	346.46		3487.62	300639	245356	-2000000	-1.99983e+06	-2000000	-1.99931e+06	-1.99978e+06
3487.51	5587390	4629630	77801.6	337.471	0	580.498	89.8437		3487.51	2451640	2117590	19078.5	138.172	0	372.592	259.332		3487.51	2457760	1930790	10501.9	179.763	14949.2	254.842	346.483		3487.51	302527	245357	-2000000	-1.99983e+06	-2000000	-1.99931e+06	-1.99978e+06
3487.41	5587370	4629620	77807.4	337.492	0	580.532	89.8495		3487.41	2450250	2117590	19079.9	138.18	0	372.614	259.349		3487.41	2457130	1930790	10502.7	179.774	14950.2	254.858	346.505		3487.41	304517	245357	-2000000	-1.99983e+06	-2000000	-1.99931e+06	-1.99978e+06
3487.3	5587400	4629610	77813	337.512	0	580.567	89.8554		3487.3	2448910	2117590	19081.3	138.189	0	372.636	259.366		3487.3	2456640	1930800	10503.4	179.784	14951.2	254.873	346.527		3487.3	306605	245357	-2000000	-1.99983e+06	-2000000	-1.99931e+06	-1.99978e+06
3487.2	5587470	4629600	77818.8	337.532	0	580.601	89.8612		3487.2	2447620	2117590	19082.7	138.197	0	372.658	259.383		3487.2	2456320	1930800	10504.2	179.795	14952.1	254.888	346.55		3487.2	308786	245357	-2000000	-1.99983e+06	-2000000	-1.99931e+06	-1.99978e+06
3487.1	5587570	4629590	77824.5	337.552	0	580.635	89.8671		3487.1	2446380	2117590	19084	138.205	0	372.68	259.4		3487.1	2456140	1930800	10504.9	179.806	14953.1	254.903	346.572		3487.1	311052	245357	-2000000	-1.99983e+06	-2000000	-1.99931e+06	-1.99978e+06
3486.99	5587680	4629580	77830.2	337.572	0	580.669	89.8729		3486.99	2445180	2117580	19085.4	138.213	0	372.702	259.417		3486.99	2456120	1930810	10505.7	179.816	14954.1	254.918	346.595		3486.99	313394	245357	-2000000	-1.99983e+06	-2000000	-1.99931e+06	-1.99978e+06
3486.89	5587810	4629560	77835.9	337.592	0	580.703	89.8788		3486.89	2444030	2117580	19086.8	138.222	0	372.724	259.433		3486.89	2456240	1930810	10506.4	179.827	14955	254.933	346.617		3486.89	315802	245357	-2000000	-1.99983e+06	-2000000	-1.99931e+06	-1.99978e+06
3486.79	5587930	4629550	77841.6	337.612	0	580.738	89.8846		3486.79	2442930	2117580	19088.2	138.23	0	372.746	259.45		3486.79	2456510	1930820	10507.2	179.838	14956	254.948	346.64		3486.79	318265	245357	-2000000	-1.99983e+06	-2000000	-1.99931e+06	-1.99978e+06
3486.68	5588040	4629540	77847.3	337.632	0	580.772	89.8905		3486.68	2441880	2117580	19089.6	138.238	0	372.767	259.467		3486.68	2456920	1930820	10508	179.848	14957	254.963	346.662		3486.68	320769	245357	-2000000	-1.99983e+06	-2000000	-1.99931e+06	-1.99978e+06
3486.58	5588120	4629530	77853	337.652	0	580.806	89.8963		3486.58	2440890	2117580	19091	138.246	0	372.789	259.484		3486.58	2457460	1930820	10508.7	179.859	14957.9	254.978	346.685		3486.58	323300	245357	-2000000	-1.99983e+06	-2000000	-1.99931e+06	-1.99978e+06
3486.48	5588170	4629520	77858.7	337.672	0	580.84	89.9022		3486.48	2439940	2117570	19092.4	138.254	0	372.811	259.501		3486.48	2458130	1930830	10509.5	179.87	14958.9	254.993	346.707		3486.48	325845	245357	-2000000	-1.99983e+06	-2000000	-1.99931e+06	-1.99978e+06
3486.37	5588180	4629510	77864.4	337.692	0	580.875	89.908		3486.37	2439060	2117570	19093.8	138.263	0	372.833	259.518		3486.37	2458910	1930830	10510.2	179.881	14959.9	255.008	346.73		3486.37	328387	245357	-2000000	-1.99983e+06	-2000000	-1.99931e+06	-1.99978e+06
3486.27	5588140	4629500	77870.1	337.712	0	580.909	89.9139		3486.27	2438240	2117570	19095.1	138.271	0	372.855	259.534		3486.27	2459800	1930830	10511	179.891	14960.8	255.023	346.752		3486.27	330912	245357	-2000000	-1.99983e+06	-2000000	-1.99931e+06	-1.99978e+06
3486.16	5588040	4629490	77875.8	337.733	0	580.943	89.9197		3486.16	2437480	2117570	19096.5	138.279	0	372.877	259.551		3486.16	2460780	1930840	10511.8	179.902	14961.8	255.038	346.775		3486.16	333402	245357	-2000000	-1.99983e+06	-2000000	-1.99931e+06	-1.99978e+06
3486.06	5587870	4629480	77881.5	337.753	0	580.977	89.9256		3486.06	2436800	2117570	19097.9	138.287	0	372.899	259.568		3486.06	2461850	1930840	10512.5	179.913	14962.8	255.053	346.797		3486.06	335843	245357	-2000000	-1.99983e+06	-2000000	-1.99931e+06	-1.99978e+06
3485.96	5587640	4629470	77887.2	337.773	0	581.011	89.9314		3485.96	2436180	2117560	19099.3	138.296	0	372.921	259.585		3485.96	2462990	1930840	10513.3	179.923	14963.7	255.068	346.82		3485.96	338217	245358	-2000000	-1.99983e+06	-2000000	-1.99931e+06	-1.99978e+06
3485.85	5587340	4629460	77892.9	337.793	0	581.046	89.9373		3485.85	2435650	2117560	19100.7	138.304	0	372.943	259.602		3485.85	2464190	1930850	10514	179.934	14964.7	255.083	346.842		3485.85	340511	245358	-2000000	-1.99983e+06	-2000000	-1.99931e+06	-1.99978e+06
3485.75	5586960	4629450	77898.6	337.813	0	581.08	89.9432		3485.75	2435200	2117560	19102.1	138.312	0	372.965	259.619		3485.75	2465440	1930850	10514.8	179.945	14965.7	255.098	346.865		3485.75	342707	245358	-2000000	-1.99983e+06	-2000000	-1.99931e+06	-1.99978e+06
3485.65	5586520	4629440	77904.3	337.833	0	581.114	89.949		3485.65	2434830	2117560	19103.5	138.32	0	372.987	259.636		3485.65	2466720	1930850	10515.6	179.956	14966.6	255.113	346.887		3485.65	344794	245358	-2000000	-1.99983e+06	-2000000	-1.99931e+06	-1.99978e+06
3485.54	5586000	4629430	77910.1	337.853	0	581.148	89.9549		3485.54	2434560	2117560	19104.9	138.329	0	373.009	259.652		3485.54	2468020	1930860	10516.3	179.966	14967.6	255.128	346.909		3485.54	346755	245358	-2000000	-1.99983e+06	-2000000	-1.99931e+06	-1.99978e+06
3485.44	5585420	4629420	77915.8	337.873	0	581.183	89.9607		3485.44	2434370	2117560	19106.2	138.337	0	373.031	259.669		3485.44	2469320	1930860	10517.1	179.977	14968.6	255.143	346.932		3485.44	348580	245358	-2000000	-1.99983e+06	-2000000	-1.99931e+06	-1.99978e+06
3485.34	5584770	4629400	77921.5	337.893	0	581.217	89.9666		3485.34	2434290	2117550	19107.6	138.345	0	373.053	259.686		3485.34	2470630	1930860	10517.8	179.988	14969.5	255.158	346.954		3485.34	350256	245358	-2000000	-1.99983e+06	-2000000	-1.99931e+06	-1.99978e+06
3485.23	5584060	4629390	77927.2	337.913	0	581.251	89.9725		3485.23	2434300	2117550	19109	138.353	0	373.075	259.703		3485.23	2471920	1930870	10518.6	179.998	14970.5	255.173	346.977		3485.23	351774	245358	-2000000	-1.99983e+06	-2000000	-1.99931e+06	-1.99978e+06
3485.13	5583290	4629380	77932.9	337.934	0	581.285	89.9783		3485.13	2434400	2117550	19110.4	138.361	0	373.097	259.72		3485.13	2473180	1930870	10519.4	180.009	14971.5	255.188	346.999		3485.13	353124	245358	-2000000	-1.99983e+06	-2000000	-1.99931e+06	-1.99978e+06
3485.02	5582480	4629370	77938.6	337.954	0	581.32	89.9842		3485.02	2434610	2117550	19111.8	138.37	0	373.119	259.737		3485.02	2474410	1930880	10520.1	180.02	14972.5	255.204	347.022		3485.02	354298	245358	-2000000	-1.99983e+06	-2000000	-1.99931e+06	-1.99978e+06
3484.92	5581620	4629360	77944.3	337.974	0	581.354	89.9901		3484.92	2434910	2117550	19113.2	138.378	0	373.141	259.754		3484.92	2475590	1930880	10520.9	180.031	14973.4	255.219	347.044		3484.92	355289	245358	-2000000	-1.99983e+06	-2000000	-1.99931e+06	-1.99978e+06
3484.82	5580730	4629350	77950.1	337.994	0	581.388	89.9959		3484.82	2435320	2117540	19114.6	138.386	0	373.163	259.771		3484.82	2476720	1930880	10521.6	180.041	14974.4	255.234	347.067		3484.82	356094	245358	-2000000	-1.99983e+06	-2000000	-1.99931e+06	-1.99978e+06
3484.71	5579810	4629340	77955.8	338.014	0	581.422	90.0018		3484.71	2435820	2117540	19116	138.394	0	373.185	259.787		3484.71	2477800	1930890	10522.4	180.052	14975.4	255.249	347.09		3484.71	356708	245358	-2000000	-1.99983e+06	-2000000	-1.99931e+06	-1.99978e+06
3484.61	5578870	4629330	77961.5	338.034	0	581.457	90.0076		3484.61	2436410	2117540	19117.4	138.403	0	373.207	259.804		3484.61	2478820	1930890	10523.2	180.063	14976.3	255.264	347.112		3484.61	357130	245358	-2000000	-1.99983e+06	-2000000	-1.99931e+06	-1.99978e+06
3484.51	5577910	4629320	77967.2	338.054	0	581.491	90.0135		3484.51	2437090	2117540	19118.8	138.411	0	373.229	259.821		3484.51	2479780	1930890	10523.9	180.073	14977.3	255.279	347.135		3484.51	357359	245358	-2000000	-1.99983e+06	-2000000	-1.99931e+06	-1.99978e+06
3484.4	5576940	4629310	77972.9	338.074	0	581.525	90.0194		3484.4	2437850	2117540	19120.1	138.419	0	373.251	259.838		3484.4	2480680	1930900	10524.7	180.084	14978.3	255.294	347.157		3484.4	357396	245359	-2000000	-1.99983e+06	-2000000	-1.99931e+06	-1.99978e+06
3484.3	5575970	4629300	77978.6	338.095	0	581.56	90.0252		3484.3	2438690	2117530	19121.5	138.427	0	373.273	259.855		3484.3	2481510	1930900	10525.5	180.095	14979.2	255.309	347.18		3484.3	357243	245359	-2000000	-1.99983e+06	-2000000	-1.99931e+06	-1.99978e+06
3484.2	5575000	4629290	77984.4	338.115	0	581.594	90.0311		3484.2	2439590	2117530	19122.9	138.436	0	373.295	259.872		3484.2	2482290	1930900	10526.2	180.106	14980.2	255.324	347.202		3484.2	356905	245359	-2000000	-1.99983e+06	-2000000	-1.99931e+06	-1.99978e+06
3484.09	5574040	4629280	77990.1	338.135	0	581.628	90.037		3484.09	2440560	2117530	19124.3	138.444	0	373.317	259.889		3484.09	2483010	1930910	10527	180.116	14981.2	255.339	347.225		3484.09	356387	245359	-2000000	-1.99983e+06	-2000000	-1.99931e+06	-1.99978e+06
3483.99	5573080	4629260	77995.8	338.155	0	581.662	90.0428		3483.99	2441580	2117530	19125.7	138.452	0	373.339	259.906		3483.99	2483680	1930910	10527.7	180.127	14982.2	255.354	347.247		3483.99	355695	245359	-2000000	-1.99983e+06	-2000000	-1.99931e+06	-1.99978e+06
3483.89	5572140	4629250	78001.5	338.175	0	581.697	90.0487		3483.89	2442640	2117530	19127.1	138.46	0	373.361	259.922		3483.89	2484310	1930910	10528.5	180.138	14983.1	255.369	347.27		3483.89	354837	245359	-2000000	-1.99983e+06	-2000000	-1.99931e+06	-1.99978e+06
3483.78	5571210	4629240	78007.2	338.195	0	581.731	90.0546		3483.78	2443720	2117520	19128.5	138.469	0	373.383	259.939		3483.78	2484890	1930920	10529.3	180.148	14984.1	255.384	347.292		3483.78	353821	245359	-2000000	-1.99983e+06	-2000000	-1.99931e+06	-1.99978e+06
3483.68	5570300	4629230	78013	338.215	0	581.765	90.0604		3483.68	2444820	2117520	19129.9	138.477	0	373.405	259.956		3483.68	2485440	1930920	10530	180.159	14985.1	255.399	347.315		3483.68	352656	245359	-2000000	-1.99983e+06	-2000000	-1.99931e+06	-1.99978e+06
3483.57	5569410	4629220	78018.7	338.235	0	581.8	90.0663		3483.57	2445920	2117520	19131.3	138.485	0	373.427	259.973		3483.57	2485970	1930920	10530.8	180.17	14986	255.415	347.337		3483.57	351353	245359	-2000000	-1.99983e+06	-2000000	-1.99931e+06	-1.99978e+06
3483.47	5568540	4629210	78024.4	338.256	0	581.834	90.0722		3483.47	2447000	2117520	19132.7	138.493	0	373.449	259.99		3483.47	2486470	1930930	10531.5	180.181	14987	255.43	347.36		3483.47	349921	245359	-2000000	-1.99983e+06	-2000000	-1.99931e+06	-1.99978e+06
3483.37	5567690	4629200	78030.1	338.276	0	581.868	90.0781		3483.37	2448060	2117520	19134.1	138.501	0	373.471	260.007		3483.37	2486960	1930930	10532.3	180.191	14988	255.445	347.382		3483.37	348372	245359	-2000000	-1.99983e+06	-2000000	-1.99931e+06	-1.99978e+06
3483.26	5566860	4629190	78035.9	338.296	0	581.902	90.0839		3483.26	2449070	2117520	19135.5	138.51	0	373.493	260.024		3483.26	2487450	1930940	10533.1	180.202	14988.9	255.46	347.405		3483.26	346715	245359	-2000000	-1.99983e+06	-2000000	-1.99931e+06	-1.99978e+06
3483.16	5566060	4629180	78041.6	338.316	0	581.937	90.0898		3483.16	2450030	2117510	19136.8	138.518	0	373.515	260.041		3483.16	2487930	1930940	10533.8	180.213	14989.9	255.475	347.427		3483.16	344963	245359	-2000000	-1.99983e+06	-2000000	-1.99931e+06	-1.99978e+06
3483.06	5565280	4629170	78047.3	338.336	0	581.971	90.0957		3483.06	2450920	2117510	19138.2	138.526	0	373.537	260.058		3483.06	2488420	1930940	10534.6	180.224	14990.9	255.49	347.45		3483.06	343126	245359	-2000000	-1.99983e+06	-2000000	-1.99931e+06	-1.99978e+06
3482.95	5564520	4629160	78053	338.356	0	582.005	90.1016		3482.95	2451730	2117510	19139.6	138.534	0	373.559	260.075		3482.95	2488920	1930950	10535.4	180.234	14991.9	255.505	347.473		3482.95	341212	245360	-2000000	-1.99983e+06	-2000000	-1.99931e+06	-1.99978e+06
3482.85	5563790	4629150	78058.8	338.376	0	582.04	90.1074		3482.85	2452440	2117510	19141	138.543	0	373.581	260.091		3482.85	2489430	1930950	10536.1	180.245	14992.8	255.52	347.495		3482.85	339233	245360	-2000000	-1.99983e+06	-2000000	-1.99931e+06	-1.99978e+06
3482.75	5563090	4629140	78064.5	338.397	0	582.074	90.1133		3482.75	2453050	2117510	19142.4	138.551	0	373.603	260.108		3482.75	2489950	1930950	10536.9	180.256	14993.8	255.535	347.518		3482.75	337197	245360	-2000000	-1.99983e+06	-2000000	-1.99931e+06	-1.99978e+06
3482.64	5562430	4629130	78070.2	338.417	0	582.108	90.1192		3482.64	2453540	2117500	19143.8	138.559	0	373.625	260.125		3482.64	2490490	1930960	10537.6	180.266	14994.8	255.55	347.54		3482.64	335112	245360	-2000000	-1.99983e+06	-2000000	-1.99931e+06	-1.99978e+06
3482.54	5561800	4629120	78076	338.437	0	582.143	90.1251		3482.54	2453920	2117500	19145.2	138.567	0	373.647	260.142		3482.54	2491050	1930960	10538.4	180.277	14995.7	255.565	347.563		3482.54	332986	245360	-2000000	-1.99983e+06	-2000000	-1.99931e+06	-1.99978e+06
3482.43	5561210	4629100	78081.7	338.457	0	582.177	90.1309		3482.43	2454180	2117500	19146.6	138.576	0	373.669	260.159		3482.43	2491630	1930960	10539.2	180.288	14996.7	255.58	347.585		3482.43	330825	245360	-2000000	-1.99983e+06	-2000000	-1.99931e+06	-1.99978e+06
3482.33	5560670	4629090	78087.4	338.477	0	582.211	90.1368		3482.33	2454300	2117500	19148	138.584	0	373.691	260.176		3482.33	2492230	1930970	10539.9	180.299	14997.7	255.596	347.608		3482.33	328634	245360	-2000000	-1.99983e+06	-2000000	-1.99931e+06	-1.99978e+06
3482.23	5560180	4629080	78093.1	338.497	0	582.246	90.1427		3482.23	2454300	2117500	19149.4	138.592	0	373.713	260.193		3482.23	2492850	1930970	10540.7	180.309	14998.7	255.611	347.63		3482.23	326417	245360	-2000000	-1.99983e+06	-2000000	-1.99931e+06	-1.99978e+06
3482.12	5559740	4629070	78098.9	338.518	0	582.28	90.1486		3482.12	2454180	2117490	19150.8	138.6	0	373.735	260.21		3482.12	2493490	1930970	10541.5	180.32	14999.6	255.626	347.653		3482.12	324178	245360	-2000000	-1.99983e+06	-2000000	-1.99931e+06	-1.99978e+06
3482.02	5559360	4629060	78104.6	338.538	0	582.314	90.1544		3482.02	2453930	2117490	19152.2	138.609	0	373.757	260.227		3482.02	2494160	1930980	10542.2	180.331	15000.6	255.641	347.676		3482.02	321920	245360	-2000000	-1.99983e+06	-2000000	-1.99931e+06	-1.99978e+06
3481.92	5559050	4629050	78110.3	338.558	0	582.349	90.1603		3481.92	2453570	2117490	19153.6	138.617	0	373.779	260.244		3481.92	2494840	1930980	10543	180.342	15001.6	255.656	347.698		3481.92	319642	245360	-2000000	-1.99983e+06	-2000000	-1.99931e+06	-1.99978e+06
3481.81	5558800	4629040	78116.1	338.578	0	582.383	90.1662		3481.81	2453090	2117490	19155	138.625	0	373.801	260.261		3481.81	2495540	1930980	10543.7	180.352	15002.5	255.671	347.721		3481.81	317347	245360	-2000000	-1.99983e+06	-2000000	-1.99931e+06	-1.99978e+06
3481.71	5558630	4629030	78121.8	338.598	0	582.418	90.1721		3481.71	2452510	2117490	19156.4	138.633	0	373.823	260.277		3481.71	2496270	1930990	10544.5	180.363	15003.5	255.686	347.743		3481.71	315032	245360	-2000000	-1.99983e+06	-2000000	-1.99931e+06	-1.99978e+06
3481.61	5558530	4629020	78127.5	338.618	0	582.452	90.178		3481.61	2451840	2117480	19157.8	138.642	0	373.845	260.294		3481.61	2497010	1930990	10545.3	180.374	15004.5	255.701	347.766		3481.61	312697	245360	-2000000	-1.99983e+06	-2000000	-1.99931e+06	-1.99978e+06
3481.5	5558510	4629010	78133.3	338.639	0	582.486	90.1838		3481.5	2451080	2117480	19159.1	138.65	0	373.867	260.311		3481.5	2497780	1931000	10546	180.385	15005.5	255.716	347.788		3481.5	310339	245360	-2000000	-1.99983e+06	-2000000	-1.99931e+06	-1.99978e+06
3481.4	5558560	4629000	78139	338.659	0	582.521	90.1897		3481.4	2450250	2117480	19160.5	138.658	0	373.889	260.328		3481.4	2498570	1931000	10546.8	180.395	15006.4	255.731	347.811		3481.4	307956	245361	-2000000	-1.99983e+06	-2000000	-1.99931e+06	-1.99978e+06
3481.29	5558690	4628990	78144.8	338.679	0	582.555	90.1956		3481.29	2449360	2117480	19161.9	138.667	0	373.911	260.345		3481.29	2499380	1931000	10547.6	180.406	15007.4	255.747	347.834		3481.29	305546	245361	-2000000	-1.99983e+06	-2000000	-1.99931e+06	-1.99978e+06
3481.19	5558890	4628980	78150.5	338.699	0	582.589	90.2015		3481.19	2448420	2117480	19163.3	138.675	0	373.933	260.362		3481.19	2500210	1931010	10548.3	180.417	15008.4	255.762	347.856		3481.19	303106	245361	-2000000	-1.99983e+06	-2000000	-1.99931e+06	-1.99978e+06
3481.09	5559170	4628970	78156.2	338.719	0	582.624	90.2074		3481.09	2447430	2117480	19164.7	138.683	0	373.955	260.379		3481.09	2501060	1931010	10549.1	180.428	15009.3	255.777	347.879		3481.09	300632	245361	-2000000	-1.99983e+06	-2000000	-1.99931e+06	-1.99978e+06
3480.98	5559510	4628960	78162	338.739	0	582.658	90.2133		3480.98	2446420	2117470	19166.1	138.691	0	373.977	260.396		3480.98	2501940	1931010	10549.9	180.438	15010.3	255.792	347.901		3480.98	298123	245361	-2000000	-1.99983e+06	-2000000	-1.99931e+06	-1.99978e+06
3480.88	5559920	4628940	78167.7	338.76	0	582.693	90.2192		3480.88	2445380	2117470	19167.5	138.7	0	373.999	260.413		3480.88	2502840	1931020	10550.6	180.449	15011.3	255.807	347.924		3480.88	295575	245361	-2000000	-1.99983e+06	-2000000	-1.99931e+06	-1.99978e+06
3480.78	5560400	4628930	78173.5	338.78	0	582.727	90.225		3480.78	2444330	2117470	19168.9	138.708	0	374.022	260.43		3480.78	2503760	1931020	10551.4	180.46	15012.3	255.822	347.947		3480.78	292988	245361	-2000000	-1.99983e+06	-2000000	-1.99931e+06	-1.99978e+06
3480.67	5560930	4628920	78179.2	338.8	0	582.761	90.2309		3480.67	2443280	2117470	19170.3	138.716	0	374.044	260.447		3480.67	2504690	1931020	10552.1	180.471	15013.2	255.837	347.969		3480.67	290361	245361	-2000000	-1.99983e+06	-2000000	-1.99931e+06	-1.99978e+06
3480.57	5561510	4628910	78184.9	338.82	0	582.796	90.2368		3480.57	2442230	2117470	19171.7	138.724	0	374.066	260.464		3480.57	2505650	1931030	10552.9	180.481	15014.2	255.852	347.992		3480.57	287693	245361	-2000000	-1.99983e+06	-2000000	-1.99931e+06	-1.99978e+06
3480.47	5562140	4628900	78190.7	338.84	0	582.83	90.2427		3480.47	2441190	2117460	19173.1	138.733	0	374.088	260.481		3480.47	2506610	1931030	10553.7	180.492	15015.2	255.867	348.014		3480.47	284986	245361	-2000000	-1999829	-2000000	-1.99931e+06	-1.99978e+06
3480.36	5562800	4628890	78196.4	338.861	0	582.864	90.2486		3480.36	2440160	2117460	19174.5	138.741	0	374.11	260.498		3480.36	2507590	1931030	10554.4	180.503	15016.2	255.883	348.037		3480.36	282241	245361	-2000000	-1.99983e+06	-2000000	-1.99931e+06	-1.99978e+06
3480.26	5563510	4628880	78202.2	338.881	0	582.899	90.2545		3480.26	2439150	2117460	19175.9	138.749	0	374.132	260.515		3480.26	2508560	1931040	10555.2	180.514	15017.1	255.898	348.06		3480.26	279462	245361	-2000000	-1.99983e+06	-2000000	-1.99931e+06	-1.99978e+06
3480.16	5564250	4628870	78207.9	338.901	0	582.933	90.2604		3480.16	2438160	2117460	19177.3	138.757	0	374.154	260.532		3480.16	2509530	1931040	10556	180.524	15018.1	255.913	348.082		3480.16	276652	245361	-2000000	-1.99983e+06	-2000000	-1.99931e+06	-1.99978e+06
3480.05	5565010	4628860	78213.6	338.921	0	582.968	90.2663		3480.05	2437200	2117460	19178.7	138.766	0	374.176	260.549		3480.05	2510500	1931050	10556.7	180.535	15019.1	255.928	348.105		3480.05	273816	245361	-2000000	-1.99983e+06	-2000000	-1.99931e+06	-1.99978e+06
3479.95	5565800	4628850	78219.4	338.941	0	583.002	90.2721		3479.95	2436260	2117450	19180.1	138.774	0	374.198	260.565		3479.95	2511440	1931050	10557.5	180.546	15020	255.943	348.127		3479.95	270960	245361	-2000000	-1.99983e+06	-2000000	-1.99931e+06	-1.99978e+06
3479.84	5566610	4628840	78225.1	338.962	0	583.036	90.278		3479.84	2435350	2117450	19181.5	138.782	0	374.22	260.582		3479.84	2512360	1931050	10558.3	180.557	15021	255.958	348.15		3479.84	268091	245362	-2000000	-1.99983e+06	-2000000	-1.99931e+06	-1.99978e+06
3479.74	5567450	4628830	78230.9	338.982	0	583.071	90.2839		3479.74	2434470	2117450	19182.9	138.79	0	374.242	260.599		3479.74	2513240	1931060	10559	180.567	15022	255.973	348.173		3479.74	265214	245362	-2000000	-1.99983e+06	-2000000	-1.99931e+06	-1.99978e+06
3479.64	5568300	4628820	78236.6	339.002	0	583.105	90.2898		3479.64	2433620	2117450	19184.3	138.799	0	374.264	260.616		3479.64	2514080	1931060	10559.8	180.578	15023	255.988	348.195		3479.64	262339	245362	-2000000	-1.99983e+06	-2000000	-1.99931e+06	-1.99978e+06
3479.53	5569180	4628810	78242.4	339.022	0	583.14	90.2957		3479.53	2432800	2117450	19185.7	138.807	0	374.286	260.633		3479.53	2514870	1931060	10560.6	180.589	15023.9	256.004	348.218		3479.53	259472	245362	-2000000	-1.99983e+06	-2000000	-1.99931e+06	-1.99978e+06
3479.43	5570080	4628790	78248.1	339.042	0	583.174	90.3016		3479.43	2432010	2117440	19187.1	138.815	0	374.308	260.65		3479.43	2515600	1931070	10561.3	180.6	15024.9	256.019	348.24		3479.43	256621	245362	-2000000	-1.99983e+06	-2000000	-1.99931e+06	-1.99978e+06
3479.33	5571010	4628780	78253.9	339.063	0	583.209	90.3075		3479.33	2431260	2117440	19188.5	138.824	0	374.331	260.667		3479.33	2516260	1931070	10562.1	180.61	15025.9	256.034	348.263		3479.33	253793	245362	-2000000	-1.99983e+06	-2000000	-1.99931e+06	-1.99978e+06
3479.22	5571970	4628770	78259.6	339.083	0	583.243	90.3134		3479.22	2430550	2117440	19189.9	138.832	0	374.353	260.684		3479.22	2516850	1931070	10562.9	180.621	15026.9	256.049	348.286		3479.22	250997	245362	-2000000	-1.99983e+06	-2000000	-1.99931e+06	-1.99978e+06
3479.12	5572970	4628760	78265.4	339.103	0	583.277	90.3193		3479.12	2429870	2117440	19191.3	138.84	0	374.375	260.701		3479.12	2517370	1931080	10563.6	180.632	15027.8	256.064	348.308		3479.12	248238	245362	-2000000	-1.99983e+06	-2000000	-1.99931e+06	-1.99978e+06
3479.02	5574020	4628750	78271.1	339.123	0	583.312	90.3252		3479.02	2429230	2117440	19192.7	138.848	0	374.397	260.718		3479.02	2517800	1931080	10564.4	180.643	15028.8	256.079	348.331		3479.02	245523	245362	-2000000	-1.99983e+06	-2000000	-1.99931e+06	-1.99978e+06
3478.91	5575130	4628740	78276.9	339.143	0	583.346	90.3311		3478.91	2428640	2117440	19194.1	138.857	0	374.419	260.735		3478.91	2518140	1931080	10565.2	180.654	15029.8	256.094	348.354		3478.91	242858	245362	-2000000	-1.99983e+06	-2000000	-1.99931e+06	-1.99978e+06
3478.81	5576300	4628730	78282.6	339.164	0	583.381	90.337		3478.81	2428080	2117430	19195.5	138.865	0	374.441	260.752		3478.81	2518410	1931090	10565.9	180.664	15030.8	256.11	348.376		3478.81	240247	245362	-2000000	-1.99983e+06	-2000000	-1.99931e+06	-1.99978e+06
3478.7	5577540	4628720	78288.4	339.184	0	583.415	90.3429		3478.7	2427580	2117430	19196.9	138.873	0	374.463	260.769		3478.7	2518580	1931090	10566.7	180.675	15031.7	256.125	348.399		3478.7	237695	245362	-2000000	-1.99983e+06	-2000000	-1.99931e+06	-1.99978e+06
3478.6	5578870	4628710	78294.1	339.204	0	583.45	90.3488		3478.6	2427120	2117430	19198.3	138.882	0	374.485	260.786		3478.6	2518680	1931100	10567.4	180.686	15032.7	256.14	348.422		3478.6	235204	245362	-2000000	-1.99983e+06	-2000000	-1.99931e+06	-1.99978e+06
3478.5	5580300	4628700	78299.9	339.224	0	583.484	90.3547		3478.5	2426720	2117430	19199.7	138.89	0	374.507	260.803		3478.5	2518690	1931100	10568.2	180.697	15033.7	256.155	348.444		3478.5	232778	245362	-2000000	-1.99983e+06	-2000000	-1.99931e+06	-1.99978e+06
3478.39	5581830	4628690	78305.6	339.245	0	583.519	90.3606		3478.39	2426370	2117430	19201.1	138.898	0	374.529	260.82		3478.39	2518630	1931100	10569	180.707	15034.7	256.17	348.467		3478.39	230416	245362	-2000000	-1.99983e+06	-2000000	-1.99931e+06	-1.99978e+06
3478.29	5583480	4628680	78311.4	339.265	0	583.553	90.3665		3478.29	2426080	2117420	19202.5	138.906	0	374.551	260.837		3478.29	2518510	1931110	10569.7	180.718	15035.6	256.185	348.489		3478.29	228119	245363	-2000000	-1.99983e+06	-2000000	-1.99931e+06	-1.99978e+06
3478.19	5585260	4628670	78317.2	339.285	0	583.587	90.3724		3478.19	2425840	2117420	19203.9	138.915	0	374.574	260.854		3478.19	2518320	1931110	10570.5	180.729	15036.6	256.2	348.512		3478.19	225887	245363	-2000000	-1.99983e+06	-2000000	-1.99931e+06	-1.99978e+06
3478.08	5587170	4628660	78322.9	339.305	0	583.622	90.3783		3478.08	2425670	2117420	19205.3	138.923	0	374.596	260.871		3478.08	2518080	1931110	10571.3	180.74	15037.6	256.216	348.535		3478.08	223719	245363	-2000000	-1.99983e+06	-2000000	-1.99931e+06	-1.99978e+06
3477.98	5589220	4628650	78328.7	339.326	0	583.656	90.3842		3477.98	2425570	2117420	19206.7	138.931	0	374.618	260.888		3477.98	2517800	1931120	10572	180.751	15038.6	256.231	348.557		3477.98	221611	245363	-2000000	-1.99983e+06	-2000000	-1.99931e+06	-1.99978e+06
3477.88	5591420	4628640	78334.4	339.346	0	583.691	90.3901		3477.88	2425530	2117420	19208.1	138.939	0	374.64	260.905		3477.88	2517490	1931120	10572.8	180.761	15039.5	256.246	348.58		3477.88	219561	245363	-2000000	-1.99983e+06	-2000000	-1.99931e+06	-1.99978e+06
3477.77	5593770	4628620	78340.2	339.366	0	583.725	90.396		3477.77	2425560	2117410	19209.5	138.948	0	374.662	260.922		3477.77	2517140	1931120	10573.6	180.772	15040.5	256.261	348.603		3477.77	217566	245363	-2000000	-1.99983e+06	-2000000	-1.99931e+06	-1.99978e+06
3477.67	5596270	4628610	78346	339.386	0	583.76	90.4019		3477.67	2425660	2117410	19210.9	138.956	0	374.684	260.939		3477.67	2516790	1931130	10574.3	180.783	15041.5	256.276	348.625		3477.67	215622	245363	-2000000	-1.99983e+06	-2000000	-1.99931e+06	-1.99978e+06
3477.56	5598920	4628600	78351.7	339.406	0	583.794	90.4078		3477.56	2425830	2117410	19212.3	138.964	0	374.706	260.956		3477.56	2516420	1931130	10575.1	180.794	15042.5	256.291	348.648		3477.56	213724	245363	-2000000	-1.99983e+06	-2000000	-1.99931e+06	-1.99978e+06
3477.46	5601710	4628590	78357.5	339.427	0	583.829	90.4137		3477.46	2426070	2117410	19213.7	138.973	0	374.728	260.973		3477.46	2516050	1931130	10575.9	180.804	15043.4	256.306	348.671		3477.46	211867	245363	-2000000	-1.99983e+06	-2000000	-1.99931e+06	-1.99978e+06
3477.36	5604650	4628580	78363.2	339.447	0	583.863	90.4196		3477.36	2426390	2117410	19215.1	138.981	0	374.75	260.99		3477.36	2515690	1931140	10576.6	180.815	15044.4	256.322	348.693		3477.36	210047	245363	-2000000	-1.99983e+06	-2000000	-1.99931e+06	-1.99978e+06
3477.25	5607720	4628570	78369	339.467	0	583.898	90.4255		3477.25	2426790	2117410	19216.5	138.989	0	374.773	261.007		3477.25	2515340	1931140	10577.4	180.826	15045.4	256.337	348.716		3477.25	208259	245363	-2000000	-1.99983e+06	-2000000	-1.99931e+06	-1.99978e+06
3477.15	5610920	4628560	78374.8	339.487	0	583.932	90.4314		3477.15	2427260	2117400	19217.9	138.997	0	374.795	261.024		3477.15	2515000	1931140	10578.2	180.837	15046.4	256.352	348.739		3477.15	206499	245363	-2000000	-1.99983e+06	-2000000	-1.99931e+06	-1.99978e+06
3477.05	5614220	4628550	78380.5	339.508	0	583.967	90.4373		3477.05	2427810	2117400	19219.3	139.006	0	374.817	261.041		3477.05	2514680	1931150	10578.9	180.848	15047.3	256.367	348.761		3477.05	204762	245363	-2000000	-1.99983e+06	-2000000	-1.99931e+06	-1.99978e+06
3476.94	5617620	4628540	78386.3	339.528	0	584.001	90.4432		3476.94	2428440	2117400	19220.7	139.014	0	374.839	261.058		3476.94	2514370	1931150	10579.7	180.858	15048.3	256.382	348.784		3476.94	203044	245363	-2000000	-1.99983e+06	-2000000	-1.99931e+06	-1.99978e+06
3476.84	5621090	4628530	78392	339.548	0	584.036	90.4491		3476.84	2429150	2117400	19222.1	139.022	0	374.861	261.075		3476.84	2514080	1931160	10580.5	180.869	15049.3	256.397	348.807		3476.84	201343	245364	-2000000	-1.99983e+06	-2000000	-1.9993e+06	-1.99978e+06
3476.74	5624610	4628520	78397.8	339.568	0	584.07	90.455		3476.74	2429930	2117400	19223.5	139.031	0	374.883	261.092		3476.74	2513800	1931160	10581.2	180.88	15050.3	256.413	348.829		3476.74	199654	245364	-2000000	-1.99983e+06	-2000000	-1.9993e+06	-1.99978e+06
3476.63	5628170	4628510	78403.6	339.589	0	584.105	90.4609		3476.63	2430790	2117390	19224.9	139.039	0	374.905	261.109		3476.63	2513530	1931160	10582	180.891	15051.3	256.428	348.852		3476.63	197977	245364	-2000000	-1.99983e+06	-2000000	-1.9993e+06	-1.99978e+06
3476.53	5631740	4628500	78409.3	339.609	0	584.139	90.4669		3476.53	2431720	2117390	19226.3	139.047	0	374.928	261.126		3476.53	2513260	1931170	10582.8	180.902	15052.2	256.443	348.875		3476.53	196309	245364	-2000000	-1.99983e+06	-2000000	-1.9993e+06	-1.99978e+06
3476.43	5635290	4628490	78415.1	339.629	0	584.174	90.4728		3476.43	2432730	2117390	19227.7	139.056	0	374.95	261.143		3476.43	2512990	1931170	10583.5	180.912	15053.2	256.458	348.897		3476.43	194650	245364	-2000000	-1.99983e+06	-2000000	-1.9993e+06	-1.99978e+06
3476.32	5638800	4628470	78420.9	339.65	0	584.208	90.4787		3476.32	2433810	2117390	19229.1	139.064	0	374.972	261.16		3476.32	2512720	1931170	10584.3	180.923	15054.2	256.473	348.92		3476.32	193000	245364	-2000000	-1.99983e+06	-2000000	-1.9993e+06	-1.99978e+06
3476.22	5642240	4628460	78426.6	339.67	0	584.243	90.4846		3476.22	2434960	2117390	19230.5	139.072	0	374.994	261.177		3476.22	2512430	1931180	10585.1	180.934	15055.2	256.488	348.943		3476.22	191361	245364	-2000000	-1.99983e+06	-2000000	-1.9993e+06	-1.99978e+06
3476.11	5645590	4628450	78432.4	339.69	0	584.277	90.4905		3476.11	2436170	2117380	19231.9	139.08	0	375.016	261.194		3476.11	2512120	1931180	10585.9	180.945	15056.1	256.504	348.966		3476.11	189732	245364	-2000000	-1.99983e+06	-2000000	-1.9993e+06	-1.99978e+06
3476.01	5648810	4628440	78438.2	339.71	0	584.312	90.4964		3476.01	2437440	2117380	19233.3	139.089	0	375.038	261.211		3476.01	2511770	1931180	10586.6	180.955	15057.1	256.519	348.988		3476.01	188118	245364	-2000000	-1.99983e+06	-2000000	-1.9993e+06	-1.99978e+06
3475.91	5651870	4628430	78444	339.731	0	584.346	90.5023		3475.91	2438770	2117380	19234.7	139.097	0	375.06	261.228		3475.91	2511400	1931190	10587.4	180.966	15058.1	256.534	349.011		3475.91	186521	245364	-2000000	-1.99983e+06	-2000000	-1.9993e+06	-1.99978e+06
3475.8	5654760	4628420	78449.7	339.751	0	584.381	90.5082		3475.8	2440140	2117380	19236.1	139.105	0	375.083	261.245		3475.8	2510980	1931190	10588.2	180.977	15059.1	256.549	349.034		3475.8	184944	245364	-2000000	-1.99983e+06	-2000000	-1.9993e+06	-1.99978e+06
3475.7	5657440	4628410	78455.5	339.771	0	584.415	90.5141		3475.7	2441560	2117380	19237.5	139.114	0	375.105	261.262		3475.7	2510510	1931190	10588.9	180.988	15060	256.564	349.056		3475.7	183393	245364	-2000000	-1.99983e+06	-2000000	-1.9993e+06	-1.99978e+06
3475.6	5659880	4628400	78461.3	339.791	0	584.45	90.5201		3475.6	2443010	2117380	19238.9	139.122	0	375.127	261.279		3475.6	2509980	1931200	10589.7	180.999	15061	256.58	349.079		3475.6	181873	245364	-2000000	-1.99983e+06	-2000000	-1.9993e+06	-1.99978e+06
3475.49	5662080	4628390	78467	339.812	0	584.484	90.526		3475.49	2444500	2117370	19240.3	139.13	0	375.149	261.296		3475.49	2509400	1931200	10590.5	181.009	15062	256.595	349.102		3475.49	180388	245364	-2000000	-1.99983e+06	-2000000	-1.9993e+06	-1.99978e+06
3475.39	5664000	4628380	78472.8	339.832	0	584.519	90.5319		3475.39	2446000	2117370	19241.7	139.139	0	375.171	261.313		3475.39	2508750	1931210	10591.2	181.02	15063	256.61	349.124		3475.39	178944	245364	-2000000	-1.99983e+06	-2000000	-1.9993e+06	-1.99978e+06
3475.29	5665620	4628370	78478.6	339.852	0	584.554	90.5378		3475.29	2447520	2117370	19243.1	139.147	0	375.193	261.33		3475.29	2508050	1931210	10592	181.031	15064	256.625	349.147		3475.29	177550	245365	-2000000	-1.99983e+06	-2000000	-1.9993e+06	-1.99978e+06
3475.18	5666940	4628360	78484.4	339.873	0	584.588	90.5437		3475.18	2449040	2117370	19244.5	139.155	0	375.215	261.347		3475.18	2507270	1931210	10592.8	181.042	15064.9	256.64	349.17		3475.18	176211	245365	-2000000	-1.99983e+06	-2000000	-1.9993e+06	-1.99978e+06
3475.08	5667930	4628350	78490.1	339.893	0	584.623	90.5496		3475.08	2450570	2117370	19245.9	139.163	0	375.238	261.364		3475.08	2506440	1931220	10593.5	181.053	15065.9	256.655	349.193		3475.08	174934	245365	-2000000	-1.99983e+06	-2000000	-1.9993e+06	-1.99978e+06
3474.97	5668590	4628340	78495.9	339.913	0	584.657	90.5556		3474.97	2452080	2117360	19247.3	139.172	0	375.26	261.381		3474.97	2505530	1931220	10594.3	181.063	15066.9	256.671	349.215		3474.97	173727	245365	-2000000	-1.99983e+06	-2000000	-1.9993e+06	-1.99978e+06
3474.87	5668910	4628330	78501.7	339.933	0	584.692	90.5615		3474.87	2453590	2117360	19248.7	139.18	0	375.282	261.398		3474.87	2504570	1931220	10595.1	181.074	15067.9	256.686	349.238		3474.87	172598	245365	-2000000	-1.99983e+06	-2000000	-1.9993e+06	-1.99978e+06
3474.77	5668880	4628310	78507.5	339.954	0	584.726	90.5674		3474.77	2455070	2117360	19250.1	139.188	0	375.304	261.415		3474.77	2503550	1931230	10595.8	181.085	15068.8	256.701	349.261		3474.77	171553	245365	-2000000	-1.99983e+06	-2000000	-1.9993e+06	-1.99978e+06
3474.66	5668510	4628300	78513.2	339.974	0	584.761	90.5733		3474.66	2456530	2117360	19251.6	139.197	0	375.326	261.432		3474.66	2502480	1931230	10596.6	181.096	15069.8	256.716	349.283		3474.66	170602	245365	-2000000	-1.99983e+06	-2000000	-1.9993e+06	-1.99978e+06
3474.56	5667800	4628290	78519	339.994	0	584.795	90.5792		3474.56	2457960	2117360	19253	139.205	0	375.348	261.449		3474.56	2501350	1931230	10597.4	181.107	15070.8	256.731	349.306		3474.56	169750	245365	-2000000	-1.99983e+06	-2000000	-1.9993e+06	-1.99978e+06
3474.46	5666740	4628280	78524.8	340.015	0	584.83	90.5852		3474.46	2459370	2117350	19254.4	139.213	0	375.371	261.466		3474.46	2500180	1931240	10598.1	181.118	15071.8	256.747	349.329		3474.46	169006	245365	-2000000	-1.99983e+06	-2000000	-1.9993e+06	-1.99978e+06
3474.35	5665360	4628270	78530.6	340.035	0	584.865	90.5911		3474.35	2460740	2117350	19255.8	139.222	0	375.393	261.483		3474.35	2498980	1931240	10598.9	181.128	15072.8	256.762	349.352		3474.35	168377	245365	-2000000	-1.99983e+06	-2000000	-1.9993e+06	-1.99978e+06
3474.25	5663660	4628260	78536.4	340.055	0	584.899	90.597		3474.25	2462080	2117350	19257.2	139.23	0	375.415	261.5		3474.25	2497740	1931240	10599.7	181.139	15073.7	256.777	349.374		3474.25	167868	245365	-2000000	-1.99983e+06	-2000000	-1.9993e+06	-1.99978e+06
3474.15	5661650	4628250	78542.1	340.075	0	584.934	90.6029		3474.15	2463390	2117350	19258.6	139.238	0	375.437	261.517		3474.15	2496470	1931250	10600.5	181.15	15074.7	256.792	349.397		3474.15	167487	245365	-2000000	-1.99983e+06	-2000000	-1.9993e+06	-1.99978e+06
3474.04	5659350	4628240	78547.9	340.096	0	584.968	90.6089		3474.04	2464680	2117350	19260	139.246	0	375.459	261.534		3474.04	2495180	1931250	10601.2	181.161	15075.7	256.807	349.42		3474.04	167238	245365	-2000000	-1.99983e+06	-2000000	-1.9993e+06	-1.99978e+06
3473.94	5656780	4628230	78553.7	340.116	0	585.003	90.6148		3473.94	2465930	2117340	19261.4	139.255	0	375.482	261.551		3473.94	2493870	1931260	10602	181.172	15076.7	256.823	349.443		3473.94	167128	245365	-2000000	-1.99983e+06	-2000000	-1.9993e+06	-1.99978e+06
3473.83	5653950	4628220	78559.5	340.136	0	585.038	90.6207		3473.83	2467160	2117340	19262.8	139.263	0	375.504	261.569		3473.83	2492560	1931260	10602.8	181.182	15077.7	256.838	349.465		3473.83	167159	245366	-2000000	-1.99983e+06	-2000000	-1.9993e+06	-1.99978e+06
3473.73	5650870	4628210	78565.3	340.157	0	585.072	90.6266		3473.73	2468370	2117340	19264.2	139.271	0	375.526	261.586		3473.73	2491230	1931260	10603.5	181.193	15078.6	256.853	349.488		3473.73	167335	245366	-2000000	-1.99983e+06	-2000000	-1.9993e+06	-1.99978e+06
3473.63	5647580	4628200	78571.1	340.177	0	585.107	90.6326		3473.63	2469560	2117340	19265.6	139.28	0	375.548	261.603		3473.63	2489910	1931270	10604.3	181.204	15079.6	256.868	349.511		3473.63	167661	245366	-2000000	-1.99983e+06	-2000000	-1.9993e+06	-1.99978e+06
3473.52	5644070	4628190	78576.8	340.197	0	585.141	90.6385		3473.52	2470730	2117340	19267	139.288	0	375.57	261.62		3473.52	2488590	1931270	10605.1	181.215	15080.6	256.883	349.534		3473.52	168136	245366	-2000000	-1.99983e+06	-2000000	-1.9993e+06	-1.99978e+06
3473.42	5640380	4628180	78582.6	340.218	0	585.176	90.6444		3473.42	2471900	2117340	19268.4	139.296	0	375.593	261.637		3473.42	2487280	1931270	10605.8	181.226	15081.6	256.899	349.556		3473.42	168765	245366	-2000000	-1.99983e+06	-2000000	-1.9993e+06	-1.99978e+06
3473.32	5636520	4628170	78588.4	340.238	0	585.211	90.6503		3473.32	2473050	2117330	19269.8	139.305	0	375.615	261.654		3473.32	2485980	1931280	10606.6	181.237	15082.6	256.914	349.579		3473.32	169545	245366	-2000000	-1.99983e+06	-2000000	-1.9993e+06	-1.99978e+06
3473.21	5632500	4628160	78594.2	340.258	0	585.245	90.6563		3473.21	2474190	2117330	19271.2	139.313	0	375.637	261.671		3473.21	2484700	1931280	10607.4	181.247	15083.5	256.929	349.602		3473.21	170479	245366	-2000000	-1.99983e+06	-2000000	-1.9993e+06	-1.99978e+06
3473.11	5628330	4628140	78600	340.279	0	585.28	90.6622		3473.11	2475330	2117330	19272.6	139.321	0	375.659	261.688		3473.11	2483430	1931280	10608.2	181.258	15084.5	256.944	349.625		3473.11	171564	245366	-2000000	-1.99983e+06	-2000000	-1.9993e+06	-1.99978e+06
3473.01	5624040	4628130	78605.8	340.299	0	585.314	90.6681		3473.01	2476470	2117330	19274.1	139.33	0	375.681	261.705		3473.01	2482180	1931290	10608.9	181.269	15085.5	256.96	349.647		3473.01	172801	245366	-2000000	-1.99983e+06	-2000000	-1.9993e+06	-1.99978e+06
3472.9	5619630	4628120	78611.6	340.319	0	585.349	90.674		3472.9	2477600	2117330	19275.5	139.338	0	375.704	261.722		3472.9	2480950	1931290	10609.7	181.28	15086.5	256.975	349.67		3472.9	174187	245366	-2000000	-1.99983e+06	-2000000	-1.9993e+06	-1.99978e+06
3472.8	5615110	4628110	78617.3	340.34	0	585.384	90.68		3472.8	2478720	2117320	19276.9	139.346	0	375.726	261.739		3472.8	2479740	1931290	10610.5	181.291	15087.5	256.99	349.693		3472.8	175720	245366	-2000000	-1.99983e+06	-2000000	-1.9993e+06	-1.99978e+06
3472.7	5610500	4628100	78623.1	340.36	0	585.418	90.6859		3472.7	2479840	2117320	19278.3	139.355	0	375.748	261.756		3472.7	2478560	1931300	10611.2	181.301	15088.4	257.005	349.716		3472.7	177396	245366	-2000000	-1.99983e+06	-2000000	-1.9993e+06	-1.99978e+06
3472.59	5605810	4628090	78628.9	340.38	0	585.453	90.6918		3472.59	2480950	2117320	19279.7	139.363	0	375.77	261.773		3472.59	2477410	1931300	10612	181.312	15089.4	257.02	349.738		3472.59	179214	245366	-2000000	-1.99983e+06	-2000000	-1.9993e+06	-1.99978e+06
3472.49	5601040	4628080	78634.7	340.401	0	585.487	90.6978		3472.49	2482050	2117320	19281.1	139.371	0	375.792	261.79		3472.49	2476290	1931300	10612.8	181.323	15090.4	257.036	349.761		3472.49	181169	245366	-2000000	-1.99983e+06	-2000000	-1.9993e+06	-1.99978e+06
3472.38	5596210	4628070	78640.5	340.421	0	585.522	90.7037		3472.38	2483130	2117320	19282.5	139.38	0	375.815	261.807		3472.38	2475200	1931310	10613.5	181.334	15091.4	257.051	349.784		3472.38	183257	245366	-2000000	-1.99983e+06	-2000000	-1.9993e+06	-1.99978e+06
3472.28	5591320	4628060	78646.3	340.441	0	585.557	90.7096		3472.28	2484190	2117310	19283.9	139.388	0	375.837	261.824		3472.28	2474140	1931310	10614.3	181.345	15092.4	257.066	349.807		3472.28	185474	245367	-2000000	-1.99983e+06	-2000000	-1.9993e+06	-1.99978e+06
3472.18	5586400	4628050	78652.1	340.462	0	585.591	90.7156		3472.18	2485230	2117310	19285.3	139.396	0	375.859	261.842		3472.18	2473130	1931320	10615.1	181.356	15093.3	257.081	349.829		3472.18	187816	245367	-2000000	-1.99983e+06	-2000000	-1.9993e+06	-1.99978e+06
3472.07	5581450	4628040	78657.9	340.482	0	585.626	90.7215		3472.07	2486230	2117310	19286.7	139.405	0	375.881	261.859		3472.07	2472160	1931320	10615.9	181.366	15094.3	257.096	349.852		3472.07	190276	245367	-2000000	-1.99983e+06	-2000000	-1.9993e+06	-1.99978e+06
3471.97	5576480	4628030	78663.7	340.502	0	585.661	90.7274		3471.97	2487180	2117310	19288.1	139.413	0	375.903	261.876		3471.97	2471250	1931320	10616.6	181.377	15095.3	257.112	349.875		3471.97	192851	245367	-2000000	-1.99983e+06	-2000000	-1.9993e+06	-1.99978e+06
3471.87	5571520	4628020	78669.5	340.523	0	585.695	90.7334		3471.87	2488100	2117310	19289.5	139.421	0	375.926	261.893		3471.87	2470390	1931330	10617.4	181.388	15096.3	257.127	349.898		3471.87	195533	245367	-2000000	-1.99983e+06	-2000000	-1.9993e+06	-1.99978e+06
3471.76	5566570	4628010	78675.3	340.543	0	585.73	90.7393		3471.76	2488950	2117300	19291	139.43	0	375.948	261.91		3471.76	2469590	1931330	10618.2	181.399	15097.3	257.142	349.921		3471.76	198318	245367	-2000000	-1.99983e+06	-2000000	-1.9993e+06	-1.99978e+06
3471.66	5561650	4628000	78681.1	340.563	0	585.765	90.7453		3471.66	2489740	2117300	19292.4	139.438	0	375.97	261.927		3471.66	2468870	1931330	10618.9	181.41	15098.2	257.157	349.943		3471.66	201199	245367	-2000000	-1.99983e+06	-2000000	-1.9993e+06	-1.99978e+06
3471.56	5556790	4627980	78686.9	340.584	0	585.799	90.7512		3471.56	2490460	2117300	19293.8	139.446	0	375.992	261.944		3471.56	2468230	1931340	10619.7	181.421	15099.2	257.173	349.966		3471.56	204170	245367	-2000000	-1.99983e+06	-2000000	-1.9993e+06	-1.99978e+06
3471.45	5551990	4627970	78692.7	340.604	0	585.834	90.7571		3471.45	2491090	2117300	19295.2	139.455	0	376.015	261.961		3471.45	2467680	1931340	10620.5	181.431	15100.2	257.188	349.989		3471.45	207223	245367	-2000000	-1.99983e+06	-2000000	-1.9993e+06	-1.99978e+06
3471.35	5547280	4627960	78698.5	340.624	0	585.869	90.7631		3471.35	2491640	2117300	19296.6	139.463	0	376.037	261.978		3471.35	2467220	1931340	10621.3	181.442	15101.2	257.203	350.012		3471.35	210351	245367	-2000000	-1.99983e+06	-2000000	-1.9993e+06	-1.99978e+06
3471.24	5542670	4627950	78704.3	340.645	0	585.903	90.769		3471.24	2492100	2117300	19298	139.471	0	376.059	261.995		3471.24	2466880	1931350	10622	181.453	15102.2	257.218	350.035		3471.24	213546	245367	-2000000	-1.99983e+06	-2000000	-1.9993e+06	-1.99978e+06
3471.14	5538190	4627940	78710.1	340.665	0	585.938	90.7749		3471.14	2492450	2117290	19299.4	139.48	0	376.081	262.012		3471.14	2466660	1931350	10622.8	181.464	15103.1	257.234	350.057		3471.14	216802	245367	-2000000	-1.99983e+06	-2000000	-1.9993e+06	-1.99978e+06
3471.04	5533850	4627930	78715.9	340.685	0	585.973	90.7809		3471.04	2492700	2117290	19300.8	139.488	0	376.104	262.03		3471.04	2466570	1931350	10623.6	181.475	15104.1	257.249	350.08		3471.04	220110	245367	-2000000	-1.99983e+06	-2000000	-1.9993e+06	-1.99978e+06
3470.93	5529670	4627920	78721.7	340.706	0	586.007	90.7868		3470.93	2492840	2117290	19302.2	139.496	0	376.126	262.047		3470.93	2466630	1931360	10624.3	181.486	15105.1	257.264	350.103		3470.93	223462	245367	-2000000	-1.99983e+06	-2000000	-1.9993e+06	-1.99978e+06
3470.83	5525670	4627910	78727.5	340.726	0	586.042	90.7928		3470.83	2492860	2117290	19303.6	139.505	0	376.148	262.064		3470.83	2466830	1931360	10625.1	181.497	15106.1	257.279	350.126		3470.83	226850	245368	-2000000	-1.99983e+06	-2000000	-1.9993e+06	-1.99978e+06
3470.73	5521860	4627900	78733.3	340.746	0	586.077	90.7987		3470.73	2492770	2117290	19305.1	139.513	0	376.17	262.081		3470.73	2467200	1931370	10625.9	181.507	15107.1	257.295	350.149		3470.73	230266	245368	-2000000	-1.99983e+06	-2000000	-1.9993e+06	-1.99978e+06
3470.62	5518260	4627890	78739.1	340.767	0	586.111	90.8046		3470.62	2492570	2117280	19306.5	139.521	0	376.193	262.098		3470.62	2467750	1931370	10626.7	181.518	15108.1	257.31	350.171		3470.62	233703	245368	-2000000	-1.99983e+06	-2000000	-1.9993e+06	-1.99978e+06
3470.52	5514890	4627880	78744.9	340.787	0	586.146	90.8106		3470.52	2492250	2117280	19307.9	139.53	0	376.215	262.115		3470.52	2468470	1931370	10627.4	181.529	15109	257.325	350.194		3470.52	237152	245368	-2000000	-1.99983e+06	-2000000	-1.9993e+06	-1.99978e+06
3470.42	5511740	4627870	78750.7	340.808	0	586.181	90.8165		3470.42	2491810	2117280	19309.3	139.538	0	376.237	262.132		3470.42	2469380	1931380	10628.2	181.54	15110	257.34	350.217		3470.42	240605	245368	-2000000	-1.99983e+06	-2000000	-1.9993e+06	-1.99978e+06
3470.31	5508840	4627860	78756.5	340.828	0	586.215	90.8225		3470.31	2491270	2117280	19310.7	139.546	0	376.259	262.149		3470.31	2470490	1931380	10629	181.551	15111	257.356	350.24		3470.31	244056	245368	-2000000	-1.99983e+06	-2000000	-1.9993e+06	-1.99978e+06
3470.21	5506200	4627850	78762.3	340.848	0	586.25	90.8284		3470.21	2490630	2117280	19312.1	139.555	0	376.282	262.166		3470.21	2471800	1931380	10629.8	181.562	15112	257.371	350.263		3470.21	247497	245368	-2000000	-1.99983e+06	-2000000	-1.9993e+06	-1.99978e+06
3470.1	5503810	4627840	78768.1	340.869	0	586.285	90.8344		3470.1	2489880	2117270	19313.5	139.563	0	376.304	262.183		3470.1	2473310	1931390	10630.5	181.572	15113	257.386	350.285		3470.1	250921	245368	-2000000	-1.99983e+06	-2000000	-1.9993e+06	-1.99978e+06
3470	5501680	4627830	78773.9	340.889	0	586.319	90.8403		3470	2489050	2117270	19314.9	139.571	0	376.326	262.201		3470	2475030	1931390	10631.3	181.583	15114	257.401	350.308		3470	254321	245368	-2000000	-1.99983e+06	-2000000	-1.9993e+06	-1.99978e+06
3469.9	5499820	4627820	78779.7	340.909	0	586.354	90.8463		3469.9	2488140	2117270	19316.3	139.58	0	376.348	262.218		3469.9	2476970	1931390	10632.1	181.594	15114.9	257.417	350.331		3469.9	257692	245368	-2000000	-1.99983e+06	-2000000	-1.9993e+06	-1.99978e+06
3469.79	5498240	4627800	78785.5	340.93	0	586.389	90.8522		3469.79	2487160	2117270	19317.8	139.588	0	376.371	262.235		3469.79	2479110	1931400	10632.8	181.605	15115.9	257.432	350.354		3469.79	261025	245368	-2000000	-1.99983e+06	-2000000	-1.9993e+06	-1.99978e+06
3469.69	5496920	4627790	78791.3	340.95	0	586.424	90.8582		3469.69	2486120	2117270	19319.2	139.596	0	376.393	262.252		3469.69	2481460	1931400	10633.6	181.616	15116.9	257.447	350.377		3469.69	264316	245368	-2000000	-1.99983e+06	-2000000	-1.9993e+06	-1.99978e+06
3469.59	5495890	4627780	78797.1	340.971	0	586.458	90.8641		3469.59	2485030	2117270	19320.6	139.605	0	376.415	262.269		3469.59	2484010	1931400	10634.4	181.627	15117.9	257.462	350.4		3469.59	267557	245368	-2000000	-1.99983e+06	-2000000	-1.9993e+06	-1.99978e+06
3469.48	5495120	4627770	78802.9	340.991	0	586.493	90.8701		3469.48	2483910	2117260	19322	139.613	0	376.437	262.286		3469.48	2486760	1931410	10635.2	181.638	15118.9	257.478	350.422		3469.48	270743	245368	-2000000	-1.99983e+06	-2000000	-1.9993e+06	-1.99978e+06
3469.38	5494630	4627760	78808.7	341.011	0	586.528	90.876		3469.38	2482760	2117260	19323.4	139.621	0	376.46	262.303		3469.38	2489700	1931410	10635.9	181.648	15119.8	257.493	350.445		3469.38	273868	245368	-2000000	-1.99983e+06	-2000000	-1.9993e+06	-1.99978e+06
3469.28	5494410	4627750	78814.6	341.032	0	586.562	90.882		3469.28	2481610	2117260	19324.8	139.63	0	376.482	262.32		3469.28	2492820	1931420	10636.7	181.659	15120.8	257.508	350.468		3469.28	276925	245369	-2000000	-1.99983e+06	-2000000	-1.9993e+06	-1.99978e+06
3469.17	5494460	4627740	78820.4	341.052	0	586.597	90.8879		3469.17	2480460	2117260	19326.2	139.638	0	376.504	262.337		3469.17	2496110	1931420	10637.5	181.67	15121.8	257.523	350.491		3469.17	279909	245369	-2000000	-1.99983e+06	-2000000	-1.9993e+06	-1.99978e+06
3469.07	5494780	4627730	78826.2	341.072	0	586.632	90.8939		3469.07	2479320	2117260	19327.6	139.646	0	376.526	262.355		3469.07	2499550	1931420	10638.3	181.681	15122.8	257.539	350.514		3469.07	282813	245369	-2000000	-1.99983e+06	-2000000	-1.9993e+06	-1.99978e+06
3468.97	5495370	4627720	78832	341.093	0	586.667	90.8998		3468.97	2478210	2117250	19329.1	139.655	0	376.549	262.372		3468.97	2503130	1931430	10639	181.692	15123.8	257.554	350.537		3468.97	285631	245369	-2000000	-1.99983e+06	-2000000	-1.9993e+06	-1.99978e+06
3468.86	5496220	4627710	78837.8	341.113	0	586.701	90.9058		3468.86	2477140	2117250	19330.5	139.663	0	376.571	262.389		3468.86	2506840	1931430	10639.8	181.703	15124.8	257.569	350.56		3468.86	288358	245369	-2000000	-1.99983e+06	-2000000	-1.9993e+06	-1.99978e+06
3468.76	5497320	4627700	78843.6	341.134	0	586.736	90.9117		3468.76	2476120	2117250	19331.9	139.671	0	376.593	262.406		3468.76	2510650	1931430	10640.6	181.714	15125.8	257.584	350.582		3468.76	290988	245369	-2000000	-1.99983e+06	-2000000	-1.9993e+06	-1.99978e+06
3468.65	5498690	4627690	78849.4	341.154	0	586.771	90.9177		3468.65	2475150	2117250	19333.3	139.68	0	376.616	262.423		3468.65	2514550	1931440	10641.3	181.725	15126.7	257.6	350.605		3468.65	293516	245369	-2000000	-1.99983e+06	-2000000	-1.9993e+06	-1.99978e+06
3468.55	5500300	4627680	78855.2	341.174	0	586.806	90.9236		3468.55	2474240	2117250	19334.7	139.688	0	376.638	262.44		3468.55	2518520	1931440	10642.1	181.735	15127.7	257.615	350.628		3468.55	295937	245369	-2000000	-1.99983e+06	-2000000	-1.9993e+06	-1.99978e+06
3468.45	5502170	4627670	78861.1	341.195	0	586.84	90.9296		3468.45	2473410	2117240	19336.1	139.696	0	376.66	262.457		3468.45	2522540	1931440	10642.9	181.746	15128.7	257.63	350.651		3468.45	298247	245369	-2000000	-1.99983e+06	-2000000	-1.9993e+06	-1.99978e+06
3468.34	5504270	4627660	78866.9	341.215	0	586.875	90.9355		3468.34	2472650	2117240	19337.5	139.705	0	376.682	262.475		3468.34	2526590	1931450	10643.7	181.757	15129.7	257.646	350.674		3468.34	300441	245369	-2000000	-1.99983e+06	-2000000	-1.9993e+06	-1.99978e+06
3468.24	5506610	4627650	78872.7	341.236	0	586.91	90.9415		3468.24	2471970	2117240	19339	139.713	0	376.705	262.492		3468.24	2530640	1931450	10644.4	181.768	15130.7	257.661	350.697		3468.24	302518	245369	-2000000	-1.99983e+06	-2000000	-1.9993e+06	-1.99978e+06
3468.14	5509180	4627630	78878.5	341.256	0	586.945	90.9474		3468.14	2471370	2117240	19340.4	139.721	0	376.727	262.509		3468.14	2534680	1931450	10645.2	181.779	15131.7	257.676	350.72		3468.14	304474	245369	-2000000	-1.99983e+06	-2000000	-1.9993e+06	-1.99978e+06
3468.03	5511980	4627620	78884.3	341.276	0	586.979	90.9534		3468.03	2470860	2117240	19341.8	139.73	0	376.749	262.526		3468.03	2538700	1931460	10646	181.79	15132.6	257.691	350.742		3468.03	306310	245369	-2000000	-1.99983e+06	-2000000	-1.9993e+06	-1.99978e+06
3467.93	5514990	4627610	78890.1	341.297	0	587.014	90.9594		3467.93	2470430	2117240	19343.2	139.738	0	376.772	262.543		3467.93	2542660	1931460	10646.8	181.801	15133.6	257.707	350.765		3467.93	308024	245369	-2000000	-1.99983e+06	-2000000	-1.9993e+06	-1.99978e+06
3467.83	5518200	4627600	78896	341.317	0	587.049	90.9653		3467.83	2470070	2117230	19344.6	139.747	0	376.794	262.56		3467.83	2546570	1931470	10647.5	181.811	15134.6	257.722	350.788		3467.83	309617	245370	-2000000	-1.99983e+06	-2000000	-1.9993e+06	-1.99978e+06
3467.72	5521600	4627590	78901.8	341.338	0	587.084	90.9713		3467.72	2469800	2117230	19346	139.755	0	376.816	262.577		3467.72	2550400	1931470	10648.3	181.822	15135.6	257.737	350.811		3467.72	311090	245370	-2000000	-1.99983e+06	-2000000	-1.9993e+06	-1.99978e+06
3467.62	5525190	4627580	78907.6	341.358	0	587.118	90.9772		3467.62	2469600	2117230	19347.5	139.763	0	376.839	262.595		3467.62	2554130	1931470	10649.1	181.833	15136.6	257.753	350.834		3467.62	312446	245370	-2000000	-1.99983e+06	-2000000	-1.9993e+06	-1.99978e+06
3467.51	5528950	4627570	78913.4	341.379	0	587.153	90.9832		3467.51	2469470	2117230	19348.9	139.772	0	376.861	262.612		3467.51	2557770	1931480	10649.9	181.844	15137.6	257.768	350.857		3467.51	313687	245370	-2000000	-1.99983e+06	-2000000	-1.9993e+06	-1.99978e+06
3467.41	5532860	4627560	78919.3	341.399	0	587.188	90.9892		3467.41	2469400	2117230	19350.3	139.78	0	376.883	262.629		3467.41	2561300	1931480	10650.6	181.855	15138.5	257.783	350.88		3467.41	314818	245370	-2000000	-1.99983e+06	-2000000	-1.9993e+06	-1.99978e+06
3467.31	5536910	4627550	78925.1	341.419	0	587.223	90.9951		3467.31	2469400	2117220	19351.7	139.788	0	376.906	262.646		3467.31	2564710	1931480	10651.4	181.866	15139.5	257.798	350.903		3467.31	315842	245370	-2000000	-1.99983e+06	-2000000	-1.9993e+06	-1.99978e+06
3467.2	5541100	4627540	78930.9	341.44	0	587.258	91.0011		3467.2	2469450	2117220	19353.1	139.797	0	376.928	262.663		3467.2	2568000	1931490	10652.2	181.877	15140.5	257.814	350.925		3467.2	316764	245370	-2000000	-1.99983e+06	-2000000	-1.9993e+06	-1.99978e+06
3467.1	5545390	4627530	78936.7	341.46	0	587.292	91.007		3467.1	2469560	2117220	19354.5	139.805	0	376.95	262.68		3467.1	2571180	1931490	10653	181.888	15141.5	257.829	350.948		3467.1	317589	245370	-2000000	-1.99983e+06	-2000000	-1.9993e+06	-1.99978e+06
3467	5549780	4627520	78942.6	341.481	0	587.327	91.013		3467	2469700	2117220	19355.9	139.813	0	376.972	262.697		3467	2574220	1931490	10653.7	181.898	15142.5	257.844	350.971		3467	318322	245370	-2000000	-1.99983e+06	-2000000	-1.9993e+06	-1.99978e+06
3466.89	5554240	4627510	78948.4	341.501	0	587.362	91.019		3466.89	2469890	2117220	19357.4	139.822	0	376.995	262.715		3466.89	2577150	1931500	10654.5	181.909	15143.5	257.86	350.994		3466.89	318969	245370	-2000000	-1.99983e+06	-2000000	-1.9993e+06	-1.99978e+06
3466.79	5558760	4627500	78954.2	341.522	0	587.397	91.0249		3466.79	2470110	2117210	19358.8	139.83	0	377.017	262.732		3466.79	2579960	1931500	10655.3	181.92	15144.5	257.875	351.017		3466.79	319534	245370	-2000000	-1.99983e+06	-2000000	-1.9993e+06	-1.99978e+06
3466.69	5563330	4627490	78960	341.542	0	587.432	91.0309		3466.69	2470360	2117210	19360.2	139.838	0	377.039	262.749		3466.69	2582660	1931500	10656.1	181.931	15145.4	257.89	351.04		3466.69	320023	245370	-2000000	-1.99983e+06	-2000000	-1.9993e+06	-1.99978e+06
3466.58	5567920	4627480	78965.9	341.562	0	587.466	91.0369		3466.58	2470650	2117210	19361.6	139.847	0	377.062	262.766		3466.58	2585240	1931510	10656.8	181.942	15146.4	257.905	351.063		3466.58	320440	245370	-2000000	-1.99983e+06	-2000000	-1.9993e+06	-1.99978e+06
3466.48	5572510	4627470	78971.7	341.583	0	587.501	91.0428		3466.48	2470960	2117210	19363	139.855	0	377.084	262.783		3466.48	2587720	1931510	10657.6	181.953	15147.4	257.921	351.086		3466.48	320792	245370	-2000000	-1.99983e+06	-2000000	-1.9993e+06	-1.99978e+06
3466.37	5577100	4627450	78977.5	341.603	0	587.536	91.0488		3466.37	2471290	2117210	19364.4	139.864	0	377.106	262.8		3466.37	2590110	1931520	10658.4	181.964	15148.4	257.936	351.109		3466.37	321082	245370	-2000000	-1.99983e+06	-2000000	-1.9993e+06	-1.99978e+06
3466.27	5581650	4627440	78983.3	341.624	0	587.571	91.0548		3466.27	2471660	2117210	19365.9	139.872	0	377.129	262.818		3466.27	2592400	1931520	10659.2	181.975	15149.4	257.951	351.131		3466.27	321316	245371	-2000000	-1.99983e+06	-2000000	-1.9993e+06	-1.99978e+06
3466.17	5586160	4627430	78989.2	341.644	0	587.606	91.0607		3466.17	2472060	2117200	19367.3	139.88	0	377.151	262.835		3466.17	2594600	1931520	10659.9	181.986	15150.4	257.967	351.154		3466.17	321498	245371	-2000000	-1.99983e+06	-2000000	-1.9993e+06	-1.99978e+06
3466.06	5590610	4627420	78995	341.665	0	587.64	91.0667		3466.06	2472480	2117200	19368.7	139.889	0	377.173	262.852		3466.06	2596720	1931530	10660.7	181.996	15151.4	257.982	351.177		3466.06	321633	245371	-2000000	-1.99983e+06	-2000000	-1.9993e+06	-1.99978e+06
3465.96	5594970	4627410	79000.8	341.685	0	587.675	91.0727		3465.96	2472950	2117200	19370.1	139.897	0	377.196	262.869		3465.96	2598770	1931530	10661.5	182.007	15152.4	257.997	351.2		3465.96	321724	245371	-2000000	-1.99983e+06	-2000000	-1.9993e+06	-1.99978e+06
3465.86	5599230	4627400	79006.7	341.706	0	587.71	91.0786		3465.86	2473450	2117200	19371.5	139.905	0	377.218	262.886		3465.86	2600730	1931530	10662.3	182.018	15153.3	258.013	351.223		3465.86	321778	245371	-2000000	-1.99983e+06	-2000000	-1.9993e+06	-1.99978e+06
3465.75	5603380	4627390	79012.5	341.726	0	587.745	91.0846		3465.75	2474000	2117200	19373	139.914	0	377.24	262.904		3465.75	2602630	1931540	10663.1	182.029	15154.3	258.028	351.246		3465.75	321798	245371	-2000000	-1.99983e+06	-2000000	-1.9993e+06	-1.99978e+06
3465.65	5607400	4627380	79018.3	341.746	0	587.78	91.0906		3465.65	2474610	2117190	19374.4	139.922	0	377.263	262.921		3465.65	2604460	1931540	10663.8	182.04	15155.3	258.043	351.269		3465.65	321789	245371	-2000000	-1.99983e+06	-2000000	-1.9993e+06	-1.99978e+06
3465.55	5611270	4627370	79024.2	341.767	0	587.815	91.0966		3465.55	2475270	2117190	19375.8	139.931	0	377.285	262.938		3465.55	2606220	1931540	10664.6	182.051	15156.3	258.059	351.292		3465.55	321757	245371	-2000000	-1.99983e+06	-2000000	-1.9993e+06	-1.99978e+06
3465.44	5614980	4627360	79030	341.787	0	587.849	91.1025		3465.44	2475990	2117190	19377.2	139.939	0	377.307	262.955		3465.44	2607910	1931550	10665.4	182.062	15157.3	258.074	351.315		3465.44	321706	245371	-2000000	-1.99983e+06	-2000000	-1.9993e+06	-1.99978e+06
3465.34	5618520	4627350	79035.8	341.808	0	587.884	91.1085		3465.34	2476780	2117190	19378.6	139.947	0	377.33	262.972		3465.34	2609530	1931550	10666.2	182.073	15158.3	258.089	351.338		3465.34	321641	245371	-2000000	-1.99983e+06	-2000000	-1.9993e+06	-1.99978e+06
3465.24	5621870	4627340	79041.7	341.828	0	587.919	91.1145		3465.24	2477650	2117190	19380	139.956	0	377.352	262.989		3465.24	2611080	1931550	10666.9	182.084	15159.3	258.104	351.361		3465.24	321568	245371	-2000000	-1.99983e+06	-2000000	-1.9993e+06	-1.99978e+06
3465.13	5625010	4627330	79047.5	341.849	0	587.954	91.1204		3465.13	2478590	2117180	19381.5	139.964	0	377.375	263.007		3465.13	2612550	1931560	10667.7	182.095	15160.2	258.12	351.384		3465.13	321492	245371	-2000000	-1.99983e+06	-2000000	-1.9993e+06	-1.99978e+06
3465.03	5627950	4627320	79053.4	341.869	0	587.989	91.1264		3465.03	2479610	2117180	19382.9	139.972	0	377.397	263.024		3465.03	2613960	1931560	10668.5	182.105	15161.2	258.135	351.407		3465.03	321419	245371	-2000000	-1.99983e+06	-2000000	-1.9993e+06	-1.99978e+06
3464.92	5630650	4627310	79059.2	341.89	0	588.024	91.1324		3464.92	2480710	2117180	19384.3	139.981	0	377.419	263.041		3464.92	2615280	1931570	10669.3	182.116	15162.2	258.15	351.429		3464.92	321354	245371	-2000000	-1.99983e+06	-2000000	-1.9993e+06	-1.99978e+06
3464.82	5633130	4627300	79065	341.91	0	588.059	91.1384		3464.82	2481890	2117180	19385.7	139.989	0	377.442	263.058		3464.82	2616530	1931570	10670	182.127	15163.2	258.166	351.452		3464.82	321303	245372	-2000000	-1.99983e+06	-2000000	-1.9993e+06	-1.99978e+06
3464.72	5635360	4627280	79070.9	341.931	0	588.093	91.1443		3464.72	2483140	2117180	19387.1	139.998	0	377.464	263.075		3464.72	2617710	1931570	10670.8	182.138	15164.2	258.181	351.475		3464.72	321271	245372	-2000000	-1.99983e+06	-2000000	-1.9993e+06	-1.99978e+06
3464.61	5637330	4627270	79076.7	341.951	0	588.128	91.1503		3464.61	2484470	2117180	19388.6	140.006	0	377.486	263.093		3464.61	2618800	1931580	10671.6	182.149	15165.2	258.196	351.498		3464.61	321264	245372	-2000000	-1.99983e+06	-2000000	-1.9993e+06	-1.99978e+06
3464.51	5639050	4627260	79082.5	341.971	0	588.163	91.1563		3464.51	2485860	2117170	19390	140.014	0	377.509	263.11		3464.51	2619810	1931580	10672.4	182.16	15166.2	258.212	351.521		3464.51	321285	245372	-2000000	-1.99983e+06	-2000000	-1.9993e+06	-1.99978e+06
3464.41	5640510	4627250	79088.4	341.992	0	588.198	91.1623		3464.41	2487320	2117170	19391.4	140.023	0	377.531	263.127		3464.41	2620740	1931580	10673.1	182.171	15167.2	258.227	351.544		3464.41	321341	245372	-2000000	-1.99983e+06	-2000000	-1.9993e+06	-1.99978e+06
3464.3	5641700	4627240	79094.2	342.012	0	588.233	91.1683		3464.3	2488820	2117170	19392.8	140.031	0	377.553	263.144		3464.3	2621590	1931590	10673.9	182.182	15168.1	258.242	351.567		3464.3	321434	245372	-2000000	-1.99983e+06	-2000000	-1.9993e+06	-1.99978e+06
3464.2	5642620	4627230	79100.1	342.033	0	588.268	91.1742		3464.2	2490360	2117170	19394.2	140.039	0	377.576	263.161		3464.2	2622360	1931590	10674.7	182.193	15169.1	258.258	351.59		3464.2	321569	245372	-2000000	-1.99983e+06	-2000000	-1.9993e+06	-1.99978e+06
3464.1	5643270	4627220	79105.9	342.053	0	588.303	91.1802		3464.1	2491940	2117170	19395.7	140.048	0	377.598	263.179		3464.1	2623050	1931590	10675.5	182.204	15170.1	258.273	351.613		3464.1	321749	245372	-2000000	-1.99983e+06	-2000000	-1.9993e+06	-1.99978e+06
3463.99	5643650	4627210	79111.8	342.074	0	588.337	91.1862		3463.99	2493530	2117160	19397.1	140.056	0	377.621	263.196		3463.99	2623670	1931600	10676.3	182.214	15171.1	258.288	351.636		3463.99	321976	245372	-2000000	-1.99983e+06	-2000000	-1.9993e+06	-1.99978e+06
3463.89	5643750	4627200	79117.6	342.094	0	588.372	91.1922		3463.89	2495120	2117160	19398.5	140.065	0	377.643	263.213		3463.89	2624210	1931600	10677	182.225	15172.1	258.304	351.659		3463.89	322252	245372	-2000000	-1.99983e+06	-2000000	-1.9993e+06	-1.99978e+06
3463.78	5643590	4627190	79123.4	342.115	0	588.407	91.1982		3463.78	2496700	2117160	19399.9	140.073	0	377.665	263.23		3463.78	2624670	1931600	10677.8	182.236	15173.1	258.319	351.682		3463.78	322580	245372	-2000000	-1.99983e+06	-2000000	-1.9993e+06	-1.99978e+06
3463.68	5643150	4627180	79129.3	342.135	0	588.442	91.2041		3463.68	2498260	2117160	19401.4	140.081	0	377.688	263.247		3463.68	2625060	1931610	10678.6	182.247	15174.1	258.334	351.705		3463.68	322960	245372	-2000000	-1.99983e+06	-2000000	-1.9993e+06	-1.99978e+06
3463.58	5642450	4627170	79135.1	342.156	0	588.477	91.2101		3463.58	2499780	2117160	19402.8	140.09	0	377.71	263.265		3463.58	2625380	1931610	10679.4	182.258	15175.1	258.35	351.728		3463.58	323392	245372	-2000000	-1.99983e+06	-2000000	-1.9993e+06	-1.99978e+06
3463.47	5641490	4627160	79141	342.176	0	588.512	91.2161		3463.47	2501260	2117150	19404.2	140.098	0	377.732	263.282		3463.47	2625620	1931620	10680.1	182.269	15176.1	258.365	351.751		3463.47	323877	245372	-2000000	-1.99983e+06	-2000000	-1.9993e+06	-1.99978e+06
3463.37	5640270	4627150	79146.8	342.197	0	588.547	91.2221		3463.37	2502670	2117150	19405.6	140.107	0	377.755	263.299		3463.37	2625800	1931620	10680.9	182.28	15177	258.38	351.774		3463.37	324413	245372	-2000000	-1.99983e+06	-2000000	-1.9993e+06	-1.99978e+06
3463.27	5638800	4627140	79152.7	342.217	0	588.582	91.2281		3463.27	2504010	2117150	19407	140.115	0	377.777	263.316		3463.27	2625900	1931620	10681.7	182.291	15178	258.396	351.797		3463.27	325000	245373	-2000000	-1.99983e+06	-2000000	-1.9993e+06	-1.99978e+06
3463.16	5637090	4627130	79158.5	342.238	0	588.617	91.2341		3463.16	2505260	2117150	19408.5	140.123	0	377.8	263.334		3463.16	2625930	1931630	10682.5	182.302	15179	258.411	351.82		3463.16	325637	245373	-2000000	-1.99983e+06	-2000000	-1.9993e+06	-1.99978e+06
3463.06	5635150	4627120	79164.4	342.258	0	588.652	91.24		3463.06	2506410	2117150	19409.9	140.132	0	377.822	263.351		3463.06	2625880	1931630	10683.3	182.313	15180	258.426	351.843		3463.06	326322	245373	-2000000	-1.99983e+06	-2000000	-1.9993e+06	-1.99978e+06
3462.96	5632980	4627110	79170.2	342.279	0	588.686	91.246		3462.96	2507460	2117150	19411.3	140.14	0	377.844	263.368		3462.96	2625760	1931630	10684	182.324	15181	258.442	351.866		3462.96	327053	245373	-2000000	-1.99983e+06	-2000000	-1.9993e+06	-1.99978e+06
3462.85	5630600	4627100	79176.1	342.299	0	588.721	91.252		3462.85	2508390	2117140	19412.7	140.148	0	377.867	263.385		3462.85	2625560	1931640	10684.8	182.335	15182	258.457	351.889		3462.85	327828	245373	-2000000	-1.99983e+06	-2000000	-1.9993e+06	-1.99978e+06
3462.75	5628020	4627080	79181.9	342.32	0	588.756	91.258		3462.75	2509200	2117140	19414.2	140.157	0	377.889	263.402		3462.75	2625270	1931640	10685.6	182.345	15183	258.472	351.912		3462.75	328644	245373	-2000000	-1.99983e+06	-2000000	-1.9993e+06	-1.99978e+06
3462.64	5625260	4627070	79187.8	342.34	0	588.791	91.264		3462.64	2509880	2117140	19415.6	140.165	0	377.912	263.42		3462.64	2624900	1931640	10686.4	182.356	15184	258.488	351.935		3462.64	329500	245373	-2000000	-1.99983e+06	-2000000	-1.9993e+06	-1.99978e+06
3462.54	5622320	4627060	79193.6	342.361	0	588.826	91.27		3462.54	2510430	2117140	19417	140.174	0	377.934	263.437		3462.54	2624440	1931650	10687.2	182.367	15185	258.503	351.958		3462.54	330392	245373	-2000000	-1.99983e+06	-2000000	-1.9993e+06	-1.99978e+06
3462.44	5619220	4627050	79199.5	342.381	0	588.861	91.276		3462.44	2510830	2117140	19418.4	140.182	0	377.956	263.454		3462.44	2623890	1931650	10687.9	182.378	15185.9	258.519	351.981		3462.44	331318	245373	-2000000	-1.99983e+06	-2000000	-1.9993e+06	-1.99978e+06
3462.33	5615990	4627040	79205.3	342.402	0	588.896	91.282		3462.33	2511090	2117130	19419.8	140.19	0	377.979	263.471		3462.33	2623240	1931660	10688.7	182.389	15186.9	258.534	352.004		3462.33	332274	245373	-2000000	-1.99983e+06	-2000000	-1.9993e+06	-1.99978e+06
3462.23	5612640	4627030	79211.2	342.422	0	588.931	91.2879		3462.23	2511210	2117130	19421.3	140.199	0	378.001	263.489		3462.23	2622490	1931660	10689.5	182.4	15187.9	258.549	352.027		3462.23	333259	245373	-2000000	-1.99983e+06	-2000000	-1.9993e+06	-1.99978e+06
3462.13	5609190	4627020	79217	342.443	0	588.966	91.2939		3462.13	2511170	2117130	19422.7	140.207	0	378.024	263.506		3462.13	2621640	1931660	10690.3	182.411	15188.9	258.565	352.049		3462.13	334268	245373	-2000000	-1.99983e+06	-2000000	-1.9993e+06	-1.99978e+06
3462.02	5605650	4627010	79222.9	342.463	0	589.001	91.2999		3462.02	2510980	2117130	19424.1	140.216	0	378.046	263.523		3462.02	2620670	1931670	10691	182.422	15189.9	258.58	352.073		3462.02	335300	245373	-2000000	-1.99983e+06	-2000000	-1.9993e+06	-1.99978e+06
3461.92	5602060	4627000	79228.8	342.484	0	589.036	91.3059		3461.92	2510640	2117130	19425.5	140.224	0	378.068	263.54		3461.92	2619600	1931670	10691.8	182.433	15190.9	258.595	352.095		3461.92	336351	245373	-2000000	-1.99983e+06	-2000000	-1.9993e+06	-1.99978e+06
3461.82	5598420	4626990	79234.6	342.504	0	589.071	91.3119		3461.82	2510150	2117120	19427	140.232	0	378.091	263.558		3461.82	2618410	1931670	10692.6	182.444	15191.9	258.611	352.118		3461.82	337418	245374	-2000000	-1.99983e+06	-2000000	-1.9993e+06	-1.99978e+06
3461.71	5594760	4626980	79240.5	342.525	0	589.106	91.3179		3461.71	2509510	2117120	19428.4	140.241	0	378.113	263.575		3461.71	2617120	1931680	10693.4	182.455	15192.9	258.626	352.142		3461.71	338498	245374	-2000000	-1.99983e+06	-2000000	-1.9993e+06	-1.99978e+06
3461.61	5591090	4626970	79246.3	342.545	0	589.141	91.3239		3461.61	2508720	2117120	19429.8	140.249	0	378.136	263.592		3461.61	2615700	1931680	10694.2	182.466	15193.9	258.641	352.165		3461.61	339587	245374	-2000000	-1.99983e+06	-2000000	-1.9993e+06	-1.99978e+06
3461.51	5587430	4626960	79252.2	342.566	0	589.176	91.3299		3461.51	2507790	2117120	19431.2	140.258	0	378.158	263.609		3461.51	2614180	1931680	10694.9	182.477	15194.9	258.657	352.188		3461.51	340684	245374	-2000000	-1.99983e+06	-2000000	-1.9993e+06	-1.99978e+06
3461.4	5583810	4626950	79258.1	342.587	0	589.211	91.3359		3461.4	2506720	2117120	19432.7	140.266	0	378.181	263.627		3461.4	2612540	1931690	10695.7	182.488	15195.8	258.672	352.211		3461.4	341784	245374	-2000000	-1.99983e+06	-2000000	-1.9993e+06	-1.99978e+06
3461.3	5580220	4626940	79263.9	342.607	0	589.245	91.3419		3461.3	2505510	2117120	19434.1	140.274	0	378.203	263.644		3461.3	2610780	1931690	10696.5	182.498	15196.8	258.688	352.234		3461.3	342886	245374	-2000000	-1.99983e+06	-2000000	-1.9993e+06	-1.99978e+06
3461.19	5576700	4626930	79269.8	342.628	0	589.28	91.3479		3461.19	2504180	2117110	19435.5	140.283	0	378.225	263.661		3461.19	2608920	1931690	10697.3	182.509	15197.8	258.703	352.257		3461.19	343986	245374	-2000000	-1.99983e+06	-2000000	-1.9993e+06	-1.99978e+06
3461.09	5573230	4626920	79275.6	342.648	0	589.315	91.3539		3461.09	2502740	2117110	19436.9	140.291	0	378.248	263.678		3461.09	2606960	1931700	10698.1	182.52	15198.8	258.718	352.28		3461.09	345081	245374	-2000000	-1.99983e+06	-2000000	-1.9993e+06	-1.99978e+06
3460.99	5569850	4626900	79281.5	342.669	0	589.35	91.3599		3460.99	2501180	2117110	19438.4	140.3	0	378.27	263.696		3460.99	2604900	1931700	10698.8	182.531	15199.8	258.734	352.303		3460.99	346169	245374	-2000000	-1.99983e+06	-2000000	-1.9993e+06	-1.99978e+06
3460.88	5566540	4626890	79287.4	342.689	0	589.385	91.3659		3460.88	2499530	2117110	19439.8	140.308	0	378.293	263.713		3460.88	2602740	1931700	10699.6	182.542	15200.8	258.749	352.326		3460.88	347247	245374	-2000000	-1.99983e+06	-2000000	-1.9993e+06	-1.99978e+06
3460.78	5563330	4626880	79293.2	342.71	0	589.42	91.3719		3460.78	2497780	2117110	19441.2	140.316	0	378.315	263.73		3460.78	2600490	1931710	10700.4	182.553	15201.8	258.764	352.349		3460.78	348312	245374	-2000000	-1.99983e+06	-2000000	-1.9993e+06	-1.99978e+06
3460.68	5560200	4626870	79299.1	342.73	0	589.455	91.3779		3460.68	2495960	2117100	19442.6	140.325	0	378.338	263.747		3460.68	2598170	1931710	10701.2	182.564	15202.8	258.78	352.372		3460.68	349362	245374	-2000000	-1.99983e+06	-2000000	-1.9993e+06	-1.99978e+06
3460.57	5557180	4626860	79305	342.751	0	589.49	91.3839		3460.57	2494060	2117100	19444.1	140.333	0	378.36	263.765		3460.57	2595770	1931720	10702	182.575	15203.8	258.795	352.395		3460.57	350394	245374	-2000000	-1.99983e+06	-2000000	-1.9993e+06	-1.99978e+06
3460.47	5554240	4626850	79310.8	342.771	0	589.525	91.3899		3460.47	2492100	2117100	19445.5	140.342	0	378.382	263.782		3460.47	2593310	1931720	10702.7	182.586	15204.8	258.811	352.418		3460.47	351406	245374	-2000000	-1.99983e+06	-2000000	-1.9993e+06	-1.99978e+06
3460.37	5551400	4626840	79316.7	342.792	0	589.56	91.3959		3460.37	2490100	2117100	19446.9	140.35	0	378.405	263.799		3460.37	2590790	1931720	10703.5	182.597	15205.8	258.826	352.441		3460.37	352395	245374	-2000000	-1.99983e+06	-2000000	-1.9993e+06	-1.99978e+06
3460.26	5548650	4626830	79322.6	342.812	0	589.595	91.4019		3460.26	2488050	2117100	19448.3	140.359	0	378.427	263.816		3460.26	2588240	1931730	10704.3	182.608	15206.8	258.841	352.464		3460.26	353359	245375	-2000000	-1.99983e+06	-2000000	-1.9993e+06	-1.99978e+06
3460.16	5545990	4626820	79328.4	342.833	0	589.63	91.4079		3460.16	2485980	2117090	19449.8	140.367	0	378.45	263.834		3460.16	2585660	1931730	10705.1	182.619	15207.7	258.857	352.487		3460.16	354295	245375	-2000000	-1.99983e+06	-2000000	-1.9993e+06	-1.99978e+06
3460.05	5543420	4626810	79334.3	342.854	0	589.665	91.4139		3460.05	2483880	2117090	19451.2	140.375	0	378.472	263.851		3460.05	2583070	1931730	10705.9	182.63	15208.7	258.872	352.51		3460.05	355201	245375	-2000000	-1.99983e+06	-2000000	-1.9993e+06	-1.99978e+06
3459.95	5540930	4626800	79340.2	342.874	0	589.7	91.4199		3459.95	2481770	2117090	19452.6	140.384	0	378.495	263.868		3459.95	2580470	1931740	10706.7	182.641	15209.7	258.887	352.533		3459.95	356075	245375	-2000000	-1.99983e+06	-2000000	-1.9993e+06	-1.99978e+06
3459.85	5538530	4626790	79346	342.895	0	589.735	91.4259		3459.85	2479660	2117090	19454.1	140.392	0	378.517	263.886		3459.85	2577900	1931740	10707.4	182.652	15210.7	258.903	352.556		3459.85	356913	245375	-2000000	-1.99983e+06	-2000000	-1.9993e+06	-1.99978e+06
3459.74	5536200	4626780	79351.9	342.915	0	589.77	91.4319		3459.74	2477550	2117090	19455.5	140.401	0	378.54	263.903		3459.74	2575350	1931740	10708.2	182.663	15211.7	258.918	352.579		3459.74	357714	245375	-2000000	-1.99983e+06	-2000000	-1.9993e+06	-1.99978e+06
3459.64	5533940	4626770	79357.8	342.936	0	589.805	91.4379		3459.64	2475450	2117090	19456.9	140.409	0	378.562	263.92		3459.64	2572860	1931750	10709	182.674	15212.7	258.934	352.602		3459.64	358476	245375	-2000000	-1.99983e+06	-2000000	-1.9993e+06	-1.99978e+06
3459.54	5531760	4626760	79363.6	342.956	0	589.84	91.4439		3459.54	2473380	2117080	19458.3	140.417	0	378.585	263.937		3459.54	2570430	1931750	10709.8	182.684	15213.7	258.949	352.625		3459.54	359197	245375	-2000000	-1.99983e+06	-2000000	-1.9993e+06	-1.99978e+06
3459.43	5529650	4626750	79369.5	342.977	0	589.875	91.4499		3459.43	2471320	2117080	19459.8	140.426	0	378.607	263.955		3459.43	2568090	1931760	10710.6	182.695	15214.7	258.964	352.648		3459.43	359874	245375	-2000000	-1.99983e+06	-2000000	-1.9993e+06	-1.99978e+06
3459.33	5527620	4626740	79375.4	342.997	0	589.91	91.4559		3459.33	2469300	2117080	19461.2	140.434	0	378.629	263.972		3459.33	2565850	1931760	10711.3	182.706	15215.7	258.98	352.671		3459.33	360508	245375	-2000000	-1.99983e+06	-2000000	-1.9993e+06	-1.99978e+06
3459.23	5525650	4626720	79381.3	343.018	0	589.945	91.4619		3459.23	2467310	2117080	19462.6	140.443	0	378.652	263.989		3459.23	2563720	1931760	10712.1	182.717	15216.7	258.995	352.694		3459.23	361095	245375	-2000000	-1.99983e+06	-2000000	-1.9993e+06	-1.99978e+06
3459.12	5523740	4626710	79387.1	343.039	0	589.98	91.4679		3459.12	2465360	2117080	19464	140.451	0	378.674	264.007		3459.12	2561730	1931770	10712.9	182.728	15217.7	259.011	352.717		3459.12	361636	245375	-2000000	-1.99983e+06	-2000000	-1.9993e+06	-1.99978e+06
3459.02	5521910	4626700	79393	343.059	0	590.015	91.4739		3459.02	2463450	2117070	19465.5	140.46	0	378.697	264.024		3459.02	2559900	1931770	10713.7	182.739	15218.7	259.026	352.74		3459.02	362131	245375	-2000000	-1.99983e+06	-2000000	-1.9993e+06	-1.99978e+06
3458.91	5520150	4626690	79398.9	343.08	0	590.05	91.4799		3458.91	2461590	2117070	19466.9	140.468	0	378.719	264.041		3458.91	2558230	1931770	10714.5	182.75	15219.7	259.041	352.763		3458.91	362580	245375	-2000000	-1.99983e+06	-2000000	-1.9993e+06	-1.99978e+06
3458.81	5518460	4626680	79404.8	343.1	0	590.086	91.486		3458.81	2459790	2117070	19468.3	140.476	0	378.742	264.058		3458.81	2556740	1931780	10715.2	182.761	15220.6	259.057	352.787		3458.81	362983	245376	-2000000	-1.99983e+06	-2000000	-1.9993e+06	-1.99978e+06
3458.71	5516840	4626670	79410.6	343.121	0	590.121	91.492		3458.71	2458030	2117070	19469.8	140.485	0	378.764	264.076		3458.71	2555430	1931780	10716	182.772	15221.6	259.072	352.81		3458.71	363342	245376	-2000000	-1.99983e+06	-2000000	-1.9993e+06	-1.99978e+06
3458.6	5515290	4626660	79416.5	343.141	0	590.156	91.498		3458.6	2456340	2117070	19471.2	140.493	0	378.787	264.093		3458.6	2554330	1931780	10716.8	182.783	15222.6	259.088	352.833		3458.6	363660	245376	-2000000	-1.99983e+06	-2000000	-1.9993e+06	-1.99978e+06
3458.5	5513820	4626650	79422.4	343.162	0	590.191	91.504		3458.5	2454700	2117060	19472.6	140.502	0	378.809	264.11		3458.5	2553430	1931790	10717.6	182.794	15223.6	259.103	352.856		3458.5	363938	245376	-2000000	-1.99983e+06	-2000000	-1.9993e+06	-1.99978e+06
3458.4	5512410	4626640	79428.3	343.183	0	590.226	91.51		3458.4	2453120	2117060	19474.1	140.51	0	378.832	264.128		3458.4	2552740	1931790	10718.4	182.805	15224.6	259.118	352.879		3458.4	364180	245376	-2000000	-1.99983e+06	-2000000	-1.9993e+06	-1.99978e+06
3458.29	5511080	4626630	79434.1	343.203	0	590.261	91.516		3458.29	2451610	2117060	19475.5	140.518	0	378.854	264.145		3458.29	2552260	1931790	10719.2	182.816	15225.6	259.134	352.902		3458.29	364390	245376	-2000000	-1.99983e+06	-2000000	-1.9993e+06	-1.99978e+06
3458.19	5509810	4626620	79440	343.224	0	590.296	91.522		3458.19	2450150	2117060	19476.9	140.527	0	378.877	264.162		3458.19	2552000	1931800	10719.9	182.827	15226.6	259.149	352.925		3458.19	364571	245376	-2000000	-1.99983e+06	-2000000	-1.9993e+06	-1.99978e+06
3458.09	5508620	4626610	79445.9	343.244	0	590.331	91.528		3458.09	2448770	2117060	19478.3	140.535	0	378.899	264.18		3458.09	2551940	1931800	10720.7	182.838	15227.6	259.165	352.948		3458.09	364727	245376	-2000000	-1.99983e+06	-2000000	-1.9993e+06	-1.99978e+06
3457.98	5507500	4626600	79451.8	343.265	0	590.366	91.534		3457.98	2447450	2117060	19479.8	140.544	0	378.922	264.197		3457.98	2552090	1931810	10721.5	182.849	15228.6	259.18	352.971		3457.98	364863	245376	-2000000	-1.99983e+06	-2000000	-1.9993e+06	-1.99978e+06
3457.88	5506440	4626590	79457.7	343.286	0	590.401	91.5401		3457.88	2446190	2117050	19481.2	140.552	0	378.944	264.214		3457.88	2552430	1931810	10722.3	182.86	15229.6	259.195	352.994		3457.88	364982	245376	-2000000	-1.99983e+06	-2000000	-1.9993e+06	-1.99978e+06
3457.78	5505440	4626580	79463.6	343.306	0	590.436	91.5461		3457.78	2445000	2117050	19482.6	140.561	0	378.967	264.231		3457.78	2552960	1931810	10723.1	182.871	15230.6	259.211	353.017		3457.78	365089	245376	-2000000	-1.99983e+06	-2000000	-1.9993e+06	-1.99978e+06
3457.67	5504510	4626570	79469.4	343.327	0	590.471	91.5521		3457.67	2443880	2117050	19484.1	140.569	0	378.989	264.249		3457.67	2553660	1931820	10723.9	182.882	15231.6	259.226	353.04		3457.67	365186	245376	-2000000	-1.99983e+06	-2000000	-1.9993e+06	-1.99978e+06
3457.57	5503640	4626560	79475.3	343.347	0	590.506	91.5581		3457.57	2442820	2117050	19485.5	140.577	0	379.012	264.266		3457.57	2554520	1931820	10724.6	182.893	15232.6	259.242	353.064		3457.57	365277	245376	-2000000	-1.99983e+06	-2000000	-1.9993e+06	-1.99978e+06
3457.46	5502830	4626550	79481.2	343.368	0	590.541	91.5641		3457.46	2441830	2117050	19486.9	140.586	0	379.034	264.283		3457.46	2555520	1931820	10725.4	182.904	15233.6	259.257	353.087		3457.46	365364	245376	-2000000	-1.99983e+06	-2000000	-1.9993e+06	-1.99978e+06
3457.36	5502070	4626540	79487.1	343.388	0	590.576	91.5702		3457.36	2440910	2117040	19488.4	140.594	0	379.057	264.301		3457.36	2556660	1931830	10726.2	182.915	15234.6	259.273	353.11		3457.36	365447	245376	-2000000	-1.99983e+06	-2000000	-1.9993e+06	-1.99978e+06
3457.26	5501360	4626520	79493	343.409	0	590.611	91.5762		3457.26	2440050	2117040	19489.8	140.603	0	379.079	264.318		3457.26	2557910	1931830	10727	182.926	15235.6	259.288	353.133		3457.26	365530	245377	-2000000	-1.99983e+06	-2000000	-1.9993e+06	-1.99978e+06
3457.15	5500700	4626510	79498.9	343.43	0	590.647	91.5822		3457.15	2439270	2117040	19491.2	140.611	0	379.102	264.335		3457.15	2559250	1931830	10727.8	182.937	15236.5	259.303	353.156		3457.15	365609	245377	-2000000	-1.99983e+06	-2000000	-1.9993e+06	-1.99978e+06
3457.05	5500080	4626500	79504.8	343.45	0	590.682	91.5882		3457.05	2438550	2117040	19492.6	140.62	0	379.124	264.353		3457.05	2560680	1931840	10728.6	182.948	15237.5	259.319	353.179		3457.05	365686	245377	-2000000	-1.99983e+06	-2000000	-1.9993e+06	-1.99978e+06
3456.95	5499510	4626490	79510.6	343.471	0	590.717	91.5942		3456.95	2437900	2117040	19494.1	140.628	0	379.147	264.37		3456.95	2562170	1931840	10729.3	182.959	15238.5	259.334	353.202		3456.95	365757	245377	-2000000	-1.99983e+06	-2000000	-1.9993e+06	-1.99978e+06
3456.84	5498980	4626480	79516.5	343.492	0	590.752	91.6003		3456.84	2437310	2117040	19495.5	140.636	0	379.169	264.387		3456.84	2563700	1931840	10730.1	182.97	15239.5	259.35	353.225		3456.84	365821	245377	-2000000	-1.99983e+06	-2000000	-1.9993e+06	-1.99978e+06
3456.74	5498490	4626470	79522.4	343.512	0	590.787	91.6063		3456.74	2436800	2117030	19496.9	140.645	0	379.192	264.405		3456.74	2565270	1931850	10730.9	182.981	15240.5	259.365	353.248		3456.74	365874	245377	-2000000	-1.99983e+06	-2000000	-1.9993e+06	-1.99978e+06
3456.64	5498040	4626460	79528.3	343.533	0	590.822	91.6123		3456.64	2436350	2117030	19498.4	140.653	0	379.214	264.422		3456.64	2566850	1931850	10731.7	182.992	15241.5	259.381	353.271		3456.64	365913	245377	-2000000	-1.99983e+06	-2000000	-1.9993e+06	-1.99978e+06
3456.53	5497630	4626450	79534.2	343.553	0	590.857	91.6183		3456.53	2435980	2117030	19499.8	140.662	0	379.237	264.439		3456.53	2568430	1931860	10732.5	183.003	15242.5	259.396	353.295		3456.53	365932	245377	-2000000	-1.99983e+06	-2000000	-1.9993e+06	-1.99978e+06
3456.43	5497260	4626440	79540.1	343.574	0	590.892	91.6243		3456.43	2435670	2117030	19501.2	140.67	0	379.259	264.457		3456.43	2570000	1931860	10733.3	183.014	15243.5	259.411	353.318		3456.43	365929	245377	-2000000	-1.99983e+06	-2000000	-1.9993e+06	-1.99978e+06
3456.32	5496940	4626430	79546	343.595	0	590.927	91.6304		3456.32	2435430	2117030	19502.7	140.679	0	379.282	264.474		3456.32	2571540	1931860	10734	183.024	15244.5	259.427	353.341		3456.32	365898	245377	-2000000	-1.99983e+06	-2000000	-1.9993e+06	-1.99978e+06
3456.22	5496660	4626420	79551.9	343.615	0	590.962	91.6364		3456.22	2435260	2117020	19504.1	140.687	0	379.304	264.491		3456.22	2573040	1931870	10734.8	183.035	15245.5	259.442	353.364		3456.22	365835	245377	-2000000	-1.99983e+06	-2000000	-1.9993e+06	-1.99978e+06
3456.12	5496440	4626410	79557.8	343.636	0	590.998	91.6424		3456.12	2435150	2117020	19505.5	140.696	0	379.327	264.509		3456.12	2574500	1931870	10735.6	183.046	15246.5	259.458	353.387		3456.12	365737	245377	-2000000	-1.99983e+06	-2000000	-1.9993e+06	-1.99978e+06
3456.01	5496270	4626400	79563.7	343.656	0	591.033	91.6484		3456.01	2435120	2117020	19507	140.704	0	379.349	264.526		3456.01	2575890	1931870	10736.4	183.057	15247.5	259.473	353.41		3456.01	365601	245377	-2000000	-1.99983e+06	-2000000	-1.9993e+06	-1.99978e+06
3455.91	5496170	4626390	79569.6	343.677	0	591.068	91.6545		3455.91	2435140	2117020	19508.4	140.712	0	379.372	264.543		3455.91	2577200	1931880	10737.2	183.068	15248.5	259.489	353.433		3455.91	365423	245377	-2000000	-1.99983e+06	-2000000	-1.9993e+06	-1.99978e+06
3455.81	5496130	4626380	79575.4	343.698	0	591.103	91.6605		3455.81	2435220	2117020	19509.8	140.721	0	379.394	264.561		3455.81	2578440	1931880	10738	183.079	15249.5	259.504	353.456		3455.81	365202	245378	-2000000	-1.99983e+06	-2000000	-1.9993e+06	-1.99978e+06
3455.7	5496160	4626370	79581.3	343.718	0	591.138	91.6665		3455.7	2435370	2117010	19511.3	140.729	0	379.417	264.578		3455.7	2579590	1931880	10738.7	183.09	15250.5	259.519	353.48		3455.7	364937	245378	-2000000	-1.99983e+06	-2000000	-1.9993e+06	-1.99978e+06
3455.6	5496270	4626360	79587.2	343.739	0	591.173	91.6725		3455.6	2435570	2117010	19512.7	140.738	0	379.44	264.595		3455.6	2580640	1931890	10739.5	183.101	15251.5	259.535	353.503		3455.6	364628	245378	-2000000	-1.99983e+06	-2000000	-1.9993e+06	-1.99978e+06
3455.5	5496470	4626350	79593.1	343.76	0	591.208	91.6786		3455.5	2435820	2117010	19514.1	140.746	0	379.462	264.613		3455.5	2581590	1931890	10740.3	183.112	15252.5	259.55	353.526		3455.5	364276	245378	-2000000	-1.99983e+06	-2000000	-1.9993e+06	-1.99978e+06
3455.39	5496750	4626340	79599	343.78	0	591.243	91.6846		3455.39	2436120	2117010	19515.6	140.755	0	379.485	264.63		3455.39	2582430	1931900	10741.1	183.123	15253.5	259.566	353.549		3455.39	363882	245378	-2000000	-1.99983e+06	-2000000	-1.9993e+06	-1.99978e+06
3455.29	5497120	4626320	79604.9	343.801	0	591.279	91.6906		3455.29	2436460	2117010	19517	140.763	0	379.507	264.647		3455.29	2583150	1931900	10741.9	183.134	15254.5	259.581	353.572		3455.29	363451	245378	-2000000	-1.99983e+06	-2000000	-1.9993e+06	-1.99978e+06
3455.18	5497590	4626310	79610.8	343.822	0	591.314	91.6967		3455.18	2436850	2117010	19518.4	140.772	0	379.53	264.665		3455.18	2583750	1931900	10742.7	183.145	15255.5	259.597	353.595		3455.18	362987	245378	-2000000	-1.99983e+06	-2000000	-1.9993e+06	-1.99978e+06
3455.08	5498160	4626300	79616.7	343.842	0	591.349	91.7027		3455.08	2437280	2117000	19519.9	140.78	0	379.552	264.682		3455.08	2584220	1931910	10743.5	183.156	15256.5	259.612	353.618		3455.08	362494	245378	-2000000	-1.99983e+06	-2000000	-1.9993e+06	-1.99978e+06
3454.98	5498820	4626290	79622.6	343.863	0	591.384	91.7087		3454.98	2437730	2117000	19521.3	140.788	0	379.575	264.7		3454.98	2584560	1931910	10744.2	183.167	15257.5	259.628	353.642		3454.98	361979	245378	-2000000	-1.99983e+06	-2000000	-1.9993e+06	-1.99978e+06
3454.87	5499580	4626280	79628.5	343.883	0	591.419	91.7148		3454.87	2438220	2117000	19522.7	140.797	0	379.597	264.717		3454.87	2584780	1931910	10745	183.178	15258.5	259.643	353.665		3454.87	361448	245378	-2000000	-1.99983e+06	-2000000	-1.9993e+06	-1.99978e+06
3454.77	5500440	4626270	79634.4	343.904	0	591.454	91.7208		3454.77	2438740	2117000	19524.2	140.805	0	379.62	264.734		3454.77	2584860	1931920	10745.8	183.189	15259.5	259.659	353.688		3454.77	360909	245378	-2000000	-1.99983e+06	-2000000	-1.9993e+06	-1.99978e+06
3454.67	5501390	4626260	79640.3	343.925	0	591.49	91.7268		3454.67	2439280	2117000	19525.6	140.814	0	379.642	264.752		3454.67	2584810	1931920	10746.6	183.2	15260.4	259.674	353.711		3454.67	360370	245378	-2000000	-1.99983e+06	-2000000	-1.9993e+06	-1.99978e+06
3454.56	5502420	4626250	79646.2	343.945	0	591.525	91.7329		3454.56	2439840	2116990	19527	140.822	0	379.665	264.769		3454.56	2584620	1931920	10747.4	183.211	15261.4	259.689	353.734		3454.56	359839	245378	-2000000	-1.99983e+06	-2000000	-1.9993e+06	-1.99978e+06
3454.46	5503540	4626240	79652.1	343.966	0	591.56	91.7389		3454.46	2440420	2116990	19528.5	140.831	0	379.688	264.786		3454.46	2584300	1931930	10748.2	183.222	15262.4	259.705	353.757		3454.46	359325	245378	-2000000	-1.99983e+06	-2000000	-1.9993e+06	-1.99978e+06
3454.36	5504750	4626230	79658	343.987	0	591.595	91.7449		3454.36	2441020	2116990	19529.9	140.839	0	379.71	264.804		3454.36	2583850	1931930	10748.9	183.233	15263.4	259.72	353.781		3454.36	358835	245379	-2000000	-1.99983e+06	-2000000	-1.9993e+06	-1.99978e+06
3454.25	5506020	4626220	79663.9	344.007	0	591.63	91.751		3454.25	2441630	2116990	19531.4	140.848	0	379.733	264.821		3454.25	2583260	1931930	10749.7	183.244	15264.4	259.736	353.804		3454.25	358378	245379	-2000000	-1.99983e+06	-2000000	-1.9993e+06	-1.99978e+06
3454.15	5507360	4626210	79669.9	344.028	0	591.665	91.757		3454.15	2442260	2116990	19532.8	140.856	0	379.755	264.838		3454.15	2582550	1931940	10750.5	183.255	15265.4	259.751	353.827		3454.15	357960	245379	-2000000	-1.99983e+06	-2000000	-1.99929e+06	-1.99978e+06
3454.05	5508770	4626200	79675.8	344.049	0	591.701	91.763		3454.05	2442900	2116980	19534.2	140.865	0	379.778	264.856		3454.05	2581720	1931940	10751.3	183.266	15266.4	259.767	353.85		3454.05	357590	245379	-2000000	-1.99983e+06	-2000000	-1.99929e+06	-1.99978e+06
3453.94	5510220	4626190	79681.7	344.069	0	591.736	91.7691		3453.94	2443550	2116980	19535.7	140.873	0	379.8	264.873		3453.94	2580760	1931950	10752.1	183.277	15267.4	259.782	353.873		3453.94	357274	245379	-2000000	-1.99983e+06	-2000000	-1.99929e+06	-1.99978e+06
3453.84	5511730	4626180	79687.6	344.09	0	591.771	91.7751		3453.84	2444220	2116980	19537.1	140.881	0	379.823	264.891		3453.84	2579680	1931950	10752.9	183.288	15268.4	259.798	353.896		3453.84	357016	245379	-2000000	-1.99983e+06	-2000000	-1.99929e+06	-1.99978e+06
3453.73	5513280	4626170	79693.5	344.111	0	591.806	91.7812		3453.73	2444890	2116980	19538.5	140.89	0	379.846	264.908		3453.73	2578480	1931950	10753.7	183.299	15269.4	259.813	353.92		3453.73	356823	245379	-2000000	-1.99983e+06	-2000000	-1.99929e+06	-1.99978e+06
3453.63	5514870	4626160	79699.4	344.131	0	591.841	91.7872		3453.63	2445580	2116980	19540	140.898	0	379.868	264.925		3453.63	2577180	1931960	10754.4	183.31	15270.4	259.829	353.943		3453.63	356697	245379	-2000000	-1.99983e+06	-2000000	-1.99929e+06	-1.99978e+06
3453.53	5516490	4626150	79705.3	344.152	0	591.877	91.7932		3453.53	2446280	2116980	19541.4	140.907	0	379.891	264.943		3453.53	2575760	1931960	10755.2	183.321	15271.4	259.844	353.966		3453.53	356641	245379	-2000000	-1.99983e+06	-2000000	-1.99929e+06	-1.99978e+06
3453.42	5518150	4626140	79711.2	344.173	0	591.912	91.7993		3453.42	2447000	2116970	19542.8	140.915	0	379.913	264.96		3453.42	2574240	1931960	10756	183.332	15272.4	259.86	353.989		3453.42	356658	245379	-2000000	-1.99983e+06	-2000000	-1.99929e+06	-1.99978e+06
3453.32	5519830	4626120	79717.1	344.193	0	591.947	91.8053		3453.32	2447720	2116970	19544.3	140.924	0	379.936	264.977		3453.32	2572630	1931970	10756.8	183.343	15273.4	259.875	354.012		3453.32	356750	245379	-2000000	-1.99983e+06	-2000000	-1.99929e+06	-1.99978e+06
3453.22	5521540	4626110	79723	344.214	0	591.982	91.8114		3453.22	2448450	2116970	19545.7	140.932	0	379.958	264.995		3453.22	2570920	1931970	10757.6	183.354	15274.4	259.891	354.035		3453.22	356915	245379	-2000000	-1.99983e+06	-2000000	-1.99929e+06	-1.99978e+06
3453.11	5523270	4626100	79728.9	344.235	0	592.017	91.8174		3453.11	2449180	2116970	19547.2	140.941	0	379.981	265.012		3453.11	2569130	1931970	10758.4	183.365	15275.4	259.906	354.059		3453.11	357153	245379	-2000000	-1.99983e+06	-2000000	-1.99929e+06	-1.99978e+06
3453.01	5525030	4626090	79734.9	344.255	0	592.053	91.8234		3453.01	2449930	2116970	19548.6	140.949	0	380.004	265.03		3453.01	2567250	1931980	10759.2	183.376	15276.4	259.921	354.082		3453.01	357465	245379	-2000000	-1.99983e+06	-2000000	-1.99929e+06	-1.99978e+06
3452.91	5526810	4626080	79740.8	344.276	0	592.088	91.8295		3452.91	2450670	2116960	19550	140.958	0	380.026	265.047		3452.91	2565300	1931980	10760	183.387	15277.4	259.937	354.105		3452.91	357847	245380	-2000000	-1.99983e+06	-2000000	-1.99929e+06	-1.99978e+06
3452.8	5528610	4626070	79746.7	344.297	0	592.123	91.8355		3452.8	2451410	2116960	19551.5	140.966	0	380.049	265.064		3452.8	2563290	1931990	10760.7	183.398	15278.4	259.952	354.128		3452.8	358298	245380	-2000000	-1.99983e+06	-2000000	-1.99929e+06	-1.99978e+06
3452.7	5530440	4626060	79752.6	344.317	0	592.158	91.8416		3452.7	2452160	2116960	19552.9	140.975	0	380.071	265.082		3452.7	2561220	1931990	10761.5	183.409	15279.4	259.968	354.151		3452.7	358816	245380	-2000000	-1.99983e+06	-2000000	-1.99929e+06	-1.99978e+06
3452.59	5532300	4626050	79758.5	344.338	0	592.193	91.8476		3452.59	2452890	2116960	19554.3	140.983	0	380.094	265.099		3452.59	2559100	1931990	10762.3	183.421	15280.4	259.983	354.175		3452.59	359396	245380	-2000000	-1.99983e+06	-2000000	-1.99929e+06	-1.99978e+06
3452.49	5534180	4626040	79764.4	344.359	0	592.229	91.8537		3452.49	2453610	2116960	19555.8	140.991	0	380.117	265.117		3452.49	2556950	1932000	10763.1	183.432	15281.4	259.999	354.198		3452.49	360035	245380	-2000000	-1.99983e+06	-2000000	-1.99929e+06	-1.99978e+06
3452.39	5536100	4626030	79770.3	344.379	0	592.264	91.8597		3452.39	2454320	2116960	19557.2	141	0	380.139	265.134		3452.39	2554770	1932000	10763.9	183.443	15282.4	260.014	354.221		3452.39	360730	245380	-2000000	-1.99983e+06	-2000000	-1.99929e+06	-1.99978e+06
3452.28	5538040	4626020	79776.3	344.4	0	592.299	91.8658		3452.28	2455010	2116950	19558.7	141.008	0	380.162	265.151		3452.28	2552590	1932000	10764.7	183.454	15283.4	260.03	354.244		3452.28	361476	245380	-2000000	-1.99983e+06	-2000000	-1.99929e+06	-1.99978e+06
3452.18	5540020	4626010	79782.2	344.421	0	592.334	91.8718		3452.18	2455680	2116950	19560.1	141.017	0	380.184	265.169		3452.18	2550420	1932010	10765.5	183.465	15284.4	260.045	354.267		3452.18	362269	245380	-2000000	-1.99983e+06	-2000000	-1.99929e+06	-1.99978e+06
3452.08	5542040	4626000	79788.1	344.442	0	592.37	91.8779		3452.08	2456320	2116950	19561.5	141.025	0	380.207	265.186		3452.08	2548260	1932010	10766.3	183.476	15285.4	260.061	354.291		3452.08	363104	245380	-2000000	-1.99983e+06	-2000000	-1.99929e+06	-1.99978e+06
3451.97	5544090	4625990	79794	344.462	0	592.405	91.8839		3451.97	2456940	2116950	19563	141.034	0	380.23	265.204		3451.97	2546150	1932010	10767	183.487	15286.4	260.076	354.314		3451.97	363976	245380	-2000000	-1.99983e+06	-2000000	-1.99929e+06	-1.99978e+06
3451.87	5546190	4625980	79799.9	344.483	0	592.44	91.89		3451.87	2457520	2116950	19564.4	141.042	0	380.252	265.221		3451.87	2544090	1932020	10767.8	183.498	15287.4	260.092	354.337		3451.87	364880	245380	-2000000	-1.99983e+06	-2000000	-1.99929e+06	-1.99978e+06
3451.77	5548330	4625970	79805.9	344.504	0	592.475	91.896		3451.77	2458060	2116940	19565.9	141.051	0	380.275	265.238		3451.77	2542100	1932020	10768.6	183.509	15288.4	260.107	354.36		3451.77	365809	245380	-2000000	-1.99983e+06	-2000000	-1.99929e+06	-1.99978e+06
3451.66	5550520	4625960	79811.8	344.524	0	592.511	91.9021		3451.66	2458570	2116940	19567.3	141.059	0	380.297	265.256		3451.66	2540210	1932020	10769.4	183.52	15289.4	260.123	354.384		3451.66	366758	245380	-2000000	-1.99983e+06	-2000000	-1.99929e+06	-1.99978e+06
3451.56	5552770	4625950	79817.7	344.545	0	592.546	91.9081		3451.56	2459040	2116940	19568.7	141.068	0	380.32	265.273		3451.56	2538430	1932030	10770.2	183.531	15290.4	260.138	354.407		3451.56	367720	245380	-2000000	-1.99983e+06	-2000000	-1.99929e+06	-1.99978e+06
3451.45	5555070	4625940	79823.6	344.566	0	592.581	91.9142		3451.45	2459480	2116940	19570.2	141.076	0	380.343	265.291		3451.45	2536770	1932030	10771	183.542	15291.4	260.154	354.43		3451.45	368688	245380	-2000000	-1.99983e+06	-2000000	-1.99929e+06	-1.99978e+06
3451.35	5557430	4625920	79829.5	344.586	0	592.616	91.9202		3451.35	2459880	2116940	19571.6	141.085	0	380.365	265.308		3451.35	2535260	1932040	10771.8	183.553	15292.4	260.169	354.453		3451.35	369656	245381	-2000000	-1.99983e+06	-2000000	-1.99929e+06	-1.99978e+06
3451.25	5559850	4625910	79835.5	344.607	0	592.652	91.9263		3451.25	2460240	2116930	19573.1	141.093	0	380.388	265.326		3451.25	2533920	1932040	10772.6	183.564	15293.4	260.185	354.477		3451.25	370617	245381	-2000000	-1.99983e+06	-2000000	-1.99929e+06	-1.99978e+06
3451.14	5562340	4625900	79841.4	344.628	0	592.687	91.9323		3451.14	2460580	2116930	19574.5	141.102	0	380.411	265.343		3451.14	2532740	1932040	10773.3	183.575	15294.4	260.2	354.5		3451.14	371562	245381	-2000000	-1.99983e+06	-2000000	-1.99929e+06	-1.99978e+06
3451.04	5564890	4625890	79847.3	344.649	0	592.722	91.9384		3451.04	2460890	2116930	19575.9	141.11	0	380.433	265.36		3451.04	2531760	1932050	10774.1	183.586	15295.4	260.216	354.523		3451.04	372484	245381	-2000000	-1.99983e+06	-2000000	-1.99929e+06	-1.99978e+06
3450.94	5567520	4625880	79853.2	344.669	0	592.758	91.9444		3450.94	2461180	2116930	19577.4	141.119	0	380.456	265.378		3450.94	2530990	1932050	10774.9	183.597	15296.4	260.231	354.546		3450.94	373376	245381	-2000000	-1.99983e+06	-2000000	-1.99929e+06	-1.99978e+06
3450.83	5570210	4625870	79859.2	344.69	0	592.793	91.9505		3450.83	2461460	2116930	19578.8	141.127	0	380.478	265.395		3450.83	2530420	1932050	10775.7	183.608	15297.4	260.247	354.569		3450.83	374231	245381	-2000000	-1.99983e+06	-2000000	-1.99929e+06	-1.99978e+06
3450.73	5572970	4625860	79865.1	344.711	0	592.828	91.9565		3450.73	2461730	2116930	19580.3	141.136	0	380.501	265.413		3450.73	2530080	1932060	10776.5	183.619	15298.4	260.262	354.593		3450.73	375040	245381	-2000000	-1.99983e+06	-2000000	-1.99929e+06	-1.99978e+06
3450.63	5575800	4625850	79871	344.731	0	592.863	91.9626		3450.63	2462000	2116920	19581.7	141.144	0	380.524	265.43		3450.63	2529970	1932060	10777.3	183.63	15299.4	260.278	354.616		3450.63	375798	245381	-2000000	-1.99983e+06	-2000000	-1.99929e+06	-1.99978e+06
3450.52	5578690	4625840	79877	344.752	0	592.899	91.9687		3450.52	2462280	2116920	19583.1	141.153	0	380.546	265.447		3450.52	2530100	1932060	10778.1	183.641	15300.4	260.293	354.639		3450.52	376496	245381	-2000000	-1.99983e+06	-2000000	-1.99929e+06	-1.99978e+06
3450.42	5581630	4625830	79882.9	344.773	0	592.934	91.9747		3450.42	2462580	2116920	19584.6	141.161	0	380.569	265.465		3450.42	2530460	1932070	10778.9	183.652	15301.4	260.309	354.662		3450.42	377129	245381	-2000000	-1.99983e+06	-2000000	-1.99929e+06	-1.99978e+06
3450.32	5584630	4625820	79888.8	344.794	0	592.969	91.9808		3450.32	2462920	2116920	19586	141.169	0	380.592	265.482		3450.32	2531070	1932070	10779.7	183.663	15302.4	260.324	354.686		3450.32	377691	245381	-2000000	-1.99983e+06	-2000000	-1.99929e+06	-1.99978e+06
3450.21	5587660	4625810	79894.7	344.814	0	593.005	91.9868		3450.21	2463290	2116920	19587.5	141.178	0	380.614	265.5		3450.21	2531920	1932080	10780.4	183.674	15303.4	260.34	354.709		3450.21	378176	245381	-2000000	-1.99983e+06	-2000000	-1.99929e+06	-1.99978e+06
3450.11	5590720	4625800	79900.7	344.835	0	593.04	91.9929		3450.11	2463710	2116910	19588.9	141.186	0	380.637	265.517		3450.11	2533000	1932080	10781.2	183.685	15304.4	260.355	354.732		3450.11	378580	245381	-2000000	-1.99983e+06	-2000000	-1.99929e+06	-1.99978e+06
3450	5593800	4625790	79906.6	344.856	0	593.075	91.9989		3450	2464180	2116910	19590.4	141.195	0	380.66	265.535		3450	2534330	1932080	10782	183.696	15305.4	260.371	354.755		3450	378898	245381	-2000000	-1.99983e+06	-2000000	-1.99929e+06	-1.99978e+06
3449.9	5596880	4625780	79912.5	344.877	0	593.11	92.005		3449.9	2464730	2116910	19591.8	141.203	0	380.682	265.552		3449.9	2535900	1932090	10782.8	183.707	15306.4	260.386	354.779		3449.9	379126	245382	-2000000	-1.99983e+06	-2000000	-1.99929e+06	-1.99978e+06
3449.8	5599950	4625770	79918.5	344.897	0	593.146	92.0111		3449.8	2465350	2116910	19593.2	141.212	0	380.705	265.57		3449.8	2537700	1932090	10783.6	183.718	15307.4	260.402	354.802		3449.8	379262	245382	-2000000	-1.99983e+06	-2000000	-1.99929e+06	-1.99978e+06
3449.69	5603000	4625760	79924.4	344.918	0	593.181	92.0171		3449.69	2466060	2116910	19594.7	141.22	0	380.727	265.587		3449.69	2539720	1932090	10784.4	183.729	15308.4	260.418	354.825		3449.69	379303	245382	-2000000	-1.99983e+06	-2000000	-1.99929e+06	-1.99978e+06
3449.59	5606000	4625750	79930.3	344.939	0	593.216	92.0232		3449.59	2466860	2116900	19596.1	141.229	0	380.75	265.604		3449.59	2541960	1932100	10785.2	183.74	15309.4	260.433	354.849		3449.59	379247	245382	-2000000	-1.99983e+06	-2000000	-1.99929e+06	-1.99978e+06
3449.49	5608950	4625740	79936.3	344.959	0	593.252	92.0293		3449.49	2467750	2116900	19597.6	141.237	0	380.773	265.622		3449.49	2544420	1932100	10786	183.751	15310.4	260.449	354.872		3449.49	379094	245382	-2000000	-1.99983e+06	-2000000	-1.99929e+06	-1.99978e+06
3449.38	5611830	4625730	79942.2	344.98	0	593.287	92.0353		3449.38	2468750	2116900	19599	141.246	0	380.795	265.639		3449.38	2547090	1932100	10786.8	183.763	15311.4	260.464	354.895		3449.38	378842	245382	-2000000	-1.99983e+06	-2000000	-1.99929e+06	-1.99978e+06
3449.28	5614620	4625720	79948.1	345.001	0	593.322	92.0414		3449.28	2469860	2116900	19600.5	141.254	0	380.818	265.657		3449.28	2549960	1932110	10787.5	183.774	15312.4	260.48	354.918		3449.28	378492	245382	-2000000	-1.99983e+06	-2000000	-1.99929e+06	-1.99978e+06
3449.18	5617320	4625700	79954.1	345.022	0	593.358	92.0474		3449.18	2471070	2116900	19601.9	141.263	0	380.841	265.674		3449.18	2553020	1932110	10788.3	183.785	15313.4	260.495	354.942		3449.18	378044	245382	-2000000	-1.99983e+06	-2000000	-1.99929e+06	-1.99978e+06
3449.07	5619900	4625690	79960	345.042	0	593.393	92.0535		3449.07	2472390	2116900	19603.3	141.271	0	380.863	265.692		3449.07	2556260	1932110	10789.1	183.796	15314.4	260.511	354.965		3449.07	377500	245382	-2000000	-1.99983e+06	-2000000	-1.99929e+06	-1.99978e+06
3448.97	5622360	4625680	79966	345.063	0	593.428	92.0596		3448.97	2473810	2116890	19604.8	141.28	0	380.886	265.709		3448.97	2559680	1932120	10789.9	183.807	15315.4	260.526	354.988		3448.97	376861	245382	-2000000	-1.99983e+06	-2000000	-1.99929e+06	-1.99978e+06
3448.86	5624700	4625670	79971.9	345.084	0	593.464	92.0656		3448.86	2475340	2116890	19606.2	141.288	0	380.909	265.727		3448.86	2563270	1932120	10790.7	183.818	15316.4	260.542	355.011		3448.86	376131	245382	-2000000	-1.99983e+06	-2000000	-1.99929e+06	-1.99978e+06
3448.76	5626890	4625660	79977.8	345.105	0	593.499	92.0717		3448.76	2476980	2116890	19607.7	141.297	0	380.931	265.744		3448.76	2567010	1932130	10791.5	183.829	15317.4	260.557	355.035		3448.76	375311	245382	-2000000	-1.99983e+06	-2000000	-1.99929e+06	-1.99978e+06
3448.66	5628940	4625650	79983.8	345.125	0	593.534	92.0778		3448.66	2478700	2116890	19609.1	141.305	0	380.954	265.762		3448.66	2570900	1932130	10792.3	183.84	15318.4	260.573	355.058		3448.66	374406	245382	-2000000	-1.99983e+06	-2000000	-1.99929e+06	-1.99978e+06
3448.55	5630840	4625640	79989.7	345.146	0	593.57	92.0838		3448.55	2480520	2116890	19610.6	141.314	0	380.977	265.779		3448.55	2574920	1932130	10793.1	183.851	15319.4	260.588	355.081		3448.55	373421	245382	-2000000	-1.99983e+06	-2000000	-1.99929e+06	-1.99978e+06
3448.45	5632590	4625630	79995.7	345.167	0	593.605	92.0899		3448.45	2482410	2116880	19612	141.322	0	380.999	265.796		3448.45	2579070	1932140	10793.9	183.862	15320.4	260.604	355.105		3448.45	372360	245383	-2000000	-1.99983e+06	-2000000	-1.99929e+06	-1.99978e+06
3448.35	5634180	4625620	80001.6	345.188	0	593.64	92.096		3448.35	2484380	2116880	19613.4	141.331	0	381.022	265.814		3448.35	2583330	1932140	10794.7	183.873	15321.5	260.619	355.128		3448.35	371230	245383	-2000000	-1.99983e+06	-2000000	-1.99929e+06	-1.99978e+06
3448.24	5635620	4625610	80007.5	345.208	0	593.676	92.1021		3448.24	2486410	2116880	19614.9	141.339	0	381.045	265.831		3448.24	2587690	1932140	10795.4	183.884	15322.5	260.635	355.151		3448.24	370037	245383	-2000000	-1.99983e+06	-2000000	-1.99929e+06	-1.99978e+06
3448.14	5636890	4625600	80013.5	345.229	0	593.711	92.1081		3448.14	2488490	2116880	19616.3	141.348	0	381.068	265.849		3448.14	2592130	1932150	10796.2	183.895	15323.5	260.651	355.175		3448.14	368787	245383	-2000000	-1.99983e+06	-2000000	-1.99929e+06	-1.99978e+06
3448.04	5638010	4625590	80019.4	345.25	0	593.746	92.1142		3448.04	2490610	2116880	19617.8	141.356	0	381.09	265.866		3448.04	2596640	1932150	10797	183.906	15324.5	260.666	355.198		3448.04	367489	245383	-2000000	-1.99983e+06	-2000000	-1.99929e+06	-1.99978e+06
3447.93	5638980	4625580	80025.4	345.271	0	593.782	92.1203		3447.93	2492760	2116880	19619.2	141.365	0	381.113	265.884		3447.93	2601200	1932150	10797.8	183.917	15325.5	260.682	355.221		3447.93	366151	245383	-2000000	-1.99983e+06	-2000000	-1.99929e+06	-1.99978e+06
3447.83	5639790	4625570	80031.3	345.292	0	593.817	92.1264		3447.83	2494940	2116870	19620.7	141.373	0	381.136	265.901		3447.83	2605810	1932160	10798.6	183.928	15326.5	260.697	355.244		3447.83	364781	245383	-2000000	-1.99983e+06	-2000000	-1.99929e+06	-1.99978e+06
3447.72	5640460	4625560	80037.3	345.312	0	593.853	92.1324		3447.72	2497120	2116870	19622.1	141.382	0	381.158	265.919		3447.72	2610440	1932160	10799.4	183.939	15327.5	260.713	355.268		3447.72	363387	245383	-2000000	-1.99983e+06	-2000000	-1.99929e+06	-1.99978e+06
3447.62	5640970	4625550	80043.2	345.333	0	593.888	92.1385		3447.62	2499300	2116870	19623.6	141.39	0	381.181	265.936		3447.62	2615080	1932170	10800.2	183.951	15328.5	260.728	355.291		3447.62	361980	245383	-2000000	-1.99983e+06	-2000000	-1.99929e+06	-1.99978e+06
3447.52	5641350	4625540	80049.2	345.354	0	593.923	92.1446		3447.52	2501480	2116870	19625	141.399	0	381.204	265.954		3447.52	2619710	1932170	10801	183.962	15329.5	260.744	355.314		3447.52	360567	245383	-2000000	-1.99983e+06	-2000000	-1.99929e+06	-1.99978e+06
3447.41	5641580	4625530	80055.1	345.375	0	593.959	92.1506		3447.41	2503630	2116870	19626.5	141.407	0	381.226	265.971		3447.41	2624320	1932170	10801.8	183.973	15330.5	260.759	355.338		3447.41	359158	245383	-2000000	-1.99983e+06	-2000000	-1.99929e+06	-1.99978e+06
3447.31	5641680	4625520	80061.1	345.395	0	593.994	92.1567		3447.31	2505760	2116860	19627.9	141.416	0	381.249	265.989		3447.31	2628890	1932180	10802.6	183.984	15331.5	260.775	355.361		3447.31	357761	245383	-2000000	-1.99983e+06	-2000000	-1.99929e+06	-1.99978e+06
3447.21	5641640	4625510	80067	345.416	0	594.029	92.1628		3447.21	2507850	2116860	19629.4	141.424	0	381.272	266.006		3447.21	2633410	1932180	10803.4	183.995	15332.5	260.79	355.384		3447.21	356384	245383	-2000000	-1.99983e+06	-2000000	-1.99929e+06	-1.99978e+06
3447.1	5641480	4625500	80073	345.437	0	594.065	92.1689		3447.1	2509910	2116860	19630.8	141.433	0	381.294	266.024		3447.1	2637860	1932180	10804.1	184.006	15333.5	260.806	355.408		3447.1	355035	245383	-2000000	-1.99983e+06	-2000000	-1.99929e+06	-1.99978e+06
3447	5641180	4625480	80078.9	345.458	0	594.1	92.1749		3447	2511910	2116860	19632.2	141.441	0	381.317	266.041		3447	2642230	1932190	10804.9	184.017	15334.5	260.822	355.431		3447	353720	245384	-2000000	-1.99983e+06	-2000000	-1.99929e+06	-1.99978e+06
3446.9	5640760	4625470	80084.9	345.479	0	594.136	92.181		3446.9	2513870	2116860	19633.7	141.45	0	381.34	266.059		3446.9	2646500	1932190	10805.7	184.028	15335.5	260.837	355.454		3446.9	352447	245384	-2000000	-1.99983e+06	-2000000	-1.99929e+06	-1.99978e+06
3446.79	5640220	4625460	80090.8	345.499	0	594.171	92.1871		3446.79	2515770	2116860	19635.1	141.458	0	381.363	266.076		3446.79	2650670	1932190	10806.5	184.039	15336.5	260.853	355.478		3446.79	351221	245384	-2000000	-1.99983e+06	-2000000	-1.99929e+06	-1.99978e+06
3446.69	5639560	4625450	80096.8	345.52	0	594.206	92.1932		3446.69	2517610	2116850	19636.6	141.467	0	381.385	266.094		3446.69	2654710	1932200	10807.3	184.05	15337.5	260.868	355.501		3446.69	350046	245384	-2000000	-1.99983e+06	-2000000	-1.99929e+06	-1.99978e+06
3446.59	5638770	4625440	80102.7	345.541	0	594.242	92.1993		3446.59	2519390	2116850	19638	141.475	0	381.408	266.111		3446.59	2658620	1932200	10808.1	184.061	15338.5	260.884	355.524		3446.59	348927	245384	-2000000	-1.99983e+06	-2000000	-1.99929e+06	-1.99978e+06
3446.48	5637870	4625430	80108.7	345.562	0	594.277	92.2053		3446.48	2521120	2116850	19639.5	141.484	0	381.431	266.129		3446.48	2662390	1932200	10808.9	184.072	15339.5	260.899	355.548		3446.48	347866	245384	-2000000	-1.99983e+06	-2000000	-1.99929e+06	-1.99978e+06
3446.38	5636850	4625420	80114.6	345.583	0	594.313	92.2114		3446.38	2522780	2116850	19640.9	141.492	0	381.453	266.146		3446.38	2666010	1932210	10809.7	184.083	15340.5	260.915	355.571		3446.38	346866	245384	-2000000	-1.99983e+06	-2000000	-1.99929e+06	-1.99978e+06
3446.27	5635720	4625410	80120.6	345.603	0	594.348	92.2175		3446.27	2524390	2116850	19642.4	141.501	0	381.476	266.164		3446.27	2669470	1932210	10810.5	184.094	15341.5	260.931	355.594		3446.27	345928	245384	-2000000	-1.99983e+06	-2000000	-1.99929e+06	-1.99978e+06
3446.17	5634470	4625400	80126.5	345.624	0	594.384	92.2236		3446.17	2525930	2116840	19643.8	141.509	0	381.499	266.181		3446.17	2672770	1932220	10811.3	184.106	15342.5	260.946	355.618		3446.17	345055	245384	-2000000	-1.99983e+06	-2000000	-1.99929e+06	-1.99978e+06
3446.07	5633110	4625390	80132.5	345.645	0	594.419	92.2297		3446.07	2527420	2116840	19645.3	141.518	0	381.522	266.199		3446.07	2675890	1932220	10812.1	184.117	15343.5	260.962	355.641		3446.07	344247	245384	-2000000	-1.99983e+06	-2000000	-1.99929e+06	-1.99978e+06
3445.96	5631650	4625380	80138.5	345.666	0	594.454	92.2358		3445.96	2528850	2116840	19646.7	141.526	0	381.544	266.216		3445.96	2678830	1932220	10812.9	184.128	15344.5	260.977	355.664		3445.96	343505	245384	-2000000	-1.99983e+06	-2000000	-1.99929e+06	-1.99978e+06
3445.86	5630080	4625370	80144.4	345.687	0	594.49	92.2418		3445.86	2530230	2116840	19648.2	141.535	0	381.567	266.234		3445.86	2681580	1932230	10813.7	184.139	15345.6	260.993	355.688		3445.86	342828	245384	-2000000	-1.99983e+06	-2000000	-1.99929e+06	-1.99978e+06
3445.76	5628410	4625360	80150.4	345.707	0	594.525	92.2479		3445.76	2531550	2116840	19649.6	141.544	0	381.59	266.251		3445.76	2684150	1932230	10814.4	184.15	15346.6	261.008	355.711		3445.76	342218	245384	-2000000	-1.99983e+06	-2000000	-1.99929e+06	-1.99978e+06
3445.65	5626640	4625350	80156.3	345.728	0	594.561	92.254		3445.65	2532830	2116830	19651.1	141.552	0	381.612	266.269		3445.65	2686530	1932230	10815.2	184.161	15347.6	261.024	355.734		3445.65	341674	245384	-2000000	-1.99983e+06	-2000000	-1.99929e+06	-1.99978e+06
3445.55	5624790	4625340	80162.3	345.749	0	594.596	92.2601		3445.55	2534050	2116830	19652.5	141.561	0	381.635	266.286		3445.55	2688720	1932240	10816	184.172	15348.6	261.04	355.758		3445.55	341196	245384	-2000000	-1.99983e+06	-2000000	-1.99929e+06	-1.99978e+06
3445.45	5622850	4625330	80168.3	345.77	0	594.632	92.2662		3445.45	2535230	2116830	19654	141.569	0	381.658	266.304		3445.45	2690720	1932240	10816.8	184.183	15349.6	261.055	355.781		3445.45	340786	245385	-2000000	-1.99983e+06	-2000000	-1.99929e+06	-1.99978e+06
3445.34	5620850	4625320	80174.2	345.791	0	594.667	92.2723		3445.34	2536360	2116830	19655.4	141.578	0	381.681	266.321		3445.34	2692530	1932240	10817.6	184.194	15350.6	261.071	355.805		3445.34	340442	245385	-2000000	-1.99983e+06	-2000000	-1.99929e+06	-1.99978e+06
3445.24	5618780	4625310	80180.2	345.811	0	594.703	92.2784		3445.24	2537430	2116830	19656.9	141.586	0	381.703	266.339		3445.24	2694160	1932250	10818.4	184.205	15351.6	261.086	355.828		3445.24	340166	245385	-2000000	-1.99983e+06	-2000000	-1.99929e+06	-1.99978e+06
3445.13	5616660	4625300	80186.1	345.832	0	594.738	92.2845		3445.13	2538470	2116830	19658.3	141.595	0	381.726	266.356		3445.13	2695610	1932250	10819.2	184.216	15352.6	261.102	355.851		3445.13	339958	245385	-2000000	-1.99983e+06	-2000000	-1.99929e+06	-1.99978e+06
3445.03	5614500	4625290	80192.1	345.853	0	594.773	92.2905		3445.03	2539450	2116820	19659.8	141.603	0	381.749	266.374		3445.03	2696890	1932260	10820	184.227	15353.6	261.117	355.875		3445.03	339818	245385	-2000000	-1.99983e+06	-2000000	-1.99929e+06	-1.99978e+06
3444.93	5612310	4625280	80198.1	345.874	0	594.809	92.2966		3444.93	2540380	2116820	19661.2	141.612	0	381.772	266.391		3444.93	2698010	1932260	10820.8	184.239	15354.6	261.133	355.898		3444.93	339747	245385	-2000000	-1.99983e+06	-2000000	-1.99929e+06	-1.99978e+06
3444.82	5610110	4625260	80204	345.895	0	594.844	92.3027		3444.82	2541270	2116820	19662.7	141.62	0	381.794	266.409		3444.82	2698970	1932260	10821.6	184.25	15355.6	261.149	355.921		3444.82	339744	245385	-2000000	-1.99983e+06	-2000000	-1.99929e+06	-1.99978e+06
3444.72	5607910	4625250	80210	345.916	0	594.88	92.3088		3444.72	2542100	2116820	19664.1	141.629	0	381.817	266.426		3444.72	2699790	1932270	10822.4	184.261	15356.6	261.164	355.945		3444.72	339809	245385	-2000000	-1.99983e+06	-2000000	-1.99929e+06	-1.99978e+06
3444.62	5605720	4625240	80216	345.936	0	594.915	92.3149		3444.62	2542870	2116820	19665.6	141.637	0	381.84	266.444		3444.62	2700480	1932270	10823.2	184.272	15357.6	261.18	355.968		3444.62	339942	245385	-2000000	-1.99983e+06	-2000000	-1.99929e+06	-1.99978e+06
3444.51	5603550	4625230	80221.9	345.957	0	594.951	92.321		3444.51	2543590	2116810	19667	141.646	0	381.863	266.461		3444.51	2701050	1932270	10824	184.283	15358.6	261.195	355.992		3444.51	340142	245385	-2000000	-1.99983e+06	-2000000	-1.99929e+06	-1.99978e+06
3444.41	5601420	4625220	80227.9	345.978	0	594.986	92.3271		3444.41	2544250	2116810	19668.5	141.654	0	381.885	266.479		3444.41	2701510	1932280	10824.8	184.294	15359.6	261.211	356.015		3444.41	340408	245385	-2000000	-1.99983e+06	-2000000	-1.99929e+06	-1.99978e+06
3444.31	5599350	4625210	80233.9	345.999	0	595.022	92.3332		3444.31	2544850	2116810	19669.9	141.663	0	381.908	266.496		3444.31	2701890	1932280	10825.6	184.305	15360.6	261.227	356.038		3444.31	340739	245385	-2000000	-1.99983e+06	-2000000	-1.99929e+06	-1.99978e+06
3444.2	5597340	4625200	80239.8	346.02	0	595.057	92.3393		3444.2	2545380	2116810	19671.4	141.671	0	381.931	266.514		3444.2	2702190	1932280	10826.3	184.316	15361.6	261.242	356.062		3444.2	341132	245385	-2000000	-1.99983e+06	-2000000	-1.99929e+06	-1.99978e+06
3444.1	5595400	4625190	80245.8	346.041	0	595.093	92.3454		3444.1	2545850	2116810	19672.8	141.68	0	381.954	266.531		3444.1	2702420	1932290	10827.1	184.327	15362.7	261.258	356.085		3444.1	341586	245385	-2000000	-1.99983e+06	-2000000	-1.99929e+06	-1.99978e+06
3443.99	5593540	4625180	80251.8	346.061	0	595.128	92.3515		3443.99	2546250	2116800	19674.3	141.688	0	381.976	266.549		3443.99	2702610	1932290	10827.9	184.338	15363.7	261.273	356.108		3443.99	342097	245386	-2000000	-1.99983e+06	-2000000	-1.99929e+06	-1.99978e+06
3443.89	5591780	4625170	80257.7	346.082	0	595.164	92.3576		3443.89	2546580	2116800	19675.7	141.697	0	381.999	266.567		3443.89	2702760	1932300	10828.7	184.35	15364.7	261.289	356.132		3443.89	342664	245386	-2000000	-1.99983e+06	-2000000	-1.99929e+06	-1.99978e+06
3443.79	5590130	4625160	80263.7	346.103	0	595.199	92.3637		3443.79	2546850	2116800	19677.2	141.705	0	382.022	266.584		3443.79	2702880	1932300	10829.5	184.361	15365.7	261.305	356.155		3443.79	343283	245386	-2000000	-1.99983e+06	-2000000	-1.99929e+06	-1.99978e+06
3443.68	5588580	4625150	80269.7	346.124	0	595.235	92.3698		3443.68	2547040	2116800	19678.6	141.714	0	382.045	266.602		3443.68	2702990	1932300	10830.3	184.372	15366.7	261.32	356.179		3443.68	343952	245386	-2000000	-1.99983e+06	-2000000	-1.99929e+06	-1.99978e+06
3443.58	5587150	4625140	80275.7	346.145	0	595.27	92.3759		3443.58	2547170	2116800	19680.1	141.723	0	382.068	266.619		3443.58	2703100	1932310	10831.1	184.383	15367.7	261.336	356.202		3443.58	344667	245386	-2000000	-1.99983e+06	-2000000	-1.99929e+06	-1.99978e+06
3443.48	5585840	4625130	80281.6	346.166	0	595.306	92.382		3443.48	2547230	2116800	19681.5	141.731	0	382.09	266.637		3443.48	2703210	1932310	10831.9	184.394	15368.7	261.351	356.225		3443.48	345425	245386	-2000000	-1.99983e+06	-2000000	-1.99929e+06	-1.99978e+06
3443.37	5584660	4625120	80287.6	346.186	0	595.341	92.388		3443.37	2547230	2116790	19683	141.74	0	382.113	266.654		3443.37	2703330	1932310	10832.7	184.405	15369.7	261.367	356.249		3443.37	346223	245386	-2000000	-1.99983e+06	-2000000	-1.99929e+06	-1.99978e+06
3443.27	5583620	4625110	80293.6	346.207	0	595.377	92.3941		3443.27	2547160	2116790	19684.4	141.748	0	382.136	266.672		3443.27	2703470	1932320	10833.5	184.416	15370.7	261.383	356.272		3443.27	347058	245386	-2000000	-1.99983e+06	-2000000	-1.99929e+06	-1.99978e+06
3443.17	5582700	4625100	80299.6	346.228	0	595.412	92.4002		3443.17	2547040	2116790	19685.9	141.757	0	382.159	266.689		3443.17	2703630	1932320	10834.3	184.427	15371.7	261.398	356.296		3443.17	347927	245386	-2000000	-1.99983e+06	-2000000	-1.99929e+06	-1.99978e+06
3443.06	5581930	4625090	80305.5	346.249	0	595.448	92.4063		3443.06	2546880	2116790	19687.3	141.765	0	382.181	266.707		3443.06	2703810	1932320	10835.1	184.438	15372.7	261.414	356.319		3443.06	348828	245386	-2000000	-1.99983e+06	-2000000	-1.99929e+06	-1.99978e+06
3442.96	5581290	4625080	80311.5	346.27	0	595.483	92.4125		3442.96	2546660	2116790	19688.8	141.774	0	382.204	266.725		3442.96	2704010	1932330	10835.9	184.45	15373.7	261.429	356.343		3442.96	349758	245386	-2000000	-1.99983e+06	-2000000	-1.99929e+06	-1.99978e+06
3442.86	5580800	4625070	80317.5	346.291	0	595.519	92.4185		3442.86	2546410	2116780	19690.2	141.782	0	382.227	266.742		3442.86	2704240	1932330	10836.7	184.461	15374.7	261.445	356.366		3442.86	350715	245386	-2000000	-1.99983e+06	-2000000	-1.99929e+06	-1.99978e+06
3442.75	5580450	4625060	80323.5	346.312	0	595.554	92.4247		3442.75	2546120	2116780	19691.7	141.791	0	382.25	266.76		3442.75	2704480	1932340	10837.5	184.472	15375.8	261.461	356.389		3442.75	351697	245386	-2000000	-1.99983e+06	-2000000	-1.99929e+06	-1.99978e+06
3442.65	5580230	4625050	80329.4	346.332	0	595.59	92.4308		3442.65	2545810	2116780	19693.2	141.799	0	382.273	266.777		3442.65	2704740	1932340	10838.3	184.483	15376.8	261.476	356.413		3442.65	352702	245386	-2000000	-1.99983e+06	-2000000	-1.99929e+06	-1.99978e+06
3442.54	5580160	4625040	80335.4	346.353	0	595.625	92.4369		3442.54	2545480	2116780	19694.6	141.808	0	382.295	266.795		3442.54	2705020	1932340	10839.1	184.494	15377.8	261.492	356.436		3442.54	353728	245387	-2000000	-1.99983e+06	-2000000	-1.99929e+06	-1.99978e+06
3442.44	5580230	4625020	80341.4	346.374	0	595.661	92.443		3442.44	2545140	2116780	19696.1	141.816	0	382.318	266.812		3442.44	2705300	1932350	10839.9	184.505	15378.8	261.508	356.46		3442.44	354775	245387	-2000000	-1.99983e+06	-2000000	-1.99929e+06	-1.99978e+06
3442.34	5580440	4625010	80347.4	346.395	0	595.696	92.4491		3442.34	2544790	2116780	19697.5	141.825	0	382.341	266.83		3442.34	2705580	1932350	10840.7	184.516	15379.8	261.523	356.483		3442.34	355841	245387	-2000000	-1.99983e+06	-2000000	-1.99929e+06	-1.99978e+06
3442.23	5580780	4625000	80353.4	346.416	0	595.732	92.4552		3442.23	2544440	2116770	19699	141.834	0	382.364	266.847		3442.23	2705850	1932350	10841.5	184.527	15380.8	261.539	356.507		3442.23	356925	245387	-2000000	-1.99983e+06	-2000000	-1.99929e+06	-1.99978e+06
3442.13	5581250	4624990	80359.4	346.437	0	595.767	92.4613		3442.13	2544110	2116770	19700.4	141.842	0	382.387	266.865		3442.13	2706110	1932360	10842.2	184.538	15381.8	261.554	356.53		3442.13	358027	245387	-2000000	-1.99983e+06	-2000000	-1.99929e+06	-1.99978e+06
3442.03	5581840	4624980	80365.3	346.458	0	595.803	92.4674		3442.03	2543790	2116770	19701.9	141.851	0	382.409	266.883		3442.03	2706350	1932360	10843	184.55	15382.8	261.57	356.553		3442.03	359146	245387	-2000000	-1.99983e+06	-2000000	-1.99929e+06	-1.99978e+06
3441.92	5582560	4624970	80371.3	346.479	0	595.839	92.4735		3441.92	2543480	2116770	19703.3	141.859	0	382.432	266.9		3441.92	2706560	1932360	10843.8	184.561	15383.8	261.586	356.577		3441.92	360282	245387	-2000000	-1.99983e+06	-2000000	-1.99929e+06	-1.99978e+06
3441.82	5583380	4624960	80377.3	346.499	0	595.874	92.4796		3441.82	2543200	2116770	19704.8	141.868	0	382.455	266.918		3441.82	2706730	1932370	10844.6	184.572	15384.8	261.601	356.6		3441.82	361433	245387	-2000000	-1.99983e+06	-2000000	-1.99929e+06	-1.99978e+06
3441.72	5584300	4624950	80383.3	346.52	0	595.91	92.4857		3441.72	2542940	2116760	19706.2	141.876	0	382.478	266.935		3441.72	2706860	1932370	10845.4	184.583	15385.8	261.617	356.624		3441.72	362600	245387	-2000000	-1.99983e+06	-2000000	-1.99929e+06	-1.99978e+06
3441.61	5585320	4624940	80389.3	346.541	0	595.945	92.4918		3441.61	2542710	2116760	19707.7	141.885	0	382.501	266.953		3441.61	2706930	1932370	10846.2	184.594	15386.9	261.633	356.647		3441.61	363782	245387	-2000000	-1.99983e+06	-2000000	-1.99929e+06	-1.99978e+06
3441.51	5586420	4624930	80395.3	346.562	0	595.981	92.4979		3441.51	2542510	2116760	19709.2	141.893	0	382.523	266.97		3441.51	2706940	1932380	10847	184.605	15387.9	261.648	356.671		3441.51	364977	245387	-2000000	-1.99983e+06	-2000000	-1.99929e+06	-1.99978e+06
3441.4	5587570	4624920	80401.2	346.583	0	596.016	92.504		3441.4	2542330	2116760	19710.6	141.902	0	382.546	266.988		3441.4	2706890	1932380	10847.8	184.616	15388.9	261.664	356.694		3441.4	366186	245387	-2000000	-1.99983e+06	-2000000	-1.99929e+06	-1.99978e+06
3441.3	5588780	4624910	80407.2	346.604	0	596.052	92.5101		3441.3	2542190	2116760	19712.1	141.91	0	382.569	267.006		3441.3	2706750	1932390	10848.6	184.627	15389.9	261.679	356.717		3441.3	367407	245387	-2000000	-1.99983e+06	-2000000	-1.99929e+06	-1.99978e+06
3441.2	5590030	4624900	80413.2	346.625	0	596.087	92.5163		3441.2	2542070	2116760	19713.5	141.919	0	382.592	267.023		3441.2	2706530	1932390	10849.4	184.639	15390.9	261.695	356.741		3441.2	368640	245387	-2000000	-1.99983e+06	-2000000	-1.99929e+06	-1.99978e+06
3441.09	5591290	4624890	80419.2	346.646	0	596.123	92.5224		3441.09	2541970	2116750	19715	141.928	0	382.615	267.041		3441.09	2706220	1932390	10850.2	184.65	15391.9	261.711	356.764		3441.09	369883	245388	-2000000	-1.99983e+06	-2000000	-1.99929e+06	-1.99978e+06
3440.99	5592540	4624880	80425.2	346.667	0	596.159	92.5285		3440.99	2541900	2116750	19716.4	141.936	0	382.637	267.058		3440.99	2705820	1932400	10851	184.661	15392.9	261.726	356.788		3440.99	371136	245388	-2000000	-1.99983e+06	-2000000	-1.99929e+06	-1.99978e+06
3440.89	5593780	4624870	80431.2	346.688	0	596.194	92.5346		3440.89	2541840	2116750	19717.9	141.945	0	382.66	267.076		3440.89	2705310	1932400	10851.8	184.672	15393.9	261.742	356.811		3440.89	372397	245388	-2000000	-1.99983e+06	-2000000	-1.99929e+06	-1.99978e+06
3440.78	5594970	4624860	80437.2	346.708	0	596.23	92.5407		3440.78	2541800	2116750	19719.3	141.953	0	382.683	267.094		3440.78	2704700	1932400	10852.6	184.683	15394.9	261.758	356.835		3440.78	373666	245388	-2000000	-1.99983e+06	-2000000	-1.99929e+06	-1.99978e+06
3440.68	5596100	4624850	80443.2	346.729	0	596.265	92.5468		3440.68	2541780	2116750	19720.8	141.962	0	382.706	267.111		3440.68	2703970	1932410	10853.4	184.694	15395.9	261.773	356.858		3440.68	374941	245388	-2000000	-1.99983e+06	-2000000	-1.99929e+06	-1.99978e+06
3440.58	5597140	4624840	80449.2	346.75	0	596.301	92.5529		3440.58	2541760	2116740	19722.3	141.97	0	382.729	267.129		3440.58	2703140	1932410	10854.2	184.705	15397	261.789	356.882		3440.58	376222	245388	-2000000	-1.99983e+06	-2000000	-1.99929e+06	-1.99978e+06
3440.47	5598090	4624830	80455.2	346.771	0	596.337	92.5591		3440.47	2541740	2116740	19723.7	141.979	0	382.752	267.146		3440.47	2702190	1932410	10855	184.716	15398	261.805	356.905		3440.47	377507	245388	-2000000	-1.99982e+06	-2000000	-1.99929e+06	-1.99978e+06
3440.37	5598910	4624820	80461.1	346.792	0	596.372	92.5652		3440.37	2541730	2116740	19725.2	141.987	0	382.774	267.164		3440.37	2701130	1932420	10855.8	184.728	15399	261.82	356.929		3440.37	378796	245388	-2000000	-1.99982e+06	-2000000	-1.99929e+06	-1.99978e+06
3440.26	5599590	4624810	80467.1	346.813	0	596.408	92.5713		3440.26	2541710	2116740	19726.6	141.996	0	382.797	267.182		3440.26	2699960	1932420	10856.6	184.739	15400	261.836	356.952		3440.26	380089	245388	-2000000	-1.99982e+06	-2000000	-1.99929e+06	-1.99978e+06
3440.16	5600120	4624800	80473.1	346.834	0	596.443	92.5774		3440.16	2541680	2116740	19728.1	142.005	0	382.82	267.199		3440.16	2698670	1932430	10857.4	184.75	15401	261.852	356.976		3440.16	381384	245388	-2000000	-1.99982e+06	-2000000	-1.99929e+06	-1.99978e+06
3440.06	5600480	4624780	80479.1	346.855	0	596.479	92.5835		3440.06	2541640	2116740	19729.5	142.013	0	382.843	267.217		3440.06	2697290	1932430	10858.2	184.761	15402	261.867	356.999		3440.06	382682	245388	-2000000	-1.99982e+06	-2000000	-1.99929e+06	-1.99978e+06
3439.95	5600650	4624770	80485.1	346.876	0	596.515	92.5896		3439.95	2541590	2116730	19731	142.022	0	382.866	267.234		3439.95	2695800	1932430	10859	184.772	15403	261.883	357.023		3439.95	383981	245388	-2000000	-1.99982e+06	-2000000	-1.99929e+06	-1.99978e+06
3439.85	5600630	4624760	80491.1	346.897	0	596.55	92.5958		3439.85	2541520	2116730	19732.5	142.03	0	382.889	267.252		3439.85	2694220	1932440	10859.8	184.783	15404	261.899	357.046		3439.85	385282	245388	-2000000	-1.99982e+06	-2000000	-1.99929e+06	-1.99978e+06
3439.75	5600400	4624750	80497.1	346.917	0	596.586	92.6019		3439.75	2541440	2116730	19733.9	142.039	0	382.911	267.27		3439.75	2692560	1932440	10860.6	184.794	15405	261.914	357.07		3439.75	386583	245388	-2000000	-1.99982e+06	-2000000	-1.99929e+06	-1.99978e+06
3439.64	5599970	4624740	80503.1	346.938	0	596.621	92.608		3439.64	2541340	2116730	19735.4	142.047	0	382.934	267.287		3439.64	2690820	1932440	10861.4	184.806	15406.1	261.93	357.093		3439.64	387884	245388	-2000000	-1.99982e+06	-2000000	-1.99929e+06	-1.99978e+06
3439.54	5599320	4624730	80509.1	346.959	0	596.657	92.6141		3439.54	2541210	2116730	19736.8	142.056	0	382.957	267.305		3439.54	2689010	1932450	10862.2	184.817	15407.1	261.945	357.117		3439.54	389184	245389	-2000000	-1.99982e+06	-2000000	-1.99929e+06	-1.99978e+06
3439.44	5598460	4624720	80515.1	346.98	0	596.693	92.6202		3439.44	2541070	2116720	19738.3	142.065	0	382.98	267.322		3439.44	2687150	1932450	10863	184.828	15408.1	261.961	357.14		3439.44	390481	245389	-2000000	-1.99982e+06	-2000000	-1.99929e+06	-1.99978e+06
3439.33	5597380	4624710	80521.1	347.001	0	596.728	92.6264		3439.33	2540900	2116720	19739.8	142.073	0	383.003	267.34		3439.33	2685240	1932450	10863.8	184.839	15409.1	261.977	357.164		3439.33	391774	245389	-2000000	-1.99982e+06	-2000000	-1.99929e+06	-1.99978e+06
3439.23	5596090	4624700	80527.1	347.022	0	596.764	92.6325		3439.23	2540710	2116720	19741.2	142.082	0	383.026	267.358		3439.23	2683280	1932460	10864.6	184.85	15410.1	261.992	357.187		3439.23	393061	245389	-2000000	-1.99982e+06	-2000000	-1.99929e+06	-1.99978e+06
3439.13	5594600	4624690	80533.1	347.043	0	596.8	92.6386		3439.13	2540500	2116720	19742.7	142.09	0	383.049	267.375		3439.13	2681300	1932460	10865.4	184.861	15411.1	262.008	357.211		3439.13	394338	245389	-2000000	-1.99982e+06	-2000000	-1.99929e+06	-1.99978e+06
3439.02	5592910	4624680	80539.1	347.064	0	596.835	92.6447		3439.02	2540270	2116720	19744.1	142.099	0	383.072	267.393		3439.02	2679310	1932470	10866.2	184.872	15412.1	262.024	357.234		3439.02	395603	245389	-2000000	-1.99982e+06	-2000000	-1.99929e+06	-1.99978e+06
3438.92	5591030	4624670	80545.1	347.085	0	596.871	92.6509		3438.92	2540020	2116720	19745.6	142.107	0	383.094	267.411		3438.92	2677290	1932470	10867	184.884	15413.1	262.039	357.258		3438.92	396852	245389	-2000000	-1.99982e+06	-2000000	-1.99929e+06	-1.99978e+06
3438.81	5588970	4624660	80551.1	347.106	0	596.907	92.657		3438.81	2539740	2116710	19747	142.116	0	383.117	267.428		3438.81	2675280	1932470	10867.8	184.895	15414.1	262.055	357.281		3438.81	398081	245389	-2000000	-1.99982e+06	-2000000	-1.99929e+06	-1.99978e+06
3438.71	5586740	4624650	80557.1	347.127	0	596.942	92.6631		3438.71	2539440	2116710	19748.5	142.125	0	383.14	267.446		3438.71	2673270	1932480	10868.6	184.906	15415.2	262.071	357.305		3438.71	399284	245389	-2000000	-1.99982e+06	-2000000	-1.99929e+06	-1.99978e+06
3438.61	5584360	4624640	80563.1	347.148	0	596.978	92.6692		3438.61	2539120	2116710	19750	142.133	0	383.163	267.463		3438.61	2671260	1932480	10869.4	184.917	15416.2	262.087	357.328		3438.61	400456	245389	-2000000	-1.99982e+06	-2000000	-1.99929e+06	-1.99978e+06
3438.5	5581840	4624630	80569.1	347.169	0	597.013	92.6754		3438.5	2538770	2116710	19751.4	142.142	0	383.186	267.481		3438.5	2669260	1932480	10870.2	184.928	15417.2	262.102	357.352		3438.5	401591	245389	-2000000	-1.99982e+06	-2000000	-1.99929e+06	-1.99978e+06
3438.4	5579200	4624620	80575.1	347.19	0	597.049	92.6815		3438.4	2538390	2116710	19752.9	142.15	0	383.209	267.499		3438.4	2667270	1932490	10871	184.939	15418.2	262.118	357.375		3438.4	402682	245389	-2000000	-1.99982e+06	-2000000	-1.99929e+06	-1.99978e+06
3438.3	5576440	4624610	80581.2	347.211	0	597.085	92.6876		3438.3	2537990	2116700	19754.3	142.159	0	383.232	267.516		3438.3	2665300	1932490	10871.8	184.951	15419.2	262.134	357.399		3438.3	403722	245389	-2000000	-1.99982e+06	-2000000	-1.99929e+06	-1.99978e+06
3438.19	5573590	4624600	80587.2	347.231	0	597.12	92.6938		3438.19	2537560	2116700	19755.8	142.167	0	383.254	267.534		3438.19	2663330	1932490	10872.6	184.962	15420.2	262.149	357.422		3438.19	404705	245390	-2000000	-1.99982e+06	-2000000	-1.99929e+06	-1.99978e+06
3438.09	5570650	4624590	80593.2	347.252	0	597.156	92.6999		3438.09	2537100	2116700	19757.3	142.176	0	383.277	267.552		3438.09	2661380	1932500	10873.4	184.973	15421.2	262.165	357.446		3438.09	405622	245390	-2000000	-1.99982e+06	-2000000	-1.99929e+06	-1.99978e+06
3437.99	5567650	4624580	80599.2	347.273	0	597.192	92.706		3437.99	2536610	2116700	19758.7	142.185	0	383.3	267.569		3437.99	2659430	1932500	10874.2	184.984	15422.2	262.181	357.469		3437.99	406467	245390	-2000000	-1.99982e+06	-2000000	-1.99929e+06	-1.99978e+06
3437.88	5564590	4624570	80605.2	347.294	0	597.227	92.7121		3437.88	2536080	2116700	19760.2	142.193	0	383.323	267.587		3437.88	2657480	1932510	10874.9	184.995	15423.3	262.196	357.493		3437.88	407233	245390	-2000000	-1.99982e+06	-2000000	-1.99929e+06	-1.99978e+06
3437.78	5561480	4624560	80611.2	347.315	0	597.263	92.7183		3437.78	2535510	2116690	19761.7	142.202	0	383.346	267.605		3437.78	2655530	1932510	10875.7	185.006	15424.3	262.212	357.516		3437.78	407911	245390	-2000000	-1.99982e+06	-2000000	-1.99929e+06	-1.99978e+06
3437.67	5558340	4624540	80617.2	347.336	0	597.299	92.7244		3437.67	2534910	2116690	19763.1	142.21	0	383.369	267.622		3437.67	2653570	1932510	10876.5	185.018	15425.3	262.228	357.54		3437.67	408497	245390	-2000000	-1.99982e+06	-2000000	-1.99929e+06	-1.99978e+06
3437.57	5555190	4624530	80623.2	347.357	0	597.335	92.7305		3437.57	2534270	2116690	19764.6	142.219	0	383.392	267.64		3437.57	2651600	1932520	10877.3	185.029	15426.3	262.243	357.563		3437.57	408985	245390	-2000000	-1.99982e+06	-2000000	-1.99929e+06	-1.99978e+06
3437.47	5552020	4624520	80629.2	347.378	0	597.37	92.7367		3437.47	2533580	2116690	19766	142.227	0	383.415	267.657		3437.47	2649610	1932520	10878.1	185.04	15427.3	262.259	357.587		3437.47	409369	245390	-2000000	-1.99982e+06	-2000000	-1.99929e+06	-1.99978e+06
3437.36	5548850	4624510	80635.2	347.399	0	597.406	92.7428		3437.36	2532860	2116690	19767.5	142.236	0	383.438	267.675		3437.36	2647600	1932520	10878.9	185.051	15428.3	262.275	357.61		3437.36	409646	245390	-2000000	-1.99982e+06	-2000000	-1.99929e+06	-1.99978e+06
3437.26	5545690	4624500	80641.3	347.42	0	597.442	92.7489		3437.26	2532090	2116690	19769	142.245	0	383.46	267.693		3437.26	2645560	1932530	10879.7	185.062	15429.3	262.29	357.634		3437.26	409813	245390	-2000000	-1.99982e+06	-2000000	-1.99929e+06	-1.99978e+06
3437.16	5542550	4624490	80647.3	347.441	0	597.477	92.7551		3437.16	2531280	2116680	19770.4	142.253	0	383.483	267.71		3437.16	2643500	1932530	10880.5	185.073	15430.4	262.306	357.658		3437.16	409870	245390	-2000000	-1.99982e+06	-2000000	-1.99929e+06	-1.99978e+06
3437.05	5539430	4624480	80653.3	347.462	0	597.513	92.7612		3437.05	2530430	2116680	19771.9	142.262	0	383.506	267.728		3437.05	2641410	1932530	10881.3	185.084	15431.4	262.322	357.681		3437.05	409815	245390	-2000000	-1.99982e+06	-2000000	-1.99929e+06	-1.99978e+06
3436.95	5536350	4624470	80659.3	347.483	0	597.549	92.7673		3436.95	2529550	2116680	19773.3	142.27	0	383.529	267.746		3436.95	2639290	1932540	10882.1	185.096	15432.4	262.337	357.705		3436.95	409650	245390	-2000000	-1.99982e+06	-2000000	-1.99929e+06	-1.99978e+06
3436.85	5533300	4624460	80665.3	347.504	0	597.584	92.7735		3436.85	2528620	2116680	19774.8	142.279	0	383.552	267.763		3436.85	2637130	1932540	10882.9	185.107	15433.4	262.353	357.728		3436.85	409377	245390	-2000000	-1.99982e+06	-2000000	-1.99929e+06	-1.99978e+06
3436.74	5530300	4624450	80671.3	347.525	0	597.62	92.7796		3436.74	2527660	2116680	19776.3	142.287	0	383.575	267.781		3436.74	2634940	1932550	10883.7	185.118	15434.4	262.369	357.752		3436.74	409002	245390	-2000000	-1.99982e+06	-2000000	-1.99929e+06	-1.99978e+06
3436.64	5527340	4624440	80677.4	347.546	0	597.656	92.7858		3436.64	2526670	2116670	19777.7	142.296	0	383.598	267.799		3436.64	2632730	1932550	10884.5	185.129	15435.4	262.385	357.775		3436.64	408529	245391	-2000000	-1.99982e+06	-2000000	-1.99929e+06	-1.99978e+06
3436.53	5524450	4624430	80683.4	347.567	0	597.692	92.7919		3436.53	2525650	2116670	19779.2	142.305	0	383.621	267.816		3436.53	2630500	1932550	10885.3	185.14	15436.4	262.4	357.799		3436.53	407965	245391	-2000000	-1.99982e+06	-2000000	-1.99929e+06	-1.99978e+06
3436.43	5521610	4624420	80689.4	347.588	0	597.727	92.798		3436.43	2524600	2116670	19780.7	142.313	0	383.644	267.834		3436.43	2628240	1932560	10886.1	185.152	15437.4	262.416	357.822		3436.43	407319	245391	-2000000	-1.99982e+06	-2000000	-1.99929e+06	-1.99978e+06
3436.33	5518830	4624410	80695.4	347.609	0	597.763	92.8042		3436.33	2523550	2116670	19782.1	142.322	0	383.667	267.852		3436.33	2625980	1932560	10887	185.163	15438.5	262.432	357.846		3436.33	406597	245391	-2000000	-1.99982e+06	-2000000	-1.99929e+06	-1.99978e+06
3436.22	5516110	4624400	80701.4	347.63	0	597.799	92.8103		3436.22	2522480	2116670	19783.6	142.33	0	383.69	267.869		3436.22	2623710	1932560	10887.8	185.174	15439.5	262.447	357.87		3436.22	405812	245391	-2000000	-1.99982e+06	-2000000	-1.99929e+06	-1.99978e+06
3436.12	5513460	4624390	80707.5	347.651	0	597.834	92.8165		3436.12	2521400	2116670	19785	142.339	0	383.712	267.887		3436.12	2621450	1932570	10888.6	185.185	15440.5	262.463	357.893		3436.12	404971	245391	-2000000	-1.99982e+06	-2000000	-1.99929e+06	-1.99978e+06
3436.02	5510880	4624380	80713.5	347.672	0	597.87	92.8226		3436.02	2520330	2116660	19786.5	142.348	0	383.735	267.905		3436.02	2619200	1932570	10889.4	185.196	15441.5	262.479	357.917		3436.02	404087	245391	-2000000	-1.99982e+06	-2000000	-1.99929e+06	-1.99978e+06
3435.91	5508360	4624370	80719.5	347.693	0	597.906	92.8288		3435.91	2519280	2116660	19788	142.356	0	383.758	267.922		3435.91	2616980	1932570	10890.2	185.207	15442.5	262.494	357.94		3435.91	403170	245391	-2000000	-1.99982e+06	-2000000	-1.99929e+06	-1.99978e+06
3435.81	5505910	4624360	80725.5	347.714	0	597.942	92.8349		3435.81	2518240	2116660	19789.4	142.365	0	383.781	267.94		3435.81	2614790	1932580	10891	185.219	15443.5	262.51	357.964		3435.81	402231	245391	-2000000	-1.99982e+06	-2000000	-1.99929e+06	-1.99978e+06
3435.71	5503520	4624350	80731.5	347.735	0	597.977	92.841		3435.71	2517230	2116660	19790.9	142.373	0	383.804	267.958		3435.71	2612650	1932580	10891.8	185.23	15444.6	262.526	357.987		3435.71	401280	245391	-2000000	-1.99982e+06	-2000000	-1.99929e+06	-1.99978e+06
3435.6	5501190	4624340	80737.6	347.756	0	598.013	92.8472		3435.6	2516260	2116660	19792.4	142.382	0	383.827	267.975		3435.6	2610570	1932580	10892.6	185.241	15445.6	262.542	358.011		3435.6	400326	245391	-2000000	-1.99982e+06	-2000000	-1.99929e+06	-1.99978e+06
3435.5	5498920	4624330	80743.6	347.777	0	598.049	92.8533		3435.5	2515340	2116650	19793.8	142.391	0	383.85	267.993		3435.5	2608550	1932590	10893.4	185.252	15446.6	262.557	358.035		3435.5	399381	245391	-2000000	-1.99982e+06	-2000000	-1.99929e+06	-1.99978e+06
3435.4	5496700	4624320	80749.6	347.798	0	598.085	92.8595		3435.4	2514470	2116650	19795.3	142.399	0	383.873	268.011		3435.4	2606610	1932590	10894.2	185.263	15447.6	262.573	358.058		3435.4	398452	245391	-2000000	-1.99982e+06	-2000000	-1.99929e+06	-1.99978e+06
3435.29	5494520	4624310	80755.6	347.819	0	598.12	92.8656		3435.29	2513670	2116650	19796.8	142.408	0	383.896	268.028		3435.29	2604760	1932600	10895	185.275	15448.6	262.589	358.082		3435.29	397547	245391	-2000000	-1.99982e+06	-2000000	-1.99929e+06	-1.99978e+06
3435.19	5492390	4624300	80761.7	347.84	0	598.156	92.8718		3435.19	2512940	2116650	19798.2	142.416	0	383.919	268.046		3435.19	2603010	1932600	10895.8	185.286	15449.6	262.604	358.105		3435.19	396674	245392	-2000000	-1.99982e+06	-2000000	-1.99929e+06	-1.99978e+06
3435.08	5490300	4624280	80767.7	347.861	0	598.192	92.8779		3435.08	2512290	2116650	19799.7	142.425	0	383.942	268.064		3435.08	2601360	1932600	10896.6	185.297	15450.6	262.62	358.129		3435.08	395839	245392	-2000000	-1.99982e+06	-2000000	-1.99929e+06	-1.99978e+06
3434.98	5488250	4624270	80773.7	347.882	0	598.228	92.8841		3434.98	2511730	2116650	19801.2	142.434	0	383.965	268.082		3434.98	2599820	1932610	10897.4	185.308	15451.7	262.636	358.153		3434.98	395046	245392	-2000000	-1.99982e+06	-2000000	-1.99929e+06	-1.99978e+06
3434.88	5486230	4624260	80779.8	347.903	0	598.263	92.8902		3434.88	2511260	2116640	19802.6	142.442	0	383.988	268.099		3434.88	2598390	1932610	10898.2	185.319	15452.7	262.652	358.176		3434.88	394302	245392	-2000000	-1.99982e+06	-2000000	-1.99929e+06	-1.99978e+06
3434.77	5484240	4624250	80785.8	347.924	0	598.299	92.8964		3434.77	2510880	2116640	19804.1	142.451	0	384.011	268.117		3434.77	2597090	1932610	10899	185.33	15453.7	262.667	358.2		3434.77	393608	245392	-2000000	-1.99982e+06	-2000000	-1.99929e+06	-1.99978e+06
3434.67	5482280	4624240	80791.8	347.945	0	598.335	92.9025		3434.67	2510610	2116640	19805.6	142.459	0	384.034	268.135		3434.67	2595920	1932620	10899.8	185.342	15454.7	262.683	358.223		3434.67	392970	245392	-2000000	-1.99982e+06	-2000000	-1.99929e+06	-1.99978e+06
3434.57	5480350	4624230	80797.8	347.966	0	598.371	92.9087		3434.57	2510440	2116640	19807	142.468	0	384.056	268.152		3434.57	2594870	1932620	10900.6	185.353	15455.7	262.699	358.247		3434.57	392389	245392	-2000000	-1.99982e+06	-2000000	-1.99929e+06	-1.99978e+06
3434.46	5478450	4624220	80803.9	347.987	0	598.407	92.9148		3434.46	2510360	2116640	19808.5	142.477	0	384.079	268.17		3434.46	2593950	1932620	10901.4	185.364	15456.7	262.715	358.271		3434.46	391868	245392	-2000000	-1.99982e+06	-2000000	-1.99929e+06	-1.99978e+06
3434.36	5476590	4624210	80809.9	348.008	0	598.442	92.921		3434.36	2510380	2116630	19810	142.485	0	384.102	268.188		3434.36	2593170	1932630	10902.2	185.375	15457.8	262.73	358.294		3434.36	391409	245392	-2000000	-1.99982e+06	-2000000	-1.99929e+06	-1.99978e+06
3434.26	5474760	4624200	80815.9	348.029	0	598.478	92.9271		3434.26	2510500	2116630	19811.4	142.494	0	384.125	268.205		3434.26	2592510	1932630	10903	185.386	15458.8	262.746	358.318		3434.26	391014	245392	-2000000	-1.99982e+06	-2000000	-1.99929e+06	-1.99978e+06
3434.15	5472960	4624190	80822	348.05	0	598.514	92.9333		3434.15	2510700	2116630	19812.9	142.502	0	384.148	268.223		3434.15	2591980	1932640	10903.8	185.398	15459.8	262.762	358.341		3434.15	390685	245392	-2000000	-1.99982e+06	-2000000	-1.99929e+06	-1.99978e+06
3434.05	5471220	4624180	80828	348.071	0	598.55	92.9394		3434.05	2510970	2116630	19814.4	142.511	0	384.171	268.241		3434.05	2591580	1932640	10904.6	185.409	15460.8	262.777	358.365		3434.05	390424	245392	-2000000	-1.99982e+06	-2000000	-1.99929e+06	-1.99978e+06
3433.94	5469520	4624170	80834	348.092	0	598.586	92.9456		3433.94	2511320	2116630	19815.8	142.52	0	384.194	268.259		3433.94	2591290	1932640	10905.4	185.42	15461.8	262.793	358.389		3433.94	390234	245392	-2000000	-1.99982e+06	-2000000	-1.99929e+06	-1.99978e+06
3433.84	5467880	4624160	80840.1	348.113	0	598.621	92.9517		3433.84	2511720	2116630	19817.3	142.528	0	384.217	268.276		3433.84	2591130	1932650	10906.2	185.431	15462.8	262.809	358.412		3433.84	390116	245392	-2000000	-1.99982e+06	-2000000	-1.99929e+06	-1.99978e+06
3433.74	5466300	4624150	80846.1	348.134	0	598.657	92.9579		3433.74	2512170	2116620	19818.8	142.537	0	384.24	268.294		3433.74	2591070	1932650	10907	185.442	15463.9	262.825	358.436		3433.74	390074	245393	-2000000	-1.99982e+06	-2000000	-1.99929e+06	-1.99978e+06
3433.63	5464790	4624140	80852.1	348.155	0	598.693	92.964		3433.63	2512650	2116620	19820.2	142.545	0	384.263	268.312		3433.63	2591120	1932650	10907.8	185.454	15464.9	262.84	358.459		3433.63	390110	245393	-2000000	-1.99982e+06	-2000000	-1.99929e+06	-1.99978e+06
3433.53	5463350	4624130	80858.2	348.176	0	598.729	92.9702		3433.53	2513150	2116620	19821.7	142.554	0	384.286	268.329		3433.53	2591280	1932660	10908.6	185.465	15465.9	262.856	358.483		3433.53	390226	245393	-2000000	-1.99982e+06	-2000000	-1.99929e+06	-1.99978e+06
3433.43	5462000	4624120	80864.2	348.197	0	598.765	92.9763		3433.43	2513640	2116620	19823.2	142.563	0	384.309	268.347		3433.43	2591520	1932660	10909.4	185.476	15466.9	262.872	358.507		3433.43	390426	245393	-2000000	-1.99982e+06	-2000000	-1.99929e+06	-1.99978e+06
3433.32	5460740	4624110	80870.3	348.218	0	598.8	92.9825		3433.32	2514130	2116620	19824.6	142.571	0	384.332	268.365		3433.32	2591850	1932660	10910.2	185.487	15467.9	262.888	358.53		3433.32	390712	245393	-2000000	-1.99982e+06	-2000000	-1.99929e+06	-1.99978e+06
3433.22	5459570	4624100	80876.3	348.239	0	598.836	92.9887		3433.22	2514580	2116610	19826.1	142.58	0	384.355	268.383		3433.22	2592250	1932670	10911	185.498	15468.9	262.903	358.554		3433.22	391087	245393	-2000000	-1.99982e+06	-2000000	-1.99929e+06	-1.99978e+06
3433.12	5458500	4624090	80882.3	348.26	0	598.872	92.9948		3433.12	2515000	2116610	19827.6	142.588	0	384.378	268.4		3433.12	2592730	1932670	10911.8	185.51	15470	262.919	358.578		3433.12	391554	245393	-2000000	-1.99982e+06	-2000000	-1.99929e+06	-1.99978e+06
3433.01	5457540	4624080	80888.4	348.281	0	598.908	93.001		3433.01	2515360	2116610	19829	142.597	0	384.401	268.418		3433.01	2593260	1932680	10912.6	185.521	15471	262.935	358.601		3433.01	392114	245393	-2000000	-1.99982e+06	-2000000	-1.99929e+06	-1.99978e+06
3432.91	5456670	4624070	80894.4	348.302	0	598.944	93.0071		3432.91	2515650	2116610	19830.5	142.606	0	384.424	268.436		3432.91	2593840	1932680	10913.4	185.532	15472	262.951	358.625		3432.91	392769	245393	-2000000	-1.99982e+06	-2000000	-1.99929e+06	-1.99978e+06
3432.8	5455920	4624060	80900.5	348.323	0	598.979	93.0133		3432.8	2515870	2116610	19832	142.614	0	384.447	268.453		3432.8	2594450	1932680	10914.2	185.543	15473	262.966	358.649		3432.8	393519	245393	-2000000	-1.99982e+06	-2000000	-1.99929e+06	-1.99978e+06
3432.7	5455260	4624050	80906.5	348.344	0	599.015	93.0195		3432.7	2516000	2116610	19833.4	142.623	0	384.47	268.471		3432.7	2595100	1932690	10915	185.554	15474	262.982	358.672		3432.7	394366	245393	-2000000	-1.99982e+06	-2000000	-1.99929e+06	-1.99978e+06
3432.6	5454710	4624040	80912.6	348.365	0	599.051	93.0256		3432.6	2516030	2116600	19834.9	142.632	0	384.493	268.489		3432.6	2595760	1932690	10915.8	185.566	15475.1	262.998	358.696		3432.6	395308	245393	-2000000	-1.99982e+06	-2000000	-1.99929e+06	-1.99978e+06
3432.49	5454260	4624020	80918.6	348.386	0	599.087	93.0318		3432.49	2515950	2116600	19836.4	142.64	0	384.516	268.507		3432.49	2596430	1932690	10916.6	185.577	15476.1	263.014	358.72		3432.49	396344	245393	-2000000	-1.99982e+06	-2000000	-1.99929e+06	-1.99978e+06
3432.39	5453910	4624010	80924.6	348.407	0	599.123	93.038		3432.39	2515770	2116600	19837.8	142.649	0	384.539	268.524		3432.39	2597100	1932700	10917.4	185.588	15477.1	263.029	358.743		3432.39	397472	245393	-2000000	-1.99982e+06	-2000000	-1.99929e+06	-1.99978e+06
3432.29	5453650	4624000	80930.7	348.429	0	599.159	93.0441		3432.29	2515480	2116600	19839.3	142.657	0	384.562	268.542		3432.29	2597760	1932700	10918.2	185.599	15478.1	263.045	358.767		3432.29	398688	245394	-2000000	-1.99982e+06	-2000000	-1.99929e+06	-1.99978e+06
3432.18	5453480	4623990	80936.7	348.45	0	599.195	93.0503		3432.18	2515070	2116600	19840.8	142.666	0	384.585	268.56		3432.18	2598390	1932700	10919	185.611	15479.1	263.061	358.79		3432.18	399987	245394	-2000000	-1.99982e+06	-2000000	-1.99929e+06	-1.99978e+06
3432.08	5453390	4623980	80942.8	348.471	0	599.23	93.0564		3432.08	2514550	2116590	19842.3	142.675	0	384.608	268.578		3432.08	2599000	1932710	10919.9	185.622	15480.1	263.077	358.814		3432.08	401365	245394	-2000000	-1.99982e+06	-2000000	-1.99929e+06	-1.99978e+06
3431.98	5453360	4623970	80948.8	348.492	0	599.266	93.0626		3431.98	2513920	2116590	19843.7	142.683	0	384.631	268.595		3431.98	2599560	1932710	10920.7	185.633	15481.2	263.092	358.838		3431.98	402816	245394	-2000000	-1.99982e+06	-2000000	-1.99928e+06	-1.99978e+06
3431.87	5453410	4623960	80954.9	348.513	0	599.302	93.0688		3431.87	2513170	2116590	19845.2	142.692	0	384.654	268.613		3431.87	2600080	1932720	10921.5	185.644	15482.2	263.108	358.861		3431.87	404332	245394	-2000000	-1.99982e+06	-2000000	-1.99928e+06	-1.99978e+06
3431.77	5453500	4623950	80960.9	348.534	0	599.338	93.0749		3431.77	2512310	2116590	19846.7	142.7	0	384.677	268.631		3431.77	2600540	1932720	10922.3	185.655	15483.2	263.124	358.885		3431.77	405907	245394	-2000000	-1.99982e+06	-2000000	-1.99928e+06	-1.99978e+06
3431.67	5453650	4623940	80967	348.555	0	599.374	93.0811		3431.67	2511340	2116590	19848.1	142.709	0	384.7	268.649		3431.67	2600940	1932720	10923.1	185.667	15484.2	263.14	358.909		3431.67	407533	245394	-2000000	-1.99982e+06	-2000000	-1.99928e+06	-1.99978e+06
3431.56	5453830	4623930	80973	348.576	0	599.41	93.0873		3431.56	2510260	2116580	19849.6	142.718	0	384.723	268.666		3431.56	2601270	1932730	10923.9	185.678	15485.2	263.156	358.932		3431.56	409201	245394	-2000000	-1.99982e+06	-2000000	-1.99928e+06	-1.99978e+06
3431.46	5454050	4623920	80979.1	348.597	0	599.446	93.0935		3431.46	2509080	2116580	19851.1	142.726	0	384.746	268.684		3431.46	2601520	1932730	10924.7	185.689	15486.3	263.171	358.956		3431.46	410904	245394	-2000000	-1.99982e+06	-2000000	-1.99928e+06	-1.99978e+06
3431.35	5454280	4623910	80985.1	348.618	0	599.482	93.0996		3431.35	2507800	2116580	19852.6	142.735	0	384.769	268.702		3431.35	2601690	1932730	10925.5	185.7	15487.3	263.187	358.98		3431.35	412632	245394	-2000000	-1.99982e+06	-2000000	-1.99928e+06	-1.99978e+06
3431.25	5454540	4623900	80991.2	348.639	0	599.517	93.1058		3431.25	2506430	2116580	19854	142.744	0	384.792	268.72		3431.25	2601780	1932740	10926.3	185.712	15488.3	263.203	359.004		3431.25	414380	245394	-2000000	-1.99982e+06	-2000000	-1.99928e+06	-1.99978e+06
3431.15	5454800	4623890	80997.2	348.66	0	599.553	93.112		3431.15	2504960	2116580	19855.5	142.752	0	384.815	268.737		3431.15	2601760	1932740	10927.1	185.723	15489.3	263.219	359.027		3431.15	416137	245394	-2000000	-1.99982e+06	-2000000	-1.99928e+06	-1.99978e+06
3431.04	5455060	4623880	81003.3	348.681	0	599.589	93.1181		3431.04	2503400	2116580	19857	142.761	0	384.838	268.755		3431.04	2601660	1932740	10927.9	185.734	15490.3	263.234	359.051		3431.04	417899	245394	-2000000	-1.99982e+06	-2000000	-1.99928e+06	-1.99978e+06
3430.94	5455320	4623870	81009.4	348.702	0	599.625	93.1243		3430.94	2501750	2116570	19858.4	142.769	0	384.861	268.773		3430.94	2601450	1932750	10928.7	185.745	15491.4	263.25	359.075		3430.94	419657	245394	-2000000	-1.99982e+06	-2000000	-1.99928e+06	-1.99978e+06
3430.84	5455560	4623860	81015.4	348.723	0	599.661	93.1305		3430.84	2500010	2116570	19859.9	142.778	0	384.884	268.791		3430.84	2601130	1932750	10929.5	185.756	15492.4	263.266	359.098		3430.84	421406	245395	-2000000	-1.99982e+06	-2000000	-1.99928e+06	-1.99978e+06
3430.73	5455800	4623850	81021.5	348.745	0	599.697	93.1367		3430.73	2498180	2116570	19861.4	142.787	0	384.907	268.808		3430.73	2600710	1932760	10930.3	185.768	15493.4	263.282	359.122		3430.73	423141	245395	-2000000	-1.99982e+06	-2000000	-1.99928e+06	-1.99978e+06
3430.63	5456010	4623840	81027.5	348.766	0	599.733	93.1428		3430.63	2496270	2116570	19862.9	142.795	0	384.93	268.826		3430.63	2600170	1932760	10931.1	185.779	15494.4	263.298	359.146		3430.63	424856	245395	-2000000	-1.99982e+06	-2000000	-1.99928e+06	-1.99978e+06
3430.53	5456200	4623830	81033.6	348.787	0	599.769	93.149		3430.53	2494280	2116570	19864.3	142.804	0	384.953	268.844		3430.53	2599530	1932760	10931.9	185.79	15495.4	263.313	359.169		3430.53	426548	245395	-2000000	-1.99982e+06	-2000000	-1.99928e+06	-1.99978e+06
3430.42	5456360	4623820	81039.6	348.808	0	599.805	93.1552		3430.42	2492190	2116560	19865.8	142.813	0	384.976	268.862		3430.42	2598780	1932770	10932.7	185.801	15496.5	263.329	359.193		3430.42	428213	245395	-2000000	-1.99982e+06	-2000000	-1.99928e+06	-1.99978e+06
3430.32	5456500	4623810	81045.7	348.829	0	599.84	93.1613		3430.32	2490030	2116560	19867.3	142.821	0	384.999	268.879		3430.32	2597910	1932770	10933.5	185.813	15497.5	263.345	359.217		3430.32	429848	245395	-2000000	-1.99982e+06	-2000000	-1.99928e+06	-1.99978e+06
3430.21	5456610	4623800	81051.8	348.85	0	599.876	93.1675		3430.21	2487770	2116560	19868.7	142.83	0	385.022	268.897		3430.21	2596940	1932770	10934.3	185.824	15498.5	263.361	359.24		3430.21	431449	245395	-2000000	-1.99982e+06	-2000000	-1.99928e+06	-1.99978e+06
3430.11	5456700	4623790	81057.8	348.871	0	599.912	93.1737		3430.11	2485440	2116560	19870.2	142.839	0	385.045	268.915		3430.11	2595860	1932780	10935.2	185.835	15499.5	263.376	359.264		3430.11	433013	245395	-2000000	-1.99982e+06	-2000000	-1.99928e+06	-1.99978e+06
3430.01	5456750	4623780	81063.9	348.892	0	599.948	93.1799		3430.01	2483010	2116560	19871.7	142.847	0	385.068	268.933		3430.01	2594690	1932780	10936	185.846	15500.5	263.392	359.288		3430.01	434539	245395	-2000000	-1.99982e+06	-2000000	-1.99928e+06	-1.99978e+06
3429.9	5456790	4623770	81069.9	348.913	0	599.984	93.1861		3429.9	2480500	2116560	19873.2	142.856	0	385.091	268.951		3429.9	2593420	1932780	10936.8	185.858	15501.6	263.408	359.312		3429.9	436022	245395	-2000000	-1.99982e+06	-2000000	-1.99928e+06	-1.99978e+06
3429.8	5456790	4623760	81076	348.934	0	600.02	93.1922		3429.8	2477910	2116550	19874.6	142.864	0	385.114	268.968		3429.8	2592070	1932790	10937.6	185.869	15502.6	263.424	359.335		3429.8	437460	245395	-2000000	-1.99982e+06	-2000000	-1.99928e+06	-1.99978e+06
3429.7	5456780	4623740	81082.1	348.956	0	600.056	93.1984		3429.7	2475230	2116550	19876.1	142.873	0	385.137	268.986		3429.7	2590640	1932790	10938.4	185.88	15503.6	263.44	359.359		3429.7	438848	245395	-2000000	-1.99982e+06	-2000000	-1.99928e+06	-1.99978e+06
3429.59	5456760	4623730	81088.1	348.977	0	600.092	93.2046		3429.59	2472480	2116550	19877.6	142.882	0	385.16	269.004		3429.59	2589150	1932800	10939.2	185.891	15504.6	263.455	359.383		3429.59	440184	245395	-2000000	-1.99982e+06	-2000000	-1.99928e+06	-1.99978e+06
3429.49	5456720	4623720	81094.2	348.998	0	600.128	93.2108		3429.49	2469640	2116550	19879.1	142.89	0	385.184	269.022		3429.49	2587610	1932800	10940	185.902	15505.6	263.471	359.406		3429.49	441462	245395	-2000000	-1.99982e+06	-2000000	-1.99928e+06	-1.99978e+06
3429.39	5456680	4623710	81100.2	349.019	0	600.164	93.2169		3429.39	2466730	2116550	19880.5	142.899	0	385.207	269.039		3429.39	2586040	1932800	10940.8	185.914	15506.7	263.487	359.43		3429.39	442678	245396	-2000000	-1.99982e+06	-2000000	-1.99928e+06	-1.99978e+06
3429.28	5456630	4623700	81106.3	349.04	0	600.2	93.2231		3429.28	2463740	2116540	19882	142.908	0	385.23	269.057		3429.28	2584440	1932810	10941.6	185.925	15507.7	263.503	359.454		3429.28	443827	245396	-2000000	-1.99982e+06	-2000000	-1.99928e+06	-1.99978e+06
3429.18	5456590	4623690	81112.4	349.061	0	600.236	93.2293		3429.18	2460690	2116540	19883.5	142.916	0	385.253	269.075		3429.18	2582830	1932810	10942.4	185.936	15508.7	263.519	359.478		3429.18	444902	245396	-2000000	-1.99982e+06	-2000000	-1.99928e+06	-1.99978e+06
3429.07	5456560	4623680	81118.5	349.082	0	600.272	93.2355		3429.07	2457570	2116540	19885	142.925	0	385.276	269.093		3429.07	2581240	1932810	10943.2	185.947	15509.7	263.534	359.501		3429.07	445898	245396	-2000000	-1.99982e+06	-2000000	-1.99928e+06	-1.99978e+06
3428.97	5456550	4623670	81124.5	349.103	0	600.308	93.2417		3428.97	2454400	2116540	19886.4	142.934	0	385.299	269.111		3428.97	2579670	1932820	10944	185.959	15510.7	263.55	359.525		3428.97	446808	245396	-2000000	-1.99982e+06	-2000000	-1.99928e+06	-1.99978e+06
3428.87	5456560	4623660	81130.6	349.124	0	600.344	93.2479		3428.87	2451190	2116540	19887.9	142.942	0	385.322	269.128		3428.87	2578150	1932820	10944.8	185.97	15511.8	263.566	359.549		3428.87	447627	245396	-2000000	-1.99982e+06	-2000000	-1.99928e+06	-1.99978e+06
3428.76	5456590	4623650	81136.7	349.146	0	600.379	93.2541		3428.76	2447930	2116540	19889.4	142.951	0	385.345	269.146		3428.76	2576690	1932830	10945.6	185.981	15512.8	263.582	359.573		3428.76	448347	245396	-2000000	-1.99982e+06	-2000000	-1.99928e+06	-1.99978e+06
3428.66	5456660	4623640	81142.7	349.167	0	600.415	93.2602		3428.66	2444640	2116530	19890.9	142.959	0	385.368	269.164		3428.66	2575300	1932830	10946.4	185.992	15513.8	263.598	359.596		3428.66	448962	245396	-2000000	-1.99982e+06	-2000000	-1.99928e+06	-1.99978e+06
3428.56	5456760	4623630	81148.8	349.188	0	600.451	93.2664		3428.56	2441320	2116530	19892.3	142.968	0	385.391	269.182		3428.56	2574000	1932830	10947.3	186.004	15514.8	263.613	359.62		3428.56	449465	245396	-2000000	-1.99982e+06	-2000000	-1.99928e+06	-1.99978e+06
3428.45	5456900	4623620	81154.9	349.209	0	600.487	93.2726		3428.45	2437990	2116530	19893.8	142.977	0	385.414	269.2		3428.45	2572810	1932840	10948.1	186.015	15515.9	263.629	359.644		3428.45	449852	245396	-2000000	-1.99982e+06	-2000000	-1.99928e+06	-1.99978e+06
3428.35	5457080	4623610	81160.9	349.23	0	600.523	93.2788		3428.35	2434660	2116530	19895.3	142.985	0	385.437	269.217		3428.35	2571730	1932840	10948.9	186.026	15516.9	263.645	359.667		3428.35	450116	245396	-2000000	-1.99982e+06	-2000000	-1.99928e+06	-1.99978e+06
3428.25	5457300	4623600	81167	349.251	0	600.559	93.285		3428.25	2431340	2116530	19896.8	142.994	0	385.46	269.235		3428.25	2570780	1932840	10949.7	186.037	15517.9	263.661	359.691		3428.25	450252	245396	-2000000	-1.99982e+06	-2000000	-1.99928e+06	-1.99978e+06
3428.14	5457560	4623590	81173.1	349.272	0	600.595	93.2912		3428.14	2428040	2116520	19898.2	143.003	0	385.483	269.253		3428.14	2569970	1932850	10950.5	186.049	15518.9	263.677	359.715		3428.14	450257	245396	-2000000	-1.99982e+06	-2000000	-1.99928e+06	-1.99978e+06
3428.04	5457870	4623580	81179.2	349.293	0	600.631	93.2974		3428.04	2424770	2116520	19899.7	143.011	0	385.506	269.271		3428.04	2569300	1932850	10951.3	186.06	15519.9	263.693	359.739		3428.04	450126	245396	-2000000	-1.99982e+06	-2000000	-1.99928e+06	-1.99978e+06
3427.94	5458230	4623570	81185.2	349.315	0	600.667	93.3036		3427.94	2421540	2116520	19901.2	143.02	0	385.53	269.289		3427.94	2568780	1932850	10952.1	186.071	15521	263.708	359.762		3427.94	449856	245397	-2000000	-1.99982e+06	-2000000	-1.99928e+06	-1.99978e+06
3427.83	5458620	4623560	81191.3	349.336	0	600.703	93.3097		3427.83	2418370	2116520	19902.7	143.029	0	385.553	269.306		3427.83	2568410	1932860	10952.9	186.083	15522	263.724	359.786		3427.83	449446	245397	-2000000	-1.99982e+06	-2000000	-1.99928e+06	-1.99978e+06
3427.73	5459050	4623550	81197.4	349.357	0	600.739	93.3159		3427.73	2415270	2116520	19904.1	143.037	0	385.576	269.324		3427.73	2568190	1932860	10953.7	186.094	15523	263.74	359.81		3427.73	448895	245397	-2000000	-1.99982e+06	-2000000	-1.99928e+06	-1.99978e+06
3427.62	5459520	4623540	81203.5	349.378	0	600.775	93.3221		3427.62	2412240	2116520	19905.6	143.046	0	385.599	269.342		3427.62	2568120	1932870	10954.5	186.105	15524	263.756	359.834		3427.62	448202	245397	-2000000	-1.99982e+06	-2000000	-1.99928e+06	-1.99978e+06
3427.52	5460030	4623530	81209.5	349.399	0	600.811	93.3283		3427.52	2409310	2116510	19907.1	143.055	0	385.622	269.36		3427.52	2568200	1932870	10955.3	186.116	15525.1	263.772	359.858		3427.52	447369	245397	-2000000	-1.99982e+06	-2000000	-1.99928e+06	-1.99978e+06
3427.42	5460570	4623520	81215.6	349.42	0	600.847	93.3345		3427.42	2406470	2116510	19908.6	143.063	0	385.645	269.378		3427.42	2568420	1932870	10956.1	186.128	15526.1	263.787	359.881		3427.42	446396	245397	-2000000	-1.99982e+06	-2000000	-1.99928e+06	-1.99978e+06
3427.31	5461140	4623510	81221.7	349.441	0	600.883	93.3407		3427.31	2403750	2116510	19910.1	143.072	0	385.668	269.395		3427.31	2568780	1932880	10956.9	186.139	15527.1	263.803	359.905		3427.31	445286	245397	-2000000	-1.99982e+06	-2000000	-1.99928e+06	-1.99978e+06
3427.21	5461730	4623500	81227.8	349.463	0	600.919	93.3469		3427.21	2401140	2116510	19911.5	143.081	0	385.691	269.413		3427.21	2569260	1932880	10957.8	186.15	15528.1	263.819	359.929		3427.21	444044	245397	-2000000	-1.99982e+06	-2000000	-1.99928e+06	-1.99978e+06
3427.11	5462340	4623490	81233.8	349.484	0	600.955	93.3531		3427.11	2398670	2116510	19913	143.089	0	385.714	269.431		3427.11	2569850	1932880	10958.6	186.161	15529.2	263.835	359.953		3427.11	442672	245397	-2000000	-1.99982e+06	-2000000	-1.99928e+06	-1.99978e+06
3427	5462980	4623480	81239.9	349.505	0	600.991	93.3593		3427	2396330	2116500	19914.5	143.098	0	385.737	269.449		3427	2570550	1932890	10959.4	186.173	15530.2	263.851	359.976		3427	441177	245397	-2000000	-1.99982e+06	-2000000	-1.99928e+06	-1.99978e+06
3426.9	5463640	4623470	81246	349.526	0	601.027	93.3655		3426.9	2394130	2116500	19916	143.107	0	385.76	269.467		3426.9	2571340	1932890	10960.2	186.184	15531.2	263.867	360		3426.9	439564	245397	-2000000	-1.99982e+06	-2000000	-1.99928e+06	-1.99978e+06
3426.8	5464310	4623460	81252.1	349.547	0	601.063	93.3717		3426.8	2392090	2116500	19917.4	143.115	0	385.784	269.485		3426.8	2572200	1932890	10961	186.195	15532.2	263.882	360.024		3426.8	437840	245397	-2000000	-1.99982e+06	-2000000	-1.99928e+06	-1.99978e+06
3426.69	5465000	4623440	81258.2	349.568	0	601.099	93.3779		3426.69	2390200	2116500	19918.9	143.124	0	385.807	269.502		3426.69	2573110	1932900	10961.8	186.206	15533.2	263.898	360.048		3426.69	436010	245397	-2000000	-1.99982e+06	-2000000	-1.99928e+06	-1.99978e+06
3426.59	5465700	4623430	81264.3	349.589	0	601.135	93.3841		3426.59	2388460	2116500	19920.4	143.133	0	385.83	269.52		3426.59	2574070	1932900	10962.6	186.218	15534.3	263.914	360.072		3426.59	434084	245397	-2000000	-1.99982e+06	-2000000	-1.99928e+06	-1.99978e+06
3426.48	5466420	4623420	81270.3	349.611	0	601.171	93.3903		3426.48	2386890	2116500	19921.9	143.141	0	385.853	269.538		3426.48	2575050	1932910	10963.4	186.229	15535.3	263.93	360.095		3426.48	432068	245398	-2000000	-1.99982e+06	-2000000	-1.99928e+06	-1.99978e+06
3426.38	5467150	4623410	81276.4	349.632	0	601.207	93.3965		3426.38	2385470	2116490	19923.4	143.15	0	385.876	269.556		3426.38	2576030	1932910	10964.2	186.24	15536.3	263.946	360.119		3426.38	429970	245398	-2000000	-1.99982e+06	-2000000	-1.99928e+06	-1.99978e+06
3426.28	5467900	4623400	81282.5	349.653	0	601.243	93.4027		3426.28	2384210	2116490	19924.8	143.159	0	385.899	269.574		3426.28	2576990	1932910	10965	186.252	15537.3	263.962	360.143		3426.28	427798	245398	-2000000	-1.99982e+06	-2000000	-1.99928e+06	-1.99978e+06
3426.17	5468660	4623390	81288.6	349.674	0	601.279	93.4089		3426.17	2383110	2116490	19926.3	143.167	0	385.922	269.592		3426.17	2577920	1932920	10965.8	186.263	15538.4	263.977	360.167		3426.17	425561	245398	-2000000	-1.99982e+06	-2000000	-1.99928e+06	-1.99978e+06
3426.07	5469440	4623380	81294.7	349.695	0	601.315	93.4151		3426.07	2382160	2116490	19927.8	143.176	0	385.945	269.609		3426.07	2578800	1932920	10966.7	186.274	15539.4	263.993	360.19		3426.07	423265	245398	-2000000	-1.99982e+06	-2000000	-1.99928e+06	-1.99978e+06
3425.97	5470240	4623370	81300.8	349.716	0	601.352	93.4213		3425.97	2381350	2116490	19929.3	143.185	0	385.968	269.627		3425.97	2579600	1932920	10967.5	186.285	15540.4	264.009	360.214		3425.97	420921	245398	-2000000	-1.99982e+06	-2000000	-1.99928e+06	-1.99978e+06
3425.86	5471070	4623360	81306.9	349.738	0	601.388	93.4275		3425.86	2380690	2116480	19930.8	143.193	0	385.992	269.645		3425.86	2580310	1932930	10968.3	186.297	15541.4	264.025	360.238		3425.86	418534	245398	-2000000	-1.99982e+06	-2000000	-1.99928e+06	-1.99978e+06
3425.76	5471930	4623350	81312.9	349.759	0	601.424	93.4337		3425.76	2380150	2116480	19932.2	143.202	0	386.015	269.663		3425.76	2580920	1932930	10969.1	186.308	15542.5	264.041	360.262		3425.76	416114	245398	-2000000	-1.99982e+06	-2000000	-1.99928e+06	-1.99978e+06
3425.66	5472810	4623340	81319	349.78	0	601.46	93.4399		3425.66	2379740	2116480	19933.7	143.211	0	386.038	269.681		3425.66	2581390	1932930	10969.9	186.319	15543.5	264.057	360.286		3425.66	413667	245398	-2000000	-1.99982e+06	-2000000	-1.99928e+06	-1.99978e+06
3425.55	5473740	4623330	81325.1	349.801	0	601.496	93.4461		3425.55	2379430	2116480	19935.2	143.219	0	386.061	269.699		3425.55	2581730	1932940	10970.7	186.33	15544.5	264.073	360.309		3425.55	411201	245398	-2000000	-1.99982e+06	-2000000	-1.99928e+06	-1.99978e+06
3425.45	5474700	4623320	81331.2	349.822	0	601.532	93.4523		3425.45	2379230	2116480	19936.7	143.228	0	386.084	269.717		3425.45	2581920	1932940	10971.5	186.342	15545.5	264.088	360.333		3425.45	408725	245398	-2000000	-1.99982e+06	-2000000	-1.99928e+06	-1.99978e+06
3425.34	5475720	4623310	81337.3	349.844	0	601.568	93.4585		3425.34	2379110	2116480	19938.2	143.237	0	386.107	269.734		3425.34	2581930	1932950	10972.3	186.353	15546.6	264.104	360.357		3425.34	406245	245398	-2000000	-1.99982e+06	-2000000	-1.99928e+06	-1.99978e+06
3425.24	5476780	4623300	81343.4	349.865	0	601.604	93.4647		3425.24	2379060	2116470	19939.6	143.245	0	386.13	269.752		3425.24	2581770	1932950	10973.1	186.364	15547.6	264.12	360.381		3425.24	403768	245398	-2000000	-1.99982e+06	-2000000	-1.99928e+06	-1.99978e+06
3425.14	5477900	4623290	81349.5	349.886	0	601.64	93.4709		3425.14	2379070	2116470	19941.1	143.254	0	386.154	269.77		3425.14	2581420	1932950	10973.9	186.376	15548.6	264.136	360.405		3425.14	401304	245398	-2000000	-1.99982e+06	-2000000	-1.99928e+06	-1.99978e+06
3425.03	5479080	4623280	81355.6	349.907	0	601.676	93.4771		3425.03	2379130	2116470	19942.6	143.263	0	386.177	269.788		3425.03	2580880	1932960	10974.8	186.387	15549.6	264.152	360.429		3425.03	398858	245399	-2000000	-1.99982e+06	-2000000	-1.99928e+06	-1.99978e+06
3424.93	5480330	4623270	81361.7	349.928	0	601.712	93.4833		3424.93	2379230	2116470	19944.1	143.271	0	386.2	269.806		3424.93	2580140	1932960	10975.6	186.398	15550.7	264.168	360.452		3424.93	396440	245399	-2000000	-1.99982e+06	-2000000	-1.99928e+06	-1.99978e+06
3424.83	5481640	4623260	81367.8	349.949	0	601.748	93.4895		3424.83	2379360	2116470	19945.6	143.28	0	386.223	269.824		3424.83	2579190	1932960	10976.4	186.409	15551.7	264.184	360.476		3424.83	394056	245399	-2000000	-1.99982e+06	-2000000	-1.99928e+06	-1.99978e+06
3424.72	5483020	4623250	81373.9	349.971	0	601.784	93.4957		3424.72	2379490	2116470	19947	143.289	0	386.246	269.842		3424.72	2578040	1932970	10977.2	186.421	15552.7	264.199	360.5		3424.72	391716	245399	-2000000	-1.99982e+06	-2000000	-1.99928e+06	-1.99978e+06
3424.62	5484480	4623240	81380	349.992	0	601.82	93.5019		3424.62	2379640	2116460	19948.5	143.297	0	386.269	269.859		3424.62	2576690	1932970	10978	186.432	15553.7	264.215	360.524		3424.62	389426	245399	-2000000	-1.99982e+06	-2000000	-1.99928e+06	-1.99978e+06
3424.52	5486000	4623230	81386.1	350.013	0	601.857	93.5082		3424.52	2379780	2116460	19950	143.306	0	386.292	269.877		3424.52	2575140	1932970	10978.8	186.443	15554.8	264.231	360.548		3424.52	387195	245399	-2000000	-1.99982e+06	-2000000	-1.99928e+06	-1.99978e+06
3424.41	5487600	4623220	81392.2	350.034	0	601.893	93.5144		3424.41	2379910	2116460	19951.5	143.315	0	386.316	269.895		3424.41	2573390	1932980	10979.6	186.455	15555.8	264.247	360.572		3424.41	385031	245399	-2000000	-1.99982e+06	-2000000	-1.99928e+06	-1.99978e+06
3424.31	5489260	4623210	81398.3	350.055	0	601.929	93.5206		3424.31	2380020	2116460	19953	143.323	0	386.339	269.913		3424.31	2571450	1932980	10980.4	186.466	15556.8	264.263	360.595		3424.31	382941	245399	-2000000	-1.99982e+06	-2000000	-1.99928e+06	-1.99978e+06
3424.21	5491000	4623200	81404.4	350.077	0	601.965	93.5268		3424.21	2380130	2116460	19954.5	143.332	0	386.362	269.931		3424.21	2569340	1932990	10981.2	186.477	15557.8	264.279	360.619		3424.21	380932	245399	-2000000	-1.99982e+06	-2000000	-1.99928e+06	-1.99978e+06
3424.1	5492790	4623190	81410.5	350.098	0	602.001	93.533		3424.1	2380210	2116450	19955.9	143.341	0	386.385	269.949		3424.1	2567050	1932990	10982.1	186.489	15558.9	264.295	360.643		3424.1	379012	245399	-2000000	-1.99982e+06	-2000000	-1.99928e+06	-1.99978e+06
3424	5494640	4623180	81416.6	350.119	0	602.037	93.5392		3424	2380280	2116450	19957.4	143.349	0	386.408	269.967		3424	2564610	1932990	10982.9	186.5	15559.9	264.31	360.667		3424	377186	245399	-2000000	-1.99982e+06	-2000000	-1.99928e+06	-1.99978e+06
3423.89	5496540	4623170	81422.7	350.14	0	602.073	93.5454		3423.89	2380330	2116450	19958.9	143.358	0	386.431	269.985		3423.89	2562020	1933000	10983.7	186.511	15560.9	264.326	360.691		3423.89	375460	245399	-2000000	-1.99982e+06	-2000000	-1.99928e+06	-1.99978e+06
3423.79	5498480	4623160	81428.8	350.161	0	602.109	93.5516		3423.79	2380380	2116450	19960.4	143.367	0	386.454	270.002		3423.79	2559310	1933000	10984.5	186.522	15562	264.342	360.715		3423.79	373838	245399	-2000000	-1.99982e+06	-2000000	-1.99928e+06	-1.99978e+06
3423.69	5500450	4623140	81434.9	350.183	0	602.145	93.5579		3423.69	2380410	2116450	19961.9	143.375	0	386.478	270.02		3423.69	2556470	1933000	10985.3	186.534	15563	264.358	360.738		3423.69	372325	245399	-2000000	-1.99982e+06	-2000000	-1.99928e+06	-1.99978e+06
3423.58	5502450	4623140	81441	350.204	0	602.182	93.5641		3423.58	2380450	2116450	19963.4	143.384	0	386.501	270.038		3423.58	2553540	1933010	10986.1	186.545	15564	264.374	360.762		3423.58	370924	245400	-2000000	-1.99982e+06	-2000000	-1.99928e+06	-1.99978e+06
3423.48	5504470	4623120	81447.1	350.225	0	602.218	93.5703		3423.48	2380500	2116440	19964.8	143.393	0	386.524	270.056		3423.48	2550520	1933010	10986.9	186.556	15565	264.39	360.786		3423.48	369636	245400	-2000000	-1.99982e+06	-2000000	-1.99928e+06	-1.99978e+06
3423.38	5506490	4623110	81453.2	350.246	0	602.254	93.5765		3423.38	2380560	2116440	19966.3	143.401	0	386.547	270.074		3423.38	2547430	1933010	10987.7	186.568	15566.1	264.406	360.81		3423.38	368462	245400	-2000000	-1.99982e+06	-2000000	-1.99928e+06	-1.99978e+06
3423.27	5508510	4623100	81459.3	350.268	0	602.29	93.5827		3423.27	2380640	2116440	19967.8	143.41	0	386.57	270.092		3423.27	2544290	1933020	10988.5	186.579	15567.1	264.422	360.834		3423.27	367402	245400	-2000000	-1.99982e+06	-2000000	-1.99928e+06	-1.99978e+06
3423.17	5510520	4623090	81465.4	350.289	0	602.326	93.5889		3423.17	2380750	2116440	19969.3	143.419	0	386.594	270.11		3423.17	2541110	1933020	10989.4	186.59	15568.1	264.438	360.858		3423.17	366455	245400	-2000000	-1.99982e+06	-2000000	-1.99928e+06	-1.99978e+06
3423.07	5512500	4623080	81471.5	350.31	0	602.362	93.5952		3423.07	2380890	2116440	19970.8	143.428	0	386.617	270.128		3423.07	2537910	1933030	10990.2	186.602	15569.1	264.453	360.882		3423.07	365620	245400	-2000000	-1.99982e+06	-2000000	-1.99928e+06	-1.99978e+06
3422.96	5514460	4623070	81477.6	350.331	0	602.398	93.6014		3422.96	2381080	2116430	19972.3	143.436	0	386.64	270.146		3422.96	2534700	1933030	10991	186.613	15570.2	264.469	360.905		3422.96	364892	245400	-2000000	-1.99982e+06	-2000000	-1.99928e+06	-1.99978e+06
3422.86	5516370	4623060	81483.7	350.352	0	602.434	93.6076		3422.86	2381310	2116430	19973.7	143.445	0	386.663	270.163		3422.86	2531500	1933030	10991.8	186.624	15571.2	264.485	360.929		3422.86	364270	245400	-2000000	-1.99982e+06	-2000000	-1.99928e+06	-1.99978e+06
3422.75	5518240	4623050	81489.8	350.374	0	602.471	93.6138		3422.75	2381590	2116430	19975.2	143.454	0	386.686	270.181		3422.75	2528320	1933040	10992.6	186.635	15572.2	264.501	360.953		3422.75	363749	245400	-2000000	-1.99982e+06	-2000000	-1.99928e+06	-1.99978e+06
3422.65	5520060	4623040	81495.9	350.395	0	602.507	93.62		3422.65	2381920	2116430	19976.7	143.462	0	386.709	270.199		3422.65	2525180	1933040	10993.4	186.647	15573.3	264.517	360.977		3422.65	363323	245400	-2000000	-1.99982e+06	-2000000	-1.99928e+06	-1.99978e+06
3422.55	5521820	4623030	81502	350.416	0	602.543	93.6263		3422.55	2382300	2116430	19978.2	143.471	0	386.733	270.217		3422.55	2522080	1933040	10994.2	186.658	15574.3	264.533	361.001		3422.55	362990	245400	-2000000	-1.99982e+06	-2000000	-1.99928e+06	-1.99978e+06
3422.44	5523520	4623020	81508.1	350.437	0	602.579	93.6325		3422.44	2382730	2116430	19979.7	143.48	0	386.756	270.235		3422.44	2519050	1933050	10995	186.669	15575.3	264.549	361.025		3422.44	362742	245400	-2000000	-1.99982e+06	-2000000	-1.99928e+06	-1.99978e+06
3422.34	5525150	4623010	81514.2	350.459	0	602.615	93.6387		3422.34	2383210	2116420	19981.2	143.488	0	386.779	270.253		3422.34	2516090	1933050	10995.9	186.681	15576.3	264.565	361.049		3422.34	362575	245400	-2000000	-1.99982e+06	-2000000	-1.99928e+06	-1.99978e+06
3422.24	5526710	4623000	81520.4	350.48	0	602.651	93.6449		3422.24	2383720	2116420	19982.7	143.497	0	386.802	270.271		3422.24	2513200	1933050	10996.7	186.692	15577.4	264.581	361.073		3422.24	362484	245400	-2000000	-1.99982e+06	-2000000	-1.99928e+06	-1.99978e+06
3422.13	5528200	4622990	81526.5	350.501	0	602.688	93.6512		3422.13	2384280	2116420	19984.1	143.506	0	386.825	270.289		3422.13	2510410	1933060	10997.5	186.703	15578.4	264.596	361.096		3422.13	362464	245401	-2000000	-1.99982e+06	-2000000	-1.99928e+06	-1.99978e+06
3422.03	5529620	4622980	81532.6	350.522	0	602.724	93.6574		3422.03	2384850	2116420	19985.6	143.514	0	386.849	270.307		3422.03	2507720	1933060	10998.3	186.715	15579.4	264.612	361.12		3422.03	362509	245401	-2000000	-1.99982e+06	-2000000	-1.99928e+06	-1.99978e+06
3421.93	5530960	4622970	81538.7	350.544	0	602.76	93.6636		3421.93	2385440	2116420	19987.1	143.523	0	386.872	270.325		3421.93	2505130	1933070	10999.1	186.726	15580.5	264.628	361.144		3421.93	362616	245401	-2000000	-1.99982e+06	-2000000	-1.99928e+06	-1.99978e+06
3421.82	5532230	4622960	81544.8	350.565	0	602.796	93.6698		3421.82	2386030	2116410	19988.6	143.532	0	386.895	270.342		3421.82	2502650	1933070	10999.9	186.737	15581.5	264.644	361.168		3421.82	362779	245401	-2000000	-1.99982e+06	-2000000	-1.99928e+06	-1.99978e+06
3421.72	5533430	4622950	81550.9	350.586	0	602.832	93.6761		3421.72	2386610	2116410	19990.1	143.541	0	386.918	270.36		3421.72	2500280	1933070	11000.7	186.749	15582.5	264.66	361.192		3421.72	362996	245401	-2000000	-1.99982e+06	-2000000	-1.99928e+06	-1.99978e+06
3421.61	5534550	4622940	81557	350.607	0	602.868	93.6823		3421.61	2387170	2116410	19991.6	143.549	0	386.941	270.378		3421.61	2498030	1933080	11001.5	186.76	15583.5	264.676	361.216		3421.61	363262	245401	-2000000	-1.99982e+06	-2000000	-1.99928e+06	-1.99978e+06
3421.51	5535600	4622930	81563.2	350.629	0	602.905	93.6885		3421.51	2387680	2116410	19993.1	143.558	0	386.965	270.396		3421.51	2495910	1933080	11002.4	186.771	15584.6	264.692	361.24		3421.51	363575	245401	-2000000	-1.99982e+06	-2000000	-1.99928e+06	-1.99978e+06
3421.41	5536590	4622920	81569.3	350.65	0	602.941	93.6947		3421.41	2388140	2116410	19994.5	143.567	0	386.988	270.414		3421.41	2493900	1933080	11003.2	186.783	15585.6	264.708	361.264		3421.41	363931	245401	-2000000	-1.99982e+06	-2000000	-1.99928e+06	-1.99978e+06
3421.3	5537500	4622910	81575.4	350.671	0	602.977	93.701		3421.3	2388530	2116410	19996	143.575	0	387.011	270.432		3421.3	2492010	1933090	11004	186.794	15586.6	264.724	361.288		3421.3	364329	245401	-2000000	-1.99982e+06	-2000000	-1.99928e+06	-1.99978e+06
3421.2	5538340	4622900	81581.5	350.692	0	603.013	93.7072		3421.2	2388840	2116400	19997.5	143.584	0	387.034	270.45		3421.2	2490250	1933090	11004.8	186.805	15587.7	264.74	361.312		3421.2	364766	245401	-2000000	-1.99982e+06	-2000000	-1.99928e+06	-1.99978e+06
3421.1	5539120	4622890	81587.6	350.714	0	603.049	93.7134		3421.1	2389040	2116400	19999	143.593	0	387.057	270.468		3421.1	2488600	1933100	11005.6	186.817	15588.7	264.755	361.335		3421.1	365240	245401	-2000000	-1.99982e+06	-2000000	-1.99928e+06	-1.99978e+06
3420.99	5539830	4622880	81593.8	350.735	0	603.086	93.7197		3420.99	2389140	2116400	20000.5	143.601	0	387.081	270.486		3420.99	2487080	1933100	11006.4	186.828	15589.7	264.771	361.359		3420.99	365750	245401	-2000000	-1.99982e+06	-2000000	-1.99928e+06	-1.99978e+06
3420.89	5540480	4622870	81599.9	350.756	0	603.122	93.7259		3420.89	2389110	2116400	20002	143.61	0	387.104	270.504		3420.89	2485660	1933100	11007.2	186.839	15590.7	264.787	361.383		3420.89	366294	245401	-2000000	-1.99982e+06	-2000000	-1.99928e+06	-1.99977e+06
3420.79	5541060	4622860	81606	350.777	0	603.158	93.7321		3420.79	2388950	2116400	20003.5	143.619	0	387.127	270.522		3420.79	2484370	1933110	11008.1	186.851	15591.8	264.803	361.407		3420.79	366870	245402	-2000000	-1.99982e+06	-2000000	-1.99928e+06	-1.99977e+06
3420.68	5541580	4622850	81612.1	350.799	0	603.194	93.7384		3420.68	2388650	2116390	20005	143.628	0	387.15	270.54		3420.68	2483180	1933110	11008.9	186.862	15592.8	264.819	361.431		3420.68	367476	245402	-2000000	-1.99982e+06	-2000000	-1.99928e+06	-1.99977e+06
3420.58	5542040	4622840	81618.2	350.82	0	603.23	93.7446		3420.58	2388210	2116390	20006.4	143.636	0	387.174	270.558		3420.58	2482100	1933110	11009.7	186.873	15593.8	264.835	361.455		3420.58	368112	245402	-2000000	-1.99982e+06	-2000000	-1.99928e+06	-1.99977e+06
3420.48	5542430	4622830	81624.4	350.841	0	603.267	93.7508		3420.48	2387630	2116390	20007.9	143.645	0	387.197	270.576		3420.48	2481130	1933120	11010.5	186.884	15594.9	264.851	361.479		3420.48	368774	245402	-2000000	-1.99982e+06	-2000000	-1.99928e+06	-1.99977e+06
3420.37	5542780	4622820	81630.5	350.863	0	603.303	93.7571		3420.37	2386900	2116390	20009.4	143.654	0	387.22	270.593		3420.37	2480260	1933120	11011.3	186.896	15595.9	264.867	361.503		3420.37	369461	245402	-2000000	-1.99982e+06	-2000000	-1.99928e+06	-1.99977e+06
3420.27	5543060	4622800	81636.6	350.884	0	603.339	93.7633		3420.27	2386020	2116390	20010.9	143.662	0	387.243	270.611		3420.27	2479490	1933120	11012.1	186.907	15596.9	264.883	361.527		3420.27	370170	245402	-2000000	-1.99982e+06	-2000000	-1.99928e+06	-1.99977e+06
3420.16	5543300	4622800	81642.7	350.905	0	603.375	93.7695		3420.16	2385010	2116390	20012.4	143.671	0	387.267	270.629		3420.16	2478820	1933130	11012.9	186.918	15598	264.899	361.551		3420.16	370900	245402	-2000000	-1.99982e+06	-2000000	-1.99928e+06	-1.99977e+06
3420.06	5543500	4622780	81648.9	350.926	0	603.411	93.7758		3420.06	2383880	2116380	20013.9	143.68	0	387.29	270.647		3420.06	2478250	1933130	11013.8	186.93	15599	264.915	361.575		3420.06	371647	245402	-2000000	-1.99982e+06	-2000000	-1.99928e+06	-1.99977e+06
3419.96	5543650	4622770	81655	350.948	0	603.448	93.782		3419.96	2382620	2116380	20015.4	143.689	0	387.313	270.665		3419.96	2477780	1933140	11014.6	186.941	15600	264.931	361.599		3419.96	372408	245402	-2000000	-1.99982e+06	-2000000	-1.99928e+06	-1.99977e+06
3419.85	5543780	4622760	81661.1	350.969	0	603.484	93.7882		3419.85	2381260	2116380	20016.9	143.697	0	387.336	270.683		3419.85	2477410	1933140	11015.4	186.952	15601	264.947	361.623		3419.85	373181	245402	-2000000	-1.99982e+06	-2000000	-1.99928e+06	-1.99977e+06
3419.75	5543870	4622750	81667.2	350.99	0	603.52	93.7945		3419.75	2379800	2116380	20018.4	143.706	0	387.36	270.701		3419.75	2477130	1933140	11016.2	186.964	15602.1	264.962	361.647		3419.75	373961	245402	-2000000	-1.99982e+06	-2000000	-1.99928e+06	-1.99977e+06
3419.65	5543940	4622740	81673.4	351.012	0	603.556	93.8007		3419.65	2378260	2116380	20019.9	143.715	0	387.383	270.719		3419.65	2476960	1933150	11017	186.975	15603.1	264.978	361.67		3419.65	374747	245402	-2000000	-1.99982e+06	-2000000	-1.99928e+06	-1.99977e+06
3419.54	5544010	4622730	81679.5	351.033	0	603.593	93.807		3419.54	2376660	2116370	20021.3	143.723	0	387.406	270.737		3419.54	2476880	1933150	11017.8	186.987	15604.1	264.994	361.694		3419.54	375534	245402	-2000000	-1.99982e+06	-2000000	-1.99928e+06	-1.99977e+06
3419.44	5544070	4622720	81685.6	351.054	0	603.629	93.8132		3419.44	2375010	2116370	20022.8	143.732	0	387.429	270.755		3419.44	2476910	1933150	11018.6	186.998	15605.2	265.01	361.718		3419.44	376320	245402	-2000000	-1.99982e+06	-2000000	-1.99928e+06	-1.99977e+06
3419.34	5544140	4622710	81691.8	351.075	0	603.665	93.8194		3419.34	2373340	2116370	20024.3	143.741	0	387.453	270.773		3419.34	2477040	1933160	11019.5	187.009	15606.2	265.026	361.742		3419.34	377100	245403	-2000000	-1.99982e+06	-2000000	-1.99928e+06	-1.99977e+06
3419.23	5544220	4622700	81697.9	351.097	0	603.701	93.8257		3419.23	2371650	2116370	20025.8	143.75	0	387.476	270.791		3419.23	2477270	1933160	11020.3	187.021	15607.2	265.042	361.766		3419.23	377872	245403	-2000000	-1.99982e+06	-2000000	-1.99928e+06	-1.99977e+06
3419.13	5544330	4622690	81704	351.118	0	603.738	93.8319		3419.13	2369960	2116370	20027.3	143.758	0	387.499	270.809		3419.13	2477610	1933160	11021.1	187.032	15608.3	265.058	361.79		3419.13	378633	245403	-2000000	-1.99982e+06	-2000000	-1.99928e+06	-1.99977e+06
3419.02	5544470	4622680	81710.2	351.139	0	603.774	93.8382		3419.02	2368300	2116370	20028.8	143.767	0	387.522	270.827		3419.02	2478050	1933170	11021.9	187.043	15609.3	265.074	361.814		3419.02	379379	245403	-2000000	-1.99982e+06	-2000000	-1.99928e+06	-1.99977e+06
3418.92	5544650	4622670	81716.3	351.161	0	603.81	93.8444		3418.92	2366660	2116360	20030.3	143.776	0	387.546	270.845		3418.92	2478600	1933170	11022.7	187.055	15610.3	265.09	361.838		3418.92	380107	245403	-2000000	-1.99982e+06	-2000000	-1.99928e+06	-1.99977e+06
3418.82	5544870	4622660	81722.4	351.182	0	603.847	93.8507		3418.82	2365080	2116360	20031.8	143.784	0	387.569	270.863		3418.82	2479250	1933180	11023.5	187.066	15611.4	265.106	361.862		3418.82	380815	245403	-2000000	-1.99982e+06	-2000000	-1.99928e+06	-1.99977e+06
3418.71	5545150	4622650	81728.6	351.203	0	603.883	93.8569		3418.71	2363560	2116360	20033.3	143.793	0	387.592	270.881		3418.71	2480010	1933180	11024.4	187.077	15612.4	265.122	361.886		3418.71	381500	245403	-2000000	-1.99982e+06	-2000000	-1.99928e+06	-1.99977e+06
3418.61	5545480	4622640	81734.7	351.225	0	603.919	93.8631		3418.61	2362100	2116360	20034.8	143.802	0	387.615	270.899		3418.61	2480870	1933180	11025.2	187.089	15613.4	265.138	361.91		3418.61	382160	245403	-2000000	-1.99982e+06	-2000000	-1.99928e+06	-1.99977e+06
3418.51	5545880	4622630	81740.8	351.246	0	603.955	93.8694		3418.51	2360730	2116360	20036.2	143.811	0	387.639	270.917		3418.51	2481840	1933190	11026	187.1	15614.4	265.154	361.934		3418.51	382792	245403	-2000000	-1.99982e+06	-2000000	-1.99928e+06	-1.99977e+06
3418.4	5546330	4622620	81747	351.267	0	603.992	93.8756		3418.4	2359440	2116360	20037.7	143.819	0	387.662	270.935		3418.4	2482900	1933190	11026.8	187.111	15615.5	265.17	361.958		3418.4	383395	245403	-2000000	-1.99982e+06	-2000000	-1.99928e+06	-1.99977e+06
3418.3	5546840	4622610	81753.1	351.288	0	604.028	93.8819		3418.3	2358250	2116350	20039.2	143.828	0	387.685	270.953		3418.3	2484060	1933190	11027.6	187.123	15616.5	265.186	361.982		3418.3	383967	245403	-2000000	-1.99982e+06	-2000000	-1.99928e+06	-1.99977e+06
3418.2	5547410	4622600	81759.3	351.31	0	604.064	93.8881		3418.2	2357160	2116350	20040.7	143.837	0	387.708	270.971		3418.2	2485320	1933200	11028.4	187.134	15617.5	265.202	362.006		3418.2	384506	245403	-2000000	-1.99982e+06	-2000000	-1.99928e+06	-1.99977e+06
3418.09	5548030	4622590	81765.4	351.331	0	604.101	93.8944		3418.09	2356170	2116350	20042.2	143.845	0	387.732	270.989		3418.09	2486660	1933200	11029.3	187.145	15618.6	265.218	362.03		3418.09	385012	245403	-2000000	-1.99982e+06	-2000000	-1.99928e+06	-1.99977e+06
3417.99	5548700	4622580	81771.5	351.352	0	604.137	93.9006		3417.99	2355280	2116350	20043.7	143.854	0	387.755	271.007		3417.99	2488080	1933200	11030.1	187.157	15619.6	265.234	362.054		3417.99	385484	245403	-2000000	-1.99982e+06	-2000000	-1.99928e+06	-1.99977e+06
3417.88	5549410	4622570	81777.7	351.374	0	604.173	93.9069		3417.88	2354490	2116350	20045.2	143.863	0	387.778	271.025		3417.88	2489590	1933210	11030.9	187.168	15620.6	265.249	362.078		3417.88	385921	245404	-2000000	-1.99982e+06	-2000000	-1.99928e+06	-1.99977e+06
3417.78	5550150	4622560	81783.8	351.395	0	604.209	93.9131		3417.78	2353810	2116340	20046.7	143.872	0	387.802	271.043		3417.78	2491160	1933210	11031.7	187.179	15621.7	265.265	362.102		3417.78	386323	245404	-2000000	-1.99982e+06	-2000000	-1.99928e+06	-1.99977e+06
3417.68	5550920	4622550	81790	351.416	0	604.246	93.9194		3417.68	2353220	2116340	20048.2	143.88	0	387.825	271.061		3417.68	2492800	1933220	11032.5	187.191	15622.7	265.281	362.126		3417.68	386691	245404	-2000000	-1.99982e+06	-2000000	-1.99928e+06	-1.99977e+06
3417.57	5551700	4622540	81796.1	351.438	0	604.282	93.9256		3417.57	2352730	2116340	20049.7	143.889	0	387.848	271.079		3417.57	2494490	1933220	11033.3	187.202	15623.7	265.297	362.15		3417.57	387026	245404	-2000000	-1.99982e+06	-2000000	-1.99928e+06	-1.99977e+06
3417.47	5552480	4622530	81802.2	351.459	0	604.318	93.9319		3417.47	2352320	2116340	20051.2	143.898	0	387.871	271.097		3417.47	2496240	1933220	11034.2	187.214	15624.8	265.313	362.174		3417.47	387329	245404	-2000000	-1.99982e+06	-2000000	-1.99928e+06	-1.99977e+06
3417.37	5553250	4622520	81808.4	351.48	0	604.355	93.9381		3417.37	2351990	2116340	20052.7	143.907	0	387.895	271.115		3417.37	2498020	1933230	11035	187.225	15625.8	265.329	362.198		3417.37	387603	245404	-2000000	-1.99982e+06	-2000000	-1.99928e+06	-1.99977e+06
3417.26	5554000	4622510	81814.5	351.502	0	604.391	93.9444		3417.26	2351740	2116340	20054.2	143.915	0	387.918	271.133		3417.26	2499840	1933230	11035.8	187.236	15626.8	265.345	362.222		3417.26	387848	245404	-2000000	-1.99982e+06	-2000000	-1.99928e+06	-1.99977e+06
3417.16	5554720	4622500	81820.7	351.523	0	604.427	93.9506		3417.16	2351550	2116330	20055.7	143.924	0	387.941	271.15		3417.16	2501680	1933230	11036.6	187.248	15627.9	265.361	362.246		3417.16	388069	245404	-2000000	-1.99982e+06	-2000000	-1.99928e+06	-1.99977e+06
3417.06	5555390	4622490	81826.8	351.544	0	604.464	93.9569		3417.06	2351420	2116330	20057.1	143.933	0	387.965	271.168		3417.06	2503540	1933240	11037.4	187.259	15628.9	265.377	362.27		3417.06	388269	245404	-2000000	-1.99982e+06	-2000000	-1.99928e+06	-1.99977e+06
3416.95	5556010	4622480	81833	351.566	0	604.5	93.9632		3416.95	2351340	2116330	20058.6	143.941	0	387.988	271.186		3416.95	2505410	1933240	11038.2	187.27	15629.9	265.393	362.294		3416.95	388451	245404	-2000000	-1.99982e+06	-2000000	-1.99928e+06	-1.99977e+06
3416.85	5556560	4622470	81839.1	351.587	0	604.536	93.9694		3416.85	2351290	2116330	20060.1	143.95	0	388.011	271.204		3416.85	2507280	1933250	11039.1	187.282	15631	265.409	362.318		3416.85	388619	245404	-2000000	-1.99982e+06	-2000000	-1.99928e+06	-1.99977e+06
3416.75	5557030	4622460	81845.3	351.608	0	604.573	93.9757		3416.75	2351270	2116330	20061.6	143.959	0	388.035	271.222		3416.75	2509140	1933250	11039.9	187.293	15632	265.425	362.342		3416.75	388777	245404	-2000000	-1.99982e+06	-2000000	-1.99928e+06	-1.99977e+06
3416.64	5557420	4622440	81851.4	351.63	0	604.609	93.9819		3416.64	2351260	2116320	20063.1	143.968	0	388.058	271.24		3416.64	2510980	1933250	11040.7	187.304	15633	265.441	362.366		3416.64	388931	245404	-2000000	-1.99982e+06	-2000000	-1.99928e+06	-1.99977e+06
3416.54	5557710	4622440	81857.6	351.651	0	604.645	93.9882		3416.54	2351260	2116320	20064.6	143.976	0	388.081	271.258		3416.54	2512810	1933260	11041.5	187.316	15634.1	265.457	362.39		3416.54	389086	245404	-2000000	-1.99982e+06	-2000000	-1.99928e+06	-1.99977e+06
3416.43	5557900	4622420	81863.7	351.672	0	604.682	93.9944		3416.43	2351260	2116320	20066.1	143.985	0	388.105	271.277		3416.43	2514600	1933260	11042.3	187.327	15635.1	265.473	362.414		3416.43	389246	245405	-2000000	-1.99982e+06	-2000000	-1.99928e+06	-1.99977e+06
3416.33	5557990	4622410	81869.9	351.694	0	604.718	94.0007		3416.33	2351240	2116320	20067.6	143.994	0	388.128	271.295		3416.33	2516360	1933260	11043.1	187.339	15636.1	265.489	362.438		3416.33	389417	245405	-2000000	-1.99982e+06	-2000000	-1.99928e+06	-1.99977e+06
3416.23	5557970	4622400	81876	351.715	0	604.754	94.007		3416.23	2351200	2116320	20069.1	144.003	0	388.151	271.313		3416.23	2518090	1933270	11044	187.35	15637.2	265.505	362.462		3416.23	389604	245405	-2000000	-1.99982e+06	-2000000	-1.99928e+06	-1.99977e+06
3416.12	5557840	4622390	81882.2	351.737	0	604.791	94.0132		3416.12	2351120	2116320	20070.6	144.011	0	388.174	271.331		3416.12	2519770	1933270	11044.8	187.361	15638.2	265.521	362.486		3416.12	389812	245405	-2000000	-1.99982e+06	-2000000	-1.99928e+06	-1.99977e+06
3416.02	5557590	4622380	81888.3	351.758	0	604.827	94.0195		3416.02	2351010	2116310	20072.1	144.02	0	388.198	271.349		3416.02	2521410	1933270	11045.6	187.373	15639.2	265.537	362.51		3416.02	390047	245405	-2000000	-1.99982e+06	-2000000	-1.99928e+06	-1.99977e+06
3415.92	5557220	4622370	81894.5	351.779	0	604.863	94.0257		3415.92	2350840	2116310	20073.6	144.029	0	388.221	271.367		3415.92	2522990	1933280	11046.4	187.384	15640.3	265.553	362.534		3415.92	390313	245405	-2000000	-1.99982e+06	-2000000	-1.99928e+06	-1.99977e+06
3415.81	5556750	4622360	81900.6	351.801	0	604.9	94.032		3415.81	2350620	2116310	20075.1	144.038	0	388.244	271.385		3415.81	2524530	1933280	11047.2	187.395	15641.3	265.569	362.558		3415.81	390616	245405	-2000000	-1.99982e+06	-2000000	-1.99928e+06	-1.99977e+06
3415.71	5556160	4622350	81906.8	351.822	0	604.936	94.0383		3415.71	2350350	2116310	20076.6	144.046	0	388.268	271.403		3415.71	2526010	1933290	11048.1	187.407	15642.3	265.585	362.582		3415.71	390960	245405	-2000000	-1.99982e+06	-2000000	-1.99928e+06	-1.99977e+06
3415.61	5555460	4622340	81913	351.843	0	604.973	94.0445		3415.61	2350010	2116310	20078.1	144.055	0	388.291	271.421		3415.61	2527440	1933290	11048.9	187.418	15643.4	265.601	362.606		3415.61	391349	245405	-2000000	-1.99982e+06	-2000000	-1.99928e+06	-1.99977e+06
3415.5	5554660	4622330	81919.1	351.865	0	605.009	94.0508		3415.5	2349610	2116300	20079.6	144.064	0	388.314	271.439		3415.5	2528810	1933290	11049.7	187.43	15644.4	265.617	362.63		3415.5	391786	245405	-2000000	-1.99982e+06	-2000000	-1.99928e+06	-1.99977e+06
3415.4	5553770	4622320	81925.3	351.886	0	605.045	94.0571		3415.4	2349140	2116300	20081.1	144.073	0	388.338	271.457		3415.4	2530120	1933300	11050.5	187.441	15645.4	265.633	362.654		3415.4	392275	245405	-2000000	-1.99982e+06	-2000000	-1.99928e+06	-1.99977e+06
3415.29	5552790	4622310	81931.4	351.907	0	605.082	94.0633		3415.29	2348610	2116300	20082.6	144.081	0	388.361	271.475		3415.29	2531370	1933300	11051.3	187.452	15646.5	265.649	362.678		3415.29	392819	245405	-2000000	-1.99982e+06	-2000000	-1.99928e+06	-1.99977e+06
3415.19	5551720	4622300	81937.6	351.929	0	605.118	94.0696		3415.19	2348030	2116300	20084.1	144.09	0	388.384	271.493		3415.19	2532570	1933300	11052.2	187.464	15647.5	265.665	362.702		3415.19	393418	245405	-2000000	-1.99982e+06	-2000000	-1.99928e+06	-1.99977e+06
3415.09	5550580	4622290	81943.7	351.95	0	605.154	94.0759		3415.09	2347390	2116300	20085.6	144.099	0	388.408	271.511		3415.09	2533700	1933310	11053	187.475	15648.6	265.681	362.726		3415.09	394074	245405	-2000000	-1.99982e+06	-2000000	-1.99928e+06	-1.99977e+06
3414.98	5549370	4622280	81949.9	351.972	0	605.191	94.0821		3414.98	2346690	2116300	20087.1	144.108	0	388.431	271.529		3414.98	2534770	1933310	11053.8	187.487	15649.6	265.697	362.75		3414.98	394788	245406	-2000000	-1.99982e+06	-2000000	-1.99928e+06	-1.99977e+06
3414.88	5548110	4622270	81956.1	351.993	0	605.227	94.0884		3414.88	2345960	2116290	20088.6	144.116	0	388.454	271.547		3414.88	2535780	1933310	11054.6	187.498	15650.6	265.713	362.774		3414.88	395559	245406	-2000000	-1.99982e+06	-2000000	-1.99928e+06	-1.99977e+06
3414.78	5546810	4622260	81962.2	352.014	0	605.264	94.0947		3414.78	2345190	2116290	20090.1	144.125	0	388.478	271.565		3414.78	2536720	1933320	11055.4	187.509	15651.7	265.729	362.798		3414.78	396387	245406	-2000000	-1.99982e+06	-2000000	-1.99928e+06	-1.99977e+06
3414.67	5545470	4622250	81968.4	352.036	0	605.3	94.1009		3414.67	2344390	2116290	20091.6	144.134	0	388.501	271.583		3414.67	2537590	1933320	11056.2	187.521	15652.7	265.745	362.823		3414.67	397269	245406	-2000000	-1.99982e+06	-2000000	-1.99928e+06	-1.99977e+06
3414.57	5544120	4622240	81974.5	352.057	0	605.336	94.1072		3414.57	2343580	2116290	20093.1	144.143	0	388.525	271.601		3414.57	2538380	1933330	11057.1	187.532	15653.7	265.761	362.847		3414.57	398204	245406	-2000000	-1.99982e+06	-2000000	-1.99928e+06	-1.99977e+06
3414.47	5542750	4622230	81980.7	352.078	0	605.373	94.1135		3414.47	2342770	2116290	20094.6	144.151	0	388.548	271.619		3414.47	2539110	1933330	11057.9	187.543	15654.8	265.777	362.871		3414.47	399189	245406	-2000000	-1.99982e+06	-2000000	-1.99928e+06	-1.99977e+06
3414.36	5541390	4622220	81986.9	352.1	0	605.409	94.1197		3414.36	2341950	2116280	20096	144.16	0	388.571	271.637		3414.36	2539750	1933330	11058.7	187.555	15655.8	265.793	362.895		3414.36	400222	245406	-2000000	-1.99982e+06	-2000000	-1.99928e+06	-1.99977e+06
3414.26	5540050	4622210	81993	352.121	0	605.446	94.126		3414.26	2341160	2116280	20097.5	144.169	0	388.595	271.655		3414.26	2540310	1933340	11059.5	187.566	15656.8	265.809	362.919		3414.26	401300	245406	-2000000	-1.99982e+06	-2000000	-1.99928e+06	-1.99977e+06
3414.15	5538730	4622200	81999.2	352.143	0	605.482	94.1323		3414.15	2340390	2116280	20099	144.178	0	388.618	271.673		3414.15	2540780	1933340	11060.3	187.578	15657.9	265.825	362.943		3414.15	402419	245406	-2000000	-1.99982e+06	-2000000	-1.99928e+06	-1.99977e+06
3414.05	5537460	4622190	82005.4	352.164	0	605.518	94.1386		3414.05	2339660	2116280	20100.5	144.186	0	388.641	271.691		3414.05	2541160	1933340	11061.2	187.589	15658.9	265.841	362.967		3414.05	403578	245406	-2000000	-1.99982e+06	-2000000	-1.99928e+06	-1.99977e+06
3413.95	5536230	4622180	82011.5	352.185	0	605.555	94.1448		3413.95	2338980	2116280	20102	144.195	0	388.665	271.709		3413.95	2541450	1933350	11062	187.6	15659.9	265.857	362.991		3413.95	404773	245406	-2000000	-1.99982e+06	-2000000	-1.99928e+06	-1.99977e+06
3413.84	5535060	4622170	82017.7	352.207	0	605.591	94.1511		3413.84	2338370	2116280	20103.5	144.204	0	388.688	271.727		3413.84	2541640	1933350	11062.8	187.612	15661	265.873	363.015		3413.84	406003	245406	-2000000	-1.99982e+06	-2000000	-1.99928e+06	-1.99977e+06
3413.74	5533950	4622160	82023.9	352.228	0	605.628	94.1574		3413.74	2337820	2116270	20105	144.213	0	388.711	271.745		3413.74	2541730	1933360	11063.6	187.623	15662	265.889	363.039		3413.74	407267	245406	-2000000	-1.99982e+06	-2000000	-1.99928e+06	-1.99977e+06
3413.64	5532930	4622150	82030	352.25	0	605.664	94.1637		3413.64	2337350	2116270	20106.5	144.221	0	388.735	271.763		3413.64	2541720	1933360	11064.4	187.635	15663.1	265.905	363.063		3413.64	408563	245406	-2000000	-1.99982e+06	-2000000	-1.99928e+06	-1.99977e+06
3413.53	5531980	4622140	82036.2	352.271	0	605.701	94.1699		3413.53	2336960	2116270	20108	144.23	0	388.758	271.781		3413.53	2541600	1933360	11065.3	187.646	15664.1	265.921	363.087		3413.53	409890	245407	-2000000	-1.99982e+06	-2000000	-1.99928e+06	-1.99977e+06
3413.43	5531120	4622130	82042.4	352.292	0	605.737	94.1762		3413.43	2336670	2116270	20109.5	144.239	0	388.782	271.799		3413.43	2541390	1933370	11066.1	187.657	15665.1	265.937	363.111		3413.43	411250	245407	-2000000	-1.99982e+06	-2000000	-1.99928e+06	-1.99977e+06
3413.33	5530350	4622120	82048.6	352.314	0	605.773	94.1825		3413.33	2336470	2116270	20111	144.248	0	388.805	271.818		3413.33	2541090	1933370	11066.9	187.669	15666.2	265.953	363.135		3413.33	412643	245407	-2000000	-1.99982e+06	-2000000	-1.99928e+06	-1.99977e+06
3413.22	5529660	4622110	82054.7	352.335	0	605.81	94.1888		3413.22	2336380	2116260	20112.5	144.256	0	388.828	271.836		3413.22	2540680	1933370	11067.7	187.68	15667.2	265.969	363.16		3413.22	414070	245407	-2000000	-1.99982e+06	-2000000	-1.99928e+06	-1.99977e+06
3413.12	5529070	4622100	82060.9	352.357	0	605.846	94.195		3413.12	2336400	2116260	20114	144.265	0	388.852	271.854		3413.12	2540190	1933380	11068.5	187.692	15668.2	265.985	363.184		3413.12	415534	245407	-2000000	-1.99982e+06	-2000000	-1.99928e+06	-1.99977e+06
3413.02	5528560	4622090	82067.1	352.378	0	605.883	94.2013		3413.02	2336520	2116260	20115.5	144.274	0	388.875	271.872		3413.02	2539620	1933380	11069.4	187.703	15669.3	266.001	363.208		3413.02	417036	245407	-2000000	-1.99982e+06	-2000000	-1.99928e+06	-1.99977e+06
3412.91	5528140	4622080	82073.2	352.399	0	605.919	94.2076		3412.91	2336750	2116260	20117	144.283	0	388.898	271.89		3412.91	2538970	1933380	11070.2	187.714	15670.3	266.017	363.232		3412.91	418580	245407	-2000000	-1.99982e+06	-2000000	-1.99928e+06	-1.99977e+06
3412.81	5527800	4622070	82079.4	352.421	0	605.956	94.2139		3412.81	2337090	2116260	20118.5	144.292	0	388.922	271.908		3412.81	2538240	1933390	11071	187.726	15671.4	266.033	363.256		3412.81	420168	245407	-2000000	-1.99982e+06	-2000000	-1.99928e+06	-1.99977e+06
3412.7	5527530	4622060	82085.6	352.442	0	605.992	94.2202		3412.7	2337540	2116260	20120	144.3	0	388.945	271.926		3412.7	2537460	1933390	11071.8	187.737	15672.4	266.049	363.28		3412.7	421804	245407	-2000000	-1.99982e+06	-2000000	-1.99928e+06	-1.99977e+06
3412.6	5527330	4622040	82091.8	352.464	0	606.029	94.2264		3412.6	2338090	2116250	20121.5	144.309	0	388.969	271.944		3412.6	2536630	1933400	11072.7	187.749	15673.4	266.065	363.304		3412.6	423488	245407	-2000000	-1.99982e+06	-2000000	-1.99928e+06	-1.99977e+06
3412.5	5527190	4622030	82097.9	352.485	0	606.065	94.2327		3412.5	2338750	2116250	20123	144.318	0	388.992	271.962		3412.5	2535750	1933400	11073.5	187.76	15674.5	266.081	363.328		3412.5	425225	245407	-2000000	-1.99982e+06	-2000000	-1.99928e+06	-1.99977e+06
3412.39	5527110	4622020	82104.1	352.507	0	606.102	94.239		3412.39	2339500	2116250	20124.5	144.327	0	389.015	271.98		3412.39	2534840	1933400	11074.3	187.772	15675.5	266.097	363.352		3412.39	427016	245407	-2000000	-1.99982e+06	-2000000	-1.99928e+06	-1.99977e+06
3412.29	5527060	4622010	82110.3	352.528	0	606.138	94.2453		3412.29	2340340	2116250	20126	144.335	0	389.039	271.998		3412.29	2533910	1933410	11075.1	187.783	15676.5	266.113	363.377		3412.29	428862	245407	-2000000	-1.99982e+06	-2000000	-1.99928e+06	-1.99977e+06
3412.19	5527050	4622000	82116.5	352.549	0	606.175	94.2516		3412.19	2341270	2116250	20127.6	144.344	0	389.062	272.016		3412.19	2532960	1933410	11075.9	187.794	15677.6	266.129	363.401		3412.19	430764	245408	-2000000	-1.99982e+06	-2000000	-1.99928e+06	-1.99977e+06
3412.08	5527070	4621990	82122.7	352.571	0	606.211	94.2579		3412.08	2342270	2116250	20129.1	144.353	0	389.086	272.034		3412.08	2532010	1933410	11076.8	187.806	15678.6	266.145	363.425		3412.08	432721	245408	-2000000	-1.99982e+06	-2000000	-1.99928e+06	-1.99977e+06
3411.98	5527100	4621980	82128.8	352.592	0	606.248	94.2642		3411.98	2343340	2116240	20130.6	144.362	0	389.109	272.053		3411.98	2531060	1933420	11077.6	187.817	15679.7	266.161	363.449		3411.98	434733	245408	-2000000	-1.99982e+06	-2000000	-1.99928e+06	-1.99977e+06
3411.88	5527140	4621970	82135	352.614	0	606.284	94.2704		3411.88	2344460	2116240	20132.1	144.37	0	389.132	272.071		3411.88	2530130	1933420	11078.4	187.829	15680.7	266.177	363.473		3411.88	436798	245408	-2000000	-1.99982e+06	-2000000	-1.99928e+06	-1.99977e+06
3411.77	5527190	4621960	82141.2	352.635	0	606.321	94.2767		3411.77	2345640	2116240	20133.6	144.379	0	389.156	272.089		3411.77	2529220	1933420	11079.2	187.84	15681.7	266.194	363.497		3411.77	438912	245408	-2000000	-1.99982e+06	-2000000	-1.99928e+06	-1.99977e+06
3411.67	5527240	4621950	82147.4	352.657	0	606.357	94.283		3411.67	2346850	2116240	20135.1	144.388	0	389.179	272.107		3411.67	2528330	1933430	11080	187.851	15682.8	266.21	363.521		3411.67	441071	245408	-2000000	-1.99982e+06	-2000000	-1.99928e+06	-1.99977e+06
3411.56	5527280	4621940	82153.6	352.678	0	606.394	94.2893		3411.56	2348090	2116240	20136.6	144.397	0	389.203	272.125		3411.56	2527480	1933430	11080.9	187.863	15683.8	266.226	363.545		3411.56	443268	245408	-2000000	-1.99982e+06	-2000000	-1.99928e+06	-1.99977e+06
3411.46	5527320	4621930	82159.8	352.699	0	606.43	94.2956		3411.46	2349340	2116230	20138.1	144.406	0	389.226	272.143		3411.46	2526670	1933440	11081.7	187.874	15684.9	266.242	363.57		3411.46	445499	245408	-2000000	-1.99982e+06	-2000000	-1.99928e+06	-1.99977e+06
3411.36	5527340	4621920	82165.9	352.721	0	606.467	94.3019		3411.36	2350580	2116230	20139.6	144.414	0	389.249	272.161		3411.36	2525910	1933440	11082.5	187.886	15685.9	266.258	363.594		3411.36	447755	245408	-2000000	-1.99982e+06	-2000000	-1.99928e+06	-1.99977e+06
3411.25	5527350	4621910	82172.1	352.742	0	606.503	94.3082		3411.25	2351820	2116230	20141.1	144.423	0	389.273	272.179		3411.25	2525190	1933440	11083.3	187.897	15686.9	266.274	363.618		3411.25	450026	245408	-2000000	-1.99982e+06	-2000000	-1.99928e+06	-1.99977e+06
3411.15	5527350	4621900	82178.3	352.764	0	606.54	94.3145		3411.15	2353020	2116230	20142.6	144.432	0	389.296	272.197		3411.15	2524530	1933450	11084.2	187.909	15688	266.29	363.642		3411.15	452304	245408	-2000000	-1.99982e+06	-2000000	-1.99928e+06	-1.99977e+06
3411.05	5527340	4621890	82184.5	352.785	0	606.576	94.3207		3411.05	2354180	2116230	20144.1	144.441	0	389.32	272.215		3411.05	2523920	1933450	11085	187.92	15689	266.306	363.666		3411.05	454579	245408	-2000000	-1.99982e+06	-2000000	-1.99928e+06	-1.99977e+06
3410.94	5527310	4621880	82190.7	352.807	0	606.613	94.327		3410.94	2355280	2116230	20145.6	144.449	0	389.343	272.233		3410.94	2523380	1933450	11085.8	187.931	15690	266.322	363.69		3410.94	456838	245408	-2000000	-1.99982e+06	-2000000	-1.99928e+06	-1.99977e+06
3410.84	5527280	4621870	82196.9	352.828	0	606.649	94.3333		3410.84	2356310	2116220	20147.1	144.458	0	389.367	272.252		3410.84	2522910	1933460	11086.6	187.943	15691.1	266.338	363.714		3410.84	459070	245408	-2000000	-1.99982e+06	-2000000	-1.99928e+06	-1.99977e+06
3410.74	5527240	4621860	82203.1	352.85	0	606.686	94.3396		3410.74	2357250	2116220	20148.6	144.467	0	389.39	272.27		3410.74	2522510	1933460	11087.5	187.954	15692.1	266.354	363.738		3410.74	461264	245409	-2000000	-1.99982e+06	-2000000	-1.99928e+06	-1.99977e+06
3410.63	5527200	4621850	82209.2	352.871	0	606.722	94.3459		3410.63	2358090	2116220	20150.1	144.476	0	389.413	272.288		3410.63	2522180	1933470	11088.3	187.966	15693.2	266.37	363.763		3410.63	463407	245409	-2000000	-1.99982e+06	-2000000	-1.99928e+06	-1.99977e+06
3410.53	5527150	4621840	82215.4	352.893	0	606.759	94.3522		3410.53	2358820	2116220	20151.6	144.485	0	389.437	272.306		3410.53	2521940	1933470	11089.1	187.977	15694.2	266.386	363.787		3410.53	465487	245409	-2000000	-1.99982e+06	-2000000	-1.99928e+06	-1.99977e+06
3410.42	5527100	4621830	82221.6	352.914	0	606.795	94.3585		3410.42	2359430	2116220	20153.1	144.493	0	389.46	272.324		3410.42	2521780	1933470	11089.9	187.989	15695.2	266.402	363.811		3410.42	467492	245409	-2000000	-1.99982e+06	-2000000	-1.99928e+06	-1.99977e+06
3410.32	5527040	4621820	82227.8	352.935	0	606.832	94.3648		3410.32	2359890	2116210	20154.6	144.502	0	389.484	272.342		3410.32	2521710	1933480	11090.7	188	15696.3	266.418	363.835		3410.32	469411	245409	-2000000	-1.99982e+06	-2000000	-1.99927e+06	-1.99977e+06
3410.22	5526990	4621810	82234	352.957	0	606.868	94.3711		3410.22	2360210	2116210	20156.1	144.511	0	389.507	272.36		3410.22	2521740	1933480	11091.6	188.011	15697.3	266.434	363.859		3410.22	471232	245409	-2000000	-1.99982e+06	-2000000	-1.99927e+06	-1.99977e+06
3410.11	5526940	4621800	82240.2	352.978	0	606.905	94.3774		3410.11	2360370	2116210	20157.6	144.52	0	389.531	272.378		3410.11	2521870	1933480	11092.4	188.023	15698.4	266.45	363.883		3410.11	472947	245409	-2000000	-1.99982e+06	-2000000	-1.99927e+06	-1.99977e+06
3410.01	5526890	4621790	82246.4	353	0	606.941	94.3837		3410.01	2360360	2116210	20159.1	144.529	0	389.554	272.396		3410.01	2522110	1933490	11093.2	188.034	15699.4	266.466	363.908		3410.01	474545	245409	-2000000	-1.99982e+06	-2000000	-1.99927e+06	-1.99977e+06
3409.91	5526840	4621780	82252.6	353.021	0	606.978	94.39		3409.91	2360180	2116210	20160.6	144.537	0	389.578	272.415		3409.91	2522470	1933490	11094	188.046	15700.4	266.483	363.932		3409.91	476020	245409	-2000000	-1.99982e+06	-2000000	-1.99927e+06	-1.99977e+06
3409.8	5526790	4621770	82258.8	353.043	0	607.015	94.3963		3409.8	2359820	2116210	20162.1	144.546	0	389.601	272.433		3409.8	2522940	1933490	11094.9	188.057	15701.5	266.499	363.956		3409.8	477363	245409	-2000000	-1.99982e+06	-2000000	-1.99927e+06	-1.99977e+06
3409.7	5526740	4621760	82265	353.064	0	607.051	94.4026		3409.7	2359270	2116200	20163.6	144.555	0	389.624	272.451		3409.7	2523550	1933500	11095.7	188.069	15702.5	266.515	363.98		3409.7	478569	245409	-2000000	-1.99982e+06	-2000000	-1.99927e+06	-1.99977e+06
3409.6	5526700	4621750	82271.2	353.086	0	607.088	94.4089		3409.6	2358550	2116200	20165.1	144.564	0	389.648	272.469		3409.6	2524290	1933500	11096.5	188.08	15703.6	266.531	364.004		3409.6	479634	245409	-2000000	-1.99982e+06	-2000000	-1.99927e+06	-1.99977e+06
3409.49	5526660	4621740	82277.4	353.107	0	607.124	94.4152		3409.49	2357640	2116200	20166.7	144.573	0	389.671	272.487		3409.49	2525180	1933510	11097.3	188.091	15704.6	266.547	364.028		3409.49	480556	245409	-2000000	-1.99982e+06	-2000000	-1.99927e+06	-1.99977e+06
3409.39	5526620	4621730	82283.6	353.129	0	607.161	94.4215		3409.39	2356540	2116200	20168.2	144.581	0	389.695	272.505		3409.39	2526210	1933510	11098.2	188.103	15705.6	266.563	364.053		3409.39	481333	245409	-2000000	-1.99982e+06	-2000000	-1.99927e+06	-1.99977e+06
3409.29	5526590	4621720	82289.8	353.15	0	607.197	94.4278		3409.29	2355270	2116200	20169.7	144.59	0	389.718	272.523		3409.29	2527390	1933510	11099	188.114	15706.7	266.579	364.077		3409.29	481964	245410	-2000000	-1.99982e+06	-2000000	-1.99927e+06	-1.99977e+06
3409.18	5526560	4621710	82296	353.172	0	607.234	94.4341		3409.18	2353810	2116200	20171.2	144.599	0	389.742	272.541		3409.18	2528720	1933520	11099.8	188.126	15707.7	266.595	364.101		3409.18	482452	245410	-2000000	-1.99982e+06	-2000000	-1.99927e+06	-1.99977e+06
[truncated: 64,315 more rows]

## Sheet: Fig2c
	LiaXOb	Li/Ni superlattice	Lisole
[truncated: 4 more rows]

[truncated: 2 more sheets: Fig2e, Fig2f]
