# Supplementary material for: Tuning Li occupancy and local structures for advanced Co-free Ni-rich positive electrodes
Source: Nat Commun. 2025 Mar 5;16:2203. doi: 10.1038/s41467-025-57063-7 (PMC11882807; doi:10.1038/s41467-025-57063-7)
Supplement: Supplementary file 3 — Source Data [file 41467_2025_57063_MOESM3_ESM.zip › Source Data/Fig3.xlsx]

## Sheet: Fig3
	Li/Ni disorsering	Li/Ni superlattice	Li/Mn/X(Ni) ordering	LiaXOb (X=Mo/Nb/W)
102	6.2	2.6	0.32	4.8
108	2.97	3.73	1.45	5.01
114	2.29	2.81	1.96	5.55
120	0.57	2.63	4.34	7.13
