# Supplementary material for: Tuning Li occupancy and local structures for advanced Co-free Ni-rich positive electrodes
Source: Nat Commun. 2025 Mar 5;16:2203. doi: 10.1038/s41467-025-57063-7 (PMC11882807; doi:10.1038/s41467-025-57063-7)
Supplement: Supplementary file 3 — Source Data [file 41467_2025_57063_MOESM3_ESM.zip › Source Data/Fig4.xlsx]

## Sheet: Fig4a
102-Capacity	Potential		108-Capacity	Potential		114-Capacity	Potential		120-Capacity	Potential		RM-Capacity	Potential
9.995e-06	3.00799		9.999e-06	3.10668		9.99866e-06	3.15368		1.00101e-05	3.33988		9.97021e-06	2.66578
1.99886e-05	3.00827		1.99987e-05	3.10731		1.99978e-05	3.15454		2.00102e-05	3.34059		1.99375e-05	2.66582
0.000799629	3.01331		0.000649973	3.11235		0.00034999	3.15963		0.000501163	3.34567		0.000778338	2.67098
0.00215903	3.01835		0.00189993	3.11735		0.000979986	3.16463		0.00138353	3.35067		0.00175646	2.67602
0.00379831	3.02335		0.0033699	3.12235		0.00174999	3.16967		0.00239646	3.35575		0.00278456	2.68102
0.0056375	3.02836		0.00496988	3.12743		0.00261999	3.1748		0.00347961	3.36079		0.00388229	2.68614
0.00765663	3.0334		0.00673985	3.13247		0.00356	3.17996		0.0047133	3.36586		0.00503027	2.69114
0.00976572	3.0384		0.00855982	3.13751		0.00457001	3.18496		0.00596698	3.37086		0.00624788	2.69622
0.0120747	3.04352		0.0104897	3.14251		0.00562001	3.18997		0.00733125	3.3759		0.00750546	2.70134
0.0145136	3.04852		0.0124997	3.14751		0.00669002	3.19497		0.00883562	3.38098		0.00879336	2.70634
0.0170825	3.05356		0.0146197	3.15251		0.00786001	3.20001		0.0103599	3.38598		0.010121	2.71138
0.0197513	3.05864		0.0168096	3.15751		0.00905002	3.20514		0.0119647	3.39098		0.0115187	2.71642
0.0225701	3.06364		0.0191396	3.16255		0.01027	3.21018		0.0137097	3.39602		0.0129263	2.72162
0.0255289	3.06869		0.0215595	3.16755		0.01157	3.21522		0.0155749	3.40106		0.0144636	2.72662
0.0286075	3.07377		0.0240795	3.17255		0.01293	3.2203		0.0174704	3.4061		0.0159706	2.73162
0.0318762	3.07877		0.0266894	3.17759		0.01429	3.22531		0.0195564	3.41118		0.0174877	2.73662
0.0351947	3.08381		0.0294394	3.18259		0.0157001	3.23035		0.0216924	3.41618		0.0191348	2.74162
0.0387032	3.08881		0.0322593	3.18763		0.0171801	3.2354		0.0240493	3.42122		0.0208314	2.74662
0.0423716	3.09385		0.0352892	3.19263		0.0186601	3.2404		0.0265668	3.42622		0.0225784	2.75166
0.04615	3.09885		0.0383791	3.19763		0.0202601	3.2454		0.0292245	3.43126		0.0243552	2.7567
0.0500883	3.1039		0.0415491	3.20263		0.0218501	3.25049		0.0320429	3.4363		0.0262716	2.76174
0.0541966	3.1089		0.044949	3.20763		0.0235601	3.25549		0.0350717	3.4413		0.0282479	2.76678
0.0583348	3.1139		0.048479	3.21267		0.0252601	3.26049		0.0382611	3.44634		0.0303347	2.77182
0.0628029	3.1189		0.0521589	3.21767		0.0270402	3.2655		0.0418216	3.45134		0.0324211	2.77682
0.0674009	3.1239		0.0559988	3.22268		0.0288802	3.2705		0.0454824	3.45634		0.0346668	2.78182
0.0721488	3.1289		0.0600387	3.22768		0.0307702	3.27559		0.0495949	3.46138		0.0370124	2.78682
0.0770367	3.13391		0.0642086	3.23268		0.0327902	3.28059		0.0539372	3.46642		0.0393582	2.79182
0.0821945	3.13895		0.0686386	3.23776		0.0348403	3.28563		0.0587613	3.47142		0.0419936	2.7969
0.0875422	3.14395		0.0732285	3.24276		0.0369603	3.29068		0.0639265	3.47646		0.0446189	2.8019
0.0929798	3.14895		0.0780684	3.24776		0.0391703	3.29572		0.0694526	3.4815		0.0474938	2.80698
0.0987373	3.15395		0.0830983	3.25276		0.0414704	3.30072		0.0756102	3.48654		0.0504981	2.81202
0.104655	3.15899		0.0884282	3.2578		0.0438304	3.30581		0.0822491	3.49154		0.0535526	2.81706
0.110792	3.164		0.0939682	3.2628		0.0463404	3.31081		0.089249	3.49654		0.0569065	2.82206
0.117119	3.169		0.099788	3.2678		0.0488805	3.31581		0.0971821	3.50154		0.0603298	2.82707
0.123616	3.17404		0.105808	3.2728		0.0516105	3.32082		0.105496	3.50654		0.0639332	2.83207
0.130434	3.17908		0.112148	3.2778		0.0543805	3.32586		0.114983	3.51154		0.0677162	2.83707
0.137431	3.18408		0.118778	3.28284		0.0573206	3.33087		0.125042	3.51654		0.0717287	2.84207
0.144468	3.18908		0.125688	3.28784		0.0603606	3.33587		0.136144	3.52154		0.0760013	2.84715
0.151994	3.19412		0.133037	3.29284		0.0635206	3.34091		0.148179	3.52655		0.0804633	2.85215
0.159781	3.19917		0.140537	3.29784		0.0668307	3.34592		0.161819	3.53155		0.0852751	2.85719
0.167737	3.20417		0.148487	3.30288		0.0703807	3.351		0.176462	3.53655		0.0901966	2.86219
0.175824	3.20917		0.156777	3.30788		0.0740807	3.356		0.193086	3.54155		0.0955066	2.86719
0.18421	3.21417		0.165327	3.31288		0.0779008	3.36105		0.211341	3.54655		0.100807	2.87219
0.192796	3.21917		0.174337	3.31789		0.0819608	3.36605		0.232613	3.55155		0.106707	2.87723
0.201683	3.22418		0.183606	3.32289		0.0862109	3.37106		0.256472	3.55655		0.112865	2.88227
0.210799	3.22922		0.193346	3.32789		0.0906409	3.37606		0.284342	3.56155		0.119314	2.88727
0.220175	3.23422		0.203376	3.33289		0.095361	3.38106		0.317886	3.56655		0.125822	2.89231
0.22997	3.23922		0.213926	3.33793		0.100301	3.38611		0.357472	3.57155		0.1329	2.89731
0.239816	3.24422		0.224975	3.34293		0.105561	3.39111		0.406054	3.57655		0.140216	2.90231
0.250081	3.24922		0.236385	3.34793		0.110971	3.39615		0.466185	3.58155		0.147713	2.90731
0.260607	3.25423		0.248195	3.35293		0.116931	3.4012		0.54433	3.58655		0.155749	2.91231
0.271492	3.25923		0.260595	3.35797		0.123151	3.4062		0.64345	3.59155		0.164084	2.91731
0.282547	3.26423		0.273344	3.36297		0.129601	3.41121		0.778535	3.59655		0.172379	2.92232
0.293962	3.26923		0.286764	3.36797		0.136462	3.41621		0.953781	3.60155		0.181533	2.92732
0.305697	3.27423		0.300444	3.37297		0.143702	3.42121		1.17702	3.60655		0.190368	2.93232
0.317852	3.27923		0.314974	3.37797		0.151442	3.42622		1.46362	3.61159		0.19986	2.93732
0.330247	3.28424		0.329843	3.38297		0.159612	3.43122		1.81689	3.61659		0.209613	2.94232
0.342891	3.28924		0.345273	3.38797		0.168262	3.43623		2.25308	3.62159		0.219525	2.94732
0.356235	3.29424		0.361833	3.39297		0.177472	3.44123		2.81601	3.62659		0.229727	2.95232
0.369739	3.29928		0.378522	3.39797		0.187192	3.44623		3.47074	3.63159		0.240408	2.95736
0.383863	3.30432		0.396202	3.40298		0.197532	3.45124		4.23696	3.63663		0.250859	2.96236
0.398187	3.30932		0.414672	3.40798		0.208332	3.45624		5.14187	3.64163		0.26208	2.96736
0.41289	3.31433		0.433471	3.41302		0.220113	3.46129		6.1391	3.64667		0.273299	2.97236
0.428294	3.31933		0.453641	3.41806		0.232333	3.46629		7.23415	3.65167		0.284309	2.97736
0.443877	3.32433		0.474421	3.4231		0.245593	3.47133		8.39479	3.65667		0.295897	2.98236
0.46002	3.32933		0.49646	3.4281		0.259273	3.47634		9.61542	3.66167		0.307795	2.98736
0.476823	3.33433		0.51908	3.4331		0.274173	3.48134		10.915	3.66667		0.319674	2.99237
0.493955	3.33934		0.54256	3.4381		0.289743	3.48638		12.4058	3.67171		0.331982	2.99737
0.511767	3.34434		0.567369	3.44314		0.306494	3.49143		13.9587	3.67671		0.344009	3.00237
0.530179	3.34934		0.593829	3.44818		0.324244	3.49643		15.7441	3.68175		0.356716	3.00745
0.548951	3.35434		0.621348	3.45318		0.343094	3.50144		17.7291	3.68679		0.368903	3.01245
0.568652	3.35938		0.649588	3.45822		0.363094	3.50644		19.8101	3.69179		0.38138	3.01745
0.588924	3.36438		0.680047	3.46322		0.384165	3.51144		22.0913	3.69679		0.394197	3.02245
0.609894	3.36943		0.711587	3.46822		0.407015	3.51645		24.4438	3.70179		0.407463	3.02753
0.631695	3.37447		0.745026	3.47322		0.430985	3.52145		26.8967	3.70679		0.420479	3.03253
0.654365	3.37947		0.780326	3.47822		0.456885	3.52649		29.4656	3.71179		0.433695	3.03753
0.677585	3.38447		0.817995	3.48326		0.484146	3.5315		32.0216	3.71679		0.446572	3.04257
0.701424	3.38947		0.857894	3.4883		0.514166	3.5365		34.5029	3.72179		0.460107	3.04757
0.726363	3.39451		0.900853	3.4933		0.546046	3.54151		37.0307	3.72683		0.473433	3.05257
0.752322	3.39951		0.946122	3.4983		0.580246	3.54651		39.7511	3.73183		0.486989	3.05761
0.77891	3.40452		0.996181	3.5033		0.617937	3.55151		42.1735	3.73684		0.500295	3.06261
0.806768	3.40956		1.04998	3.5083		0.658857	3.55656		44.6329	3.74187		0.51408	3.06765
0.835535	3.41464		1.10892	3.5133		0.704417	3.56156		47.0921	3.74688		0.527605	3.07265
0.865672	3.41964		1.17437	3.51831		0.753718	3.56661		49.3912	3.75188		0.5415	3.07765
0.897029	3.42464		1.24816	3.52331		0.810868	3.57161		51.5847	3.75688		0.555325	3.08269
0.929175	3.42964		1.33168	3.52831		0.874019	3.57669		53.7487	3.76188		0.568991	3.08769
0.96262	3.43468		1.42748	3.53331		0.948329	3.58174		55.7877	3.76688		0.582975	3.09269
0.997135	3.43973		1.53807	3.53831		1.03253	3.58674		57.8133	3.77192		0.59668	3.0977
1.03412	3.44473		1.66794	3.54331		1.131	3.59174		59.7386	3.77692		0.610874	3.1027
1.07176	3.44973		1.82292	3.54831		1.24789	3.59679		61.5849	3.78192		0.62479	3.1077
1.11093	3.45473		2.00837	3.55331		1.38809	3.60179		63.4774	3.78696		0.638685	3.11274
1.15227	3.45973		2.23435	3.55831		1.55519	3.6068		65.3245	3.79196		0.652819	3.11774
1.19516	3.46477		2.50429	3.56331		1.75678	3.6118		67.1394	3.79696		0.667053	3.12278
1.24061	3.46978		2.8335	3.56831		1.9967	3.6168		68.9493	3.80196		0.681248	3.12778
1.28743	3.47482		3.22668	3.57331		2.28029	3.62181		70.7076	3.80696		0.695733	3.13282
1.33756	3.47982		3.69481	3.57831		2.61872	3.62681		72.3839	3.81196		0.709718	3.13782
1.39025	3.48482		4.25464	3.58331		3.01293	3.63182		74.2157	3.81696		0.724102	3.14282
1.44575	3.48982		4.90333	3.58831		3.476	3.63682		76.0151	3.82196		0.738545	3.14782
1.50439	3.49482		5.64743	3.59332		4.00605	3.64182		77.809	3.82696		0.7529	3.15286
1.56835	3.49983		6.5043	3.59832		4.62133	3.64683		79.5864	3.83196		0.767313	3.15786
1.63657	3.50483		7.45357	3.60332		5.32639	3.65183		81.3163	3.837		0.781835	3.1629
1.70988	3.50983		8.51388	3.60832		6.12714	3.65684		83.0924	3.84208		0.79644	3.1679
1.78993	3.51483		9.68763	3.61332		7.01701	3.66184		84.8688	3.84712		0.810814	3.1729
1.87806	3.51987		10.9609	3.61832		8.03203	3.66684		86.526	3.85212		0.825338	3.1779
1.97661	3.52488		12.3377	3.62332		9.15229	3.67185		88.2385	3.85712		0.840121	3.1829
2.08531	3.52988		13.8111	3.62832		10.4139	3.67685		89.8344	3.86212		0.854566	3.18791
2.21148	3.53488		15.3946	3.63332		11.8382	3.68186		91.4615	3.86712		0.869259	3.19299
2.35314	3.53988		17.0538	3.63832		13.401	3.68686		93.1117	3.87216		0.883973	3.19799
2.51659	3.54488		18.8167	3.64336		15.1558	3.69186		94.6623	3.87716		0.898438	3.20299
2.70865	3.54988		20.6461	3.64836		17.0947	3.69687		96.1897	3.88216		0.913262	3.20799
2.934	3.55489		22.5834	3.65336		19.2018	3.70187		97.7053	3.88716		0.927785	3.21299
3.20251	3.55989		24.5803	3.65836		21.5256	3.70688		99.2099	3.89216		0.943028	3.21799
3.51801	3.56489		26.6652	3.66336		24.0104	3.71188		100.633	3.89716		0.957902	3.22299
3.89386	3.56989		28.8511	3.66836		26.6036	3.71692		102.066	3.90216		0.972746	3.22803
4.33829	3.57489		31.1187	3.67337		29.361	3.72193		103.482	3.90716		0.98771	3.23303
4.85702	3.5799		33.4658	3.67837		32.184	3.72693		104.906	3.91216		1.00261	3.23807
5.46359	3.5849		35.8667	3.68337		35.0546	3.73194		106.278	3.91716		1.01763	3.24307
6.15457	3.5899		38.3145	3.68837		37.9527	3.73694		107.636	3.92216		1.03261	3.24807
6.94287	3.5949		40.7944	3.69341		40.8928	3.74194		108.998	3.9272		1.04784	3.25307
7.81704	3.5999		43.3036	3.69845		43.8272	3.74695		110.337	3.93224		1.06298	3.25811
8.79528	3.6049		45.8304	3.70345		46.6814	3.75195		111.653	3.93724		1.07803	3.26311
9.85916	3.60991		48.3426	3.70845		49.4822	3.75696		112.95	3.94224		1.09373	3.26811
11.0148	3.61491		50.8573	3.71345		52.2229	3.76196		114.251	3.94724		1.10882	3.27311
12.2545	3.61991		53.3401	3.71845		54.8729	3.76696		115.522	3.95224		1.12408	3.27812
13.5859	3.62495		55.7814	3.72345		57.4314	3.77197		116.739	3.95724		1.13941	3.28312
14.9992	3.62995		58.1778	3.72845		59.9319	3.77697		118.001	3.96224		1.15511	3.28816
16.4694	3.63495		60.5548	3.73345		62.3677	3.78198		119.278	3.96724		1.1704	3.29316
18.0218	3.63996		62.8489	3.73845		64.7464	3.78698		120.551	3.97224		1.18627	3.29816
19.6276	3.64496		65.1314	3.74345		67.0193	3.79198		121.836	3.97725		1.20191	3.30316
21.3143	3.64996		67.3414	3.74845		69.2812	3.79699		123.062	3.98225		1.21781	3.30816
23.049	3.655		69.5278	3.75345		71.5111	3.80199		124.366	3.98725		1.23377	3.31316
24.8216	3.66		71.6692	3.75846		73.694	3.807		125.696	3.99225		1.24949	3.31816
26.6627	3.665		73.8012	3.76346		75.873	3.812		126.988	3.99725		1.26568	3.32316
28.5689	3.67001		75.9101	3.76846		77.9826	3.81704		128.27	4.00225		1.28174	3.32816
30.5089	3.67501		77.9862	3.77346		80.1218	3.82205		129.551	4.00725		1.29824	3.33316
32.5389	3.68001		80.1047	3.77846		82.2199	3.82705		130.827	4.01229		1.31399	3.33816
34.597	3.68501		82.1981	3.78346		84.3047	3.83205		132.14	4.01733		1.33053	3.34316
36.7564	3.69001		84.2798	3.78846		86.3474	3.83706		133.509	4.02237		1.34746	3.34817
38.9681	3.69502		86.3739	3.79346		88.3748	3.84206		134.876	4.02741		1.36385	3.35317
41.2395	3.70002		88.4789	3.79846		90.3588	3.84707		136.149	4.03241		1.38056	3.35817
43.5516	3.70502		90.5598	3.80346		92.3187	3.85207		137.524	4.03741		1.39764	3.36321
45.926	3.71002		92.6192	3.80846		94.2221	3.85707		138.875	4.04241		1.41486	3.36825
48.2784	3.71506		94.6356	3.81346		96.0701	3.86208		140.183	4.04741		1.43263	3.37325
50.6458	3.72006		96.6192	3.81846		97.8462	3.86712		141.524	4.05241		1.44977	3.37825
53.0118	3.72507		98.5595	3.82346		99.6076	3.87213		142.851	4.05741		1.46758	3.38329
55.3774	3.73007		100.463	3.82846		101.318	3.87717		144.168	4.06241		1.48504	3.38829
57.7367	3.73507		102.282	3.83347		102.971	3.88217		145.474	4.06741		1.50295	3.39329
60.1244	3.74007		104.075	3.83847		104.544	3.88718		146.74	4.07241		1.52177	3.39829
62.5265	3.74507		105.796	3.84347		106.061	3.89218		148.05	4.07741		1.53991	3.40329
64.8556	3.75011		107.443	3.84851		107.525	3.89719		149.316	4.08241		1.55839	3.40829
67.214	3.75512		109.068	3.85351		108.941	3.90219		150.556	4.08741		1.57737	3.41333
69.524	3.76016		110.606	3.85851		110.317	3.90719		151.829	4.09241		1.59681	3.41833
71.8388	3.76516		112.099	3.86351		111.646	3.9122		153.1	4.09741		1.61596	3.42333
74.0837	3.77016		113.531	3.86851		112.938	3.9172		154.351	4.10241		1.63543	3.42837
76.319	3.77516		114.919	3.87351		114.194	3.92221		155.576	4.10741		1.65529	3.43337
78.4835	3.78016		116.259	3.87851		115.423	3.92721		156.781	4.11241		1.67577	3.43845
80.7225	3.78525		117.544	3.88351		116.618	3.93221		157.985	4.11741		1.69635	3.44345
82.945	3.79029		118.832	3.88851		117.784	3.93722		159.193	4.12241		1.7175	3.44846
85.1398	3.79529		120.068	3.89351		118.936	3.94222		160.412	4.12741		1.7388	3.45346
87.2786	3.80029		121.27	3.89851		120.059	3.94723		161.643	4.13241		1.76011	3.4585
89.4209	3.80529		122.459	3.90351		121.173	3.95223		162.863	4.13741		1.7826	3.46358
91.5095	3.81029		123.621	3.90851		122.265	3.95723		164.066	4.14249		1.80583	3.46858
93.5575	3.8153		124.76	3.91352		123.363	3.96224		165.318	4.14749		1.82888	3.47358
95.5256	3.8203		125.888	3.91852		124.433	3.96724		166.516	4.15249		1.85274	3.47862
97.4517	3.8253		126.996	3.92356		125.498	3.97225		167.725	4.15749		1.87685	3.48366
99.3014	3.8303		128.093	3.92856		126.559	3.97725		168.963	4.16249		1.9024	3.48874
101.101	3.8353		129.185	3.93356		127.623	3.98225		170.22	4.16757		1.92929	3.49382
102.839	3.8403		130.269	3.93856		128.669	3.98726		171.5	4.17257		1.95668	3.49882
104.479	3.84531		131.336	3.94356		129.726	3.99226		172.729	4.17757		1.98486	3.50386
106.049	3.85031		132.403	3.94856		130.788	3.99727		173.986	4.18257		2.01373	3.50886
107.586	3.85531		133.467	3.95356		131.84	4.00227		175.285	4.18757		2.04606	3.51386
109.041	3.86031		134.534	3.95856		132.897	4.00727		176.688	4.19257		2.07933	3.5189
110.443	3.86531		135.59	3.9636		133.967	4.01228		178.033	4.19758		2.11508	3.5239
111.765	3.87032		136.667	3.9686		135.04	4.01728		179.408	4.20258		2.15386	3.52894
113.063	3.87532		137.737	3.9736		136.129	4.02229		180.837	4.20758		2.19652	3.53394
114.304	3.88032		138.808	3.9786		137.231	4.02729		182.228	4.21258		2.24507	3.53894
115.502	3.88536		139.888	3.9836		138.346	4.03229		183.662	4.21758		2.29807	3.54394
116.676	3.89036		140.975	3.9886		139.469	4.0373		185.127	4.22262		2.35894	3.54894
117.803	3.89536		142.068	3.9936		140.599	4.0423		186.585	4.22762		2.43167	3.55394
118.898	3.90037		143.168	3.99861		141.743	4.04731		188.017	4.23262		2.51722	3.55894
119.962	3.90537		144.284	4.00361		142.887	4.05231		189.449	4.23762		2.61547	3.56394
121.001	3.91037		145.404	4.00861		144.042	4.05731		190.887	4.24262		2.73804	3.56895
122.031	3.91537		146.534	4.01361		145.213	4.06232		192.297	4.24762		2.88157	3.57395
123.027	3.92037		147.672	4.01865		146.37	4.06732		193.652	4.25262		3.05552	3.57895
124.003	3.92538		148.827	4.02365		147.53	4.07233		194.98	4.25762		3.26934	3.58399
124.976	3.93038		149.977	4.02865		148.703	4.07733		196.324	4.26262		3.53788	3.58899
125.933	3.93538		151.135	4.03365		149.869	4.08233		197.588	4.26762		3.86072	3.59399
126.879	3.94038		152.286	4.03865		151.021	4.08734		198.865	4.27266		4.26589	3.59903
127.808	3.94538		153.446	4.04365		152.165	4.09234		200.118	4.27766		4.76089	3.60403
128.731	3.95038		154.596	4.04865		153.294	4.09735		201.295	4.28266		5.39268	3.60911
129.652	3.95539		155.761	4.05365		154.42	4.10235		202.523	4.28766		6.1785	3.61411
130.571	3.96039		156.906	4.05865		155.541	4.10735		203.708	4.29266		7.12078	3.61915
131.475	3.96539		158.048	4.06365		156.634	4.11236		204.858	4.29766		8.26489	3.62415
132.381	3.97039		159.167	4.06865		157.738	4.11736		206.043	4.30266		9.64206	3.62915
133.291	3.97543		160.288	4.07365		158.816	4.12237		207.183	4.30766		11.2384	3.63415
134.207	3.98043		161.414	4.07865		159.881	4.12737		208.338	4.31266		13.1111	3.63923
135.113	3.98544		162.506	4.08366		160.956	4.13237		209.471	4.31766		15.212	3.64423
136.026	3.99044		163.588	4.08866		162.01	4.13738		210.593	4.32266		17.59	3.64923
136.947	3.99544		164.668	4.0937		163.055	4.14238		211.705	4.32766		20.142	3.65423
137.87	4.00044		165.735	4.0987		164.11	4.14743		212.814	4.3327		22.9207	3.65923
138.795	4.00548		166.788	4.1037		165.152	4.15243		213.933	4.3377		25.8121	3.66427
139.739	4.01048		167.831	4.1087		166.206	4.15743		215.022	4.3427		28.8036	3.66928
140.675	4.01549		168.866	4.1137		167.253	4.16244		216.113	4.3477		31.8679	3.67428
141.627	4.02049		169.901	4.1187		168.301	4.16748		217.175	4.3527		34.9079	3.67928
142.577	4.02549		170.927	4.1237		169.369	4.17248		218.257	4.3577		37.9454	3.68428
143.533	4.03049		171.952	4.1287		170.438	4.17749		219.313	4.3627		40.9464	3.68928
144.497	4.03549		172.973	4.1337		171.52	4.18249		220.376	4.36771		43.8612	3.69428
145.471	4.0405		174.005	4.1387		172.37	4.1875		221.422	4.37271		46.8112	3.69928
146.432	4.04558		175.022	4.1437		173.572	4.1925		222.47	4.37775		49.6288	3.70428
147.419	4.05058		176.068	4.1487		174.745	4.1975		223.499	4.38275		52.3869	3.70928
148.396	4.05558		177.109	4.1537		175.94	4.20251		224.521	4.38775		55.0637	3.71432
149.363	4.06058		178.157	4.1587		177.161	4.20755		225.493	4.39275		57.6822	3.71932
150.328	4.06558		179.227	4.16371		178.428	4.21256		226.469	4.39775		60.1473	3.72432
151.307	4.07059		180.307	4.16871		179.711	4.21756		226.932	4.40023		62.5828	3.72932
152.264	4.07559		181.405	4.17371		181.036	4.2226		226.932	4.40011		64.964	3.73432
153.215	4.08059		182.535	4.17871		182.439	4.22765		226.932	4.38684		67.2771	3.7394
154.164	4.08559		183.68	4.18371		183.902	4.23265		226.932	4.38168		69.5698	3.7444
155.122	4.09059		184.864	4.18871		185.401	4.23766		226.931	4.37664		71.8202	3.74944
156.06	4.09559		186.08	4.19371		186.976	4.24266		226.924	4.3716		74.1095	3.75445
156.989	4.10064		187.349	4.19871		188.591	4.24766		226.901	4.3666		76.3365	3.75945
157.912	4.10564		188.66	4.20371		190.237	4.25267		226.857	4.3616		78.6033	3.76445
158.844	4.11064		190.026	4.20871		191.896	4.25771		226.782	4.3566		80.8814	3.76945
159.759	4.11564		191.455	4.21371		193.609	4.26271		226.674	4.3516		83.1515	3.77449
160.665	4.12064		192.94	4.21871		195.29	4.26772		226.533	4.3466		85.4441	3.77949
161.568	4.12564		194.474	4.22371		196.908	4.27272		226.353	4.34156		87.7437	3.78449
162.477	4.13069		196.064	4.22871		198.469	4.27773		226.143	4.33656		90.0155	3.78949
163.376	4.13569		197.685	4.23372		199.946	4.28273		225.912	4.33152		92.2802	3.79453
164.276	4.14069		199.309	4.23872		201.382	4.28773		225.651	4.32652		94.5423	3.79953
165.169	4.14569		200.921	4.24372		202.713	4.29274		225.366	4.32152		96.7324	3.80457
166.072	4.15073		202.497	4.24872		203.995	4.29774		225.058	4.31652		98.9102	3.80969
166.977	4.15573		204.038	4.25372		205.203	4.30275		224.729	4.31152		101.024	3.81469
167.882	4.16074		205.517	4.25872		206.359	4.30775		224.381	4.30652		103.024	3.81969
168.789	4.16574		206.935	4.26372		207.44	4.31275		224.006	4.30152		104.949	3.82473
169.707	4.17074		208.282	4.26872		208.485	4.31776		223.612	4.29652		106.808	3.82973
170.635	4.17574		209.565	4.27372		209.492	4.32276		223.2	4.29152		108.597	3.83473
171.565	4.18074		210.797	4.27872		210.45	4.32777		222.769	4.28652		110.273	3.83973
172.356	4.18575		211.97	4.28372		211.373	4.33277		222.315	4.28152		111.9	3.84473
173.284	4.19075		213.091	4.28872		212.273	4.33777		221.839	4.27652		113.446	3.84977
174.316	4.19575		214.152	4.29372		213.14	4.34278		221.342	4.27152		114.933	3.85477
175.335	4.20075		215.183	4.29872		213.961	4.34778		220.829	4.26652		116.361	3.85978
176.352	4.20575		216.171	4.30372		214.779	4.35279		220.287	4.26152		117.738	3.86478
177.389	4.21075		217.132	4.30876		215.576	4.35779		219.73	4.25652		119.063	3.86978
178.472	4.21576		218.061	4.31377		216.354	4.36279		219.149	4.25152		120.343	3.87478
179.57	4.22076		218.953	4.31877		217.118	4.3678		218.552	4.24652		121.601	3.87978
180.697	4.22576		219.814	4.32377		217.863	4.3728		217.924	4.24152		122.795	3.88478
181.847	4.23076		220.661	4.32877		218.596	4.37781		217.269	4.23652		123.998	3.88982
183.046	4.23576		221.47	4.33377		219.31	4.38281		216.59	4.23151		125.144	3.89482
184.286	4.24077		222.27	4.33877		220.012	4.38781		215.88	4.22651		126.3	3.89982
185.55	4.24577		223.051	4.34377		220.697	4.39282		215.138	4.22151		127.413	3.90482
186.844	4.25077		223.81	4.34877		221.378	4.39782		214.374	4.21651		128.537	3.90982
188.163	4.25577		224.546	4.35377		221.683	4.40007		213.564	4.21151		129.604	3.91482
189.51	4.26077		225.274	4.35877		221.683	4.39999		212.712	4.20651		130.687	3.91982
190.847	4.26577		225.986	4.36377		221.683	4.37725		211.832	4.20147		131.753	3.92482
192.193	4.27082		226.683	4.36877		221.683	4.35598		210.914	4.19647		132.813	3.92983
193.532	4.27582		227.366	4.37377		221.683	4.34668		209.961	4.19147		133.859	3.93483
194.848	4.28082		228.039	4.37877		221.683	4.33955		208.992	4.18647		134.897	3.93983
196.144	4.28586		228.7	4.38377		221.682	4.33427		208.019	4.18147		135.95	3.94483
197.401	4.29086		229.34	4.38877		221.682	4.32922		207.041	4.17647		137.009	3.94983
198.62	4.29586		229.984	4.39378		221.682	4.32422		206.061	4.17147		138.069	3.95483
199.812	4.30091		230.609	4.39878		221.681	4.31906		205.119	4.16647		139.113	3.95983
200.976	4.30591		230.776	4.4		221.679	4.31402		204.176	4.16147		140.179	3.96483
202.098	4.31091		230.776	4.39992		221.676	4.30897		203.248	4.15647		141.243	3.96983
203.179	4.31591		230.776	4.3894		221.669	4.30393		202.345	4.15147		142.312	3.97483
204.233	4.32091		230.776	4.3844		221.648	4.29885		201.477	4.14647		143.391	3.97983
205.252	4.32591		230.776	4.3794		221.604	4.29384		200.603	4.14147		144.474	3.98487
206.24	4.33092		230.771	4.37436		221.527	4.28884		199.754	4.13647		145.573	3.98987
207.203	4.33592		230.755	4.36936		221.413	4.28383		198.929	4.13147		146.68	3.99487
208.136	4.34092		230.716	4.36436		221.259	4.27883		198.11	4.12647		147.791	3.99987
209.037	4.34592		230.642	4.35936		221.064	4.27379		197.32	4.12147		148.902	4.00488
209.922	4.35092		230.534	4.35436		220.823	4.26878		196.532	4.11647		150.013	4.00988
210.782	4.35593		230.396	4.34936		220.542	4.26378		195.75	4.11147		151.15	4.01492
211.618	4.36093		230.224	4.34436		220.214	4.25877		194.981	4.10647		152.269	4.01992
212.429	4.36597		230.022	4.33936		219.843	4.25377		194.216	4.10147		153.388	4.02496
213.223	4.37097		229.786	4.33436		219.425	4.24877		193.465	4.09647		154.497	4.02996
213.992	4.37605		229.519	4.32936		218.966	4.24376		192.72	4.09147		155.599	4.035
214.739	4.38105		229.225	4.32436		218.466	4.23876		191.958	4.08647		156.717	4.04
215.461	4.38605		228.899	4.31936		217.914	4.23375		191.214	4.08146		157.808	4.045
216.177	4.39106		228.544	4.31436		217.32	4.22875		190.462	4.07646		158.875	4.05004
216.878	4.39606		228.16	4.30935		216.676	4.22375		189.714	4.07146		159.944	4.05512
217.423	4.4		227.743	4.30431		215.981	4.21874		188.957	4.06646		161.012	4.06012
217.423	4.39996		227.304	4.29931		215.234	4.21374		188.192	4.06146		162.039	4.06516
217.423	4.38653		226.821	4.29431		214.432	4.20873		187.425	4.05646		163.059	4.07016
217.423	4.3796		226.315	4.28931		213.566	4.20373		186.646	4.05146		164.071	4.07516
217.423	4.37444		225.781	4.28431		212.637	4.19873		185.859	4.04646		165.051	4.08016
217.423	4.36943		225.216	4.27927		211.624	4.19372		185.068	4.04146		166.023	4.0852
217.421	4.36443		224.615	4.27427		210.538	4.18872		184.259	4.03646		166.993	4.0902
217.412	4.35939		223.977	4.26923		209.367	4.18371		183.452	4.03146		167.946	4.0952
217.382	4.35439		223.301	4.26423		208.107	4.17871		182.612	4.02646		168.894	4.1002
217.316	4.34939		222.597	4.25923		206.766	4.17371		181.774	4.02146		169.852	4.10521
217.206	4.34439		221.845	4.25423		205.36	4.1687		180.919	4.01646		170.778	4.11021
217.055	4.33938		221.053	4.24923		203.954	4.1637		180.054	4.01146		171.719	4.11521
216.863	4.33438		220.229	4.24423		202.521	4.15869		179.178	4.00646		172.643	4.12021
216.634	4.32938		219.335	4.23923		201.103	4.15369		178.285	4.00146		173.593	4.12521
216.367	4.32438		218.386	4.23423		199.759	4.14869		177.369	3.99646		174.567	4.13021
216.066	4.31938		217.389	4.22919		198.445	4.14368		176.442	3.99146		175.512	4.13521
215.723	4.31437		216.31	4.22419		197.211	4.13868		175.512	3.98646		176.498	4.14021
215.347	4.30937		215.166	4.21919		196.045	4.13367		174.584	3.98146		177.498	4.14521
214.929	4.30437		213.976	4.21418		194.941	4.12867		173.671	3.97646		178.502	4.15021
214.478	4.29937		212.691	4.20914		193.892	4.12367		172.736	3.97146		179.555	4.15525
213.986	4.29437		211.35	4.20414		192.905	4.11866		171.798	3.96646		180.638	4.16029
213.459	4.28937		209.983	4.19914		191.949	4.11366		170.86	3.96142		181.771	4.16529
212.892	4.28432		208.601	4.19414		191.038	4.10861		169.914	3.95642		182.906	4.17029
212.283	4.27932		207.246	4.18914		190.151	4.10361		168.975	3.95142		184.126	4.17529
211.643	4.27432		205.91	4.18414		189.302	4.09861		168.027	3.94642		185.376	4.18029
210.954	4.26932		204.619	4.17914		188.471	4.0936		167.094	3.94142		186.691	4.1853
210.236	4.26432		203.385	4.17414		187.665	4.0886		166.121	3.93642		188.1	4.1903
209.466	4.25932		202.217	4.16914		186.86	4.08356		165.19	3.93142		189.535	4.1953
208.664	4.25431		201.111	4.16414		186.072	4.07855		164.251	3.92641		191.034	4.2003
207.81	4.24931		200.054	4.15914		185.287	4.07355		163.322	3.92141		192.578	4.2053
206.924	4.24431		199.055	4.15414		184.51	4.06854		162.364	3.91641		194.167	4.2103
205.995	4.23931		198.111	4.14914		183.737	4.06354		161.414	3.91141		195.725	4.2153
205.023	4.23431		197.197	4.14406		182.959	4.05854		160.484	3.90641		197.245	4.2203
204.024	4.2293		196.309	4.13906		182.181	4.05353		159.506	3.90141		198.719	4.2253
202.983	4.2243		195.462	4.13406		181.395	4.04849		158.555	3.89641		200.12	4.2303
201.921	4.2193		194.632	4.12906		180.596	4.04348		157.583	3.89141		201.437	4.2353
200.819	4.2143		193.829	4.12405		179.791	4.03848		156.598	3.88641		202.664	4.2403
199.704	4.2093		193.034	4.11905		178.976	4.03344		155.62	3.88141		203.786	4.2453
198.6	4.2043		192.262	4.11405		178.144	4.02843		154.604	3.87641		204.843	4.2503
197.492	4.19929		191.495	4.10905		177.303	4.02343		153.592	3.87141		205.859	4.25531
196.417	4.19429		190.739	4.10405		176.436	4.01838		152.569	3.86641		206.791	4.26031
195.361	4.18929		189.977	4.09905		175.555	4.01338		151.52	3.86141		207.674	4.26531
194.321	4.18429		189.227	4.09401		174.665	4.00838		150.479	3.85641		208.511	4.27031
193.319	4.17929		188.467	4.08901		173.762	4.00337		149.404	3.85141		209.303	4.27535
192.355	4.17428		187.719	4.08401		172.83	3.99837		148.309	3.84637		210.055	4.28035
191.426	4.16928		186.952	4.07901		171.893	3.99337		147.191	3.84137		210.794	4.28535
190.525	4.16428		186.185	4.07401		170.948	3.98836		146.053	3.83637		211.478	4.29035
189.662	4.15928		185.412	4.06901		169.987	3.98336		144.898	3.83137		212.158	4.29539
188.82	4.15428		184.625	4.06401		169.02	3.97835		143.673	3.82637		212.794	4.30039
188.006	4.14928		183.83	4.05901		168.047	3.97335		142.527	3.82133		213.425	4.30539
187.216	4.14427		183.024	4.05401		167.066	3.96834		141.273	3.81633		214.028	4.31043
186.444	4.13927		182.194	4.04901		166.096	3.96334		140.006	3.81133		214.608	4.31543
185.68	4.13423		181.359	4.044		165.127	3.95834		138.705	3.80629		215.183	4.32043
184.932	4.12923		180.519	4.039		164.159	3.95333		137.378	3.80125		215.734	4.32543
184.202	4.12423		179.644	4.034		163.202	3.94833		136.007	3.79625		216.279	4.33043
183.474	4.11923		178.765	4.029		162.254	3.94333		134.626	3.79125		216.798	4.33544
182.769	4.11422		177.872	4.024		161.316	3.93832		133.246	3.78625		217.311	4.34044
182.054	4.10922		176.964	4.019		160.382	3.93332		131.849	3.78125		217.823	4.34544
181.345	4.10422		176.048	4.014		159.453	3.92827		130.425	3.77625		218.309	4.35044
180.647	4.09922		175.123	4.009		158.529	3.92327		128.974	3.77125		218.791	4.35548
179.939	4.09422		174.186	4.00392		157.619	3.91827		127.477	3.76625		219.272	4.36048
179.238	4.08921		173.235	3.99892		156.726	3.91326		125.97	3.76125		219.737	4.36552
178.532	4.08421		172.291	3.99392		155.827	3.90826		124.424	3.75625		220.196	4.37052
177.822	4.07921		171.356	3.98892		154.946	3.90325		122.898	3.75125		220.649	4.37552
177.106	4.07421		170.419	3.98392		154.059	3.89825		121.331	3.74625		221.089	4.38052
176.383	4.06921		169.482	3.97892		153.169	3.89325		119.769	3.74124		221.527	4.38552
175.662	4.06421		168.55	3.97392		152.3	3.88824		118.205	3.73624		221.963	4.39052
174.914	4.0592		167.638	3.96892		151.404	3.88324		116.64	3.73124		222.373	4.39552
174.169	4.05416		166.727	3.96392		150.517	3.87823		115.078	3.72624		222.768	4.40001
173.405	4.04916		165.821	3.95891		149.629	3.87323		113.479	3.72124		222.768	4.39993
172.653	4.04416		164.935	3.95391		148.74	3.86823		111.928	3.71624		222.768	4.39159
171.869	4.03916		164.049	3.94891		147.826	3.86322		110.37	3.71124		222.768	4.38655
171.084	4.03415		163.181	3.94391		146.912	3.85822		108.853	3.70624		222.767	4.38151
170.282	4.02915		162.31	3.93891		145.988	3.85321		107.319	3.70124		222.764	4.3765
169.481	4.02415		161.455	3.93391		145.055	3.84821		105.781	3.69624		222.751	4.3715
168.671	4.01915		160.6	3.92891		144.106	3.84321		104.268	3.69124		222.717	4.3665
167.851	4.01415		159.752	3.92391		143.155	3.8382		102.763	3.68624		222.655	4.3615
167.026	4.00915		158.905	3.91891		142.165	3.8332		101.249	3.68124		222.562	4.3565
166.192	4.00414		158.068	3.91391		141.166	3.82819		99.7752	3.67624		222.439	4.3515
165.359	3.99914		157.229	3.90891		140.138	3.82319		98.2761	3.67124		222.286	4.3465
164.521	3.99414		156.388	3.90391		139.098	3.81819		96.8385	3.6662		222.106	4.3415
163.688	3.98914		155.542	3.89891		138.02	3.81318		95.3868	3.6612		221.899	4.3365
162.861	3.98414		154.698	3.89391		136.915	3.80818		93.9568	3.6562		221.671	4.3315
162.021	3.97913		153.849	3.88891		135.773	3.80317		92.5546	3.6512		221.415	4.3265
161.196	3.97413		152.995	3.8839		134.602	3.79813		91.2021	3.6462		221.132	4.3215
160.376	3.96913		152.129	3.8789		133.36	3.79313		89.8906	3.6412		220.831	4.3165
159.564	3.96413		151.259	3.8739		132.099	3.78812		88.5633	3.6362		220.51	4.31149
158.751	3.95913		150.372	3.8689		130.789	3.78312		87.2492	3.63116		220.16	4.30649
157.949	3.95409		149.483	3.8639		129.417	3.77811		85.9547	3.62616		219.785	4.30149
157.15	3.94905		148.577	3.8589		128	3.77311		84.677	3.62116		219.395	4.29649
156.357	3.94404		147.652	3.8539		126.521	3.76811		83.4445	3.61616		218.976	4.29145
155.575	3.93904		146.725	3.8489		125.019	3.7631		82.2515	3.61116		218.533	4.28645
154.806	3.93404		145.756	3.84382		123.452	3.7581		81.088	3.60616		218.071	4.28141
154.03	3.92904		144.768	3.83882		121.828	3.75309		79.9595	3.60116		217.572	4.27641
153.265	3.92404		143.747	3.83382		120.173	3.74809		78.8625	3.59616		217.057	4.27141
152.502	3.91903		142.711	3.82882		118.463	3.74309		77.8043	3.59116		216.511	4.26637
151.731	3.91403		141.641	3.82382		116.746	3.73808		76.7874	3.58616		215.94	4.26133
150.979	3.90899		140.541	3.81882		114.966	3.73308		75.8007	3.58116		215.329	4.25633
150.215	3.90399		139.392	3.81382		113.197	3.72807		74.8591	3.57615		214.691	4.25133
149.452	3.89899		138.212	3.80882		111.406	3.72307		73.9481	3.57115		214.022	4.24633
148.692	3.89399		136.976	3.80382		109.608	3.71807		73.0611	3.56615		213.292	4.24133
147.927	3.88898		135.701	3.79882		107.805	3.71306		72.2155	3.56115		212.539	4.23629
147.161	3.88398		134.383	3.79381		106.01	3.70806		71.3997	3.55615		211.719	4.23129
146.379	3.87898		133.021	3.78881		104.232	3.70305		70.6183	3.55115		210.847	4.22629
145.603	3.87398		131.568	3.78381		102.445	3.69805		69.8771	3.54615		209.913	4.22125
144.821	3.86898		130.092	3.77881		100.662	3.69305		69.1626	3.54115		208.879	4.21624
144.022	3.86397		128.558	3.77381		98.9299	3.68804		68.4617	3.53615		207.781	4.21124
143.221	3.85897		126.988	3.76881		97.1843	3.68304		67.7902	3.53111		206.587	4.2062
142.394	3.85397		125.362	3.76381		95.4613	3.67803		67.1256	3.52611		205.282	4.2012
141.548	3.84897		123.705	3.75881		93.7604	3.67303		66.503	3.52111		203.871	4.1962
140.699	3.84397		122.02	3.75381		92.09	3.66803		65.9013	3.51611		202.379	4.1912
139.844	3.83897		120.289	3.74881		90.4497	3.66302		65.3224	3.51111		200.817	4.1862
138.946	3.83396		118.536	3.74381		88.828	3.65802		64.7602	3.50611		199.231	4.1812
138.029	3.82896		116.781	3.73881		87.2297	3.65301		64.2257	3.50111		197.647	4.1762
137.097	3.82392		115.018	3.73381		85.6546	3.64801		63.7136	3.49611		196.099	4.1712
136.128	3.81892		113.224	3.72881		84.105	3.64301		63.2209	3.49111		194.601	4.1662
135.13	3.81392		111.422	3.7238		82.5961	3.638		62.7476	3.48611		193.155	4.1612
134.104	3.80892		109.621	3.7188		81.1104	3.633		62.2912	3.48111		191.79	4.1562
133.043	3.80391		107.851	3.7138		79.6714	3.62799		61.8475	3.47607		190.508	4.1512
131.936	3.79891		106.082	3.7088		78.2577	3.62299		61.4213	3.47107		189.264	4.14616
130.793	3.79391		104.339	3.7038		76.8825	3.61799		61.0171	3.46607		188.105	4.14116
129.611	3.78883		102.566	3.6988		75.5373	3.61298		60.619	3.46107		186.988	4.13615
128.34	3.78383		100.85	3.6938		74.2531	3.60798		60.2379	3.45607		185.918	4.13115
127.057	3.77883		99.0998	3.6888		73.0104	3.60297		59.8679	3.45107		184.881	4.12615
125.72	3.77382		97.3959	3.6838		71.8102	3.59797		59.5081	3.44607		183.885	4.12115
124.309	3.76882		95.6881	3.6788		70.6628	3.59297		59.157	3.44107		182.925	4.11615
122.882	3.76382		93.9705	3.6738		69.5534	3.58796		58.823	3.43607		181.982	4.11115
121.366	3.75882		92.2686	3.6688		68.4863	3.58296		58.4968	3.43107		181.066	4.10615
119.82	3.75382		90.5841	3.6638		67.4626	3.57795		58.1764	3.42607		180.157	4.10115
118.213	3.74881		88.9236	3.6588		66.4924	3.57295		57.8697	3.42107		179.25	4.09615
116.557	3.74381		87.2764	3.6538		65.5621	3.56795		57.5672	3.41606		178.362	4.09115
114.878	3.73881		85.6663	3.6488		64.6564	3.56294		57.2743	3.41106		177.482	4.08615
113.156	3.73381		84.0578	3.64379		63.797	3.5579		56.9908	3.40606		176.588	4.08115
111.41	3.72881		82.4806	3.63879		62.9557	3.55289		56.7136	3.40106		175.71	4.07611
109.633	3.72381		80.9252	3.63379		62.1586	3.54789		56.4424	3.39606		174.803	4.07111
107.827	3.7188		79.3949	3.62879		61.3831	3.54289		56.1777	3.39098		173.906	4.0661
106.014	3.7138		77.9135	3.62379		60.622	3.53788		55.918	3.38598		173.008	4.0611
104.184	3.7088		76.4512	3.61879		59.8983	3.53288		55.6669	3.38098		172.073	4.0561
102.361	3.7038		75.0355	3.61379		59.1938	3.52787		55.4182	3.37598		171.139	4.0511
100.517	3.6988		73.6353	3.60879		58.5079	3.52287		55.1801	3.37098		170.2	4.0461
98.6693	3.69379		72.2784	3.60379		57.8331	3.51787		54.942	3.36598		169.233	4.0411
96.8478	3.68879		70.9663	3.59879		57.1791	3.51286		54.7132	3.36094		168.263	4.0361
95.0009	3.68379		69.6858	3.59379		56.5417	3.50786		54.4856	3.35594		167.258	4.03106
93.1935	3.67879		68.4627	3.58875		55.9232	3.50285		54.2623	3.35094		166.236	4.02606
91.3929	3.67379		67.2617	3.58375		55.3239	3.49785		54.0453	3.34594		165.221	4.02106
89.61	3.66879		66.1135	3.57875		54.7296	3.49285		53.8354	3.3409		164.168	4.01606
87.852	3.66378		64.9957	3.57375		54.1583	3.48784		53.6248	3.3359		163.117	4.01106
86.1061	3.65878		63.9223	3.56875		53.6047	3.48284		53.4192	3.33086		162.066	4.00606
84.3599	3.65378		62.8925	3.56374		53.061	3.47783		53.2122	3.32582		161.003	4.00106
82.651	3.64878		61.903	3.5587		52.5372	3.47283		53.0099	3.32082		159.928	3.99602
80.9784	3.64378		60.9441	3.5537		52.017	3.46783		52.8134	3.31582		158.845	3.99102
79.3381	3.63874		60.0318	3.5487		51.5201	3.46282		52.6195	3.31078		157.782	3.98601
77.7152	3.63373		59.1631	3.5437		51.0293	3.45782		52.4256	3.30578		156.704	3.98101
76.1517	3.62873		58.3289	3.5387		50.5555	3.45281		52.2367	3.30078		155.633	3.97597
74.5956	3.62373		57.5319	3.5337		50.0942	3.44781		52.0521	3.29578		154.575	3.97097
73.0875	3.61873		56.7734	3.5287		49.6459	3.44281		51.8691	3.29078		153.529	3.96597
71.6038	3.61373		56.059	3.5237		49.2107	3.4378		51.6862	3.28578		152.491	3.96097
70.173	3.60872		55.3808	3.5187		48.781	3.4328		51.5073	3.28078		151.464	3.95597
68.7796	3.60372		54.7351	3.5137		48.3703	3.42779		51.3315	3.27574		150.451	3.95097
67.4495	3.59872		54.1249	3.5087		47.9727	3.42279		51.1547	3.27074		149.448	3.94597
66.1389	3.59372		53.5416	3.5037		47.5827	3.41779		50.9822	3.26574		148.472	3.94097
64.8889	3.58872		52.9909	3.4987		47.2043	3.41278		50.8134	3.26074		147.484	3.93593
63.6783	3.58372		52.4698	3.4937		46.8413	3.40778		50.6446	3.2557		146.501	3.93093
62.5084	3.57871		51.9792	3.4887		46.4788	3.40277		50.4773	3.2507		145.54	3.92593
61.3863	3.57371		51.5104	3.48369		46.1328	3.39777		50.3122	3.2457		144.577	3.92093
60.2841	3.56871		51.0657	3.47869		45.7916	3.39277		50.1476	3.2407		143.621	3.91593
59.2445	3.56371		50.6445	3.47369		45.4628	3.38776		49.9872	3.2357		142.67	3.91092
58.2433	3.55871		50.2401	3.46869		45.1437	3.38272		49.8259	3.2307		141.721	3.90592
57.2698	3.5537		49.8579	3.46369		44.8321	3.37771		49.6665	3.2257		140.762	3.90092
56.3392	3.5487		49.4949	3.45869		44.5279	3.37271		49.5082	3.2207		139.814	3.89592
55.4405	3.5437		49.1501	3.45369		44.2315	3.36771		49.3515	3.2157		138.849	3.89092
54.5728	3.5387		48.8157	3.44869		43.9474	3.3627		49.1983	3.2107		137.885	3.88592
53.7444	3.53366		48.5006	3.44369		43.6648	3.35766		49.0431	3.2057		136.919	3.88092
52.932	3.52866		48.1985	3.43869		43.3887	3.35265		48.8897	3.2007		135.93	3.87592
52.1747	3.52361		47.9099	3.43365		43.1204	3.34765		48.7377	3.1957		134.938	3.87092
51.43	3.51861		47.6329	3.42865		42.8638	3.34265		48.5837	3.1907		133.93	3.86592
50.7242	3.51361		47.3675	3.42365		42.6072	3.33764		48.4381	3.18569		132.898	3.86088
50.0643	3.50861		47.1134	3.41865		42.3604	3.33264		48.2881	3.18069		131.848	3.85584
49.4106	3.50361		46.8712	3.41365		42.118	3.32763		48.14	3.17569		130.765	3.85084
48.7897	3.49861		46.6371	3.40865		41.8819	3.32263		47.9916	3.17069		129.677	3.8458
48.199	3.4936		46.4133	3.40364		41.6485	3.31763		47.845	3.16569		128.551	3.8408
47.6347	3.4886		46.1946	3.39864		41.4256	3.31262		47.6986	3.16069		127.397	3.8358
47.0949	3.4836		45.9841	3.3936		41.2025	3.30762		47.5539	3.15569		126.19	3.83079
46.5813	3.4786		45.7795	3.3886		40.986	3.30261		47.4086	3.15069		124.956	3.82579
46.0875	3.4736		45.586	3.3836		40.7694	3.29761		47.2642	3.14569		123.673	3.82079
45.6218	3.4686		45.3953	3.3786		40.5622	3.29261		47.12	3.14069		122.357	3.81579
45.1735	3.46355		45.2122	3.3736		40.3571	3.2876		46.9778	3.13569		120.95	3.81079
44.752	3.45855		45.0349	3.3686		40.1561	3.2826		46.8355	3.13069		119.501	3.80579
44.3459	3.45351		44.8628	3.3636		39.959	3.27759		46.691	3.12569		117.994	3.80079
43.9574	3.44851		44.6958	3.3586		39.7648	3.27259		46.549	3.12069		116.414	3.79579
43.5862	3.44351		44.534	3.3536		39.5755	3.26759		46.4072	3.11569		114.756	3.79079
43.2349	3.43851		44.3776	3.3486		39.3886	3.26258		46.2642	3.11069		113.053	3.78579
42.9055	3.4335		44.2208	3.3436		39.2078	3.25754		46.1236	3.10569		111.255	3.78075
42.5873	3.4285		44.072	3.3386		39.0276	3.25254		45.9746	3.10069		109.397	3.77575
42.2819	3.4235		43.9263	3.3336		38.8497	3.24753		45.8392	3.09569		107.522	3.77071
41.9932	3.4185		43.7828	3.3286		38.6779	3.24253		45.6973	3.09069		105.553	3.76571
41.7161	3.4135		43.6425	3.32359		38.5078	3.23752		45.555	3.08561		103.584	3.76071
41.4523	3.40849		43.5054	3.31859		38.3401	3.23252		45.4086	3.08061		101.561	3.75571
41.1983	3.40349		43.371	3.31359		38.1757	3.22752		45.2576	3.07561		99.5487	3.7507
40.9548	3.39845		43.2407	3.30859		38.0109	3.22251		45.1199	3.07061		97.524	3.7457
40.7175	3.39345		43.1111	3.30359		37.8499	3.21751		44.9751	3.06561		95.5257	3.7407
40.4902	3.38845		42.9852	3.29855		37.6905	3.2125		44.8304	3.06061		93.5253	3.7357
40.2725	3.38345		42.8586	3.29355		37.5328	3.2075		44.6822	3.05561		91.5555	3.7307
40.061	3.37844		42.7374	3.28855		37.3784	3.2025		44.5392	3.05061		89.6177	3.7257
39.8619	3.37344		42.6174	3.28355		37.2245	3.19749		44.3875	3.04561		87.6794	3.7207
39.6639	3.36844		42.4988	3.27855		37.0745	3.19249		44.2368	3.04053		85.8083	3.71566
39.477	3.36344		42.3815	3.27355		36.9232	3.18748		44.0816	3.03553		83.9581	3.71066
39.2924	3.3584		42.2673	3.26855		36.7765	3.18244		43.9281	3.03053		82.1531	3.70562
39.117	3.3534		42.153	3.26355		36.629	3.17744		43.7718	3.02553		80.3586	3.70062
38.9438	3.34835		42.0425	3.25855		36.4844	3.17243		43.6126	3.02053		78.6161	3.69562
38.7768	3.34331		41.9312	3.25355		36.3411	3.16743		43.4497	3.01553		76.9132	3.69062
38.6122	3.33827		41.8218	3.24855		36.1992	3.16242		43.2872	3.01053		75.2471	3.68562
38.4547	3.33327		41.7129	3.24354		36.0598	3.15742		43.1194	3.00552		73.5997	3.68062
38.3016	3.32827		41.6066	3.23854		35.9202	3.15242		42.9493	3.00052		71.9822	3.67561
38.1514	3.32327		41.5005	3.23354		35.7817	3.14741		42.7757	2.99552		70.4009	3.67061
38.0047	3.31826		41.3968	3.22854		35.644	3.14241		42.5938	2.99052		68.8252	3.66561
37.861	3.31326		41.2911	3.22354		35.5082	3.1374		42.4099	2.98552		67.2829	3.66061
37.721	3.30826		41.1879	3.21854		35.3729	3.1324		42.2243	2.98052		65.7663	3.65557
37.5838	3.30326		41.0846	3.21354		35.2395	3.1274		42.0291	2.97552		64.2559	3.65057
37.4484	3.29826		40.983	3.20854		35.1035	3.12235		41.8299	2.97048		62.8019	3.64557
37.3172	3.29326		40.8812	3.20354		34.969	3.11735		41.6223	2.96544		61.3424	3.64057
37.1869	3.28825		40.7815	3.19854		34.8363	3.11234		41.4106	2.96044		59.9562	3.63553
37.0611	3.28325		40.6794	3.19354		34.7057	3.10734		41.194	2.95544		58.5521	3.63049
36.9353	3.27825		40.5794	3.18854		34.5721	3.10234		40.9688	2.95044		57.2	3.62549
36.8128	3.27325		40.4812	3.18354		34.4409	3.09733		40.7394	2.94544		55.9043	3.62049
36.6909	3.26825		40.3794	3.17854		34.3102	3.09233		40.4991	2.94044		54.6361	3.61549
36.5726	3.26324		40.28	3.17354		34.1798	3.08732		40.2539	2.93544		53.4274	3.61049
36.4551	3.2582		40.1801	3.16853		34.0474	3.08224		40.0031	2.93044		52.258	3.60541
36.3392	3.2532		40.0816	3.16346		33.9158	3.07724		39.7406	2.92544		51.1404	3.60041
36.2241	3.24816		39.98	3.15842		33.786	3.07223		39.4754	2.9204		50.0855	3.59537
36.1103	3.24316		39.8811	3.15341		33.6562	3.06723		39.2004	2.9154		49.0905	3.59037
35.9977	3.23816		39.7813	3.14841		33.5259	3.06219		38.9221	2.9104		48.1411	3.58537
35.8885	3.23316		39.6813	3.14341		33.3975	3.05718		38.6424	2.9054		47.2367	3.58036
35.7779	3.22815		39.5815	3.13841		33.2688	3.05214		38.3517	2.9004		46.4038	3.57536
35.6701	3.22315		39.4813	3.13341		33.138	3.04713		38.0544	2.8954		45.6183	3.57036
35.5624	3.21815		39.3807	3.12837		33.0081	3.04213		37.7582	2.8904		44.8832	3.56536
35.4558	3.21315		39.2787	3.12337		32.8775	3.03713		37.4568	2.8854		44.1933	3.56036
35.3501	3.20815		39.179	3.11837		32.7497	3.03212		37.1509	2.8804		43.5487	3.55536
35.2432	3.20314		39.0764	3.11337		32.6194	3.02712		36.8482	2.8754		42.9433	3.55036
35.1393	3.19814		38.975	3.10837		32.4893	3.02211		36.5369	2.8704		42.3821	3.54536
35.0342	3.19314		38.8726	3.10337		32.3606	3.01711		36.2306	2.8654		41.8633	3.54036
34.9292	3.1881		38.7698	3.09837		32.2292	3.01211		35.922	2.8604		41.3747	3.53536
34.8248	3.1831		38.6665	3.09337		32.1005	3.0071		35.6142	2.8554		40.9141	3.53036
34.7197	3.1781		38.5622	3.08837		31.9695	3.0021		35.308	2.8504		40.493	3.52536
34.6158	3.17305		38.4591	3.08337		31.8392	2.99709		35.0012	2.8454		40.0974	3.52036
34.5116	3.16805		38.355	3.07837		31.7079	2.99209		34.6984	2.8404		39.7251	3.51536
34.4087	3.16305		38.2482	3.07333		31.5788	2.98709		34.3989	2.8354		39.3856	3.51035
34.3048	3.15805		38.1415	3.06832		31.446	2.98208		34.0997	2.83036		39.0607	3.50535
34.2014	3.15305		38.0358	3.06332		31.3148	2.97708		33.8029	2.82536		38.7616	3.50035
34.0994	3.14805		37.9291	3.05832		31.1814	2.97207		33.5157	2.82035		38.4772	3.49535
33.9955	3.143		37.822	3.05332		31.0494	2.96707		33.2324	2.81535		38.2106	3.49035
33.8931	3.138		37.7135	3.04832		30.9175	2.96207		32.9504	2.81035		37.9589	3.48535
33.7902	3.133		37.6061	3.04332		30.7853	2.95702		32.6763	2.80535		37.7179	3.48031
33.6862	3.128		37.4966	3.03832		30.6503	2.95202		32.4093	2.80035		37.4922	3.47531
33.5823	3.123		37.3877	3.03332		30.5169	2.94701		32.1416	2.79535		37.2748	3.47027
33.4795	3.118		37.2781	3.02832		30.3818	2.94201		31.8854	2.79035		37.0652	3.46527
33.3742	3.11299		37.1683	3.02332		30.2476	2.93701		31.6308	2.78535		36.8652	3.46027
33.2711	3.10799		37.0577	3.01832		30.1121	2.932		31.3843	2.78035		36.6748	3.45519
33.1659	3.10299		36.9476	3.01332		29.9758	2.927		31.1434	2.77535		36.4894	3.45019
33.0613	3.09799		36.8384	3.00832		29.8411	2.92199		30.9074	2.77035		36.3117	3.44519
32.9578	3.09295		36.7251	3.00332		29.7033	2.91699		30.6726	2.76527		36.1427	3.44019
32.853	3.08794		36.614	2.99832		29.566	2.91199		30.4463	2.76027		35.9773	3.43519
32.7481	3.08294		36.5027	2.99331		29.4283	2.90698		30.226	2.75527		35.8158	3.43019
32.6436	3.07794		36.3911	2.98831		29.289	2.90198		30.0086	2.75027		35.6618	3.42518
32.5407	3.07294		36.2797	2.98331		29.1491	2.89697		29.799	2.74527		35.5098	3.42014
32.4353	3.06794		36.1672	2.97831		29.0073	2.89197		29.592	2.74027		35.3619	3.41514
32.3306	3.06294		36.056	2.97331		28.8648	2.88697		29.3921	2.73527		35.22	3.41014
32.2266	3.05793		35.9436	2.96831		28.722	2.88196		29.1948	2.73027		35.0821	3.40506
32.1217	3.05293		35.8312	2.96331		28.5782	2.87696		29.0025	2.72527		34.9427	3.40006
32.0162	3.04793		35.7187	2.95831		28.4325	2.87195		28.8169	2.72027		34.8119	3.39502
31.912	3.04289		35.6052	2.95331		28.2866	2.86691		28.6326	2.71527		34.6797	3.39002
31.8075	3.03785		35.4923	2.94831		28.1393	2.86191		28.4525	2.71027		34.554	3.38498
31.7042	3.03285		35.3793	2.94327		27.9903	2.8569		28.2775	2.70527		34.4288	3.37994
31.601	3.02784		35.2646	2.93823		27.8402	2.8519		28.1044	2.70027		34.3047	3.37494
31.4982	3.02284		35.1513	2.93319		27.6869	2.84686		27.9373	2.69527		34.1839	3.3699
31.3986	3.0178		35.0364	2.92819		27.5332	2.84185		27.7711	2.69023		34.0657	3.3649
31.295	3.0128		34.9224	2.92319		27.3787	2.83681		27.6081	2.68523		33.9525	3.3599
31.1952	3.0078		34.8076	2.91819		27.2229	2.8318		27.4511	2.68023		33.835	3.35486
31.0949	3.0028		34.6925	2.91315		27.064	2.8268		27.296	2.67523		33.7229	3.34986
30.9953	2.99779		34.5762	2.90815		26.9057	2.8218		27.1446	2.67023		33.6107	3.34486
30.8963	2.99279		34.4604	2.90315		26.7429	2.81679		26.9942	2.66519		33.5022	3.33986
30.7982	2.98779		34.3441	2.89814		26.579	2.81179		26.8482	2.66019		33.3953	3.33482
30.7012	2.98279		34.2252	2.89314		26.4124	2.80675		26.7056	2.65519		33.289	3.32982
30.6045	2.97779		34.1076	2.8881		26.2449	2.80174		26.5656	2.65019		33.1846	3.32482
30.5086	2.97278		33.9874	2.8831		26.0748	2.79674		26.4249	2.64518		33.0812	3.31981
30.4145	2.96774		33.868	2.8781		25.9027	2.79173		26.2897	2.64015		32.9796	3.31481
30.3192	2.96274		33.7463	2.87302		25.7303	2.78673		26.1557	2.63514		32.88	3.30981
30.2257	2.95774		33.6228	2.86802		25.5567	2.78172		26.0259	2.63014		32.781	3.30481
30.132	2.95274		33.4991	2.86302		25.3787	2.77672		25.8975	2.62514		32.6839	3.29977
30.0414	2.94774		33.3754	2.85798		25.1995	2.77168		25.7709	2.62014		32.5868	3.29477
29.948	2.94273		33.2483	2.85298		25.019	2.76667		25.6466	2.61514		32.4905	3.28977
29.8572	2.93773		33.1191	2.84798		24.8347	2.76167		25.5235	2.6101		32.3975	3.28477
29.767	2.93273		32.9915	2.84298		24.6492	2.75667		25.4024	2.6051		32.3045	3.27977
29.6756	2.92773		32.8622	2.83798		24.4634	2.75166		25.2835	2.6001		32.2122	3.27477
29.5844	2.92273		32.7299	2.83298		24.2755	2.74666		25.1668	2.5951		32.1217	3.26977
29.4952	2.91773		32.5975	2.8279		24.0879	2.74165		25.0513	2.5901		32.0325	3.26477
29.4057	2.91268		32.4622	2.8229		23.8955	2.73665		24.9388	2.5851		31.944	3.25977
29.3155	2.90768		32.3264	2.81786		23.7035	2.73165		24.8279	2.5801		31.856	3.25477
29.2264	2.90268		32.1874	2.81286		23.5106	2.7266		24.7161	2.5751		31.77	3.24976
29.1367	2.89768		32.0509	2.80786		23.3133	2.7216		24.6078	2.57006		31.6864	3.24476
29.0478	2.89268		31.9149	2.80286		23.116	2.71659		24.5004	2.56506		31.5988	3.23976
28.9587	2.88768		31.7777	2.79786		22.9199	2.71159		24.3939	2.56006		31.5149	3.23476
28.8694	2.88267		31.6383	2.79286		22.7235	2.70659		24.2902	2.55506		31.4318	3.22972
28.7803	2.87767		31.5006	2.78785		22.5263	2.70158		24.1886	2.55002		31.3495	3.22472
28.6915	2.87267		31.3616	2.78285		22.3272	2.69658		24.0851	2.54502		31.268	3.21968
28.6029	2.86763		31.2231	2.77785		22.1301	2.69157		23.9846	2.54002		31.1843	3.21468
28.513	2.86263		31.0839	2.77285		21.9328	2.68657		23.8858	2.53502		31.105	3.20968
28.4239	2.85762		30.9467	2.76785		21.7343	2.68157		23.789	2.53002		31.0256	3.20468
28.3337	2.85258		30.8083	2.76285		21.5376	2.67656		23.6923	2.52502		30.9466	3.1996
28.2438	2.84758		30.6689	2.75785		21.3418	2.67156		23.5944	2.52002		30.8671	3.1946
28.1529	2.84254		30.5319	2.75285		21.1461	2.66655		23.5012	2.51502		30.7899	3.18948
28.0626	2.8375		30.3944	2.74785		20.9522	2.66155		23.4075	2.50998		30.712	3.18448
27.9714	2.83242		30.2593	2.74285		20.7598	2.65655		23.314	2.50498		30.6345	3.17948
27.8789	2.82742		30.1217	2.73785		20.5658	2.65154		23.2191	2.49998		30.5602	3.17448
27.7888	2.82242		29.9848	2.73285		20.3724	2.64654		23.2177	2.49998		30.4837	3.16948
27.6981	2.81741		29.8507	2.72785		20.1785	2.64153		23.2177	2.50014		30.4094	3.16448
27.6062	2.81241		29.7145	2.72285		19.9891	2.63653					30.3345	3.15948
27.5142	2.80741		29.5792	2.71784		19.8017	2.63153					30.2608	3.15444
27.4221	2.80241		29.4447	2.71284		19.6148	2.62652					30.1867	3.14944
27.3288	2.79741		29.3127	2.70784		19.4286	2.62152					30.1145	3.14443
27.2352	2.7924		29.1788	2.70284		19.2446	2.61651					30.0413	3.13943
27.1413	2.7874		29.0463	2.69784		19.0632	2.61151					29.9695	3.13443
27.0478	2.7824		28.9136	2.69284		18.8837	2.60651					29.898	3.12939
26.9533	2.7774		28.7811	2.68784		18.7064	2.6015					29.8267	3.12439
26.8588	2.7724		28.6507	2.68284		18.5316	2.5965					29.7559	3.11939
26.7643	2.76736		28.5201	2.67784		18.3583	2.59149					29.6871	3.11439
26.6669	2.76235		28.3913	2.67284		18.1866	2.58649					29.6156	3.10939
26.5719	2.75735		28.2606	2.6678		18.017	2.58149					29.5464	3.10435
26.4757	2.75235		28.1317	2.6628		17.8493	2.57648					29.476	3.09931
26.3797	2.74735		28.0038	2.6578		17.6839	2.57148					29.4079	3.09431
26.2838	2.74231		27.8781	2.6528		17.5196	2.56647					29.3384	3.08931
26.1847	2.73731		27.7517	2.6478		17.3588	2.56147					29.2705	3.08431
26.0866	2.7323		27.6266	2.6428		17.1995	2.55647					29.2036	3.07931
25.9906	2.7273		27.5012	2.63779		17.0439	2.55146					29.1361	3.07427
25.8911	2.7223		27.377	2.63279		16.8875	2.54646					29.0678	3.06927
25.7929	2.7173		27.2543	2.62779		16.7343	2.54145					29.0014	3.06423
25.6942	2.7123		27.1311	2.62279		16.5833	2.53645					28.9356	3.05923
25.5946	2.70726		27.0095	2.61779		16.4352	2.53145					28.8691	3.05422
25.4957	2.70225		26.8889	2.61279		16.2888	2.5264					28.8038	3.04922
25.3963	2.69725		26.7678	2.60779		16.1425	2.5214					28.7384	3.04418
25.2971	2.69225		26.6485	2.60279		15.9995	2.51639					28.6736	3.03918
25.1979	2.68725		26.5312	2.59779		15.8587	2.51139					28.6091	3.03418
25.0985	2.68225		26.4127	2.59279		15.7189	2.50639					28.5454	3.02918
24.999	2.67724		26.2958	2.58779		15.5841	2.50138					28.4814	3.02414
24.8997	2.67224		26.1804	2.58279		15.5416	2.49996					28.4183	3.01914
24.8021	2.66724		26.0648	2.57779		15.5416	2.5					28.3549	3.01414
24.7016	2.66224		25.9519	2.57279								28.293	3.00914
24.602	2.65724		25.8363	2.56779								28.2305	3.00414
24.5033	2.65224		25.723	2.56279								28.1689	2.99914
24.405	2.64723		25.6108	2.55778								28.1077	2.99414
24.3051	2.64223		25.5002	2.55278								28.0464	2.98914
24.2056	2.63723		25.3892	2.54778								27.9873	2.98414
24.1061	2.63219		25.2784	2.54278								27.9267	2.97914
24.0064	2.62719		25.1688	2.53778								27.8676	2.97413
23.9062	2.62218		25.0606	2.53278								27.8077	2.96913
23.806	2.61714		24.9531	2.52774								27.7491	2.96413
23.7056	2.6121		24.8447	2.52274								27.6909	2.95913
23.6057	2.60706		24.7379	2.5177								27.6334	2.95413
23.506	2.60206		24.6313	2.5127								27.5753	2.94913
23.4064	2.59706		24.5251	2.5077								27.5183	2.94409
23.3076	2.59206		24.4215	2.5027								27.4608	2.93909
23.2085	2.58705		24.3616	2.49998								27.4049	2.93405
23.1096	2.58205		24.3616	2.50006								27.3476	2.92905
23.0103	2.57705		--									27.2929	2.92405
22.9127	2.57205		--									27.2372	2.91905
22.8132	2.56705		--									27.1823	2.91405
22.7145	2.56201		--									27.1275	2.90905
22.6151	2.55696		--									27.0741	2.90405
22.5168	2.55196		--									27.0188	2.89904
22.4178	2.54696		--									26.9651	2.89404
22.32	2.54196		--									26.9115	2.88904
22.222	2.53696		--									26.8579	2.88404
22.1251	2.53196		--									26.8058	2.879
22.0281	2.52695		--									26.7525	2.874
21.931	2.52195		--									26.6996	2.869
21.8327	2.51695		--									26.6475	2.864
21.7368	2.51195		--									26.5949	2.859
21.6399	2.50691		--									26.5436	2.854
21.542	2.5019		--									26.4922	2.849
21.5033	2.49997		--									26.4403	2.844
21.5032	2.49994		--									26.3891	2.83896
			--									26.337	2.83392
			--									26.2863	2.82884
			--									26.2352	2.82384
			--									26.1844	2.81884
			--									26.1344	2.81384
			--									26.0834	2.80883
			--									26.0341	2.80383
			--									25.984	2.79879
			--									25.9344	2.79379
			--									25.8837	2.78875
			--									25.8351	2.78375
			--									25.7846	2.77875
			--									25.7352	2.77375
			--									25.6862	2.76875
			--									25.6366	2.76371
			--									25.588	2.75867
			--									25.5382	2.75367
			--									25.4896	2.74867
			--									25.4407	2.74367
			--									25.3917	2.73863
			--									25.3429	2.73359
			--									25.2942	2.72859
			--									25.2453	2.72359
			--									25.1973	2.71859
			--									25.1494	2.71358
			--									25.1006	2.70858
			--									25.0524	2.70358
			--									25.0039	2.69858
			--									24.9567	2.69354
			--									24.9071	2.6885
			--									24.859	2.6835
			--									24.8104	2.6785
			--									24.7626	2.6735
			--									24.7153	2.66846
			--									24.6662	2.66346
			--									24.6177	2.65842
			--									24.5695	2.65342
			--									24.522	2.64838
			--									24.4735	2.64338
			--									24.4257	2.63838
			--									24.3774	2.63338
			--									24.3295	2.62834
			--									24.2815	2.6233
			--									24.2334	2.61829
			--									24.1857	2.61329
			--									24.1376	2.60829
			--									24.0897	2.60325
			--									24.0411	2.59825
			--									23.9932	2.59317
			--									23.9438	2.58817
			--									23.8963	2.58313
			--									23.848	2.57813
			--									23.7997	2.57309
			--									23.7515	2.56809
			--									23.7031	2.56305
			--									23.6554	2.55801
			--									23.6064	2.55297
			--									23.5575	2.54797
			--									23.5091	2.54297
			--									23.4615	2.53793
			--									23.4124	2.53293
			--									23.3641	2.52793
			--									23.3156	2.52293
			--									23.2675	2.51793
			--									23.219	2.51293
			--									23.1699	2.50792
			--									23.1217	2.50292
			--									23.0918	2.49989
			--									23.0918	2.50001
			--									--
			--									--
			--									--
			--									--
			--									--
			--									--
			--									--
			--									--
			--									--
			--									--
			--									--
			--									--
			--									--
			--									--
			--									--
			--									--
			--									--
			--									--
			--									--
			--									--
			--									--
			--									--
			--									--
			--									--
			--									--
			--									--
			--									--
			--									--
			--									--
			--									--
			--									--
			--									--
			--									--
			--									--
			--									--
			--									--
			--									--
			--									--
			--									--
			--									--
			--									--
			--									--
			--									--
			--									--
			--									--
			--									--
			--									--
			--									--
			--									--
			--									--
			--									--
			--									--
			--									--
			--									--
			--									--
			--									--
			--									--
			--									--
			--									--
			--									--
			--									--
			--									--
			--									--
			--									--
			--									--
			--									--
			--									--
			--									--
			--									--
			--									--
			--									--
			--									--
			--									--
			--									--
			--									--
			--									--
			--									--
			--									--
			--									--
			--									--
			--									--
			--									--
			--									--
			--									--
			--									--
			--									--
			--									--
			--									--
			--									--
			--									--
			--									--
			--									--
			--									--
			--									--
			--									--
												--
												--
												--
												--
												--
												--
												--
												--
												--
												--
												--
												--
												--
												--
												--
												--
												--
												--
												--
												--
												--
												--
												--
												--
												--
												--
												--
												--
												--
												--
												--
												--
												--
												--
												--
												--
												--
												--
												--
												--
												--
												--
												--
												--
												--
												--
												--
												--
												--
												--
												--
												--
												--
												--
												--
												--
												--
												--
												--
												--
												--
												--
												--
												--
												--
												--
												--
												--
												--
												--
												--
												--
												--
												--
												--
												--
												--
												--
												--
												--
												--
												--
												--
												--
												--
												--
												--
												--
												--
												--
												--
												--
												--
												--
												--
												--
												--
												--
												--
												--
												--
												--
												--
												--
												--
												--
												--
												--
												--
												--
												--
												--
												--
												--
												--
												--
												--
												--
												--
												--
												--
												--
												--
												--
												--
												--
												--
												--
												--
												--
												--
												--
												--
												--
												--
												--
												--
												--
												--
												--
												--
												--
												--
												--
												--
												--
												--
												--
												--
												--
												--
												--
												--
												--
												--
												--
												--
												--
												--
												--
												--
												--
												--
												--
												--
												--
												--
												--
												--
												--
												--
												--
												--
												--
												--
												--
												--
												--
												--
												--
												--
												--
												--
												--
												--
												--
												--
												--
												--
												--
												--
												--
												--
												--
												--
												--
												--
												--
												--
												--
												--
												--
												--
												--
												--
												--
												--
												--
												--
												--
												--
												--
												--
												--
												--
												--
												--
												--
												--
												--
												--
												--
												--
												--
												--
												--
												--
												--
												--
												--
												--
												--
												--
												--
												--
												--
												--
												--
												--
												--
												--
												--
												--
												--
												--
												--
												--
												--
												--
												--
												--
												--
												--
												--
												--
												--
												--
												--
												--
												--
												--
												--
												--
												--
												--
												--
												--
												--
												--
												--
												--
												--
												--
												--
												--
												--
												--
												--
												--
												--
												--
												--
												--
												--
												--
												--
												--
												--
												--
												--
												--
												--
												--
												--
												--
												--
												--
												--
												--
												--
												--
												--
												--
												--
												--
												--
												--
												--
												--
												--
												--
												--
												--
												--
												--
												--
												--
												--
												--
												--
												--
												--
												--
												--
												--
												--
												--
												--
												--
												--
												--
												--
												--
												--
												--
												--
												--
												--
												--
												--
												--
												--
												--
												--
												--
												--
												--
												--
												--
												--
												--
												--
												--
												--
												--
												--
												--
												--
												--
												--
												--
												--
												--
												--
												--
												--
												--
												--
												--
												--
												--
												--
												--
												--
												--
												--
												--
												--
												--
												--
												--
												--
												--
												--
												--
												--
												--
												--
												--
												--
												--
												--
												--
												--
												--
												--
												--
												--
												--
												--
												--
												--
												--
												--
												--
												--
												--
												--
												--
												--
												--
												--
												--
												--
												--
												--
												--
												--
												--
												--
												--
												--
												--
												--
												--
												--
												--
												--
												--
												--
												--
												--
												--
												--
												--
												--
												--
												--
												--
												--
												--
												--
												--
												--
												--
												--
												--
												--
												--
												--
												--
												--
												--
												--
												--
												--
												--
												--
												--
												--
												--
												--
												--
												--
												--
												--
												--
												--
												--
												--
												--
												--
												--
												--
												--
												--
												--
												--
												--
												--
												--
												--
												--
												--
												--
												--
												--
												--
												--
												--
												--
												--
												--
												--
												--
												--
												--
												--
												--
												--
												--
												--
												--
												--
												--
												--
												--
												--
												--
												--
												--
												--
												--
												--
												--
												--
												--
												--
												--
												--
												--
												--
												--
												--
												--
												--
												--
												--
												--
												--
												--
												--
												--
												--
												--
												--
												--
												--
												--
												--
												--
												--
												--
												--
												--
												--
												--
												--
												--
												--
												--
												--
												--
												--
												--
												--
												--
												--
												--
												--
												--
												--
												--
												--
												--
												--
												--
												--
												--
												--
												--
												--
												--
												--
												--
												--
												--
												--
												--
												--
												--
												--
												--
												--
												--
												--
												--
												--
												--
												--
												--
												--
												--
												--

## Sheet: Fig4b
RM-potential	dQ/dV		102-potential	dQ/dV		108-potential	dQ/dV		114-potential	dQ/dV		120-potential	dQ/dV
2.66578	0.186289		3.3166	0.150011		3.10668	0.19852		3.15368	0.0968864		3.33988	0.126961
2.6833	0.210287		3.32754	0.201643		3.11974	0.262233		3.16627	0.133022		3.35059	0.167802
2.70082	0.250151		3.33848	0.271233		3.1328	0.353529		3.17886	0.186929		3.3613	0.229082
2.71833	0.281934		3.34943	0.307855		3.14587	0.405909		3.19145	0.215856		3.37201	0.268922
2.73585	0.318066		3.36037	0.344299		3.15893	0.457721		3.20404	0.238647		3.38272	0.305066
2.75337	0.362291		3.37131	0.381586		3.172	0.511066		3.21663	0.261626		3.39343	0.343934
2.77089	0.415966		3.38226	0.425723		3.18506	0.569904		3.22922	0.284512		3.40414	0.388038
2.7884	0.483659		3.3932	0.478747		3.19812	0.635999		3.24181	0.309916		3.41485	0.443582
2.80592	0.573525		3.40414	0.544255		3.21119	0.711182		3.2544	0.336671		3.42556	0.508965
2.82344	0.683447		3.41509	0.630455		3.22425	0.79671		3.26698	0.36517		3.43627	0.58276
2.84096	0.818994		3.42603	0.732776		3.23731	0.896873		3.27957	0.39817		3.44698	0.679641
2.85847	0.982446		3.43697	0.858821		3.25038	1.01285		3.29216	0.435322		3.4577	0.799773
2.87599	1.16959		3.44792	1.03602		3.26344	1.14061		3.30475	0.480649		3.46841	0.945348
2.89351	1.38212		3.45886	1.25176		3.27651	1.28258		3.31734	0.533413		3.47912	1.12603
2.91103	1.60366		3.4698	1.53731		3.28957	1.43862		3.32993	0.590593		3.48983	1.34214
2.92854	1.80827		3.48075	1.91119		3.30263	1.61391		3.34252	0.661221		3.50054	1.60825
2.94606	1.99489		3.49169	2.37371		3.3157	1.79915		3.35511	0.745758		3.51125	1.93985
2.96358	2.16722		3.50263	2.97379		3.32876	1.99574		3.3677	0.842431		3.52196	2.36625
2.9811	2.32313		3.51358	3.74485		3.34183	2.21665		3.38029	0.957053		3.53267	2.92421
2.99861	2.43001		3.52452	4.7975		3.35489	2.45631		3.39288	1.09656		3.54338	3.71784
3.01613	2.5248		3.53546	6.24291		3.36795	2.71784		3.40547	1.25818		3.55409	4.96651
3.03365	2.61436		3.54641	8.28821		3.38102	3.01634		3.41806	1.44708		3.5648	7.05989
3.05117	2.6668		3.55735	11.4006		3.39408	3.35177		3.43065	1.6775		3.57551	10.8795
3.06868	2.71789		3.56829	16.5007		3.40714	3.7121		3.44324	1.93672		3.58622	18.4853
3.0862	2.76435		3.57924	25.7136		3.42021	4.14503		3.45583	2.24621		3.59693	32.6754
3.10372	2.79117		3.59018	41.0702		3.43327	4.65574		3.46842	2.61107		3.60764	55.0276
3.12124	2.81678		3.60112	65.3778		3.44634	5.23894		3.48101	3.02888		3.61835	88.7294
3.13875	2.85511		3.61207	101.478		3.4594	5.96324		3.4936	3.53099		3.62906	132.354
3.15627	2.88226		3.62301	150.24		3.47246	6.85681		3.50619	4.12984		3.63978	179.009
3.17379	2.90208		3.63395	215.003		3.48553	8.00101		3.51878	4.81921		3.65049	219.097
3.19131	2.92011		3.6449	292.694		3.49859	9.70401		3.53137	5.74368		3.6612	256.371
3.20882	2.95051		3.65584	374.424		3.51166	12.3528		3.54396	6.96379		3.67191	307.436
3.22634	2.9769		3.66678	443.784		3.52472	16.7249		3.55655	8.73125		3.68262	375.537
3.24386	2.9978		3.67773	481.593		3.53778	24.6965		3.56914	11.4954		3.69333	441.639
3.26138	3.03922		3.68867	493.036		3.55085	38.9352		3.58173	16.2053		3.70404	488.564
3.27889	3.08051		3.69961	494.226		3.56391	63.2455		3.59432	24.2879		3.71475	503.988
3.29641	3.13183		3.71056	489.181		3.57697	100.127		3.60691	38.0783		3.72546	507.689
3.31393	3.1925		3.7215	483.834		3.59004	147.101		3.6195	58.7181		3.73617	502.007
3.33145	3.25067		3.73245	487.306		3.6031	201.051		3.63209	87.6785		3.74688	468.832
3.34896	3.31814		3.74339	483.227		3.61617	255.911		3.64468	125.736		3.75759	432.554
3.36648	3.42478		3.75433	462.747		3.62923	307.355		3.65727	172.755		3.7683	402.316
3.384	3.55764		3.76528	442.877		3.64229	355.211		3.66986	231.107		3.77901	379.938
3.40152	3.6942		3.77622	430.453		3.65536	399.331		3.68245	304.967		3.78972	368.103
3.41903	3.8427		3.78716	419.048		3.66842	443.338		3.69504	392.225		3.80043	355.336
3.43655	4.05033		3.79811	403.808		3.68149	477.884		3.70763	477.902		3.81114	353.852
3.45407	4.32728		3.80905	383.864		3.69455	496		3.72022	542.532		3.82186	358.679
3.47159	4.65097		3.81999	364.507		3.70761	500.02		3.73281	575.836		3.83257	351.846
3.4891	5.16945		3.83094	343.261		3.72068	488.544		3.7454	575.366		3.84328	344.117
3.50662	6.06756		3.84188	313.355		3.73374	466.373		3.75799	548.147		3.85399	334.188
3.52414	7.79296		3.85282	283.378		3.7468	443.374		3.77058	511.788		3.8647	324.6
3.54166	11.5544		3.86377	256.949		3.75987	426.969		3.78317	476.745		3.87541	313.531
3.55917	20.0712		3.87471	236.02		3.77293	420.35		3.79576	450.693		3.88612	299.698
3.57669	38.7227		3.88565	219.888		3.786	419.483		3.80835	433.77		3.89683	289.454
3.59421	80.6865		3.8966	206.669		3.79906	414.935		3.82094	421.886		3.90754	281.688
3.61173	165.351		3.90754	195.184		3.81212	401.379		3.83353	410.44		3.91825	274.258
3.62924	302.855		3.91848	185.9		3.82519	378.982		3.84612	393.929		3.92896	266.559
3.64676	460.763		3.92943	181.052		3.83825	349.823		3.85871	370.669		3.93967	260.683
3.66428	571.529		3.94037	177.396		3.85132	319.598		3.8713	344.92		3.95038	253.362
3.6818	599.853		3.95131	173.987		3.86438	291.538		3.88389	317.795		3.96109	251.581
3.69931	569.139		3.96226	172.95		3.87744	267.042		3.89648	290.113		3.9718	253.103
3.71683	517.908		3.9732	173.6		3.89051	248.743		3.90907	267.609		3.98251	257.266
3.73435	472.41		3.98414	175.692		3.90357	234.942		3.92166	249.285		3.99322	260.045
3.75187	453.18		3.99509	177.19		3.91663	224.687		3.93425	234.917		4.00394	256.395
3.76938	454.14		4.00603	179.372		3.9297	218.243		3.94684	224.571		4.01465	262.234
3.7869	451.377		4.01697	183.435		3.94276	214.64		3.95943	217.542		4.02536	266.746
3.80442	429.338		4.02792	186.005		3.95583	212.929		3.97201	213.214		4.03607	265.992
3.82194	385.71		4.03886	187.145		3.96889	213.609		3.9846	211.439		4.04678	266.873
3.83945	333.35		4.0498	187.614		3.98195	216.242		3.99719	211.243		4.05749	264.025
3.85697	287.991		4.06075	186.396		3.99502	220.262		4.00978	213.517		4.0682	259.454
3.87449	255.145		4.07169	183.276		4.00808	224.661		4.02237	218.878		4.07891	254.183
3.89201	234.059		4.08263	181.198		4.02115	228.78		4.03496	224.446		4.08962	252.101
3.90952	220.46		4.09358	179.026		4.03421	230.788		4.04755	228.73		4.10033	248.909
3.92704	211.899		4.10452	176.698		4.04727	230.675		4.06014	231.361		4.11104	242.895
3.94456	210.33		4.11546	172.633		4.06034	227.826		4.07273	232.445		4.12175	242.956
3.96208	212.521		4.12641	170.721		4.0734	222.849		4.08532	230.179		4.13246	242.891
3.97959	216.503		4.13735	171.194		4.08646	217.325		4.09791	225.236		4.14317	242.634
3.99711	221.097		4.14829	170.459		4.09953	211.403		4.1105	220.393		4.15388	244.918
4.01463	222.586		4.15924	172.55		4.11259	207.367		4.12309	215.41		4.16459	248.306
4.03215	220.072		4.17018	175.287		4.12566	205.593		4.13568	211.085		4.1753	251.958
4.04966	213.396		4.18112	180.23		4.13872	205.968		4.14827	209.316		4.18602	262.986
4.06718	203.536		4.19207	187.49		4.15178	209.176		4.16086	210.088		4.19673	276.208
4.0847	194.877		4.20301	195.971		4.16485	216.073		4.17345	206.497		4.20744	281.163
4.10221	189.222		4.21396	207.904		4.17791	227.387		4.18604	215.981		4.21815	286.782
4.11973	189.391		4.2249	220.795		4.19098	244.773		4.19863	237.006		4.22886	288.599
4.13725	196.888		4.23584	237.022		4.20404	269.711		4.21122	252.492		4.23957	283.732
4.15477	213.422		4.24679	249.206		4.2171	297.962		4.22381	275.424		4.25028	274.322
4.17228	242.832		4.25773	251.601		4.23017	317.771		4.2364	304.046		4.26099	261.621
4.1898	280.544		4.26867	246.884		4.24323	316.316		4.24899	325.487		4.2717	249.778
4.20732	303.147		4.27962	235.432		4.25629	293.993		4.26158	330.904		4.28241	242.36
4.22484	282.697		4.29056	220.004		4.26936	262.779		4.27417	313.015		4.29312	236.828
4.24235	231.994		4.3015	204.796		4.28242	232.307		4.28676	278.913		4.30383	231.087
4.25987	185.112		4.31245	190.759		4.29549	207.674		4.29935	244.685		4.31454	226.834
4.27739	153.643		4.32339	177		4.30855	188.597		4.31194	216.352		4.32525	223.134
4.29491	132.697		4.33433	165.204		4.32161	173.155		4.32453	194.261		4.33596	220.324
4.31242	117.954		4.34528	154.328		4.33468	161.155		4.33712	176.552		4.34667	216.779
4.32994	107.331		4.35622	143.917		4.34774	151.106		4.34971	163.703		4.35738	213.279
4.34746	98.8071		4.36716	135.407		4.36081	142.575		4.3623	154.592		4.3681	210.116
4.36498	92.5568		4.37811	128.414		4.37387	135.511		4.37489	146.445		4.37881	205.784
4.38249	87.9589		4.38905	121.927		4.38693	130.032		4.38748	139.561		4.38952	198.103
4.40001	85.9912		4.39999	118.963		4.4	127.984		4.40007	136.464		4.40023	192.949
4.39159	-0.770275		4.39188	-0.11147		4.3894	-0.947601		4.37725	-0.000469685		4.38684	-1.31966
4.37248	-7.42105		4.37277	-2.1302		4.37032	-8.60828		4.35829	-0.0011522		4.36778	-8.90096
4.35337	-25.0365		4.35366	-14.8576		4.35123	-28.5566		4.33933	-0.0438481		4.34872	-28.6393
4.33426	-45.5249		4.33455	-39.2466		4.33215	-52.4751		4.32037	-0.624739		4.32966	-50.5603
4.31515	-63.8321		4.31544	-66.3265		4.31306	-75.4797		4.3014	-8.19296		4.3106	-68.5468
4.29605	-81.6477		4.29633	-93.8467		4.29398	-98.3756		4.28244	-29.9754		4.29154	-84.6673
4.27694	-100.616		4.27722	-122.795		4.27489	-123.257		4.26348	-61.5697		4.27249	-100.512
4.25783	-123.563		4.25811	-153.782		4.25581	-152.741		4.24452	-95.2725		4.25343	-117.028
4.23872	-155.358		4.239	-184.607		4.23672	-190.85		4.22555	-131.149		4.23437	-136.217
4.21961	-204.559		4.21989	-206.202		4.21764	-236.821		4.20659	-174.702		4.21531	-160.18
4.20051	-269.043		4.20078	-206.991		4.19855	-264.452		4.18763	-229.688		4.19625	-183.568
4.1814	-303.913		4.18167	-188.871		4.17947	-248.965		4.16867	-270.294		4.17719	-191.905
4.16229	-280.477		4.16256	-166.024		4.16038	-209.497		4.1497	-262.409		4.15813	-183.253
4.14318	-235.614		4.14345	-148.323		4.1413	-177.65		4.13074	-222.081		4.13907	-169.624
4.12407	-202.108		4.12434	-138.151		4.12221	-160.033		4.11178	-186.009		4.12001	-158.897
4.10497	-184.128		4.10523	-134.293		4.10313	-152.262		4.09282	-165.446		4.10095	-152.49
4.08586	-178.711		4.08612	-135.004		4.08404	-152.571		4.07385	-156.933		4.08189	-150.507
4.06675	-181.618		4.06701	-139.257		4.06496	-158.59		4.05489	-157.062		4.06283	-153.308
4.04764	-190.49		4.0479	-145.658		4.04587	-167.808		4.03593	-163.647		4.04377	-159.568
4.02853	-201.885		4.02879	-152.091		4.02679	-177.825		4.01697	-174.465		4.02472	-167.87
4.00942	-210.512		4.00968	-156.211		4.0077	-185.229		3.998	-185.454		4.00566	-177.917
3.99032	-213.248		3.99057	-156.705		3.98862	-186.875		3.97904	-192.427		3.9866	-184.526
3.97121	-209.763		3.97146	-153.909		3.96953	-182.831		3.96008	-192.815		3.96754	-186.778
3.9521	-201.94		3.95236	-148.936		3.95045	-176.335		3.94112	-188.213		3.94848	-188.507
3.93299	-194.867		3.93325	-144.637		3.93136	-170.979		3.92215	-182.083		3.92942	-188.885
3.91388	-191.403		3.91414	-142.898		3.91228	-168.799		3.90319	-177.84		3.91036	-190.316
3.89478	-192.417		3.89503	-144.354		3.89319	-170.286		3.88423	-177.591		3.8913	-195.651
3.87567	-198.7		3.87592	-148.522		3.87411	-175.981		3.86527	-181.621		3.87224	-203.991
3.85656	-211.967		3.85681	-156.78		3.85502	-186.396		3.8463	-190.079		3.85318	-215.793
3.83745	-234.738		3.8377	-170.315		3.83594	-203.555		3.82734	-203.938		3.83412	-231.715
3.81834	-268.886		3.81859	-189.521		3.81685	-229.366		3.80838	-225.844		3.81506	-251.711
3.79924	-314.106		3.79948	-217.43		3.79777	-262.974		3.78942	-256.936		3.796	-270.955
3.78013	-360.989		3.78037	-250.277		3.77868	-300.203		3.77045	-293.419		3.77695	-288.785
3.76102	-392.905		3.76126	-282.793		3.7596	-331.989		3.75149	-328.088		3.75789	-304.606
3.74191	-398.074		3.74215	-309.561		3.74051	-351.073		3.73253	-350.99		3.73883	-312.453
3.7228	-380.622		3.72304	-323.874		3.72143	-355.219		3.71357	-357.425		3.71977	-311.09
3.7037	-355.519		3.70393	-326.883		3.70234	-349.883		3.6946	-351.702		3.70071	-305.588
3.68459	-331.769		3.68482	-321.518		3.68326	-343.48		3.67564	-337.946		3.68165	-298.129
3.66548	-310.698		3.66571	-309.813		3.66417	-333.691		3.65668	-320.021		3.66259	-285.169
3.64637	-290.569		3.6466	-293.276		3.64509	-318.104		3.63772	-298.133		3.64353	-269.337
3.62726	-265.441		3.62749	-270.638		3.626	-297.259		3.61875	-270.643		3.62447	-251.382
3.60816	-231.305		3.60838	-241.607		3.60692	-270.513		3.59979	-238.44		3.60541	-228.135
3.58905	-191.926		3.58927	-208.961		3.58783	-241.142		3.58083	-204.982		3.58635	-200.866
3.56994	-152.814		3.57016	-176.607		3.56875	-210.532		3.56187	-175.739		3.56729	-174.243
3.55083	-118.175		3.55105	-148.484		3.54966	-179.843		3.5429	-153.419		3.54823	-150.335
3.53172	-90.5725		3.53194	-126.022		3.53058	-150.401		3.52394	-137.112		3.52918	-130.518
3.51262	-69.6344		3.51283	-108.209		3.51149	-123.516		3.50498	-123.887		3.51012	-113.248
3.49351	-54.5901		3.49372	-94.0752		3.49241	-100.901		3.48602	-111.945		3.49106	-97.3327
3.4744	-44.4889		3.47461	-82.607		3.47332	-82.6702		3.46705	-101.152		3.472	-84.201
3.45529	-37.7485		3.4555	-72.9551		3.45424	-68.5987		3.44809	-91.2446		3.45294	-73.9835
3.43618	-32.9606		3.43639	-64.4444		3.43515	-57.6195		3.42913	-81.8857		3.43388	-65.902
3.41708	-29.3598		3.41728	-57.1538		3.41607	-49.0116		3.41017	-73.5884		3.41482	-59.1247
3.39797	-26.6142		3.39817	-50.6807		3.39698	-42.4129		3.3912	-66.3006		3.39576	-53.5277
3.37886	-24.5779		3.37906	-44.948		3.3779	-37.2618		3.37224	-59.7462		3.3767	-48.891
3.35975	-23.0978		3.35996	-40.0916		3.35881	-33.1113		3.35328	-54.2379		3.35764	-45.0219
3.34064	-21.7774		3.34085	-35.8004		3.33973	-29.9022		3.33432	-49.4624		3.33858	-42.0815
3.32154	-20.5212		3.32174	-32.3248		3.32064	-27.387		3.31535	-45.4644		3.31952	-39.6858
3.30243	-19.5287		3.30263	-29.384		3.30155	-25.4053		3.29639	-42.0491		3.30047	-37.4932
3.28332	-18.6416		3.28352	-26.917		3.28247	-23.861		3.27743	-38.9691		3.28141	-35.609
3.26421	-17.7531		3.26441	-24.9881		3.26338	-22.5945		3.25847	-36.3194		3.26235	-34.0228
3.2451	-17.0656		3.2453	-23.491		3.2443	-21.5619		3.2395	-34.1059		3.24329	-32.7314
3.226	-16.521		3.22619	-22.1869		3.22521	-20.8376		3.22054	-32.2987		3.22423	-31.6352
3.20689	-15.8846		3.20708	-21.1824		3.20613	-20.3385		3.20158	-30.7428		3.20517	-30.6882
3.18778	-15.4121		3.18797	-20.4473		3.18704	-20.0414		3.18262	-29.4284		3.18611	-29.9618
3.16867	-15.0406		3.16886	-19.8334		3.16796	-19.9015		3.16365	-28.3382		3.16705	-29.3712
3.14956	-14.6172		3.14975	-19.3757		3.14887	-19.9101		3.14469	-27.4098		3.14799	-28.8623
3.13046	-14.2619		3.13064	-19.0479		3.12979	-20.1244		3.12573	-26.8025		3.12893	-28.5786
3.11135	-13.9713		3.11153	-18.8725		3.1107	-20.4072		3.10676	-26.4286		3.10987	-28.4317
3.09224	-13.6851		3.09242	-18.7424		3.09162	-20.722		3.0878	-26.1671		3.09081	-28.588
3.07313	-13.415		3.07331	-18.5886		3.07253	-21.0978		3.06884	-25.9081		3.07175	-28.9082
3.05402	-13.1378		3.0542	-18.4918		3.05345	-21.507		3.04988	-25.8326		3.0527	-29.5905
3.03492	-12.833		3.03509	-18.3081		3.03436	-21.8482		3.03091	-25.9569		3.03364	-30.9566
3.01581	-12.5465		3.01598	-18.0482		3.01528	-22.1017		3.01195	-26.019		3.01458	-32.7414
2.9967	-12.2353		2.99687	-17.7957		2.99619	-22.2781		2.99299	-26.1513		2.99552	-35.5018
2.97759	-11.9219		2.97776	-17.4686		2.97711	-22.3884		2.97403	-26.3424		2.97646	-39.2661
2.95848	-11.6279		2.95865	-17.2128		2.95802	-22.5226		2.95506	-26.641		2.9574	-43.7991
2.93938	-11.3206		2.93954	-16.96		2.93894	-22.6972		2.9361	-27.0284		2.93834	-48.9245
2.92027	-11.0404		2.92043	-16.6714		2.91985	-22.9397		2.91714	-27.4322		2.91928	-53.9099
2.90116	-10.8194		2.90132	-16.4782		2.90077	-23.3783		2.89818	-28.0656		2.90022	-58.1387
2.88205	-10.6188		2.88221	-16.3715		2.88168	-24.0097		2.87921	-28.8127		2.88116	-60.7004
2.86294	-10.4324		2.8631	-16.374		2.8626	-24.8465		2.86025	-29.7179		2.8621	-61.358
2.84384	-10.2592		2.84399	-16.4234		2.84351	-25.8074		2.84129	-30.7844		2.84304	-60.4197
2.82473	-10.1256		2.82488	-16.4909		2.82443	-26.7906		2.82233	-32.0819		2.82398	-57.8542
2.80562	-10.0053		2.80577	-16.6757		2.80534	-27.4405		2.80336	-33.564		2.80493	-54.2318
2.78651	-9.91133		2.78666	-16.8861		2.78626	-27.6295		2.7844	-34.9553		2.78587	-50.1041
2.7674	-9.8375		2.76756	-17.0572		2.76717	-27.6456		2.76544	-36.4118		2.76681	-46.0184
2.7483	-9.75699		2.74845	-17.2941		2.74809	-27.4091		2.74648	-37.6556		2.74775	-42.2257
2.72919	-9.70223		2.72934	-17.584		2.729	-27.0765		2.72751	-38.7091		2.72869	-38.6349
2.71008	-9.64573		2.71023	-17.8139		2.70992	-26.758		2.70855	-39.3836		2.70963	-35.4569
2.69097	-9.62851		2.69112	-18.0636		2.69083	-26.3146		2.68959	-39.4259		2.69057	-32.7039
2.67186	-9.63307		2.67201	-18.2951		2.67175	-25.8225		2.67063	-39.0582		2.67151	-30.2587
2.65276	-9.608		2.6529	-18.5162		2.65266	-25.3236		2.65166	-38.4884		2.65245	-28.1569
2.63365	-9.56986		2.63379	-18.752		2.63358	-24.7511		2.6327	-37.6142		2.63339	-26.2928
2.61454	-9.5653		2.61468	-18.9492		2.61449	-24.1466		2.61374	-36.2235		2.61433	-24.6445
2.59543	-9.6008		2.59557	-19.0993		2.59541	-23.5322		2.59478	-34.721		2.59527	-23.237
2.57632	-9.5983		2.57646	-19.2033		2.57632	-22.9509		2.57581	-33.2266		2.57622	-21.9615
2.55722	-9.61655		2.55735	-19.303		2.55724	-22.3935		2.55685	-31.6541		2.55716	-20.8413
2.53811	-9.67929		2.53824	-19.3654		2.53815	-21.7937		2.53789	-30.0588		2.5381	-19.8747
2.519	-9.718		2.51913	-19.5607		2.51907	-21.3614		2.51893	-28.612		2.51904	-19.1033
2.49989	-9.73602		2.50002	-19.7358		2.49998	-21.2336		2.49996	-27.96		2.49998	-18.7664

## Sheet: Fig4c
cycle number	RM	102	108	114	120
1	99.1261	100	97.9179	97.6799	97.9256
2	99.2626	99.6787	98.3101	98.2409	98.4181
3	99.4466	99.6288	98.3725	98.3867	98.7941
4	99.5407	99.5401	98.4251	98.4558	99.1353
5	99.6202	99.443	98.6886	98.6602	99.4029
6	99.7044	99.3151	98.9458	98.9216	99.5817
7	99.7624	99.1521	99.1897	99.1631	99.692
8	99.7777	99.0065	99.388	99.3689	99.7874
9	99.8038	98.8326	99.5414	99.555	99.8626
10	99.8292	98.6678	99.6589	99.6977	99.9067
11	99.8809	98.4921	99.7449	99.8407	99.9384
12	99.9252	98.3058	99.8261	99.9112	99.9467
13	99.9413	98.1605	99.8919	99.9801	99.9946
14	99.9564	97.994	99.9211	100	100
15	100	97.82	99.9565	100.002	99.9895
16	99.9806	97.6533	99.9791	99.9827	99.9739
17	99.9934	97.4992	99.9905	99.9992	99.9626
18	99.9394	97.2984	99.9949	99.9783	99.9284
19	99.9284	97.0534	100	99.9335	99.9064
20	99.9397	96.8553	99.9838	99.9147	99.8628
21	99.9043	96.6429	99.9513	99.8951	99.8197
22	99.9178	96.4233	99.9351	99.8641	99.7687
23	99.8679	96.2046	99.9088	99.8344	99.7309
24	99.7967	95.9797	99.8763	99.78	99.6638
25	99.7418	95.7341	99.8297	99.7333	99.5986
26	99.6347	95.5001	99.7988	99.6625	99.538
27	99.6072	95.2639	99.7763	99.5887	99.4714
28	99.536	95.0224	99.7502	99.5218	99.411
29	99.4515	94.7796	99.7075	99.4452	99.3425
30	99.3779	94.5334	99.6303	99.3616	99.2861
31	99.2836	94.2902	99.6046	99.2547	99.2159
32	99.2298	94.0343	99.552	99.1633	99.1435
33	99.1366	93.7772	99.5017	99.0724	99.0728
34	99.0552	93.5177	99.4526	98.9668	98.998
35	98.9893	93.2609	99.4041	98.8433	98.915
36	98.8875	93.0016	99.3456	98.7344	98.8246
37	98.7968	92.7378	99.2937	98.62	98.7079
38	98.7582	92.4802	99.2452	98.5018	98.6187
39	98.6995	92.2023	99.1756	98.3819	98.5009
40	98.6101	91.9694	99.1214	98.2464	98.3507
41	98.5169	91.7224	99.0561	98.1162	98.2975
42	98.4466	91.445	98.9963	97.9873	98.1838
43	98.2953	91.1823	98.9227	97.8479	98.0622
44	98.1928	90.8925	98.8713	97.6947	97.9579
45	98.0782	90.5889	98.8174	97.5684	97.8418
46	98.0205	90.3221	98.7411	97.4202	97.7482
47	97.9076	90.0478	98.6903	97.2653	97.6686
48	97.7973	89.7833	98.6397	97.0862	97.3498
49	97.6762	89.505	98.566	96.9229	97.3592
50	97.568	89.2226	98.482	96.7595	97.2238
51	97.443	88.9523	98.4171	96.5848	97.1023
52	97.3672	88.6791	98.354	96.4267	96.9459
53	97.2507	88.3968	98.278	96.2512	96.8253
54	97.1516	88.1251	98.203	96.0813	96.7026
55	97.0599	87.8323	98.1319	95.8907	96.5576
56	96.9226	87.5715	98.0717	95.6944	96.3275
57	96.8137	87.2868	97.9754	95.5004	96.2858
58	96.6788	87.0065	97.9213	95.2993	96.1624
59	96.5713	86.7239	97.8362	95.0839	96.0114
60	96.4411	86.4457	97.7549	94.8642	95.8735
61	96.3106	86.1691	97.6498	94.6318	95.7266
62	96.1896	85.8828	97.5997	94.4192	95.6106
63	96.0652	85.6005	97.4989	94.2037	95.471
64	95.9325	85.3169	97.4026	93.9449	95.3616
65	95.7975	85.0326	97.3243	93.7186	95.2182
66	95.6553	84.7584	97.2308	93.4972	95.0806
67	95.5238	84.4786	97.1418	93.2414	94.9815
68	95.3917	84.1888	97.0645	92.9872	94.8423
69	95.2528	83.92	96.9715	92.7246	94.7337
70	95.1181	83.6305	96.8835	92.4808	94.5935
71	94.9779	83.3355	96.785	92.2204	94.513
72	94.8564	83.0606	96.6989	91.9557	94.3974
73	94.7094	82.7815	96.6179	91.6806	94.317
74	94.5678	82.4847	96.53	91.3957	94.132
75	94.4274	82.2066	96.4307	91.1234	94.0618
76	94.2875	81.9349	96.3419	90.8623	93.9725
77	94.1479	81.6575	96.2353	90.5701	93.8947
78	93.9864	81.3819	96.1368	90.2828	93.8587
79	93.8372	81.0682	95.9952	89.9872	93.7222
80	93.6655		95.4682	89.707	93.5878
81	93.4819		95.4289	89.4311	93.3519
82	93.3169		95.3159	89.1166	93.519
83	93.1622		95.2104	88.8342	93.4574
84	93.0167		95.0833	88.5316	93.3997
85	92.8607		94.9852	88.2246	93.3784
86	92.7002		94.8834	87.9222	93.3477
87	92.5321		94.4516	87.6128	93.2547
88	92.377		94.3245	87.3168	93.1738
89	92.2421		94.229	87.0054	92.9587
90	92.0575		94.1504	86.689	92.8827
91	91.9239		94.0522	86.3695	92.7311
92	91.7621		93.9612	86.0923	92.5828
93	91.6064		93.8516	85.8012	92.4693
94	91.4197		93.7671	85.4548	92.3637
95	91.252		93.6745	85.1245	92.2901
96	91.0841		93.5823	84.8137	92.1169
97	90.9256		93.4876	84.5003	91.9247
98	90.7598		93.3641	84.1907	91.7241
99	90.5954		93.1235	83.8713	91.6188
100	90.4136		93.0294	83.5499	91.4478

## Sheet: Tabelle3
cycle number	RM	102	108	114	120
1	99.6209	99.6812	99.3394	95.9579	98.8381
2	99.7082	99.5328	99.3583	96.6985	99.3464
3	99.8289	99.6511	99.4802	97.481	99.6266
4	99.9037	99.8165	99.5957	97.968	99.7843
5	99.9459	99.8722	99.6919	98.2906	99.8651
6	99.9559	99.9125	99.7742	98.6162	99.9117
7	100	99.8867	99.868	98.953	99.9725
8	99.9209	99.9467	99.9408	99.2508	99.9957
9	99.8691	99.9781	99.984	99.4876	99.9964
10	99.8705	100	100	99.6937	99.9992
11	99.9231	99.9773	99.9831	99.8385	99.993
12	99.8964	99.9514	99.9742	99.948	100
13	99.9641	99.9228	99.9346	99.9912	99.9881
14	99.9115	99.8538	99.8802	100	99.9384
15	99.884	99.766	99.8303	99.9926	99.9339
16	99.856	99.6631	99.7734	99.9677	99.9169
17	99.8083	99.5306	99.7073	99.8934	99.8603
18	99.7391	99.4115	99.6232	99.8443	99.822
19	99.6782	99.2084	99.5532	99.7847	99.8058
20	99.5915	99.287	99.4766	99.6987	99.7668
21	99.4972	99.1873	99.3943	99.5846	99.7256
22	99.404	99.0569	99.2959	99.4981	99.6725
23	99.3155	98.961	99.2154	99.3749	99.6139
24	99.2036	98.8652	99.132	99.234	99.5491
25	99.0844	98.732	99.0189	99.082	99.4783
26	99.0012	98.5235	98.9151	98.9378	99.4095
27	98.8934	98.4773	98.8396	98.7653	99.335
28	98.7607	98.3526	98.7316	98.554	99.2604
29	98.6476	98.1948	98.6238	98.3404	99.1631
30	98.5066	98.0335	98.5236	98.1612	99.0723
31	98.3632	97.8957	98.4291	97.8769	98.9845
32	98.2188	97.7628	98.3156	97.6045	98.8784
33	98.0727	97.6053	98.2019	97.3715	98.7591
34	97.9716	97.4049	98.0872	97.0411	98.6964
35	97.7734	97.2908	97.9848	96.7763	98.5748
36	97.619	97.131	97.8575	96.4404	98.4592
37	97.481	96.9714	97.7388	96.0983	98.3537
38	97.3303	96.8133	97.6349	95.7721	98.268
39	97.1703	96.6435	97.5279	95.4234	98.1698
40	97.0059	96.4663	97.3931	95.0507	98.0362
41	96.8427	96.2952	97.2816	94.6373	97.9345
42	96.6746	96.1204	97.1762	94.2583	97.8579
43	96.5096	95.941	97.0576	93.8565	97.6915
44	96.3329	95.7756	96.9307	93.4585	97.5415
45	96.158	95.6041	96.8127	93.0404	97.4233
46	95.9756	95.3953	96.6982	92.6034	97.2963
47	95.8027	95.2454	96.5802	92.1685	97.1497
48	95.6207	95.0728	96.4478	91.7442	97.027
49	95.436	94.883	96.3191	91.3064	96.8917
50	95.2546	94.6981	96.1993	90.864	96.7695
51	95.0516	94.5105	96.0598	90.4214	96.642
52	94.8695	94.325	95.9244	89.9714	96.5065
53	94.6795	94.1352	95.8005	89.5183	96.3863
54	94.4885	93.9241	95.6749	89.0722	96.2536
55	94.2793	93.7597	95.5236	88.6329	96.1084
56	94.0601	93.5648	95.3946	88.1948	95.9719
57	93.8574	93.3752	95.2846	87.7439	95.8352
58	93.6605	93.1778	95.1106	87.3066	95.6826
59	93.4625	92.9534	94.9513	86.8621	95.5608
60	93.2494	92.7615	94.8026	86.407	95.4639
61	93.0473	92.5581	94.6671	85.9918	95.3314
62	92.8187	92.3301	94.5221	85.5677	95.155
63	92.6247	92.0623	94.3423	85.1364	94.9802
64	92.4299	91.9381	94.2019	84.7064	94.8384
65	92.2168	91.7328	94.0605	84.2787	94.676
66	92.0551	91.5231	93.9166	83.85	94.5309
67	91.8006	91.321	93.7621	83.4294	94.3734
68	91.6015	91.1116	93.6127	83.0148	94.2306
69	91.3892	90.8954	93.4808	82.589	94.086
70	91.1637	90.6847	93.328	82.1731	93.9127
71	90.963	90.467	93.176	81.7544	93.7351
72	90.752	90.2556	93.0385	81.3379	93.5622
73	90.5315	90.0325	92.8825	80.9236	93.4015
74	90.3096	89.8175	92.7338	80.4854	93.2444
75	90.0797	89.5892	92.5763	80.0859	93.0353
76	89.8698	89.3766	92.4422	79.6704	92.861
77	89.6479	89.1671	92.2967	79.2592	92.6759
78	89.4234	88.9383	92.1445	78.8413	92.5075
79	89.2155	88.7205	91.9811	78.435	92.2998
80	89.0056	88.4873	91.8374	78.0394	92.1635
