# Supplementary material for: Tuning Li occupancy and local structures for advanced Co-free Ni-rich positive electrodes
Source: Nat Commun. 2025 Mar 5;16:2203. doi: 10.1038/s41467-025-57063-7 (PMC11882807; doi:10.1038/s41467-025-57063-7)
Supplement: Supplementary file 3 — Source Data [file 41467_2025_57063_MOESM3_ESM.zip › Source Data/Fig5.xlsx]

## Sheet: Fig5ab
102-potential	dQ/dV		108-potential	dQ/dV		114-potential	dQ/dV		120-potential	dQ/dV
3.3166	0.150011		3.10668	0.19852		3.15368	0.0968864		3.33988	0.126961
3.32754	0.201643		3.11974	0.262233		3.16627	0.133022		3.35059	0.167802
3.33848	0.271233		3.1328	0.353529		3.17886	0.186929		3.3613	0.229082
3.34943	0.307855		3.14587	0.405909		3.19145	0.215856		3.37201	0.268922
3.36037	0.344299		3.15893	0.457721		3.20404	0.238647		3.38272	0.305066
3.37131	0.381586		3.172	0.511066		3.21663	0.261626		3.39343	0.343934
3.38226	0.425723		3.18506	0.569904		3.22922	0.284512		3.40414	0.388038
3.3932	0.478747		3.19812	0.635999		3.24181	0.309916		3.41485	0.443582
3.40414	0.544255		3.21119	0.711182		3.2544	0.336671		3.42556	0.508965
3.41509	0.630455		3.22425	0.79671		3.26698	0.36517		3.43627	0.58276
3.42603	0.732776		3.23731	0.896873		3.27957	0.39817		3.44698	0.679641
3.43697	0.858821		3.25038	1.01285		3.29216	0.435322		3.4577	0.799773
3.44792	1.03602		3.26344	1.14061		3.30475	0.480649		3.46841	0.945348
3.45886	1.25176		3.27651	1.28258		3.31734	0.533413		3.47912	1.12603
3.4698	1.53731		3.28957	1.43862		3.32993	0.590593		3.48983	1.34214
3.48075	1.91119		3.30263	1.61391		3.34252	0.661221		3.50054	1.60825
3.49169	2.37371		3.3157	1.79915		3.35511	0.745758		3.51125	1.93985
3.50263	2.97379		3.32876	1.99574		3.3677	0.842431		3.52196	2.36625
3.51358	3.74485		3.34183	2.21665		3.38029	0.957053		3.53267	2.92421
3.52452	4.7975		3.35489	2.45631		3.39288	1.09656		3.54338	3.71784
3.53546	6.24291		3.36795	2.71784		3.40547	1.25818		3.55409	4.96651
3.54641	8.28821		3.38102	3.01634		3.41806	1.44708		3.5648	7.05989
3.55735	11.4006		3.39408	3.35177		3.43065	1.6775		3.57551	10.8795
3.56829	16.5007		3.40714	3.7121		3.44324	1.93672		3.58622	18.4853
3.57924	25.7136		3.42021	4.14503		3.45583	2.24621		3.59693	32.6754
3.59018	41.0702		3.43327	4.65574		3.46842	2.61107		3.60764	55.0276
3.60112	65.3778		3.44634	5.23894		3.48101	3.02888		3.61835	88.7294
3.61207	101.478		3.4594	5.96324		3.4936	3.53099		3.62906	132.354
3.62301	150.24		3.47246	6.85681		3.50619	4.12984		3.63978	179.009
3.63395	215.003		3.48553	8.00101		3.51878	4.81921		3.65049	219.097
3.6449	292.694		3.49859	9.70401		3.53137	5.74368		3.6612	256.371
3.65584	374.424		3.51166	12.3528		3.54396	6.96379		3.67191	307.436
3.66678	443.784		3.52472	16.7249		3.55655	8.73125		3.68262	375.537
3.67773	481.593		3.53778	24.6965		3.56914	11.4954		3.69333	441.639
3.68867	493.036		3.55085	38.9352		3.58173	16.2053		3.70404	488.564
3.69961	494.226		3.56391	63.2455		3.59432	24.2879		3.71475	503.988
3.71056	489.181		3.57697	100.127		3.60691	38.0783		3.72546	507.689
3.7215	483.834		3.59004	147.101		3.6195	58.7181		3.73617	502.007
3.73245	487.306		3.6031	201.051		3.63209	87.6785		3.74688	468.832
3.74339	483.227		3.61617	255.911		3.64468	125.736		3.75759	432.554
3.75433	462.747		3.62923	307.355		3.65727	172.755		3.7683	402.316
3.76528	442.877		3.64229	355.211		3.66986	231.107		3.77901	379.938
3.77622	430.453		3.65536	399.331		3.68245	304.967		3.78972	368.103
3.78716	419.048		3.66842	443.338		3.69504	392.225		3.80043	355.336
3.79811	403.808		3.68149	477.884		3.70763	477.902		3.81114	353.852
3.80905	383.864		3.69455	496		3.72022	542.532		3.82186	358.679
3.81999	364.507		3.70761	500.02		3.73281	575.836		3.83257	351.846
3.83094	343.261		3.72068	488.544		3.7454	575.366		3.84328	344.117
3.84188	313.355		3.73374	466.373		3.75799	548.147		3.85399	334.188
3.85282	283.378		3.7468	443.374		3.77058	511.788		3.8647	324.6
3.86377	256.949		3.75987	426.969		3.78317	476.745		3.87541	313.531
3.87471	236.02		3.77293	420.35		3.79576	450.693		3.88612	299.698
3.88565	219.888		3.786	419.483		3.80835	433.77		3.89683	289.454
3.8966	206.669		3.79906	414.935		3.82094	421.886		3.90754	281.688
3.90754	195.184		3.81212	401.379		3.83353	410.44		3.91825	274.258
3.91848	185.9		3.82519	378.982		3.84612	393.929		3.92896	266.559
3.92943	181.052		3.83825	349.823		3.85871	370.669		3.93967	260.683
3.94037	177.396		3.85132	319.598		3.8713	344.92		3.95038	253.362
3.95131	173.987		3.86438	291.538		3.88389	317.795		3.96109	251.581
3.96226	172.95		3.87744	267.042		3.89648	290.113		3.9718	253.103
3.9732	173.6		3.89051	248.743		3.90907	267.609		3.98251	257.266
3.98414	175.692		3.90357	234.942		3.92166	249.285		3.99322	260.045
3.99509	177.19		3.91663	224.687		3.93425	234.917		4.00394	256.395
4.00603	179.372		3.9297	218.243		3.94684	224.571		4.01465	262.234
4.01697	183.435		3.94276	214.64		3.95943	217.542		4.02536	266.746
4.02792	186.005		3.95583	212.929		3.97201	213.214		4.03607	265.992
4.03886	187.145		3.96889	213.609		3.9846	211.439		4.04678	266.873
4.0498	187.614		3.98195	216.242		3.99719	211.243		4.05749	264.025
4.06075	186.396		3.99502	220.262		4.00978	213.517		4.0682	259.454
4.07169	183.276		4.00808	224.661		4.02237	218.878		4.07891	254.183
4.08263	181.198		4.02115	228.78		4.03496	224.446		4.08962	252.101
4.09358	179.026		4.03421	230.788		4.04755	228.73		4.10033	248.909
4.10452	176.698		4.04727	230.675		4.06014	231.361		4.11104	242.895
4.11546	172.633		4.06034	227.826		4.07273	232.445		4.12175	242.956
4.12641	170.721		4.0734	222.849		4.08532	230.179		4.13246	242.891
4.13735	171.194		4.08646	217.325		4.09791	225.236		4.14317	242.634
4.14829	170.459		4.09953	211.403		4.1105	220.393		4.15388	244.918
4.15924	172.55		4.11259	207.367		4.12309	215.41		4.16459	248.306
4.17018	175.287		4.12566	205.593		4.13568	211.085		4.1753	251.958
4.18112	180.23		4.13872	205.968		4.14827	209.316		4.18602	262.986
4.19207	187.49		4.15178	209.176		4.16086	210.088		4.19673	276.208
4.20301	195.971		4.16485	216.073		4.17345	206.497		4.20744	281.163
4.21396	207.904		4.17791	227.387		4.18604	215.981		4.21815	286.782
4.2249	220.795		4.19098	244.773		4.19863	237.006		4.22886	288.599
4.23584	237.022		4.20404	269.711		4.21122	252.492		4.23957	283.732
4.24679	249.206		4.2171	297.962		4.22381	275.424		4.25028	274.322
4.25773	251.601		4.23017	317.771		4.2364	304.046		4.26099	261.621
4.26867	246.884		4.24323	316.316		4.24899	325.487		4.2717	249.778
4.27962	235.432		4.25629	293.993		4.26158	330.904		4.28241	242.36
4.29056	220.004		4.26936	262.779		4.27417	313.015		4.29312	236.828
4.3015	204.796		4.28242	232.307		4.28676	278.913		4.30383	231.087
4.31245	190.759		4.29549	207.674		4.29935	244.685		4.31454	226.834
4.32339	177		4.30855	188.597		4.31194	216.352		4.32525	223.134
4.33433	165.204		4.32161	173.155		4.32453	194.261		4.33596	220.324
4.34528	154.328		4.33468	161.155		4.33712	176.552		4.34667	216.779
4.35622	143.917		4.34774	151.106		4.34971	163.703		4.35738	213.279
4.36716	135.407		4.36081	142.575		4.3623	154.592		4.3681	210.116
4.37811	128.414		4.37387	135.511		4.37489	146.445		4.37881	205.784
4.38905	121.927		4.38693	130.032		4.38748	139.561		4.38952	198.103
4.39999	118.963		4.4	127.984		4.40007	136.464		4.40023	192.949
4.39188	-0.11147		4.3894	-0.947601		4.37725	-0.000469685		4.38684	-1.31966
4.37277	-2.1302		4.37032	-8.60828		4.35829	-0.0011522		4.36778	-8.90096
4.35366	-14.8576		4.35123	-28.5566		4.33933	-0.0438481		4.34872	-28.6393
4.33455	-39.2466		4.33215	-52.4751		4.32037	-0.624739		4.32966	-50.5603
4.31544	-66.3265		4.31306	-75.4797		4.3014	-8.19296		4.3106	-68.5468
4.29633	-93.8467		4.29398	-98.3756		4.28244	-29.9754		4.29154	-84.6673
4.27722	-122.795		4.27489	-123.257		4.26348	-61.5697		4.27249	-100.512
4.25811	-153.782		4.25581	-152.741		4.24452	-95.2725		4.25343	-117.028
4.239	-184.607		4.23672	-190.85		4.22555	-131.149		4.23437	-136.217
4.21989	-206.202		4.21764	-236.821		4.20659	-174.702		4.21531	-160.18
4.20078	-206.991		4.19855	-264.452		4.18763	-229.688		4.19625	-183.568
4.18167	-188.871		4.17947	-248.965		4.16867	-270.294		4.17719	-191.905
4.16256	-166.024		4.16038	-209.497		4.1497	-262.409		4.15813	-183.253
4.14345	-148.323		4.1413	-177.65		4.13074	-222.081		4.13907	-169.624
4.12434	-138.151		4.12221	-160.033		4.11178	-186.009		4.12001	-158.897
4.10523	-134.293		4.10313	-152.262		4.09282	-165.446		4.10095	-152.49
4.08612	-135.004		4.08404	-152.571		4.07385	-156.933		4.08189	-150.507
4.06701	-139.257		4.06496	-158.59		4.05489	-157.062		4.06283	-153.308
4.0479	-145.658		4.04587	-167.808		4.03593	-163.647		4.04377	-159.568
4.02879	-152.091		4.02679	-177.825		4.01697	-174.465		4.02472	-167.87
4.00968	-156.211		4.0077	-185.229		3.998	-185.454		4.00566	-177.917
3.99057	-156.705		3.98862	-186.875		3.97904	-192.427		3.9866	-184.526
3.97146	-153.909		3.96953	-182.831		3.96008	-192.815		3.96754	-186.778
3.95236	-148.936		3.95045	-176.335		3.94112	-188.213		3.94848	-188.507
3.93325	-144.637		3.93136	-170.979		3.92215	-182.083		3.92942	-188.885
3.91414	-142.898		3.91228	-168.799		3.90319	-177.84		3.91036	-190.316
3.89503	-144.354		3.89319	-170.286		3.88423	-177.591		3.8913	-195.651
3.87592	-148.522		3.87411	-175.981		3.86527	-181.621		3.87224	-203.991
3.85681	-156.78		3.85502	-186.396		3.8463	-190.079		3.85318	-215.793
3.8377	-170.315		3.83594	-203.555		3.82734	-203.938		3.83412	-231.715
3.81859	-189.521		3.81685	-229.366		3.80838	-225.844		3.81506	-251.711
3.79948	-217.43		3.79777	-262.974		3.78942	-256.936		3.796	-270.955
3.78037	-250.277		3.77868	-300.203		3.77045	-293.419		3.77695	-288.785
3.76126	-282.793		3.7596	-331.989		3.75149	-328.088		3.75789	-304.606
3.74215	-309.561		3.74051	-351.073		3.73253	-350.99		3.73883	-312.453
3.72304	-323.874		3.72143	-355.219		3.71357	-357.425		3.71977	-311.09
3.70393	-326.883		3.70234	-349.883		3.6946	-351.702		3.70071	-305.588
3.68482	-321.518		3.68326	-343.48		3.67564	-337.946		3.68165	-298.129
3.66571	-309.813		3.66417	-333.691		3.65668	-320.021		3.66259	-285.169
3.6466	-293.276		3.64509	-318.104		3.63772	-298.133		3.64353	-269.337
3.62749	-270.638		3.626	-297.259		3.61875	-270.643		3.62447	-251.382
3.60838	-241.607		3.60692	-270.513		3.59979	-238.44		3.60541	-228.135
3.58927	-208.961		3.58783	-241.142		3.58083	-204.982		3.58635	-200.866
3.57016	-176.607		3.56875	-210.532		3.56187	-175.739		3.56729	-174.243
3.55105	-148.484		3.54966	-179.843		3.5429	-153.419		3.54823	-150.335
3.53194	-126.022		3.53058	-150.401		3.52394	-137.112		3.52918	-130.518
3.51283	-108.209		3.51149	-123.516		3.50498	-123.887		3.51012	-113.248
3.49372	-94.0752		3.49241	-100.901		3.48602	-111.945		3.49106	-97.3327
3.47461	-82.607		3.47332	-82.6702		3.46705	-101.152		3.472	-84.201
3.4555	-72.9551		3.45424	-68.5987		3.44809	-91.2446		3.45294	-73.9835
3.43639	-64.4444		3.43515	-57.6195		3.42913	-81.8857		3.43388	-65.902
3.41728	-57.1538		3.41607	-49.0116		3.41017	-73.5884		3.41482	-59.1247
3.39817	-50.6807		3.39698	-42.4129		3.3912	-66.3006		3.39576	-53.5277
3.37906	-44.948		3.3779	-37.2618		3.37224	-59.7462		3.3767	-48.891
3.35996	-40.0916		3.35881	-33.1113		3.35328	-54.2379		3.35764	-45.0219
3.34085	-35.8004		3.33973	-29.9022		3.33432	-49.4624		3.33858	-42.0815
3.32174	-32.3248		3.32064	-27.387		3.31535	-45.4644		3.31952	-39.6858
3.30263	-29.384		3.30155	-25.4053		3.29639	-42.0491		3.30047	-37.4932
3.28352	-26.917		3.28247	-23.861		3.27743	-38.9691		3.28141	-35.609
3.26441	-24.9881		3.26338	-22.5945		3.25847	-36.3194		3.26235	-34.0228
3.2453	-23.491		3.2443	-21.5619		3.2395	-34.1059		3.24329	-32.7314
3.22619	-22.1869		3.22521	-20.8376		3.22054	-32.2987		3.22423	-31.6352
3.20708	-21.1824		3.20613	-20.3385		3.20158	-30.7428		3.20517	-30.6882
3.18797	-20.4473		3.18704	-20.0414		3.18262	-29.4284		3.18611	-29.9618
3.16886	-19.8334		3.16796	-19.9015		3.16365	-28.3382		3.16705	-29.3712
3.14975	-19.3757		3.14887	-19.9101		3.14469	-27.4098		3.14799	-28.8623
3.13064	-19.0479		3.12979	-20.1244		3.12573	-26.8025		3.12893	-28.5786
3.11153	-18.8725		3.1107	-20.4072		3.10676	-26.4286		3.10987	-28.4317
3.09242	-18.7424		3.09162	-20.722		3.0878	-26.1671		3.09081	-28.588
3.07331	-18.5886		3.07253	-21.0978		3.06884	-25.9081		3.07175	-28.9082
3.0542	-18.4918		3.05345	-21.507		3.04988	-25.8326		3.0527	-29.5905
3.03509	-18.3081		3.03436	-21.8482		3.03091	-25.9569		3.03364	-30.9566
3.01598	-18.0482		3.01528	-22.1017		3.01195	-26.019		3.01458	-32.7414
2.99687	-17.7957		2.99619	-22.2781		2.99299	-26.1513		2.99552	-35.5018
2.97776	-17.4686		2.97711	-22.3884		2.97403	-26.3424		2.97646	-39.2661
2.95865	-17.2128		2.95802	-22.5226		2.95506	-26.641		2.9574	-43.7991
2.93954	-16.96		2.93894	-22.6972		2.9361	-27.0284		2.93834	-48.9245
2.92043	-16.6714		2.91985	-22.9397		2.91714	-27.4322		2.91928	-53.9099
2.90132	-16.4782		2.90077	-23.3783		2.89818	-28.0656		2.90022	-58.1387
2.88221	-16.3715		2.88168	-24.0097		2.87921	-28.8127		2.88116	-60.7004
2.8631	-16.374		2.8626	-24.8465		2.86025	-29.7179		2.8621	-61.358
2.84399	-16.4234		2.84351	-25.8074		2.84129	-30.7844		2.84304	-60.4197
2.82488	-16.4909		2.82443	-26.7906		2.82233	-32.0819		2.82398	-57.8542
2.80577	-16.6757		2.80534	-27.4405		2.80336	-33.564		2.80493	-54.2318
2.78666	-16.8861		2.78626	-27.6295		2.7844	-34.9553		2.78587	-50.1041
2.76756	-17.0572		2.76717	-27.6456		2.76544	-36.4118		2.76681	-46.0184
2.74845	-17.2941		2.74809	-27.4091		2.74648	-37.6556		2.74775	-42.2257
2.72934	-17.584		2.729	-27.0765		2.72751	-38.7091		2.72869	-38.6349
2.71023	-17.8139		2.70992	-26.758		2.70855	-39.3836		2.70963	-35.4569
2.69112	-18.0636		2.69083	-26.3146		2.68959	-39.4259		2.69057	-32.7039
2.67201	-18.2951		2.67175	-25.8225		2.67063	-39.0582		2.67151	-30.2587
2.6529	-18.5162		2.65266	-25.3236		2.65166	-38.4884		2.65245	-28.1569
2.63379	-18.752		2.63358	-24.7511		2.6327	-37.6142		2.63339	-26.2928
2.61468	-18.9492		2.61449	-24.1466		2.61374	-36.2235		2.61433	-24.6445
2.59557	-19.0993		2.59541	-23.5322		2.59478	-34.721		2.59527	-23.237
2.57646	-19.2033		2.57632	-22.9509		2.57581	-33.2266		2.57622	-21.9615
2.55735	-19.303		2.55724	-22.3935		2.55685	-31.6541		2.55716	-20.8413
2.53824	-19.3654		2.53815	-21.7937		2.53789	-30.0588		2.5381	-19.8747
2.51913	-19.5607		2.51907	-21.3614		2.51893	-28.612		2.51904	-19.1033
2.50002	-19.7358		2.49998	-21.2336		2.49996	-27.96		2.49998	-18.7664

## Sheet: Fig5c
x-axis	Ewe/V		2 Theta	Intensity
0	3.09535		0.5496	16019.8	16064.4	15874.8	15993.5	16168.7	15832.5	16110.8	15970.9	15847.4	15726.9	16126.6	15590.2	15929.2	15822.9	15973.1	15985.7	16099.3	15925.6	15817.9	15944.4	15850.9	15704.4	16108.6	15964.4	16136	15681.1	15809.1	15747.5	15965.5	15945.1	15880.4	15853	15779.2	15856.8	15808	15962.9	15930.6	15768.9	15921.9	16020.1	15985.3	15898.4	16140.3	16061.9	15991.7	15804.7
0.000277778	3.09522		0.5556	15512.7	15714.1	15441.3	15381.6	15518.2	15576.2	15539.6	15670.2	15539.3	15329.6	15387	15489.7	15428.6	15626.6	15436.5	15483.9	15655.1	15548.9	15408.6	15509.7	15162.1	15396.2	15407.3	15680.9	15520.4	15362.9	15434.5	15397.6	15531.7	15519.4	15499.8	15515	15422.4	15341.2	15296	15443.5	15299	15481.1	15531.5	15297.3	15685.5	15187.7	15665.4	15503.3	15924.7	15338.1
0.000555556	3.09539		0.5616	15463.8	15944.7	15702.8	15736.8	16130.9	15864	15817.5	15838.8	15919.1	15639.3	15811.5	15806.6	15648.2	16050.1	15765.3	15816.3	15930	15437.1	15822.9	15745.6	15723.5	15645.8	15773.4	15588.3	15711.8	15875.4	15743.2	15572.6	15715.8	15718.1	15589.2	15697.2	15610.1	15803.9	15459	15613.9	15628.7	15844.6	15883.1	15718	15940.6	15847.6	15823.9	15802	15839.5	15819.4
0.000833333	3.0953		0.5676	16197.7	16299.2	16260.3	16198.8	16311.3	16276.7	16441.5	16247.9	16000.6	16126.2	16230.7	16138.9	16387.3	16294.2	16212.9	16453.1	16238.7	16259.6	16224.5	16306.5	16093.9	16312.7	16357.2	16195.6	16243.4	16092.6	16241.2	16008.3	16160	16141.6	15929.9	16396.2	16067.6	16230.5	15993.2	16280.6	15913.2	16203.5	16327.3	16163.3	16288.6	16204.2	16060.4	16313	16411	16145.6
0.00111111	3.0952		0.5736	16102.3	16158.1	15981.3	16171.9	16151.2	16126.5	16035.9	16088.2	16241.8	15895.8	16106.9	16169.7	16033.1	16386.8	16135.5	16067.7	16123.2	16045.5	15870.2	15982.3	16092.7	16173.8	16137.2	15797.9	15897.4	16017.8	15973.2	15889.9	15809.3	15789.1	16127.5	15927.5	15976.8	16171.5	15948.6	15972.3	15658.8	15923.6	16274.3	16087.5	16295.2	15848.7	15852.7	16127.3	16152.7	16200.3
0.00138889	3.09518		0.5796	16331.8	16191.4	16137.8	16026.5	16407.9	16427.9	16544.2	16215.5	16214.4	16295.9	16442.5	16012.7	16141.6	16100.9	16100.9	16315.7	16337.4	16045.5	16067.5	16327.6	16058	15949.3	16128.7	15995.6	16114.6	15947	16276.9	16191.7	16383.7	16239.8	16246.9	16385.2	16094.6	16432.5	16124.6	15996.6	16072.8	16003.6	16259.2	15956.5	16086.2	15710.5	16331.8	15896.1	16138.6	15939
0.00166667	3.09535		0.5856	16089.2	16267.6	16016.7	15937.5	16122.4	16034	16270.7	16043.8	16233.3	16007.4	16138.3	15984.6	16213.9	16059.1	16072.4	15875.3	15929.4	16205.5	15802.6	15771.5	15889.2	15954.5	16116.8	16059.6	15880.2	15659.4	16040.9	15521	16103.3	16109.4	15890.1	16055.5	16013.1	15909.6	16012.3	16035.1	15995.5	16072.4	16282.1	16099.9	15915.7	15926.9	15965.1	16121	16062.1	15760.8
0.00194444	3.09528		0.5916	16311.7	16411.7	16273.2	16403.7	16423.9	16441.9	16426.8	16287	16333.1	16130.8	16327.9	16228.8	16341.6	16371.4	16398.7	16296.4	16588.3	16281.2	16164.6	16335.7	16405.9	16316.4	16506.4	16256.4	16275.5	16363.6	16134.8	15987.1	16346.7	16385.1	15946.1	16381.2	16226	16341.5	16003.2	16126.1	16015.9	16306.8	16387.9	16312.8	16364	16231	16381.8	16317.2	16449.4	16262.3
0.00222222	3.0952		0.5976	16729.8	16694.4	16677.9	16769.3	16948.4	16987.7	16906.4	16619.3	16962.4	16729.6	16972.1	16607.8	16721.6	16545.2	16567.9	17014	16683.9	16579.3	16709.6	16790.8	16718.3	16746.6	16756.6	16637.7	17008.2	16487	16654.7	16568.1	16618	16946.8	16579.4	16699.6	16868	16601.7	16460.7	16611.1	16552.9	16766.7	16838.2	16764.7	16838.5	16740.5	17053	16588	16688.7	16832.3
0.0025	3.09533		0.6036	16725.6	16802.5	16726.2	16650.9	17089	16802	16978.1	16707.9	16752.7	16603.9	17015.2	16700.4	16781.9	17214.6	16729.9	16894.2	16905.7	17135.6	16827.8	16819.9	16693.7	16871.9	16954.7	16681.7	16708.2	16616.6	17227.3	16834.7	16801.2	17029.7	16652.9	17043.7	16680.6	16856.6	16652.9	16917.7	16537.6	16905.1	16876.5	16753.8	17013.3	16679.6	16997.3	16623.7	17037.8	16865.4
0.00277778	3.0952		0.6096	16571.2	16354.7	16483.1	16438.2	16505.7	16376.4	16895.5	16435.5	16701.4	16529.6	16751.4	16325.2	16472.6	16533.8	16547.4	16579.2	16428.7	16408.2	16207.7	16675.9	16592.6	16578	16537.6	16430.4	16335.7	16405.8	16272.6	16341.5	16316.8	16533	16395.7	16589	16170.2	16615.1	16162.6	16461.4	16593.5	16442.4	16670.1	16306.6	16423.8	16591.2	16241.8	16174.9	16409.9	16260.2
0.00305556	3.09535		0.6156	16828.6	17191.2	16930.1	17134.4	17284.9	17231.2	17110.3	16917.8	17170.3	16678.8	17099.8	16887.6	17300.5	16929.8	17002.1	17193.2	17028	17044.2	16805.4	16948	17035.7	17016.7	16971.3	16930.4	17041.9	16924.9	17013.7	17017.3	17273	17243.7	17088.7	17085.5	16737.2	16892.5	16869.9	17010.7	16807.9	17118	17380.7	17028.8	17001.7	16907.5	17128.3	16964.8	17191.6	17071.4
0.00333333	3.09524		0.6216	16976.3	17262.3	16909.3	17180.1	17138.5	17141	17130.5	17053	17100	17108.4	17156.5	17020	17134.3	17067.6	16895.5	17257.1	17251.1	17083.5	17041.1	17190	17031.2	17145.8	17283.8	17011	17064.4	17029.9	17180.4	16953.2	17088.4	17048.2	17100.3	17050.5	16833.3	17088.9	17011.3	17115.2	17025.6	17030.7	17150.3	17162.4	17201	16978.9	17272.1	16955.8	17213.4	17003.9
0.00361111	3.09518		0.6276	16852.2	17151.2	16897.7	16991.7	17555.7	17120.3	17098.8	17110.8	17137.4	16971.2	16979.1	17018.7	17125.2	17100.2	17121.9	16942.3	16991.7	17215.1	17108.5	16952.3	17068.8	17006.4	17172.5	16961.3	17014.7	16680.7	16805.3	16606.8	17085.4	17105.3	16900.8	17157.1	17098.9	17096.8	16715.3	16823.9	16747.9	17056.5	16868.5	17242.9	17080.4	17000.2	17024.6	16994.3	17199.5	17017
0.00388889	3.0952		0.6336	16937.6	17269.7	16994.3	17211.2	17588.3	17211	17164.6	17104.8	17064.5	17216.2	17098.3	17103.6	17336.9	16959.9	17060.7	17072.3	17306.3	17112.5	16900.4	17141.3	17118	17263.6	17064.5	17184.9	17073.5	17343.8	17405.6	16767	17313.8	17320.9	16930.5	17075.4	16963.5	17204.3	17037.8	17066.3	16976.5	17065.6	17292.4	16950.4	17145.4	17050.4	17095.7	16997.2	17106.7	17160.8
0.00416667	3.09528		0.6396	17524.5	17547.3	17349.6	17217.5	17514.4	17444.7	17557.4	17434.1	17310.9	17280.3	17391.3	17303.5	17460.5	17656.7	17261.1	17414	17346.7	17434	17055.5	17286.8	17516.6	17243.2	17275.7	17182.1	17255.4	17038.5	17157.8	17209.6	17123.5	17134.7	17082.1	17119.1	16993.9	17151.6	17078.1	17099.1	16968.9	17348.3	17442.8	17227.7	17125.4	17042.9	17242.7	17139.9	17347.9	17189.4
0.00444444	3.09518		0.6456	17094.1	17599.3	17200.1	17202.4	17651.5	17456.1	17306.6	17433.8	17328.6	17465.2	17506.4	17256.8	17201.3	17565.8	17145.1	17363.9	17182.4	17331.2	17325.1	17125.9	17254.7	17273.8	17417.6	17177.8	17242.1	17116.7	17165.3	16950.2	17393.8	17313.1	17073.3	17355.2	17079.2	17113.3	17209.9	17113.6	16982	17175.5	17346.8	17107.1	17100.8	17183.6	17388.4	17306.6	17377.2	17493.7
0.00472222	3.09518		0.6516	17583.6	17620.5	17546.4	17412.9	17690.3	17681.3	17632.2	17470.8	17500.5	17435.7	17588.7	17446.9	17587.3	17749.6	17490	17697.3	17627	17640.8	17529.5	17696	17580.7	17460.7	17604.5	17745.2	17721.2	17362.6	17513.9	17189.7	17367.3	17527.8	17526.8	17608.1	17376.7	17448.4	17420.1	17598.9	17508.9	17352	17608.4	17661.5	17635.3	17316.6	17570	17533.6	17714.8	17614.5
0.005	3.09526		0.6576	17642.8	17772.7	17532.5	17372.4	17556.5	17637.5	17709.7	17661.3	17545.9	17609	17677.5	17337.6	17779.1	17798.1	17579.7	17508.4	17495.9	17738.5	17412.7	17495.8	17596	17433.9	17636	17484.1	17577.9	17222.3	17366.5	17514.9	17368.5	17639	17178.4	17331.4	17347.6	17337.6	17246.5	17867.4	17554.9	17528.3	17898.8	17477.7	17531.7	17211.9	17434.4	17508.7	17706	17448.2
0.00527778	3.09535		0.6636	17770.6	17735	17830.4	17743.2	17925.5	17875.1	18115	17719.7	17938.7	17769.6	17877.7	17861.4	17958.9	17813.1	17785.3	17894.2	18071.6	17933.5	17736.1	17810.8	17663.6	17735.7	18118.5	17672.1	17694.3	17560.7	17583.9	17409.2	17723.8	18035.7	17628.3	17885.5	17714	17703.3	17310.8	17795.8	17491.1	17718.4	17760.6	17814.5	17551.8	17507.9	17612.4	17693.4	17880.5	17774.8
0.00555556	3.09524		0.6696	17729.9	17740.1	17401.2	17665.1	17804.2	17905.5	18046.7	17816.1	17758.8	17639.3	17803.6	17538.5	17764.4	17921.7	17466.6	17907.1	17735.8	17724.6	17772.1	17685.6	17343.8	17699.1	17669.4	17663.9	17703.5	17470.4	17739.6	17307.9	17526.9	17633.6	17361.6	17780	17547.6	17484.8	17606.1	17625.4	17469.5	17599.9	17636.1	17553.1	17690.8	17481.8	17859.4	17592.2	17741.7	17527.3
0.00583333	3.09532		0.6756	18101.4	18006.7	17883	17806.2	18135.1	18133.1	18302.1	18036.1	18256.6	17888.4	18431.9	18138	18015.2	18390.3	18039.7	18043.7	17991.8	18286.2	18093.9	18020.9	17933.5	17748.4	18259.7	18177	17953.9	17769.4	18025.2	17707.1	18009.3	17941.6	17793	17987.8	17972.1	17942.1	17536.9	17889.4	17644.6	17880.7	17920.1	18070.7	18019.1	17867.9	17992.6	18011	17976.4	17887.5
0.00611111	3.09524		0.6816	17577.1	17810.3	17930.9	17651.6	17888	17675.7	17884.8	17790	17736.2	17637.7	17982.8	17563.8	17595.8	17839	17722.4	17968.5	17849.7	17905.3	17559.3	17770.8	17646.8	17682	17625	17388.1	17542.8	17665.6	17526.2	17358.8	17536.8	17745.3	17533.6	17609.8	17339.3	17584.3	17242.9	17559.7	17442.7	17624.2	17881.9	17594.7	17792	17601.1	17745.5	17587.6	17655	17844.7
0.00638889	3.09532		0.6876	18008.3	17870.7	18027.3	18253.3	18217.5	18415.5	18368.5	18271.6	18323.1	18049.1	18226	18031.4	18001.9	18074.8	18145.4	18454.9	18297.6	18255.2	18018.1	18162	18043.5	18173.8	18133.1	17828.3	17948.6	17976.8	17882.6	17722	17897.9	17890.2	18004.9	18117	17807.9	17889.5	17908.9	17958.3	17697	17924.9	18390	18044.3	18130.6	18158	18123.1	18129.5	18164.5	18057.9
0.00666667	3.09528		0.6936	17093.9	17355.2	17426.2	17425.5	17480.4	17499.9	17371.2	17415.6	17521.9	17519.8	17397.3	17368.3	17421.4	17440.3	17265.9	17470	17520.9	17426.4	17228.9	17127.8	17167.5	17414.8	17668.2	17092.7	17346.6	17404	17287.1	17218.3	17433.3	17433.7	17201.6	17442.7	17061.3	17315.3	17074.9	17354	17066.6	17165.9	17519.5	17257.1	17237	17257.4	17136.7	17431.1	17587.5	17531.7
0.00694444	3.0952		0.6996	17573.3	17602.2	17547.2	17357.7	17675.8	17746.9	17855.6	17726.2	17883.7	17351.8	17502.2	17683.5	17723.3	17628.6	17277.1	17601.2	17731.7	17636.3	17663.7	17620.2	17723.6	17722.6	17724.7	17473.2	17830.7	17283.8	17443.7	17441.6	17597.9	17542.9	17210.3	17293	17271.6	17506.7	17046.2	17634.5	17223.6	17380.9	17533.5	17844.3	17375.4	17239.9	17529.2	17363.4	17652.3	17477
0.00722222	3.09528		0.7056	17446.5	17636.5	17392.3	17576.5	17828.8	17538.5	17500.7	17762.2	17900.7	17679.9	17784.5	17700.4	17724.5	17822	17568.4	17793.5	17658	17913.2	17561.2	17574.2	17389.8	17485.2	17392	17401.5	17560.7	17355.1	17653.9	17336.8	17290.3	17324.5	17313	17421	17094.4	17358.9	17311.9	17391.8	17394	17323.5	17515.7	17449.7	17417.4	17156.9	17553.2	17684.5	17735.5	17778.5
0.0075	3.09522		0.7116	17333	17615.8	17478.3	17385.1	17732.4	17607.9	17817.9	17609.9	17766.3	17770.9	17854.6	17548.8	17876.1	17761	17586.9	17676.7	17645.7	17603	17445.2	17531.3	17373.2	17490.2	17627.3	17518.6	17489.6	17517.9	17707.4	17231.3	17634.6	17445	17224.7	17512.1	17366.1	17348.8	17380.4	17571.9	17282	17390.4	17645.6	17553	17625	17501.9	17577.9	17494.1	17675.4	17531.1
0.00777778	3.09528		0.7176	17134.2	17426	17268.2	16847.5	17625.1	17339.4	17501.4	17587.6	17508.9	17514.6	17728.3	17457.9	17371.1	17402.1	17320.2	17384.5	17553	17576.7	17155.5	17384.8	17253.6	16968.1	17344.9	17317.7	17188	17203.5	17311.9	16857.1	17359.4	17363.7	16961	17194.9	17047	17032	16909.6	17275.5	16701.5	17488.3	17713	17349.9	17572.7	17253.4	17164.5	17546.9	17553.1	17361.7
0.00805556	3.0953		0.7236	16556.4	17256.9	17282.7	16929.4	17258.5	17292.6	17278.8	17080.3	17134.4	17196.8	17131.3	17286.6	17436.6	17297.8	17264.7	17326.5	17184.5	17272.1	17033.9	17184.7	17024.2	17240	17025.7	17010.6	17117.1	17038.4	17325.1	16823.4	17041.1	16989.6	16746.2	16868.3	16876.4	16850.7	16670.7	16849.2	16834.7	17209.9	17325.9	16814.2	17117.4	16902.8	17061.4	17071.2	17345.6	17226.5
0.00833333	3.0952		0.7296	17102.8	17424.4	17371.9	17042.1	17678.8	17416	17502.9	17366.3	17330.5	17417.2	17524.9	17245.9	17164	17179	17420.5	17277.9	17299.8	17227.5	17268.4	17327.9	17252.6	17423.2	17626.5	17164	17294.7	17410.4	17172.9	16924.6	17479.7	17469.3	16895.4	16813.1	17044.9	17111.2	16926.6	17096.9	17026.7	17152.9	17299.8	17345.2	17359.4	16943.2	17350.2	17135.6	17495.4	17722.9
0.00861111	3.09516		0.7356	17161.1	17577.2	17326.9	17158.8	17571.3	17299.8	17516.3	17388.5	17376.1	17568.7	17471.2	17327	17767.4	17787.7	17371.3	17485	17398	17624.9	17142.9	17557	17293.5	17332.6	17286.7	17229	17293	17323.6	17515.9	17140.7	17337.1	17298.5	17151.3	17226.2	17159.7	17150.9	16940.3	17256.2	17150.5	17058.2	17447.3	17452.2	17504.6	17166.7	17372.2	17379.7	17611.2	17579.4
0.00888889	3.09528		0.7416	17139.7	17202.8	17510.5	16950	17487.9	17516.6	17412.7	17505.9	17349.4	17381.1	17625.8	17328	17387.7	17685.6	17144	17467.3	17347.2	17707.3	17412.7	17469.6	17372	17240.5	17454.2	17374	17282.9	17119	17582.7	16996.6	17337.2	17258.8	16810.3	17029.4	16875	17135.3	16841.2	17165.6	16881.4	17074.2	17594.5	17122	17327.2	17129.4	17054.7	17055.5	17360	17471.1
0.00916667	3.09533		0.7476	17041.2	17604.5	17409.1	16986.5	17562.3	17351.7	17390.3	17338	17424.6	17329	17575.5	17491.6	17268.2	17565.5	17360.2	17418.8	17446.7	17363.7	17309.8	17438.9	17019.3	17135.5	17270.7	17055.9	17012.9	17107	17122.6	16818.3	17306.2	17158.7	16790.8	17039.7	16623.9	17231.4	16832.5	17247.7	16924.2	17149.7	17349.7	17413.8	17128.4	17011.1	17022.1	17601.8	17241.5	17539.1
0.00944444	3.09533		0.7536	16887.4	17382.6	17374	16999.1	17698.8	17300.8	17423.5	17304	17434.9	17145.6	17275.4	17530.4	17621.6	17328.9	17368.7	17470.7	17319.1	17309.8	17106.7	17233.4	17174	17296.2	17174.6	17023.8	17325.4	17135	17115	17120.6	17118.9	17216.3	17085.1	17137.2	17021.7	17075	17257.2	17105.1	16920.2	17152	17290.9	17245	17391	16973.2	17143.4	17241.3	17288	17416.2
0.00972222	3.09518		0.7596	16537.7	16817.9	16717.6	16659.9	17076.9	16750.3	17294.4	16969.5	16737.9	16496	16716	16855.7	16828.1	17071.1	16829.8	16775.5	17067.8	16702.1	16768.9	16814.3	16775.9	16331.5	16614.7	16454.7	16729.4	16725.3	16577.1	16269.9	16700.2	16696.8	16411.4	16614.1	16335.3	16580.6	16483.3	16544.5	16585.1	16561.6	16730.5	16657.2	16849.1	16731.6	17072.7	16674.3	17047	16682.9
0.01	3.0953		0.7656	16761.1	16995.7	16937.5	16746.5	17105.3	16919.6	17132.4	17153.3	17118.3	17095.6	17259.2	16934.6	17053	17125.9	16903.5	17037	17046.6	17055.5	16782.8	16970	16909.3	16893.4	16907.4	16731.9	16856.9	16783.8	17097.5	16642.6	16753.1	16915.7	16559.7	16804.9	16556.8	16877.4	16675.6	16635.3	16671.8	16879.2	16914.2	16758	17017.8	16783.2	16968.1	17011.9	17146.9	16967.2
0.0102778	3.09526		0.7716	17069.6	17214	16934	16625.2	16793.4	16553.9	17064.1	17100.7	17079.8	17065.4	16798.2	16961.2	17031.1	17127.8	17172	17146.9	16897.1	16971.3	16916.1	16955.2	16875.6	16895.4	17139.8	16932.3	16835.9	16871.8	16881.5	16500.5	17159.6	16740.8	16626.1	16670.8	16764.1	16596.7	16916.3	16728.2	16661.3	16882.7	17153.3	16940.8	16805.4	16859.2	16950.5	16882.1	17131.2	17072.3
0.0105556	3.09522		0.7776	16842.1	17154.8	17105.3	16920.6	17139.6	17154.2	16958	16910.9	17117.9	17035.9	17256	16939.2	17364.2	17299.9	17084.2	17123	16679.2	17201.1	16999.9	16959.1	16882.4	17083.8	16979.5	16776.2	16862.4	16834.5	16923.7	16705.2	16926.5	17020.6	16485.8	16814.7	16819.9	17088.4	17037.9	16969.4	16850.2	16900.1	17352.2	16861.3	17202.2	16998	17138.4	16979	17195	17261.6
0.0108333	3.0953		0.7836	16812	16737.6	17019.2	16465.2	17082.2	16585.9	16776.2	16853.6	16689.1	16903.4	17085.1	16841.9	16936.5	16952.4	16836.5	16974.6	17020.3	16711.9	16897.3	16833.9	16607.5	16856.3	16770.7	16788.7	16591.6	16480.9	16807	16504.8	16619.3	16745.9	16490.3	16384	16330.8	16505.9	16316	16777.6	16254.5	16786.1	16748	16526	16843.2	16522.5	16942.1	16893.3	17087.7	16799.4
0.0111111	3.09543		0.7896	16276.4	16739.1	16772.3	16374.1	16811.7	16633	16984.6	16832.7	16855.6	16891.1	17042.8	16681.7	16803.2	16987.3	16396.3	17030.2	16634.4	16737.7	16511.3	16775.4	16563	16627.2	16718	16648.1	16473.2	16369.7	16532.7	16393.4	16697.9	16812.1	16444.8	16310.8	16409.7	16447.3	16395	16499.6	16260.5	16330.5	16683.6	16518.9	16733.9	16488.6	16776.8	16626.9	17302.7	16579.9
0.0113889	3.09524		0.7956	16484	16760.8	16597.4	16405.4	16883.3	16691.8	16919.4	16781.3	16934.1	16614.1	16836.1	16663.7	16725.3	16903.7	16626.6	16641.9	16894.1	16887.1	16875.7	16742.3	16573.1	16760.7	16777.1	16668	16553.8	16634.1	16647.3	16355.6	16522.2	16715.4	16246.1	16538.8	16314.6	16427.8	16422.7	16584.5	16274.9	16602.5	16735.1	16549.4	16618.8	16559.3	16645.2	16527.6	16756.1	16720.8
0.0116667	3.0953		0.8016	16418.8	16445.9	16648.8	16193.3	16621.4	16345.7	16788.5	16520.8	16599.5	16540.2	16845.7	16470.3	16823.4	16908.9	16458	16441	16629.4	16454.4	16338.6	16635	16308.8	16171.1	16520.6	16330.9	16354.3	16379.4	16488.7	16147.6	16346.8	16306.5	16118.4	16149.9	16182	16076.9	15955.9	16287.9	16149.4	16383.1	16541	16277.4	16415.8	16378.7	16463.9	16319.6	16827.3	16622.9
0.0119444	3.09528		0.8076	16371.3	16488.9	16505.3	16286	16574.2	16314.8	16592.6	16515.2	16584.2	16763.4	16501.4	16358.9	16819.4	16765.1	16379.6	16604.4	16501.2	16714.3	16651.9	16556.7	16482.7	16354	16664.4	16620.1	16323.5	16216.3	16376.4	16313.3	16461.5	16514.3	16235.8	16173	16542.6	16433.9	16504.8	16670.3	16314.1	16626.5	16585.6	16337.4	16581.1	16345.1	16519.1	16208.3	16588.3	16607.4
0.0122222	3.09535		0.8136	16239.4	16321.3	16224.7	16122.3	16297.2	16277.5	16328.6	16480	16308.1	16262.1	16633.7	16314.8	16587	16657.6	16227.6	16326.4	16134.7	16237.1	16312.7	16448.1	16337.6	16280.6	16542.2	16079.9	16255	16048.3	16101.3	16109.4	16326.1	16299.5	15953.8	16291.4	15998.9	16082.3	15822.8	16403.8	16108.1	16232.6	16249.9	16213.4	16476.7	16316	16406.4	16440.9	16366.6	16445.8
0.0125	3.09537		0.8196	16302.2	16405.1	16332.7	16337.1	16697.1	16935.1	16702.5	16291.7	16724.1	16611	16657.9	16437.5	16700.5	16552.8	16381.3	16402.2	16705.3	16914.2	16248	16404.7	16239.1	16359.9	16284.3	16482.6	16311.7	16346.6	16491.8	16002.4	16519.5	16283.8	16234.4	16417.4	15942	16408.4	16272.4	16297.2	16199.6	16168.9	16522.1	16449.1	16381.1	16538.4	16295.6	16340.7	16741.3	16445.9
0.0127778	3.09528		0.8256	16425.9	16833.4	16618.1	16229.2	16745.6	16711	16820.7	16612.9	16709.3	16837.5	17019.9	16644.4	16823.5	16808.6	16430.9	16692.3	16497.1	16727.4	16605.2	16674.9	16443.1	16560.6	16639.1	16650.1	16454.4	16564.9	16688.9	16384.9	16675.4	16547.4	16413.8	16413.7	16328.5	16468.6	16410.5	16660.4	16458.8	16408.8	16621.7	16690.4	16657.6	16452	16664.4	16744.8	16851.2	16756.3
0.0130556	3.09524		0.8316	15996.9	16098.3	16014.1	15865.3	16196.5	16306.1	16208.6	16212.4	16155.2	16085	16408.3	16297.2	16370.7	16303.7	16239.8	16262.4	16175.3	16267.8	16061.4	16066.4	16155.1	15890.7	16239.6	15948.7	16070.1	16150.7	15837	15666.1	15891.7	16369.7	15779.9	16055.4	15674.4	16053.3	15854.6	15854.4	15799.5	15809.5	15987.6	16062	15861.5	15694.3	16140.6	16034.9	16359.7	16181.6
0.0133333	3.09522		0.8376	16203.9	16407.1	16213.3	16209.8	16450.6	16326.4	16435.1	16444.9	16267.4	16332.3	16518.6	16370.9	16410.3	16364.7	16151.7	16495.3	16158.4	16655.3	16282.7	16375	16011	15923.4	16310.9	16489	16248.9	16413.3	16185.2	16082.3	16358.3	16223.2	15968.1	16284.6	15987.6	16050.7	16022.7	16362.3	15677.8	16121.9	16430.2	16262.6	16410.9	16227.5	16207.2	16296.6	16306.1	16398.2
0.0136111	3.09532		0.8436	16583.9	16508.9	16312.9	16208.3	16743.2	16455.4	16829.8	16550.1	16770.3	16592.5	16689.8	16486.4	16674.5	16563.2	16641.2	16569.1	16773.4	16421.4	16385.2	16572.6	16546.1	16615.8	16468.7	16612.8	16449.1	16260.9	16439.7	16141.4	16421.5	16226.8	16451.6	16394.1	16192.9	16494.2	16031.1	16586.8	16362.5	16505	16628.5	16199.5	16562.9	16328.3	16172.7	16452.3	16434.8	16646.4
0.0138889	3.09526		0.8496	15951.2	16278.7	16225.2	16075	16564.1	16123.7	16177.2	15898.9	16322.6	16153.4	16580.7	16366.1	16535.5	16512.4	16340.8	16388.6	16292.7	16597.7	15962.9	16252.4	16228.2	16092.8	16157.8	16247.6	16427.7	15994.8	16190.9	16044.3	16097.8	16402.8	16065	16246.1	16120.6	16090.2	15797.8	16155.7	16061	16062.3	16423.8	16336.7	16527.1	16040	16642.9	16071.6	16322.6	16321.1
0.0141667	3.09516		0.8556	16179.6	16494	16263.2	16100.8	16465.7	16309.6	16429.6	16332.8	16300.4	16336.4	16306.4	16203.6	16397.6	16457.6	16058.3	16476.5	16508.3	16384.6	16215.4	16287.3	16258.2	16199	16337.1	16031	16082.3	16106.2	16265.8	15917.3	16120.7	16290	16168.8	16365.7	16088.7	15974.1	16081	16266.3	16015.7	16053.4	16515.7	16292.4	16155.7	16183.6	16388.4	16416.6	16431.6	16426
0.0144444	3.09535		0.8616	16212.1	16142.5	16297.4	15937	16594.2	16173	16433	16408.9	16582.2	16340.4	16265.6	16241.7	16679.3	16303.3	16318.1	16251.3	16367.1	16129.1	15927.6	16164.1	15969.7	15967.6	16556.2	16148.3	15962.3	16189.8	16220.3	15871.3	16050.5	15897.6	15742.6	15990.3	15832.9	15932.3	15854.3	16151.2	15758.4	15925.2	16006.2	16208.4	15954	16077.5	16105	16203.8	16194.3	16251.5
0.0147222	3.09522		0.8676	15942	16096	16081.3	15887.1	16330.8	16340.3	16495.8	16202.1	16207.8	15844.6	16413.1	16152.5	16403.8	16274	15990.3	16349.8	16129.5	16403.2	16014.6	16070.7	16249.2	16058.7	16250.7	15981	16089.3	16181.3	16119	15742.4	16151.6	16279.1	15721.4	16047.4	15899.8	15953.4	15851.3	16100.7	16090.8	16193	16328	16317.9	16179.8	16137.7	16251.1	16464	16457.6	16211
0.015	3.09528		0.8736	16175.1	16412.6	16143.7	16103.3	16120.5	16383.3	16222.4	16019	16114.4	15992.1	16455	16314.4	16361	16451.7	16204.3	16089.6	16144	16197.8	16174.8	16256.7	16159.5	15953.5	15943.7	16156.1	15999	16202.6	15836.3	15774.3	15933.6	16024.1	15640.7	16239.4	15871.7	15859.3	15813.3	15875.8	15794.1	16029.8	16196.5	15855.3	16185.2	16018.5	16133.7	16147.8	16341.8	16330.4
0.0152778	3.09537		0.8796	15887.3	16268.7	16208.9	16143.4	16250	16103.1	16332.7	16151.1	16281.4	16225.1	16375.8	16179.2	16628.3	16274	16082.8	16318.5	16254.2	16353.4	16218.6	16282.4	16334.9	15881.3	16213.3	16058.9	16269.1	15906.3	16149.2	15876.9	16258.5	16139.8	15823.2	16186.8	15891.4	15971.1	15811.8	16083.9	15693	16100.5	16091	16068	16370.3	16100.8	16197.3	16122.5	16453.7	16370.9
0.0155556	3.09532		0.8856	15906.7	16173	15990.4	15737.5	16145.6	16128.6	16215.4	15977.6	16123.1	16195	16205.8	16074.7	16053.3	16406	15876.7	15921.6	15966.6	16083.6	16036.5	16143.3	15971	15978	15966.4	15883.2	15680.1	15801.7	15903	15755.3	15941.8	15835.8	15788.4	15767.3	15707.8	15776	15609.4	15841.1	15630.8	15971.6	15800.5	16036.2	15955.7	15604.4	15959.9	15914.2	16186.8	16152.4
0.0158333	3.09526		0.8916	16020.7	16353.1	16225.6	15854.6	16456.9	16215.8	16416.9	16217.5	16252.4	16249.8	16226.6	16250	16385.5	16567.8	16413.7	16381.4	16113.7	16585.3	16319.4	16190.7	16053.6	16076.9	16310.7	16313.6	16309.1	16242.8	16124.6	15900	15908.8	16080.7	15837.5	16154.1	16241.9	16083.5	15789.3	16006.5	15919.9	16244.5	16408.8	16090.5	16292.7	16038.8	16244.7	16187.4	16133.4	16240.2
0.0161111	3.09526		0.8976	15799.3	16185.7	15779.1	15668.2	15824.2	16031.6	16198.8	15832.3	15904.8	15842.2	16124.1	16083.8	16130.7	16088.4	15897.1	16105	15889.6	16317.4	15766.4	16086.8	16102.6	15866.1	16044.6	15663.3	15908.1	15848.2	16004.4	15733.4	16094.8	15731.9	15615.1	15948.6	15584.2	15880.5	15806.3	15709.5	15499.6	15727.6	15981	15898.1	15924.5	15729.3	15996.8	15878.7	16112.8	16003.6
0.0163889	3.0953		0.9036	15756.4	16184.4	15943.5	15883.5	15977.1	15863.4	16062.6	15958.4	16163.5	15928.7	16102.4	15727.3	15774.5	16170.8	15857	16029.6	16144.6	16005.3	15821.6	16019.3	15725	15853.5	15812.9	15763.4	15687.3	15798.8	15727.9	15647.3	15877.4	15877.1	15756.5	15908.8	15717.4	15795.5	15694.1	15873.4	15815	15678.2	15870	15769.6	16012.6	15583.7	16055.7	15914.9	16165.5	15848.2
0.0166667	3.09533		0.9096	15879.9	16006.1	16013.8	15623.6	16224.6	15956.6	16090.5	15947.3	16033.5	15879.6	16161.6	15901.4	16120.8	16017.8	15926.1	16035.6	15926.8	16022.8	15944.4	16005.3	15960.8	15919	15989.8	15713.3	15846.4	15924	15828.8	15745.3	15809.7	15925.3	15892.6	15919.8	15612.3	15773.9	15639.9	15811.5	15670.7	15742.1	15890.5	15860.8	16025	15803.5	16040.1	15906.3	16105.1	16050.5
0.0169444	3.09516		0.9156	15437.6	15813.4	15451.1	15252.4	15751.8	15799.1	15815.7	15741.1	15763.6	15559.6	16046	15529	15577.3	15890.5	15715.9	15623.2	15782.3	15858.9	15580.8	15712.5	15587.9	15586.9	15803.2	15490.5	15890.4	15587.9	15716.9	15518.4	15492.3	15640.5	15370.1	15574.7	15343.7	15541.6	15422	15604.9	15571.1	15677	15603.4	15674.1	15682	15474.6	15759.2	15681.4	15812.2	15526.7
0.0172222	3.09518		0.9216	15620.1	15852.7	15716.9	15689.7	15775.4	15579.2	15925.5	15935.5	15633.1	15712	15864	15587.1	15949.2	15961.3	15784.3	15628.3	15629.8	15780.8	15560.2	15680.6	15812.4	15688.4	15710.4	15413.6	15610.6	15593.1	15561.8	15630.2	15332.9	15927.6	15383.9	15435	15570.2	15387	15493.3	15291.2	15372.7	15470.4	15743.7	15670.1	15830.9	15497	15939.5	15658.5	15891.3	15741.5
0.0175	3.0952		0.9276	15657.7	16008.5	15749.5	15395.6	15884.8	15687	15819.2	15811.4	15691.2	15916.6	15896.9	15731.1	15833.8	15800.6	15537.2	15981.1	15754.4	16012	15785.1	16001.3	15605.2	15701.7	15918	15744.1	15560.9	15673.1	15588.2	15599	15607.5	15697.6	15325.9	15504.1	15724.2	15536.3	15534.2	15630.1	15422	15442.9	15548.1	15731.7	15739.4	15558.5	15752.6	15842	15757.9	16031.5
0.0177778	3.09526		0.9336	15592.7	15610.8	15551.3	15605.8	15745.5	15557.7	15766.5	15726.9	15715.4	15855.3	15984.9	15811.7	15822.2	15827.4	15731.6	16180.9	15594.2	15642.3	15584.4	15672.3	15445.7	15619.4	15645.5	15638.6	15599.1	15451.1	15465.5	15458.2	15732.1	15471.8	15262.1	15480.7	15343.3	15550.2	15286.2	15507.9	15230.9	15549.1	15494.4	15607	15760.3	15403.5	15708.1	15677.1	15774	15594.3
0.0180556	3.0953		0.9396	15215.9	15530.9	15441.4	15376.8	15511.1	15561.7	15428.7	15436.2	15685.6	15437.2	15597.2	15403.5	15645.9	15675.6	15435.9	15521.8	15596.4	15532.5	15456.8	15563.9	15231.1	15289.7	15583.6	15361.5	15424.6	15294.4	15454.4	15245.5	15285.2	15329.6	15266	15118	15403.8	15323.1	15221	15403.1	15174	15260	15622.9	15357.8	15430.6	15387.8	15424.7	15358.6	15623.9	15387.5
0.0183333	3.09539		0.9456	15209.2	15354.2	15744	14867.2	15591	15338.1	15334.7	15328.2	15265.5	15430.4	15407.7	15348.9	15539.6	15513.3	15254.8	15480.5	15369.2	15350.9	15262.1	15534.4	15150.1	15419.9	15290.9	15154.1	15194.8	14878	15180.9	15051.4	15174.5	15266	14963.9	15128.9	15205	15134.5	15075.5	15164.6	14813.7	15257.7	15453	15131.6	15170	14999.3	15287	15184.1	15400.2	15323.8
0.0186111	3.09532		0.9516	15189.6	15674.3	15344.4	15306.7	15829.7	15515.7	15797.4	15522.4	15634	15437.8	15640.2	15402.7	15679.3	15712	15673.5	15814.9	15620.2	15614	15442.9	15902	15428.5	15261.2	15523.7	15481.6	15527.2	15601.2	15492.6	15075.6	15411.6	15650.2	15376.5	15244.3	15190.4	15562.5	15305.9	15286.8	15266.2	15570.2	15505.5	15347.2	15639.9	15488.4	15715.1	15395.7	15850.1	15847.1
0.0188889	3.09533		0.9576	15106.9	15455.9	15379.7	15220.3	15553.5	15376.1	15525.7	15496.2	15533.4	15386.6	15446.2	15271.7	15420.1	15541.8	15602.2	15478.8	15341.4	15603.6	15384.9	15529.2	15375.6	15228.9	15387.1	15271	15280.2	15157.6	15418.3	15082	15127.7	15274.6	15156.8	15393.7	15021.2	15182.7	15021.9	15214.1	15054.1	15298	15418.3	15435.2	15441.1	15198.5	15165.7	15411.7	15343.1	15475
0.0191667	3.0952		0.9636	14879.9	15341.6	15041.5	14842.3	15033.7	15073.7	15310	15028	15345.6	15086.2	15272.1	15050.8	15353.5	15361	15156.8	15203.4	15316.5	15123.4	15003	15115.7	15012.6	14893.6	15169.3	14887.1	15109.1	14944.7	15120	14776.3	14953.4	15287.5	14837.5	15087.4	14848.8	15035.3	15052.5	15008.1	14717.6	15074.1	15082.1	15118	14933	15014.4	15129.8	14943.2	15285.4	15263.6
0.0194444	3.09541		0.9696	14899.8	15233.2	15105.1	15036	15291.1	15067.5	15424	15237	15275.5	15179.4	15327.3	15173.2	15454.3	15319.3	15125.7	15221.7	15396	15134.6	15007.2	15358.1	15126.8	15233.6	15183.3	15154.8	15094	14922.5	15081.7	14838.4	15184.9	15061.8	14917.7	15001.7	14966.5	15026.4	14880.7	15190.7	14866.1	15067.2	15158.3	15219.2	15110.8	15112	15142.1	15120.3	15344.5	15351.1
0.0197222	3.09518		0.9756	15230.3	15204.6	15171.2	14939.7	15423.2	15235.1	15347.7	15431.4	15476.4	15181	15422.1	15074.3	15107.3	15252.8	15206.8	15253.3	15118.6	15487	15269.7	15528.8	15291	15373.9	15077.4	15127.2	15266.4	15077.5	15218.7	14876	15214.3	15087.2	14839.7	15264.6	15073.3	15211.7	14886.5	14831.3	15288.7	14953.7	15330.8	15155.2	15417.1	15023.1	15365.2	14989.8	15339.1	15265.8
0.02	3.09537		0.9816	15247.8	15356.4	15353.7	15150.6	15601.7	15398.3	15284.3	15150.3	15466.9	15233.1	15237	15615.1	15351.3	15591.9	15134.7	15669.8	15234	15413.3	15271.6	15505.9	15435.7	15370.1	15244.7	15456.8	15070.5	15061.1	15253.3	15136.3	15289.9	15259.6	15148.7	15209.3	15122	15406.8	14946.1	15094	14953.4	15138.6	15256.2	15318.5	15081.5	15295.2	15307.2	15297.7	15606.1	15177.6
0.0202778	3.09533		0.9876	15021.5	15297.7	14869.8	14981.3	15103.7	15151.3	15332.2	15361.9	15197.9	15111.5	15156.7	15110	15098.1	15010.2	15175	15507.4	15039.3	15213.7	15026.3	14962.1	15206.2	15104.8	15192.6	15100.3	14999.7	14897.7	15165	14831.8	15065.7	15130.1	15047	15114.8	15055.5	15146.7	14847.7	14995.1	15106	14922	15121.5	15027.9	15175	15103.3	15173.9	15151.1	15206.4	15200.8
0.0205556	3.09516		0.9936	15006.4	15387.7	15263.3	14831.6	15527.8	15147	15132.4	15137	15427.9	15139.5	15494.5	15279.7	15468.1	15230.4	15079.1	15239.9	15270.2	15311.9	14958.9	15018.5	15150.5	15071.5	15328.1	15226.8	14880.3	15272.9	15311.5	15018.3	15256.7	14991.1	14813.6	15018.1	14939.7	14842.6	14778.7	15236.5	15084.7	14964.4	15391.9	15252.1	14989.7	14857.8	15207.8	15231.3	15256.4	15421.4
0.0208333	3.09532		0.9996	14830.2	15214.7	14875.3	14683.8	15140.2	15026	15163.4	15008.2	15068.5	15071.2	15067.2	14875	15150.2	15153	14828	15054.6	15029.1	15011.7	14948.6	14903.1	14731	14810.4	15020	15035.1	14812	14726.3	15089.5	14659.1	14726.8	14759.8	14785.1	14742.4	14783.1	14727.2	14779.9	14639.1	14753.2	14940.7	14995.3	14723.5	14968.8	14841.3	14787.1	14940.7	15116.2	14988.9
0.0211111	3.09532		1.0056	15209.6	15554.4	15443.9	15070.7	15455	15449.3	15503.3	15550	15466.7	15363.2	15338.8	15481.5	15607.8	15596.3	15572.8	15427.5	15307.7	15555.1	15700.1	15314.4	15309	15509.7	15395.9	15513.1	15438.8	15199.6	15795.5	15329.5	15104.7	15166.1	15012.4	15164.9	15195.2	15206.8	15175.8	14968.5	15005.9	14968	15362.1	15119.2	15386.3	15093.9	15338.8	15448.1	15358.4	15422.8
0.0213889	3.09537		1.0116	15258.8	15255.9	14967.4	15212	15459.1	15277.6	15427.1	15173.7	15534.7	15154.2	15319	15202.6	15539.7	15435.3	15298.1	15381.9	15359.5	14954.8	15008.7	15164.8	15345.8	15211.5	15146.7	14982.2	15376.1	15163.9	15268.2	14926.9	15158.7	15124.7	14858.4	14906.7	14827.8	15146.1	15009.5	14958.8	14713	15051.2	15297.1	15175.2	15152.2	15163	15204	15171.5	15326.4	15331.4
0.0216667	3.09516		1.0176	15576.2	15240.2	15502.4	15349.6	15647.8	15404.5	15681.9	15435.5	15843.1	15647.8	15604.6	15585.9	15763.9	15666	15732	15703.8	15772.4	15663.2	15690.2	15761.6	15502.3	15742.5	15567	15388.7	15592.6	15363.5	15775	15244.1	15653.3	15624	15063.9	15496.5	15149.6	15558.4	15359.9	15432.6	15320.3	15448	15794.2	15629.7	15410	15333.6	15716.4	15728.3	15887	15505
0.0219444	3.0953		1.0236	14912.3	15063.8	15080.1	14798	15131.2	15015	15214.6	14963.7	15170.2	15094.4	15236.9	15037.4	15065.6	15179.9	14903.6	15069.9	14923.9	14951.6	14876	14922.9	14877.6	15046.2	15124.2	15051.8	14937.1	15112.1	14922.6	14724.5	14895.7	15118.6	14795.1	14845	14826.6	14912.4	14750.3	14791.1	14653	14710.9	14986.4	14781.6	15152.6	14901.4	14987.5	14840.5	15096.7	14973
0.0222222	3.09537		1.0296	14700.3	14862.3	15099.6	14793.4	15024.7	15019	15319.4	14944.1	15092.2	14997.5	15085.3	14990	15028.5	15218.8	15179.4	15053.4	14922.9	15010.9	14928.9	14988.2	15117.6	14834.9	14908	14824.5	14701.7	14800.4	15365.4	14628.1	14961.1	15054.9	14843.6	15069.8	14771	14956.4	14782.9	14686.1	14830.1	14990.4	15058.4	14866.6	14763.7	14945.4	14964.5	15046.8	15000.7	14971.8
0.0225	3.09524		1.0356	14976.8	15073.9	14982.3	15182.9	15214.3	15268.6	15180.2	15012.8	15255.9	15116.2	15277.1	15279.6	15290.9	15181.5	15124.2	15484	15472.8	15206.6	15212.5	15260.8	14889.7	15137.5	15112.7	15263.9	15127.2	14903	15188.2	14923.7	15049.7	15139.6	15004.1	14911.5	14979.6	15069.1	14973.4	14959.7	14854.7	14826.1	14837.1	14953.2	15308.1	15053	15140	15218.4	15513.5	15231.2
0.0227778	3.09514		1.0416	14888.3	15082.3	14932.1	14989.8	14934.2	15062.4	15294.2	15140.1	15062.7	15028.5	15213.4	15203	14996.7	15140.9	15406.3	14965.3	15104.6	15035.7	15023.9	15076.3	14921.4	14802.4	14966	14945.6	15070.8	14598.2	14957.6	14703.2	14820.3	15030.8	14585.6	15013.9	14927.5	14944.7	14673.4	14711	14536.9	14983.1	15211.5	14975.3	15129.8	14838.4	15034.1	15074	15120.3	14984.2
0.0230556	3.09526		1.0476	14710.7	15147.2	14987.7	14864.8	14976.9	14884.1	15073.9	15116.4	14985.4	15019.9	15237.6	14850.7	15067.7	15147.7	14852.2	15291.4	14870.8	15113.5	14711.4	14977.4	14765.8	14956.5	14851.7	14790.3	15020	14642.1	14729.7	14663.5	14546.8	14688.9	14286.4	14901.5	14873.2	14637.3	14566.1	14804.6	14463.4	14789.4	14853.1	14809.1	14704.2	14606	14796.2	15004.5	15136.9	14921.8
0.0233333	3.09524		1.0536	14745.1	14960.9	14847.6	14511.6	15002.5	14669.8	14984.5	14802	14921.1	14904.7	14947.5	14813.9	14943.1	15032.1	14953.1	14964.6	14908.2	15028.8	14725.9	14771.8	14884.1	14742.7	14761.2	14748	14611.1	14635.8	14498	14559.5	14800.9	14658.9	14531.7	14788.8	14449.6	14618.5	14818.9	14774.4	14541	14828.7	14746	14846.8	14829.2	14683.7	15015.4	14605.4	14861.7	14732.6
0.0236111	3.09522		1.0596	14863.5	15053.6	14939.6	14886.6	15233.1	15035.5	15218	14938.1	14992	14920.5	15213.9	14823.5	15130.2	15068.2	15089.7	15048.8	14874.2	14993.6	14655.4	15144	14771.7	14889.1	14899.2	14944.3	14937.5	14949.1	15017.1	14699.2	14981.8	14785.8	14483.9	14900	14953.8	14907.5	14700	14756.9	14627.6	14825	15171.2	14705.7	14954.4	14837.9	15005	14576.7	15263.1	14904
0.0238889	3.09543		1.0656	14684.4	14785.7	14722.2	14681.6	14924.7	14864.1	14840	14877.9	14838.8	14964.8	14807.4	14609.5	14911.4	15053.6	14732.9	14945	15006.3	14874.8	14750	14625.4	14635	14739.1	14980.1	14668.8	14634.6	14639.3	14731	14756	14633.1	14770.6	14755.4	14752.8	14613.4	14581.4	14543.4	14674.4	14647.9	14632.5	14967.7	14875.4	14834.1	14728.8	14733.8	14799	14962.1	14772.6
0.0241667	3.09533		1.0716	14508	14590.8	14470	14580.1	14552	14665.5	14477.7	14595.7	14814.5	14730.9	14694.3	14883.1	14572.9	14682.2	14656.1	14571.2	14655.3	14796.4	14526.5	14529.7	14499.4	14642.6	14755.1	14604.7	14657.1	14502.2	14515.4	14279.1	14627.1	14815.2	14327.1	14704.7	14382.6	14581.1	14446.5	14295.9	14476.3	14452	14653	14864	14705.4	14473.8	14803.8	14761.8	14856.3	14487.1
0.0244444	3.09535		1.0776	14709.2	14693.1	14886.2	14585.2	14925.8	14644.5	15183.9	14811.2	15045.4	14858.8	14873.7	14840.2	15032.1	15179.2	14605.6	15064.6	14863.7	14808.9	14878.5	14708.3	14767.8	14735.1	14908.8	14836.6	14791.3	14702.4	14919.6	14599.9	14744.4	14814	14484.6	14535.2	14462.7	15000	14693.7	14754.4	14650.4	14890.1	15153.5	15070.8	14938.7	14723.6	14890.3	14631.1	15100.2	14838.2
0.0247222	3.09524		1.0836	14563.9	14788.8	14592.2	14440.6	14833.7	14695	14843.4	14698.1	14905.4	14790	14907.6	14692.9	14670.4	14692.2	14860.5	14873.9	14710.1	14707.9	14727.3	14732.1	14589.2	14714.5	14634.7	14691.3	14771.5	14488.8	14564.9	14268.1	14557.5	14674.1	14489.8	14617.7	14336.4	14537.6	14335	14604.8	14337.9	14649.2	14616.2	14693.1	14716.3	14617.7	14745	14639.5	14916.1	14745.4
0.025	3.0953		1.0896	14925.6	14866.5	14859.9	14643.3	14819	15006.6	15004.1	14887.5	14827.5	14787.6	14929.7	14834.2	14703.1	14965.4	14732.6	14860.7	14548.5	14937.4	14793.1	14854.5	14542.6	14933.3	14721	14870.7	14677.5	14604.2	14692.7	14483.5	14655	14562.8	14410.1	14940.2	14541.6	14574.1	14392.3	14882.3	14645.9	14803.6	14767.5	14520.2	14695.6	14710.5	14663.7	14972.3	15059.3	14850.6
0.0252778	3.09535		1.0956	14350.7	14575.5	14349.2	14490.8	14485.3	14754	14810.4	14615.4	14425.7	14619.6	14585.4	14476.4	14465.4	14774	14310.2	14695.5	14500.2	14396.5	14485.3	14620.5	14392.2	14389.3	14472.3	14296.1	14444	14236.3	14641.8	14329.4	14293.7	14564.3	14353.2	14500.2	14572.2	14100.2	14156.8	14372.5	14283.6	14517.7	14583.6	14465.9	14503	14525.8	14645.9	14516.2	14645.6	14586
0.0255556	3.0953		1.1016	14007.3	14331.8	14301.8	14423.3	14442.1	14414.8	14483.1	14456.7	14351.1	14593.5	14256.5	14486.7	14647.9	14350	14188.2	14563.1	14217.6	14287.9	14314.3	14486	14125.1	14042.3	14583	14447.7	14285.5	14300.8	14353.7	13984.5	14361	14185.8	14041.3	14208.8	14000	14287.2	14178.5	14323.4	14251.4	14236.7	14301.5	14306.8	14355.7	14357.5	14323.6	14401.4	14541.8	14395
0.0258333	3.09533		1.1076	14056.5	14419.2	14166.1	13815.3	14412	14000.3	14206	13983.7	14336.1	14242	14326.9	14183.6	14181.5	14402.1	14102.9	14383.3	14188.5	14201.5	14226.6	14145.9	14002.6	14106.2	14369.9	13957.6	14137	13970.8	14309.6	13879.6	14014.3	13931.2	13656.3	14081.2	14108.3	13905.2	13823.9	13986.1	13824.7	14179.9	14440.4	14223.2	14103.2	14189.2	14397.9	14193.4	14167.7	14029.2
0.0261111	3.09541		1.1136	14515.8	14792.9	14578.7	14450.2	14766.6	14576.7	14885.3	14718.5	14801.3	14631	14691.3	14691.6	14823.5	14600.9	14577.6	14826.7	14640	14868.9	14502.3	14675.5	14436	14432.2	14740.1	14442.7	14735.2	14432.8	14645.2	14274.2	14689.1	14534.6	14344.8	14401.1	14406.6	14458.5	14550.6	14608.8	14383.3	14474.5	14644.4	14479.6	14651.1	14615.7	14500.5	14481.8	14876	14687.9
0.0263889	3.09526		1.1196	14328.6	14684.8	14163.7	14238.5	14751.3	14571.8	14813.4	14382.3	14351.3	14696.2	14588.2	14310	14654.8	14881.8	14474.7	14443.8	14602.6	14772.9	14495.7	14575.1	14419.4	14644.4	14420.7	14384.4	14631.8	14352.7	14279	14135.1	14276.1	14658.1	14132.1	14521.3	14224.7	14307.1	14193	14603.5	14023.4	14397.6	14596.7	14379.3	14419.6	14378.3	14503	14426.8	14680.8	14351.9
0.0266667	3.09541		1.1256	14072	14020.1	14308.7	14104.6	14304	14081.7	14367.3	14286.7	14364.2	14381	14606.3	14227.7	14510	14270.9	14171.4	14215.3	14172.5	14337.4	14069.9	14280.9	14201.1	14205	14301.1	14097.8	14320.4	14083.1	14047.1	14036.4	14354.2	14146.4	14044.1	14256.9	14006.1	14005.5	13995.4	14234.5	13963	14229.1	14153.5	14287	14189.2	14050.8	14379.3	14195.2	14265.3	14314.6
0.0269444	3.09545		1.1316	14371.7	14742.7	14716.9	14608.8	14541.8	14678	14908.3	14734.7	14778	14631	14787.1	14655.8	14762.7	14841.3	14800.5	14648.1	14846.6	14567	14576.1	14683.3	14454.6	14694.9	14683	14556.5	14757.2	14351.9	14728.1	14432.8	14672	14687.1	14197.8	14270.6	14384.6	14609.7	14279.8	14526.7	14523.7	14596.7	14969.7	14520.2	14789.5	14437.6	14673.7	14398.6	14554.4	14702.8
0.0272222	3.09524		1.1376	14556.9	14789	14495.6	14673.6	14525.7	14592.6	14696.7	14707.3	14679.5	14701.6	14712.4	14655.3	14860.7	14934.2	14522.4	14543.1	14535.8	14647.3	14480	14700.4	14427.1	14603.4	14768.9	14355.9	14303.2	14492.4	14544.5	14301.5	14221.1	14432.3	14226.6	14362.3	14402.2	14279.1	14336.5	14231.9	14426.2	14224.4	14711.5	14609	14318.3	14529.3	14523.6	14558.5	14656.8	14815.2
0.0275	3.09535		1.1436	14404.4	14322.7	14327.2	14419.9	14532.6	14552.4	14808.9	14417	14622.7	14530.6	14729.6	14613.7	14556.6	14745	14547.5	14697.4	14443	14536.5	14413.4	14472	14364.8	14340	14454.3	14411.7	14466.6	14497.1	14553.1	14202.5	14428.8	14480	14285.4	14402.3	14355	14414.3	14220.4	14372	14271.3	14539.8	14570.5	14399.9	14491	14502	14556.6	14624.4	14594.1	14546.3
0.0277778	3.0953		1.1496	14347.1	14245	14158	14273.7	14437.1	14237	14405.3	14476.7	14274.5	14267.8	14393.3	14249.7	14641.6	14609.1	14386.7	14408.2	14171.7	14426.4	14106.3	14467	14352	14223	14251.6	14445.5	14249.3	14441.5	14279.9	14324.3	14498.2	14052.5	14187.5	14284.9	14324.3	14047.7	13980.6	14266.4	14143.6	14225.6	14575.1	14154	14566.5	14247.3	14589	14535.3	14677.4	14447.1
0.0280556	3.09528		1.1556	13997.1	14517.6	14281.5	14125	14289.7	14301.7	14079.5	14283.2	14298	14150.6	14290.9	14083	14314.6	14345.3	14252.8	14178.4	14318.2	14194.8	14115.6	14316.8	14200.3	14353.9	14368.9	14101.3	14430.9	14058.8	14183.7	13993.8	14247.3	14383.9	13977.8	14199.6	14048.3	13989.3	14181.9	14048.3	14224.5	14232.8	14328.8	14107.3	14242	14184.5	14563.6	14254	14527.8	14220.6
0.0283333	3.09535		1.1616	14265.2	14254.2	14264.7	14240.3	14634.9	14274.2	14580	14598	14483.1	14364.2	14482.9	14417.3	14411.2	14553.4	14368.4	14390.4	14674.2	14440.4	14164.3	14518.4	14368.1	14351.5	14443.4	14290.8	14229.3	14117.6	14139.9	14143.9	14251	14278.3	13993.7	14003.9	14133	14343	14319.5	14242.8	14164.2	14318.9	14451.9	14341.2	14393.8	14316.1	14352.8	14393.9	14233	14253.3
0.0286111	3.09528		1.1676	14225.8	14381.4	14106.1	14039.3	14559.2	14346.7	14355.9	14385	14495	14255.2	14451	14414	14529.8	14464.6	14235.8	14359.5	14376.7	14272.4	14325.8	14353.1	14164.8	14240.6	14403	14043.3	14278	14103.5	14306.9	13851.5	14284.5	14210.9	13866.1	14232.3	14099	13992.1	14219.2	14209	14203.1	14210.7	14317.7	14268.6	14244.6	14156.8	14233	14280	14438.2	14363.8
0.0288889	3.09532		1.1736	13831.7	14133.9	13757.5	13882.7	14222.2	14164.7	14187.9	13861.8	14185.7	13913.3	14261.1	14093	14010.1	13856.6	13970.3	13887.5	14254.4	14085	13965.7	14045.6	14034.2	13877	14008.4	13765.4	13796.2	14161.1	13936.7	13655.1	13814.7	13748.2	13773.6	13851.3	13923.9	13829.7	13735.2	13817.5	13708.1	13887.6	13966	13995.1	14225	13917.6	14021.5	14082.9	14219.6	13903
0.0291667	3.09528		1.1796	14361.3	14731.3	14433.9	14361.5	14629.7	14571.7	14784.7	14551.9	14687.2	14604.1	14603.9	14240.9	14782.3	14495.6	14275.5	14583.1	14441.9	14776.1	14407.2	14611.1	14154.5	14090.2	14614.7	14265.4	14593.3	14300.5	14466.1	14213.5	14670	14507.6	14374.8	14466.3	14375.1	14360.4	14130.6	14341	14436.3	14313.4	14612.1	14264.4	14362.9	14159.2	14692.7	14536.4	14819.8	14528.9
0.0294444	3.09528		1.1856	14296.6	14566.5	14427.5	14180.4	14353.1	14650	14436.3	14063.9	14350.5	14369.5	14495.8	14397	14474.7	14191	14324.9	14467.1	14598.3	14408.9	14212.8	14074.7	14143.2	14281.3	14245.6	14227.2	14165.5	14391.5	14647.7	14052.2	14340.3	14450.9	14196.5	14381.9	14182.8	14147.3	14255.5	14558.3	14205.8	14277.9	14299.8	14367.7	14520.2	14358.7	14516.3	14366	14321.7	14480.2
0.0297222	3.09528		1.1916	14221.4	14513.4	14154.7	14072.6	14459.8	14589.2	14622.2	14466.1	14411.9	14440.6	14230.2	14371.1	14425.5	14529	14318.4	14324.2	14854.7	14449	14222.1	14343.8	14201.1	14333.5	14371.1	14421.9	14317.4	14459.3	14446.8	14045.4	14219.3	14245	14275.1	14262.5	14120.5	14126.8	14233.9	14218.2	14025.8	14292.6	14548.1	14090.5	14564.1	14299.6	14461.6	14342.4	14472.2	14490.5
0.03	3.09524		1.1976	13921.5	14297.7	14204.2	14099.2	14434	14264.4	14349.7	14399.3	14326.5	14222.1	14440.5	14216.3	14414	14382.5	14285.6	14271.8	14602.8	14425.9	14062.2	14335	14209.6	14417.7	14231.9	14038.1	14050.1	14121.4	14154.7	13891.9	14132.7	14208.6	13997.8	14200.1	14024.6	14007.4	14059.6	14252.3	14037.4	14217.1	14205.5	14136.9	14078.1	14033	14252	14311.4	14399.2	14242.3
0.0302778	3.09524		1.2036	14153.1	14269.7	14254.3	13972.6	14148.9	14361.4	14232.4	14206.6	14300.4	14146.3	14475.2	14102.6	14378.2	14301.2	14046.8	14146.4	14249.3	14248.7	14062	14250.1	14052.3	13883	14061	14059.6	14098.2	13962.9	13990.7	13873.1	14133.2	14176.8	13979.7	14094.5	14012.6	14420	14168.7	13868.4	13946.4	13922.2	14215.5	14101.1	14244.5	14021.1	14091.7	14007.5	14277.8	14176.6
0.0305556	3.09535		1.2096	14103.6	14125.4	14067.5	14120.7	14302.9	14173.7	14392.4	14354.7	14103.7	14055.4	14489.9	14116.3	14272.4	14579.6	14366.8	14396.3	14714.7	14215.1	13959.2	14206.5	13978	14078.6	14206.1	14013.1	14096.1	13879.9	14093.4	13951.1	14001.8	14185.6	14110	14276.2	13999.7	14080	13760.8	14181.5	13713.2	13998.2	14151.2	14076.4	14172.3	13808.7	14087.7	14377.9	14171	14431.2
0.0308333	3.0953		1.2156	14230.6	14600.8	14533.5	14240.8	14426.3	14202.6	14472.7	14506.3	14654.6	14501.4	14612.7	14414.5	14552.9	14800.6	14431.9	14479.6	14822.2	14598.5	14248.3	14647.6	14284.6	14656.1	14351.7	14517.4	14512.6	14351.3	14445.1	14369.6	14351.9	14236.5	14443.9	14301.9	14385.6	14352.1	14318.9	14406.5	14363.7	14409.9	14566.1	14458.8	14466.9	14421	14461.1	14433.2	14351.2	14573.5
0.0311111	3.09543		1.2216	13898.4	14012.2	13939.1	13858.5	14052.2	14075.9	14025.2	13899.7	14078	13997.6	13897.3	13852.2	13960	14129.8	13693.8	13927.1	14633.7	13917.8	14003.2	14017.3	14045.8	14014.8	14030.6	13859.5	13845.8	13868.4	13922.6	13771.5	14027.8	13887.6	13990.1	13924.6	13903.1	13988.8	13849.2	13990.4	13773.6	13970.2	14001.6	13696.7	13900	13913.5	14068.9	13933.4	14183.1	13935.1
0.0313889	3.0952		1.2276	14039.8	14297.3	14270.5	14123.9	14218.7	14225.8	14415.3	14190.8	14204.3	14184.9	14382.4	14156.9	14305.3	14249.4	14011	14332.6	14977.1	14347.7	13984	14211.8	14211.1	14023.3	14223.3	14139.6	14349.2	14032.7	14305.2	13957.9	14200.5	14054.2	13936.2	14237	14122.8	14112.6	14135.4	14040.6	14050.6	14189.5	14270.7	14298.3	14111.5	14072	14351.9	14265.3	14445.8	14244.8
0.0316667	3.09526		1.2336	14024.2	14326.8	14387.8	14284.4	14453.5	14487.4	14410.4	14167.3	14596.8	14065	14379.4	14359.4	14221.5	14169	14529.6	14482.8	15004.6	14213.5	14204.6	14342.8	14351.2	14321.5	14244.2	14073.2	14128.8	14359.8	14162.7	14089.3	14089.6	14439.8	13946.4	14456.5	14301.8	14207.9	14043.9	14064.7	14316.7	14227.8	14555.2	14476	14403.7	14121.9	14454.4	14217.3	14282.3	14459.2
0.0319444	3.09543		1.2396	13952.2	14256.1	14418.9	14250.3	14342.5	14152.4	14306.1	14339.9	14445.4	14387.7	14599.8	14407.3	14076.5	14404.4	14247.5	14432.6	15030.1	14373.4	14301.7	14460.4	14324.2	14347.3	14368.4	14258.4	14416.8	14151.9	14472.8	14290.6	14334.6	14052.8	14296.4	14262.7	14386.3	14116.7	14269.8	14322.6	14155.2	14379.8	14411.6	14224.6	14304.4	14289.3	14565.5	14365.3	14638.9	14551.5
0.0322222	3.0953		1.2456	14644.6	14936	14973.7	14876.6	15043.4	14715.1	14809.2	15002.4	15134.6	14806.1	14686	14598.1	14727.2	15001.2	14506.9	14816.2	15604.2	14626.3	14575.9	14728.4	14534.2	14562.6	14641.4	14630.8	14691.4	14530	14309.6	14469.9	14688.9	14824.9	14653.1	14781.4	14699.8	14480.4	14862.9	14550.7	14498.2	14575.3	14642.8	14829.4	14788.2	14617.7	15074.4	14735	14826.4	14647
0.0325	3.09533		1.2516	14401.3	14536.1	14556.1	14687.6	14611.9	14750.8	14707.3	14618.1	14620.2	14653.6	14675.9	14307.3	14602.5	14544.7	14308.9	14780.5	15662.7	14668.7	14402	14527.3	14316.5	14543.6	14566.2	14674	14530.6	14248.2	14635.2	14320	14328.9	14733.2	14057.9	14486.9	14667.7	14694.5	14421.4	14596.5	14493.9	14516.8	14775.7	14854.8	14598	14628.1	14722.9	14822.9	15000.7	14579.5
0.0327778	3.09532		1.2576	14809.9	14883.3	14869.1	14879.6	14934.6	14933.3	14957.8	15116.6	14875.8	14763.3	15038.3	14819.9	15000.1	14973.3	14941	14972.8	15835.5	14848	14583	14802.5	14882.7	14687.5	14914.1	14773	14805.9	14778	14847.7	14484.3	14705.8	14823.3	14508.7	14954.5	14996.9	14799.7	14717.5	14639.9	14694.7	14729.3	14925.1	14904.4	14936	14873.7	15094.4	14862	15158.9	14906.5
0.0330556	3.09532		1.2636	14651	14805.1	14979.3	14348.3	14618.9	14695.6	14956.3	14662	14775.3	14773.5	14812.1	14793.9	14900.4	14867.4	14779.5	14842	15837.2	14944.8	14646.8	14697.8	14980.1	14772.9	14662.8	14803.2	14808.4	14785.3	14563.2	14559.5	15040.3	14863.4	14604.7	14843.4	14986.5	14574.7	14612.9	14803.8	14620.1	14833.1	15017.8	14774.6	15039.8	14850.9	15000.9	14733.1	15074.7	15020.6
0.0333333	3.0953		1.2696	15003	14906.6	15144.2	14801.2	15159.4	14978.8	15431.6	15083.4	15093.6	15004.3	14995.1	15267.2	14979.9	15004.8	15135.1	14928.9	16145.4	15153.6	14822.9	15173.9	15017	15132.4	15101.4	14892.7	15230.6	15053.4	15043.7	14969.7	15126.6	15163.6	15002.3	15401.7	15493.3	15271.7	15121.1	15239.1	15104.4	15094.8	15246.6	15021.5	15346.1	15273.6	15560.9	15406.7	15209.6	15597.3
0.0336111	3.0952		1.2756	15303.2	15549.1	15569.5	15682.4	15776	15851.7	15767	15933.7	15682.5	15559.4	15665.7	15481.5	15382.5	15554.6	15628.5	15579.3	16687.4	15549.7	15568.7	15536.8	15549.4	15447.4	15456.6	15566.1	15381.8	15420.5	15711.7	15404.5	15738.4	15527.6	15471.9	15651.8	15810.5	15362.6	15740.8	15636.1	15570.9	15653.5	15945.6	15640.5	15612.4	15705.5	15910.8	15580.7	15960.1	16144.7
0.0338889	3.09533		1.2816	15746.9	15977.3	16018.1	15964.1	15432.3	16022.4	16054.4	15740.6	15741	15837.3	15918	15630.5	15842.1	15909.1	16134.1	16120.9	17034.2	15919.4	15631.5	15485.3	15905.6	15855.8	16111.5	16039.8	15590.8	15577.2	15908.8	15768.2	15951.8	15735.5	15720.8	15898	16198.1	15777.5	16041	15997.3	15875.2	15773.4	15865.5	15988.6	16117.8	15887.4	15961.8	16133.4	16166.1	16086.7
0.0341667	3.09528		1.2876	16076.8	16199	16269.5	16226	16147	16293.2	16309.4	16224.6	16258.5	16303.8	16281.6	16192.3	16107.8	16267.8	16242.4	16060.2	17042.7	16251.6	16142.2	16318.1	16374.1	16274.2	16320.3	16371.6	16049	16162.7	16124.4	16094.8	16259.3	16205.9	16071.2	16362.3	16623.3	16202.6	16410.6	16487.7	16146.5	16126.5	16420.4	16255	16493.7	16401	16517.6	16393	16410.4	16609
0.0344444	3.09537		1.2936	16810.3	16734.5	16907.1	16821.4	16769.9	16905.3	16724.7	17030.3	16981.6	16727.9	16831.3	16810	16728.7	16932.2	16804.5	16754.8	17333.2	16979.2	16636.7	16721.9	16793.5	16695.7	16901.5	16930.7	16687.2	16761.2	16897.5	16582.7	17113.1	16908	16769.7	17188.6	17062.3	16523	16739.4	16991.6	16636.1	16799.4	17053	16839	17205.3	16793.9	17213.4	17043.9	17340.6	17168.3
0.0347222	3.09528		1.2996	17386.6	17467.8	17206.4	17428.9	17412.1	17571.9	17680.5	17461.5	17583.2	17507	17767.9	17366.4	17187.7	17155.6	17336.4	17490.5	18196.8	17295.5	17374.2	17199.5	17505.6	17635.4	17272.2	17561	17389	17461.6	17387.4	17364.6	17327.2	17294	17076.2	17505.4	18011.4	17493.8	17674.4	17603.8	17222.8	17446.1	17632.2	17629.7	17711.2	17604.3	17695.9	17840.4	17670.9	17734.5
0.035	3.09522		1.3056	17535.5	17550.5	17463.5	17719.7	17720.6	17367.4	17819.6	17469.6	17625.9	17744.5	17719.2	17618.5	17736.4	17735.5	17858.5	17612.3	18502.3	17561.8	17530.1	17705.7	17378.1	17711.2	17501.4	17524.4	17676.3	17769.8	17583.4	17500	17868.9	17477.9	17516.5	17720.3	18310.2	17539.1	17721.3	17774.9	17775.1	17495.6	17756	18033.1	18223.7	17971.5	17994.6	18484.7	18214.6	18083.6
0.0352778	3.0953		1.3116	17846.9	17934	18136.7	18047.1	18029.1	18091.9	18173.6	18037.1	17879	17785	18096.5	17547.3	17803.8	18008.4	18171.7	17817.3	18332.9	17943.4	17737.7	17915.2	18081.9	18089.3	17943.9	18101.8	18238.2	18014.3	17953.4	17736	18226.7	18233.9	17949.2	18260.1	18687.2	18399.1	18369.7	18446.3	17998.7	18010.8	18000.2	18230	18225.5	18281.1	18609.5	18232.4	18236.9	18388.1
0.0355556	3.09526		1.3176	18359.4	18517.6	18307.5	18592.7	18747.6	18686.7	18770.8	18571.1	18647.2	18520	18590.2	18303.5	18554	18578.2	18586.3	18533.1	18851.8	18569.5	18443.3	18583.9	18475.7	18533	18576.6	18575.3	18350.3	18613.2	18540.2	18385	18496.5	18544.6	18273.5	18513.8	18884.9	18410.7	18583.7	18622.8	18417.8	18458.2	18714.7	18692.2	18756.6	18817.4	18975	18836.3	18851.8	18920.9
0.0358333	3.09533		1.3236	19065.8	19340.5	19107.3	19513.2	19711.3	19440.3	19444.5	19356.2	19259.4	19139.8	19444.5	19042.3	19375.2	19264.8	19341.2	19516.9	19566	19523.3	19342.4	19605.5	19518.2	19465	19263.6	19397.3	19255.8	19303.5	19543.9	19254.6	19608.2	19352.9	19190.7	19597.6	19814.5	19382.8	19613.2	19236.4	19330.5	19505	19588.4	19390.1	19822	19748	19809.7	19751.5	19694	19471.6
0.0361111	3.09533		1.3296	19390.5	19399.8	19427.5	19427.5	19728.8	19357.6	19683.3	19230.4	19242.2	19404.6	19343.1	19193.4	19379	19225.9	19259	19273.8	19572.6	19593.7	19075.4	19435.8	19386.6	19458.6	19402.7	19356.4	19110.9	19464.4	19152	18950.4	19116.1	19376.6	19134.2	19266.9	19229	19283.3	19405.1	19415.2	19245.5	19150	19632.4	19613.8	19256.1	19490.8	19896.4	19291.8	19510.4	19531
0.0363889	3.09537		1.3356	19785.6	20069.5	19204.5	19619.6	20034.2	19957.8	20075.8	19767.7	19983.4	19650.3	19794.5	19950.7	19734	19737.2	20123.1	19842.8	20207.9	20029.9	19680.2	19979.3	19981.1	19978.5	19510.6	19748	19713.3	19736	20020.4	19856	19774.5	19907.2	19493.4	19566.3	20038.8	19976.2	19706.6	19963.4	19523.6	19879.8	19896.4	19772.8	20076.2	19810.6	20006.9	20249.2	19994.2	20012.6
0.0366667	3.09528		1.3416	20201.7	20369.6	20074.6	20287	20435.9	20186.8	20526.2	20209.5	20303.9	20272.8	20277.5	20027.7	20194	20287.7	20276.9	20312.3	20563.8	20393.2	20156	20236.3	20075	20056.8	20270.1	20236.9	20177.7	20242.7	20321.6	19967.2	20282.6	19974.7	20145.7	20375	20351.1	20217.3	19982.1	20104.1	19962.7	20210.3	20285	20245	20526.1	20048.9	20451	20230.8	20396.8	20644.8
0.0369444	3.09526		1.3476	20136.9	20455.3	20337.6	20380.1	20276.6	20373.1	20428	20267.4	20450.1	20204.8	20410.4	20346.3	20294.2	20021.3	20147.9	20356.1	20938.5	20441.7	20355.1	20203.3	20056.2	20363.1	20303.8	20336.1	20218.7	19874.5	20222.3	20116.7	20088.2	20244.5	20385.5	20272.8	20434.7	20226.1	20071.1	20525.3	20068.1	20120.4	20692.7	20433.2	20538.1	19956.6	20668	20203.8	20425.4	20582.2
0.0372222	3.09545		1.3536	20321.7	20734.2	20818.9	20638.7	20800.3	20833.4	20901.7	20755.8	20392.7	20437.3	20523.5	20534.4	20612.3	20579.4	20344.4	20687.8	21474.1	20454.1	20602.2	20661.7	20504.7	20950.4	20796.2	20428	20819.8	20451.3	20570.5	20424.7	20846.6	20688	20510.3	20688.5	20740.2	20510.6	20587.5	20544.1	20260.3	20429.2	20774.2	20315.9	20824	20541.7	20766.1	20484.4	20868	20670
0.0375	3.0953		1.3596	20370.1	20991.6	20720	20667.1	20974	20749.7	20953.1	20651.3	20939.5	20807.6	20481.6	20950.6	20640.3	20762.3	20761.3	21142.7	21453.2	20660.4	20248	20513.3	20817.2	20709.8	20720	20574.2	20538.8	20782.9	20654.8	20402.6	20874.5	20959.8	20295.4	20926.5	20860.4	21105.7	20796.4	20497.6	20728.9	20686.9	21050	20938.4	20844.8	20719.2	20969.2	20826.4	20922.9	20650.2
0.0377778	3.09524		1.3656	21264.3	21066.2	21060.3	21161.9	21442.6	21477.5	21673.7	21543	21392.6	21293.2	21373.6	21487.5	21214.5	21380.3	20879.2	21169.9	22091.6	20732.6	21048.8	21567.7	20926.4	21323.2	21210.5	21001.2	21387	21155.2	20944.8	21092.7	21386.2	21440.3	21035.3	21452	21373.9	21515.6	21137.6	21237.3	21025.9	21011.6	21552	21302.7	21338.9	21365.9	21456.8	21672.3	21833.9	21298.2
0.0380556	3.09524		1.3716	21066.7	21370.2	21171	21281.1	21645.9	21485.1	21401.4	21475	21365.6	21364.8	21554.7	21120.4	21360.6	21494.9	21223.7	21295.5	22429.4	21483.8	21267.6	21516.9	21326.3	21392.5	21554.7	21219.9	21319.2	21307.8	21565.2	21260.2	21360.8	21293.5	21243.2	21482.5	21609.5	21455	21231.1	21357	21277.1	21354.9	21574.3	21557	21577.4	21481.5	21665.3	21511.8	21529.9	21475.6
0.0383333	3.09535		1.3776	21855.7	21905.1	22003.7	21774.4	22245.4	22165.6	22087.7	22053.9	22001.2	22009.9	22011.6	21733.5	21846.6	22018.8	21847.8	22134.8	23135.6	22078.4	21628	21996.7	21682.2	21878.1	21918.2	21756.1	21929	21807.3	21801.8	21860.9	21809.8	22063.1	21949.9	21942.3	22019.6	22023.2	22008	21854.9	21903.3	21909.9	22284.2	22196.2	22117.2	21983.6	22043.1	21922.9	22273	22485.7
0.0386111	3.09526		1.3836	22212.4	21999.8	22538.9	22246.9	22590.9	22245.9	22706.2	22639.7	22500.2	22276.6	22434.3	22302.1	22137.8	22647.5	22176.2	22133.3	23712.3	22468.5	22109	22169.8	22291.6	22028.9	22382.1	22079.5	22163.7	22140.3	22360	22073.8	22529	22455	22446.2	22406.5	22544.9	22510.4	22430.5	22641	22381.1	22287.2	22561.8	22362.3	22603.2	22693.4	22618.7	22434.1	22639	22655.5
0.0388889	3.09535		1.3896	22828.9	22994	23254.3	22954.2	23268.9	22747.5	23510.9	22664.4	23272.9	22999.4	23076.9	23056	22664.5	22948.5	22816.8	23057.2	24480.4	23059.6	23027.7	22997.9	22674.2	22802.2	22563.4	22883.1	22584.4	22747.3	22645	22655.7	22968.9	23013.6	22535.9	23139.5	23279.4	23086.5	22999	22729.3	22718.8	23035.1	23177.4	22961.1	23303.4	23060.1	23246.1	23211.7	23333.8	22983.6
0.0391667	3.09535		1.3956	22780	22981.8	23114.2	22783.2	22804.2	23148.6	23094.7	23015.6	23500.9	23137.5	23086.6	23156.4	23188.4	23181.6	22642.7	22967.5	24447.3	23110.2	22647.8	23176.6	22808.7	22897.1	23176.1	23034.5	22921	22854.6	22978.7	22979.6	22988.9	22999.1	22532.6	23130.3	23410.7	23179.6	23156.8	23327.8	22658.4	23122.8	23310.1	23109.5	23280.1	23208.2	23248.2	23384.7	23342.1	23524.4
0.0394444	3.09522		1.4016	23574.4	23567.5	23548.9	23665.5	23702.3	23726.2	23789.2	23604.3	23692.3	23601.3	23650.3	23531.1	23763.1	23747.6	23364.8	23654.1	24944.4	23626.6	23303.2	23692	23746.6	23558.4	23814.8	23454.3	23736.7	23527.2	23485	23465.3	23608.6	23612.9	23536.3	23857.7	24069.7	23888.7	23675.4	23754.1	23392.9	23522.8	23957	23815.4	23893.6	23987.7	24170.1	24067	24064.4	24024.3
0.0397222	3.09522		1.4076	23723.3	23821.1	23872.6	23672.8	23923.3	23625.4	24147.4	23910.7	24377.2	23683.9	23897.9	23579.8	23685	23915.6	23516.3	23756.3	24675	23621.9	23867.9	23989	23770.6	24109.3	23799.5	23858.5	24062.7	23603	24026.6	23759.8	23959.8	23893.5	23792.7	24112.3	24190.4	23982.4	23878	23976.2	23525.2	24097.1	24017.1	24129.3	24281	24085.7	24160.7	24645.8	24279.2	24263.5
0.04	3.09524		1.4136	24821.6	25334.8	24825.3	25145.4	25053.4	24927.3	25649.2	25284.8	25013.1	24766.2	25194.1	25039.9	25258.9	25228.1	24923.2	25216.7	26182.5	25083.4	25121.5	25226.3	25138.7	25289	25448.7	24830.8	24840.2	25211.4	25223.3	24922.4	25015.8	25016.6	24939	25279.8	25606.7	25306.8	24999.8	24841.9	25037	25077.2	25313.8	25191.3	25296	25154.2	25241.2	25365.2	25375.5	25201
0.0402778	3.09537		1.4196	24697	24604.9	24617.8	24685	24788.6	24794	25148.7	25118.3	25024.8	25118	24681.5	24751.9	24382.9	24575.2	24768.8	24590.5	25670.7	24539.8	24812.8	24906.8	24855	24461	24817.9	24716.3	24469.9	24666.3	25263.3	24080.6	24860.6	25029.3	24585	24728.7	25212	24599.7	24781.8	24983	24819.9	24972.1	25210.2	24592	24705	24978.4	25175.5	24979.1	25236	25158.8
0.0405556	3.09532		1.4256	25555.6	25422.8	25197.2	25342	25695.8	25651.5	25893.2	25502.4	25764.4	25457.5	25305	25163.5	25275	25721	25254.2	25434.3	26525.5	25505.4	25333	25451.8	25369.7	25437.8	25499.9	25489	25408.7	25491.7	25619.4	25576	25783.9	25668.9	25371.8	25795.7	25985.2	25543.5	25340.8	25586	25364.2	25690.8	25843.9	25374	25724.1	25608.1	25953.2	25888.3	26135.4	25864.5
0.0408333	3.0953		1.4316	26432.3	26675.7	26688.8	26745	27022.1	26840.2	27134.6	26795.2	27021.3	26603.9	26928.2	26564.7	26732.2	26808.2	26412.5	26723	27660.7	26673.1	26634.4	26728	26761.2	26622.6	27085.3	26550.3	26567.9	26751.5	26935.9	26733.1	26753.1	26919.8	26535.7	26812.8	27002.7	26779.9	26947	26823	26558.9	26596.9	26938	26748.1	27261.5	26809.8	27096.1	27090.7	27264.9	27119.9
0.0411111	3.09533		1.4376	27589.7	27766.9	27445.8	27194.5	27715.3	27572.5	28007.4	27683.9	27859.3	27419.6	27325.7	27418.4	27610.3	27564.8	27404.2	27630.7	28452.4	27555.9	27260.4	27224.9	27524.4	27535.1	27684.3	27640.2	27530.7	27343	27550.8	27115.5	27266.5	27415.8	27328.8	27834.3	27475.9	27574.6	27418.7	27964	27316.7	27426.1	27890.7	27609.8	28055.9	27437	27917.2	27892.9	27979.4	27692.7
0.0413889	3.09533		1.4436	28165	28012.9	28148.8	28031.6	27997.6	28173.9	28423.4	28024.7	28179.3	27629.2	28211	27740.8	28081.8	28060.4	27855.6	28177.5	28788.6	28269.3	27647	27951	27798	27917.4	27903.5	27610.9	27716.5	27497.5	28082.8	27690.6	27891.8	27943.5	28034.2	28095	28255.2	28545.9	27878.8	28200.8	27900.6	28219.9	28284.1	27953.3	28190.5	28002.8	28252.7	28280.2	28341.3	28534.2
0.0416667	3.09532		1.4496	28591.5	29040	28947.1	28743.1	28973	28948	28973	28809.6	28603.8	28555.5	28989.4	28302	28521.5	28602.6	28677.9	28697.7	29617.5	28977	28597.1	29169.2	28611.4	28776.1	28801.6	28516.6	28876.4	28666.8	28853.7	28276.2	29065.9	28800	28410.1	29209.6	29066.6	28839.6	29238.8	29224.9	28656.5	28631.2	29114.9	29017.5	29142.8	28872.4	28976	29243.8	29022.1	29322.9
0.0419444	3.09535		1.4556	29701	29314.5	29316.4	29532.3	29837.2	29444.1	29668.4	29617.6	29660	29560.6	29735.4	29340.3	29505.5	29449.1	29535.7	29531.3	30371.6	29654.3	29477.1	29329.8	29551.5	29669.2	29683.5	28980.8	29243.8	29583.7	29396.1	29183	29565.9	29693.7	29313.3	29602.7	29641.1	29894.7	29506	29657.4	29282.9	29776	29601.8	29814.5	30028	29743.9	29796.6	30058.7	29885.1	29764.6
0.0422222	3.09522		1.4616	29727.9	29838.2	29677.6	29838	29925.2	29748.4	30180.1	29939	29816	29615.1	30190.3	29490.8	29876.8	29793.8	29641.9	30025.8	30643	29798.1	29843.2	29907.9	29593.5	29834.8	29764.1	29883.2	29698.7	29463.9	29709.8	29721.8	29967.2	30139.8	29503.4	29983.1	29874.3	29790.3	29623.7	29895.4	29859	30089.8	30245.8	30030.5	30105.6	29754.4	30173	30098.1	30356.5	29992.2
0.0425	3.0952		1.4676	30385.2	30792.1	30484.3	30503.9	30960.9	30629.7	30930.3	30545.9	30508.9	30722.8	30331.9	29985.2	30577.5	30446.4	30213.9	30376.6	31059.5	30135.9	30067	30460.1	30544.8	30511.1	30333.3	30163	30416.4	30328.7	30282.9	30161.3	30149.3	30537.6	30234.1	30749.7	30429.2	30459.5	30849.4	30695.5	30143.1	30565.8	31049.6	30681.3	30596.4	30513.1	30732.6	30481.6	30836.7	30814.9
0.0427778	3.09528		1.4736	30693.6	30867.5	30384.3	30587.1	30643.7	30452.8	30922	30696.2	31051.2	30637.6	31105.5	30360.9	30864.5	30859.6	30624.5	30816.9	31551.6	30503.6	30748	30825.3	30924.1	30781	31031.8	30271.8	30930	30831.2	30760.2	30536	30476.9	30899.6	30345.9	30814.6	30726.1	30769.1	31114.4	30830.1	30405.1	30894.8	31072.6	30823	31081.4	31107	31282.1	31440.3	31094.4	31369.8
0.0430556	3.09522		1.4796	30248.6	31048.7	30703.8	30681	31010.3	30619.1	31068.4	30685.4	30980.4	30847.3	30979.8	30569.8	30724.1	30995.6	30469.4	30646	31655.9	30523.5	30804.8	30932.9	30364	30691.2	30647.3	30842.7	30580.1	30712.8	31036.1	30997.3	30632.3	31132.3	30858	30518.2	30853.1	30786.8	30785	30478.4	30655.4	30967.6	31276.3	30731.6	30679.4	30844.8	31210.2	30977.4	31373.7	31021.3
0.0433333	3.09528		1.4856	31348.7	31496.1	31391.7	31161.7	31568.7	31284.3	31294.5	31553.2	31383	31509.8	31623.9	31321.2	31269	31563	31288.2	31522.4	32343.2	31438.3	30830.6	31395.6	31265.2	31395.3	31385.6	31405.9	31935.7	31397.4	31226.2	30734.1	31396.5	31686.3	31119.8	31577.1	31695.5	31842.7	31117.1	31620.7	30943.2	31453.3	31960.1	31864.8	31456.3	31460.9	31767.5	31845.4	32090.4	31883
0.0436111	3.09541		1.4916	32231.7	32591.1	32294.8	32240.6	32606	32454.1	32618.5	32368.6	32553.2	32161.5	32364.1	31917.5	32336	32243.5	32558.2	32326.5	33108.4	32252.4	31790	32127.6	32168	32289.7	32180.4	31959.7	32359.6	32100.7	32157.5	31879.6	32542.9	32182.6	32152.3	32354.8	32285.2	32708.3	31977.2	32502.9	32083.2	32349.4	32709.5	32585.8	32586.6	32304.7	32721	32287.3	32886.3	32536.1
0.0438889	3.09535		1.4976	32753.1	32915.5	33052.2	32563.1	33421.5	32862.7	33402.3	33193.8	33245.5	33044.5	32984.5	32944.5	33276.1	32777.9	32524.7	32940.7	33871.8	32886.7	32489.4	33196.7	32626.5	33205	33425.4	32887	32915.1	33045.2	33050.4	32548.7	33176	32985.2	32838.1	33330.2	33076.7	32964.1	32735.2	32939	32822.2	33126.8	33437.3	32789.7	33471.3	32973.9	33500.5	33143.4	33632.1	33481.8
0.0441667	3.09535		1.5036	32638.8	32883.2	32810.7	32943.9	33268.1	32586	33108	32945.5	32999.6	32632.2	32802.2	32477.2	32575.4	32949.5	32465.6	32662	33854.1	32521.8	32522.5	32619.6	32424.5	32762.1	32391	32320.7	32074.8	32393	32634.1	32310.6	32813.4	32546	32278.3	32579.6	32136.6	32939	32132.3	32820.4	32342.6	32814.2	32981.6	32338.2	33205.7	32578.3	33073.6	32611.4	32859.7	32910.5
0.0444444	3.09526		1.5096	33849.9	33854.3	33957.8	33868.7	34500.8	33906.2	34533	34187.6	34144.7	33787.5	34272.1	33574.6	34115.6	33863.3	34128	33940.3	35210.9	33882.4	33792.1	34004.9	33399.2	34175.3	34101.7	33835.5	33920.7	33558.1	34408.9	33500.3	33876.6	33787.8	33763.7	33991.6	33835.3	34019.7	33590	33772.9	33851.1	34168	34251.5	33910.3	34423.8	34156.8	34040.4	34145.7	34332.3	33886.7
0.0447222	3.09528		1.5156	34101	34124.8	34230.5	33967.3	34403.1	34013.7	34423.5	33970	34070.2	33761.4	33975.4	33663.4	33811.8	34241.8	33590.4	34220	35520.1	34254.4	34020.5	34043.7	33858.5	34090	33933.4	33777.1	34204.5	33748.5	34139.8	33717.3	33871.7	34181.5	33838.5	34042	33941.2	34224	33822	33970.7	33861.9	34110.4	34553.2	34165	34169.8	34208.9	34200.5	34329.8	34434.4	34494
0.045	3.09537		1.5216	34132.9	34738	34234.6	34336.8	34979.7	34479.4	34656.8	34486.8	34717.1	34010.2	34766.3	34376.7	34612.6	34837.2	34546.7	34397.8	35937.8	34575.3	34210.9	34812.5	34233.6	34039.1	34765.5	33975.6	34589.5	34472.4	34416.7	34017.8	34838.8	34476.7	34634.3	34927.6	34581.1	34175.4	34133.2	34761.1	34249.6	34849.5	35101.8	34615.7	34890.9	34754.4	34996.7	34836.3	35061.7	35000.3
0.0452778	3.09535		1.5276	34677	35358.1	35169	35151.7	35381.7	34821.5	35435.7	35497.2	35464.5	34989.9	35477.4	34845	34859.1	35328.8	34680.4	35229.6	36042.1	34981.7	34830.1	35069.1	34721.7	35001.9	35289.7	34925.2	35039.4	34573.4	35015.4	34907.6	34548.3	35361.8	34612.1	35003.7	34466	35066.4	34435.2	34592	34489.6	34919.5	35976.3	35085.3	35077.5	34973.4	34810.2	35346.8	35570.8	35032.9
0.0455556	3.09541		1.5336	35057.9	34919.2	35000.3	34880.7	35519.6	35195.4	35466.6	34793.3	35343.5	35465.3	35031.2	34617.7	35095.1	35695	35080.2	35268.2	36254.7	35147.8	35324.3	35435.6	35006.7	34840.2	35139.8	34826.7	35386.9	35153.4	34926.4	34516.5	35030.8	35347.6	35175.5	35305.2	35044.4	35359.4	34906	35112.5	34827.6	35163.8	35586.1	35216.4	36025.4	35214	35622	34895	35316.1	35343.8
0.0458333	3.09532		1.5396	36660.2	37081.3	36722	36708.7	37238.4	36786.6	37251.9	36900.7	37023.7	36932.1	37110	36394.4	37155.9	36965.1	36741.1	36894	37991.2	37093.1	36857.4	36955.6	36488.5	36980.3	36940.5	36733.6	36956.1	36707	37081.9	36221.2	36830.1	36941.5	36705.4	36937.5	36498	36997.7	36353.4	36825.9	36756.7	36669.5	36961.8	37093.5	37174.3	37138.1	37280.2	37054	37062.4	37129.1
0.0461111	3.09526		1.5456	36704.4	37216.6	36777	36422.4	37269.5	36733.6	37122.3	37011.7	37176.6	36888.6	36954.9	36550.1	36883.7	37001.2	36390.1	36783	37666.8	36841.1	36427.5	36832.7	36621.3	36719.3	36739	36632.8	36915.5	36736.4	36935	36307.2	36860.6	36905.2	36754	36870.4	36738.5	37009.3	36444.3	37009.7	36625.9	37090.4	37207.8	36905.9	37224.6	36971	37179.3	37007.3	37515.1	37294
0.0463889	3.09526		1.5516	38096.5	38314.2	38386.4	37883.7	38824.1	38252.5	38470.1	38394	38575.9	37892.2	38510.7	38151.2	38177.9	38544.4	38079	38007.5	38868.1	38220.1	38102.8	38578.6	38112.2	38269.9	38246.1	38020.5	38335.6	38170.7	38260.4	38103	38370.3	38381.8	37911.3	38435.7	37870.4	38339.1	38185.3	38247.2	38058.8	38198.7	38808.8	38618.3	38503	38206.1	38521	38512.9	39068.9	38665.2
0.0466667	3.09532		1.5576	38584.1	38996.8	38803.7	38469.3	39119.8	38731.4	39243.6	38890.4	39011.4	38440.9	38682	38521.4	39006.1	38865.5	38370.3	38798.2	39329.6	38797.4	38670.3	38717.9	38638.2	38865.8	38877.6	38626.1	38696.2	38582.9	38601.2	38109.4	38551.2	38872.9	38231.8	38889.2	38290.5	38858.4	38245.5	38855.2	38355.3	38408.5	39347.2	38824.2	39144.5	38571.3	38647.1	38941.2	39226.1	38870.4
0.0469444	3.09535		1.5636	38563.9	38916.6	38666.7	38655.4	39225.1	38910.1	39037.6	38813.9	39212.4	38701.2	38866.2	38560.7	38848.3	39190.1	38377.1	39001.9	39158.1	38696.8	38492.1	38784.3	38463.5	38781.9	39006.2	38625.6	38736.5	38562.3	38850.8	38290.6	38894.8	38761.5	38239.9	38733.1	38553.8	38894.2	38639.3	38821.8	38604.1	39023.5	39220.9	38890.1	38962.7	38650.7	38959	38976.4	39152.1	39247.4
0.0472222	3.09535		1.5696	38582	39026.2	38522.7	38432.9	39231.9	38781.8	39181.9	38708.2	38921.7	38833.5	39076.1	38700.6	38769.5	38947.8	38516.6	38812.6	39449.6	38938.5	38848.6	38657.3	38660.4	38831.5	38750.5	38475.5	39187.2	38498.6	38890.6	38225.7	38848	38757.3	38461.1	38554.4	38418	38980.2	38518.1	38851.6	38518.3	38797.3	39227.6	38866.8	39186.9	38742.4	39323.6	39082.4	39348.6	39026.7
0.0475	3.0953		1.5756	39165.9	39365.4	38967.7	38859.3	39791.2	39471.1	39739.5	39343.8	39659.7	39075.9	39500.2	39205.7	39359.8	39514.2	39151	39367.3	39594.3	39251.6	39087.3	39288.2	39169.6	39172.3	39376.2	39009.9	39193.3	38919	39285.8	38681.9	39399.7	39396.4	39296.7	39449.7	38980.1	39243.7	39071.9	39172.4	39216.8	39334.1	39658.3	39314.8	39518	39132.5	39559.2	39424	39697.3	39451
0.0477778	3.0952		1.5816	40098.2	40288.4	39905.4	39913.7	40435.8	40096.2	40432.5	40411.3	40440.8	39944.9	40339.1	39856.7	40421.8	40485.4	39805.6	40616.4	40578	40186.2	39716.9	40092.7	39852.2	40018.4	40282.3	39828.9	40152	39896.8	40264.4	39624.8	40058.4	40476.4	39709.8	40315.2	39869.1	40123.6	39875.3	40002.6	39793.4	40109.9	39998.1	39928.5	40519.6	39726.4	40204.5	40264.9	40567.3	40431.3
0.0480556	3.09522		1.5876	40115.6	40206.6	39856.3	39539.8	40874.7	40284.6	40436.1	40213.3	40452.9	39976	40273.7	39838.3	40272.4	40370.7	39743.3	40040.8	40583.5	40201.5	39688.8	40061.8	39750.6	39901.4	40319	40093.3	39983.8	39755.2	39968.1	39570.4	39956.6	39873	39773	39984.1	39612.3	40301.7	39666.9	40227.9	39562.7	39931.9	40455.1	39934.9	40323.9	40091.5	40457.5	40084.1	40537.1	40514
0.0483333	3.09535		1.5936	40917.5	40817	40866	40620.9	41339.8	41103.5	41248.7	40811.2	41163.9	41081	41105.3	40445.7	41162.2	41407	40635.1	40954.9	41050	41034	40658.4	41256.5	40772.9	40674.3	40893.9	40769.1	40881.5	40713.4	40990.5	40523.4	41151.2	40921.4	40811.2	40905.8	40264.2	41024.1	40477.8	41055.3	40616.7	40811.4	41339.8	41053.3	41301.3	40930.8	41059.5	41101.4	41371.2	41016
0.0486111	3.0952		1.5996	40863.1	41202.7	40863.1	40688.6	41325.6	40712.9	41560.8	40869.6	41323.4	40555.7	41105.4	40505.8	41126.4	41295.4	40698.5	40814.4	41405.6	40916	40556.8	40677.9	40661.7	40816.7	40739.6	40762.2	40964.1	40696.7	40863.5	40430.8	40891.9	40989.5	40758.3	40842.6	40389.4	40849.4	40449.4	40969.8	40399.4	40763.9	41399	40631.3	41202.2	40749	41008.7	40944.2	41437.7	41037.8
0.0488889	3.0952		1.6056	40981.7	41250.8	41140.4	40946.4	41393.6	41190.3	41416.5	41266.5	41224.2	40680.7	41097	41129.7	41060.1	41316.1	40732.2	41030.3	41603.4	41042.7	40920.2	41128.7	41031.6	41080.2	41167	40982.3	41142.5	40967.6	41179.1	40694.5	41036.1	41461.7	40861.8	41130.9	40761.7	40994.5	40782.3	41225.6	40825.5	41088.4	41571.5	41046.9	41456.8	40868.3	41283	40991.3	41587.8	41364.2
0.0491667	3.0953		1.6116	41611.6	41884.2	41473.2	41365.2	42124.2	41925.2	42242	41771.1	42209.7	41516.1	41791.7	41350	41826.6	41990	41830.9	42124.1	42232.5	42061.8	41554	41965.7	41631.3	41834.5	41992.1	41374	41904.3	41684.5	42025	41754.2	41812.5	41805.9	41506.2	42053.1	41639.6	42089.6	41675.8	42096.9	41652.5	41549.2	42218.9	41895.1	42215.6	41554.4	42068.2	41891.7	42437.3	41893.1
0.0494444	3.09537		1.6176	41241.1	41459.3	41333.9	41596.8	42103.3	41488.3	42046.3	41530.8	41872.2	41395.4	41892.3	41483.3	41645.4	41960.3	41290.3	41185.4	42110.5	41748.2	41520.5	41633	41195.7	41596.1	41774.7	41250.7	41569.5	41132.3	41567.1	41263	41475.7	41723.7	41554.1	41681.7	41455.1	41588.5	41098.1	41750.6	41063.5	41507.7	42250.6	41663.7	41749.4	41468.9	41939.8	41880	41671.2	41687.7
0.0497222	3.09522		1.6236	41250.6	41556.5	41144.4	41357.6	41591.5	41439.2	41685.9	41466.8	41724	41211.7	41725.2	41112.5	41846.3	41927.6	40937.7	41213.2	41893.4	41675.5	41433.3	41605.9	41405	41351.8	42175	41384.7	41557.2	41379.7	41639.6	41231.5	41658	41961.3	41418.8	41930.3	41586.5	41728.1	41193	41572.5	41456.9	41433.2	42284.8	41476.3	42169.2	41377.4	42081.1	41731.2	42162	41701.1
0.05	3.0953		1.6296	42333.5	42458.6	42088.9	42219.5	43001.8	42421.1	42585.6	42384.7	42634.7	42405.1	42603	42377.6	42672.3	42922	42427.1	42642.9	42711.1	42488.4	42288.3	42252.8	42519	42252.1	42867.7	42404.6	42636.4	42161.3	42717.3	41762.3	42458.7	42339	42065.1	42384.7	41965.9	42314.4	41873	42494.1	42277.1	42542	42667.1	42258.3	42684.3	42184	42479.6	42480.3	43000.2	42531.2
0.0502778	3.0953		1.6356	42590	42935.4	42469.7	42399.8	43174.7	42521.6	42923.8	42807.7	42959.4	42660.4	42602.6	42341.7	42722.1	42811.6	42601.6	42600.7	42960	42665.3	42321.5	42633.2	42557.7	42727.7	42698.2	42222.5	42675.6	42298.9	42714.7	42309.4	42564.5	42793.4	42361.6	42504.9	42304.5	42947.5	42265.4	42592.7	42414.6	42661.4	42923.4	42681	42806.8	42481.1	42783.4	42459.8	42892.7	42998.3
0.0505556	3.09533		1.6416	42795.7	42947.9	42668	42769.8	43164.9	43113.6	43256.3	42816.8	43317.7	42583.2	43189.5	42601.6	43081	43325.3	42903.9	43259.9	43215.3	43085	42801.9	42936.1	42717.6	42988.9	43113	43039.7	42949.8	42494.3	43162.3	42416	42831.6	43067.9	42565.4	42832.7	42756.3	42910.6	42502.1	42964.5	42736.1	43104.5	43294.9	43191.5	43528.8	42830.5	43313.6	43111.5	43313.7	42988.7
0.0508333	3.0953		1.6476	42629.5	43201.9	42818.4	42306.2	43266.4	43271.4	43054.5	42972.3	43271.3	42654.6	43229.8	42803.6	43347.5	43271.6	43045.1	43229.9	43179.3	43266.6	42576.8	43158.4	42837.8	42958.5	43305.7	42738.9	42838.4	42437.7	43184.5	42170.3	43251.9	43141.2	42737.2	43188.8	42841.3	42980.3	42557.8	43157.9	42605.2	42932.5	43320.8	43101.9	43238.5	42921.3	43381.8	43277.9	43363.6	43553.7
0.0511111	3.09526		1.6536	43055.1	43713.1	43065.7	43290.7	43836.1	43300.5	43528	43604.3	43782.9	43020.3	43314.7	43107.7	43414.8	43640	43466.8	43613.6	43339.9	43394.8	43405.9	43125.4	43135.5	43001.2	43580.5	43035	43237	43253.9	43144.4	42841.7	43462.7	43683.1	43286.8	43455.6	42773	43538	42668.7	43089.2	42890.9	43468.1	43493.5	43210.5	43528.9	43210	43655.6	43249.5	43437.8	43502.9
0.0513889	3.09532		1.6596	43698.2	44107.1	43777.2	43864.5	44473.1	43644.8	44245.5	43868.3	44147.5	43673.4	43988.1	43592.8	44020.7	44182.5	43680.4	44174.1	43546.7	43956.3	43520.5	43849.5	43615.4	43845.6	44120.2	43742.4	43771.3	43632.7	43828.6	43395	43724.3	43672.1	43658.4	44016.2	43512	43749	43240.2	44088.4	43579	43794.7	44357.1	43591.1	44140.2	43688.4	43998.2	44126	44356.5	44073.7
0.0516667	3.09532		1.6656	43974	43881.4	43467.9	43524.9	44302.3	43973.7	44068.3	43870.1	44114.1	43380.4	43971.3	43654.2	44053.8	44186.4	43941.9	43948.9	43837.6	43913.8	43847.9	44025.1	43795.2	43876.8	44004.4	43441.2	44328.3	43558.7	44074.9	43439.4	43845.7	43931.1	43640.1	43849	43420.1	44460.9	43415.5	43961.5	43317.2	44076.3	44481.2	43847.8	44313.5	43663.7	43909.3	43914.2	44234	43958.4
0.0519444	3.09526		1.6716	43019.7	43444.5	42625.2	43216.4	43873.1	43182.9	43536.5	43143	43559.8	43165.7	43398.4	43009	43063.2	43502	43208.7	43396.6	43599.8	43221.4	42941	43167.6	43273.3	43154.5	43142.7	42925.9	43257.5	42971.1	43253.5	42794.8	43275.7	43335.4	42700.6	43276.8	42822.9	43239.9	43085.2	42678.2	42805.4	43120.6	43516.3	43201	43680.6	43047.9	43274.2	43333.4	43785.9	43195.1
0.0522222	3.0953		1.6776	44358.4	44411.7	44369.2	44250.6	45209.7	44577.6	45037.5	44502.6	44663.3	44341.6	44308.3	44145.2	44679.6	44649.7	44340.1	44741.5	44357.7	44544.7	44360	44612.3	44298.9	44370.5	44664.2	44217.4	44653.5	43898.4	44511.6	44148.4	44217.3	44616.3	44426.5	44767.8	43975.8	44471.6	44136.4	44446	44144.8	44417.4	45104.1	44404.6	44648.8	44303.4	44635.4	44502.4	44936.3	44984.2
0.0525	3.09528		1.6836	43133.6	43546.5	43181.6	43304.7	43709.1	43249	43587.6	43360.9	43292	43219.7	43397	42977	43635.5	43593.6	43239.4	43325.8	43389.1	43362.1	43118	43191	43207.8	43452.4	43513.9	43284	43639.8	42919.8	43498	42916.6	43455.7	43924.8	43141.8	43251	42969	43315.7	42860.9	43418.5	43048.3	42986.7	43544	43060.2	43680.5	43177.7	43576	43334.3	43916.6	43541.2
0.0527778	3.09535		1.6896	43325.9	43665.5	43228.4	43250.4	43763.1	43541.8	43755.3	43283.2	43955.2	43238.3	43770.5	43191.4	43544.8	43877.2	43454.2	43874.5	43441	43688.3	43270.9	43715	43383.8	43630.3	43703.7	43481.9	43554.9	43197.4	43508.6	43186	43500.2	43582.4	43480	43697.2	43093.3	43590.7	43156.3	43432.4	43129.9	43527.5	43752.8	43568.8	43747.5	43557.2	43694.8	43275.6	43660	43496.5
0.0530556	3.09524		1.6956	43520.4	43832	43585.8	43501.7	44148.3	43781	43942.3	44006.7	43962	43482.8	43682.5	43756.7	43884.2	43885.5	43575	44005.9	43354.1	43874.6	43411.2	43932.4	43202.8	43885.3	43899.3	43755.2	43793.8	43499.1	43626.1	43464.4	43554.6	44027.4	43535.6	43975.6	43597.9	43891.7	43268.4	43719.6	43682.3	43881.5	43888.9	43544.2	43632.1	43898	43894.7	43567.9	44037.7	43811.9
0.0533333	3.09532		1.7016	43159.1	43595.9	43479.6	43625.8	44194.4	43745.9	43942.3	43437.4	43700.6	43430.4	43797.7	43453.4	43783.9	43637.2	43638.8	44025.4	43552.2	43780	43401	43470.1	43166.3	43311.1	43648.7	43518.4	43977.3	43308.6	43516.8	43104.2	43482.6	43875.1	43420.2	43776.5	43248	43695.7	43256	43554.8	43432.4	43423.2	44008.2	43441.7	43711.4	43510.4	43622.9	43701	44057.1	43630.9
0.0536111	3.09535		1.7076	43352	44058.4	43577.8	43270.6	43813.8	43845.1	43886.4	44088.3	44025.5	43520.6	43847.9	43394.3	43787.1	43955.8	43563.9	43669.7	43437.3	43611	43579.3	43858.3	43459.2	43619.1	43942.4	43434.9	43589.1	43281.5	43762.8	42855.4	43423.9	44064.2	43524.8	43812.5	43689.7	43492.4	43369.4	43463.2	43294.7	43516.8	44275.1	43375.3	43809.2	43457.8	43842.5	43530.3	43635.1	43981.6
0.0538889	3.09532		1.7136	43172.5	43411.3	43332.5	43254.4	43796.7	43326	43441.3	43109.1	43512.7	43498.2	43457.4	43237.3	43314.2	43625.9	43221	43651.5	43294.5	43437.8	42905.6	43363.6	43189.9	43221.9	43481.9	43239.9	43438.8	43011.1	43345.7	42919.7	43383	43645	42843	43293.1	42976.6	43286.8	42614.2	43538.3	42812.2	42976.5	43793.7	43123.7	43663.8	43002.1	43328.1	42880.1	43509.8	43417.3
0.0541667	3.09528		1.7196	43992.7	44491.6	43997.1	43915.8	44540.4	44180.7	44566.3	43942.6	44562.4	44014.9	44801.8	43963	44250.7	44592.3	44123.5	44600.5	44122.6	44348.1	44174.6	44424.5	44323.3	44114.4	44478.7	43959.5	44455	44196.4	44399.4	43945.9	44437.7	44351.6	44324.5	44356.6	43973.1	44361.1	44033.4	44172.7	44068.8	44393.9	44669.4	44268.2	44435.5	44035.3	44376.5	44464.9	44631.5	44615.5
0.0544444	3.09528		1.7256	43093.8	43765.2	43528.4	43309.8	43624.3	43490	44043.6	43291.7	44006.3	43380.1	43544.3	43095.9	43485.8	43636.2	43452.6	43741.2	43353.2	43519.5	43348.2	43443.1	43258.3	43406.4	43586	43249.6	43767.5	43249.2	43558.5	42999.3	43700	43513.3	43320.4	43473.2	43034.5	43272.8	43460	43724.2	43260.5	43499.3	43936.1	43191	43660.8	43153.1	43741.8	43464.9	43507.4	43686.2
0.0547222	3.09537		1.7316	43532.9	43881.8	43521.9	43486.4	44136.3	43748.6	44100.2	43804.4	43875.2	43527.3	44091.5	43849.3	44172.3	44272.7	43643.6	44503.7	43660	44323.4	43993.6	43775.7	43616.7	43688	43860.4	43716.6	44165	43703.6	43395.1	43415	44194.8	44106.8	43436.7	43744.4	43913.2	44049.9	43728.4	43759.7	43663.6	43943.9	44163.6	43599.9	44099.8	43706.7	43951.1	44104.3	44196.6	43868.7
0.055	3.09528		1.7376	43959	44033.1	43849.8	44190	44857	44045.4	44155.2	43860.9	44022.3	43610.3	44202.6	43400.5	43946.2	44197.5	43975.4	44011.2	44038.8	44213.4	43698.3	44255.7	44087.3	43955	44343.6	43773.9	44211.3	43860.3	44469.3	43583.1	44025.4	44362.5	43760.8	44408.6	44014.9	44277.2	43566.9	43954.5	43526.4	43964.9	44639.5	43790.3	44151.4	43852.5	43891.6	43538.5	44627.3	43963.7
0.0552778	3.09528		1.7436	43088.8	43683.9	43208.4	43105.2	43533	43533.8	43782	43409.7	43687.7	43217.1	43799.3	43411.7	43714.4	43873.3	43456.3	43431.3	43311.5	43610.8	43175	43760	43377.3	43275.2	43625.1	43417.9	43743.1	43071.4	43562.1	42924.7	43728	43485.1	43272.2	43712.3	43154.8	43530.3	43081.7	43546.4	43227.3	43373.8	43591	43420.7	43582.4	43106.2	43328.6	43161.3	43782.4	43302.2
0.0555556	3.09532		1.7496	43455.9	43790.6	43320.9	43741.6	44041.5	43603.3	43858.5	43649.5	43675.5	43417.7	43827.2	43404.4	43695.8	43952.6	43453.1	43840.9	43731.2	43795.8	43424.4	43547.8	43345.2	43687.7	43697.1	43401	43810.3	43403.2	43805.2	43009.1	43573.1	43946.5	43363.6	43605.6	43469.5	43651	43109.5	43600.4	43128	43451.3	43883	43307.4	43873.2	43484.6	43776.8	43545.8	43853.1	43565.2
0.0558333	3.09533		1.7556	42960.9	43336.9	43171	43048.7	43527.1	43243.5	43558.1	43065.1	43467.6	42897.8	43238.7	42930.6	43446.9	43355.1	43105	43417.8	43182	43468.1	42819.5	43336.2	43166.5	43174.6	43396.4	43031.8	43262.5	43377.1	43277.8	42642.9	43381.1	43603.5	43157.5	43672.6	43168.5	43455.7	42868.1	43291.7	42771.3	42929.4	43355.3	42946.2	43320	43106.1	43219.8	43057	43442.3	43113.7
0.0561111	3.09535		1.7616	43832.8	43764.5	43583.5	43850.7	44118.5	43820.1	44064.5	43368.2	43810.4	43505.7	44113.2	43313.3	43849.4	43929.9	43455.6	44007.7	43743.2	43819	43571.9	43925.9	43218.9	43534	43872.3	43397.2	44015.4	43424.3	43930.7	43197.6	43882.8	44179.7	43522.6	43803.6	43529.7	43826.5	43484	43747.7	43385.3	43558.2	44029.9	44083.1	43926	43413.7	43794.5	43639.2	43900.3	43965.5
0.0563889	3.09526		1.7676	43324.8	43508.4	42955	43606.6	44075.7	43412.9	44002.9	43403.1	43573.7	43213.3	43659.2	43285.9	43478.4	44245.7	43412.5	43563.9	43148.6	43557.7	43416.6	43580.9	43767.4	43697	44112.5	43647.2	43816.6	43616.4	43754.7	43350.8	43596.2	43979.7	43220	43678	43391	43664.5	43478.7	43791.9	43262.4	43715.2	44110.5	43707.4	43558	43104.4	43815.6	43445.3	43923.5	43705.1
0.0566667	3.09539		1.7736	43199.6	43706.8	43270.7	43581.2	43904.7	43344.5	43558.8	43448.5	43564.3	43345	43641	42987.4	43544.3	43522.4	43438.3	43822.3	43378.9	43604.3	43369.9	43219.5	43436.8	43508	43756.8	43239.3	43537.1	43190.4	43649.7	43092.4	43586	43915.9	43336.5	43442.6	43223.6	43476	43054.6	43625.9	42882.3	43492.9	43969.2	43319.2	43670.4	43086.1	43565.4	43486	43973.2	43603.4
0.0569444	3.09533		1.7796	43564	43891.7	43559.1	43622.9	44002	43616.5	44069.7	43729.4	43939.5	43670.6	43778.3	43454	43624.5	44042.9	43616.4	44096.5	43952.3	43834.1	43502.7	43854.6	43739.5	43573.9	43937.3	43479.9	43709.4	43580.2	43758.3	43350.9	43600.7	43854.6	43623.3	43872.4	43537.5	43761.1	43556.6	43692.4	43323.8	43557	44023.7	43722.9	43994.1	43485.6	43990.7	43670.7	44167.8	43703.5
0.0572222	3.09528		1.7856	43160.3	43441.1	43247.8	43390.9	43424	43488.9	43465.2	43242.2	43571.7	43350.4	43455.5	42968	42912.6	43382.5	43051	43676.1	43429.9	43393	42999.7	43252.4	43552.9	43382.3	43447.6	43053.9	43415.2	43119.2	43341.2	43037	43363.7	43788.9	42966.1	43838	43037.9	43385.1	42888.9	43286.5	42971.5	43649.7	43373	43523	43534.4	43017.2	43373.5	43104	43738.7	43583.2
0.0575	3.09539		1.7916	42939.1	43340.2	42855.3	43067.9	43430.4	42981.9	43403.5	43216.2	43414.8	42923.5	43389.3	42914	43442.9	43688.3	43245.3	43514.1	43054.2	43296.1	42740.4	43214.6	42998.9	42853.4	43259.8	43038.6	43282.2	42937.7	43442	42840.3	43370.5	43330.4	42795.2	43425.3	42939.4	43179.5	42952.4	43154	42860	43125.6	43481.3	42783	43083.7	42878.5	43325.3	43186.8	43013.4	43035.8
0.0577778	3.09532		1.7976	43003.3	43211.1	43430.9	43302.1	43745.6	43554.7	43837.9	43379.2	43663	43028.2	43476	43062.9	43624.1	43832.9	43557.9	43715.3	43448.9	43441	43548.1	43741.1	43281.1	43686.7	43812.7	43545.9	43952	43357.3	43829.9	43178.1	43557.5	43514.7	43192.9	43860.5	43003.2	43510.2	43095.3	43664.1	43209.1	43609.1	43987.5	43511.7	43897.4	43502.4	43580.6	43313.9	43770	43651.8
0.0580556	3.09539		1.8036	42932.6	43496	43381.8	43267.9	43969.4	43466.2	43725.7	43340.4	43871.5	43248.8	43584.1	43224.7	43558.3	43659.5	43424.2	43552.5	43318.2	43601.5	43208.6	43541.9	43462.2	43465.3	43780.9	43295.2	43716.7	43274	43570.8	43073.8	43353.9	43664.8	43434.5	43584	42901.1	43289.9	43078.2	43565.9	43143.3	43241	44043.9	43398.2	43696.1	43251.3	43740.9	43302.9	43731.6	43429.6
0.0583333	3.09541		1.8096	43551.4	43725.2	43501.9	43215.6	43893	43698.4	44006.5	43397	43744.6	43616.3	43590.2	43312.1	43650.2	43827.7	43437.9	43852	43468.6	43753.8	43282.4	43621.3	43526.3	43398.5	43912.8	43419.2	43805.4	43448.1	43709	43251.2	43569.3	43624.1	43605.1	43791.2	43527.3	43528.2	43463.2	43322.2	43211.7	43653.5	43747	43409.7	43912.4	43418	43794.4	43778.9	44044.4	43560.5
0.0586111	3.09526		1.8156	43555.8	43675.6	43809.6	43881.2	43953.2	43731.5	44068.1	43861.8	44272.6	43663.8	44117.9	43547	43836	44193.9	43614.5	44115.8	44147.4	43745.9	43465.8	44067.5	43823.2	43719.3	44063	43835.4	44102.2	43469.4	44207.8	43666.7	43969	44639.8	44124.3	43944.6	43774.5	43927.2	43688.3	44217.9	43694	43820.3	44222.8	43702.4	44044.8	43708.3	44062.8	44035	44219.1	44040.3
0.0588889	3.09535		1.8216	42633.4	42978.1	42684.4	42879.9	43279.1	43155.2	43301.7	42817.3	43024.1	43011.8	43217.9	42920.3	43024.3	43456.4	43100.7	43631.5	42940.4	43231.5	42645.5	43252.2	43043	42921.3	43142.1	42762.4	43064.5	42874.6	43134.8	43166	42688.7	43532.8	42830.4	43072.3	42910.5	43105.4	42804.6	43207.1	42510.7	43041.1	43157.1	43025	43184.4	42657.9	43335.1	42641.7	43419.7	43325.1
0.0591667	3.09528		1.8276	43782.7	43689	43666.7	43755.8	44254	43732.3	44071.2	43902.8	44068.2	43664.2	43873.9	43659.7	43696.3	44471.6	43620.8	44252.6	44045.7	44329	43835.3	44000	43593.3	43703	43901.1	43574.7	43719.1	43604.6	44163.3	43368.2	44018.2	44135.2	43505.1	43861.7	43698	43688.9	43724.6	43599.6	43524.8	43659.5	43963.6	43567.2	44028.9	43234.6	43814.9	43699.1	43864.8	43900.2
0.0594444	3.09537		1.8336	43864.9	43897.2	43782.7	43775.9	44232.1	44259.4	44396.9	43886.4	44176.4	43620.5	44194.2	43496.3	44004.9	44613.5	43754.4	44267.8	43809.3	44311.9	43711.2	43853	43754.9	44069.9	44474.2	44095.3	43918.2	43787.9	44234.7	43584.4	44248.9	44277.8	44026.3	44395.5	44056.5	43988.7	43702.8	44184.3	43799.5	44190.5	44375.2	44173.1	44103.6	44044.1	44431	43901.5	44249	44407.5
0.0597222	3.09537		1.8396	43356.7	43648.9	43535	43403.9	43868	43635.2	43694.2	43363.6	43805	43680.4	43838.8	43402.8	43493.3	43773.4	43537.9	43886	43655.9	43768	43174.3	43604.5	43258.9	43453.1	43842.8	43448.6	43727.2	43226.9	43460.3	43194.2	43672.4	43838.7	43334	43664.3	43640.1	44109.6	43306.2	43589.7	43289.9	43665.4	43970.3	43668.9	43976.9	43399.2	43892.5	43746.5	43847.4	43794.1
0.06	3.09524		1.8456	43242.3	43583.6	43375	43367.5	43940.4	43500.6	43552.6	43697.4	43607.9	43167.6	43726.7	43025.4	43504.5	43924.9	43309.9	43768.6	43190.8	43653.6	43108.8	43534.1	43214	43475	43664.4	43560.2	43579.5	43081.9	43237.5	42991.7	43507.7	44018.7	43408.5	43679.5	43289.4	43610.7	43191.5	43567.1	42829.9	43283.3	43999.9	43326	43427.7	43377.4	43921	43315.6	43909.3	43489.7
0.0602778	3.09537		1.8516	43256.5	43621.8	43029.8	43601.6	44154.8	43476.9	43880.7	43511.3	43936.5	43458.2	43587.5	43470.5	43729.5	43965.7	43631.6	43759	43711.7	43413	43567.4	43827.3	43293.4	43422.4	43888.5	43584	43469.5	43431.1	43431.6	43019.9	43638.7	43845.3	43376.6	43945.1	43496.4	43580.8	43384.5	43485.5	43088.9	43463.4	43798.3	43400.5	43620.7	43180.6	43437.6	43354.9	43613.9	43624.1
0.0605556	3.09533		1.8576	43417.9	43685	43471.9	43605.9	43934.1	43816.5	44151.9	43542.3	43544.2	43286.8	43772	43432.1	43793.5	43719.6	43405.2	44260.8	43338	43868.6	43366	43632	43576.7	43463.2	43727.9	43646	43619.1	43368.3	43697.7	43157	43641.1	43721.6	43182.4	43881.3	43227.6	43794.6	43248.5	43662.3	43209.1	43582.7	44021	43539.8	43897.3	43341.3	43645.2	43888.5	44079.4	43579.3
0.0608333	3.09533		1.8636	43533.2	43715	43433.6	43414.4	43993.9	43505.4	43926.4	43262.8	43923.6	43371.6	43631	43528.7	43944.9	43803.4	43670	44028.4	43623.4	43821.2	43429.4	43619.4	43452.4	43590.2	43772.4	43757.6	43843.8	43423	43596.3	43001.3	43529.9	44048.1	43463.3	43904.1	43562.2	43768.7	43472.8	43560.5	43300	43594.9	44104.6	43556.9	43986	43493.3	44073	43731.6	44163.8	43714.4
0.0611111	3.09539		1.8696	43083.6	43461.1	43398.9	43222.6	43560.1	43357.7	43554.1	43196.8	43331.1	43061.7	43529.9	43022	43513.3	43621.5	43333.1	43624.1	43034.9	43175.1	42892.1	43758.9	43412.4	43244.9	43917.5	43517	43728.5	43202.7	43627.8	42928.6	43114.6	43796.9	43286.1	43780.7	43062.7	43387.2	42978.2	43677.3	43045.4	43545.3	43799.8	43317.7	43344.6	43227.2	43587.7	43689.9	43453.5	43443.7
0.0613889	3.09539		1.8756	42953.3	43667.6	43090.7	43130.8	43498	43110.8	43476.2	43215.9	43586.2	43056.1	43595.2	42776.1	43103.5	43421.2	43181.7	43379.1	43172.8	43558.3	42762.5	43026.5	42976.1	42987.9	43613.6	43006.2	43235.6	43138.7	43093.6	42908.1	42925.4	43242.6	43326.3	43267.7	43175.8	43094.4	42888.7	43198.3	42872.8	43195.1	43386.4	43342.2	43523.5	42940.7	43470.5	43317	43659.2	43286.1
0.0616667	3.09533		1.8816	43682.3	44218.9	43836.4	43806.6	44269.8	43985.8	44010.7	43930.4	44147.6	43568.8	44141.4	43860	44092	44654.3	43830.7	44260	43932.4	44088.8	43501.5	44180.9	44031.9	43834.2	44003.5	43837.4	44103.6	43774.6	44037.2	43821.8	44194.4	44356.1	43859	43806.7	43885.8	43736.6	43571.8	44249.1	43674.9	44049.6	44491.8	43961.4	44311.9	43696.6	44124.7	43912	44321.9	44041.9
0.0619444	3.09537		1.8876	43376.8	43869.4	43226.6	43417.5	44007.7	43448.5	43959.1	43443.9	43955.5	43276.8	43643.6	43474.8	43617.4	43779.2	43288.9	43985.3	43428.5	43886.7	43238.1	43588.6	43486.7	43490.3	43441.3	43117.5	43651.8	43001.2	43397.5	42936.4	43385.5	43656.1	43219.5	43869.2	43253.2	43362.7	43427.9	43713.3	43003.9	43292.7	43661.9	43495.2	43537.7	43685.5	43684.9	43575.7	43679.1	43705.2
0.0622222	3.09518		1.8936	43376.2	43646.2	43457.8	43458.3	43987.9	43480.4	43709.2	43554.1	43820.4	43365	43604.4	43218.7	43491.4	43929.8	43415.5	43883.6	43526	43834	43104.7	43502.4	43402.9	43485.5	43732.6	43626	43590.9	43288.3	43672.5	43099.1	43375.8	43764.3	43330.1	43819.5	43446	43657.3	43122.7	43741.8	43101.6	43485	43913	43571	43726.4	43253.3	43665.6	43239.2	43974.9	43580.7
0.0625	3.0953		1.8996	43537.6	43422.9	43337.1	43529.9	43992.3	43381.6	43666.5	43511.3	44007.7	43380.4	43324.1	42995.1	43475	43844	43409.9	43965.8	43667.1	43365.7	43352.5	43479.4	43418.8	43468.4	43653.6	43161.3	43683.4	43349.7	43465	43025.6	43495.9	43788	43565.2	43415.3	43241.1	43584.2	43230.3	43179.5	42867.7	43220.9	43717.8	43591.1	43936.3	43201.4	43668.2	43361.5	43725	43684.8
0.0627778	3.09537		1.9056	43073.2	43162.1	42964.2	43152	43784.5	43043.4	43748.8	43268.9	43568.2	43106.6	43364.5	43294.9	43434.9	43411.3	43208.1	43869.1	43579.5	43577.1	43429.2	43418	43587.7	43322.6	43818.2	43347.4	43499.5	43665	43429.3	43370.8	43591.1	43695.6	43301.8	43615.1	43328.9	43579.9	43376.8	43437.8	42941	43587.2	43748.4	43151.6	43470.2	43339.5	43650.3	43457.2	43714.1	43794.3
0.0630556	3.09539		1.9116	43024.7	43059.4	43144.7	42966.8	43280.5	43042.6	43378.1	43250.4	43408.8	43059.5	43369.9	43045.7	43359.3	43704.5	42853.4	43573.2	43123.2	43632.7	43074.1	43340.2	42950.5	43151.5	43433.3	43141	43306	43133	43332.8	42808.2	42920	43523.9	42887.9	43239.7	43099.8	43220.5	42727.8	43221	42683.2	43227	43374.5	43158.8	43591	43086.2	43552.3	43258.1	43853.4	43329.3
0.0633333	3.0952		1.9176	43016.8	43096.3	43179.3	42916.3	43721.8	42916.5	43561	42674	43326.2	43252.1	43190	43062.5	43286.8	43539.7	43294.1	43462.6	43248	43408.6	43010.5	43186.3	43175.2	43067.4	43772.5	43308.7	43528.6	42993	43084.7	42847.7	43002.5	43464.6	43136.6	43166.4	43028.3	43037	42978.1	43271.4	42756.6	43368.2	43508.6	43139.2	43473.4	42676.2	43502.8	43356.1	43481.1	43239.6
0.0636111	3.09543		1.9236	43426.2	43751	43259.7	43204.9	43830	43461.4	43707.7	43233.4	43617.4	43039.6	43564	43144.7	43462.7	43625.2	43450.8	43462	43438	43520.8	43464	43509.6	43171.3	43154.9	43464.8	43171.6	43477.6	43027.2	43398.7	42944.7	43399.7	43672.1	43135	43478.8	43128.2	43387.8	43007.5	43210	43011.9	43410.6	43585.7	43292.9	43545.4	43144.7	43491.8	43263.2	43644.1	43567
0.0638889	3.09532		1.9296	43178.6	43272.9	43095.2	42926.3	43381	43146.5	43290	43154.8	43340.9	42945.2	43328.7	43006.8	42917	43482.5	43001.2	43434.7	42910.7	43247.3	42764.2	43119.6	43068.8	43252.1	43320.7	43018	43151.8	42821.4	43349.9	42852.6	43206.5	43240.4	42684.7	43119.2	42768.9	42985.3	42884.7	42911.3	42792.1	43136	43499.8	43167.9	43419	43091.7	43491.3	42987.3	43340.8	43314.2
0.0641667	3.0952		1.9356	42748.3	42915.8	42875.3	42910.2	43324.4	42554.9	43000.5	42844.4	43029.8	42673.2	42923.3	42798.6	42901.4	43443.1	42700.7	43317.2	42782.4	43108.4	42797.5	42650.9	42892.4	42785.8	42982.2	42675.2	42834.4	42519.7	43012.8	42541.5	42751.7	43215	42635.4	42771.2	42604.5	42727.6	42533.1	42816	42304.2	42574.2	43169.3	42825.1	42899.5	42630.8	43097.9	42854.7	43219.1	42948.4
0.0644444	3.09516		1.9416	42579.6	43323.6	42616.7	42621	43044.9	42716.6	43090.5	42966.3	43267	42391	43044.5	42491.3	42888.8	42988.1	42583.4	43123.3	42779.3	42757.7	42274.3	43141.6	42804.8	42695.6	43072.1	42849.5	43322.1	42813.4	42639.1	42674.7	42762.4	43505.7	43085.6	42983.4	42703.8	42858.7	42646	42704.9	42267.6	42929.9	43080.1	42863.2	43135.7	42732.5	43173.2	42885.9	43007.4	43150.6
0.0647222	3.09535		1.9476	42848	43296.8	43067.7	42979.4	43462.1	42962.1	43313.3	42962.1	43300.2	42844.3	43220	42855.2	43077.4	43456.9	42958.1	43270.7	43334	43390.5	42633.5	43229.7	42837.4	42897.1	43324.3	42974.3	43258.3	42817	43075.4	42896.2	43229.8	43623.5	43063.7	43228.1	42703.5	43179.2	42678.7	43254.8	42764.4	42896.5	43228.4	43052.7	43523	43054.8	43417.3	42823.5	43464.5	43286.6
0.065	3.09528		1.9536	42896.7	43212.6	42796.8	43110.6	43362.5	43221.6	43289.7	42896.6	43285.3	42986	43280.4	42875.7	43327.6	43559.9	42927.3	43462	43177.7	43324.5	42867.9	43104.2	43110.8	43500.1	43628.6	43182.1	43279	42855.4	43391.5	42665.2	43116.2	43476.2	43073.5	43321.8	42969.9	43051.9	42962.9	43010.5	42984.7	43411.8	43422.4	43198.4	43507.9	43355	43464.3	43132.2	43448.4	43428.3
0.0652778	3.09522		1.9596	42479.3	42840.2	42418.8	42489	42982.4	42723.3	42997.2	42574.3	42853.5	42411.1	42400.9	42181.9	42410.8	42962.5	42474.1	42770.5	42713	42733.2	42177.3	42616.4	42470.9	42415.4	42499.4	42479.8	42710.9	42319.8	43021.5	42655.2	42771.3	42973	42355.7	42769.2	42488.4	42668.6	42476.1	42699.9	42393.6	42738.4	43255.9	42800.9	42795.5	42440.7	42711.1	42437.1	43042.7	42769.3
0.0655556	3.09535		1.9656	42882.1	42911.3	42721	42740	43285.3	42792.2	43208.3	42614.7	43060.7	42522	42985.9	42703.2	42966.2	42978.8	42886.4	43013.1	42860.5	43127.8	42628.2	42998	42697.4	43137.7	43229	43130.2	43122.9	42733.9	42961	42954.4	42884.5	43115	42565.8	43334.5	42763.5	42801	42522.1	42911.7	42775.7	42976.7	43167.1	42986.7	43219.5	42844.7	42971.4	42783.7	43280.7	43361.8
0.0658333	3.09526		1.9716	42793.7	43104.7	42586.1	42972.1	43078.6	42793.2	43101.8	42777.8	42744.3	42625.8	42700.9	42608.1	43007.5	43093.7	42911.6	43230.3	42688.6	42787.2	42848.5	43064.8	43019.8	42993.7	43257.1	42920.4	43135.8	42758	43062.2	42326.8	42870.3	43323.3	43003	43131.9	42618.3	43064.6	42754.1	43078.2	42657.7	43215.7	43318.6	43010.8	43396.1	42955.4	42788	42989.8	43219.7	43181.1
0.0661111	3.09535		1.9776	42747.8	43577.8	42795.2	42952.3	43444.6	43221.4	43422.7	43069.5	43145.1	42960.8	43210.2	42884.3	42953.7	43182.9	43033.9	43448.5	43086.8	43469.2	42716.6	43009.3	42795.7	42888.5	43275	42998.9	43397.8	42831.4	43213.8	42268.1	43140.8	43560.8	43165.8	43307.3	43106	43131.6	43091.6	43268.7	43004.2	43194.5	43222.1	43065.6	43183.2	42923.4	43232	43013.4	43302.5	43496.2
0.0663889	3.09543		1.9836	41899.2	42094.1	41841.5	42059.1	42407	42127.8	42246.6	42062.1	42349.5	41699.1	42315.3	41871.6	42297	42260.9	41976	42315.2	42133.2	42209.1	41953.1	42285.3	41866.3	41850.5	42272.9	41987.9	42022	41971.3	41834.7	41755.6	42158.8	42131.2	41714.6	42170.9	42054.7	42170.1	41894.6	42165.8	41747.8	41830.9	42307.8	41915.7	42227.1	41964.7	42092.5	41908.4	42208.9	42031.6
0.0666667	3.0952		1.9896	42623.9	42985	42518.8	42451.9	42942.5	42876.2	43181.3	42869.7	42986.7	42743.2	43101.8	42755.4	42841.7	43178	42746	43192.8	42859.9	43458.9	42757.3	43048.3	43071.8	42895.2	43000.1	42944.1	42939.2	42733.2	43024.8	42795.4	43061.6	43584.1	42838.9	43259.6	43040.4	43193.9	42917.8	42935.3	42818.7	43215.3	43336	42887	43150.5	42680.8	43086.5	43080.6	43234.3	43074.2
0.0669444	3.09543		1.9956	42812.2	43165.4	42825.3	43071.7	43461.1	43104.7	43341.7	42991.6	43403.8	42902.1	43165.7	43123.7	43390.5	43384	43277.3	43218	43005.4	43190.7	43182.3	43047.3	42889.2	43143	43773.7	42978.9	43480.3	43057.6	43241.1	42871.2	43188	43113.2	42996.1	43562	42874.2	43237.3	43202.1	42887.5	42849.7	43137.1	43376.5	43442.6	43093.2	42975.8	43053	42908.3	43217.7	43309.2
0.0672222	3.09526		2.0016	42912.3	43149.5	43206.3	43003.3	43526.8	43191.6	43426.6	42919.4	43483.7	43068.5	43166.3	43154	43372.5	43368.7	43043.1	43411.6	43281.6	43009.9	42963.8	43240.6	43023.4	43329	43410.5	42932.4	43062.4	43156.4	43314.6	42817.6	43258.6	43533.1	42930.7	43338.2	42868	43194.2	42929.9	43348.8	43001.4	42919.5	43187.9	43163.6	43398.9	43308.7	43397.3	43050.4	43645.3	43425.2
0.0675	3.09537		2.0076	43453.8	43651.8	43558.6	43500.3	43903.7	43776.3	43824.1	43791.7	43730.4	43456.6	43762.5	43596.3	43831.7	43946	43562.6	44215.2	43704.6	43887	43755.7	43687.7	43703.2	43420.4	44021.5	43636.3	43737.4	43940.6	43854	43532.7	43635.7	44157.9	43813.3	43774.8	43463.6	43578.9	43525.2	43991	43664.6	43830	44033.4	43688.3	43983.2	43600.6	43885.1	43886.2	44328.8	43838.6
0.0677778	3.0953		2.0136	42864.4	42883.2	42885.5	42744.6	43055.6	43036.8	43022.9	42749.9	43137.9	42926.6	43045.2	43000.3	43020	43218.9	43085	43088.4	43061.2	43263	42795.6	42977.6	43096	42914.7	43240.3	42737.3	43009.7	42994	42903.8	42554.6	43069.3	43298.8	42950.3	42998.2	42736.2	43077.4	42689.4	42915.8	42797.9	43039.1	43292.3	43061	43224.3	42742.8	43159.7	42827.1	43235.5	42901.7
0.0680556	3.09533		2.0196	42796.5	43241	42769.8	42798.9	43566.3	42900.4	43603.8	43079.8	43519.5	43050.3	43391.2	42970.6	43369.5	43470.6	43617.2	43355	43036.3	43147	42705.9	43457.3	43341.1	42970.3	43073.2	43084.4	43201.3	42955.2	43282.3	42786.1	43103.9	43491.7	43064.1	43524.3	42576.6	43407.2	43132.7	43218.4	42811.3	43029.2	43709.5	43274.7	43745.7	42974.7	43436.8	43174.1	43342.7	43327.9
0.0683333	3.09528		2.0256	43267.5	43461	42872	43315.6	43433.8	43172.6	43546	43181.6	43782.4	43226.4	43588.6	42981.8	43286.1	43400.2	43253.7	43844.8	43145	43603.6	43154.7	43317.7	43201.5	43520.9	43649.8	43148.7	43297	43353.5	43289	43038.3	43358.6	43680.4	43562.7	43525.5	43152	43624.7	43036.4	43189.9	42877.4	43356.7	43894.3	43243.3	43699.3	43142.9	43722.3	43215.4	43689.4	43515.6
0.0686111	3.09535		2.0316	43106.1	43162.7	42987	43233.4	43262.3	43302.8	43634.2	43238.1	43543.7	43330.1	43561.1	43036.6	43280	43788.2	43318.4	43544.7	43352.7	43531	43297.5	43601.1	43305.2	43213.8	43518.9	43037.8	43669.4	42981.3	43427.1	42927.2	43114.5	43894.4	43034	43677.6	43273.5	43040.8	43070.4	43570.6	43080.4	43226.8	43769.3	43101.6	43272.8	43166.7	43521.9	43083.2	43434.1	43342.2
0.0688889	3.09533		2.0376	43034.2	43330.6	43004.5	43250	43485.3	43482.4	43514	43277.3	43568.9	43362.4	43690.6	43102.7	43802.1	43540.6	43112.5	43736.8	43370.3	43413.5	42972.7	43676.9	43162.6	43221.2	43473.2	43211	43532.5	42885.7	43338.8	43003.2	43205.1	43749.6	43138	43567.7	43153.4	43357.8	42975.5	43190.5	42988.6	43374.3	43771.9	43312.7	43778.6	43125.9	43524.8	43090.4	43658.7	43365.2
0.0691667	3.09533		2.0436	42578.9	42806.5	42274.4	42211.2	42854.3	43011.5	42824.5	42513.6	42756.7	42382.2	42776	42237.1	42520.6	43109.4	42813.9	43126.1	42580.7	42734.9	42368.8	42764.5	42695	42522.1	42984.7	42641.9	43076.6	42814.4	42484	42449	42715.7	42768.1	42543.8	42792.3	42425.2	42616.6	42345.9	42795.2	42306.8	42804	43023.2	42635.8	43025.7	42686.6	42956.5	42559.4	42528.6	42776.3
0.0694444	3.09532		2.0496	43086.1	43450.9	43262.6	43292.2	43718.1	43309.9	43665.4	43126.1	43393.6	43023.9	43495.7	42934.5	43261.8	43584.1	43289.4	43089	43318.8	43586	43208.4	43592.2	42896.5	43240.6	43290.2	43189.1	43618.2	43397.6	43348.2	43340.9	43198.7	43765	43386.2	43524.3	42964.8	43101.7	43080.2	43327	43197.8	43188.3	43780.8	43312.5	43623.5	43136	43592.1	43014.5	43488.4	43681.6
0.0697222	3.09535		2.0556	43237.6	43744.3	43268.7	43326.6	43598.4	43420.3	43877.1	43025.3	43592.5	43179.9	43604.4	43164.4	43513.3	43793.4	43362.2	43812.7	43374.4	43609.2	42954.2	43644.5	43455.7	43431.2	43870.9	43397.3	43420.8	43237.6	43485.8	43240.5	43695.5	43645.4	43166.2	43821.2	43403	43337.9	43234.6	43485.3	43354.8	43299.1	43867.7	43305.9	43842.9	43419.5	43511.2	43042.6	43742.9	43445.1
0.07	3.09535		2.0616	43072.5	43484	42883.6	43185.3	43478.9	43026.3	43430	43138.7	43151	42887.4	43378.3	42875	43299.9	43443.4	43198.4	43613.9	43505.2	43469.1	43098.8	43358.4	42881.5	43061.4	43443.7	43020.4	43425.8	43061.6	43605.1	42874.3	43461.5	43434.3	43085.1	43748.4	43177.2	43228.1	43054.5	43283.2	43198	43555.5	43557.2	43581.3	43589.9	43043.5	43577.1	42987.5	43934.7	43309.8
0.0702778	3.09535		2.0676	42416.4	42739.6	42272.9	42464.4	42999	42517.8	42807.3	42445.8	42731.8	42291.8	42677	42305.2	42390.7	42675.5	42230.2	43064.4	42813.4	42858.5	42464.8	42890.6	42607.6	42890.9	42844.3	42599.5	42910.1	42576.1	42749.9	42319.9	42683.3	43097.3	42551.1	42849.4	42401.1	42875.6	42314.3	42476.6	42425.2	42747.5	43109.1	42649	42956.5	42584.1	42886.7	42525.1	43024.9	42865.7
0.0705556	3.09535		2.0736	42950.4	43325.2	43033.2	43113.1	43720.5	43229.3	43476.2	42897.3	43310.4	43014.4	43403.5	42814.5	43295.4	43588.7	43548.8	43457.7	43320	43074.4	42840.1	43234.7	43011.2	43178.5	43604.5	42985.6	43328.4	43300.3	43717.5	42768.6	43357.2	43458.3	43097.1	43247.8	43012	42774.9	42950.5	43091.5	42928.3	43219.9	43633.4	43072.7	43325.4	42940.4	43299.5	43178.1	43356.8	43308.7
0.0708333	3.09543		2.0796	42876.5	43477	43119.1	43099.8	43641.7	43106.2	43463.5	43092.8	43359.3	43070	43411.8	43139.1	43354.1	43537.5	43049.9	43567.3	43337.3	43585.8	43065.7	43233.9	43389.5	43477.8	43476.5	43231.5	43266	43254.5	43038.1	42905.5	43231.9	43582.6	42898.4	43547.8	42862	43257.5	43185.3	43589.7	43257.8	43078.3	43723.3	43128.4	43582.3	43403.1	43782.8	43062	43746.2	43287.3
0.0711111	3.0953		2.0856	42876	43177.4	42627.4	43071.9	43393.2	43413.5	43149.3	43011.3	43151	42915.5	43199.3	42824	43169.9	43404.2	43218.1	43543.1	43145.5	43382.2	42959.4	43369.9	42897.1	43160.3	43498.7	42852.8	43270.2	42964.7	43000.4	42868.8	43161.4	43369.5	43229.2	43320.7	42998	43171.6	42652.1	43235.1	42627.1	43140.1	43439.7	42860.5	43335.9	43091.7	43289.1	42912.4	43507	43150.9
0.0713889	3.09524		2.0916	42530.3	42980.4	42511.3	42385	42565.8	42395.7	42775.3	42336.1	42586.4	42446.4	42692.1	42330.9	42486.4	42949.6	42340.2	42786.6	42916.2	43094.6	42505.7	42465.1	42600	42452.2	42777.6	42590.1	42666.6	42570.2	42680.8	42222.9	42623.9	43046.4	42530.8	42722	42379.1	42660.2	41896.8	42960.4	42504.9	42541	42963.1	42598.7	42744.7	42353.9	42644.4	42416.4	42734.2	42882.5
0.0716667	3.09543		2.0976	43016.3	43191.3	42858.4	43151.5	43573.5	43244.3	43403.9	43014.7	43571.1	42901	43264.4	43010.4	43359.8	43819.2	43319.5	43442.4	42791.4	43106.2	42905.2	43574.3	43049.6	43261	43515.3	43366.2	43427.4	42815.4	43314	42915.4	43105.5	43460.6	43052	43266.7	43025	43302.5	42718.5	42980.2	43043.4	43045.8	43435.3	43328.6	43554.4	43090.8	43379.6	43026.9	43430	43366
0.0719444	3.09528		2.1036	42437.3	42596.6	42573.1	42742.3	43079	42764.3	43019.1	42738.2	43031.2	42714.9	43077.1	42582.4	42788.1	43298	42893.1	42980.9	42552.3	43233	42811.1	43083.9	42721.2	42864.8	43028.6	42636	43243	42813.7	43226.6	42736.8	42636.1	43088.5	42923.4	42964.3	42560.9	42992.5	42605	42994.1	42478.2	43011.8	43615.6	43049.3	43357.1	42720.5	43197.7	42762.5	43154.9	42980.8
0.0722222	3.09533		2.1096	42804.5	43073.8	42570.4	42740.8	43117.7	42702.8	43144.6	43046.7	42673.9	42618.1	42914.9	42787.7	43028	43721.1	42936.3	43167.9	42784.4	42966.4	42825.4	42872.2	42648.4	43003.3	43002.1	42779.1	42912.4	42518.1	43010.3	42461.6	42885.1	43214.3	42737.8	43255.1	42814	43306.5	42382.2	43044.1	42540.1	42751.6	43164.8	42917	42884.6	42672.4	43242.6	42696	43052.5	42843.9
0.0725	3.09522		2.1156	42468.2	42335.8	42308.4	42484.1	42882.1	42491.7	43059	42574.9	42658.1	42212.2	42407	42479.8	42383.7	42770.7	42560.4	42651.9	42447	42182.5	42258.9	42599	42320.5	42286.7	42406.3	42662.3	42742	41987.1	42580.2	42024.8	42482.6	42700.7	42202.2	42810.9	42125.3	42285.8	42137.4	42692.4	42017.2	42507.2	42865	42534.1	42814	42176.3	42338.1	42479.9	42730.1	42679.6
0.0727778	3.09532		2.1216	43081.1	43443.1	43204.1	43279.5	43520.6	43365.9	43572.8	43157.7	43441.7	43194.3	43474.1	42938.7	43533.9	43745	43240	43771.7	43383.2	43649.6	43054.9	43385.6	43179.8	43243.1	43555.6	43189.1	43558.2	43000.8	43634.3	42840.9	43377.7	43517.2	43082	43671	43111.6	43376.1	43260.1	43543.6	43084.5	43259.9	43737.9	43141.4	43671.8	43292.6	43561.4	43151.6	43544.3	43519.3
0.0730556	3.09532		2.1276	43104.6	43240.1	43242.4	43061	43545.5	43301.2	43268.7	43127.1	43572.4	43134.8	43412.8	42878.8	43277.6	43589.4	43098.1	43664.8	43265.6	43569.1	43407	43381.4	43282	43267.8	43386	43250.7	43608.6	43551	43592.1	43067.2	43389.1	43624.9	43410	43754.5	43081.2	43620.3	43137.7	43584.8	42873.7	43427.6	43790.3	43572.6	43895.8	43523.9	43825.6	43551.5	43737.5	43664.8
0.0733333	3.09526		2.1336	42925.6	43510.9	43168.7	43365.9	43556.5	43504	43550.5	43564.2	43518.5	43224	43414.7	43321	43529.7	43645.2	43336.8	43875.4	43591.7	43446.8	43256	43293.7	43382.1	43371.4	43874.7	43400.6	43482.4	43176.5	43757.8	42798.5	43371.4	43785.6	43176.3	43914.5	43471.2	43615.4	43494.3	43632	43113.3	43407	43910.9	43488.8	43508.6	43361.5	43704.6	43529.4	43761.1	43802.8
0.0736111	3.09543		2.1396	43362.8	43432.5	42976.6	43294.9	43765.2	43444.7	43430.4	42993	43348.6	43173.2	43373.2	43126.6	43516.6	43689.1	43565.3	43787.5	43330.4	43681.3	43007.9	43418.6	43582	43427.7	43796	43355.2	43893.6	43368.1	43823.7	43297.2	43738.6	43747	43510.3	43765.9	43569.6	43923.4	43116.6	43456.1	43065.6	43640.4	44066.6	43540.2	43798.7	43236.4	43738.9	43376.4	43692.6	43440.4
0.0738889	3.0953		2.1456	43142.5	43258.7	43144.4	43037.4	43575.3	43154.7	43723.9	43161.4	43520.2	43241.8	43661.6	42722.9	43595.4	43572	43360.1	43818.8	42986.9	43296.4	42875.1	43338.4	43097.8	43445.4	43713.7	43305.6	43491.5	43474.3	43765.2	43003.7	43582	43671.3	43393.1	43933.5	43215.6	43511	43169.5	43483	42953.5	43675.3	43664.2	43464.7	43955.8	43501.9	43681.6	43357.1	43791.2	43747.2
0.0741667	3.09535		2.1516	43138.7	43338.5	43015.1	43078.8	43491.2	43234.8	43421.1	43143.5	43553.2	43138.8	43585.5	43107.7	43204.4	43820.2	43294.2	43506	43332.4	43503.2	43356.8	43467.4	43267.8	43156.3	43707.6	42951.2	43196.7	43246.9	43353.7	42732.9	43102.5	43534.7	43018.8	43416	43282	43306	43005.7	43310.2	43137.2	43286.3	43771.6	43495.7	43291.2	42991.9	43604	43272.7	43704.5	43307.5
0.0744444	3.09524		2.1576	42593.3	42910.8	42274.3	42605.1	43025.6	42695.6	43336.6	42743.5	42940.3	42360.9	43040.7	42437.8	42745.6	43290.8	42870.9	43066.4	43011	43075	42629.8	42958.9	42664.3	42823.3	43062.3	42644.5	42862.1	42452.2	43040.2	42327.5	43091.2	43150	42605.5	43097.8	42839.1	42925.9	42572.6	42820.9	42449.1	42723	43200	42895.8	43095.1	42847.5	43122	42810	43204.1	42852.3
0.0747222	3.09526		2.1636	42395.8	42635.7	42329.5	42414.4	42931.7	42710.2	42788.1	42552.7	42781.6	42455.4	42891.5	42621.9	42768.1	42831.4	42776.8	42891.8	42652.5	42790.8	42647.4	42486.2	42457.5	42586.8	42556.1	42378.1	42675.8	42599	42618.2	42314.5	42475.5	42843.4	42634	42734.5	42628.6	42802.8	42243.4	42487.2	42013.2	42482.1	42817.5	42658.4	42784.2	42550.5	42971.9	42678.8	42770	42647.7
0.075	3.09528		2.1696	43624.3	43931.7	43683.1	43401.4	44285.6	43775.5	44165.4	44000.7	44213.5	43535.6	44051.8	43768.6	44096.9	44262.9	44114.3	43936.4	43797.3	44454.8	44331.7	43961.1	43644.6	44029.4	44094.3	43789.4	43987.9	44019.1	44243.8	43820.7	44082.6	44224.6	44256	44298.1	43799.1	44605.1	43989	44018.3	43941.2	44037.9	44110.6	43694.8	44256.4	43922.5	43975.7	43796.6	44228.5	44024.5
0.0752778	3.0953		2.1756	43285.9	43677.5	43208.1	43426.4	44158.9	43677.4	43855.1	43486.8	44076.7	43456.8	43592	43294.3	43508.5	43977.3	43562.1	43611	43739.7	43565.3	43353.7	43775	43307.3	43715.5	43803.7	43493.7	43949.2	43497.2	43831.8	43402.8	43686.1	44111.9	43370.6	43980.2	43360.6	43649.5	43318.3	43720.2	43532	43546.5	43963.9	43533.7	43955.7	43461	43815.1	43792.4	43932.6	43959.5
0.0755556	3.09518		2.1816	43028.1	43141.5	42869.8	43180.2	43876	43450.6	43743.8	43188.8	43703.4	43100.8	43363.3	43001.7	43348.2	43776.3	43201.4	43434.6	43446.7	43526.2	43057.8	43369.7	42999.1	43217.2	43491.2	43120.3	43535.5	43122	43324.3	42611.7	43187.3	43698.8	43281.9	43261	43231.8	43454.6	42922.4	43269.3	43099.6	43318.2	43670	42965.1	43499.6	43107.6	43316.5	43203.4	43656.3	43266.3
0.0758333	3.09533		2.1876	43618.4	43678	43363.3	43444.4	43909.2	43737.1	43855	43467	43838.2	43560.1	43898.4	43434.4	43598.4	44104.8	43655.4	43911.6	43529.9	43823.9	43383.9	43795.1	43442.8	43764.6	43832	43375.3	43614.6	43577.4	43614.5	43150.3	43635.7	44036	43585.6	43759.8	43700.3	43674.9	43287.2	43688.5	43160.6	43740.5	43808.1	43449.4	44068.4	43648.8	44042	43706.5	43787.1	43845.7
0.0761111	3.09528		2.1936	42820.8	43100.7	42920.9	42992.2	43260.6	43141.9	43375	43203.9	43755.3	42593.5	43043.5	42995.5	43168.9	43445.7	43264.3	43259.8	43088.8	43224.6	42923.2	43461.3	42899.8	43308.5	43256.1	42988.2	43265.5	42953.3	43169.5	42709.6	43337.6	43424.8	43217	43320.3	43067.3	43224.2	43169.1	43212.3	43054.5	43275.4	43643.4	43466.4	43333.8	43209.5	43612.7	43054.7	43583.2	43276.8
0.0763889	3.09541		2.1996	43422.2	43608.4	43206.3	43703.3	43988.1	43404.6	44320.4	43621.7	43682.1	43250.5	43813	43492.9	43697.5	44249.9	43926.3	43960.9	43569.4	44190.7	43263.8	43646.8	43359.5	43647.8	44198.6	43546.4	43809.8	43485.4	43408.4	42973.6	43576.8	43859.5	43539.4	43943.8	43403.4	43493.6	43219.7	43406.3	42877.8	43356.9	43691	43607.2	43569.4	43259.2	43794.4	43354.2	43783.7	43897.5
0.0766667	3.09537		2.2056	43732.1	43838.3	43467.9	43733.2	44528.5	43943.7	43859	43780.5	44223.4	43597.3	43673.3	43765.7	43879.8	44174.3	43968.4	44191.9	43845.7	43823.3	43788.1	43732.7	43680.4	43764.1	44051	43558.4	43913.6	43624.4	43989.6	43137.2	43628.1	44162.1	43442	43782.9	43564.7	43963.8	43518.5	43952.4	43316.6	43837.9	44491.8	43616.1	43939.3	43756.7	44095.7	43979.6	44199.7	43807.8
0.0769444	3.09518		2.2116	43175.5	43355.5	43160.9	43150	43377.7	43305.6	43891.2	43203.9	43336.8	43251.9	43647.8	42982.2	43422.5	43707.3	43109.8	43514.8	43257.5	43497.7	43219.1	43421.9	43237.1	43448.5	43699.3	43116	43408.4	43327.5	43561.8	43078.9	43583.2	43727.7	43316.9	43672.7	43229.7	43504.9	43238.9	43433.3	43251.2	43578.3	43688.9	43308.9	43473.9	43211.2	43380.1	43429.3	43575.6	43734
0.0772222	3.09535		2.2176	42795.9	43072.4	42501.4	43116.3	43519.2	42827.2	43402.9	42869.3	43374.1	42997.4	43354.4	42797.7	43110.7	43629.8	42884.9	43237.9	42892.8	43305.3	42858.9	43465.1	42740.5	42879.2	43299.1	42927.9	43246.2	42965.2	43215.7	42566.5	43119.3	43506.6	42911.2	43148.4	43068.6	42849.7	42614.6	42934.9	42853.4	43147.5	43328.9	43038.2	43228	43003.5	43203.2	42940.1	43356.6	43209.7
0.0775	3.0953		2.2236	42786.6	43401.3	42899.5	42908.6	43605	43295.9	43429.8	43004.4	43443.9	43139.7	43203.5	42690.6	43342.2	43475.2	42826.6	43358	42979.3	43430.6	42764.1	42924.7	42833.8	43180.2	43556	43056.8	43336.3	43141.1	43416.6	42677.1	43198.5	43354.5	42893	43538.1	43206.5	43343.3	42837.9	43012.4	42799.5	42961.7	43520.2	43154.9	43494.9	42935.4	43544.9	43361.1	43340.4	43095.6
0.0777778	3.09522		2.2296	42602.5	42931.4	42487.8	42699.6	43389.2	42865.2	43471.8	42669.2	43128	42813.3	43049	42790.7	42868.5	43762	43260	43323.5	43003.5	43319.2	42700.9	42820.7	42972.3	43144.8	43182.4	43300.6	43089.5	43042.1	43137.3	42760	43090.4	43481.5	42610.7	43261.8	43090.6	43249.7	42918.8	43318.2	42990.3	43203.3	43664.6	43089.9	43493.6	43139.6	43220.8	43164.7	43543.7	43487.9
0.0780556	3.09543		2.2356	42874.5	43170.4	42968.6	43166.3	43825.2	43281.3	43568.4	43051.5	43607.3	43111.8	43279.6	42883	43409.3	43485.1	43146.4	43385.5	43278.5	43687.5	43213	43376.8	43119	43211.6	43252.8	43137.3	43296.2	43085.8	43257.1	42928.7	43431.3	43779.9	43387.3	43539.2	42897.9	43452.4	43111.5	43339.8	43119.1	43171.8	43655.4	43409.9	43550.7	43134.9	43289.9	43306	43264.7	43453.6
0.0783333	3.09533		2.2416	43001.8	43314	43138.9	43415.3	43421.7	42888.3	43544.6	43203.2	43683.2	43101.4	43522	43059.3	43565.1	43505.6	43207.3	43410.6	43452.5	43568	43051.9	43468.5	43079.1	43171.8	43648.8	43202.3	43318	43211.1	43212.4	42980.1	43242.3	43456.3	43131.8	43558.7	42950.2	43494.6	43093.8	43304.3	42844.4	43245.2	43558.3	43225.8	43509.6	43148.1	43456.8	43174	43483.6	43523.2
0.0786111	3.09524		2.2476	43468.7	43254.3	43008.5	43322.2	43584.5	43431.7	43695.4	43212.4	43257.5	43129.2	43543.9	43138	43166.4	43778.4	43259.6	43564.4	43326.2	43475.3	43033.3	43227.8	43322.3	43198.4	43599.8	43358.7	43488	43102.2	43374.6	43218.1	42990.4	43688.8	43031.4	43510.1	43314.1	43929.1	42996.1	43580.2	42953.9	43434.8	43551.3	43211.6	43503.8	43458.1	43797.8	43230.4	43780.8	43569.5
0.0788889	3.09537		2.2536	42951.7	43399.7	43147.5	43078.2	43579.6	43191.3	43744.3	42952.5	43431.2	43104.1	43167.2	43215.1	43170.3	43364.3	43407.8	43400.6	43181.9	43635.9	42844.2	43306.9	43210.7	43443.9	43573	42942.7	43594.9	43233.8	43144.7	42847.9	43481.4	43700.9	43107	43768.1	43024.7	43264.9	43390.5	43311.3	43087.4	43635.7	43807.1	43407.4	43692.2	43372.6	43482.2	43172.9	43756.9	43421.1
0.0791667	3.09545		2.2596	42683.5	42816.3	42636.5	42863.2	43257.6	43014.8	43395	43064.9	43055	42806.1	43309.1	42923.1	43190.1	43369.9	42770.5	43502.8	43084.5	43044.2	43032.8	43093.6	43029.1	43051	43560.1	43411.7	42759.4	42823.3	43021.9	42712.8	43226.7	43339.6	42912.7	43348.9	43254.4	43144.8	42811.3	43461.8	43099.9	43179.2	43441	42876.3	43401.8	43073.4	43281.6	43156.4	43403	43240.4
0.0794444	3.09535		2.2656	42890.6	43108.3	42901.3	43123.5	43470.6	43231.3	43543.1	42957.2	43405.1	42890.6	43138.9	42959.8	43196.9	43499.9	43478.3	43539.5	43086.4	43369.9	42909.1	43287.7	43301.9	43338.7	43281.7	42988.9	43265.4	42918.1	43399.3	42857.1	43498.6	43642.6	43024.3	43440	43058.4	43086.2	42913.9	43372.5	42979.1	43144.2	43418.8	43449.2	43511.1	43034.9	43515	43245.3	43763.1	43594.9
0.0797222	3.09526		2.2716	42836.3	43121	42804.4	43061.1	43543.6	43066.2	43403.8	43138.1	43355.8	42754.5	43086.5	43046.9	43202.3	43411.6	43286.9	43490.6	43060.2	43288.8	42759.3	43404.9	43158.9	43113.2	43527.2	43087.2	43428.9	43213.6	43249.5	42847.8	43217.9	43782.9	43063	43530.2	43165.5	43346.9	42924.8	43076.4	42718.7	43184.8	43400.6	43051.2	43609	43145.6	43575.8	43162.9	43424.9	43307.4
0.08	3.0953		2.2776	42874.6	43369.3	42538.1	43193.3	43607.6	43013.9	43454.4	42973.4	43358.8	42910.2	43242.5	43287	43005.1	43522.1	43352.6	43681.4	43412.2	42964.7	42752.8	43166.4	43425.6	43333.2	43539.4	43182.2	43493	42968.1	43475.8	42739.6	43299.2	43737	42979.4	43366.4	42842.9	43115.6	42988.1	43385.5	42865.4	43016.4	43349.6	42659.6	43320.7	42965.7	43415.1	43089.3	43673.7	43092.1
0.0802778	3.0952		2.2836	42897.4	43459.1	42857	43208	43537.8	43015.9	43714.3	42996	43511.4	43311.5	43557.8	43074.8	43205.5	43517.5	43226	43359.3	43145	43628.2	42920.9	43266.3	42736.7	43470.8	43828.9	43176.2	43411.6	42971.6	43400.7	42914.8	43101.8	43710.3	43105.5	43501.7	42955	43553.5	43251.8	43000.5	42848.7	43364.1	43943.4	43261.5	43790	43047	43640	43344.5	43515.1	43427.1
0.0805556	3.09535		2.2896	43207.3	43828.8	43212.5	43652.6	43804.7	43497.7	43952.6	43452.2	43843.3	43432.6	43778	43207.4	43581.1	43803.4	43608.8	43633.6	43500.4	44152.3	43323.5	43608.7	43629.7	43348.9	43885.5	43914.6	43847.6	43488.4	43930.9	43191.5	43729.1	44085.6	43641.6	43622.2	43637	43907.7	43518.4	43650.3	43250.6	43494.7	44050	43319.4	44033.7	43452.8	43890.1	43514.3	43845.3	43632.3
0.0808333	3.09524		2.2956	42624.5	43057.9	42693.9	42898.1	43392.7	42872.9	43290.6	42709.9	43280.2	42866.5	42949.5	42876.7	43073.4	43245.7	43112.7	43449	43025.1	43293.6	42705.4	43076.2	43139.5	43277.2	43417.9	43024	42978.1	42796.4	42864.2	42743.1	43307.6	43686.7	42788.9	43209.9	42939.1	43270.7	42965.2	43156.9	42643.1	43127.4	43430.1	42928	43230.7	43208.6	43343.3	43015.4	43163.6	43230.5
0.0811111	3.09533		2.3016	43460	43616.9	43556.7	43710	43821.2	43618.7	43864	43552.8	43776.6	43397.3	43581.7	43399.2	43567.5	43889.1	43550.1	43842.5	43506.3	43599	43077.2	43625.3	43722.1	43591.5	43700.9	43582.5	43688	43407.6	43540.3	43050.3	43490.4	43863.8	43421.2	43613.1	43198	43687.8	43087.3	43335.8	43119.4	43510.8	43794	43477.5	43909	43542.4	43790.5	43436.7	43835.1	43738.4
0.0813889	3.09539		2.3076	42775	42686.2	42709.3	42694.5	42840.9	42725.3	42909.2	42624.7	42922.2	42493.2	42946.7	42188.6	42837.2	42965.2	42623.3	42720.6	42654.7	42859.8	42644.4	42674.6	42674.2	42842.5	42729.4	42719.3	43291.2	43117.3	42928.5	42469.9	42994.8	43254.1	42777.7	43070.7	42709	42644.5	42614.4	42781	42347	42538.2	43001.4	42631.2	43065.9	42795.1	43074.1	42523.6	42925.1	43006.8
0.0816667	3.09532		2.3136	43145.2	43763.7	43007	43142	43622.9	43247.3	43641.2	43214.9	43913.9	43385.6	43788.9	43117.9	43601	43930	43442.5	43686.8	43694.9	43377.5	43302.6	43725.1	43433.1	43619.8	43717.6	43464.8	43775.4	43292.5	43455.2	43246.1	43525.4	43734.6	43676.1	43557	43328.4	43193	42958.9	43822.8	43224.6	43629.2	43856.7	43680.1	43898.7	43369.4	43721.3	43266.4	43450	43615.5
0.0819444	3.09526		2.3196	42827.6	43342.3	42866	43079.2	43515	42984.6	43622.7	42915	43471.2	43089.5	43149	42848.1	43252.5	43494.8	43077.7	43435.5	43305.8	43282.6	42867.4	43422.8	43180.7	43058.4	43095.1	43210.4	43343.9	42909.6	43165	42537	43056.8	43500.5	43036.9	43503.5	42839.1	43443.4	43062.1	43099.5	42896.6	43288.9	43699.1	43463.6	43203.9	42825.2	43336.1	43197.4	43600.8	43336.1
0.0822222	3.09528		2.3256	43220.6	43433.6	42954.2	43267.9	43837.5	43028.9	43690	43099.6	43465.3	43317.8	43397.5	43086.4	43434.1	43716.8	43177.4	43604	43299.4	43552.5	42922.8	43456.6	43418.3	43371	43773.2	43311.6	43690.4	43338.1	43583.7	43079.6	43404.8	43563	43509.4	43614.5	43199	43565.2	42943.8	43416.3	43062.6	43488.8	43815.4	43368.3	43851.4	43053.6	43739.9	43430.9	43657.8	43806.1
0.0825	3.09543		2.3316	43191.9	43339.1	43396.7	43170.2	43802.3	43619.3	43684.3	43443.1	43937.9	43275.7	43659.8	43434.4	43533.4	43997.2	43583.4	43849.1	43715.5	43868.1	43596.2	43777.4	43726.4	43372.1	44077.8	43451.3	43830.9	43680.1	43848.8	43558.7	43780.3	44030.7	43525.1	43920	43705.3	44053.5	43104	43510.9	43229.9	43780.3	44101.6	43658.2	43736.9	43450.7	43794.1	43532.1	43889.4	43671.7
0.0827778	3.09526		2.3376	42357.9	42862.6	42635.1	42574.6	43227.6	42839.1	43140.3	42545.4	42922.2	42599.6	43130.7	42470.5	42700.8	43321.5	42925.4	43295.3	42841.9	42986.1	42590.3	43120.8	43029.3	43064.5	43259.5	42952.8	43226.9	42725.6	43212.9	42570.5	42747.2	43302.9	42795.1	43263.6	42738	43091.8	42635.8	42996.3	42766.9	43133.9	43603.6	43100.6	42782.6	42639.9	42765.3	42882.1	43315.3	42924
0.0830556	3.09549		2.3436	42751	42898.3	42879.9	42991.4	43288.7	43082.9	43459	42970.5	43097.5	42978.8	43282.9	42784.5	43376	43484.7	43014.2	43348.5	42978.2	43361.2	43019.8	43164.1	43071.6	42972.2	43456.4	42983.8	43317.9	42949.7	43253.5	42756.8	43472.5	43287.3	43136	42955.2	42902.3	43223	43065.5	42993.7	42891.8	43200.8	43468.3	43118.1	43365.8	42745.7	43337.3	43110.2	43283.7	43045.9
0.0833333	3.09533		2.3496	43356.7	43662.2	43231.9	43600	43784.3	43762.4	43964	43648.6	43497.6	43366.2	43705.6	43176.1	43375.7	43838.1	43651.5	43631.7	43628.5	43464.3	43496.7	43440.7	43721.1	43730.9	43774.6	43513.2	43290.8	43591.1	44006	42910.7	43554.7	44258.4	43530.3	43677.7	43509.2	43797.9	43449.5	43822.9	43606.9	43963.3	43987.3	43877.8	43783.5	43950.4	43653.9	43264.1	43849.3	43947
0.0836111	3.09541		2.3556	43605.3	43866.4	43267	43483.5	43901.4	43515.6	43844.4	43375	43972.7	43576.8	44025.9	43505.4	43721.4	44155.7	43461.4	44091.3	43605.6	43935	43486.7	43863.3	43563.5	43864.3	43948.1	43463.2	43876.4	43694.4	43687.8	43291.4	43841.2	44133.2	43766.5	43781.5	43511.4	44094.8	43332.7	43830.8	43366.6	43842.4	43832.6	43857	43789.4	43562	44149.3	43664.9	43836.3	43872.9
0.0838889	3.09522		2.3616	43610.7	43716.4	43708.1	43976.5	44225.7	44033.4	44213.7	43708.9	44169.5	43904.8	44014.7	43770.6	44131.3	44306.1	43878.1	44318	43850.8	44335.2	43598.1	43934.8	43913.3	43806.2	44202.6	44034.7	43872.9	43835.6	44307.5	43988.1	43918.7	44433.9	43534.8	44337.2	44045.8	44027.8	43686.5	43973.4	43787.9	44020.9	44277.3	44062.5	44161.8	43705.6	44148.8	43916.1	44368.7	44253
0.0841667	3.09522		2.3676	43789.7	43949.2	43586.8	43472.5	44000.2	43801.2	44104.7	43221.3	43936.4	43800.4	43920.4	43634	43883.2	44311	43822.9	44001.9	43639.6	44097.2	43700.2	43982.2	43716.6	43752.7	44186.1	43787.4	44000.3	43698.8	43912.5	43650.3	44145.5	44122.9	43966.5	44135.1	43659	44041.6	43397.7	43849	43519.2	43646.6	44246.6	43909.1	44188.3	43732.1	43775.6	43584.7	43947.1	43925.2
0.0844444	3.09535		2.3736	44005.3	44360.3	44246.7	44203.3	44676.3	44226.1	44628.3	44155.9	44443.8	44357.5	44426.9	44333.1	44481.6	44683.7	44590.9	44693	44337.1	44409.1	43982.5	44666.4	44128.7	44484.1	44830.5	44379.3	44456.5	44297.9	44687.4	44184.5	44419.2	44760.6	44383.5	44673.3	44105.4	44191.5	44169.6	44519.9	44212	44282.3	44875.3	44424.6	44317.4	44362.6	44611.4	44380.8	44608.6	44530.7
0.0847222	3.0953		2.3796	44259.5	44476.9	44270.5	44217.7	44641.7	44340.4	44427.6	44151.5	44327	43932.2	44420.7	44085.4	44259.4	44731.4	44123	44708.4	44180.9	44419.7	43973.5	44418.5	44188.7	44439.3	44521.6	44224.3	44554.3	44568.7	44224.3	44170.8	44326.1	44381.5	44177.9	44466.1	43991.7	44068.2	43942.6	44618.3	43872.7	44185.7	44310.7	44251.3	44269.7	44065.6	44468.4	44085.3	44829.6	44288
0.085	3.09537		2.3856	43737.3	44105.7	43672.4	43795.6	44330.8	43691.7	44147.4	43774.7	44298.9	43634.2	44323.4	43655.6	44143.1	44268.3	43607.4	44149.6	43947.3	44012.5	43752.1	43992.4	43934	44204.7	44280.9	43810.5	44198.5	43844.8	44288.2	43294.6	43936.7	44282.2	43845.4	44366.6	43894	43874.1	43856	44084.1	43855.7	43830.6	44463.7	43941.4	44225.7	43958.6	44199.6	43915.6	44457	44065.3
0.0852778	3.0953		2.3916	43902.3	44134.7	43850.9	43755.7	44286.4	44102.5	44463	43893.9	44236	43715.9	44324.3	44043	44303.4	44464.3	44255.6	44351.9	44244.9	44328.8	44078.9	44439.7	44021.1	44178.9	44726.2	44318.2	44201.4	44200.6	44315.7	43838.3	44146.6	44465.3	44011.3	44495.9	44083.5	44300.1	43970.2	44342.7	43911.7	44075.9	44781	44188.9	44559.6	43946.5	44319.2	44273.7	44541.1	44389.4
0.0855556	3.09537		2.3976	43317.5	44059.6	43234.9	43586.1	44011.7	43817.9	44293	43761.7	43868.1	43532.8	43874.3	43685.5	43988	44322.9	44013.3	44032.7	43647.5	43937	43820	44103.3	43745.6	43870.6	44133.1	43685.6	44073.2	43492.8	44045.6	43517.4	43810.7	44268.3	44035.1	44409.2	43834.3	44101.4	43733.4	43940.5	43707.7	43880.3	44462.1	43955.7	44358.7	43860.1	44386.3	43986	44324.4	44286
0.0858333	3.0953		2.4036	44030.9	44219.7	44038.4	44165.2	44317.5	44469.4	44576.8	44253.6	44486	44067.2	44340.4	44018.2	44610.2	44829.8	43921.6	44771.1	44362.1	44367.4	44211.6	44624.6	44338.5	44615.3	44848.3	44038.1	44552.6	44274.6	44507.6	43684.3	44281.3	44744.3	44093.4	44799.2	44335.6	44528.6	44266.6	44394.2	44042.7	44161.7	44541.8	44409.2	44691.2	44108.3	44347.2	44082.6	44911.2	44376
0.0861111	3.0953		2.4096	43130.6	43207.5	43258.4	43314.5	43762.7	43287.7	43558.8	43405.4	43566.4	43243.5	43397.6	43222.3	43570.6	43849.8	43623.7	43667.5	43492.7	43653.7	43209.4	43651.8	43270.8	43412.7	43585.1	43322.8	43512	43465.2	43612.4	43136.2	43795.7	43887.6	43277.8	43662.1	43376.9	43815.6	43213.8	43943.7	43073.2	43446.7	43796.5	43408.2	43590.1	43380.3	43679.4	43284.2	43671.6	43719.5
0.0863889	3.09539		2.4156	43808	43967.9	43882.2	44236.1	44411.3	44068	44782.2	44185.4	44294.4	43988.9	44504.2	44368.6	44184.5	44748.6	44201.4	44462.8	44011	44315.2	44181.8	44610.5	44291.7	44125.1	44526.1	44302.7	44329.3	43842.5	44548.8	44067.9	44117.5	44596.6	44341	44519.4	44414.4	44406	44087.2	44147.8	44067.7	44257.9	44613.8	44196.4	44660.2	44549.4	44422.7	44263.6	44508.9	44484.5
0.0866667	3.09535		2.4216	43848.7	44092.8	43883.1	43908.7	44220.7	43892.9	44386.8	43999.7	43967.4	43703.1	44242.9	43742.4	44336.2	44703.9	44022.1	44309.5	44076.9	44273.2	44016.4	44236.3	43865.5	43986.8	44100.3	44051	44161.1	43824.8	44111.3	43892.4	44080.8	44263.2	43969.6	44224.6	43633.3	44036.6	43700.2	44164.4	43913.3	44347.7	44058.6	44422.2	44737.6	44221.7	44610	44057.2	44112.2	44173.2
0.0869444	3.09541		2.4276	43930.1	44596.7	44062.6	44469.1	44741.2	44383.4	44830.6	44477.7	44945.4	44449.7	44683.2	44499.4	44623.6	44940.1	44453.2	44778.1	44412	44964.4	44308.8	44532.3	44419.7	44564.1	44786.1	44788.4	44799.1	44489.4	44868.9	44224.2	44552	44868	44074.7	44795.6	44463.4	44701.4	44259.6	44432.1	44370.5	44663.7	44838.8	44683.9	44995.5	44127.1	44811	44407.8	44845.8	44485.2
0.0872222	3.09514		2.4336	43976.7	44564.5	43964.8	44284.7	44768.8	44091.6	44605.4	44089.6	44452.9	44231.8	44571	44148.5	44446.3	44827.3	44358.6	44690.9	44330.7	44610.7	44417.2	44620.9	44171.9	44257.2	44493.1	43894.8	44295.6	44099.2	44559.1	43764.3	44297.2	44500.1	44014.7	44480.3	44247.4	44127.9	44176.6	44405.9	44401.4	44598.6	44784.9	44441.3	44661.9	44455.1	44638.9	44309.7	44524.1	44568.9
0.0875	3.09532		2.4396	44672.2	44769.8	44383.6	44701.2	45233.8	44767.6	44961.1	44903.1	44897	44769.4	44953.4	44778.2	44833.5	45053.5	44824.3	45183.9	44752.8	45207.2	44637.1	44988.9	44656.4	44925.6	45375.8	44601.9	44860.5	44951.2	44834.1	44612.8	45083.7	45402.3	44591.1	45045.5	44752.6	45135.2	44639.3	44678.4	44543.1	44757.7	45000.7	44987.9	45153	44685.9	44953.1	44579.7	45060.7	45115.7
0.0877778	3.09526		2.4456	44194.6	44168.5	43909.3	44238.5	44368.2	44356.2	44653.9	44215.7	44699.3	44310.6	44372	44251.8	44598.4	44551	44498.8	44730.3	44404.6	44307.3	44274.7	44476.4	44551.6	44453.5	44793.7	44185.6	44600.7	44164.3	44480.2	43863.8	44357.7	44827.2	44369.2	44810.2	44231.3	44405.4	44217.8	44438.6	43899.1	44417.7	44648.7	44579.6	44691.7	44265.2	44606.1	44311.4	44710.6	44518.2
0.0880556	3.09518		2.4516	43941.3	44307.6	43948.8	44290.2	44676.9	44294.6	44315.8	44048.1	44496.1	44202.2	44253.4	44264.6	44598.8	44468.8	44289.6	44600.2	44494.5	44601.9	44366.8	44316.9	44465.2	44360.5	44711.4	44298.4	44538.9	44538.8	44677.7	44164.7	44580.4	44697.2	44436.7	44906.5	44272.5	44733.4	44296.4	44796	44166.3	44119.1	44728	44341.1	44781.6	44235	44395.2	44103.4	44481.5	44679.2
0.0883333	3.09539		2.4576	44066	44431.9	44271.8	43980.4	44888	44335.3	44580.9	44459.4	44377.9	44428.1	44746	44283.7	44655.3	44957.5	44629.4	44959.2	44595.8	44815.6	44402.8	44831.8	44516.6	44419.7	44858.5	44759.4	44705.1	44267.6	44443.3	44097.3	44576.9	44709.1	44250.4	44921.8	44669.1	44592.6	44403.7	44509	44219.3	44676.7	44921.2	44310.7	44895.3	44552.2	44643.5	44382.4	44546.7	44629
0.0886111	3.09537		2.4636	43893.7	44328.5	44184	44071.6	44985.4	44050.4	44663.3	44351.2	44532.5	44198.2	44579.5	44250.2	44504.9	44580	44419.4	44213.9	44178.4	44545.2	44161.3	44493.6	44407	44195	44645.7	44266.8	44595.5	44039.4	44472.4	43995.9	44302.7	44394.4	44477.9	44288.9	44042.3	44567.9	43647.9	44485.8	43889.6	44102	44444.2	44325.6	44872.3	43988.3	44307.2	44321	44436.7	44526
0.0888889	3.09539		2.4696	43636.3	44131.7	43616.4	43942.2	44167	43775.2	44238.9	43578	44145.8	43835.4	44082.6	43948.5	43863.6	44510.9	43983.8	44472.2	44034.7	44067.6	43759.4	44062.8	44082.4	44148.8	44275.5	44041.8	44059.3	43752.4	44221.8	43772.8	44288	44479.7	44121.3	44453.6	44015.8	44318.1	43785.4	44020.8	43735.6	44014.6	44354.1	44007.4	44360.9	43846.8	44195.9	43838.1	44369.7	44283.1
0.0891667	3.09532		2.4756	43725.1	44162.2	43728.7	43852.5	44257.4	44163.6	44236.9	43999.3	44130.8	43825.4	44154.3	43775.6	44356.6	44582.5	43802.6	44134.1	44130.3	44307.4	43730.4	44162.7	43994.2	44080.4	44462.8	44027.8	44406.9	43819	44250.5	43746.3	44265.4	44583	44161	44162.8	43728.5	44266.9	43927.8	44242.6	43864.3	44160.2	44351.8	44219.6	44421.3	43942.6	44222.9	43841.8	44241.2	44354
0.0894444	3.09528		2.4816	44074.6	44311.4	44080.5	44413.5	44787.1	44287.7	44642.6	44110.3	44724.2	43916.3	44330.1	44149.2	44432.9	44749.5	44367.4	44826.5	44447.4	44843	44273.8	44228.2	44709.5	44439.4	44335.6	44224.7	44667.2	44115.6	44597.6	44150	44643.1	44781.6	44360.2	44817.9	44443.1	44662	44337.9	44530.4	43904.4	44585.3	45000.3	44379.6	44695.7	44139.5	44403.9	44428.1	44670.2	45165.1
0.0897222	3.09547		2.4876	44858.9	44873.8	44604.1	44435.3	45370.4	44884.3	45189.9	45149.1	45097.5	44635.3	44925.2	44510.5	44916.8	45011.6	44851	44847.7	44584.9	45141.4	44603.3	44961.5	44683.7	45074.8	45613.9	44408.7	45032.7	45011.5	44994	44443.8	45112.9	45224.3	44688.1	45132.8	44905.6	45067.4	44539.2	44937.9	44681.3	44688.5	45272.9	44647.5	45197.1	44853.4	45219.9	45165.3	45234.2	45048
0.09	3.09528		2.4936	44246	44472.3	44076.1	44443.3	44638.7	44258.2	44708.5	44484.3	44611	44371.3	44740	44045.4	44321.1	44790.5	44334.9	44553	44629.2	44343.3	44274.9	44631.8	44322.7	44511.4	44755.7	44179	44742.9	44354.9	44376.4	44123.8	44621.1	44856.1	44201.5	44624.1	44511.9	44481.2	44533.1	44477.4	43473.5	44577.3	44604.1	44457.2	44602.1	44408.6	44639.3	44269.2	44824.7	44377.9
0.0902778	3.09532		2.4996	44659.9	45040.7	44637.2	44599.2	45198	44680.1	45036.7	44874.4	44852.9	44828.3	44707.1	44534.5	44904.7	45165.8	45041.2	45132.8	44829.7	45171	44595.8	44798.2	44841.5	44631.7	45268.1	44851	45200.1	44931.7	44806.3	44659.2	44830.5	45156.8	44625	45137.2	44705	45089.9	44592.9	45050.9	44761	44779.6	45381.3	44776.7	45071	44776.4	45186.8	44675.3	44712.3	45075
0.0905556	3.09522		2.5056	43964.3	44275.4	43981.6	44165.1	44655.2	43940.5	44377.2	44221.7	44678.2	44012.6	44501.8	44113.7	44469.2	44810.9	44318.1	44421.2	44371.2	44720.5	44272.1	44506.1	44106.1	44468.8	44637.5	44243	44575.4	44234.5	44612	44074.2	44464	44573.3	44166.5	44821.8	44583.8	44613.7	43900.6	44494.7	43880.3	44576.6	44900.7	44115.1	44561.7	44517.1	44675.3	44377.9	44700.6	44346.5
0.0908333	3.09541		2.5116	44738.1	44366.8	44334.7	44617.8	45178.7	44869.1	44986.7	44814	44966	44412.1	44945.1	44277.8	44891.7	45002.4	44701.6	44956	44469.3	44558	44247.2	44649.2	44709.9	44687.5	44740.2	44484.3	44767.2	44721.2	44910.4	44187.3	45135.7	45093.6	44502.8	44990.9	44752.9	44545.8	44461.4	45095.8	44433.4	44602.7	45241.3	44443.8	45375.5	44545.8	44955.9	44566.4	45171.4	44804.5
0.0911111	3.09533		2.5176	44100.9	44944.8	44149.9	44344.9	44936.8	44825.5	45212.4	44506.1	44956.6	44592.3	44722.7	44414.3	44926.8	44879.3	44755.1	44754.1	44721.3	44733.9	44530.1	45078.6	44615.2	45120.2	45088.3	44789.5	44851.1	44779.7	44816.1	44249.2	45048.6	44829.9	44618.6	45069.9	44459.9	44786.4	44287.3	44805.8	44361.9	44701.2	45340.2	44956.9	44937	44578.1	45097.5	44807.6	45112.4	44711.6
0.0913889	3.09543		2.5236	44916.3	45106.5	44695.3	44866.7	45654.6	45236.5	45361.2	44948.9	45179.2	44940.6	45073.1	44836.4	45163.5	45483.3	45184.9	45558.9	45112.3	45080.8	44949.1	45144.5	44719.5	44905.4	45393.4	45100.9	45142.5	44900.5	45280.6	45058.2	45282	45328.1	45318.4	45813.1	45008.3	45300.5	44890.9	45072.5	44893.3	45136.8	45194.8	45014.3	45412.9	44737.2	45305.8	45039.4	45580.5	45571.8
0.0916667	3.09528		2.5296	44267	44212.6	43881.2	43970.9	44885	44237.6	44517.4	44246.5	44339.3	43979.3	44377.7	43990.5	44184.6	44379.6	44141.7	44621.4	44249.8	44432.1	44122.5	44149.3	44079.7	44353.8	44527.7	44125.3	44565.3	44108.5	44174.6	43968.3	44333.9	44616	43968	44353	44273.3	44288.8	43992.2	44579.2	44004.7	44221.3	44849.4	44286.8	44404.5	44215.5	44610.9	44037.9	44503.5	44209.1
0.0919444	3.09524		2.5356	44228.4	44777.6	44352.2	44524.1	44772.6	44752.6	44770.7	44531.9	44948.6	44435.7	44835.7	44487.1	44618.1	44845.8	44788.2	44800.1	44532.2	44541.6	44554.3	44673.3	44563.1	44670.3	45044.4	44483.1	44825.6	44853.2	44909.8	44299	44653.1	44861.5	44639	44957.2	44740.4	44868.7	44385.5	44668.3	44405.1	44649.7	45246	44900.4	44821.9	44581.6	44957	44771.3	45006.6	44894.1
0.0922222	3.0953		2.5416	44769	44809.6	44540.6	44720.7	45262.7	44662.7	45314.7	44950.8	45125.1	44627.5	45529.7	44750.1	45134.1	45490.6	45086.8	45477	45115.5	45277	44785.4	45164.7	45019.7	45095.1	45546.7	45071.3	45157.3	44972.7	45337.3	44904.9	45174.9	45229.6	44682.8	45303.8	44942.4	45164.4	44716.5	45222.7	44735	44897.1	45458.6	45052.5	45418.8	44814.4	45182.6	44977	45225.9	45150.8
0.0925	3.0953		2.5476	45359.6	45734.1	45260.9	45233	45868.1	45440.1	45666.2	45545.9	45505.7	45358.4	45461.1	45029.5	45786	45972	45461.8	45902.3	45649.1	45686.4	45425.1	45625.7	45876.1	45838.6	45901.9	45536.8	45696.6	45340.1	45851.7	45345.2	45689.4	46061.8	45417.5	45767.5	45479.2	45704.8	45120.7	45698.1	45177.3	45718.3	46193.7	45547.4	45937.7	45485.4	45842.7	45523.9	45650.6	45922.6
0.0927778	3.09524		2.5536	44857.7	45356.4	44595.6	45125.7	45332.2	45025.5	45630.8	45153.5	45503.6	44940.6	45335.6	45210.1	45230	45694.6	45160.1	45472.4	44818.2	45393.6	45038.4	45472.5	45185.8	45398.7	45432.4	45416	45682.6	44949.6	45505.1	44813.2	45281.5	45542.2	45206.5	45442.6	45100.1	45262.9	44950.6	45168.6	44931.7	45315.4	45735.1	45641.9	45632.4	45054.3	45600.2	45297.8	45768.6	45568.6
0.0930556	3.09533		2.5596	44706.3	44870.8	44743	44905.5	45584	45187.2	45534.5	44931.8	45384.3	44925.6	45274.7	44861.8	44997.2	45530.5	45341.8	45584.3	44984.6	45224.3	45148.3	45419.2	45231.6	44940.3	45607	45125.5	45313.2	44958.7	45381.7	44714.5	45170.5	45632.3	45140.4	45465.7	45072.7	45295.4	44867.5	45255.2	44733.1	45173.6	45400.6	45008.4	45361.4	45289.9	45384.4	45198.5	45429.8	45477.5
0.0933333	3.09541		2.5656	45296.6	45755.3	45182.5	45314.9	45998.8	45558.9	45882.6	45298.6	45479.9	45361.3	45579.2	45330.8	45804.9	46059.9	45432	45904.6	45432.8	45773.7	45480.3	45760	45600.8	45661.7	45716.7	45438.8	45823.3	45544.5	45850.3	45377.1	45752	46100.3	45547.9	45980.5	45570.6	45837.9	45464.3	45947.6	45253.8	45716.3	45979.2	45705.8	45983.1	45674.4	45895.5	45586.1	45972.4	45803.4
0.0936111	3.09541		2.5716	45013.9	45286.7	45107.7	45342.3	45596.1	45054	45440.5	45113.6	45682.6	45141.5	45446.2	45220.4	45439.6	45861.6	45183.4	45885.2	45191.9	45715.8	45266.7	45418.7	45296.2	45465.8	45687.6	45429.2	45685	45272.2	45535.6	45289.8	45566.7	45600.1	45014.6	45734.9	45344.7	45570.2	45273	45395.4	45512.3	45320.3	45871	45242.1	45462	45073.2	45428.9	45215.9	45724.6	45533.6
0.0938889	3.0953		2.5776	44810.7	45266.1	44845.1	44881.9	45264.2	45100.7	45238.4	44796.1	45371	44939.3	45354.6	44892.3	44940.8	45573.8	45169.9	45452.8	45062	45162.6	44961.6	45218.7	44922.1	45275.1	45287.1	44987.2	45482.8	45113	45230.9	44930	45470.7	45443	45315.9	45728.4	44901.3	45236.5	44892.1	45278	45109.1	45163.6	45609.5	45069.1	45528.1	45301.7	45625.7	45162.4	45620.7	45630.3
0.0941667	3.09526		2.5836	45089.8	45157.4	44528.7	45281.3	45713.4	45450	45556.5	45313.5	45662.7	45192.8	45499.9	45183.5	45375.5	45739.5	45457.1	45611.6	45023.7	45231.8	45408	45627.5	45622	45449.4	45923.8	45090.4	46021.5	44985.9	45757.4	45102.5	45447.6	45757.4	45488	45747.3	45100.5	45599.4	45127.9	45053.2	45107.1	45597.7	45711.9	45639.7	45783.5	45082.9	45503.2	45223.9	45784.9	45615.3
0.0944444	3.09532		2.5896	45063.6	45025.6	44706.9	44587.3	45210.2	44522.9	45049.6	44927.8	44873.1	44534.5	44817.6	44409.5	44828.2	44999	44651.1	44949.3	44978.8	45368	44747.8	44913.8	44753.3	44971.7	44923.5	44992.7	45037.8	45236.3	45026.8	44481.9	45081.3	45147.8	44563.4	44812.6	44615.8	44933.5	44609.5	45394.1	44463.5	44616.3	45420	44959.4	44969.2	44540.7	45056.9	44494	44878.4	44880.2
0.0947222	3.09528		2.5956	45399	45544.1	45320.6	45472.9	45920.8	45419.3	46006.8	45467.3	45723.5	45387.2	45707.6	45153	45675.3	45858.4	45511.3	46064.8	45446.8	45869	45440.9	45716.2	45513.5	45489.4	46042.5	45622.9	45809	45556.7	45673.4	45157.2	45586.5	46007.4	45513.3	45858.3	45592.2	45864.6	45502.3	45791.5	45435.7	45637.4	46047.2	45665.2	46033.6	45652.2	46104.6	45725.2	45900.8	45845.5
0.095	3.09541		2.6016	45236	45671.7	45320.2	45532.3	45909.3	45737.8	46218.1	45669.5	45956.5	45553.4	45757.4	45351.8	45737.4	46199.6	45741.6	45992.5	45803	45984.2	45533.5	45977.1	45868.8	45737.3	46037.8	45745.9	45997.4	45607.7	46199.7	45412	45838.2	45947.7	45994.2	46070	45444.5	46057.2	45583.1	46069.9	45556.4	45882.6	46221	45804.4	46138.4	45677.6	46082	45453.7	46060.3	46077.4
0.0952778	3.09541		2.6076	44837	45649.6	44983.7	45325	45702.2	45382.4	45703.7	45179.9	45437.9	45221.3	45673.5	45040.7	45481	45619.8	45620	45550.3	45203.2	45894.3	45416.3	45577.2	45484.5	45492.6	45852.8	45316.7	45514.6	45317.2	45602.7	45203.4	45660.8	45832.6	45594.4	45819.7	45418.2	45537.3	45038.6	45555.4	45173.4	45338.5	45830.2	45361.4	45883.2	45417.4	45771.3	45432.7	45720.1	45654.2
0.0955556	3.09539		2.6136	45351.2	45722.8	45287.2	45494.5	45946.3	45516.4	45942	45610.1	45794.5	45519.4	45481.1	45412.9	45600.1	46257.9	45827.1	45964.3	45550.6	45893.1	45478.3	45726.1	45813	45786.3	45981	45780.2	46007.1	45564.8	46107.3	45477.8	45904.9	46051.4	45705	45893.5	45500.5	45818.5	45305.8	45638.6	45426.8	45635.8	46236.5	45741.6	45848.5	45606.9	45967.9	45723.5	46049.4	46033.8
0.0958333	3.09539		2.6196	45030.1	45609.7	45231.5	45497.6	45716.9	45457.2	45641.2	45308.4	45658.9	45188.1	45689.6	45440.8	45429.3	45606	45282	45583.8	45462.3	45711.7	45149.9	45541.1	45469.2	45661.2	46057.6	45569.2	45912.7	45539.1	45908.7	45363.3	45646.1	46074.9	45488.5	45783.9	45430.2	45683.8	45359.4	45507	45290.8	45510.5	45924.8	45415.6	45725	45471.8	45712.4	45458.5	45690.1	45732.7
0.0961111	3.09526		2.6256	45747.8	46144	45632.7	45849.3	46379.5	45856.5	46249.5	45975.8	46346.5	45814.5	46199.4	45765.9	46026.5	46463.5	46134.8	46417.9	45826.6	46264.8	45907.1	46340.9	46223.6	46215.1	46475.4	46011.7	46189	45991.2	46394.1	45785.9	46051.4	46575.2	46146.7	46393.4	46146	46511.3	46054.1	46360.8	45979.9	46285	46648.7	46178.6	46713.7	45926.5	46401.2	46177.6	46353.7	46394.5
0.0963889	3.09528		2.6316	45429.4	46018	45650.8	45538.5	46050.5	45796.5	45925.2	45653.3	46108.8	45717	46033.5	45537.4	45907.2	46085.5	45867.2	46207.7	45697	45941.6	45991.3	45902.6	45856.5	46200	46142.3	45816.3	46056.6	45768.9	46194.4	45577.8	45988.5	46520.1	45728.9	46043.8	45953.4	46024.6	45762.9	45864.2	45838.6	45870.6	46325.3	46070.3	46317.3	45911.2	46178.5	45565.9	46328.8	46194.4
0.0966667	3.09528		2.6376	45573.5	46079.3	45792.3	45838.7	46363.5	45593.6	46297.4	46022.6	45969	45944.9	45858.2	45777.7	46181	46384.7	45878.9	46388.2	45998.3	46192.4	45714.3	46277.9	46005.3	46151.5	46647.9	45948.8	45881	45641.8	45958	45566.5	45990.8	46247.5	46079.1	46347.5	45907.9	46061.4	45579.3	46135.3	45601.8	45898.4	46510.8	45842.1	46292.2	45962	46356.5	45910.4	46253.2	46139.9
0.0969444	3.09539		2.6436	45400.8	45749.2	45374.5	45365.1	45896.4	45572.2	46066.2	45427.6	45909.9	45437.5	45789.2	45337.5	45780.4	45966.6	45568.6	45842.4	45486.1	45644.4	45453.9	45819	45733.6	45534.9	46040.7	45329.2	45867.2	45560.5	45673.5	45269	45868.6	45899.8	45499.6	45994.5	45617.1	45792.1	45373.6	45740.3	45339.9	45761.5	46100.1	45702.3	46116.3	45651.9	45932.3	45152.7	46105.7	45971.6
0.0972222	3.09539		2.6496	45575.5	45882.6	45655.8	45696	46232.3	45779.6	46132.6	45665.3	45902.7	45701.1	45828.9	45596.6	45878.3	46371.8	45606.9	46198.9	45763.3	45980.8	45898.7	46129.9	46172	45984.3	46211	45951.6	46166.2	45948.3	45901.8	45574.1	46197.5	46225.2	45935.7	46299.2	46066.3	46056	45647.1	45907.4	45496	45968.4	46271.7	45968.7	45935.6	45891.3	46299.8	45832.4	46121.4	46280.7
0.0975	3.09535		2.6556	46215.5	46184.4	45948.6	46035.1	46686.5	46293.3	46423.4	46226	46325.7	46240.9	46552.3	46370.5	46608.2	46617.5	46373.3	46815.2	46397.7	46550.9	46263	46443.5	46496.3	46548.5	46716	46451.7	46765.9	46251.2	46687.4	45873.3	46214.7	46689	46216.9	46752.2	46369.6	46440.6	46172	46486.8	46211.4	46596.3	46960.7	46628.5	46665.7	46527.3	46702.5	46344.4	46593.6	46748.2
0.0977778	3.09545		2.6616	46078.9	46161.4	45691.1	46005.6	46583.7	46376.6	46442.3	46152.6	46408.3	46062.7	46308.3	45975.2	46358	46981.1	46124.7	46251.8	46044.4	46511.2	46082.1	46755.1	46379.9	46222.9	46778.8	46491.9	46315.6	45683.1	46453.9	45828.5	46522.8	46736.2	46416.8	46564.2	46278.2	46349.3	45942	46494.8	45909	46237.3	46760.7	46383	46710.3	46184.9	46647.5	46070.5	46601.5	46582.8
0.0980556	3.09537		2.6676	46253.7	46536.9	46136	46184.7	46978.7	46379.8	46845	46387.4	46549.2	46335.2	46584.5	46404.7	46571.2	46913.3	46506.8	46786.5	46243.1	46680.3	46477.3	46566.8	46608.2	46652.9	46843.2	46292	46747.6	46625.5	46728.7	46150	46601.8	47089.4	46379.2	46971	46472.1	46606.3	46104	46606	46243.9	46661.1	46957.6	46558.7	46932.5	46499.7	46873.4	46205.8	46801.3	46926.4
0.0983333	3.09528		2.6736	45995.6	46183.9	45658.6	45799.2	46356.7	46042.7	46212.9	46123.7	46236.9	45890	46545.3	45665.7	46353.1	46544.5	46166.2	46760.4	46078.1	46352.1	45949.5	46098.7	46088.5	45981.7	46417.1	46195.8	46278.1	45911.4	46416.7	45805.8	46228.4	46559.9	46168.4	46542.9	46115.2	46377.8	45966.1	46276.2	45818.4	46194.8	46644.1	46410.3	46646.8	45902.3	46575	46042.2	46625.8	46326.8
0.0986111	3.09533		2.6796	45481.9	45497.3	45352.7	45736.7	46060	45615.5	46071.3	45625.6	46065.7	45552.2	46005.5	45630.5	45865.6	46204.2	45872.7	46135.7	45691.4	46088.9	45730.3	46022.4	45868.1	45863.7	46278.4	45842.4	45927.2	45844.9	45877	45479.4	46066.7	46331.6	45872.8	46083.6	45709.7	45957.7	45771.1	45772	45833.7	45832.4	46287.6	45943.3	46392.1	46021.7	46224.5	45876.1	46073.8	46198.3
0.0988889	3.09535		2.6856	46028	46269.6	46008.6	46166.4	46685.5	46318.5	46787.1	46475.4	46643.2	46299.6	46674.4	46096.5	46433.9	46845.7	46496.8	46792	46144.3	46549.1	46240.3	46839.1	46492.4	46479	46634.4	46485.9	46525.3	46046.6	46531	46075.1	46792.2	46820.8	46409.5	46522.4	46313.2	46773	46142.7	46284.9	46224.5	46524.6	46825.7	46565.6	46810.6	46368.4	46827.8	46287.1	47046.4	46888.1
0.0991667	3.0953		2.6916	45869	46266.9	45582.6	45831.8	46433.5	45946.8	46299.9	46319.1	46568.2	45713.6	45921.4	45794.2	45944.2	46696.2	45925.6	46336.8	45705.4	46075.8	45861.6	46071.7	45913.3	46099.5	46143.3	46028.5	46365.5	46019.2	46187.3	45645.2	46012.2	46359.9	45864.6	46253.6	46050.3	46069.1	45906.7	46189.5	45474.9	46214.8	46539.4	46103.1	46370.5	45853.8	46328	45981.1	46451	46368.9
0.0994444	3.09533		2.6976	45826.2	46034.8	46163.4	45961	46571.9	46093.4	46487	46032.5	46322.8	46007	46108	46007.6	46442	46386.4	46215.3	46543.5	46187.9	46304.3	46060.9	46500.8	46407.6	46008.4	46571.5	46176.8	46388.3	46248.4	46372	46038.4	46233.8	46789	45798.2	46531.7	46323.5	46299.9	46044.9	46412.8	45985.2	46274.6	46756	46185.6	46492.4	46041.5	46462.9	46118.7	46454.6	46487
0.0997222	3.09533		2.7036	46317.4	46653.2	45999.4	46420.6	46713	46145.6	46704.6	46473.3	46920.2	46368	46759	46137.8	46859.4	46908.2	46403.5	46814.4	46500.1	46678.8	46570.6	46826.5	46950.4	46634.7	46915.4	46485.1	47015.4	46549.7	46609.6	46294.7	46718.7	46875.3	46563.1	46506	46422.4	46760.6	46391.4	46618.7	46065.4	46390.5	47304.2	46641.4	46619.2	46534.7	46683.1	46591.4	46709.9	46783.8
0.1	3.09539		2.7096	46461.6	46682.9	46453.7	46641.8	46964.2	46598.8	47084.1	46410.6	46828.2	46443.3	46917.4	46556.5	46873.9	47170.9	46649.5	47150.9	46559.7	47056.8	46512.8	47018.3	46872.7	46826.4	47021.2	46809.6	47028.5	46729.9	47086.7	46653.4	46700.7	47362.5	46848.3	46859.4	46811.8	46920.7	46760.7	46820.4	46605.7	46715.1	47227.1	46826.7	47211.8	46750.7	47098.5	46887.2	47436.5	47267.7
0.100278	3.09533		2.7156	45676.6	46043.8	45778.7	45975.5	46507.3	46015	46306	46096.4	46283.1	45768.9	46305.1	45852.9	46402.2	46290.4	46182.4	46091.8	45787.2	46192.2	45965	46181.8	46214	46219.6	46464.3	45845.7	46424.1	45940.6	46109.2	45787.5	46057	46421.4	46373.5	46681.4	46011.4	46064.2	45872.6	46317.7	45996.9	45968	46608.8	46013.3	46444	46187.3	46431.2	45978.6	46349.7	46368.5
0.100556	3.09532		2.7216	45618.2	46276.6	45684.8	45934.8	46181.6	45906.4	46507.7	45817.1	46128	45998.5	46253.3	45891.8	46367.6	46490.4	46010.2	46471.7	45997.2	46408.8	45699.7	46148.2	45971.2	45980.5	46366	45996.9	46593.5	46147.1	46304.2	45675.5	46502.6	46374	46186.7	46398.1	46151.5	45970.3	45902.2	46105.7	45904.8	45956.7	46700.5	46117.1	46514.1	46175.2	46467.7	45847.4	46596.8	46570.1
0.100833	3.09537		2.7276	46090.9	46510.1	46323	46312.1	46982.2	46815.8	46972.9	46476.3	46914.8	46441.9	46579.1	46352.6	46426.8	46896.6	46030.4	46916.3	46377.6	46729.7	46115.8	46774.4	46610.8	46699.9	46918.2	46824	46915.1	46643.8	46807.7	46259.1	46751	46880.2	46551.3	47123.8	46361.6	46820.5	46463.5	46512.2	46596.1	46765.7	46989.1	46752.9	46694.7	46413.5	46735	46634.1	46807.1	46736.2
0.101111	3.09539		2.7336	46165.1	46448.1	45969.9	46233.6	46866.1	46419	46975.1	46566.6	46819.7	46547.2	46820.5	46409.7	46718.5	46736	47256.9	46932.2	46364.4	46934.2	46374.5	46780.3	46439	46362.9	46918.8	46718.9	46786.7	46650.5	46821.9	46300.8	46550.5	46994.7	46682	46986.2	46584.8	46877.9	46299	46549.1	46285.7	46646.9	47066.5	46458.1	46783.1	46327.4	46900.6	46642.1	47043.3	46855.9
0.101389	3.0953		2.7396	46462.9	46740.6	46438.4	46669	47263.1	46768.4	47278	46696.9	46901.1	46631.6	46814.3	46426.9	46762.4	47100.3	46626.3	47367.7	46516.3	47172.2	46545.4	46964.3	46947.8	46829.1	46916.8	46748	47059.4	46839.8	46883.9	46432.7	46894.6	47248.2	46849.6	47173.9	46758.7	46979.3	46631.9	46860.2	46489.7	46989.6	47346.8	46835.1	47247.8	46583.6	47255.5	46785.1	47283.3	46979.6
0.101667	3.09537		2.7456	46423.3	46878.4	46357.5	46801.1	46997	46661.7	47152	46613.7	46865.7	46433.5	46797.2	46338.1	46566.2	47038.1	46705.9	47112.9	46526.6	47028.9	46541.2	46961.3	46519.9	46646.3	47307.2	46798.4	46917.4	46777.4	46995	46310.3	46995.9	47186.2	46642.3	47229.9	46537.6	47235.5	46724.8	46848.9	46596.1	46755.4	47076.4	47011.3	46980.4	46689.7	46847.3	46449	47242.7	46811.2
0.101944	3.09535		2.7516	46515.2	46804.3	46690.3	46626	47273.7	46971.4	47252.5	46911.3	47050.5	46657.1	47161.3	46611.5	46776.8	47302.7	47364.4	46959.9	46867.3	47080.5	46768.1	47129.6	46735.3	47002.4	47064.4	46879.3	47160.5	46841.7	47376.8	46573.3	47038.3	47273.6	46792.5	47173.7	47036.2	47084.5	46838.8	47074.2	46749.9	47049.9	47535.7	47033.8	47142.8	46751.2	47121.5	47033.5	47354.4	47549.2
0.102222	3.09539		2.7576	45960.4	46474	46376.6	46283.3	46629.1	46274.9	46757.1	46376.3	46512.9	46176.9	46531.9	45923.4	46537.3	46872	46251.7	46775.2	45978.9	46649.8	46356.4	46608.3	46445.1	46474.3	46558.3	46452.8	46627.3	46411.5	46378.4	46037.8	46484.3	46734.3	46352.6	46785.6	46222.2	46600.7	46274.9	46506.8	46132.8	46322.9	47070.9	46413.7	46542.6	46396.7	46715.4	46503.6	46746.4	46786.8
0.1025	3.09528		2.7636	46513.1	46838.6	46373.3	47183.7	47102.7	47087.3	47247.8	47009.5	47298	46642.4	47193.8	46782.6	47022	47495.7	47053.2	47449.2	46741.2	47225.7	46962.7	47297.2	46970.6	47046.9	47451.5	46995.3	47245.2	46749.2	47283.1	46885.5	46892.8	47365.9	47123.1	47430.3	46791.8	47224.9	47069	47030.5	46828.5	47232.6	47382.5	47187.7	47517.8	47211.9	47477.1	47081.9	47431.8	47438.6
0.102778	3.09535		2.7696	46826.9	47073.9	46749.9	46920.8	47522.2	47049.4	47354.5	46851.1	47177.3	46747.9	47191.2	46883.4	47163.1	47564.3	47147.2	47385.3	47018.8	47246.3	47094.1	47144.3	47040.4	47017.7	47459.8	47082.6	47400.9	47086.8	47337.7	46700.5	47121.4	47479.4	47011.4	47498.4	46848.1	47431.4	46904.2	47230.9	46997.5	47124.8	47593.1	47115.6	47462.5	47114.3	47506.4	47092.2	47677.1	47474.2
0.103056	3.09522		2.7756	46829.7	46917.3	46544.8	46938.5	47206	46955.1	47188.3	46629.2	47263.9	46600.5	47017.5	46518.3	47204	47569.1	47069.7	47389.7	46521.5	47124.9	46909.9	47120.7	46903.1	46869	47370.4	46931.5	47192.3	47056.9	47353.7	46904.2	47200.3	47481.4	47043.9	47384.5	46642.6	47393.6	47137.1	47171.4	47053.4	46960.6	47624.8	47118.3	47446.6	47004.4	47089.3	47041.9	47507.6	47387.8
0.103333	3.0953		2.7816	46324.3	46914.7	46640	46849	47074.3	46786.6	47200.6	46832.4	47029.7	46880	46649	46365.1	46812.5	47386.4	46669.5	47433	46810	46948.9	46644.3	46875.6	46767.8	46815.1	47264.2	46813.1	47012.3	46792.6	46886.3	46358.3	46740.8	47054.2	46957.5	47415.8	46835.8	47319.1	46627.2	46762.6	46600.5	46732.1	47275.9	46929.9	47068.9	46755.5	47154.6	46590	47207.5	46993.9
0.103611	3.09524		2.7876	46972.8	47410.2	46981.9	47144.9	47430.6	47137.1	47613.2	47491.8	47528.9	46719.7	47363.8	46986.7	47366.6	47566	47145.3	47498.2	47255.8	47456.2	47251.5	47659.7	47404.6	47274.4	47706.5	47447.8	47287	47159.5	47460.4	47181.4	47570.1	47867.8	47107.9	47485.7	46971.8	47297.1	47204.7	47374.8	46993.6	47259.8	47735.6	47302.3	47831.7	47496.1	47567.5	47054.1	47648.9	47750.6
0.103889	3.09535		2.7936	47369	47429	47109.1	47528.6	47773.7	47703.2	47756.8	47278.5	47712.6	47341.8	47710.7	47414	47686.4	47773.7	47582.7	48115.1	47418.8	48037.1	47292.6	47891	47677.4	47826.4	47921.2	47878.3	48017.5	47569.4	47455.9	47349.5	47583.2	48158.6	47546.8	47959.8	47457.3	47970.4	47337.9	47562.4	47474.6	47639	47908	47734.4	47982.4	47402.2	48084.2	47439.2	47744.6	47769.1
0.104167	3.09524		2.7996	46875.5	47073.4	46794.3	46838.7	47402.4	47061.1	47288.7	47119.4	47300.8	47032.4	47446.6	46674.6	47217.5	47543.2	46956.5	47280.2	46851.7	47395.9	46876.1	47306.7	47336.4	47074.6	47517.8	47230.9	47397.7	47145.2	47367.9	46940.7	47199.7	47456.1	47050.9	47522.8	46992.3	47338.2	47026.5	47371.4	46932.9	47237.6	47472.4	47325	47525.8	47002.3	47216	47179.1	47336.4	47351.7
0.104444	3.09535		2.8056	46954.1	47144.9	46810.3	47319.1	47704.1	47420.5	47488.8	47187	47504.8	47054.5	47514.1	47035.5	47362.6	47608.6	47561.9	47723.7	47348.7	47777.4	47310.4	47473.7	47520	47466.2	47751.9	47207.5	47536.8	47114.1	47584.6	46735	47262.1	47816	47338.4	47698.9	47157.1	47694.1	47130.8	47373.9	47156.5	47584.6	47812.8	47484.3	47927.4	47527.2	47625.3	47291.7	47842	47855.1
0.104722	3.09532		2.8116	47045.4	47407.6	46751.5	47122.3	47497.6	47325.7	47447	47116.5	47495.8	46856.3	47326.9	47038.4	47335.1	47644.8	47079.5	47877.4	47020	47355.3	46929.8	47364.8	47002	47504.4	47730.3	47266.6	47619.7	47379.5	47472.6	47329.5	47581.4	47699.8	47220.4	47487.9	47294.5	47495.6	47369.3	47588.4	47094	47386.4	47858.5	47111.3	47466.3	47150.4	47851.2	47419.7	47854.2	47657.1
0.105	3.09524		2.8176	47709.7	47926.2	47549.3	47672.4	47970.3	48149.4	48535.9	47822.1	48264.5	47887.9	48058.8	47754.4	48329.3	48515.5	48144.8	48314.6	47962	48356.1	47815.5	48279.9	47988.1	47968	48445.8	48031.2	48433.7	47963.9	48159.2	47785	48229	48341.6	47939	48451.6	47768.9	48085.2	47779.1	48042.7	47756.9	48081	48317.8	48136	48377.6	47666.2	48295.5	47715.7	48106.7	47940.8
0.105278	3.09537		2.8236	47187	47654.3	47470.9	47527.2	47908.5	47813.6	47853.4	47450.2	47814.8	47601.5	47959.7	47543.5	47619.9	47879.8	47486.3	47898.7	47497.7	47791.5	47472.8	47678.5	47666.4	47437.7	47709.9	47628.9	47881.7	47658.9	47865	47413.7	47779.4	48152.3	47631.6	47943.2	47609.9	48005.7	47443.8	48006.7	47451.2	47607.5	48228.9	47602.9	47998.8	47475.6	47975.8	47472.2	48003.1	48182
0.105556	3.09532		2.8296	47424.3	47903.7	47349.8	47551.8	48153.1	47748.4	47974.7	47587.6	47970.6	47722.7	47968	47657.7	47940.8	48044.7	47535.9	48089.2	47647.6	47806.6	47418.3	48104.3	47860.4	47871.9	48274.7	47579.6	48130	47762	48005.9	47318.9	47994.5	48212.6	47423.5	47834.4	47547.3	48212.9	47607.2	48007	47438.3	47797.3	48197.1	48090.3	48092.2	47911.9	48123.5	47742	48131.9	48154.5
0.105833	3.09526		2.8356	47389.7	47572.8	47323	47440.8	47966.4	47619.5	47989.1	47721.7	47831.3	47594.6	47741.8	47592.1	47869.5	47900.4	47728.9	47833.5	47693.6	47752.8	47524.7	48000.6	47816	47714.2	48334.7	47637.5	47976.6	47559.5	47764.2	47311.2	47559.4	48023.9	47631.5	47990.1	47623	47843.2	47340.1	48031.2	47427.1	47698.9	48108.7	47874.6	48026.1	47577.9	47849.1	47556.4	47908	48081.9
0.106111	3.09533		2.8416	47924	48175.8	47796.9	48002.6	48433.2	47929.7	48245.7	48077.4	48270.9	47982	48252.2	47806.8	48440.6	48464.4	48005	48541.2	48032.8	48024.1	47870.1	48268.9	48217.2	48249.5	48404.9	48415.4	48378.6	47675.9	48156.8	47715.6	48361.4	48512.6	47911.8	48571.6	48134.2	48423.3	47847.4	48175.3	47912.3	48266.1	48979.4	48367.9	48527.8	48075.3	48705	48125	48503.6	48483.1
0.106389	3.09524		2.8476	47669.3	48008.4	47923.7	47860.7	48510.7	47952.4	48495.7	48061.6	48210.9	47837.2	48113.4	47771	48119.4	48441.1	48109.2	48548.9	48107.1	48082.7	47779.1	48083	47994.8	47873.5	48436	47908.5	48307.4	47779.9	48199.6	47801.1	48346	48555.8	48185.9	48199.9	47843.5	48233.5	47757	48202.4	47604.8	48079.4	48592.5	48081.6	48404.6	48051.2	48266.7	47981.2	48339.1	48219.1
0.106667	3.09547		2.8536	47451	48027.9	47614.5	47748	48142	47662.6	48123.9	47693.9	47974.3	47731.2	48072.4	47662.5	48053.2	48247.7	47875.6	48324.4	47742.6	48017.4	47738	48117.2	47903.9	47967.8	48212.9	47998.6	48223.5	47927.5	48133.9	47530.8	47905	48442.3	48043	48401	48043.2	47988.9	47755.4	48090.3	47847.1	48064.4	48457.8	47963.3	48326.1	47927.3	48450	47965.3	48489.4	48268.7
0.106944	3.09535		2.8596	47957.7	48282.8	47965.4	48164	48592.1	48571.6	48471	48262.4	48846	48082.9	48259.7	48043.5	48531.1	48765.8	48184.9	48789.2	48175.9	48274.2	48007.9	48296.8	48322.8	48142.1	48596.3	48310.6	48537.3	48107.7	48271.6	47897.5	48358.8	48852.9	48132	48624.2	48346.9	48561.7	48094.7	48500.3	48022.4	48425.9	48676.5	48494.6	48559.3	48228.8	48587.2	48145	48707.6	48511
0.107222	3.09532		2.8656	47465.7	47723.5	47549.7	47489.9	48558.2	47866	48399.5	48133.7	48181.4	47637.1	48224.3	47889.9	48113.3	48292.5	48208.2	48503.7	47662.9	48151.3	47933.4	48059.5	48048.1	48223.4	48286.1	47853.9	48288.5	47840.4	48151.6	47627.2	48069.2	48178.5	48099.7	48645.3	47830.3	48050.8	47686.3	48023.1	47946.1	48186.6	48481.1	48162.9	48255.2	47903.2	48424.9	48063.7	48657.2	48495.6
0.1075	3.09533		2.8716	48307.4	48774.3	48134.7	48189.9	48787.5	48634.6	48622.3	48313.5	48655.1	48382.8	48535.3	48236.5	48394	49083.4	48522	49110.1	48439.7	48487.9	48348.7	48521.5	48615	48450.7	48739.1	48402.1	48819.5	48464.3	48583.2	48023.2	48608.2	48713.9	48560.7	48694	48504.8	48715.4	48521.9	48441.4	48352.5	48527	49181.9	48611	48759	48458.2	48868.3	48458.9	49138.8	48963.6
0.107778	3.0953		2.8776	48172.9	48706.6	48190.3	48428.9	49162.4	48508.8	48771.9	48355.9	48714.8	48075.8	48902.2	48429.2	48647.7	48970.6	48376.6	49054.2	48427.1	48768.3	48290	48791.5	48520.4	48678.9	48784.8	48372.4	48936.4	48394.7	48633.6	48330.5	48798.3	49060.9	48635.9	48956.4	48515.4	48768	48609.2	48912.4	48402.4	48588.5	49090.3	48758.2	48934.9	48523.5	49026.7	48591.6	48956.3	49048.7
0.108056	3.09535		2.8836	47946.7	48322.4	48084	48149.3	48559.3	48182.6	48548.5	48201.7	48538.9	48168.3	48428.7	48021.6	48520	48739.1	48245.2	48542.1	48180.8	48602.6	48106.2	48588.7	48211.4	48479.1	48755.9	48251.4	48631	48323.6	48424.7	48021.8	48625	48691.7	48229.9	48710.7	48213.2	48522.5	48176.4	48547.5	48000.5	48430.2	48906.1	48367.5	48479.6	48373.8	48464.5	48418.7	48606.1	48672.7
0.108333	3.09537		2.8896	48276.5	48501.2	48161.1	48541.5	48858.7	48409.6	48927.8	48237.6	48898.5	48607.8	48923.6	48126.3	48766.5	48897.1	48501	49118.5	48491.4	48826	48190.3	48745.5	48795.5	48740.5	49016.4	48445.6	48719.2	48547.5	48886.5	48313.2	48984.8	49182.4	48674.7	49084.4	48883	48677.4	48190.6	48744.5	48545	48568.4	49010	48696.4	49015	48715.7	48693.2	48631.2	49256.7	48719.5
0.108611	3.09537		2.8956	48562.8	48826.7	48747.7	48732.6	49306.7	48928.1	49098.5	48831.8	49298.6	48588.9	48983.5	48573.1	49029.5	49177.3	48764.4	49109.3	48761.4	49135.6	48771.9	48995.5	49173.7	49093	49301.2	48830.3	49313.8	48772.7	48941.1	48671.6	48930.3	49404.6	48693.7	49402.3	48917.4	48954.5	48836.4	49159.2	48828	49032.8	49660.9	48858.1	49188.5	48934.4	49114.1	48985.8	49380.7	49275.4
0.108889	3.09532		2.9016	48423.1	48791.1	48409.5	48367.1	49075.2	48731.4	48919.5	48656.5	48934.8	48738.6	48944.2	48315.3	48708	49143.4	48631.3	48868.6	48688.5	48980.5	48437.3	48960.6	48672.2	48644.8	48806.1	48839.4	48930.3	48681.5	48961.5	48158.7	48990.6	49107	48951.2	48948.2	48764	49022.8	48506	48929	48527.5	48976.3	49340.4	48952.7	48989.4	48549.6	48939.6	48701.8	48998	48948.8
0.109167	3.09545		2.9076	48199.5	48329.3	48157.8	48448.6	48783.2	48333.8	48951.7	48226.8	48820.5	48270.5	48647.2	48492.3	48426.5	49064.5	48744.9	48752	48509.2	48893.2	48739.6	48591.4	48518.8	48531.1	48835	48406.2	48607.9	48520.5	48751.9	48069	48525.9	49051.4	48511.3	48773	48357.3	48693.5	48158.1	48660.2	48170.3	48501.2	49101.3	48790	48621.9	48357.1	48866.9	48442.1	48904.9	48900.3
0.109444	3.0953		2.9136	48425.4	48779.9	48330	48634.2	49195	48738	49226.9	48611.5	49028.7	48592.2	48774.8	48733.6	48879.5	49190.7	48602.5	49393.3	48670.6	49222.9	48496.9	49025.1	48973.4	48860.2	49174.3	48738.3	49150.2	48804.3	49059.2	48685.5	48934.2	49135.5	48851.5	49099.9	48884.1	49109.8	48544.3	48857.9	48630.5	48897.9	49004.4	48632.4	49122.8	48785.7	49033.4	48776.3	49243.3	49162.6
0.109722	3.09528		2.9196	48947.1	49159.7	48928.5	49259.5	49407.5	49214.1	49704.4	49360	49578.8	48687.1	49506.9	48968.5	49389.7	49351.3	49411.6	49561	49191.2	49744.7	49237.7	49740.8	49197.7	49339	49586.5	49095.5	49337.4	49140.8	49619.1	49394.1	49345.8	49507.7	49015.6	49721.1	49313.3	49331.4	49073.8	49318.6	48873.2	49496.4	49852.8	49318.1	49579.7	49365.4	49526.9	49194.8	49355	49689.4
0.11	3.09532		2.9256	48363.7	48452.6	48342.9	48531.4	48873.2	48543.6	49188.5	48788.1	49159.4	48850.9	49065	48556.2	48948.1	49233.1	48753.4	49404.3	48844.7	49127.5	48451.6	48984.1	48787	49041.7	49275.9	48958.2	49188.6	48825	49229.7	48579.4	48935.4	49290.9	48772.9	49469.9	48599.7	48840.5	48403.3	49000.4	48554.5	48808.2	49199.4	49066.7	49032.1	48743.7	49141.1	48814.3	49424.5	49251.6
0.110278	3.09539		2.9316	48607.1	48637.1	48459.7	48627	49174.5	48992.3	49116.9	48671	48811.2	48678.8	49219.4	48621.2	48963.8	49168.2	48922.2	49039.3	48475.9	48804.1	48648.8	49012.3	48915.8	48779.6	49241.9	48772.2	49006.9	48712	49133	48524.7	48889.9	49453.1	48801.1	49266.9	48567.1	49342.4	48581.7	48989.8	48679.5	48912.7	49303.4	48902.9	49320.2	48813.7	49003	48690.9	49285.3	49169.5
0.110556	3.09554		2.9376	48739.9	49166.2	48832.7	48384.3	49038	48786.8	48861.9	48230.5	49001.3	48511.5	49015	48276.9	48964.4	49227.9	48766.2	48970.6	48708.1	49167.9	48507.5	48797.2	48575.3	48585.8	49130	48744	49074.3	48642.5	48979.6	48448.9	49317.9	49131.6	48791	48888.6	48773.8	48853.2	48408.6	49009.6	48178	48822.6	49386.4	49032.8	48994.1	48798.1	49024.2	48958.2	49019.4	49066.7
0.110833	3.09533		2.9436	48841.9	49371.8	48902.1	49212.1	49466.2	48832.9	49420	49090.8	49398.9	49139.4	49229.2	48735.5	49096.3	49425.6	48975.9	49373.7	49030.8	49358.9	48830.6	49066.8	49327.3	48973	49549.4	49190.5	49354.6	49054.7	49359.1	48917.1	49165.8	49465.1	49272.1	49083.9	49018.5	49252.6	49041.7	49245.2	48662.5	49100.4	49714.9	49163	49483.8	49034.3	49473.2	49087.6	49450.8	49463.2
0.111111	3.09526		2.9496	48726.5	48888.5	48662.7	48967.2	49205.1	48477	49150.2	48748.2	49002.2	48663.3	49052.8	48842.8	49005.7	49433.9	49043.9	49356.1	48884.9	49157.3	48923.5	49138.3	49061.9	49148.8	49382.1	48979.2	49169.8	48861	49211.7	48795.9	49212.3	49796.2	49214.8	49203.9	48814.8	49110.9	48683.2	49152	48895.1	48931	49575.5	49170.4	49335.1	49030.7	49379.3	48938.8	49428.9	49390.5
0.111389	3.09535		2.9556	48681.8	48806.8	48735.9	48722	49638	48877.8	49395.7	48900	49346.1	48836.8	49072	48703	48854.1	49289.5	49006.2	49592	48687.7	49494	48894.9	49264	49314.3	49080.9	49289.7	49097.9	49231.1	49000.2	49289.1	49028.2	49356.6	49567.6	48921.3	49486.2	49168.3	49333.9	49138.3	49282.4	48963.9	49339.6	49677.1	49244	49587.8	49061.7	49393.8	48938	49532.9	49686.5
0.111667	3.09528		2.9616	48718.6	49134.1	48944.9	48649	49315.7	48747.7	49282.9	48844.4	49152.6	48858.9	49263.6	48937.1	49074.8	49469	49037.8	49680.7	48826.7	49308.5	48606.1	49219.3	49224.8	49187.8	49068.8	49007.9	49476.4	49143.4	49369.2	48978.2	49425.3	49591.4	49219.5	49565.6	49218.2	49448.1	48947	49532.1	48941.5	49209.1	49941.4	49329.8	49723.6	49192.8	49379.7	48921.9	49473.3	49446.3
0.111944	3.09532		2.9676	48399.8	48488.6	48225.7	48485.9	48845.4	48866.8	48910.9	48695.9	48821	48283.6	48583.7	48454.2	48683.1	48746.4	48328.3	49052.1	48784.1	49023.7	48337.1	48697.4	48905.6	48756.2	49169.1	48667.6	48992	48514.8	48790.5	48432.4	48515.9	49050.7	48479.8	48513.8	48523.5	48823.9	48575.8	48814.9	48321	48914.7	49067.4	48807.8	48892.1	48609.7	48954.8	48394.1	48963.6	49019.9
0.112222	3.09537		2.9736	48908.5	49201.7	48874.1	49016.5	49495.4	49197.2	49555.9	49020.5	49446.2	48884.8	49226.4	49208.8	49156.7	49538.1	49206.4	49488.7	48817.1	49297.8	48948	49392.2	49275.1	49212.9	49532.8	49272.4	49621.8	49092.8	49284.8	48966.7	49368.1	49553.7	49109	49336	49324.8	49399.7	49221.5	49376.9	49028.2	49400.6	49920.4	49260.8	49602.7	49345.1	49507.6	49120.6	49662	49432.6
0.1125	3.09539		2.9796	49565.1	50052.9	49670.3	49887.8	49949.6	49763.5	50019.1	49777.1	50048.1	49708.1	49596.3	49669.7	49942.4	50414.6	49942.7	50470.6	49920.2	50403.9	49639	49901.8	50255.9	50030.6	50378.3	49958	50361.2	49813.8	50122.3	49851.9	50301.5	50692.3	50265.1	50199.2	49942.9	50256.5	49924.3	50362.7	49935.8	50239.6	50424.8	49907.5	50526.2	49893.5	50135.2	49741.7	50253.8	50504.1
0.112778	3.09533		2.9856	48921.1	49332.1	48963.6	49276.4	49596	49236.1	49411.4	49379.9	49347.3	49052.2	49526.9	49261.4	49088.4	49457	49008.8	49778.7	49291.1	49610	49027.5	49458.9	49291.1	49381.6	49891.4	49360.1	49741	49187.9	49552.2	48788.4	49689.4	49990.1	49532.7	49591.2	49159.9	49822.7	49306.1	49543.3	49194.4	49412.2	49651.2	49474.4	49584	49120.1	49766.8	49492.9	49696.1	49454.1
0.113056	3.09539		2.9916	49096.1	49631.9	49090.1	49518.6	49903.2	49492.8	49804.3	49368.3	49751.5	49382.4	49662.7	49333.5	49705	49718.7	49421.3	50046.6	49492.8	49806.8	49422.3	49713.9	49734.9	49686.9	49870.9	49521.5	49860.7	49279.6	49863.6	49356.9	49779.3	50193.3	49817.4	50143.1	49490	49801.6	49538.2	49853.6	49309.7	49858.1	49936.4	49638.1	49809.9	49545.5	49864.7	49536.1	49886.8	49846.6
0.113333	3.09535		2.9976	49047.1	49361.9	49121.7	49264.5	49725.2	49249.8	49566.8	49353	49711.4	49214.2	49578.3	49171	49569.5	50069.4	49467.6	49822.7	49255.8	49897.7	49377.3	49283.8	49720.2	49402.6	49829	49317.1	49686.1	49433.8	49781.9	49155.4	49456.7	49958.4	49517.5	49813.8	49658.1	49786	49364.4	49587.2	49199.9	49715.6	50125	49470.2	49909.3	49520	49792.8	49583.1	49696.6	49572.3
0.113611	3.09551		3.0036	49543.5	49901.2	49510.4	49617.8	50227.7	49915	50226.5	49801.4	50014.1	49586.8	50061.8	49469.5	49958.5	50350.3	49998	50070.3	49788.8	50169.6	49613.3	50025.1	50078.7	49780.6	50247.8	49706.8	50044.9	49689.1	50031.2	49566	50170.7	50165.3	49707.4	50439.6	49728.9	49837.1	49462.6	49799.9	49511	49851	50280.2	49765.6	49903.2	49625.5	50152.7	49799.5	50118.3	50010.2
0.113889	3.09549		3.0096	49594.8	49616.9	49833.5	49965.8	50402.8	50025.5	50449.4	50010.2	50284.7	49753.6	50188.2	49746.3	50289.1	50428.6	50170.2	50573.9	50039.8	50236.9	49945.8	50385.9	50290.3	50159.7	50584.1	50014	50374.7	49951.5	50351.2	49697.8	50398	50486	49907	50178.8	49889.5	50102.9	49639.4	50395.8	50005.1	50253.1	50475.5	50219	50205.7	50313.7	50458.8	49940.6	50565.7	50459
0.114167	3.09528		3.0156	50701.1	50648.3	50440.7	50684.3	50868.5	50699.3	50896.8	50552.5	51097.1	50324.5	50733.4	50459.8	50851	51050.1	50797.2	51346.1	50669.9	50996.9	50686.3	50974.1	50694.1	50744.5	51229.8	50924.6	50973.3	50540.1	50985.5	50712.4	51070.4	51101.4	50868.2	51212.9	50656.8	51070.7	50773.8	50627.4	50854.8	51117.6	51408.9	50957.1	51072.9	51014.5	51416.9	50756.2	51528.4	51315.3
0.114444	3.09541		3.0216	50083.4	50479.2	50166.7	50417.6	50783.1	50364.5	50729.4	50509.3	50729.2	50320.5	50554.8	50328.3	50683.4	51047.8	50701.5	50885.6	50375.2	50863.7	50362.8	50557.3	50469.9	50470.7	50818.9	50547.2	50823.4	50629.4	50938.2	50329.8	50646.9	50991.5	50473.4	50812.1	50666.4	50873.7	50313	50686.8	50150.7	50817.4	50986.1	50606.5	50844.1	50513.8	50904.5	50700.6	51130	50816.7
0.114722	3.09528		3.0276	49740.5	49992.1	49645.7	49928.8	50280.2	50057	50272.9	49840.6	50380.1	49694.8	50159.3	50049.9	50255.1	50596.1	50212.4	50603.1	49805.2	50336.7	50113.2	50409.6	50548.6	50201.7	50681.9	50174.1	50451.1	49828.8	49947	49722.9	50350.8	50529.2	50034.8	50423.7	50071.1	50350.3	50028.2	50413.3	50015.7	50388.8	50680.5	50130.8	50475	50130.5	50400.4	50168.5	50433.4	50486.8
0.115	3.09539		3.0336	50288.4	50351.3	50046	50309.1	50685	50425.9	50749.7	50563.9	50832.8	50315.2	50564.6	50376.6	50755.2	50970	50435.5	50947.5	50618.2	50737.8	50303.8	50772.7	50502.9	50503.6	51013.5	50704	50841.5	50694.7	50756.1	50205.9	50577.6	51132.4	50536.3	50782.8	50449.3	50795.5	50258.4	50632.9	50014.4	50540	50957.7	50687.5	51023.2	50298.6	50884.5	50634.6	50914	50624.1
0.115278	3.0953		3.0396	50473.5	50692.4	50508.6	50659	51016.4	50583.2	51117.7	50564.4	50918.5	50562	50831.3	50457.4	50667.4	51291.1	50584.4	50999.5	50505.4	50863.2	50331	50851.8	50875.5	50727.6	50980.3	50739.7	50825.8	50433.6	50787.7	50351.2	50724.5	51206.5	50749.2	51226.4	50614.7	50711.5	50325.9	50787.5	50118.7	50797.6	51514.2	50862.9	51004.6	50384.8	51054.5	50528.6	51199.3	51049.9
0.115556	3.09526		3.0456	50812.8	51109.4	50475.8	50576	51056.5	50596.5	51417.5	50716.7	51181.2	50576.2	51330.9	50698.6	50878.4	51353.5	50843.2	51264	50910.6	51161.5	50796.9	51113.1	51023.9	50907.5	51323.8	50958.4	51132.5	50790.6	50899	50632.9	51093.2	51351.5	51008.4	51323	50797.9	51076.8	50628.8	50911.4	50575.6	51002.5	51509.3	50959.4	51481.5	50763.2	51225.8	50989.7	51499	50998.3
0.115833	3.09533		3.0516	50459.3	50778.3	50571.5	50857.6	51397.3	51000.2	51480.7	50948.6	51358.1	50923	51214.3	50651	51308.7	51502.4	50973.3	51375.8	51218.8	51322.2	50833.4	51415.3	51189	51201.5	51432.3	50974.2	51409	51003.3	50991.2	50913.1	51481	51452.9	51094	51616	51161	51298.6	50918.5	51336.2	51105	51069.2	51743.7	51240.7	51482.7	51018.6	51335.2	51174.9	51410.1	51396.3
0.116111	3.0953		3.0576	50418.8	50617.4	50126	50527.3	50896.2	50567	50906.7	50331.9	50709.2	50289	50857.2	50282.6	50824.5	51103.2	50572.7	50821	50385.6	50722.8	50354.5	50799.1	50636.3	50465.6	51063.3	50890.6	50928.8	50499.8	50951.4	50219.9	50657.7	51009.7	50661.5	51165.3	50688.6	50979.7	50526.3	50752.2	50558.9	50740.9	51293.6	50925.3	51061.9	50725.7	50872.1	50577.9	51046.4	50850.7
0.116389	3.09539		3.0636	50508.2	50777.2	50554.1	50926.4	51523.4	50737.9	51217.4	50640.6	51132.4	50519.4	51017.1	50549.2	51078.8	51078.5	50864.9	51528.6	50733.6	50929.9	50607.6	51070.3	50745.4	50808.3	51065.3	50937.7	51095.7	50568.5	51103	50786.9	51051.8	51175.4	50781.5	50956.6	50745.9	50888.6	50650.1	51238.5	50481.6	50940.6	51430.9	50874.5	51306.8	50512.3	51144.6	50885.1	51198.6	51552.6
0.116667	3.09539		3.0696	50551.9	51050.8	50468.4	50612.1	51041.6	50730.9	50884.2	50571.5	51082.1	50503.8	50740	50300.1	51034	51416.1	51197.9	51588.3	50705.8	50924.6	50782.5	51052.2	50668.9	50878.6	51068.4	51140.2	51172.7	50823.4	51154.7	50515.5	51121.9	51480.6	50864.9	51332	50894.2	51068	50825.4	51330.8	50857	50969	51765.5	51203.4	51525.6	51235.2	51155.7	50991.2	51406.7	51098.8
0.116944	3.09526		3.0756	51114.4	51578.4	51413	51548.5	51893.2	51513.5	51686.3	51448.9	51646.9	51057.8	51646.5	51400.5	51575.5	51952.3	51553.2	51781.3	51328.8	51718.5	51334.7	51846.7	51281	51733.5	52229.3	51679.8	52079	51373.7	51778.4	51060.7	51850.2	51782.5	51523.6	51669.2	51183.3	51735.1	51403.4	51811.7	51683.2	51748	51837.2	51771.4	51603.5	51313.4	51744.8	51325.6	51856.1	51799.8
0.117222	3.09532		3.0816	51027.9	50959.3	50540.2	50690	51129.8	50862.1	51174.5	50986.8	50982	50915.9	51003.4	50774	50889.1	51009.4	50827.3	51239	50883.7	51121	50632.5	51070.2	50999.3	50918.9	51370.8	50818.2	50917.6	50737.7	51258.5	50558.5	51260.1	51620.2	50845	51269.2	50764.6	50955.2	50615.9	51080.6	50735	50916.1	51322.2	51170.8	51225.3	51032.1	51319.4	50850.5	51335	51282.9
0.1175	3.09532		3.0876	51423	51514.5	51341.7	51622.6	51989	51725.5	51884.6	51527.1	51838.4	51310	51986.4	51395	51832.7	52359.4	51556.5	52117.3	51444.8	52021	51588	51810.1	51699.8	51927.5	52280.4	51626.3	52073.6	51617.6	51783.9	51437.1	51649.6	52285.5	51840.9	52076.7	51376.2	51694.2	51581.7	51922.7	51387.9	52020	52354.7	51713.5	52043.2	51475.8	52057.1	51630.3	52051.6	52016.7
0.117778	3.09533		3.0936	50709.5	51029.3	50947.9	51043.3	51605.4	51044.7	51515.7	50785.8	51341.4	50713.5	51140.8	50851.3	51186	51643.2	51065.4	51567	50674.9	51311.5	50629.1	51211.4	51352.6	51385.4	51450.3	50949.2	51346.6	51137.5	51700.1	50980.5	51261.8	51533.1	51170	51777.9	51210.1	51093.6	50776.8	51301.8	50939.7	51296.5	51593.4	51117.3	51299.2	50777.7	51485.2	51209	51724.3	51399.9
0.118056	3.09549		3.0996	50791.9	51218.6	50844.2	50930.8	51432.6	51020.3	51378.9	50960.1	51196.3	51033	51419.4	50958.4	51373.8	51747.2	51171.1	51512.3	50966.4	51304.5	50940.9	51240.5	51277.6	51282.8	51637.6	51280.5	51394.8	50973.8	51506.1	50885.6	51523.9	52055.9	51376.5	51609.1	51244.9	51351.5	50952.8	51303.1	50847.7	50917.3	51468.9	51071.1	51504.3	50884.4	51349.8	50846.2	51528	51405.6
0.118333	3.09541		3.1056	50673.3	50854.6	50840.7	50946.4	51394.7	51094.8	51447.9	50904.4	51172.5	51043.4	51450.5	51091.8	51057.6	51506.4	51200.7	51376.2	51093.6	51551	50960.3	51024.8	51270.7	51094.6	51734	50828.8	51223.4	50916.8	51221.8	50695.6	51475.8	51718.9	51270	51326.6	50998.1	51333.1	51031.4	51311.5	51140.4	51478.6	51915.3	51049.7	51418.6	51185.3	51362.2	50935	51618.3	51257.3
0.118611	3.09532		3.1116	51749.5	52157.8	51596.2	51775.2	52337.5	51891.8	52351.1	51878.4	52362.7	52130.5	52329.8	51768.7	51873.1	52558.8	52521.4	52408.2	52002.2	52137.4	51827.7	52292.5	52148.1	52002.2	52383.4	51965.2	52428.3	52017.7	52157.7	51842.5	52197.3	52544.1	51983.4	52556.9	51750.2	52308.4	51989.2	52184.3	51738.9	52279	52644.6	52302.5	52603.8	52152.6	52610.4	52059.2	52590.1	52431.3
0.118889	3.09535		3.1176	51608.9	52021.5	51530	51695.3	52191.1	51727	52297.4	51965.7	52219.6	51679.9	52139.6	51762.5	52065.9	52378.5	52022.6	52307.1	51982.6	52264.8	51813.4	52231.4	52174.3	52259.7	52439.4	51913.9	52409.5	51753.7	52218.5	51652.6	52105.2	52458.2	51897.8	52411.6	51964.9	52146.2	51668.5	52228.3	51756.9	52189.9	52323.5	52085	52420.2	51854	52477.8	51932.9	52443	52369
0.119167	3.09539		3.1236	51629.8	52091.8	51554.4	51711.3	52280.9	51767.3	52527.7	51801.2	52327.6	51754.6	51983.7	52005.7	51715	52578.4	51938.2	52103.7	51828.7	51993.1	51824.9	52277.4	52026.5	52043.2	52529.9	52272	52285.4	51788.2	52309	51520.4	52093.8	52399.5	52024.8	52309	51640.5	52285.7	51719.2	52172.5	51779.9	51862.2	52352	51759.1	52210.7	51755.6	52224.6	51629.3	52317.5	52378.3
0.119444	3.09543		3.1296	52216.1	52301.1	52011.1	52183	52661.4	52447.1	52900.3	52392.2	52482.7	52029.3	52262.8	51925.7	52346.1	52908.8	52425.9	52665.9	52232.3	52607.1	52104.7	52666.3	52826.5	52492.8	52539.7	52442.1	52698.3	52345.8	52870.3	52027.9	52695.6	53108.1	52424.6	52777.3	52469.6	52800.6	52185.9	52487.7	52277.5	52499.5	52721.4	52372.1	52722.1	52444	52449	52216.9	52644.6	52606.8
0.119722	3.09539		3.1356	51759.7	52140.1	52039.9	52151.6	52410.1	51905.8	52538.9	51989.4	52364	51948.1	52241.4	51922	52254.4	52605.8	52352	52527.6	52079.1	52548.2	52154.2	52513.3	52382.3	52409.2	52498.8	52444.2	52439.8	52347	52466.6	52165.5	52658.1	52545.5	52116.3	52530.8	51949.4	52433	52135.9	52387.9	51856.8	52470.3	52774.1	52295.9	52884.3	52263	52764	52251.3	52321.4	52605.5
0.12	3.09545		3.1416	52603.8	52643.4	52408.4	52599.8	52909.4	52869.5	53246.1	52634.5	52774.9	52421.3	52767.6	52383.5	52758.8	52821.5	52764.1	53116.5	52174.5	52838.4	52491.9	52975.2	52550.9	52860.8	52862.8	52700.2	52958.2	52552.5	52880.1	52363.9	52899.7	53271.8	52645.9	52915.8	52437	53233	52478.4	53096.6	52442.7	52847.3	53378.1	52882	53158.4	52704.7	53033.1	52579.5	53080.7	52923.4
0.120278	3.09541		3.1476	51887.4	52247.2	51913.9	52066.5	52445.1	51954.3	52608.2	52405	52366.5	52060.2	52479.1	52011.3	52357	52685.5	52193.6	52652.9	52110.5	52505.4	51903.3	52422.1	52367.4	52410.4	52714.8	52290.9	52665.3	52389.9	52617	52057.7	52667.4	52647.5	52375.4	52678.8	52333.3	52527.8	52082.6	52504	51994.2	52537.4	52882	52390.7	52701.9	52359.9	52638.2	52339	52600.1	52447.1
0.120556	3.09547		3.1536	51626.3	51603.8	51624.2	51694.5	52290.7	51772.8	52101.7	51977.7	51928.3	51542.1	52312.5	51846.3	52178.6	52423.4	51843.2	52150	51965.3	52143.1	52038.9	52112.3	52173.2	52088	52454.2	52353.2	52467.3	51974.7	52594.4	51778.4	52102.7	52257.1	51927.4	52284.2	51914.5	52580.9	51666.2	51928.8	51789.5	52053.8	52440.9	51877.7	52409.4	52085.7	52380.4	52066.4	52395.8	52431.5
0.120833	3.09549		3.1596	52650.4	53063.6	52591	52804.8	53160	52958.4	53163.2	52611.1	53123.1	52708.2	52900.7	52872.6	53188.2	53404.2	52902.2	53286.6	52686.4	53067.1	52987.9	53106.1	52887.5	52848.4	53284.5	52681	53212.8	52508.7	53207.5	52750.7	52966.7	53194.7	53051.5	53290.9	52681.9	53038.6	52973.2	53142.2	52537.1	53093.3	53332.2	52971.8	53196.6	52907.3	53210.8	52913.7	53324.1	53083.6
0.121111	3.09535		3.1656	52327.9	53018.6	52539.8	52679.5	53145.9	52811.1	53356.6	52951	53250	52889	52800.7	52687.3	53160.5	53451.5	52828.2	53345.3	53057.7	53332.3	52923.2	53179.9	52958	52811.9	53309.4	53082.8	53105.4	53104.6	53187.6	52606.5	53230.5	53508.7	52985.1	53196.8	52961.7	53330.5	52579.4	53050.8	52540.7	52874	53397.4	52891.5	53158	52797.3	53152	52887.2	53093.5	53348.2
0.121389	3.09528		3.1716	51986.1	52301	52002.6	52283.8	53266.7	52183.8	52668.6	52491.9	52805.3	52590.5	52686.9	52208.5	52635.4	53029.1	52469.6	52987.5	52363.5	53180	52416.2	52603.8	52564.6	52609.3	53025.4	52728.6	52757.8	52478	52836.6	52153.8	52690.4	52826.2	52355.9	52897.4	52323.1	52553	52514.8	52731.7	52533.5	52678	53381.5	52702.4	52962.7	52585.7	52882.5	52373.3	52892.7	52975.4
0.121667	3.09537		3.1776	52994	53149.5	52476.4	52868.9	53463.7	52858.2	53176.3	52875.8	53285.9	52943.7	53153.8	52623.6	53124	53480.2	53153.6	53378.1	52847.6	53216.8	52969.1	53572.5	53262.9	53367.1	53358.6	53095.4	53501.3	53172.4	53227.4	53042	53114	53463.9	53167.2	53686.9	53264.5	53381.6	53076	53328	53041	53366.7	53715.6	53256.5	53503.2	53107.1	53442.6	52973.2	53755.7	53518.4
0.121944	3.09537		3.1836	53179.6	53406.6	52885.7	53135.1	53564	53421.6	53769.6	53136.3	53594.5	53117.8	53592.6	53136.1	53197.1	53461.8	53236.3	53792.3	53049.8	53531.6	53115.5	53237.4	53742.2	53291.4	53938.4	53317.2	53425.1	53523	53774	53103	53595.2	53965.4	53252	53565.4	53245	53665.6	53095.9	53510.9	53349.1	53325.1	53919.2	53437.4	53722.6	53353.2	53814.9	53301.6	53820.8	53854.9
0.122222	3.09543		3.1896	53661.1	54020.3	53355.4	53462.6	53944.8	53944.6	54236.9	53851	54160.8	53429.2	54021.8	53362.4	54084.1	54367.2	53860.3	54335.8	53849.5	54260.8	53840.4	53888.7	53886.3	53842.4	54304.8	53968.5	54091.6	53631.7	54036.8	53472.9	53799.1	54277.8	53824.4	54087	53790.5	53941.3	53420.7	53842.5	53249.3	53644.4	54267.3	53675.3	54167.1	53952.6	54285.5	53664.2	53985.3	54076.8
0.1225	3.09533		3.1956	53463.5	53830.6	53500.3	53529.5	53965.9	53707	53808.9	53645.2	53819.9	53367.4	53793.9	53339.4	53658.8	53990.9	53674.1	54017.2	53681.2	53796.2	53367.6	53736.3	53729	53786.8	54046.2	53588.8	53887.6	53566.1	54029.5	53232.1	54083.1	53791.4	53715	54156.8	53598.6	54056.2	53574.9	53967.1	53648.8	53890	54182.8	53656.8	54073	53634.9	54151.1	53970.9	54063.9	54296.3
0.122778	3.09528		3.2016	52957.2	53192.6	52848.8	53141.1	53500.1	53045.7	53456.8	53270.1	53447.3	53036.8	53388.9	52982.6	53415.6	53549.1	53235.1	53499.8	53082.1	53486.1	52959.1	53388.7	53311.8	53101.5	53585	53163.2	53480.6	53081.4	53379.6	52957.5	53587.7	53890.6	53115.9	53524.4	53176.1	53368.4	53176.6	53321.7	52961	53361.7	53859.2	53628.7	53762.2	53065.3	53681.1	53462.2	53603.9	53599.1
0.123056	3.09562		3.2076	53757.7	54014.7	53666.2	53644.2	54207.4	53994.7	54197.4	53693.2	54316	54026.3	54352.4	53760.1	53985.6	54572.8	53983	54272	53805.3	54323.4	53854.2	54010.6	53677.5	53992.3	54390.8	53716.4	54053.4	53975.7	54052.7	53458.8	54186	54413	54002.1	54539.1	53974.3	54082.5	53653.2	54229	53595.6	54119.1	54526.3	54116	54169.8	53808.3	54317.5	53912.4	54308.1	54432.3
0.123333	3.09532		3.2136	53630.1	53848.4	53312.5	53886.2	54014.5	53647.4	54011.5	53660.2	53648.6	53518.7	53799.1	53405	53934.3	54465.8	53776	53892.6	53622.9	53808.3	53434	54027.1	53922.3	53695.6	54141.1	53712.6	53902.9	53686.9	53847.9	53094.2	53776	54200.8	53401.6	53892.9	53514.7	53901.9	53471.3	53781.2	53191.1	53713.8	54189.7	53752.6	54288.1	53573.9	54294.7	53863.8	54139.6	53827.4
0.123611	3.09524		3.2196	52904.3	52970.9	52734.6	53118.4	53319.9	53140.3	53189.3	53110.8	53211.2	53039.9	53198.2	53107.8	53065.4	53513.6	53017.9	53276.7	53248.7	53620.8	52713.8	53263.9	53354.5	53012.6	53619.6	53158.5	53172.1	53065.9	53254.7	52686	53388.2	53721.1	53056.1	53408	53020	53178	52672	53644.2	52926	53296.7	53655.8	53101.1	53895.5	52853.5	53337.3	53204.9	53495.8	53328.3
0.123889	3.09535		3.2256	53313.9	53668.8	53184.2	53419.6	53940.1	53314.7	53907.8	53568	53995.9	53027.7	53673.7	53458.4	53596.6	53955.8	53417.7	54162.4	53276.3	53782.6	53467.5	53760.8	53669.3	53656.5	54007.7	53538	53883.1	53444.9	53951.5	53250.3	53989.2	54230.3	53571	53966.7	53480.3	53738.9	53547	53667	53412.8	53585.1	53899.1	53848.8	54045.8	53459.8	53948.6	53364.8	53830.4	53916.1
0.124167	3.09537		3.2316	53065.4	53580.2	53007.1	53364.1	53744.9	53444	53758.8	53478.4	53920.7	53403	53768.6	53317.9	53625.7	54065.8	53755.4	53779.5	53343.9	53813	53348.5	53742.6	53766.7	53382.9	53912.2	53431.3	54106.6	53543.7	53647.3	53295.5	53814.5	54287.2	53622.5	54086.4	53545.9	54174	53499.9	53654.3	53200	53589	54047.7	53707.2	53834.7	53261.2	53691.1	53478.1	54249.8	53767.7
0.124444	3.0953		3.2376	53905.1	54075.3	53962.3	54022.6	54586.8	54327.3	54737.5	54164.3	54368.3	54054.2	54488.4	53878.7	54625.5	54969.9	54095.2	55113.7	54040.7	54728	54155.8	54655.5	54450.2	54788.8	54778.1	54408	54405	54362.5	54519.6	54213.1	54608.3	54842.7	54303.5	54784.1	54348.1	54392.6	54034.9	54593.2	53932.4	54567.1	54916.2	54512.3	54910.9	54299.9	54791.9	54452.9	55017.2	54808.2
0.124722	3.09537		3.2436	54223.3	54612.8	54366.5	54579	55080.8	54709.5	54943.7	54524	55137.9	54311.2	54931.9	54224	54693.9	54776.4	54619.2	54848.7	54426.3	54894.5	54416.2	54904.3	54860.9	54865.2	55028.6	54348.1	54722.1	54774.4	54904	54219.2	54865.5	55034.4	54550.2	55445.6	54636.9	54974.7	54662.1	54750.3	54808.1	54755	55176.8	54797.5	54896.5	54669.5	54912.1	54807.1	55123.5	54993.1
0.125	3.09535		3.2496	54100.2	54444.6	54183.1	54334	54818.8	54520.3	54744.3	54275.6	54690.8	54058	54347.1	54235.5	54649.6	54733.8	54255.6	55019	54354.2	55071.7	54205.6	54595.2	54496.9	54335.5	54872.9	54427.4	54843.7	54187.6	54701.1	53804.8	54570.5	55149.4	54318.2	54914.8	54194.3	54771	54117.4	54507.4	54009.2	54548.6	54949.7	54651.6	54991.2	54580.5	54764.8	54460.5	55042.1	54655.9
0.125278	3.09535		3.2556	54179.1	54511.9	53986.7	54216.2	54683.7	54261.3	54467	54526.3	54559.2	54040.1	54687.3	53924.1	54436.4	54425.6	54125.9	54616.8	54169	54617.5	54198.4	54525.8	54257.9	54552.6	54856.7	54311.6	54604.1	54240.3	54740.8	54029.5	54519.2	54676.7	54357.8	54770.7	54358.7	54694	54057.4	54607	53901	54563.1	54895.4	54287.2	54578.5	54178.9	54440.8	54225.9	54650.7	54355.4
0.125556	3.09524		3.2616	53939.4	54382.9	53715.7	53932.1	54531.8	54110.7	54614.3	54249.7	54391.6	53846.9	54296.2	54040.8	54480	54713.3	54144.7	54466.1	53979.2	54499.5	54074.3	54284.9	54412.4	54224.5	54793.4	54229.7	54589.3	54158.5	54415.4	53993.6	54401.7	54803.6	54411.9	54408.2	54134.8	54394.5	53953.3	54211.2	54105.2	54287.3	54545.3	54173.5	54552.9	54265.5	54506.8	54084.8	54530.6	54603.7
0.125833	3.09545		3.2676	53832.1	54267	53932.2	53828.3	54644.5	53869.3	54475.7	54207.1	54415.7	53804.4	54219.7	53733.7	54183.9	54809.8	54207.9	54813	54220.5	54482.9	53822	54420.4	54283.3	54288.2	54721	54188.1	54447.5	54116	54550	53744.5	54375.2	54772.8	54431.6	54654.5	54206.8	54689.9	53959.9	54505.8	53899.4	54626.4	54540.7	54270.1	54731.4	54210	54858.6	54362.4	54547.2	54563
0.126111	3.09533		3.2736	55075.3	55281.2	54800.9	54960	55433.2	54775.5	55323.3	54856.7	55237.8	55072.1	55316.3	54798.4	54859.4	55262.8	54928.4	55146.2	54757.8	55069.2	54833.5	55169.2	54924.6	55004.4	55510.9	54997.8	55158.2	54984.1	55343.3	54724.3	55077.1	55580.7	55111.6	55238.3	55095.2	55193.5	54838.5	55095.1	54807.3	55380.6	55835.3	55165.4	55476.3	54959.2	55298.6	54888	55384.4	55592.7
0.126389	3.09541		3.2796	54393.3	55141.7	54570.7	54509.8	55402	55019.2	55221.5	55026.6	55281.4	54929.4	54957.4	54865.7	55246.8	55612	54926	55495.2	54968.6	55358.4	54610.5	55277.3	55013.4	55043.3	55681	54774.8	55170.8	54831.5	55076.8	54647.5	54749.6	55383.5	54923.3	55149.6	54752.9	55120.5	54671.5	54981.3	54762	55369.9	55373.9	55269.1	55189.8	54805.2	55165.6	55028.7	55398.3	55044
0.126667	3.09532		3.2856	54517.7	54817.8	54424.2	54618.8	55143.5	54664	55086.3	54681.5	55012.7	54558.2	54921.5	54475.5	54973.6	55164.6	54487.8	55090.3	54698.3	55346.5	54477.2	55041.7	54888.9	54877	55211.8	54699.1	55069.2	54663	54919.1	54342.7	55009.5	55401.8	54650	55029.3	54757.3	54872.2	54496.6	54800.2	54505.6	54711.2	55145.6	54874.1	55212.1	54680	54812.1	54880.2	55043	55065.8
0.126944	3.09528		3.2916	54706	55236.7	54918.3	55039.6	55626.6	55094.1	55396.6	55239.4	55506.4	54967.3	55336.8	55073.5	55337.2	55599.9	55037.6	55622.9	55057.6	55151	54779	55145.9	55239.7	55175	55710.5	54948.7	55313.1	55073.9	55403.2	54833	55216.5	55681	55042.5	55518.6	54984.3	55309	54903.5	55170.3	55023	55170.8	56007.6	55367.6	55566.6	55120.4	55359.9	55054.5	55410.3	55382.5
0.127222	3.09532		3.2976	54990.5	55020.9	54596.7	54955.9	55612.2	55086.9	55275.1	54933.9	55417.5	54798.4	55262.2	54628	55094.5	55862.8	55058.3	55513.2	54614.8	55421.5	55048.4	55124.3	54957.5	55251.1	55510.6	55036.7	55662.2	55055.1	55371.8	54790.8	54947.7	55549.9	55100.5	55806.4	54762.3	55165.7	54885.9	55320.5	54964.3	55088.3	55297.8	55215.1	55534.4	55108.9	55667	55235.5	55430.6	55475
0.1275	3.09537		3.3036	54848.4	55126.4	54778.2	55070.3	55758.1	55252.4	55593.4	55068	55379.5	55080.1	55403.8	54896.9	55375.4	55631.8	55280.3	56029.8	55195.2	55359.5	55246.2	55199.5	55487.6	55448.8	55703.9	55208.7	55246.5	55314.3	55410.5	54698.6	55613.5	55494.1	55223.9	55653.5	55424.2	55703.7	54866.5	55368.3	55403.9	55264.2	55821.8	55121.7	55803.1	55010.9	55526.3	55262.1	55961.9	55788.5
0.127778	3.09545		3.3096	55031.2	55218.3	54934.7	55176.9	55581.3	55067.9	55722.9	55335	55591.7	55061.7	55053.8	55052	55347.9	55871.7	55439.1	55767.1	55323.4	55540.4	55025.7	55575.7	55130.3	55312	55658.3	55487.2	55566.7	55064.4	55455.6	54637	55364.7	55813.1	55108.9	55487.7	55372	55474.9	55239.2	55587.3	54883.7	55466.9	55991.3	55383.4	55676.7	55144.9	55411.1	55297.2	55529.5	55429.6
0.128056	3.09533		3.3156	54937.1	55200.5	54864.6	55022.3	55615.2	55368.1	55611.6	55200.5	55411.3	54859.3	55640.2	54804.3	55186.6	55694.9	55030.9	55685.8	54840.2	55205.4	54903.7	55167.6	55361.8	55153.4	55469.1	55066.8	55471.7	55203.8	55444.4	54828.5	55546.3	55724.4	54884.7	55707.8	55198.6	55280.3	55022.7	55263.6	54835	55232.5	55663.8	55154.8	55550.5	55222.8	55540.8	55065.7	55557.1	55581.2
0.128333	3.09533		3.3216	55592.7	55948.5	55570.6	55764.1	56148.5	55775	56298.2	55887.1	56031	55756.9	56168	55762.6	55912.6	56493.1	55884.8	56403.4	55864.5	56160.4	55825.3	56215	55707.1	56182.5	56364.5	56182.3	56430.6	56053.8	56370.7	55597.8	56282.2	56603.4	55970.8	56521.2	56044.5	56433.3	55973.7	56350.1	55437.2	56252.7	56667.5	56421.9	56588.5	55958.2	56649.9	55901.8	56378.7	56383.5
0.128611	3.09539		3.3276	54768.6	55124.6	54490.7	54762.2	55461.6	54795.8	55239.8	54843.7	55437.6	54709.9	54930	54698.2	55290.2	55288.7	55050.2	55519.2	54876.6	55216.8	54626.9	55112.1	54776.2	55234.6	55370.8	55042.5	55266.6	55024.2	55260.3	54862.2	55145.7	55407.7	55084.2	55459.9	54787.4	55291.4	54902	55332	54835.8	55215.2	55500.4	55262.4	55443.8	55103	55559.8	54979.6	55174.5	55329.7
0.128889	3.0953		3.3336	55111.6	55649.1	54744.2	55495.4	55702.1	55242	55578.6	55103.3	55500.6	55378	55720.5	55373.3	55657.5	56017.6	55378.5	55846	55361.3	55527.4	55304.9	55782	55390.5	55323	55782.7	55408.2	55787.1	55321.1	55779.2	55250.7	55753.5	56024.2	55306.7	55924.7	55506.4	55952.3	55410.6	55598.4	55215.7	55570.8	55939.3	55480.4	55974.8	55475	55773.4	55434.1	56028.4	55798.3
0.129167	3.09539		3.3396	56138.2	56187	55904.9	56144.3	56623.6	56090.5	56354.2	55859.4	56257	55636.3	56238.9	55972.7	56260.7	56568.6	56030.8	56322.5	55946.4	56133.6	56074.3	56208.7	56091	56247.4	56390.8	55847.1	56365.7	56009.5	56203.3	55609.8	56230	56738.8	56262.7	56477.8	55840.4	56533.8	56043.4	56424.8	55841.2	56163.3	56698.1	56215	56476.8	56232	56316.6	55886.7	56599.2	56623.3
0.129444	3.09526		3.3456	55934.8	56267.9	55672.1	56035.7	56489	55930.2	56408.4	56098.3	56254.1	55766.4	56096.8	55455.2	55995.5	56500.8	56215.1	56449.2	56217.9	56224.1	55947	56291.4	56320.8	56045.5	56581.9	55757.3	56399.6	56043.6	56225.4	55675.2	55975	56805.8	55938	56315.8	56015.2	56354.2	55729.8	56044.4	55559.9	56082.1	56633.8	55969.7	56321.9	55981.7	56358.4	56021.7	56247.9	56275.5
0.129722	3.0953		3.3516	56121.4	56709.3	56172.1	56501.2	56897.1	56642.6	56852.8	56330.1	56859.2	56342.9	56848.3	56307	56549.9	56912.5	56581.9	57088.1	56691.1	56883.6	56289.6	56741.6	56613.9	56571.2	56852.3	56601.4	56704.8	56480.1	56741.6	56252.6	56651.2	57329.6	56504.3	56739.5	56364.9	56658.8	56216.2	56694.8	56069.4	56481.6	57472.6	56729.1	56989.9	56256.8	56749.5	56395.5	56735.6	56817.1
0.13	3.09545		3.3576	55909.7	56239.5	55782.6	55993.4	56445.3	56247.4	56392	55922.5	56369.5	55974.2	56261.6	55860.3	56304.2	56695.9	56242.2	56540.5	55950.7	56160.9	55922	56293.6	56207.9	56262.3	56571.9	55932.2	56416.3	56248.3	56256.9	55954.8	56397.6	56721.9	56633.6	56726.7	56404.3	56178.3	56002.3	56572.8	55861.7	56357.6	56803.3	56491.4	56639.5	56230.1	56570.1	56157.8	56536.1	56483.8
0.130278	3.0953		3.3636	56832.8	57324.4	57004.8	56946.3	57684.1	57209.2	57499.8	57061	57467.5	56959.8	57460.3	57178.2	57254.5	57916	57050.3	57751.9	57066.7	57322.9	57295.1	57444.9	57135.4	57500.3	57859	56899.3	57559.1	57363.9	57859.7	57074	57287.4	57661.8	57100	57437.7	57327.9	57565.4	56801.8	57612.4	57149.4	57338.3	57626.1	57187.6	57443.2	57110.3	57783.4	57033.2	57651.4	57610.4
0.130556	3.09522		3.3696	56367.5	56825	56343.6	56733.7	57045.6	56519.1	57048.4	56646	57011.1	56438.1	56979.6	56590.8	56684.7	56863.8	56490.9	57256.9	56439.2	56914.9	56491.9	56838.1	56696.9	56765.7	57261.5	56817.9	56971.1	56869.3	57033.9	56403	56956.8	57354.8	56602.2	57179.9	56603.4	56999.2	56486	57067.7	56426.5	56853.7	57325.6	56702.8	57005.3	56634.8	57139.9	56613.2	57246.5	57218.4
0.130833	3.09541		3.3756	56722.7	57207.1	56607.3	56674.3	57376.1	56810.5	57470.3	57015.7	57117.1	56833.9	57298	56773	56812.9	57478	56980.2	57413.2	56820.9	57492.5	56792.6	57361.6	57337.6	57032.9	57559.7	56754.6	57504.4	56812.2	57345.2	56442.3	57146.5	57590.9	56966	57401.8	57037.1	57285.8	56685	57227.4	57039.9	57129.3	57647.8	57033.6	57723.6	56870	57252.9	57013.5	57422.8	57412.1
0.131111	3.09524		3.3816	57005	57123	56780.1	57504.9	57815.5	57327.8	57900.1	56977.6	57625.2	57045.7	57612.9	57236.5	57437.9	58122.6	57229	57888.1	57202.8	57575.6	56981.4	57840.4	57437	57441.3	57880.1	57407.9	57854.8	57261.8	57977.6	57166.9	57818.1	57948.3	57577	58010.2	57583.3	57896.8	57439.3	57766.8	57111.2	57615.7	58338.9	57640.2	58107.3	57613.7	57861.6	57604.3	57838.8	57661.3
0.131389	3.09537		3.3876	57585.6	57934.9	57487.3	57539.4	58310.2	57766.7	58332.2	57691.7	58448	57670.4	58132.2	57442.8	58091.5	58292.9	57838.2	57927.5	57939.7	57968.6	57743.5	57884.6	57940.7	57763.6	58100.5	57804.7	58274.7	57857.6	58036.4	57392.4	57906.4	58552.6	57710.9	58474.3	57779.6	58000.7	57811.4	57974.2	57541.6	57807.1	58298.6	57796.3	58277.3	58016.2	58322	57915.5	58550.3	58499.5
0.131667	3.09533		3.3936	56987.3	57744.9	57143.7	57382.9	58155.9	57638.5	58144.2	57673.8	57994.2	57262.9	57838.8	57358.8	57898.2	58038.5	57689.9	58002.8	57301.8	57659.9	57494.9	57617	57827.9	57693.1	58126.9	57551.8	57982.5	57457.2	58002.4	57267.7	57635.7	57860.7	57687.2	58244.8	57526.2	57901.6	57330.4	57841.8	57141.2	58037.4	58182	57713.6	58030.9	57455.1	58235.7	57707.8	57893.8	58085.6
0.131944	3.09532		3.3996	57498.1	57750.5	57167.5	57493.8	58133.5	57586.1	57738.7	57454.7	57921.1	57051.7	57663.6	57359	57775.3	58391.3	57448	58040.6	57565.1	57925.3	57159.8	57709.8	57586.4	57373.7	57821.9	57507	57978.1	57520.9	57930.1	57168.6	57686.9	58175.7	57580.2	57971.5	57374.2	58030.6	57312.1	57636.1	57516.7	57781.1	58049.1	57571.3	58094.9	57845.9	58102.4	57502.7	58119.4	58023.4
0.132222	3.09524		3.4056	57190.9	57743.9	57198.9	57625.5	58237.4	57457.2	57888.9	57490.4	57878.1	57076.5	57836.8	57279.5	58203.4	58333.1	57776.1	58139	57427.9	57906.7	57240.7	57627.7	57911.8	57583.5	58073.4	57691.5	57936.5	57616.1	58167.9	57555.8	58086.7	58111.9	57700.7	58275.8	57907.9	58057.9	57738.5	58112.1	57477.3	57919.3	58337.3	58060.1	58221.9	57624	58378.4	57731.7	58362.1	58206.1
0.1325	3.09541		3.4116	57993	58117.2	57713.3	58092.4	58435.1	58177.2	58451.3	58157	58435.3	57721.8	58592.5	57814.6	58526.3	58738.8	58091.7	58723.1	57952.4	58410.6	58082.9	58241.8	58396	58489.5	58766.9	58272.2	58459.2	58072.8	58276.7	57836.1	58300.2	58644.7	58202.5	58690.1	57902.7	58375	57914.8	58248	57716.4	58463.6	58780.4	58289.3	58689.2	58313.7	58633.7	58072.4	58150.6	58215.8
0.132778	3.09547		3.4176	57364.5	57555.2	57193.9	57665	58065.6	57599.8	58228.8	57661.2	57874.8	57502.2	57857.7	56969.2	57856.2	58197.8	57687.9	57866.2	57475.9	58134.7	57379	58121.7	57818.9	57887.6	57979.5	57565.2	58061.4	57860	57907.3	57352.9	57792.3	58546.2	57826.1	58153.7	57920.5	58069	57833.1	58137.5	57722.9	58155.8	58098.5	57614.1	57890.8	57458.3	58205.5	57865.1	58179.9	57983.5
0.133056	3.09543		3.4236	57023.6	57924.4	57303.8	57465.7	57994.2	57311.2	57852	57445.5	58063.5	57596.6	57635.3	57411.1	57978.4	57854.2	57681.3	58012.9	57303.1	57723.4	57218.8	57898.8	57514.5	57679.1	57961.8	57602.5	58193.7	57060.9	58047.8	57097.1	57505.3	58290.6	57548.9	57788.4	57295.2	57934.9	57505.4	58012.9	57443	57666.5	58424	57632.2	57988.8	57681.7	58076	57666.2	57890.9	57851
0.133333	3.09522		3.4296	58226	58555.8	58047.2	58264.6	58992	58460.1	58701.9	58164.4	58892.9	58387.4	58296.9	58270.7	58431	59052.9	58594	58778.4	58390.4	58614.4	58324.1	58695.6	58734.5	58523	58806.3	58520.2	58663.9	58297	58685.4	57906.3	58433.8	59066.2	58421.9	58858.6	58421	58593	58217.1	58720.4	58043.6	58531.4	59174.6	58153.5	58729.3	58394.9	58973	58524.7	58864	58739.9
0.133611	3.09524		3.4356	58047.5	58153.4	57658.3	57996.3	58545.7	58176.9	58407.4	58024.9	58420.4	57935.1	58251.8	57908.3	57953.9	58574.3	58031.3	58694.3	58054.2	58504.5	58142.2	58222.4	58149.1	58452.8	58750.1	57981.6	58695.8	57920.8	58228.4	57617.3	58191.2	58695	58299.9	58435.2	58055.3	58246.8	57700.7	58188.7	57737	58261.5	58382.5	58206.2	58727.2	58022.4	58355	57996.6	58478.5	58544.5
0.133889	3.09545		3.4416	58211.6	58688.5	57887.8	58306.9	58760.8	58484.7	58888.4	58567.4	58383.7	58277.4	58628.4	58255.8	58381.7	58964.4	58453.4	58894.4	58260.5	59004.3	58274.8	58541.3	58460.2	58627.8	58963	58432.9	58751.9	58289.4	58633.1	58217.5	58651.4	59032.5	58582.7	59071.2	58493.5	58524.8	58269.3	58845.6	58257.9	58365.6	59151.2	58337.4	58694.5	58275.8	58725.9	58226.4	58769.9	58829.6
0.134167	3.09535		3.4476	59183.6	59045.1	58621.7	58952.4	59527.6	58984.9	59456.3	59059.3	59568.4	58933	59519.7	59254.8	59435.3	59990.1	59351.6	59577.6	59343.1	59617.7	58903.3	59462.4	59622.4	59343.4	59715.9	59525.1	59578.4	59292.3	59591.8	58983.6	59732.9	60212.1	59639.2	59664.7	59541	59732.9	59324.9	59417.6	59166.2	59109.3	60196.2	59271.3	60035.9	59180.3	59611.1	59348	59709.6	59701.4
0.134444	3.09543		3.4536	58570.2	59110.3	58526.4	58797.7	59427.2	58922.1	59074.1	58845.8	59186.6	58669.2	58997.3	58596.6	59145.2	59556.5	58869.2	59172.8	58562.7	59057.2	58520.4	58937.3	58945.6	58760.6	58985.3	58559.2	59186.6	58638.5	59122.6	58472.8	59011.1	59486.3	58690.5	59171.1	58939.3	58927.1	58553.4	58965	58362.2	59111.6	59044.3	58619.4	59354.1	58710.5	58817.4	58681.3	59204.3	59278.5
0.134722	3.09535		3.4596	58524.6	58946.6	58476	58520.5	59060.3	58792.5	59193.4	58611.6	58888.7	58444.3	59033.9	58740	58954.9	59540.8	59064.6	59170.2	58492.1	59186.1	58688.5	59212.3	58887.6	59197.3	59472.9	58979.3	59396.7	58769.7	58866.6	58485.1	58869.2	59348.1	58830.5	59175.8	58488.3	59007.2	58598.4	59168	58630.2	58896.1	59428.5	58888.9	59230.6	58671.2	59115.1	58639.6	59240.8	58886.5
0.135	3.09543		3.4656	58429.3	59016.4	58352.3	58613.3	59170.6	58817.9	59388.3	58756.8	59164.8	58436	59053.2	58567.7	59168.5	59199.8	58936.6	58939.8	58560.4	59107.5	58574.3	59160.1	58815	58697	59180.2	58675.5	59157.7	58618.9	59021.3	58529.1	59102.6	59444.9	58787.7	59198.1	58782.7	59120.2	58505.6	59004.2	58545.6	59293.3	59564.1	58895.1	59348	58805.5	59188.3	58899.7	59415.1	59053.5
0.135278	3.09545		3.4716	58717.6	59242.7	58352.9	58768	59786.8	59061.7	59250.4	58915.7	59458.3	58823	59022.9	58523	59173.2	59562.8	59194.2	59528.7	58929.2	59541.2	59193.3	59199.1	59262.4	59167.6	59576.2	58969.2	59503.5	58915.6	59353.3	58714.2	59240.1	59559.3	58949	59047.7	58885.4	59425.1	58975.3	59053.8	58515.2	59149.4	59687.1	59116.2	59727.5	59081.3	59336.6	59112.7	59728	59415.2
0.135556	3.09533		3.4776	59103.4	59320.7	58759.1	59098.8	59554	59302.9	59171.2	58969.6	59351.1	58527.1	58936.6	58671.9	59148	59493.6	59283.2	59811	58890.2	59297.7	58762.9	59643.8	59244.8	59122.3	59507	59050.8	59596.8	58833.6	59710.2	58978.8	59352.7	59745.7	59153.9	59716.5	59047.9	59458	58846.4	59229.4	58747	59150	59652.3	59423.1	59744	59277.3	59889.3	59307.8	59314.3	59594.4
0.135833	3.09533		3.4836	59273.5	59678.8	58977.5	59443	59818.4	59463.8	59967.5	59393.2	59470.2	59176.5	59436	59007.1	59334	59890.5	59564.7	59961.8	59402.5	59804.5	59151.4	59664.8	59578.4	59283.2	59629.7	59446.7	59801.9	59287	59452	58957	59566.1	59936.6	59580.9	59668	59323.4	59534.5	59046.7	59399.2	58982.9	59466.9	60037.7	59322	59776.3	59372.3	59864.4	59650.1	60056.8	59794.1
0.136111	3.09537		3.4896	59229.5	59735.1	59311.2	59503.1	59978.5	59725.1	59934.3	59654.3	60044.8	59253.8	59630.7	59132	59699.6	60265.5	59355.5	59976.3	59375.2	59820.7	59282.3	59634.2	59649.8	59692.1	60095	59562.8	59881.1	59514.8	59780.1	58927.3	59630.7	60203.1	59535.4	59986.8	59439.7	59633.3	59615.8	59504.7	59065.2	59461.2	60267.4	59756.3	60120.1	59508.2	59755.2	59575.5	59893.1	59904.4
0.136389	3.09533		3.4956	59933.3	60413.3	59481.4	59947.1	60622	59910.7	60561.7	60043.7	60536.3	59851.7	60194.8	60059.5	60477	60716.6	59991.2	60530.6	60011.6	60556.1	59816.8	60507.7	60088.4	60554.2	60864.3	60238.4	60411	60345.8	60633.7	59732.5	60529	60773.4	60124.8	60884.7	60485.4	60646.6	60026.8	60464.1	60021.5	60484.1	60761.7	60403.9	60495.8	60099.7	60587	60165.7	60854	60371.1
0.136667	3.09532		3.5016	59170.3	59396.1	58992.9	59309.3	59778.2	59261	59969	59214.7	59616.1	59207.2	59600	58911.4	59517.8	60124.1	59577	59878.6	59128.8	59732.4	59220.5	59584.1	59386.2	59347.7	59849.2	59297.3	59686.2	59534.4	59546.3	59087.4	59168.3	59781.3	59385.6	59859.8	59273.2	59686.8	59203.7	59589	58784.9	59393	59958.5	59412.4	60073.8	59459.3	59524.3	59249.1	60048.3	59827
0.136944	3.09539		3.5076	60374.9	60824.8	60126	60165.6	60943.4	60591.2	60715.4	60388.9	60814.7	60389.2	60642.3	59960.6	60731.5	60879.2	60599.4	60991	60414.8	61078.6	60297.8	60927.9	60763.3	60876.4	60980	60516	60973.2	60476.3	60733.9	60251.7	60807.3	60908	60605.5	61126.5	60369.2	60738.5	60534.1	60641	60329.3	60747.9	61352.1	60588.7	60603.5	60176.4	60880.4	60682	61036	60909.4
0.137222	3.0953		3.5136	60308	61003.1	60571.7	60176.5	60644.9	60281.2	60749.2	60299.5	60531.4	60090.7	60532.8	60037.5	60364.6	60732	60291.4	60770.4	60612.6	60968.5	59974.5	60354.1	60214.6	60430.2	60690.3	60295.6	60897.6	60279.1	60393.6	60065.8	61031.6	60890.7	60317.8	60590.9	60364.2	60627.5	60064.4	61046.8	60180	60409.1	60729.8	60560.4	60861.1	60341.9	60616.7	60330.5	60924.9	60640
0.1375	3.09537		3.5196	59891.6	60396.8	59830.8	60297.4	60902.7	60507.8	60795.3	60215.5	60881.3	60150.3	60685.8	60277.6	60331	60826.2	60379.8	60954.8	59877.1	60323.6	60391.3	60479.3	60274.4	60591.7	61062.8	60337.7	60721.6	59973.3	60498.7	59924.6	60331.7	60846.1	60509.8	60775.8	60282.6	60580.7	60357.3	60237.3	60197.5	60449.7	60777.1	60345.5	60924.8	60663.3	60985.9	60300.6	60866.7	60718.7
0.137778	3.09526		3.5256	59531.8	60086.7	59197.3	59715.9	60195.1	59790.9	60088.7	59796.8	60208.6	59532	59989.9	59545.5	59807	60554.5	60159.4	60496.7	59715	60039.8	59699.9	60275.4	60222.9	59909	60514.7	59969.4	60326.5	59752.4	60055.2	59610.3	60058.3	60214.1	60048.5	60398.8	59718.4	60030.6	59792.6	59927.5	59475.8	59919.9	60602.3	60151.1	60402.5	59545.5	60186.8	59670.5	60161.3	60283.5
0.138056	3.09537		3.5316	59438.9	59797.3	59493	59589.1	60324.5	59625.3	60161.8	59901.2	60091.9	59468.9	60514.4	59727.9	60225.4	60424.1	59674.8	60082	59776.8	60235.7	59549.3	59927.7	60064.8	59856.3	60247.5	59900.5	60298.9	59643.2	60192.4	59418.5	60275.2	60109.7	59764.3	60266.1	59673.7	60327.3	59750.4	60013.1	59683.1	60110.4	60512.5	59949.6	60325.2	59448.1	59990.1	59569.4	60228.1	60173
0.138333	3.09537		3.5376	60325	60471.9	59982.5	60090.4	61166.8	60820.1	60813.4	60472.8	60957.6	60599.8	60618.8	60152.4	60734.3	60864.8	60853.1	61279.7	60458.5	61052.1	60159.1	60996	60561.6	60851	61409.5	60365.4	61131.5	60516	61117.6	59898	60874.5	60961.3	60741.7	60622.3	60645.6	60581.2	60212.6	60759.1	60315.8	60752.8	61162.3	60670.9	61070.1	60299.5	60688.3	60451.5	60856.2	60789.6
0.138611	3.09528		3.5436	60670.8	61003.6	60410.2	60871.9	61240.9	60703.4	61191.2	60865.6	61102.2	60655.1	61207.1	60455	60835.4	61525.2	60920.2	61434	60537.8	61219.2	60666.4	61236.9	60984.6	60985.7	61557.3	61254.4	61437.3	60952.3	61269.7	60419.9	61192.8	61496.6	60957.3	61498.8	60895.3	61224.9	60777.3	61141.8	60625.7	61058.1	61352	60853.8	61482.7	60729.5	61330.1	60682.8	61124.5	61305.7
0.138889	3.09545		3.5496	60584	61012.6	60342.4	60581	61281.9	60707.9	61332.7	60935.5	61125.2	60829.1	61100.4	60833.4	61301.5	61491.5	60682.4	61132.2	60721.2	61139.8	60526.5	61104.6	61007.5	61045	61580.9	60885	61303.8	60836.2	61161.1	60659.8	61369.9	61416.3	60903.8	61455.5	60847.5	61290	60625.7	61253.1	60753.8	60952.1	61631.8	61201.3	61120.9	60864.5	61285.7	61076	61351.1	61350.5
0.139167	3.09547		3.5556	60851.9	61218.8	60474.3	60789.2	61316.5	60695.7	61390.2	60488.6	61283.5	60622.7	61226.6	60562.8	61047.1	61734.4	61065.9	61380.6	60672.1	61184.2	60806.4	61136.2	60842.7	60938.4	61764.2	61059.5	61358.8	60884.9	60955.3	60542.5	60963.4	61275.7	61014.1	61431.6	60579.7	61033.2	60763.2	61208.7	60544.7	60992.5	61650.8	60893.6	61225	60759.2	61170.1	60859.2	61576.8	61379.7
0.139444	3.09535		3.5616	60856.3	61381.2	60754.6	61144.5	61838	61169.8	61381.7	60950.9	61396.1	60758.6	61320.9	60752.5	61154.8	61821.4	61239.8	61763.9	61107.9	61453.6	60926.9	61574.5	61273.1	61311	61684.1	61114.3	61384.6	61164.5	61295.8	60988.6	61164.3	61838.7	61421.8	62090.6	61110.1	61439.5	61172.1	61488.5	61195.5	61647.8	61602.3	61469.7	61901.3	61041.9	61700.1	61223	61618.2	61510.8
0.139722	3.09528		3.5676	61003.3	61066.8	60795.9	61288.4	61408.8	60925.8	61504.1	60907.6	61409	60824.4	61012.3	60814.9	61337.8	61867.4	61392	61877.1	61039.7	61255.6	60743.1	61308	61192.8	60959.2	61371.2	60877.4	61241.6	60878.6	61171.7	60745.7	61273.9	61585.8	61090.7	61428.3	61311.6	61470.9	60618.8	61408.2	60747.8	61628.7	61511.5	61186.3	61664.1	60818.1	61352.7	61099.7	61471.6	61178.6
0.14	3.09528		3.5736	61419.2	61455.3	60916.8	61484.5	61772.7	61513.5	61676.1	61213	61494.9	60900.6	61678.6	61094.8	61710	61948.1	61474	61964.8	61398.4	61661.8	60978.9	61366.1	61470.8	61465.6	61735.4	61211.5	61816	61143	61605.3	60954.8	61714	61835.5	61384	61690.4	61068.2	61546.6	61054.3	61480.2	61047.6	61295.1	62239.4	61539.1	61490.8	61436.7	61723.8	61559.5	61950.5	61675.8
0.140278	3.09533		3.5796	61943.4	62127.1	61729.5	62025.3	62562.2	61879.6	62572.5	62163.1	62366	61809.5	62237.2	61779.5	62155.6	62420.9	62158.2	62356.4	61787.5	62212.7	61832.4	62245.2	62175.6	61941.4	62263.7	62061.4	62626.1	61955.8	62382.7	61971.4	62388.7	62757.9	62048.1	62650.8	62025.6	62177.8	61795.7	62232.9	61812.2	62178.8	62684.4	61838	62444.3	62095.4	62179.3	62039.4	62486.1	62601.4
0.140556	3.09537		3.5856	61354.2	61582.4	61681.7	61660.5	62093.9	61671.2	61996.3	61579	62030	61315.2	61707.6	61127	61888.9	62155.2	61731.2	61871	61300.1	61924.4	61438.2	61891.2	61674.3	61537.7	62258.8	61613.9	62032.8	61642.6	61639.8	61215.3	61639.5	61917	61634.2	62081.4	61252.6	61806.2	61085.6	61709.9	61089.4	61781.8	62158.4	61793.8	61935.1	61410.7	61811.3	61271.5	61768.4	61568.6
0.140833	3.09539		3.5916	62101.4	62735.8	61998.6	62282.9	62564.9	62208.7	63147.8	62195.4	62658.7	62064.9	62412.5	61831.4	62599.7	63425.9	62202.2	62948.2	61988.9	62757.2	62215.7	62727.5	62397.1	62673.8	63025.8	62209.2	62725.6	62295.5	62792.5	62095.1	62826.6	63201.6	62542	63112.2	62415.5	62495.3	62098.4	62890.5	62333.8	62595.8	62887.9	62794.9	62747.6	62379.5	62981.7	62483.5	62743.1	62899.7
0.141111	3.09539		3.5976	62265.8	62928.6	62265.5	62414.5	63097.5	62915.9	63144.8	62637.4	63036.5	62196.8	62896.9	62326.3	62893.2	63044	62302.9	63022.7	62417.5	62822.9	62388.1	62671.5	62627.1	62506.8	62964.8	62351.8	63082	62700.2	62929.7	62450.9	62905	63312.3	62661.9	63221.2	62588.6	63119.7	62561.2	62951.9	62384.9	62632.7	63211.8	62658.2	63133.9	62353.8	63332.4	62735.9	63013.8	63026.2
0.141389	3.09545		3.6036	61665.1	62054.9	61648	61619.8	62328	61988.3	62318.4	61936	62000.6	61631.6	62315.9	61659.8	61911.8	62548.8	61600	62257.5	62112.6	62051.9	61852.5	62379.3	62026.6	62027.3	62387	61694.8	62554	61771.2	62050.4	61553.2	62096.1	62534.1	62157.3	62363.1	61827.6	62001	61802.3	61869	61538.7	62047.5	62508.8	62037.7	61997.8	61909.4	62236.1	61751.5	62249.8	62078.5
0.141667	3.09532		3.6096	62010.5	62537.5	61909.1	62274.5	62894.6	62313.1	62790.9	62449.8	63110	62287.1	62411.9	61885.5	62506.2	63011.5	62416.5	62906.8	62181.9	62479.5	62081.2	62268.9	62595	62349.9	63061.8	62379.7	62663.9	62288.7	62371.8	61744.4	62357.9	62782.7	62580.2	63017.6	62341.3	62630.3	62372.1	62507.3	62079.3	62630.1	63226.7	62538.9	62727.9	62244.9	62619.5	62362.2	62807.9	62800.1
0.141944	3.09535		3.6156	63116.2	63511.5	62811.9	63118	63677.8	63253	63506.9	63148.2	63448.2	63018.8	63470.5	62854.8	63202.5	63770	63314.9	63926.6	62955.1	63571.5	63029.7	63408.3	63448.4	63535.9	63904.1	63016.1	63579.9	63386.5	63375	62803.7	63515	63990.3	63242.9	63819.2	62966.4	63493.7	63047.6	63329.8	63196.2	63551.1	64081	63500.3	63778.7	63421.9	63868.3	63259.1	63923.5	63276.9
0.142222	3.09532		3.6216	62050.5	62435.4	62014.3	62094.6	62835.2	62129	62566.5	62323.1	62362.7	61964.7	62352.8	61957.4	62370.9	62575.5	62169	62588.8	61970.6	62672.9	61814	62290.9	61910.3	62256.6	62676.3	62140.9	62726.3	62213.5	62769.6	61915.6	62541.2	62974.1	62519.1	62974.3	62216.3	62641.3	62014.2	62397.4	62092.5	62652.1	63030.1	62416.2	62817.3	62474.3	62995.4	62259.1	62863.6	62629.5
0.1425	3.09535		3.6276	63003.2	63309.2	62854.5	63309	63943.5	63408.6	63518	63222.3	63716.1	63145.3	63472.2	62905.1	63319.9	64051.5	63586.2	63897.9	63129	63588.2	63129.5	63723.4	63493.7	63209	64193.2	63100	63331.2	63310.3	63523.7	63098.5	63673	64207.7	63490.6	64060.5	63464.2	63667.6	63135.4	63655.6	63372.9	63304.4	63949.2	63498.9	63881.1	63218.4	63714.2	63386.6	63925.1	64018.7
0.142778	3.09532		3.6336	62769	63212.7	62631.3	63081.1	63663.3	63017.4	63213.1	63054.1	63622.4	62312.7	63247.6	62828.9	62819.9	63305	62904.9	63189.8	63012.3	63506.7	62609.5	63060.6	63153.3	62942	63361.5	62973.6	63213	63010	63360.1	62680.7	62930.5	63563.7	62717.4	63463.2	63089.8	63378.4	62728.7	63510.3	62651.4	62914.1	63716.8	63169.2	63377.7	62982.5	63452.8	62692.7	63147.3	63256.6
0.143056	3.09533		3.6396	63365.7	63839.4	63378.5	63552.2	64151.1	63617	63836.9	63335.6	63939.9	63229.1	63749.2	63264	63595.9	63846.5	63355.2	63899.9	62984.5	63790.2	63464.8	64010.8	63902.8	63857.2	63922.8	63502.9	64057	63744.6	63722.4	63386	63817.9	64026.8	63840	64143.1	63627.5	64083.4	63175.2	63652.5	63323.6	63500.7	64379	63559.9	64380.1	63303.8	64024.9	63698.9	64107.7	63754.9
0.143333	3.09535		3.6456	63292.9	63766	62957.5	63511.6	63919.9	63413.3	63918.4	63453.4	63709.7	62978.2	63666.5	63118.9	63553.6	63805.7	63744.9	64013.8	63180.1	63902.7	63223.1	63688	63334.7	63547.8	63864.6	63249.5	63900.2	63368.7	63857.6	63276.8	63762.7	64211.4	63306.7	64169.7	63524.9	63595.1	63258.7	63720.1	62954.7	63945.2	64243.9	63923.6	64069.3	63374.4	64141.1	63453.9	64104.1	63833
0.143611	3.0953		3.6516	64213.2	64699.5	63851.4	64458	64783	64510.6	64667	64415	64839.1	64156.8	64268.6	64249.2	64325.9	65129.3	64206.1	64761.7	64397	64492.2	64068.2	64878.9	64538.3	64623.8	65033.7	64387.4	65068.1	64420.2	64899.6	64191.2	64682.6	65098.5	64454.8	64804.9	64483.5	64566.9	64085.1	64981.3	64200.9	64428.2	65068.2	64344.9	64927.8	64007.1	64474.2	64319.9	64933.2	64740.7
0.143889	3.09532		3.6576	63992.1	64380.4	63928	64031.8	64395.7	64199.7	64616.3	64483.9	64618.8	63888.1	64377	63749.6	64395.1	64799.6	64258.8	64686.5	64045.6	64610.5	63828.9	64535.4	64638.8	64356.9	64488.2	64304.3	64613.5	64271	64516.4	63549.7	64423	64875.9	64020.8	64742.8	64192.4	64422.7	63948.6	64130	64009.8	64186.1	65109.3	64604	64991.4	64107	64747.8	64289.4	64668	64186.9
0.144167	3.09543		3.6636	63921.3	64344.3	63803.6	63745.8	64706.1	64309.9	64401.6	64089.5	64593.8	63753.7	64231	63831.4	64095.6	64614	63985.6	64703.4	63769.3	64167.4	64083.7	64432.6	64414.7	64405.2	64366.6	64157.4	64551.3	64133.1	64248.8	63639.1	64411.3	64732.1	64226.1	64647.7	63949.7	64341.4	63931.1	64294.1	63515.1	64296.6	64618.2	64139.1	64370.7	64116.7	64356.7	63978.5	64354.6	64483.3
0.144444	3.09545		3.6696	63474.3	64238.3	63600.2	64012.7	64533.6	63791.4	64235.8	63767.3	64237.5	63834.7	64444.8	63376.8	64343.5	64507.8	63615.3	64361.8	63945.7	64080.6	63889.9	64354.1	63877.8	64360.7	64580.4	63920.5	64201.8	64039.7	64175.6	63494.4	64398.7	64324.3	63973.4	64220.8	63841.4	64085.1	63840	64084.4	63833.9	64193.2	64629.4	64171.9	64227.5	63989.1	64370.3	64037	64515.2	64355.2
0.144722	3.09547		3.6756	64587.4	64749.1	64128	64295.2	65096.9	64570.5	65029.1	64364.2	64973.7	64099.8	64828.8	63913	64746.7	65070.2	64894	65032	64183	64789.8	64219.4	64576.8	64653.8	64486.4	64885.3	64478.4	65272.3	64328.4	64606.5	64018	64773.5	65153.2	64234.2	65052.5	64477.7	65174.8	64418.4	64857.8	64144.1	64716	65095.6	64444.5	65234.7	64333.3	64713.2	64367.2	64929	64937.6
0.145	3.0953		3.6816	64103	64802.3	63930.6	64101.8	64995.1	64642.9	64949.6	64596.1	64311.9	64220.2	64696.7	64417	64658.4	65004.3	64245.7	64825.4	64179.8	64594.4	64132.2	64632.8	64395.8	64416.5	64973.2	64470.6	65115.3	64344.5	64779.8	63868.6	64811	65093	64329.8	64818.7	64757.3	64804.2	64356.1	64734.2	64148.1	64755.3	65174.5	64702.9	64826.4	64429.4	64838.7	64575.8	64715.9	64872.1
0.145278	3.09533		3.6876	63746.2	64059.3	63704.5	63681.3	64342.6	63616.9	64305.2	63869.4	64344	63541.8	64379	63480.2	64213.1	64583.6	64374.9	64561.5	63823.1	64238.7	63594.8	64197.2	64054.9	64157.5	64777.7	64093.9	64479.8	63609.5	64129.4	63717.8	64489	64657.4	63946.6	64275.3	63939.7	64193.3	64114.6	64403.6	63786.2	64100.8	64690.4	64314.4	64557.3	64036.8	64605	64188	64453.7	64335.2
0.145556	3.09541		3.6936	64779.3	65058.6	64438.4	64653.5	65400.1	64790.5	65148.6	64684	64955.4	64467.1	64961.1	64440.9	64963.8	65313.4	64504.9	65158.8	64580	65238.9	64746.9	64993.8	64782.1	65242.2	65301.5	64581.6	65169.3	64800	64893.2	64472.3	64900.1	65541.2	64763	65318.5	64772.2	65337.4	64604.2	64982.3	64461	64830.6	65382.9	64910	65227.5	64800.4	65307.1	64785.6	65144.7	65315.4
0.145833	3.09543		3.6996	64648.2	65474.8	65031.4	64843.2	65603.2	65340	65336.4	64970.2	65496.5	64976.8	65476.5	64837	65458.4	65803	65078.3	65568.2	64896	65260.4	64751.3	65316.7	65115.5	65167.2	65731.6	65296.4	65366.9	65201.8	65393.4	64811.2	65252.1	65562.5	64990.9	65646.2	64796.6	65265.5	64673.3	65148.2	64744.6	65262.1	65616.8	64833.3	65319	64990.3	65364.6	64943.1	65612.4	65357.3
0.146111	3.0953		3.7056	64682	64911.4	64930.1	64794.5	65449.4	64635.9	65274.7	64942	65282.1	64724	64701.2	64208.4	64870.7	65344.4	64991.9	65556.1	64581.5	64772.1	64666.5	65014.7	64755	64891.9	64967.3	64715.5	65382.3	64830.5	65260.2	64534.8	65133.4	65540.3	65105.3	65158.2	64751.1	65304.7	64773.4	65217.5	64673	65008.9	65456.1	65433.2	65765.9	64943.1	65221.8	64883.6	65462.5	65167.8
0.146389	3.09535		3.7116	65438.9	65950.7	65124.4	65331.9	65971.5	65618.7	65923.4	65437.3	65858.9	65416.2	65849.7	65346.6	65908.7	66662.3	65601	65953.1	65256.7	65668.6	64872	65397.3	65639.4	65621.5	65819.9	65361.5	65847.7	65365.2	65520.3	64860	65588.9	66192.5	65674	66273.6	65257.7	65727.4	65409.5	65867.1	64991.5	65487.4	66318.4	65308.2	66094.4	65439.9	65680.7	65402.8	65994.9	65933.5
0.146667	3.09535		3.7176	65116.2	66007.3	65248	65657.1	66168	65625.6	66148.9	65468.6	66147.5	65276	65871.1	65220.4	65767.9	66037.8	65832	66050.7	65291.5	65731.6	65230.3	65757.7	65588.3	65800.4	66108.6	65687.9	65934.1	65270.7	66082	65072.1	65831.3	66387.4	65686.9	66264.9	65583.5	65977.6	65153.2	65663.5	65375.1	65839.1	66329.2	65743.5	66286.6	65712.8	66128.4	66088.6	65769.9	66003.6
0.146944	3.09537		3.7236	65685.5	65983.8	65427.5	65256.5	66068.2	65696.5	66075.8	65553	65929.1	65549.2	65840.3	65531.7	65965.7	66254.8	65690.1	65966.9	65496.4	65915.2	65293.7	65757	65811.8	65810.6	66183	65473.9	66038.8	65741.4	66146.2	65267.9	65673.9	66198.8	65741.6	66237.5	65504.5	65644.8	65615.8	65846.8	65683	65967.1	66131.8	65674.9	66373.8	65430	66107.9	65615.7	66257.9	66000.8
0.147222	3.09545		3.7296	66083.3	66228.1	66054.8	65997.5	66464.6	65760.5	66473.6	66036.1	66385.9	65574	66150.2	65627.7	66206.4	66643.7	66237.9	66612.5	66192.1	66195.9	65651.4	66390.7	66107.1	66150.2	66795.3	66232.5	66552.5	65751.6	66572.9	65833.7	66135.7	66846.8	65863.4	66599.1	66099.9	66369.7	65499.9	66324.5	65823.1	66358.3	66896.8	66533.3	66566.9	66272.9	66538.2	66128.6	66704.6	66464.6
0.1475	3.09537		3.7356	66260.8	66346.1	65965.7	66433.7	67049.8	66536.7	66961.3	66146	67093.4	66189.1	66666	66217.7	66581.8	67033.1	66351.6	66967.9	65994.7	66863	65869.7	66554.9	66260.6	66426.3	66614.1	65973.4	66875	66499.9	66796	66022.7	66556	67275.1	66592	66779.9	66271.2	66586	66096.8	66210.4	65723.6	66699.7	67357.6	66703.6	66858.9	65983.8	66984.9	66260.1	67187.5	66783.2
0.147778	3.09524		3.7416	65027.2	65786	65018.2	65401.3	65875.4	65134.3	65883.5	65112.1	65859.5	65415.4	65647.1	65430.5	65488.5	66118.6	65416.2	65695.2	65245	65676.7	65594.9	65683.4	65523.1	65617.4	66033.7	65559.2	65920.6	65252.1	65651.5	65091.9	65773.9	65857.4	65740.6	65916.7	65444.9	65842.8	65351.1	65458.4	65157.2	65922	66120.9	65567	65767.6	65231.1	65680.8	65498	66101.4	65597.5
0.148056	3.09535		3.7476	65976.9	66831	66144.3	66287	66609.9	66368.4	66778.5	66362.5	66668.7	66025.5	66653.8	66353.8	66617	67065.4	66408.6	66843.5	66219.6	66862.5	66181.4	66870.2	66449	66448.6	66761.2	66293.9	66922.7	66307.8	66733.7	66024.1	66624	66896.3	66565.1	66704.9	66669.9	66407.9	66083.4	66667.4	66135.2	66481.9	67059.5	66594.1	67134.2	66243.2	66992	66510.5	66830.6	66895.2
0.148333	3.09543		3.7536	66491.3	66823.6	66280.7	66687.3	67382.3	66855.3	67254.3	66479.5	67127.9	66681.6	66706	66429.2	67002	67489.1	66729.8	67382.6	66601.7	67038.4	66355.6	66795	66769.2	66930.3	67276.3	66801.1	67160.9	66617.4	66951	66338.2	67256.5	67513.5	67023.1	67354.6	66707.9	66874	66636.8	66914.6	66624.4	66823.4	67349	66946.6	67134.9	66605.8	67200	66600.8	67160.5	67033.7
0.148611	3.0953		3.7596	66507.3	67011.2	66553.4	66882.6	67129.4	66551.8	67220.9	66405.3	66962.5	66516.4	67052.8	66282.9	66933.4	67411.5	66671.9	67090.2	66673.8	67183.9	66665.7	66798.8	66848.8	66863.3	67232.4	66501.7	67147.2	66687.4	67044.8	66390.3	66771.9	67517.6	66610.5	67023	66722.8	67032.5	66812	67095.2	66507.8	67228	67436.1	66977.5	67431.5	66930.6	67044.1	66708.8	67488.6	67144.1
0.148889	3.09541		3.7656	66514.4	67151.8	66497.8	66876.5	67625.3	66949.2	67400.8	66862.1	67086.2	66844.1	67453.6	66396.1	67046.5	67400.5	66905.4	67064.6	66417	67245.5	66772.3	67068.8	66840.7	66916.4	67250.8	66825.9	66937.2	66781	67132.5	66120.6	66892.9	67140.2	66630.1	66976.9	66827.7	67332.6	66530.1	66903.6	66379.3	66693.2	67409.9	67076.5	67556	66749.4	67138.7	66732.9	67619.5	67339
0.149167	3.09533		3.7716	66665.4	67186	66540.9	66707.7	67222.8	67038.9	67187.5	66579.5	67316.6	66621.4	66960.8	66574	67063.9	67168.6	67121.4	67549.9	66718.9	67160.7	66773	66811.8	66603.2	66683.9	67411.8	66776.4	67104.2	66766.1	66958.8	66293	66922.6	67478.9	66670.8	67628.8	66552.9	67210.2	66542.1	66992.6	66401.5	67290.8	67615	66866.3	67422.8	66757.9	67248.1	66728.7	67323.7	67103.3
0.149444	3.09547		3.7776	67577.4	67895.1	67649.8	67743.8	68381.2	67768.8	68060.2	67826.9	68149.5	67736.5	67878.9	67546.2	68013.3	68244.8	67732.6	68270.2	67673.9	68351.3	67692.2	68110.5	67955.7	68129.1	68321.9	67932.2	68250.1	67695.4	67931.8	67383.6	67964.1	68530	67967.5	68316.5	67717.8	68284.7	67588.9	67944.1	67515.4	68163.6	68782.8	67908.8	68742.4	67921.6	68380.2	67826.9	68382.6	68424.5
0.149722	3.09533		3.7836	67086.1	67767.1	67134.9	67452.3	67910.3	67539.8	68252.3	67534.9	68064.5	67737.4	67919.2	67251.5	67495.6	68065.1	67558.1	68064.3	67445.2	67949	67244.1	67821.3	68348.1	67604.2	67949.2	67825.6	68135.4	67476.1	67795.7	67227.1	68287.6	68471.8	67907.9	68400.7	67453.1	68103.5	67216.4	68083	67522	67751.5	68098.9	67828.5	68391.1	67428.8	68218	67652.9	68143.5	68141.2
0.15	3.09535		3.7896	66951.7	67522.7	66897.1	67014.3	67852.6	67472.4	68040.4	67037.3	67918.8	67093.3	67892.2	67197.3	67432.3	67961	67088.2	67813.6	67022	67317.4	67225.2	67445.4	67443.9	67175.3	67678	67502	67626.9	67246	67519.5	66728.2	67370.4	67946.2	67088.4	67739	67207.5	67363.2	66761	67424.2	67048.5	67667.7	67790.9	67451.3	67668.8	67206.4	67694.1	67181.7	67951.2	67741.8
0.150278	3.09535		3.7956	67269.7	67904.1	67258.9	67493.9	68121.7	67512.5	67886.7	67697.1	67968.2	67223.6	67976.2	67432.7	67700.5	68326.3	67874.3	67901.6	67533.2	67858.4	67505.6	67947.4	67710.6	67766.5	68389.3	67644.5	67878.1	67055.2	67633.3	66682.1	67568.8	68608.7	67570.1	67804.7	67490.1	67969.4	67493.1	67518.1	66896.4	67796.2	68428.6	67535.1	67950.2	67652.8	68183.7	67196	68045.6	67793.9
0.150556	3.09537		3.8016	68054.6	68509.7	68238.7	68415.6	69106.4	68253.4	69041	68381.7	68863.7	68476.4	68925.8	68365.3	68313	68811.3	68744.4	69083.2	68343.3	68815.3	68483	68696.1	68809.2	68478.3	69012.9	68476.3	69007	68447.1	68784	68158.8	68639.3	69317.3	68638.1	68936.5	68252.2	68800.5	68667.5	68693.4	68070.8	68629.4	69238.3	68596.4	69077.8	68431.6	69122.4	68707.4	68874	69069.3
0.150833	3.09537		3.8076	68173.2	68589.7	67953.9	68209.7	68860.2	68140.9	68619.5	68229.7	68727.5	68188.6	68679.5	67936.3	68420.3	68907.7	68537.7	68782.2	67921.5	68655.1	67961.6	68565.2	68477.8	68196.1	68995.5	68490.3	68965.9	68331.4	68524.5	68105.5	68443.5	68937.8	68410.1	68757.6	68452.1	68538.3	68019	68523.8	67949.6	68656.1	69114.8	68163.4	68958.6	68254.9	68564.5	67978.8	68881.1	68703.4
0.151111	3.09528		3.8136	68242.2	68738.3	68004.1	68363.3	69173.5	68357.1	68932.8	68013.5	68680.6	68496.4	68810.4	68226.3	68901.4	68771.9	68292.5	68962.8	68289	68922.8	68212	68723.5	68948.9	68345.1	69141.1	68486.4	68911.7	68362.4	68896.5	68207.5	68702.8	69225	68374	68937.8	68465.2	68781.1	68570.3	69161	68392	68880.9	69119.3	68543	68967	68123.9	68892	68421.2	68990.6	69079.2
0.151389	3.09537		3.8196	68661	69100.7	68659.5	69050.6	69370.9	69083.5	69300.7	68923.5	69341.1	68874.6	69208.9	68664.8	69030.3	69548.8	69047.4	69513.6	68881.5	69514.7	68591.2	69411.5	68787.3	69241.9	69735.6	68954.8	69344.8	68641.1	68978.4	68722.4	69265.6	69589.9	69243.2	69541	68960.5	69283.9	68874.3	69100.1	68697.6	69118.4	69620.9	68986	69526.6	68940.2	68996.1	68776.2	69461.4	69120.1
0.151667	3.09535		3.8256	68730.3	68974.5	68620.9	68706.7	69362.4	68691.7	69388.8	68693.3	69444.2	68705.1	68795.2	68348.4	68790.8	69508.9	69082.9	69353.8	68281.6	69102.3	68568	69097.5	69072.5	68641.7	69185.1	68562.2	69322.1	68792.2	69034.1	68363.9	69109.9	69106.5	68617.7	69257.8	68466.5	69129.2	68599.2	68894.9	68181.5	68655.1	69162.4	68916.1	69457.2	68787.4	69094.4	68694.1	69128.2	68907.7
0.151944	3.09535		3.8316	69976.9	70444.4	69643	69916.3	70227.4	69954.4	70434.8	69625.1	70565.2	69811.6	70588.8	69714.3	70428.7	70681.7	70115.5	70542.5	70143.4	70574.9	69684.1	70275.4	70169.5	70317.3	70553.6	70187.5	70280.4	69938.4	70799	69723.1	70295.1	70983.1	70340.1	70959	70407.6	70584	70125.2	70146.2	69659.4	70245	70833.9	70344.9	70775.7	70076.2	70746.2	70419.7	70776.5	70639.7
0.152222	3.09532		3.8376	69041.1	69595.7	68820.4	69443.3	69927.8	69244.2	69762.1	69330.7	69637.8	69220.5	69481.8	68919.9	69290.9	69899.1	69092.2	69780.2	69040	69401.3	69131.2	69440.1	69247.9	69195.8	69702.4	69109.3	69764.5	68878.7	69537.5	68642	69494.9	69881.3	69276.5	69504	69198.5	69751.5	69112.7	69659.8	68767.8	69277	70258	69362.1	69818.2	69411.5	69758.2	69572.7	69813.2	69681.3
0.1525	3.09541		3.8436	69616.4	70249.1	69289.3	69660.9	70281.1	69706.6	70301.8	69417.4	70128.6	69626.4	70056.8	69186.2	70022	70108.4	69848.5	70161.6	69529.2	70016.9	69595.9	70013	69881	70003.7	69978.1	69861	70094	69578.2	70168.5	69657.5	69694.4	70273.9	69283.1	69939.9	69631.5	70129.8	69281.3	70024.3	69636	69679.6	70684.3	70105.4	70184.9	69456.9	70274.2	69866.9	70286	70270.4
0.152778	3.09533		3.8496	70023.3	70287.2	69586.5	70041.6	70763.6	70030	70643	70059	70621.8	69845.3	70488.7	69774.6	70197.2	70557.7	70007.1	70549.9	69888.5	70608.6	69966.1	70131.4	70260.9	70124.6	70479	70170.2	70387.6	70239.4	70230.1	69870	70320.7	70997.7	70333.3	70652.8	69967.1	70215.6	69713.2	70206	69692.2	70282.1	70721.1	70184.7	70775.4	70240.5	70400.2	69995.1	70529.7	70708.1
0.153056	3.09532		3.8556	69020.4	69607.6	69022.2	69688.3	70359.5	69558.1	70018.1	69317.7	69841.7	69118.3	69766.1	69239.9	69666.7	69945.6	69680.3	70047.9	69208.6	69757.9	69198	69523.6	69737.6	69636.7	70020.6	69475.8	69922.4	69318	69907.3	69137.8	69453.1	70276.5	69723.3	70015.6	69585.7	69653.2	69146.4	69806.9	69154.8	69643.6	70601.5	69592	70043.5	69244.7	70083.5	69467.3	70010.9	70086.8
0.153333	3.09533		3.8616	70140.3	70676.9	69787.6	70110.4	70912.3	70284.2	70839.3	69779.7	70486.3	69826.2	70433	69520.6	69945.7	70870.9	70082.7	70608.9	69829.6	70678.3	69716.8	70116.4	69789.9	70002.8	70555.4	69698.8	70275	69838.2	70166	69517	70039.5	70599.6	70122.5	70478.4	69819.3	70382	69805.6	70309.8	69924	70225.6	70964.5	70233.1	70887.5	69923.1	70460.9	70092.9	70441.7	70757.5
0.153611	3.09545		3.8676	69763.4	70020.6	69816.9	69971.6	70581	70049.8	70505.1	69763.8	70456.7	69577.5	70260.9	69563.1	70237.6	70562.1	70034	70556.7	69969.2	70244.8	69794.7	70144.8	69957.4	69951.3	70189.4	70115	70430.7	69909.3	70273	69608.7	69940.2	70474	69774.1	70374	69816.6	70467.5	69858.5	70238.1	69831.7	70032.6	70747.4	70164.7	70454.7	70063.8	70350	69950.4	70127.1	70338.1
0.153889	3.09535		3.8736	70119.8	70298.6	69735	69879.6	70538.5	69799.2	70666.5	70156.2	70417.6	69727.8	70142.7	69624.2	70223.8	70480.3	69880.4	70620.4	69464.6	70110.8	69808.9	69780.8	70153.7	69744.2	70515	69925.1	70086.5	69873.9	70149.1	69593	69934.2	70515.7	70184.7	70484.4	69669.9	70189	69771.1	70094.1	69781.1	70161.2	70749.1	70106.8	70435.4	69648.5	70097.6	69829.7	70575.8	70001.2
0.154167	3.09533		3.8796	70330	70571.6	69929.5	70305.4	70678.2	70283.5	70773	70384.8	70686.8	69997.9	70639.1	69837.9	70312.5	70909.5	70672.4	70854.1	70117.5	70645.5	69929.2	70176.9	70485.4	70366.1	70917.4	69857.2	70957.6	70104.8	70543.3	69992.9	70330.2	71290.1	70446	70752.6	70126.6	70645.7	70073.5	70823.6	70121.3	70181.5	71007.5	70487	70734.4	70360.1	70390.4	70397.6	70887.9	70653.3
0.154444	3.09547		3.8856	70312.7	70716.1	70265.9	70644.9	71380.3	70979.1	71088.3	70594.5	71166	70273	71348.2	70166	70669.3	71278.7	70696.6	71276.3	70389.8	71173.5	70213.7	70788.8	70573.7	70751.4	71104.1	70718	71070.8	70464.7	70803.1	70144.3	70631.5	71273.1	70787.8	71106.4	70539.4	71014.3	70485.8	70846.6	70581.5	70747.9	71152.3	70827.4	71162.3	70532.9	71109.3	70622.9	71298.5	70808.9
0.154722	3.09547		3.8916	70948.3	71368.8	71010.4	71278.9	71590.9	71077.5	71516.3	70924.2	71350.9	70352.5	71314.4	70899	70891.4	71654.9	70704.7	71678.3	70663.6	71372.1	70505.3	71329.3	70903.4	71126.4	71312.8	70638.6	71415.1	70943.8	71432.9	70344.1	71316.3	71441.8	70906.1	71786.4	70842	71238.9	71199.8	71328.6	70594.6	71164	71634.6	71019.9	71281.8	70866.6	71415.7	71015.3	71452.9	71301.6
0.155	3.09535		3.8976	70612	71013.4	70389.8	70546.2	71212.4	70729	71089.8	70576	70940.1	70608.5	70785.6	70544.3	70792.7	71232.6	71065.6	71236	70512.6	71102	70465.4	70938.2	70838.2	71050.1	71064.8	70629.4	71214.5	70682.5	71062.8	70382.9	70920	71489.5	70550.2	71030.5	70746.5	71096.1	70437.2	71186.4	70608.3	70804.1	71353.5	70812.8	71377.2	70928.8	71156.4	70804.7	71160.2	71169.2
0.155278	3.09533		3.9036	70987.6	71591.2	71388.9	71103.2	71908.1	71484.3	71855	71331	71894.9	71179.2	71768.7	70852.6	71972.1	72106.6	71467.7	71833.9	71415.1	71994.2	71537	71733.3	71399	71567.3	71870.9	71148.7	71932.2	71043.7	71789.8	70849.3	71385.5	72271.1	71196.3	71768.2	71489.4	71666.6	71147.6	71834.3	71104.5	71499.4	72408.7	71340.6	72209.2	71199.4	71788.4	71539.5	72087.1	71502.6
0.155556	3.09528		3.9096	71889.5	72431.4	71901.2	71869.6	72666.6	72157.7	72647.9	72368.8	72405.6	71714.3	72395.5	71556.3	71795.9	72376	71892.4	72339.2	71615.6	72315.5	71473	72050.4	72014.9	71842.6	72478.4	71695.3	72017.8	71736.6	72105	71761.7	72372.1	72717.5	71781.5	72675.9	72141	72221.5	71608.8	72341.6	71665	71834.3	72922.8	72070.9	72690.3	72241.6	72566.3	71920.9	72652.9	72616.7
0.155833	3.09545		3.9156	70833.1	71500.6	70982.1	71034.4	72079.4	71125.6	71389.6	70909.4	71710	71002.5	71330.3	70778	71333.7	71795.3	71302.4	71828.4	70932.3	71437	70892.8	71599.3	71316	71302.3	71753.3	71389.2	71702.5	70842.3	71551.6	70715	71213.7	71525.9	70866.4	71626.9	71038.5	71142.4	70654.6	71100.8	70675.5	71332.3	71776	71480.3	71508.7	70870.4	71641.2	70916.2	71607.9	71627.9
0.156111	3.09537		3.9216	71707.5	72028.8	71637.8	71602.7	72044.3	71600	72127.1	71137.6	71861	71178.1	71709	71339.2	71562.5	72151.5	71363.6	72224.9	71378.1	72023.3	71184.5	72096	71602.2	71596.1	72306.6	71381.1	71981.6	71172.1	71968.1	70896.8	71853.1	72149.7	71519	71783.7	71446.5	71826.2	70905.8	71989.9	71004.7	71448	72043.1	71650.6	72096.6	71087.5	71883.4	71141.2	71704.4	71756.6
0.156389	3.09539		3.9276	71836.9	72355.9	71795.1	72474.3	72803.5	72503.8	72848.4	72379.5	72914.7	72406.5	72689.3	72210.8	72767.2	73203.1	72410.2	73148.3	71768.6	72487.1	72138.6	72598.2	72391	72909.5	72834.4	72578.1	73220.4	71873.6	72537.3	71990.8	72434.6	73005	72497.8	72919.3	72227.4	72864.4	71848.3	72344.6	72034.6	72738.1	73482.5	72463.2	72990.6	72438.6	73015.9	72164.4	73531.5	73038.4
0.156667	3.09554		3.9336	72044.6	72392.7	71694.9	71849.3	72461.1	71891.8	72337.4	71583.8	72289.5	71833.4	71910.5	71590.3	72183.1	72577.2	71928	72442.5	71708.9	72109.3	71603.8	72140.2	71762.6	71896.4	72350.6	71837.9	72334.5	71838.8	72320.3	71208.7	71915.9	72444	71879.7	72361.9	71843.9	72390.6	71624.2	72127.8	71677.9	72079.7	72971.5	72392.6	72474.7	72015.8	72677.4	72012.4	72070.8	72272.8
0.156944	3.09537		3.9396	71561	71842.9	71654.3	71598.2	72256.7	71987.5	71964.4	71228.8	72133.1	71513.6	72017.8	71408.9	71856.4	72480.2	71506.3	72122.3	71200.5	71996.3	71245.2	71761.4	71928	71927.5	72275.7	71733.6	72041.4	71861.8	72238.9	71152.2	71982	72531.3	71846.9	72270.5	71654.2	72151.1	71539.3	71989.9	71483.1	71420.8	72503	71878.3	72011	71983	72137.9	71696.9	72441.3	72062.3
0.157222	3.09545		3.9456	72423.4	72695.5	72326.3	72682.5	73437.2	72772.7	72971.7	72413.1	72922.3	72189.9	72822.2	72029.1	72646.7	73152.2	72506.9	72942.5	72534.5	72878.1	72183.4	72712.3	72284.9	72730.4	73284.5	72219.6	72786.7	72270.8	73040.8	72040.8	73084.1	72952.8	72635.9	72803	72488	72805.5	72016	72814.3	72193.5	73007	73154.7	72534.6	73010.6	72377.2	73062.9	72455.9	72906.1	72999.8
0.1575	3.09524		3.9516	72403.9	73136.5	72213.3	72792.2	73531.5	72740.8	73391.8	72514.8	73030.6	72251.7	72952.7	72577.3	73032.3	73573.5	73092.8	73324.8	72993.7	72754.4	72667.1	72995.9	72852.3	72901.5	73273.2	72799.2	73200.4	72731.4	73164.6	72101.8	72978.2	73560.3	72609.2	73397.9	72585.2	73036.8	72305.8	72813	72492.1	72688	73427.5	73037.5	73304.3	73022.2	72969.2	72563.7	73236.4	73136.6
0.157778	3.09533		3.9576	73311.4	73729.6	72956.2	73159.1	74102.5	73307.8	73926	73237.3	73780.8	72930	73338.8	73052.6	73237.2	74026.1	73074.8	73622.4	72813.9	73713.6	73019.3	73497.3	73608.7	73463.7	74075	73291.6	73391.9	73014	73565.3	73046.7	73489.6	74198.3	73266.9	73887.3	73423.5	73668.4	73157.5	73526.3	72769.6	73427.9	74021.3	73510.6	73742.6	73268.5	73929.3	73097.3	73789.1	73827.9
0.158056	3.09541		3.9636	73172	73252	72560.2	72913	73467.9	72836.9	73264.2	72798.7	73312.3	72784.5	73299.7	72762.4	73307.7	73638.8	72855.1	73607.4	72998	73117.9	72689.6	73149.5	72606.9	72888.6	73369.3	72802.2	73383.9	72856.9	73146.2	72583.7	73098.8	73675.5	72882.4	73430.8	73055.2	73315.6	72779.1	73181	72615.5	73125	73869.1	73412.6	73475.3	73061.9	73418.2	73054.1	73502.4	73579.2
0.158333	3.09549		3.9696	73735	74041.9	73411	74083	74505.1	73640.9	74345.2	73594.3	74304.2	73336.5	74242.5	73276.6	74145.9	74449.3	73861.6	74681	73443	73920.7	73508.6	73776.5	73991.8	73833	74720.7	73999.6	74484.4	73873.3	74108.3	73637.4	74221.1	74775.7	74318.1	74409.2	73640.8	73844.7	73220.1	74334.4	73503.9	73729	74346.2	73853.6	74204.4	73753.7	74183.1	73658.2	74113.9	74004
0.158611	3.09543		3.9756	73582.4	74371.3	73432.6	73990	74396.7	74060.1	74120.5	74044.1	74322.9	73628.6	74171.2	73589.9	74105.9	74267.5	73898.1	74418.9	73587.5	74174.8	73810.9	74119.3	74153.2	73732.4	74722.1	74033	73825.3	73679.2	74148	73512	74230.4	74840.9	74217.9	74489.9	73886.4	74136.5	73902.1	73976	73326.1	74332.6	74739.4	73944.3	74572.7	73909.8	74074.2	73889	74356.3	74395.4
0.158889	3.09545		3.9816	72150.7	73053.3	72004.6	72484.4	73017.7	72423	73092.2	72560.2	73034.2	72324.4	73053	72004	72482.8	73158.8	72282.7	72807.7	72179.1	72537.4	72296.6	72624	72325.1	72584.1	72931.9	72214	72772.9	72087.8	72451	71836.9	72521	73314.4	72372	72790.1	72114.6	72390.9	72118.7	72469.7	71906.9	72758.7	73037.2	72519.8	73129.6	72074.2	72855.2	72201	72539.9	72836.5
0.159167	3.09532		3.9876	72840.6	72978.3	72585.3	72893.9	73621.6	72667.6	73564.7	72735.8	72888.3	72929.9	73341.9	72637.5	73044.1	73634.3	73004.4	73563.6	73147.6	73260.9	72905	73431.4	73259.2	72758.4	73438.5	72768.3	73177.1	72548.3	73224	72626.5	73357.5	73560.2	72983.3	73417.6	72554.4	73142.6	72572.9	73311.7	72612.7	73163.1	73865.8	73271.4	73189.5	72828.6	73131.4	72889.1	73318.3	73673.5
0.159444	3.09547		3.9936	73887.5	74178.6	73711.8	74023.6	74615.1	74249.3	74477	74078.8	74118.5	74017	74284.1	73396.2	74263.1	74526.1	74047.5	74541.1	73846	74355.4	73951.5	74128.3	73950.3	74060.4	74549.9	74040.9	74364.6	73797.6	74354.9	74059.4	74356.4	74654.8	74037.7	74538.7	74261.2	74304.4	73753.4	74102	73695.1	73821.7	74793.3	74214.2	74385.8	73799.3	74232.4	73948.2	74490.8	74367.4
0.159722	3.09545		3.9996	74100.7	74067.1	73797	73946.1	74827.6	74559.3	74762.9	73976	74553.4	73629.8	74419.6	73528.8	74288.7	74940.6	74196.8	74460	74134.7	74622.1	73954.5	74365	74174.3	74342.6	74609.6	74177.4	74506.3	74015.9	74354.8	73735.7	74045.8	74680.6	74187.1	74446.7	73741.8	74447.1	73868.7	74443	73710.1	74549.7	74959.2	73954.3	74464	73943.9	74616.4	74196.5	74410.1	74644.4
0.16	3.09541		4.0056	74694.8	75077.8	74611.8	74837.3	75391.4	75251	75871.2	74994.9	75333.4	74472.4	75405.7	74657	75090.4	75969.7	75309.8	75869.6	74833.8	75211	74675.5	75355.2	74885.4	75021.5	75674.6	75341.7	75493.2	75060	75235.9	74892.6	75228.3	75780.8	75509.4	75622.5	74959.3	75733.9	75154.3	75387.9	74885.9	75217.6	76198.6	75172.8	75744.2	75020.1	75797.3	74819.4	75512.3	75770.2
0.160278	3.09543		4.0116	74615.9	75302.3	74577	74837.3	75192.4	74765.3	75214.3	74422.9	75192	74306.7	74929.2	74433.5	75008.3	75165.2	75004.9	75301.6	74391.8	75202.2	74287.6	74988.7	74902.4	74867.9	75491.2	74684.3	75322.5	74434.1	75006.5	74225.1	74523.9	75332.4	74804.2	75301.5	74576	74969	74415.1	74969.6	74728.6	75033.1	75445.8	74983.3	75477.5	74587.6	75238.1	74931.3	75438.3	75183.4
0.160556	3.09537		4.0176	74965.7	75181	74455.1	74827.2	76431.4	75189	75704	75118.7	75576.3	74888.9	74931.4	74936	75100	76074.2	75096.5	75932	74824.9	75800.5	74901.5	75101.7	75547.3	75187.4	75476.6	75103.7	75368.4	75092	75047.6	74778.3	75323.4	75854.9	75286.3	75445.4	75235.4	75221	74545.6	75300.9	74329.9	75247.6	76124.9	75260.3	75476.4	75229.1	75850	75026.3	76066.8	75770.4
0.160833	3.09533		4.0236	74738	75163.3	74487	74906.2	75634.3	74755.6	75391	74861	75572.8	75102.7	75317.6	74571.4	74995.6	75623	75242.6	75263.3	74825.3	75217	74691.4	75072.4	74988.3	75395.6	75646.4	74882.2	75253.1	74886.3	75324.5	74595.2	75276.8	75580	74733.8	75556.9	74784.5	75343.6	74537.5	75215.1	74512.4	75049.7	75845.6	75157.1	75666.4	74963.6	75091.8	74758.3	75541.6	75463
0.161111	3.09547		4.0296	75368.8	75522	74948.3	75518.1	75665.9	75569	76119.6	75023.4	75235.9	74677.7	75269.2	74741.8	75354.5	76293.9	75467.6	75974.4	75199.5	75847.9	75161.5	75584.9	75491.8	75409.6	75922.4	75237.1	75714.2	75350.4	75764.2	75066.7	75641	76189.4	75501.4	75775.8	75245.3	75489.7	75061.6	75620.3	74835.3	75510.3	76418.3	75218.6	75843.4	75420.6	75425.2	75362	75918.1	76017.3
0.161389	3.09539		4.0356	75809.3	75889.9	75298.8	75443.8	76479.6	75876.7	75992.8	75630.5	76030.6	75441.7	76105.6	75560.9	75881.7	76510.3	75931.1	76371.9	75675.2	75940.2	75253.8	75939.4	75819.4	75455.9	76300.8	75752.5	76013.6	75468.4	75927.6	75128.4	75737.5	76125.2	75762.4	76173.2	75927.8	76001.5	75485.8	75766.1	75256.3	75764.6	76490.4	75821.1	76445.9	75724.6	76432.3	75585.5	75727.1	76044.1
0.161667	3.09539		4.0416	75823.9	76530	75581.5	75936.4	76570.3	75908	76631.4	76043.6	76306.3	75490.9	75904.5	75691	76148	76541.4	75884.1	76339.4	75874.3	76537.5	75624.2	76194.6	76239.1	76098.7	76527.3	75823	76386.3	75766.7	76261.2	75423.6	76251	76675.8	75925.6	76483.6	75849.5	76466.8	76053.4	76344.6	75602.5	76201.8	76638.4	75834.4	76449.3	75681	76385.6	76069	76405.6	76462.2
0.161944	3.09539		4.0476	76211.5	76631.7	76266.1	76194.8	77200.2	76580.7	76590.5	76806.5	76638	75901.2	76622.3	75932.9	76606.9	77228.2	76334.2	76699.5	75971.8	76712	75814.7	76768.5	76212.8	76193.2	76496	75998	76522.4	76227.3	76489.3	75716.2	75972	76812.7	76193.2	76736.3	76235.2	76683	76154.8	76917	76089.1	76641.9	76815.1	76265.3	76958.6	76150.3	76467.9	76153.4	76607.4	76470.9
0.162222	3.09526		4.0536	76540.6	77025.4	76628.4	76648.3	77389.1	76578.8	77303.4	76490.3	77131.1	76303.5	76891.6	76256.2	76691.7	77292.2	76531.7	77151.7	76470.7	76668.9	76150.4	76932.5	76456	76906.4	76975.3	76309.4	76808.1	76155.6	76863.4	76140.3	76565.3	77148.9	76415.4	77173.6	76558.1	77032.1	76484.4	77155.3	76229.2	76787.1	77346.9	76835.9	77237.5	76495.2	77088.8	76719.8	76820	76689.6
0.1625	3.09549		4.0596	76824.6	77470.7	76691.1	77346.1	77915.3	77232.9	77474.1	76769.9	77787	76923.8	77638.9	76742.2	77391.7	77909.5	77402.6	77988.5	77145.1	77726.2	77026.4	77541.8	77288.4	77378.5	77556.4	77104	77603.4	76967.2	77576.1	76984.3	77481.2	77925.8	77150.1	77974	77309.8	77707.1	77246.5	77826.9	76735.3	77678.5	77782.9	77401.8	77573.7	77258.1	77526.2	77204.8	78018.7	77711
0.162778	3.09533		4.0656	76390.3	76898.6	76479.6	76658.7	77229.1	76494	77084.4	76854.1	77171.7	76704.2	77023.2	76511.7	76676.2	77013.9	76611.9	77391.1	76676.7	76823.8	76688.5	76867.8	76690.6	76893.9	77350.5	76876.7	76932.4	76477.6	76822.6	76326.3	76912.5	77739.9	76815.6	77204.7	76633.8	77036	75994.1	76953.8	76355	76980.5	77537.8	76774.1	77305.7	76247.2	76934.4	76275.5	77261.1	77668.9
0.163056	3.09535		4.0716	75980.4	76474.8	75755.4	76487.8	77078	76165.5	76751.8	76287.3	76568.5	75693	76709	75897.8	76397.7	77056.8	76530.2	76815.1	75892.5	76451.8	76195	76658.5	76395.1	76393.2	76860.8	76545.8	76732.5	76091.2	76717.9	76145.3	76719.1	77229.4	76504.1	77013.5	76201.7	76691.4	76081.6	76699.4	75974.3	76645.1	77205.7	76381.3	76778.6	76246.5	76721.5	76342.5	76897.5	77144.6
0.163333	3.09549		4.0776	76670.5	77258.9	76542.2	76921.6	77229.7	76569.8	77335	76566.3	77584.6	76545.9	77014	76717.7	77287.9	77539.5	76993.8	77672.5	76430.8	77040	76518.2	76805.6	76930.3	76914.7	77569.1	76548.9	76910.2	76688.1	76805.8	76292.7	77232.3	77420.7	76749.4	77442.1	76721.6	77233.8	76851.7	77275.4	76866.7	77168	77796.7	77220.6	77619.7	76569.4	77580.5	77053.8	77502.5	77720.9
0.163611	3.09535		4.0836	76580.2	77041.7	76503.2	76928.9	77496.3	76927.5	77274.7	76501.7	77244.6	75978.6	76925.9	76279.7	76706.8	77645.4	76578.6	77302.5	76916.4	76968.7	76597.8	77164.6	76690.7	76984.5	77556.3	76487.7	77272.6	76671.9	76890.4	76458.5	76998.8	77323.4	76875.5	77472.7	76918.8	77016	76454.2	77190.9	76486.1	77175.1	77523.1	77069.1	77280	76957.6	77120.3	76610	77276	77029
0.163889	3.09524		4.0896	77255.4	77698.8	77091.2	77362.9	78402.3	77513.2	77634.7	77411.4	77567.1	76854.9	77622.3	76915.6	77317.3	78137.8	77240.6	77836.7	76842.9	77812	76986	77617.3	77381.6	77281.9	78136.6	77504.4	77921.7	77133.1	77570.5	76817.9	77582.7	77784	77510.4	77543.4	77397.3	77355.7	76985.3	77113.4	77042.4	77623.6	77658.7	77545.1	77922.2	77241.1	77737	77609.8	77872.4	78031.4
0.164167	3.09537		4.0956	77386.9	77827.6	77454.1	77669.6	78267.4	77750.4	78202.7	77683.5	78130.7	77194.5	78153.1	77516.2	77721.8	78175.6	77625	78245.4	77498.6	78105	77370.4	78105.7	77893.4	77897.7	78349.5	77647.9	78256.9	77346.5	77848.6	77046.2	77826.8	78865.6	77486.8	77925.8	77504.4	78038.7	77267.2	77973.9	77415.7	78135.8	78491.6	77927.3	78494.6	77410.2	78250.1	77562.1	78117.9	78216.2
0.164444	3.09541		4.1016	78391.3	78652.6	77934.2	78161.8	78994	78393.2	78917.3	78437.6	78856.3	78199	78553.4	77845.4	78482.7	79077.4	78115.1	78629.7	78072.7	79019.6	77894.4	78437.2	78643.6	78346.6	78938.3	78346.7	78498.3	78221.9	78547.4	77944.3	78499.5	78909.8	78337.7	78876.3	77970.2	78462.9	78065.6	78547.8	78140.9	78452.1	78801.5	78276	78796.7	78082.2	78668.2	78307.4	78826.8	79111.4
0.164722	3.09537		4.1076	77532.3	78358.1	77506.9	77633.4	78474.9	77659.4	78233.8	77725.6	78283.5	77491.6	78338.4	77365.6	78305	78635.1	77503	78620.5	77508.7	78393.5	77002.5	77694.8	77766.8	77966.8	78335.3	77679.8	77910.5	77702.3	78202	77295.8	77830.8	78323.5	77793.7	78364.7	77400.7	78236.1	77571	77672.6	77587.9	77448	78445	77851.4	78417.7	77442.5	78165.5	77748.3	78630.6	77874.5
0.165	3.09547		4.1136	77655.2	78304.9	77576.6	77787.2	78642.2	77880.7	78271.5	77690.4	78485.9	77262.9	77921	77632	78188.7	78578	77946.4	78500.3	77617.9	78016.5	77562.8	77817.2	77815.3	77868	78272.6	77684.8	78468.4	77725.9	77754.3	77056	78083.1	78449.9	77753.6	77991	77563.8	78336	77651.5	77787.8	77114.1	77805.8	78659.8	77998.8	78404.4	77778.4	77809.1	77569.6	78395.1	78276.3
0.165278	3.09537		4.1196	77739.5	78132.4	77569.1	78164	78383.4	78002.3	78527.8	78023.5	78177.3	77861.4	77900.1	77780.8	78073.3	78909.8	78046.8	78442.4	77875.8	78259.7	77831.5	78533.7	78405.9	78041	78326.4	78093.5	78580.1	77599.1	78515.9	77634.1	78529.8	78623.3	78272.1	78401	77743.9	78151.5	78058.5	78354.7	78006.5	78407.4	78893.8	78094.6	78779.9	78113.8	78974.1	77790.6	78505.7	78351
0.165556	3.09543		4.1256	78813	79074.5	78167.2	78812.8	79536.8	78815.7	78996.4	78341.5	78894.5	78477.8	78901.5	78297.5	78366.7	79061.2	78958	79106.4	78295.6	78781.7	78119	78867.4	78516	78736.3	79363.8	78339.2	78764.4	78275.5	78999.9	78346.3	78850.4	79361.6	78972.7	79239.6	78473.1	79476.6	78532.7	79257.8	78684.6	78782.6	79631.7	78992.2	79560.5	78989.6	79431.1	78803.2	79216.1	79114.2
0.165833	3.09535		4.1316	79152	79785.6	79331.3	79091.9	80054.1	79384.1	79866.1	79092.2	79616.1	79127.7	79773.8	78725.5	79288.2	79802.9	79031.3	79723.7	79165.6	79599.9	79167.5	79748.7	79368	79453.6	80028.3	79387.2	79820.4	79229.4	79688.9	78949.1	79579.5	79917.2	79458.2	79819.9	79186.1	79391.4	79101.5	79867.7	78935.2	79477.5	80052.4	79148.1	79888.6	79163.8	80044.9	79525.7	79871.8	79999.1
0.166111	3.09547		4.1376	78817.2	79382.5	78574	78830	79733.6	79225.4	79528.2	78811.5	79400.5	78582.7	79210	78677	79636.6	79682	79227.5	79595.6	78765.3	79176.7	78981.9	79469.7	79139.7	78750.4	79732.1	79443.4	79381.5	78633.8	79537.6	78711.1	79145.1	79502	79271.5	79512.9	78951.3	79446.2	78628.1	79637.8	78570.2	79308.4	79967.8	79281.9	79787.8	78962	79495.9	78710.9	79680.4	79478.5
0.166389	3.09535		4.1436	79205.7	79498.8	79119	79161.3	80051.2	79133.9	79832.4	79591.7	79276.6	78966.2	79587.5	78759.2	78722.3	79922.6	79704.3	79402.9	78884.2	79425.5	78793.1	79344.7	79032	79188.5	79824.8	79426.2	79497.3	78790	79425.7	78675	79246.5	79833.6	79149.6	79655.7	78941.3	79292	79232.8	79863.9	78783.4	79299	80033	79271.5	79726.2	79401.5	79903.6	78867	79923.8	79507.9
0.166667	3.09532		4.1496	79990.6	80101.7	79246.8	79887.7	80544.7	79910.7	80592.4	79768.8	79957.2	79499.9	80084.9	79775.6	79848.6	80307.6	79733.3	80530.2	79746.5	80131.4	79379.9	80064.5	79838.6	79938.2	80080.7	79803.3	80491.2	79608.5	80129.1	79235.2	79970	80338.2	80029.2	80511	79781.2	79865.5	79729.3	80138.8	79650.8	79982.4	80718.1	79930.8	80525.4	79671.9	80551.9	79971.9	80030	80219.9
0.166944	3.09541		4.1556	80039.4	80917.8	79935.2	80313	80530.9	80201.6	80830.7	80062.1	80403.5	79835.1	80520.3	79654.1	80256.7	80827.7	80226.5	80675.1	80117.2	80571.6	79863.7	80600	80488.6	80255.7	80717.3	80172.6	80534.9	80495.9	80726.9	79778.1	80849.3	81134.9	80452.1	80960.9	80068.8	80302.3	79928	80631.1	79709.4	80289.8	81189.8	80336	80946.5	80445.4	80450	80091.9	80591.4	80786.6
0.167222	3.09539		4.1616	79676.1	80177.9	79383.6	79690	80502.2	79895.4	80829	80002.3	80433.1	79545	80271	79345.6	79975.8	80808.5	79736.4	80693.6	79709.9	80398.3	79889.6	80194.2	80364.6	80113.6	80426.1	80144.8	80452.8	79469.4	80247.9	79740.2	80296.2	80595.5	79842.8	80842.6	80085.2	80391.9	79623	80309	79375.1	80014.9	80946.8	80013.5	80665.5	79727.7	80228.2	79640.7	80624.4	80462
0.1675	3.09545		4.1676	80513	81104.9	80577.8	80769.1	81445.4	80790.7	81428.8	80384.7	81400.5	80255.2	80909.8	80115.2	80613.4	81251.9	80554.8	81174.1	80589.2	81228.4	80334.1	80716.7	80413.9	80755.7	81097.4	80708.2	80800	80460.3	81088.5	80158.6	80789.4	81403.2	80387.2	81212.9	80298.1	80873.6	80332.7	80684.4	80108.4	80708.3	81558.1	80507.4	81187.8	80624.5	81096.9	80600.7	81161.2	81062.7
0.167778	3.09533		4.1736	80837.3	81498.5	80643.5	80740.3	82060.1	81152.9	81922	81150.8	81441.2	80736.2	81705.5	80879.2	81676.7	81884.6	81101.2	81927.6	80901.6	81408.4	80335.1	81457.5	81255.8	81171.9	81418.3	81007.2	81441.7	80938.4	81503.2	80503.9	81610.9	81788.1	81302.6	81641.2	80807.1	81444.7	81194.3	81573.4	80867.9	81104.5	81771.1	81269.7	81949	81253.3	81584.1	81481.4	81969.1	81900.3
0.168056	3.09528		4.1796	80817.8	81310	80591.6	80911.4	81437.7	80781.5	81639	80695.5	81236.8	80730.5	81623.8	80399.7	80994.6	81542.4	80916	81632.9	80678.6	80962.2	80634.9	81400.2	81107.5	81069.5	81201	80778	81404.1	80859.3	81528.4	80426	80988.9	81626.5	81446.5	81537.5	80905.7	81302.1	80762.1	81025.6	80492.3	81104.7	81890	80988.9	81381.7	80850.1	81344.4	80705	81242.5	81262.7
0.168333	3.09545		4.1856	80867.5	81304	80798.7	80908.6	81808.8	81137	81618.9	81216.1	81627.9	80849.6	81175.2	80803.8	81319.9	82077.1	81377.7	82004.4	81288.9	81591.7	80859.7	81687.8	81097.1	81215.2	81966.6	80879	81786.7	80998.2	81330.7	80763.7	81187.5	81942.2	80819.1	81883.2	81239.7	81609.8	81184.5	81660.7	80959	81389.3	82121.8	81505.8	82068.9	81195.9	81736.3	81336.9	82128	81920.6
0.168611	3.09547		4.1916	81587.5	82102.2	81346.1	81897.9	82296.5	81668.7	82237.8	81811.4	82267	81107	81970.6	81031.3	81687.4	82437.3	81552.3	82183.4	81175	81670.6	81265.5	81820.2	81826.3	81615.7	82203.8	81534.2	82181.7	81602.9	82062.2	81394.6	81836.2	82295.9	81669.5	82153.5	81416.1	81860.2	81467.1	81957.4	81410.4	81788.3	82832.7	81756	82419.9	81719.8	82186.5	81821.6	82188.6	82092
0.168889	3.09537		4.1976	81908.6	82209.6	81840.2	82377.2	82735.2	82069.8	82542.5	81985.1	82714.2	81729.5	82182.4	81768.2	81966	82800.4	82296.8	82748.2	82147.4	82551.9	81837.9	82399.1	82009.9	82179	82460.5	82330.3	82268.9	82030	82530.2	81597.1	82364.7	82769.6	81925.6	82284.4	82074	82449	81639.7	82110.6	81555.8	82463.8	82610.6	81751.7	82544.6	81892.8	82298.4	81825.1	82487.6	82457.1
0.169167	3.09545		4.2036	81074	81684.6	81301.8	81932.2	82028.3	81793.4	81749.4	81170.1	81645.8	81113.6	81925.5	80795.4	81469.4	82058.5	81633.4	82087.9	81513.8	81794.6	81366.9	81806.6	81620.6	81538.7	81912.2	81570.5	81770.5	81458.5	81911	80740.3	81590.1	81884.7	81273.4	81941.6	81544.3	81800.6	81268.8	81743.6	81295.3	81452.7	82275.2	81708.9	82403.5	81425.6	82408.1	81645	81705.5	81903.7
0.169444	3.09528		4.2096	81831.4	82599.6	81954.2	82559.9	82859.1	81994.5	82036.4	81773.5	81949.4	81461.7	82644	81947	82007.8	82718.4	82409.3	82820.4	81628.3	82774.2	81478.2	82437.1	82253.4	82355	82759.3	81845.1	82651.1	81857.3	82409.4	81184.8	82043.4	82520.6	82239.8	83067.4	82214.1	82182.6	81698.3	82010.9	81628.7	82012.8	82815.4	82229.1	82576.7	81983.2	82185.3	81871.3	82468.4	82404.4
0.169722	3.09541		4.2156	81732.8	82287.6	81404.2	81968.3	82634.8	81667.5	82539.7	81674.1	82421.6	81388.2	82024.3	81348.7	81814.9	82524.3	81721.8	82245.8	81271.5	82066	81611.5	81998	81882.2	81805.5	82570.5	81808.9	82295.6	81543.6	81915.9	81269.5	82080.8	82288.2	81859.7	82126.7	81681	82133.7	81465.2	82012.1	81150.6	81803.5	82798.1	81951.5	82411.5	81617.6	82430.9	81723.4	82566.7	82174.7
0.17	3.09537		4.2216	81721.3	82506.1	81920.2	82005.1	82926	82102.4	82498.1	81718.3	82602.3	81604.4	82331.5	81741.8	82255.9	82702.1	81991.4	82749	81946	82683.1	81967.7	81938.8	82059.9	82091	82610	82132.4	82885.2	81716.6	82355.4	81452.9	82429	82805.3	81876.4	82410.6	81822.1	82349.9	81586.3	82431.1	81277.9	82161.5	82831.2	82323.1	82880.5	82226.8	82869.5	82182.1	82718.7	82372.3
0.170278	3.09541		4.2276	82424	83096.4	82462.9	82949.7	83576.9	83188.1	83409.1	82619.6	83102.9	82812.3	83163.1	82349.8	82929.3	83598	82781.2	83330.8	82586.5	83762.6	82409.1	83251.7	82695.4	83057.4	83468	83159.1	83341.8	82881	83301.6	82028.3	83096.9	83737.4	82829.2	83161.5	82736	83221	82421.4	83196.2	82643.4	82838.4	83557	82749.1	83509	82765.4	83125.6	82623.5	83245.8	83422.9
0.170556	3.09533		4.2336	81946.5	82689.9	82437	82390.6	82877	82233.6	82669.2	82201.3	82862.6	81855.1	82536	81710	82034.9	82713.9	82599.4	82711.6	81877.1	82572.3	81647.4	82591.6	82173.9	82329.8	82523.6	81923.5	82345.5	82335.7	82274.8	81710.3	82512.1	83217.4	82199.2	83195	82339.4	82721.9	82006.8	82628.2	82105.7	82989.9	82970.4	82571.5	82787.3	82251.9	82784.9	81829.6	83005	82840.9
0.170833	3.09553		4.2396	82824	83802.4	82929.1	83063.3	83719.3	82937.2	83185.3	83010.2	83460.3	82486.8	83448.4	82759.3	83403.8	83775	83070.2	83501.8	82678.8	83094.9	82532.9	83450.8	83018.8	83223.9	83671.1	83005.5	83106.3	82949	83155.5	82331.9	83448.2	83766.8	82969.4	83476.6	83134.5	83443	82852.9	83109.5	82298	83166.9	83886.7	83393.6	83716.7	82978.7	83408.3	82654.1	83135.3	83423.3
0.171111	3.09551		4.2456	83372.4	83658.3	83011.8	83424.4	84045.5	83510	84083.9	83089.5	84176.6	83311	83594.7	83037.7	83555.2	84094.4	83606.2	84015.5	83184.9	83816.9	83018.7	83845.2	83631.8	83781.7	83934.1	83140.8	83834.5	83472.5	83667.9	82687.4	83546.4	84269	83175.5	83909.8	83198	83673	83138.7	83599.4	82975	83682.8	84175.8	83415	83967.7	83197	83670.5	83365.2	83975.7	84040.7
0.171389	3.09532		4.2516	83131.9	83869.4	82879.8	83104.7	83661.8	83372.1	83867.2	82867.9	83906	82742.9	83655.1	82764.6	83098.8	84185.8	83454.7	83719.5	83230.3	83503	82985.5	83762.5	83045.8	83135.7	83991.8	83256.6	84110.4	83068.9	83849.4	82779.3	83348.6	84031.9	83312.1	83529.4	82951.6	83237.8	82573.4	83450.9	82715.2	83191.3	84122	83146.8	83635.1	83065.1	83659.2	83208	83447.6	83967.1
0.171667	3.09545		4.2576	83185.2	84161.8	83243.8	83565.6	84146.6	83726.8	84188.6	83620.8	83808.2	82730.8	83833	82990.2	83455.6	84051.3	83294.7	83934.9	83507.5	83572	82981.5	83561.8	83334.3	83241.7	84054.2	83516.3	84044.7	83167.9	83605.3	82561.8	83444.2	84140.4	83040.3	83824.3	83064.9	83663.2	83243.7	83708.2	82978.4	83634.6	84562.9	83666.5	83774.7	83456.9	84055.6	83574.7	84182.9	83846.2
0.171944	3.09549		4.2636	83961.7	84243.5	83954.5	83751.4	84968.6	83897.2	84606.6	83724.2	84640.2	83563.8	84665	83479.1	83996.3	84650.5	83909.1	84780.6	83915.8	84264.6	84012.4	84193.2	83700.5	83976.4	84463.4	83962.1	84365.9	83767.7	84361.7	83647.3	84496.5	84774.3	84410.3	84802.8	83767.4	84645.7	83729	84340.2	83708.3	84305.4	85118.5	84438.5	84977.7	83937.9	84571.7	84062.2	84737.4	83973.5
0.172222	3.09551		4.2696	84106.9	84547.3	84106.3	84174.4	85242.9	84197.3	84872.1	84439.2	84440.3	83952.1	84263.1	84023.3	84244.9	84575.7	83930.1	84588.7	83582.6	84903.5	83919.9	84357.9	83950.8	84513.8	84437.6	83766	84495.8	83892.5	84636.1	83485.3	84398.4	84956	84324	84774.9	83897.9	84590.9	84002.2	84357.1	84051	84437.6	84351.5	84455	84814.6	83642.6	85012.1	83810.7	84639.1	84433.8
0.1725	3.09532		4.2756	84214.4	84531.8	84052.7	84264.8	84914.2	84332.7	84880.8	84085.9	84730.5	83902.4	84688	83652.3	84418.5	85031.6	84123.3	85094.5	84077.9	84874.8	83914.3	84231.1	84271.1	83884.5	84635.5	84188.5	84483.7	84020.6	84600	83688.3	84684.1	84956.4	84544.9	84968.5	84292.6	84632.9	84021.5	84468.5	83786.5	84429.7	85047.5	84552.1	84725.5	84264.4	84708	84357.6	85015.1	84802
0.172778	3.09545		4.2816	84703.7	84949.1	84174.4	84652.7	85099.8	84469.8	85095.9	84611	84879.2	84381.6	85128.6	84109	84913.6	85287.4	84669.7	84905.6	84205.8	84711.4	84014.7	84861.3	84414.4	84880	85068.6	84686.9	85100.8	84421.9	84787.3	83760.5	84663	85469.5	84502.8	85691.5	84912.9	84925.7	84551.7	85109.9	84682.3	85383.7	85921.5	84687.6	85373.8	84675.7	85411.7	84882.2	85074.4	85070
0.173056	3.09541		4.2876	83967.1	84409.4	83550.5	84007.8	84448.2	83814.5	84555.1	83742.5	84378.3	83784.9	83981	83584.4	84163.7	84640.6	83631.1	84372.6	83922.3	84331.4	83886	84010	83861.3	83794.4	84537.2	83886.2	84352.9	83791.7	84302.5	83273.6	83960.4	84651	84134.8	84922.4	83657.4	84393.8	83747.7	84125.2	83718.5	84379.4	84659.1	84229.3	84736.9	83653	84717.2	83992.8	84303.6	84303.5
0.173333	3.09535		4.2936	85140.6	85313.8	84791	85174.9	86194.1	85376.5	85824.7	85297.3	85696.1	84893.2	85819.5	84769	84923.1	86122.5	85403.7	85972.1	84998.7	85424	85053.3	85195.1	85179.3	85089.9	85939.3	85072.4	85543.8	85039.5	85820.8	84915.7	85459.3	86005.9	85238.9	85763.3	84997.4	85624.3	84829.3	85553.5	85092.5	85196.4	85875.5	85391.2	85707.8	84906.2	85631.3	85055.5	86255	85520.2
0.173611	3.09547		4.2996	85638.3	85710.7	85112.1	85912.4	86574.1	85763.1	86416.8	85487.3	85919.2	85151.5	85823.6	85033.9	85575.1	86394.4	85524.7	86159	85484	85996.4	85095.6	85655.4	85797.2	85797.3	85876.4	85530.8	85672.9	85386.7	85821.7	84974.1	85814.3	86258.3	85393.2	86142.2	85483.2	85971.3	85279.9	85667.6	85295	85703.5	86348.8	85576.8	85918.9	85500.2	85991	85453.2	85961.9	85786.7
0.173889	3.09543		4.3056	85588.5	86034.3	85445.7	85405.1	86718	85767.1	86222.4	85559.5	85799.1	85182.9	85909.4	85023	85755.7	86401.4	85559.9	86057.8	85255.7	85724.7	85250.8	85557.6	85767.3	85605.3	86049.9	85266.1	85708.3	85220.5	86073.6	85190.9	85869.4	86460.8	85945.2	86455.7	85818.4	85614.1	85265.9	85815.9	85266.1	85708.7	86586.1	86072.3	86152	85335.2	85897.6	85410.5	86151	86064.1
0.174167	3.09535		4.3116	85465.3	85906.2	85408.8	85389.9	86145.3	85318.4	86239.2	85602.6	85739.8	85220.2	85404.6	85160.6	85402.7	85991.4	85146.7	86126.8	84824.4	85723.7	85077.3	85861.6	85310.3	85473.8	86004.9	85532.6	85629.1	85061.6	86024.4	84741.2	85577.2	86147.3	85425.9	86131.7	85551.4	85626.5	85269.5	85715.3	84972.4	85320	86307	85705	86191.3	85504.8	86021.5	85340	85993.9	86142.5
0.174444	3.09533		4.3176	85422.1	85773.4	85259.8	85718.6	86116.7	85446.5	86067.5	85302	85844	85039.2	85706.1	85114.9	85659.1	86023.6	85539.1	86178.2	85097.9	85894.6	85154.4	85716.8	85543.7	85364.7	85743.4	85191	85983.4	84887.1	85733.4	85119.2	85339.6	86323.6	85607	85845.9	85211.5	85888.3	85332.3	86011	85189.7	85803.4	86532.1	85612.5	86097.9	85464	86163.8	85319	86481.8	86190.1
0.174722	3.09537		4.3236	85982.6	86397.2	85472.7	86353.2	86774.7	86381.8	86550.8	86038.7	86855.1	85988.7	86546.1	85497	85974.1	86797.4	86262.8	86555.9	85861.4	86373	85771.1	86211.7	86174.6	86068.2	86631.1	86094.5	86188.4	86203.7	85935.4	85483.2	85982.6	86814	85920.7	86268.8	85938.1	86507.3	85789.4	86159.5	85576.3	86366.4	87155.7	85982.3	86672.6	85875	86239.3	85621.8	86521.8	86826.8
0.175	3.09543		4.3296	85977.8	86312.1	85332.4	86153.4	86609.7	85928.8	86691.9	86012.6	86046.5	85593.1	85799.6	85799.8	85977.3	86652	86276.3	86822.3	85644.2	86175	85864.2	86155.9	85915.6	86204.3	86920.7	86065.6	86426	86087.6	86654.2	85444.2	86151.5	86651.4	85492.3	86431.2	85810.5	86361.3	86013.6	86552	85297.8	86109.4	86781	86480	86769.2	85984.2	86626.6	85615.7	86649.3	86584.3
0.175278	3.09539		4.3356	85548.4	86271.4	85273.6	85650	86635.2	85746.4	86219.2	85323.2	86084.4	85540.4	85850.1	85266.2	85813.8	86536.5	85900.9	86388.8	85353.3	86538.5	85674.3	85946.9	85904.1	86118.8	86684	85641.7	86286.2	85711	85943.6	85376.6	86068.8	86487.4	85748.8	86685.3	85719.6	86030	85514.9	86329.3	85429.3	85623.6	86723.4	85902.8	86137.2	85930.9	86242.1	85447.2	86316.2	86305.3
0.175556	3.09541		4.3416	85728.9	86216.3	85194.6	85663	86400.4	85805.5	86683.2	85317.3	86051.8	85576.8	86335.8	85309.7	85785	86370.1	85685.9	86358.8	85796.1	86070.3	85266.7	85818.4	85464.1	85492.5	86334	85446.1	86186.9	85447	86070	85354.7	85936.4	86400.8	85496.8	86228.4	85858.4	86092.5	85385	86215.6	85254.8	86299.8	86714	85944.2	86633.5	85558.6	86481.5	85813.9	86515.9	86295.9
0.175833	3.09545		4.3476	87091.3	87557.9	86870.7	87146.5	88032.3	87633.3	87820.5	87442.5	87863.9	87022.2	87000.3	86707.1	87076.6	87844	87117.8	87701.7	86967	87673.2	86893.1	87534	87191.9	86729.8	88168.9	87065.4	87395.7	86995.3	87382	86699	87365.6	88388.1	87404.4	87717.3	86902.5	87607.2	87312.6	87741.7	87115.1	87703.5	87946.1	87183.3	88208.6	87052.6	87862.7	87108.6	87854.4	88115.7
0.176111	3.09539		4.3536	87318.2	87359	86990.2	87297	87756.3	87117.6	88010.8	87080.5	87552	86963.5	87834.9	86779.4	87799.3	88244.8	87445.6	87808	87059.8	87887.1	87111.3	87546.1	87507	87167.5	87701.2	87567.6	88109.7	87489.3	87707.2	86756.5	87262.6	87789.6	87390.6	87749.2	87130	87686.5	86827.9	87559.1	87047.6	87427.7	88210.3	87614.8	88167.3	87002.1	87650.1	87372.9	88174.2	87519.1
0.176389	3.09549		4.3596	87051.9	87383.1	86454.3	87342.3	88394.3	87522	87860.5	87197.8	87620.1	86540.2	87722.8	86846.8	87250.3	88030.3	86915.8	87690.9	86532.8	87262.7	86608.3	87468.3	87245.1	87274.7	87842.1	87156	87694.2	86800.3	87363.8	86373.5	87053.5	88071.1	87144	87845.2	86846.6	87478.3	86964.4	87268.1	86568.3	87400.2	87903.2	87270.1	87834.6	87069.2	87824.9	87105.7	87948.4	87593.2
0.176667	3.09532		4.3656	87418.4	87989.4	87110.1	87741.8	88104.7	87543.8	88012.5	87322.7	87604.2	86760.8	87517.8	86784	87444	87780.6	87070.1	87680.8	87565.6	87680.8	87044.4	87520.5	87193.2	87215.8	87718.6	87043.1	87743.5	87011.1	87537.7	87037.4	87617.4	87967.3	87424.2	87938.7	87116.6	88004.2	86949.7	87605.9	86774.1	87682.2	88235.1	87543.9	87819.7	86987.4	87612	87282	87738.9	88070.9
0.176944	3.09535		4.3716	88587.6	88577.4	88159.6	88311.7	89212.6	88618.4	88950.2	88675	88957.8	88307.2	88768.5	88290.1	89075	89376.1	88515.2	89383.5	88483.3	88972.1	88043.2	88799	88350.3	88900.4	89078.7	88405.1	89227.3	88283.5	89321.5	88046.5	88694.3	89443.7	88571	89175.8	88527.6	88866.5	88252.2	88948.3	88280.3	88816.7	89706.3	88907.6	89463.2	88823	89135.3	88139.2	88872.6	89091.1
0.177222	3.09543		4.3776	89470.5	89477.5	88597.2	88867.3	89822.7	88698.4	89612.4	89304.1	89794.4	88966.4	88924.5	88477.6	88981.8	90024.3	89048.1	89402.6	88551.2	89600.7	88818.6	89249.4	89279.7	89452.7	89550.5	88922.6	89298.6	88679.1	89471.2	88465	89188.2	89872.1	89142.3	89766.5	88543.6	89419.5	88401.3	89049.3	88838.3	89370.6	89807.8	89115.6	89616.8	89252.6	89126	89020.5	89564.1	89801
0.1775	3.09543		4.3836	88293.9	88942.5	88380.1	88495.1	89036.6	88759.3	89279.4	88781	89444.8	88248.3	88848.2	88522.3	88751.1	89189.2	88821.7	89339.5	88291.4	89122.8	88494.8	88978.4	89135.7	88921.4	89105	88553.5	89351.8	88354.7	89000.4	87930	88704.4	89423.3	88757.9	89144	88501.7	89021	88110.5	88917.3	88089.2	88617.5	89437.9	88698.8	88989	88760.7	89100.5	88840.1	89336.7	89203
0.177778	3.0953		4.3896	88573.6	89408.9	88661.3	88730.3	89481.7	88829.4	89427	88821.6	89385.7	88263	89288.3	88551.2	88999.1	89615.6	89156.9	89454.3	88387.5	89348.2	88449.2	89394.6	88954.4	89042.2	89875.2	89027.2	89456	88874	89544	88471.5	89153.5	89669.6	89388.1	89855.7	89025.4	89273	88807.6	89281.9	88660.9	89071.1	90063.2	88944.9	89751.3	88975.4	89699.1	89176.4	89820.5	89887.9
0.178056	3.09537		4.3956	89260.9	89872	89142.9	89574.7	90543.8	89210.9	89602.7	89442.8	89936.1	89076.4	89664.5	89260	89381.9	90096.4	89586.8	90237.9	88999.2	89692.1	89731	89462.8	89481.6	89351.7	89851.3	89099.3	90105.4	89281.5	89788.9	88710	89764.8	90581	89387.2	90326.9	89398.4	89994.6	89227.1	89772.3	89028.5	89683.2	90639.4	89529.3	90395.2	89529.3	90179.3	89624.8	90193.8	90177.4
0.178333	3.09541		4.4016	89106.4	89531.9	89070.2	89863.7	89802.9	89399.4	90165	89163.1	89685.8	88974.6	89460.2	88559.6	89093.7	90154	89116.7	89701	88829.6	89326.4	88824.5	89168.3	89289.7	89243.2	89799.8	89530.1	89656.1	89071.2	89612.3	88910.7	89513.8	90011.6	88944	89605.5	89128.7	89713	88798.9	89507.5	88737.5	89179.4	90298.6	89164.9	90173.8	89076.5	89780.4	88931	89781.1	89535.2
0.178611	3.09532		4.4076	88958	89350.8	88607.5	89019.5	89806.1	88998.2	89356.9	89192.7	89735.2	88959.1	89397.4	88448.7	89307.8	90328	89015.5	89928	88827.2	89937.1	88734.1	88896.2	89099.2	89276.4	90022.5	89170.4	89417.5	88774	89079.5	88873.6	89166.8	90168.8	88980.4	90036.1	89486.1	89836.7	89379.4	89719.5	88987.3	89827.2	90647.1	89708	90018.2	89253.2	90023	89424.2	89854.5	89890.3
0.178889	3.09539		4.4136	88970.1	89286.2	88902.4	89128.5	90192.5	89225	90093.3	88927.2	89535	89021.3	89725	88674.6	89510.5	89637.7	88915.1	89427	88735.1	89335.9	88600.8	89406.2	88832	89279.5	89844	88863.6	89418.5	89097.7	89522.6	88593	89355.2	89988.2	89284	89579.6	89216.7	89562.2	89402.6	89616.3	89185.2	89112.9	90233.6	89295.4	89908	89413.1	89907.7	89166.8	89771.9	89926.2
0.179167	3.09545		4.4196	89072.6	89797.8	89140.7	89131.9	89651.1	89346.5	89808.1	89159	89785.9	88948.7	89944.5	88910.5	89605.3	90360.3	89071.9	89813.4	88745.5	89614.1	88943.9	89446.3	89141	89130.9	89936.6	89004.6	89974.8	88880.3	89544.9	88824.5	89329.8	90043.3	88939.3	89697.6	89343	89485.5	88950.3	89506.5	88948.5	89739.8	89956.3	89530.7	90080.5	89279.3	89776.4	89235.2	89602.1	89756.2
0.179444	3.09551		4.4256	90952.7	91343.3	90565.1	90731.9	91940.8	91122.6	91327.4	90677.7	91505.6	90313.2	91272.9	90378.1	90874.6	91557.2	90298.4	91336.9	90744.1	91186	90314.8	91171.6	90989.7	90639.6	91440.5	90586.7	91023.4	90364.7	91315.1	90421.3	91446.5	91563.8	90768	91057.1	90502.5	91591.9	90525.2	90799.9	90515.2	91162.1	91531.9	90888.2	91429.8	90597.5	91667	90755.8	91828.2	91436.6
0.179722	3.09543		4.4316	89915	90569.6	89975.1	89918.1	90697.7	90130.4	90475.5	90007.4	90492.8	90047.3	90269.7	89683.4	90346.7	90862.1	89951.4	90603.2	89706.1	90612.3	89439.1	90350.4	89633.8	90118.1	90597.6	90062.5	90486.7	90105.5	90414.4	89568.4	90302.9	90664.2	89877.1	90674	89894.6	90470.7	89778.2	90202.2	89632.9	90444.8	91320.6	90381.1	90707.3	90057.9	90569.8	90116.5	90547.9	90540.9
0.18	3.09547		4.4376	91137.5	91585.3	90857.3	91384.4	91946.2	91312.2	92178.5	90972.9	91703.2	91157.3	91605.1	90669.5	91784.1	91900.2	91050.5	91540.1	91251.6	92019.3	90850.8	91346.4	91355.9	91341.4	91465.7	91416.1	92006.8	91051.7	91572.2	90402	91370.8	92066.4	91536.9	91644.9	91250.6	92073.7	91081.6	91341.6	90680.6	91556.6	92475.1	91829.8	92002.7	90941.9	92043.2	91176.6	91599.4	92050.8
0.180278	3.0953		4.4436	90227	90698.3	90088.2	90556.3	91124.6	90301.4	91239.8	90186.7	90969.6	89786.1	90989.5	89845	90796.7	90949.4	90105.6	90743.2	89786	90543.4	90108.4	90608.8	90367.6	90220.6	90682.2	90175.9	90730.7	90017.5	90489.6	89692.3	90390.2	91656.3	90564.7	91066.4	90310.5	91084.2	90168.8	90728.6	89797.3	90566.8	91088.7	90437.7	91215.6	90208	90834.8	90409.7	91013.6	90935.4
0.180556	3.09543		4.4496	90349	91235.5	90312.2	90756.4	91672.6	90615	91468.7	90598.6	91206.2	90426.6	91274.1	90404.8	90710	91421.1	90800.7	91592.1	90125.4	90940.5	90206.2	91047.4	91054.3	90695.9	91512.6	90682.3	90972.2	90370.7	91222.9	90061.8	91114.6	91398.7	90759.8	91314.4	90799.9	91282.2	90523.6	91139.3	90280.4	91056.8	91491.2	90976.6	91269	90487.2	91579.4	90642.1	91115.6	91351.8
0.180833	3.09551		4.4556	90707.3	91296	90493.3	91111.7	91535.3	90815.6	91541.8	90519.1	91331.2	90461.8	91536.6	90636.3	91270.6	91456.3	91183.5	91475	90646.6	91668	90166.5	90902.6	90878.4	91015.2	91426.6	90813.3	91367.4	90501	91216.2	89993.1	91400.2	91723.5	90883.1	91550.6	90753.5	91037.2	90278.7	91351.7	90628.7	91255.5	91432.2	91002.1	91114.7	90448	91339.8	90683.5	91607	91467.9
0.181111	3.09535		4.4616	91987.1	92411.9	91669.5	91728.3	93226	91712.3	92707.5	91457.1	92130.1	91206.5	92482	91528.7	92147.7	92849.5	91997.3	92661.5	91940.7	92282.9	91241.6	92336.1	91775.4	91879.5	92609.8	91775.3	92555.7	91589.5	92674.7	91426.2	92349.4	92734.9	91955.2	92733.5	91784.3	92069.2	91500.5	92154	91144.8	91566.7	92905.1	92532.1	92911.7	91792.4	92593.8	91626.4	92066.6	92096.4
0.181389	3.09553		4.4676	90741.4	91476.6	90713.1	90961	91590.9	91105.2	91798.9	90741.2	91715.1	90903.3	91619	91019.9	91242.8	91934.8	91311.2	92404.8	91003.3	91132.1	90916.6	91573.6	91222.5	91385.1	91791.5	91184.5	91608.8	90552	91372.2	90639.5	91298.3	91394.2	90792.6	91748.8	91344.2	91436.5	90960.8	91230.2	91001.6	91168.3	91949.4	91080	91908.4	91142	91810.6	90786	91955.2	91919.8
0.181667	3.09553		4.4736	90975.6	91256.1	90875	91384.3	91762.4	91138.8	91972.9	90760	91829.3	90869.4	91826.7	90696	91066.2	92150.5	91231.3	91762.9	90727.5	91893.2	90715.2	91140.6	91407	91452.7	91891.7	90699.4	91473	91202.9	91522	90752.8	91286.5	91740.8	91126.1	91855.8	90932	91654	90881.1	91526.7	90673	91033.4	91932.9	91234.1	91969.9	90975.5	92115.6	91027.7	91948.1	91503.2
0.181944	3.09543		4.4796	90902.7	91347.3	90753.7	91164.7	92215.5	91299.3	91720	90942.7	91655.8	90529.1	90935.6	90678.6	91553.8	92090.9	91065.2	91994	90878.4	91866.4	90951.5	90957	90962.8	91018.6	91770.6	91000.1	91700	90822.1	91415	90505.2	91504.8	91730.9	91195.2	91489.6	90855.2	91626.8	90638.6	91423	90755	91294.7	91966.2	91324.2	91761.8	90952.3	92059.8	91483	91882.4	92012.2
0.182222	3.09535		4.4856	92382.6	93174.8	92431.7	92270	93536.9	92903.4	93454	93201.4	93213.8	92536.5	92802.6	92454.8	92639.9	93491	93100.9	93359.4	92809.2	93050.8	92180.1	93148.7	92945.8	92852.4	93654.8	92989.7	93598.5	92520.5	93334.4	92425.1	92889	93833.5	93570.5	93823.4	93462	93344.6	92873.2	93303.6	92043.4	93477.1	93878.2	93217.6	93582.9	92633.6	93937.2	92728.5	93240.3	93704.2
0.1825	3.09535		4.4916	92147.6	92947.9	92243	92304.3	93787.8	92301.2	93333.2	92526.9	92993.5	92358.8	92858.2	92033.3	92867.7	93589.4	92743.8	93476.2	92458.9	92850.3	92471.2	92896.2	92791.2	92473.1	93232.2	92434.6	92566.9	92133.3	92898.2	91809.3	92691.6	93351.1	92693.9	93264.3	92513.6	92992.5	92492.5	92805.8	92041.4	92783	93560.7	92491.8	93351.8	92796.9	93036.8	92498.6	93065.8	93076
0.182778	3.09545		4.4976	92597.5	92764.1	91990.8	92636.5	93422.1	92894.2	92911.9	92399.9	92943.8	92175	92822.3	91980.4	93065	93076.5	92443.9	93427.9	92685	93160.4	92275.8	93131.2	92419.2	92987.1	93170.4	92675.9	93589.8	92763.8	93163.3	91977.6	93421.5	93736	93249.6	93246.8	92826.8	93414.8	92278.7	92893.8	92457.7	93340.5	93728.8	92904.5	92971.9	92268.9	93034	92673.2	93737.2	93386.6
0.183056	3.09537		4.5036	92392.9	92879.5	91941	92511.5	93111.6	92354.2	92906.2	92477.2	92716.3	91648.1	92818.4	91721.7	92289.5	93191.3	92369.9	93095.2	91962.4	92809.4	92324.6	92577.1	92415.3	92318.5	92806.9	92309.5	93013.3	92275.4	92579.6	91780.1	92793.5	93496.8	92678.1	93092.5	92245	93045.6	92252.4	92598	91637.4	92649.7	93675.2	92779.5	93214.1	92284.3	92945.1	92761.2	93082.3	92944.6
0.183333	3.09532		4.5096	93004.3	93646.4	92669.9	93042	94061.4	93416	93802.6	93066.8	93674.6	93043	93707.6	92877.7	93500.8	94125.3	93467.4	93773	92859.3	93410.1	92587.7	93500.3	93277.3	93212.6	93990.2	92874.1	93776.7	93154.5	93536.9	92731.1	93473.8	94145.3	93158.9	93784.5	93091.4	93552.3	93039.2	93373.5	92726.6	93270.6	93987.6	93355.4	93916.5	93099.1	93770.1	93111.2	93755.7	93746.6
0.183611	3.09543		4.5156	92004.4	92451	92211.6	92303.8	93202.9	92516.8	92825.3	92075.5	93035.3	91883.6	92483.7	92008.7	92690.8	93203	92646.6	92937.5	92467	92772.7	91890.3	92842.6	92615.4	92564.6	93023.4	92426.6	93108	92118.8	92939.9	91633.9	92654.3	93230.2	92532.9	93168.2	92211.6	92889.7	91705.8	92511.7	92201.5	92506.2	93113	92625.4	92836	92608.6	92974.7	92119.3	92739	92684
0.183889	3.09539		4.5216	92875.6	93117.7	92287.7	92874.1	93801.7	92774.6	93599.6	92612.1	93232	92494.7	93162.3	92195.7	92654.9	93529.9	92524.2	93457.9	92684.6	93263	92401.8	93178.9	92939.9	92761.1	93365.3	92936.8	93297.2	92745.4	93199.5	92408.6	93181.5	93723.5	93127	93582.1	92716.9	92877.3	92374.1	93293.7	92304.9	93360.5	93809.8	93059.7	93450.4	93191.9	93512.2	92891	93299.7	93444.8
0.184167	3.09549		4.5276	92765.5	92997.5	91835.1	92601.4	93572.3	93122.2	93381.5	92995.4	93514.4	92338.3	93459.1	92933.7	93398.9	93837.2	93269.9	93638.6	92641.3	92987.1	92703.9	93383.9	93088.6	93128.6	93579.5	93015.5	93550.5	92632.9	93193.4	92356.2	92964.2	93766.2	93276.1	93397.4	92563.1	93349.5	92463.5	93539	92120.9	93268.5	93563.8	93492.9	93598.1	92796.7	93859.7	92934.4	93707.8	93310.8
0.184444	3.09539		4.5336	94059.7	94308.1	93604.8	94401	95221.3	93963.7	94412.2	93827.4	94380.9	93634.6	94996.7	93447.3	94102.5	94499.7	93790.8	95128.1	93971.6	94272.1	93727.2	94334.4	93569.6	93935.9	95021	93894.1	94070.4	93889.1	94359.4	93018.8	94110.7	94917.5	94033.5	94513.6	93985.5	94384.4	93870.2	94442.6	93650.1	94242.9	95285.5	94265.7	95226.3	93779.3	94709.8	94021	94507.3	94669
0.184722	3.09539		4.5396	93181.1	93909.4	92766.9	93186.9	94138.4	93357.1	94132.8	93189.9	93956.6	92889.7	93413.2	93241.5	93786.4	94342.4	93439	94062.3	93167.2	93815.2	93183.3	93512.4	93482.8	93517.9	93841.7	93512	94085.9	93205.2	94039.5	93001.3	94032.5	94603.5	93421.5	93987.8	93325.1	93683.9	93067.6	93828.7	93316	93824.3	94351.4	93797.4	94066.6	93544.7	93917.5	93359.2	94181.4	94223.4
0.185	3.09537		4.5456	93584.5	93764	93215.6	93846	94149.9	93764.1	94134.2	93260.9	94060.3	92951.4	93680.4	92843.8	93714.2	94536	93319.3	93774.2	93432	94104.5	93061.4	93794.5	93570.4	94119.1	93859.2	93435.8	93990.1	93505.5	94068.9	92819.7	93884.3	94455.1	93744.7	94675.8	93463.4	93941.3	93147.8	94153.5	93537.8	93900.8	95172.8	93803.4	94332.1	93628.2	94517.6	93663.8	94775.7	94265.2
0.185278	3.09539		4.5516	93496.2	93950.6	93509.6	93622.5	94454	93667.1	94430.9	93478.7	94116.3	93112.8	94253.1	93648.6	93849.7	94595.5	93914.8	94681.3	93578.1	94081.2	93152.9	93836.8	93594.8	94069.6	94582.4	93467.7	94471.1	93344.8	94024.2	93141.9	94426.6	94237.9	93767.3	94434	93511.5	93916.7	93729.7	93881.9	93474	93794.5	94359.7	93703	94402.4	93556.1	94309	93737.5	94431.4	94372
0.185556	3.09532		4.5576	94607.5	95534.4	94125.6	95036.7	95352.5	94446.3	95136.5	94611.5	95028.3	94431.6	94518.1	94168.2	94793.6	95456.8	94410	95410.3	94473.7	95135.9	94349.4	95146.2	94714.9	94486.9	95148.1	94421	94791.8	94202	94849.9	93621.3	94497.2	95383	94091.1	95243.5	94473.2	95442.2	94381.3	95075.6	93808	94612.2	95664.2	94894	95240.2	94306.4	95090.2	94242	95207.4	95216.6
0.185833	3.09549		4.5636	94190.5	94616.8	93806.5	94642.5	95365.2	94345.2	95040.3	94274.8	94955.3	94165.4	94432.3	93941.5	94762.1	95181.2	94668.8	95106.9	94121	94708.8	94138.2	94926.5	94758.9	94738.2	95187.6	94571.9	95493	94224.9	95240.3	94206.5	94880	95688.7	94892.6	95294.3	94715.8	95054.1	94267.5	94764.7	94383.6	94777.9	95591.7	94972.5	95248.4	94652.4	95744.7	94832.4	95160.6	95237.2
0.186111	3.09535		4.5696	95127.5	95348.4	94870.1	95215.7	96157.7	95340.2	95468.6	94984.7	95727.5	94948.9	95331.4	94564.3	95352.4	95760	94873.5	95866.1	94741.6	95211.1	94829.1	95428.5	95467.2	95010.4	95982.2	95007.1	95756.2	95239.2	95573.1	94745.4	95555.7	96076.5	95342.3	96111.4	94751.7	95641.4	94825.6	95624.1	94871.8	95318.1	95942.9	94944	96219	95124	95649.8	95076.7	95968	95794.4
0.186389	3.09539		4.5756	94974.2	95464.7	94787.2	95249.8	95698.2	95157.7	95715.1	94960.5	95686	94778.4	95273.6	94554.7	95287.7	96408	95537.9	95695	95111.7	95604.9	95060	95463.1	95129.1	95360.8	95933.2	94783	96077.8	95513.5	96001.8	95129.6	95399.8	96028.4	95540.9	95931.7	95477.9	95959.2	94573.9	95968.7	94844.4	95768.7	96163.8	95495.2	96023	94988.4	95940.5	95192.6	95843.1	95718
0.186667	3.09539		4.5816	94970	95464.7	94648.2	94809.6	95920.6	95191.7	95831.5	94652.4	95441.7	94565.1	95052.7	94392.6	95369.9	95862.9	94892.9	95789.4	95014.4	95368.8	94651.1	95029.2	94885.7	95161.8	95887.9	95042	95539.8	94713.7	95191.3	94160.7	94950	95776.4	94954.6	96104.6	94961.5	95159.5	94770.7	95284.7	94895.1	94789.4	95803	95022.5	95816.8	94935.9	95405.1	95068.4	95678.5	95762.3
0.186944	3.09543		4.5876	94693.9	95044.6	94462.3	94751.3	95264.7	95009.9	95326	94531.2	95419.5	94497.6	95045	94052.8	94943.2	95039.8	95214.7	95442.3	94568.8	95373.7	94634.4	95212.6	94451.2	95024.9	95381.8	94578.5	95045.3	94207.1	94826.3	94231.7	95090	95478.4	94359.7	95399	94580.3	95005.2	94746.3	94569.4	94159.8	94695.6	95489	94934.6	95079.7	94811.4	95356.9	94904.9	95556.7	95340.8
0.187222	3.09553		4.5936	94982.3	95483.5	95032.4	95513.6	95940.2	95023.4	95577.3	95285.2	95727.5	94722.5	95557	94934.4	95205.7	96240.5	95317.6	95852.1	95300.4	95719.4	95053	95422.7	95554.8	95108.8	95794.7	94882.3	95622.9	95002.4	95314.7	94504.5	95360.1	95841.4	95507.4	96114.9	95132.7	95431.6	95026.7	95244.3	95113.3	95279.7	96329.8	95502.3	95800.6	95145.1	95886.8	95147.8	95672	95631.2
0.1875	3.09543		4.5996	97343.9	97403.7	96454.6	97217.2	97489.7	97212.6	98089.3	97041.1	97356.5	96585.9	97203.4	96315	97276.2	97950.2	97249.2	98132.8	96109.1	97372.3	96790.6	97348.9	97316.3	96803.5	97962.3	96859.7	97787.4	96735	97360.6	96579.9	97021.7	98014.7	97461	97923.2	97360	97626.4	96807.4	97217.9	96017	97555.3	98090	97651.4	97873.9	96904	97894.6	97374.2	97954.5	97365.1
0.187778	3.09543		4.6056	96501.4	97120.6	96247.8	96538.8	97445.8	96968.7	97150.3	96776.3	97403.9	96531.7	97190	96106.8	97047.8	97727.3	96919.1	97545.2	96519.2	97379.9	96724.9	97231.8	96895.2	97335	97882	97171.3	97510.8	97191.8	97511.1	96293.6	97423.8	98305	97180.1	97586.1	97012	97650	96851.2	97539.9	96288.7	97263.6	98001.8	96951.6	98134	96871.8	97705.9	96888.9	98067.2	97396.7
0.188056	3.09537		4.6116	95243.1	95508.7	94710.9	94878.9	96332	95466.8	96189.1	95476	95730.5	94898	95394.9	94563.2	95272.5	95854.6	95418.3	96018.6	95293.7	95438.6	94904.6	95512.9	95585.2	95601.9	96603.3	95416.7	96266.8	95018.7	95734.2	94091.3	95507.7	96734.4	95380.2	95902.4	95769.9	96274.8	95216.1	95979	94874.1	95314.5	96725.5	95410	96098.3	95373.6	96166	95241	96334.7	95857.7
0.188333	3.09537		4.6176	94956.5	95962.8	94991.5	95622	96361.2	95834.9	95909.7	95661.8	96292	95239.8	95837	94526.1	95617	95980.7	95429	96504.2	95447.9	96311.8	95097.6	96095.1	95492	95901.5	96381.2	95251.3	96119.9	95594.2	96568.9	95396.5	95600	96577	95446.1	96172.2	95429.8	96143.5	95497.8	96202	95173.3	95994.4	96788.6	95543.6	96570.8	95437.2	96013.4	95740.4	96452.5	96589.3
0.188611	3.09537		4.6236	96663.9	97262.8	96495.6	96987	97659.6	96920.5	97405.5	96552.3	97672.2	96272.5	96944	96342.3	96974.3	97824.6	96940	97780.3	96484	97260.3	96743.2	97025.5	97093.8	97229	97805	96905.9	97780.3	96606.1	97575.3	96339.2	97082.4	98071.9	97391.8	97754.3	97057.2	97352.1	96639.1	97204.8	96386.3	97134.6	98069.9	97068	97605.4	96947.3	97410.7	96770.7	97483.9	97528
0.188889	3.09539		4.6296	97261.5	97779.9	97006.9	97243.7	98277.4	97353.9	97821.6	97199.3	97590.3	96942.4	97745	97131.1	97216.3	98331.5	97506.6	97749.9	97310.4	97912.6	97205.6	97701.4	97713.8	97348.4	98471.7	97493.2	97850.8	97485.4	98047.2	96555.3	97812	98284.3	97719.6	98401	97366	98061.3	97280.1	97610.7	97259.1	97808.9	98353.6	97653.9	98638	97418.7	98167.9	97637.1	98343.7	98128.2
0.189167	3.09541		4.6356	97921.8	98378.1	97820.4	98157.1	98545.9	98156.1	98782.4	98065.4	98332.3	97769.7	98521.6	97639.3	98461.7	98894.4	98156.7	98971.9	98011.7	98876	97947.4	98385.1	98180.8	98238.8	99009.9	98206.6	99024.9	97630	98648.2	97260.1	98281.9	99075	98176.7	99171.5	98024.9	98611.2	97789.5	98111.2	97815.6	98223	99277.1	98387.5	98895.2	98429.3	99202.6	98617.9	98792.7	98698.9
0.189444	3.09543		4.6416	96565.4	97361.7	96023.4	96613.1	97860.3	96217.5	97261.4	96556.7	97565.1	96117.4	96834.8	96719	96574.1	97626.9	97090.8	97908.6	96788.6	97417.1	96403.6	97196.7	97173.4	96954.5	97692.5	96809.2	97556.5	96778.7	97360.3	96267.2	97027.7	97545.3	96844.4	97885.1	96728.7	96931.3	96864	97051	96728.6	97049	97877.9	97405.7	97619.6	96957.5	97665	96541	97071.3	96961.6
0.189722	3.09541		4.6476	96717.9	97122	96381.8	96944.4	97667.8	97030.9	97650.4	96872.4	97642.1	96312.9	97586.9	96468.9	96954.6	97481.4	96836.1	97866.8	96497.8	97383.1	96405.7	97315.5	97183.6	96685.4	97852.9	97040.7	97501.4	96777.3	97235.4	96597.1	97294.7	98183.3	97121.8	97744.6	97436.4	97525.8	96913.8	97374.9	96702.1	97404.6	98331	97165	98194.8	97096.8	97994.9	96946.1	97456.3	97628.9
0.19	3.0953		4.6536	97943.8	98525.1	97658.7	98005.5	99046.6	98065.5	98602	97973.6	98668.1	97729	98439.1	97485.1	98326.5	98820.8	98191.4	98759.8	97702.9	98508.8	97789.1	98588	98621.3	98830.5	98712.4	98237.2	98916.1	97942.4	98568.1	97586	98488	99246.5	98010.6	99167.6	98088.4	98838.5	98171.2	98698.9	97843.8	98744.1	98919.8	98730.4	98704.2	98297.5	99074	98328.2	98878.4	99038.9
0.190278	3.09528		4.6596	98405.4	99055	98111.1	98381.8	99314.4	98955.6	99289.3	98526.8	99268.1	98379.4	98442.4	98274.4	98676.4	99477.2	98240.7	99379.8	98235.2	99443.5	98163.1	99096.6	98903.3	98732.7	99536.8	98257.8	98912.8	98299.8	99182.3	97787.2	98933	99551.2	98749.4	99132.1	98670.8	99749.5	98080.6	99216.1	98525.4	98756.6	100025	98861.1	99881.8	98771.5	99142.9	98438.5	99367.6	99425.9
0.190556	3.09532		4.6656	98798.2	99222.2	98434.2	98635.4	99552.2	99028.3	99491.3	98805.6	99213.1	98368.9	99286.7	98308.1	99146.7	99867.4	99145.7	99623.7	98234.1	99391.1	98368.3	98860.4	99034	99020.8	99884.5	99030.3	99521.4	98716.5	99120.3	98204.1	98902.7	99637.9	99007.7	99489.7	98709	99452.1	98689.2	99337	98794.3	99462.1	100125	99329.1	99723.3	99118.4	99837.5	98856	99516.7	99450.3
0.190833	3.09547		4.6716	97587.4	98498.4	97526.3	98097.7	99228.2	98125.2	98871.8	97996.2	99038.4	97847.7	97988.1	97805.3	98455	99369.6	97978.6	98943.8	98135.9	99021.5	98085.6	98472.9	98745.1	98345.4	98746.1	98170.5	98748.6	98301.7	98708.8	97693.6	99032.3	99077.6	98455.2	99263.3	98384.4	98964.3	97911	98517	97929.5	98852	99244.3	98836.6	99134.8	98363.4	99544.7	98591.8	98974.4	99144.5
0.191111	3.09545		4.6776	98164.4	98681.9	97914.5	98112.4	99341.3	98653.3	98999.7	98153.4	99326.1	98336.7	98745.2	97622.3	98515.8	99526.4	98773.8	99353.4	98169.5	99082.7	98015.8	98895.5	98499	98867	99295.3	98456.3	98915.2	98623.2	98973.3	98444.9	98867.6	99669.2	98797.1	99179.2	98765	99271.9	98120.2	98913.3	98086	98898.9	99829.4	99170.2	99733.1	99008.8	99320.8	98793.1	99823.9	99386.4
0.191389	3.09545		4.6836	98326.8	98961.3	98088.2	98532.7	99617.1	98509.8	98980.6	98338.1	99252.1	98026.9	99018.8	97994.8	98553.6	99133.7	98730.9	99236.6	98313.5	98987.4	98334.4	98915.3	98608.1	99055.5	99284.8	98544.4	99308.4	98419.4	98924.7	97943.5	98792.9	99627.1	98815.8	99520.4	98750.4	99061.7	98439.1	98935	98461.4	99000.1	100037	98770.7	99600	98693.4	99716.8	98751.3	99358	99184.8
0.191667	3.09541		4.6896	98736.6	99088.2	98019.6	98445.3	99623.1	98778.7	99325.8	98912.8	99543	98551.3	98985.7	98219.2	98797.6	99574.4	98537.9	99332.3	98357	99127.4	98643.2	99206.5	99171	99201.2	100112	98989.9	99835	98809.2	99186.4	98224	99604.9	100019	99091	99835.7	99007.9	99347.7	99167.4	99359.9	98570.8	99534.4	99993.6	99266.3	99693.2	98916.9	99401.2	99307.6	99602.6	99323.8
0.191944	3.09532		4.6956	99062.5	99456	98842.6	99205.5	100243	99130.8	99960.9	98905.5	99812.1	99019.4	99873.8	98849.2	99795.5	99790.7	99408	99954.7	98743.8	99699.6	99237.8	99853.4	99641.2	99568.7	100439	99469.1	100042	99199.4	99723	98916.7	99986.1	100711	99765.1	100271	99505.9	100044	99307.4	100218	99792.7	99606.5	100597	99705.4	100335	99407.4	99983.1	99740.2	100198	99978.8
0.192222	3.09539		4.7016	100593	101774	100753	100919	102092	100950	102046	100857	101397	100547	101297	100403	101397	102134	100924	101502	101062	101327	100836	101476	101437	101057	101990	101166	101807	101272	101269	100244	101169	102327	101361	102094	101068	101588	100912	101267	101122	101282	102443	101466	102163	100956	101701	101309	102503	101958
0.1925	3.09533		4.7076	99570.4	100249	98765.6	99837.7	100580	99677.3	100788	99616.2	100061	99624.3	99886.5	99202.2	100143	101018	99857.4	100829	99874.9	100486	99580.3	100347	99957	99935.1	100672	100186	100617	100413	100295	99481.6	100376	101091	99828.7	101091	99935	100921	100168	100502	99786	100611	101047	100515	101359	100356	101071	100389	101004	100897
0.192778	3.09539		4.7136	100574	101243	100599	100740	101662	100665	101498	100858	101365	100406	101144	100071	100790	101320	100865	101411	100502	101529	100205	101126	101109	101178	101488	100859	101402	100442	101459	100374	101053	102262	100881	101751	101143	101209	100772	101347	100683	101438	102437	101083	101953	101187	101480	101077	102135	101733
0.193056	3.09545		4.7196	100037	100434	99705	100392	100698	100460	100847	99959.7	100963	100101	101212	100014	100897	101499	100595	101230	100282	101114	100123	100636	99938.4	100461	101247	100217	101111	100022	100971	99756.2	100786	101596	100794	101605	100303	101328	100271	100914	100469	101128	101806	100980	102046	100799	101524	100578	102110	101355
0.193333	3.09541		4.7256	101030	101827	101003	101487	102598	101780	102216	101284	102234	101351	101945	101150	101586	102150	101800	102374	101159	101940	101461	101921	101551	101590	102366	101594	102599	101351	102062	100961	101970	102696	102073	102664	101765	102888	101662	102154	101124	102191	102897	101932	102515	101577	102473	101925	102513	101973
0.193611	3.09533		4.7316	100415	101459	100637	100924	102190	100921	101394	100899	101227	100257	100800	100677	101279	101804	101052	101752	100812	101415	100425	101663	100931	101573	102054	101196	101768	100984	101375	100726	101572	102389	101130	101791	100865	101967	101482	101989	100864	101690	102489	101697	102307	101369	102138	101084	102171	101787
0.193889	3.09549		4.7376	101484	101340	100455	101276	102145	100637	102137	101155	101588	100808	101615	100729	101720	101908	101253	102244	101154	101593	101357	101286	101538	101480	101889	101558	102555	101437	102282	101156	101987	102851	101862	102789	102096	102353	102279	102481	101340	102379	103308	102285	102758	102288	103202	102335	103191	102679
0.194167	3.09545		4.7436	101092	102143	101210	101240	101905	101598	102097	101328	101746	101381	101895	101170	101728	102703	101575	102295	101470	102354	101381	102013	102353	102109	102378	101998	102413	101813	101981	101430	102322	102985	102147	102640	102008	102584	101680	102409	101560	102425	103204	102454	102943	102039	103014	102437	103005	103087
0.194444	3.09533		4.7496	100771	101038	100263	100949	101648	100983	101291	101041	101046	100436	101022	100806	101292	101980	101277	101927	101143	101591	101078	101350	101193	101765	102202	100984	101844	101172	102062	100980	101761	102430	101528	102355	101457	102019	101327	101785	101359	101781	102954	102087	102465	101971	102413	101821	102228	102503
0.194722	3.09532		4.7556	101944	102685	102691	103079	103450	102580	103144	102540	103220	102385	103041	102367	102375	103689	102882	103053	102609	103441	102323	103148	103160	103059	103881	102567	103475	102330	103373	102466	102925	104376	103116	104085	103343	103720	102883	103668	102942	103401	104515	103802	104206	103333	104161	103642	104459	104707
0.195	3.09535		4.7616	101922	102424	101708	102165	103082	102190	102818	101955	102956	101268	102783	101742	102456	103147	102848	103066	102270	102865	102334	103127	103058	102934	103188	102219	103428	102843	102962	101951	103324	104243	103240	103557	102988	103346	102581	103426	102662	103003	104549	103688	103901	103330	104061	103348	104211	104173
0.195278	3.09537		4.7676	103006	104015	102564	103491	104515	103076	103897	103621	103992	102846	104125	103074	103663	103988	103646	104412	102989	104234	103184	103726	103357	103587	104427	103799	104526	104029	104014	103328	104488	105332	103965	104991	103772	104339	103721	104536	103833	105012	105729	104558	105428	104430	105307	104398	105456	105259
0.195556	3.09537		4.7736	102972	103333	102957	103324	103838	103305	103919	103082	103925	102917	103749	102714	103693	104166	103217	104373	103152	104072	103205	103850	103793	103890	104302	103681	104455	103732	104357	103397	104383	104723	104334	104856	103892	105161	103793	104612	103814	104492	105508	104361	105238	104580	105553	104741	105320	105168
0.195833	3.09545		4.7796	102323	102828	101783	102217	103269	102729	103094	102718	103335	102269	102911	102107	102961	103631	102571	103611	102885	103288	102623	103289	103049	103029	103906	102980	104049	103024	103554	102431	103578	104298	103426	103950	103576	103687	103095	103778	103260	103911	104956	104176	104448	103699	104695	104067	104372	103944
0.196111	3.09543		4.7856	102336	103175	102046	102432	103321	102404	103111	102768	103443	102541	103249	102346	102981	103516	102743	103354	103189	103405	102573	103793	103087	103601	103702	103385	103811	103454	103916	102798	104169	104289	103958	104368	103729	104274	103332	104089	103594	103944	105263	104763	105229	104341	104798	104050	105016	104636
0.196389	3.0953		4.7916	104271	105484	103818	104536	105846	104593	105090	104862	105147	104401	105330	104545	105368	105668	104872	105714	104706	105794	104689	105227	105244	105441	106253	105664	105853	105298	105923	105263	106007	106455	106106	106426	105732	106255	105684	106726	105274	106453	107588	106423	107085	106561	106952	106418	106888	106842
0.196667	3.09537		4.7976	103526	104256	103486	104358	105282	104160	105361	104065	104756	104100	104916	104364	104961	105558	104819	105514	103890	104887	104398	105479	105060	105266	106094	105260	106211	104885	106105	105240	105637	106736	106026	106590	105737	106440	106029	106229	105755	106391	107061	106116	106808	106280	106722	106298	107094	106998
0.196944	3.09539		4.8036	105028	105603	104921	105526	106206	105433	106005	105374	106165	104981	105718	105081	105825	106154	105617	106569	105296	105856	105536	106282	106084	106487	107170	106049	106670	106499	107104	106081	106851	107615	106726	107794	106892	107534	106412	107476	106359	107681	108474	107700	108285	107762	107681	107330	108516	108418
0.197222	3.09532		4.8096	104176	105008	104027	104339	105627	104406	105151	104575	105092	104208	105418	104284	105011	106044	105151	105469	105013	105477	104904	105863	105433	105467	106314	105889	106817	105918	106540	105219	106454	107288	106314	107225	106518	107124	106233	106560	106187	106909	107818	106940	107628	106795	107245	107012	107499	107246
0.1975	3.09547		4.8156	104501	104825	103935	104435	105938	104780	105339	104712	105784	104788	105686	104741	105165	106070	105243	106098	104974	106092	105445	105950	105770	105578	106523	105765	106740	105925	106969	105322	106486	107492	106460	107309	106495	106930	106346	107291	106663	107149	108130	107370	107775	107328	108252	107420	107832	107750
0.197778	3.09537		4.8216	106033	106591	105919	106471	107174	106749	107266	106856	107091	106271	106988	106356	106768	107995	107337	107640	106889	108090	107290	107861	107570	107965	108285	107646	108601	107762	108885	107464	108862	109413	108836	109434	108649	109418	108964	109537	108745	109437	110313	108958	110591	109263	110193	109410	109982	109827
0.198056	3.09549		4.8276	106685	107344	106350	106975	107893	107229	107779	106953	108303	106719	107697	106754	107309	108470	107422	108647	107635	108478	107535	108197	108404	108442	109298	108309	109126	108265	109500	108333	109106	110067	109401	110088	109558	110270	109468	110185	109584	110332	111381	110706	111150	110372	111279	110489	111076	111232
0.198333	3.09551		4.8336	107174	107530	106677	106896	108186	107496	108435	107078	108099	107486	107999	107281	107984	109176	108280	109087	107546	109204	108230	109093	108868	109050	109843	109302	109421	109354	109839	108962	110138	110862	110267	110960	110053	111072	110299	110734	110173	110958	112060	111137	111439	110778	111864	111308	111977	111957
0.198611	3.09528		4.8396	106838	107354	106574	106821	107898	107583	107860	107065	108271	107068	108001	106871	107805	108527	108109	109054	107833	108928	108392	108963	108435	108839	109578	109215	109551	108993	109521	109252	110393	111407	110244	111068	110539	111134	110112	111092	110148	111315	112295	111254	112194	111430	112210	111089	111786	111855
0.198889	3.09547		4.8456	107348	108245	107073	108142	108682	108043	108439	107353	108694	107635	108423	107779	108381	109428	108290	109488	108469	109396	108642	109470	109263	109577	110656	109785	110003	109623	110615	110258	110798	112467	110903	112072	111606	111893	111610	112351	111500	112636	113733	112769	113305	112418	113338	112953	113477	113390
0.199167	3.09532		4.8516	106108	106396	105947	106633	107400	106566	107253	106556	107459	106458	107720	106811	107746	108456	107471	108433	107247	108486	107987	108751	108801	108567	109577	108701	109664	109092	110055	109406	110662	111272	110543	111453	110339	111397	110874	111626	110974	112209	112833	112490	113190	112133	113007	112318	113087	112565
0.199444	3.09545		4.8576	108349	109370	108139	108910	110102	109163	110140	109375	110138	109038	110234	109086	110079	111007	110076	111393	109830	111291	110650	111549	111756	111463	112833	112066	113094	112596	113186	112345	113557	114710	113707	115098	114406	114845	114352	115128	114886	115885	117006	116269	116488	115604	116708	115798	116567	116531
0.199722	3.0953		4.8636	108365	108702	108056	108881	109947	108829	109884	109133	109467	108978	110354	109015	110078	111175	110477	111241	110270	111736	110638	111759	111830	112277	113028	112338	113709	112687	114065	113047	114182	115194	114871	115962	115100	116211	114980	116144	115289	116538	117283	116715	117787	116827	117438	116815	117775	117323
0.2	3.09528		4.8696	110077	110738	109642	110456	111432	110574	111286	110577	111866	110671	111363	110747	111568	112643	112009	113037	112227	113071	112359	113269	113275	113476	114975	114040	115335	115341	116005	114916	116374	117520	117052	117727	117519	118447	117296	118527	118149	118888	120465	119569	120324	119368	120003	119095	120505	120109
0.200278	3.09539		4.8756	109908	111034	110017	110995	111341	111059	111870	111609	112161	111281	112552	111657	112253	113663	113126	114370	112952	114138	113664	114790	114916	115015	116390	115431	116700	116126	117591	116317	117932	119660	118714	119646	118832	120424	119439	120732	120009	121166	122713	122304	122881	121700	122420	121486	122426	122056
0.200556	3.09543		4.8816	111473	112275	111376	112364	113283	112495	113573	112914	113713	112550	113690	113021	114092	115097	113850	115373	114665	115804	114686	116287	117011	116871	118201	117128	118427	117811	119149	118797	120233	121479	121031	121955	121896	122680	121837	123107	122051	123743	125003	124340	124882	124241	125256	124498	125384	124591
0.200833	3.0952		4.8876	113117	113599	113058	113824	114964	114532	114947	114304	115638	114809	115567	115221	116035	117212	116695	117191	116743	118024	117672	118444	118675	119232	120245	120017	121559	121410	122571	122119	123221	124935	124334	125892	124935	126512	125556	127176	126880	127623	129182	128129	129082	128625	129160	128595	129108	128705
0.201111	3.09532		4.8936	114378	115373	114554	115345	116779	115999	117284	116254	117432	116331	117584	116630	117860	119156	118344	119767	118747	120417	120133	121720	121690	122399	123189	122814	125011	124326	125747	124573	126533	128371	128214	129453	128664	129799	129603	130697	129871	131874	132461	132085	133489	132593	133970	132678	133566	132751
0.201389	3.09535		4.8996	115462	115948	115510	116431	117782	117048	118175	117695	118538	117508	118790	118079	119402	120681	119844	121211	120221	121937	121485	122835	123054	124025	125082	125261	127245	126566	128363	128119	129567	131439	131137	132701	131785	133269	133186	134435	133900	135415	136495	136425	137051	135892	136937	135971	136574	136270
0.201667	3.09532		4.9056	116058	116826	115621	116560	117708	117623	118826	117772	119299	118245	119600	119139	120306	122099	121410	122578	121841	123401	123007	124496	125202	125916	127528	127611	128787	129077	130434	130086	132510	133534	133576	134958	134813	135922	135605	136522	136761	138036	139645	138620	139640	139074	139955	138702	139590	138957
0.201944	3.09509		4.9116	117264	117900	116225	117693	119419	119012	119485	119201	120439	119677	121142	120880	121996	123152	123195	124454	123560	125422	125320	126470	127444	128371	130067	130030	132254	131950	133048	133086	135293	137443	136930	138776	138265	139897	138836	140747	140225	141332	142532	142156	142911	141800	142748	142584	142612	142639
0.202222	3.09511		4.9176	121043	121595	120947	121476	123279	122571	123881	123480	124856	124542	125779	125380	127260	128593	128179	129905	128644	130971	131104	132326	133640	134742	136572	136582	138739	138795	140848	140332	142564	144240	144419	145930	145537	146611	146609	148030	147447	148800	150300	148968	150627	149544	150294	149295	150604	150149
0.2025	3.09503		4.9236	123018	122959	122893	123704	125412	125176	126058	125633	127451	126756	127949	128093	129848	131351	132043	132739	132224	133764	134040	136147	136734	137909	140263	140913	144472	142557	144919	144819	147259	149108	149104	150194	150161	153033	150603	152343	152074	153391	154441	154351	155022	153360	155188	154169	154886	154469
0.202778	3.09507		4.9296	126881	127626	126760	128205	129299	129648	130793	130708	131862	131736	133472	132998	135203	136769	136900	138352	138551	140547	140500	142419	143024	145000	147622	147667	150654	150392	152304	151876	154339	156266	156006	157675	156733	158855	156968	158884	158657	159438	160721	160054	161219	159767	161048	159707	161295	160431
0.203056	3.09501		4.9356	128263	128765	128130	129348	130952	130525	132454	132600	133590	133845	135260	135569	136977	139004	139413	140878	139844	142634	142918	145586	146370	148212	150709	151229	152818	153280	155617	155474	157555	158918	158658	160276	159195	160139	159506	161045	160294	161452	162976	161781	162553	162160	162770	161728	162858	162328
0.203333	3.09491		4.9416	132719	133191	132771	134257	136288	136129	137736	137338	139672	139051	141261	141134	142688	145401	144726	147357	146349	149339	150265	152175	153553	154784	156964	157570	160471	160227	162022	161428	163456	165830	164487	166162	165559	165967	165384	166123	165652	166871	168166	166941	167893	166853	168610	167013	168312	168007
0.203611	3.09484		4.9476	138246	139031	138296	139464	141538	141912	143721	143872	145727	145691	147521	147754	149743	152317	152029	154645	153357	156558	156893	159361	160611	162029	164409	164654	166942	166719	168270	167443	169091	171019	170108	170908	169931	170818	169354	170598	168977	170385	171938	170481	171571	170113	171575	170825	171418	171739
0.203889	3.09484		4.9536	145905	146578	146107	147842	149929	149587	152087	152132	154450	154069	156509	156288	158938	160563	160744	163367	162184	165678	165333	168024	169289	170675	172624	172512	174561	173799	175231	174552	175285	177177	176085	176191	174553	175660	174255	174937	173333	174167	175904	174707	175514	174327	175597	174754	176347	176034
0.204167	3.09484		4.9596	153495	154686	153565	155297	158095	157922	160474	160160	162391	161780	163789	163952	166666	168742	168258	170951	169959	172834	173053	174978	175999	177651	179510	178168	180738	179250	180706	179360	179482	181786	178960	180275	178659	179081	176829	177938	176338	176943	178422	177136	178224	176895	177988	176830	178832	178043
0.204444	3.09488		4.9656	158094	159329	158347	160811	162928	162698	164393	164231	167022	166012	168497	168319	170993	172432	172265	175215	173546	176609	176598	178803	179311	180015	181902	180464	181760	180469	180406	179354	180224	180553	178921	179404	177709	178269	175428	176924	175156	175578	177189	175574	176729	175253	176423	175864	177723	177827
0.204722	3.09469		4.9716	162159	163087	162343	164387	166878	166062	168450	168369	170986	169621	172002	171301	173544	175978	175229	177184	175589	178287	178265	179989	180226	180896	182360	180954	181805	180632	180518	179338	179046	180395	177587	178280	176728	176064	174324	175196	172703	173710	175674	173705	175050	173492	174774	174112	176064	176137
0.205	3.09476		4.9776	169211	170127	169260	171152	173035	173122	175073	174615	176822	175513	177309	176983	178944	181013	181074	181889	180376	182448	181125	182426	182429	182337	183727	181017	182140	180001	180308	178074	177967	178683	176199	176563	174167	174561	172149	173119	171428	171304	173109	172020	172158	171026	172178	171844	173461	174556
0.205278	3.0947		4.9836	174092	175393	174206	175602	177728	177049	178996	177635	179785	178700	180680	179251	180439	181719	180909	182233	181191	182432	180296	181531	180730	180891	181260	178587	178673	176525	176826	174233	174701	174572	171522	171578	169793	169634	167936	168369	166303	167029	168321	166378	167295	166398	167604	167457	169455	169933
0.205556	3.09472		4.9896	177726	179376	177760	178973	180849	180132	181450	180686	182679	180486	182353	180506	181397	183207	181777	183062	180899	181928	179851	180674	179968	178841	178578	176296	176283	173860	174157	171222	170848	170911	169144	168915	166336	166385	164379	165339	163620	164064	165878	164098	164699	163705	165702	164513	166452	167353
0.205833	3.09459		4.9956	177024	178738	177346	178804	180175	178883	180946	179024	180401	178100	179826	177946	179110	179703	177646	179076	177628	177847	175498	176479	174862	173820	173742	170595	171321	168217	168194	165702	165619	166382	163500	164192	161134	161172	159586	160333	158262	159493	160867	158772	160359	158545	160532	160083	162092	163355
0.206111	3.09453		5.0016	175806	177105	175595	176359	177602	175951	177069	174807	176465	174415	175471	174099	174593	175687	173260	173764	172018	172894	169857	169779	168791	167307	167008	164314	164860	162915	162687	159801	160127	159622	157731	157765	155593	156023	154034	154961	153399	154466	155200	154392	155197	154601	156253	155572	157560	158330
0.206389	3.09448		5.0076	172992	173765	172547	172738	174243	172427	173025	171700	172050	169940	171040	169095	169718	170373	168256	168444	167348	167154	164206	164705	163346	162004	161996	159544	159548	157664	157128	154334	155331	154604	152245	152752	151376	151192	149648	150349	148739	150236	150888	149911	150800	150116	151677	151420	153453	154003
0.206667	3.09455		5.0136	170071	171020	170287	170119	171838	169570	169707	168312	168320	166383	167282	165322	165609	166262	164212	163976	163335	162178	160156	160248	159054	157209	157893	155954	154832	153525	153515	151211	151118	151206	149572	149726	148277	148393	147520	147932	147164	147625	149268	147823	148689	147846	149611	149556	150853	151514
0.206944	3.09444		5.0196	162624	163768	161698	162706	163717	161938	162000	160343	160608	158353	159020	157482	157835	158201	156255	157160	155460	154855	153078	152446	151797	151123	150970	148580	149015	147064	146661	144612	144960	145651	143484	144153	142777	143142	142346	142664	141475	142645	143712	142363	143599	142669	143572	143814	146019	146918
0.207222	3.0944		5.0256	155172	156458	155904	155464	156161	154190	154898	153187	153546	151785	151982	150796	150279	150902	149510	149551	148166	147891	145903	146211	145454	144324	144875	142155	142551	140296	140831	139269	140055	139774	137847	138815	137651	138051	136568	137063	136110	137682	138497	137606	138646	137631	138805	138667	140440	141641
0.2075	3.09434		5.0316	150266	151659	150224	150483	151114	149512	150096	148070	148700	146951	147075	145420	146302	146153	144747	144952	144362	143999	141929	142028	141378	140671	140663	139241	139182	138403	138316	136501	136696	137241	135893	136403	135367	135628	135051	135335	135114	135508	136418	135426	136388	135783	137498	136842	138985	139220
0.207778	3.09442		5.0376	145585	146286	145439	145900	145819	144086	144781	143389	143604	142014	142913	140725	141428	142138	140578	140915	140158	139145	137581	137808	137553	137060	136610	135179	135741	134611	134691	133454	133833	134558	132739	133658	132994	132806	132376	132841	132090	133417	134317	133117	134417	133212	134418	134551	136238	136497
0.208056	3.09425		5.0436	139457	140774	139318	139402	140502	139294	139516	138304	138777	137284	137162	135829	136739	136809	135871	135650	135372	134824	133450	133670	133567	132786	133609	131935	132146	130545	131644	129862	130546	131340	129464	130568	130125	130924	129553	130547	129579	129959	131382	130257	131722	130532	132180	131852	133108	133286
0.208333	3.09428		5.0496	137177	138296	137257	137390	139045	137072	138088	136099	136669	135553	136477	134688	135751	136006	134551	135311	134319	133960	132618	132905	132507	132044	132378	131085	131497	130317	131091	129725	130488	130382	129707	130639	129366	129926	128732	130110	128659	129988	131322	130181	131053	130393	131639	130851	132575	133094
0.208611	3.09427		5.0556	132672	133913	132410	133389	133776	132306	133173	132083	132704	130947	131970	130213	130968	131325	129957	130758	129296	130316	128668	129195	128620	128242	128748	127759	127890	126570	127317	126023	126673	127627	126304	127139	126035	126893	125517	126917	125688	126521	127416	126246	126656	126949	128488	127678	129260	129820
0.208889	3.09436		5.0616	130737	132067	130738	131024	131990	130586	131382	130204	130383	129242	130427	128967	129594	130219	128768	129579	128351	128550	127425	127766	127160	126759	127492	126062	126691	126092	126334	124952	126018	126382	125622	126508	125510	126005	125240	126016	125651	125816	127118	126233	127073	126270	127828	127131	128364	128849
0.209167	3.09425		5.0676	126724	127166	125937	126490	127983	126499	127240	125946	126263	125155	125508	124174	124987	125964	124761	125832	124603	125372	123435	124533	123903	123899	124609	123440	124142	122703	123438	121949	123291	123737	122287	123345	122749	123418	122542	122899	122442	123403	124410	123161	123992	123270	124400	124132	125885	125873
0.209444	3.09411		5.0736	125623	126262	125529	126040	126724	125495	125632	125046	125815	124042	125420	124022	124657	124886	124204	124844	123881	124205	122750	123564	123140	123208	123491	122660	122598	122321	122739	121659	122306	123067	121732	122607	121726	122364	121541	122396	121411	122526	123523	123008	123524	122861	124289	123382	124935	125005
0.209722	3.09421		5.0796	123774	124494	123639	123790	125126	123807	124326	123186	124273	122654	123589	121984	123047	123702	122072	123259	122444	122267	121550	122331	121742	121577	122337	121235	122184	120898	121353	120481	121338	122290	120850	121502	120922	121724	120871	120979	120437	121151	121932	121794	122407	121798	122861	122242	123705	123925
0.21	3.09402		5.0856	122772	123095	122210	122323	123392	122263	122370	121822	122580	121966	121512	121393	121756	122355	121591	122290	120649	121959	120545	121785	121208	121344	121562	120408	120858	120045	121091	119017	120244	120980	120349	121081	119990	120548	119605	120801	119526	120776	121690	121257	121555	120644	122027	121429	122359	122712
0.210278	3.09396		5.0916	120906	121767	120540	121142	121961	121227	121829	120986	121202	120158	121002	119930	120408	121279	120263	120679	119727	120347	118843	120019	119868	119632	120091	119144	119699	118978	119631	117865	119433	120040	118896	119803	118605	119693	118719	119319	118274	119626	120357	119774	120409	119392	120079	119993	121002	121502
0.210556	3.09394		5.0976	120514	121594	120729	120612	121581	120644	121550	120117	120873	120235	120605	119918	120316	120515	119867	120715	118737	119737	118829	119762	119562	119350	119875	119157	120503	118911	119358	118336	119346	120031	119261	120064	119227	119730	118345	119128	118605	119237	120539	119111	119980	120114	120300	120083	121149	121280
0.210833	3.094		5.1036	120097	120790	120228	120539	121795	120779	120934	120134	120656	119213	120384	119178	120132	120252	119539	120592	119387	120071	119122	119716	119480	119605	120246	118894	119232	118833	119493	118455	119103	119768	118722	119435	119003	118812	118820	119600	118728	119247	120198	119498	120549	119120	120104	119882	120628	120836
0.211111	3.09396		5.1096	119478	120441	119251	119311	120686	119613	119874	119172	119739	118897	119659	118383	119724	120091	118648	119988	118913	119409	118810	119284	118531	118440	119459	118333	118795	118140	118896	117648	118596	119515	119027	119412	118465	119004	118135	118710	117985	118807	119789	119245	119785	119051	120031	119004	120179	120530
0.211389	3.09406		5.1156	118691	119267	118611	119467	120362	119406	120467	119423	120223	119035	119118	118587	119090	120176	118440	119557	118493	119106	118230	118758	118096	118514	119025	118254	118957	118457	118740	117555	118713	119807	118035	119015	118210	118301	117678	118958	117882	118369	119974	118594	119104	119090	119160	118854	119985	120050
0.211667	3.09398		5.1216	118040	118895	117781	118389	119381	118494	119206	118242	118790	117439	118592	117541	118415	119009	117938	118364	117675	118294	117192	118088	117953	117689	118674	117392	118215	117366	117652	116839	117661	118520	117101	118504	117209	117731	116645	117655	116999	117667	118645	117635	118877	117783	118702	118145	119144	119224
0.211944	3.09392		5.1276	117362	118020	117333	117599	118705	118142	118340	117912	118184	117315	117734	116897	116654	118187	117306	118035	117269	117775	116492	117644	117129	117279	117772	116950	117452	116746	117529	116508	117599	118262	116980	117826	116639	117716	116526	117438	116224	117603	118056	117960	118296	117234	118396	117456	118397	118479
0.212222	3.09396		5.1336	116896	117587	116687	117030	117609	116467	116860	116306	117152	116040	116833	116135	117489	117255	116414	117544	116214	116792	115830	116695	116470	116588	117556	116413	117169	116388	116834	115205	116615	116919	115325	117256	116193	116929	116113	116459	116448	116565	117702	117059	117530	116748	117409	116469	117725	117647
0.2125	3.09388		5.1396	117885	118590	117355	118251	119262	117898	119036	117225	118806	117415	117946	117608	118093	118673	117905	118498	117842	118647	117395	118118	117778	117652	118787	117322	118114	117489	117943	116942	117702	118090	117775	117910	117384	117859	117475	118057	117275	118002	118826	118152	118698	117569	118844	118330	119011	119075
0.212778	3.09379		5.1456	116902	117913	116633	117340	118396	117775	118474	117644	117961	116692	118034	116767	117566	118476	117395	117916	117101	117643	116626	117384	116867	117499	117588	116906	118077	116944	117705	116502	117384	118223	116965	117761	117211	117055	116943	117136	116543	117062	117946	117640	118440	117778	118203	117494	118013	118676
0.213056	3.09383		5.1516	115784	116607	115864	115820	117177	116270	117057	116091	116709	115485	116370	115323	115736	116921	116004	116230	115426	116021	115122	115998	115887	116122	116550	115783	116142	115289	116020	115061	115470	116524	115364	116445	115350	116403	115553	116151	115139	115974	117054	116314	117044	116029	116881	115810	116834	117000
0.213333	3.09383		5.1576	116250	117290	116279	117011	117431	116485	117475	116537	117516	116025	116592	115978	116772	117757	116762	117357	116099	117138	115803	116479	116629	116581	117156	116467	117093	116153	116968	115656	116649	117329	115961	117296	116738	116772	116005	117114	116256	116580	117701	117102	117837	116542	117969	116994	117699	117726
0.213611	3.09369		5.1636	117582	117758	116703	117750	118619	116914	117562	116752	117642	116188	117039	116218	116903	118396	116704	117609	116853	117343	116311	117540	117034	116869	117630	116376	117347	116511	117267	116358	117207	117963	117043	117602	116417	117415	116453	116689	116530	117373	117992	117133	117975	116879	117780	117440	118117	117990
0.213889	3.09379		5.1696	117006	117458	116687	117131	117792	116954	117881	117003	118084	116260	117357	116496	117035	117842	117179	117932	116859	117316	116696	117302	116913	117360	117917	116758	117436	116532	117648	116640	117733	118612	117428	118031	117248	117566	116601	117337	116070	117065	118289	117558	118278	117205	117585	116914	118245	117810
0.214167	3.09369		5.1756	114482	115104	113629	115228	116030	114948	115469	115077	115530	114297	115349	114521	115599	116071	115481	115891	114665	115613	114822	115498	115136	114914	115650	114753	115612	114811	115286	114156	115029	115724	114708	115703	114830	115631	114826	115546	114717	115452	116031	115311	115910	114931	115854	115532	116490	115892
0.214444	3.09381		5.1816	115895	116816	115986	116146	117163	116275	116617	115788	116488	115583	116672	115573	116352	117268	116518	117040	115626	116971	115805	116490	115996	116300	116626	116136	116717	115576	116831	115372	116366	117058	116006	116905	115827	116355	115681	116488	115605	116525	117213	116605	117204	116053	117003	116318	117219	117078
0.214722	3.09371		5.1876	116662	117643	116352	116755	118158	116950	117594	116657	117275	116297	117408	116349	117125	117601	116615	117520	116835	117271	116480	116998	116773	116956	117510	116596	117430	116332	116543	116093	117011	117722	116812	117191	116604	117320	116025	116974	116609	117242	117624	117073	117748	116971	117815	117148	118040	117437
0.215	3.09369		5.1936	115988	116569	115316	116356	116932	115693	116536	115391	116912	115159	115779	115432	115947	116605	115928	116884	115547	115907	115007	116048	115771	116043	116621	116013	116728	115411	116300	115390	116189	117091	115945	116606	115779	116664	115709	116576	115598	116565	117375	116306	116663	116351	116731	115529	117256	117136
0.215278	3.09367		5.1996	116913	117614	117005	116886	117695	117091	117440	117444	117987	116776	118198	116805	117636	118303	117551	118260	117192	117843	116815	117318	116972	117304	117694	116954	117527	116898	117368	116812	117168	118173	116945	118043	117223	117806	116550	117661	116726	117487	118208	117746	118034	117120	117883	116748	118479	118144
0.215556	3.09354		5.2056	116942	117719	116627	117633	118732	117398	118394	117084	117835	116937	117190	116750	117670	118504	116075	118232	117091	117603	116931	117574	117597	117422	117839	117183	118013	117520	118338	116414	118237	118401	117327	118124	117491	117940	116818	117961	116604	117905	118612	117695	118133	117461	118013	117802	118597	118502
0.215833	3.09362		5.2116	115323	116388	115162	115921	116427	115670	116508	115406	115970	115144	115888	114886	115704	116294	116344	116441	115045	116442	115240	116156	115589	115705	116380	115400	116190	115434	116171	115273	116141	116987	115283	116296	115585	116398	115383	115760	115400	115928	116453	115729	116475	115725	116352	115844	116588	116721
0.216111	3.09356		5.2176	117497	118327	117405	117874	118607	117776	118559	117926	118477	116912	117916	116869	117795	118574	117377	118547	117300	118431	117092	117852	117890	117577	117871	117673	117969	117275	117942	116544	117710	118785	117415	118726	117674	118210	117704	117853	117176	117966	118907	117976	118555	117125	118194	117494	118484	118224
0.216389	3.09356		5.2236	115933	116375	115428	116014	117496	116104	116943	115983	116580	115479	116463	115871	116225	117214	116410	116446	115950	116130	115366	116062	116122	116021	116906	115877	116515	116117	116671	115038	116312	116954	115969	116982	115724	116123	115195	116039	114948	116059	117245	115993	117043	115646	116879	115901	116970	116658
0.216667	3.0935		5.2296	115114	116028	114862	115082	116219	114743	116461	115661	115769	115257	115872	114854	115466	116269	115274	116085	114553	115485	115092	115706	115685	115696	116078	115720	115456	114864	115410	114732	115560	116083	115324	115818	115598	115773	115043	115635	114696	115703	116786	115807	116827	115385	116757	115168	116656	116234
0.216944	3.09354		5.2356	116297	117222	116546	116883	117674	116737	117453	116787	117444	116117	117120	116299	116844	118002	117368	117629	116499	117517	116266	117075	116710	117198	117980	116857	117385	116862	117433	116356	117238	117877	116902	117443	116688	117318	116382	117460	116586	117324	118167	117199	117603	116778	117881	116798	117919	118069
0.217222	3.0935		5.2416	116549	116530	116179	116478	116927	116347	117121	116630	117072	116170	116985	115270	116368	117170	116107	117111	115825	116829	115813	116745	116244	116628	117076	116251	116730	116084	117051	115993	116657	116901	116254	117398	116242	116793	115737	116870	116364	116917	117317	116300	117053	116220	117197	116206	117677	117197
0.2175	3.09348		5.2476	118055	119084	118167	118455	119390	118087	118681	118076	118538	117417	118284	117459	118691	119021	118109	118819	117741	118731	117870	118462	118080	117957	119032	117988	119128	117679	118439	117022	117958	119253	118497	119410	117952	118357	117225	118626	117403	118349	119180	118842	118687	118158	118701	118013	119128	118804
0.217778	3.09343		5.2536	117800	118907	117644	117973	118984	118021	119000	118074	118740	117858	118377	117759	118584	118983	117999	119109	117709	118743	117845	118536	118378	118001	119362	117861	119014	117842	118410	117568	118486	118796	118099	118810	118088	118593	117579	118542	117532	118193	119686	118303	119050	118073	119050	118185	119015	118749
0.218056	3.09333		5.2596	117183	118095	116969	117592	118469	117637	118266	117688	118012	116776	118011	117179	117685	118491	117830	118038	117295	117732	117140	117552	117546	117799	118081	117498	117700	116841	117614	116461	117672	117904	117248	118212	117265	117648	116859	118350	117262	117674	118556	117449	118489	117077	117854	117019	118334	118490
0.218333	3.09344		5.2656	116467	117217	116496	116941	117672	117010	117570	116637	117318	116173	117051	115967	117073	118071	116760	117479	116836	117580	116635	117052	116950	116712	117750	116768	117770	116601	116804	116082	117174	117636	116886	117413	116758	117158	116234	116879	115947	117056	118065	117101	117343	116515	117487	117273	117669	117875
0.218611	3.09346		5.2716	116831	117240	116627	116771	117878	117131	117848	116732	117361	116581	117068	115925	117367	118276	116737	117992	116992	117699	116931	117734	116933	116851	117735	116737	117094	116653	117424	116366	117164	118210	117079	117775	117169	117389	116276	117461	116674	117250	118060	117765	118382	116833	117832	117157	117621	117927
0.218889	3.09352		5.2776	118306	118869	117543	118458	119320	118417	119290	118434	118777	117633	118786	117474	118861	119338	118614	119139	118272	119107	117467	118640	118475	118294	119198	118319	118612	117843	118749	117593	118394	119255	118617	119257	118414	118656	117794	118575	118011	118854	119249	118744	119176	118540	119128	118143	118940	118858
0.219167	3.09352		5.2836	118636	119142	118171	118817	119307	118541	119387	118871	119327	117816	119334	117651	118298	119589	118546	119815	118340	119538	118361	118967	118679	118671	119810	118617	119382	118124	119248	117746	118655	119413	118563	119147	118311	119176	118021	118831	118067	118466	119933	118842	119138	118618	119262	118596	119506	119322
0.219444	3.09364		5.2896	118346	119432	117832	118724	119902	118979	119242	119383	119276	118380	119612	118317	119220	120376	118770	119491	118117	119104	118664	119205	118837	118916	119888	118521	119698	119200	118925	118296	119128	119690	118764	119612	118786	119396	118705	119498	118316	118809	119620	119142	119393	118961	119452	118810	119394	119323
0.219722	3.09367		5.2956	117896	118601	117391	118321	119135	118202	118931	117879	118457	117327	118280	116889	117987	118828	117809	118875	117641	118576	117288	118299	117766	117740	118788	117405	118310	117457	118120	116627	118214	118844	118009	118706	117810	118278	117608	118052	117316	118052	119092	118213	119058	117720	118679	118103	118541	118568
0.22	3.09375		5.3016	118773	119075	118211	118992	119845	118937	119791	118593	119397	118474	119412	118139	118929	120003	119063	119670	118651	119130	118402	119078	118740	119039	119779	118655	119504	118495	119202	118095	118926	119765	119168	119611	118527	119324	118425	118872	118307	119128	120118	118993	119670	118704	119227	118722	119540	119392
0.220278	3.09377		5.3076	118458	119066	117983	118572	119361	119027	119264	118451	119080	117669	118918	117392	118886	119390	118063	119278	118214	118719	117638	118928	118821	118577	118929	118420	119332	118281	118629	117967	118719	119108	118376	119022	118165	118946	117850	119106	117903	118705	119601	118494	119238	118195	119382	118005	119369	119030
0.220556	3.09388		5.3136	118794	119566	117977	118625	120076	119011	119414	118921	119707	118251	119501	118041	119128	120120	119380	120121	118997	119210	118559	119565	118808	118915	119524	119405	119558	118383	119194	118317	119220	120037	118779	119941	118447	119429	118612	119356	117734	119092	119898	119054	119401	118952	119802	118748	119636	119271
0.220833	3.09383		5.3196	118922	119911	119102	119583	120818	119442	120493	119878	120392	118714	119738	118914	119589	120531	119384	120428	119295	120245	119214	119965	119758	119232	119820	119237	119917	119146	120407	118442	120061	120251	119086	120525	120143	119764	119212	119643	118872	119753	120773	119355	120250	119236	120319	119270	119997	119975
0.221111	3.09385		5.3256	118055	118720	117949	118530	119194	118510	119341	118180	119062	118013	118726	117711	118654	119110	118484	119172	118048	118620	117957	118614	118780	118396	119091	118196	119252	118334	118847	117966	119047	119484	118494	119661	118455	119201	118159	118801	117877	118936	119836	118899	119255	118380	119132	118300	119395	119189
0.221389	3.09398		5.3316	118731	119731	118600	119140	120229	119274	120112	118923	119676	118312	119725	118695	119347	120081	119143	120407	118452	119740	118960	119349	118786	119008	119565	119070	119977	118984	119324	118650	118926	119826	119128	119526	119144	119456	119021	119483	118396	119286	120457	119068	120083	119003	119253	118711	119759	119497
0.221667	3.0939		5.3376	119382	120011	118978	120337	120661	119846	120464	119495	120458	119132	120376	119352	120176	120759	119616	120534	119258	120120	119356	119522	120099	119684	120018	119717	120396	119438	120142	118796	119858	120418	119802	119976	119575	120113	119472	120437	118770	119812	120949	119691	120290	119406	120708	119667	120611	120151
0.221944	3.094		5.3436	118338	119427	118079	118362	119570	118795	118955	117867	118719	118463	119047	118188	119040	119439	118526	119268	118393	118777	117978	119351	118386	118782	119359	117803	119314	117874	118708	117682	118826	119193	118533	119144	118409	119042	117683	118548	117243	118493	119657	118095	119398	117700	118715	118032	119149	119192
0.222222	3.09394		5.3496	117635	119197	118096	118361	119487	118677	119040	117723	118910	117950	119052	117708	118530	119512	118098	119053	118244	118935	117970	118950	118300	118760	119839	118259	119084	118234	118489	117450	118728	119524	118479	119334	118461	118783	117649	118894	117995	118683	119794	118782	119595	118682	119152	117714	119247	118646
0.2225	3.09394		5.3556	119698	120164	119205	119748	120647	119865	120365	119791	120462	119274	119839	119053	119665	120726	119854	120167	119292	120118	119270	119821	119868	119468	120548	119599	120066	119546	120076	119332	119669	120614	119551	120480	119697	120174	119376	119905	119062	119813	120798	119581	120300	119201	120518	119514	120447	120380
0.222778	3.09396		5.3616	120295	121281	119566	120364	121438	120150	121249	120323	120409	119898	120778	119862	120718	121544	120536	121127	120172	120441	119874	120553	120469	120187	120976	120063	120797	119911	120691	119532	120172	121156	120261	120935	119610	120584	119500	120457	119238	119799	121199	119899	120807	119962	121312	119967	120853	120662
0.223056	3.09404		5.3676	121662	121916	120834	121703	122718	121570	122905	121403	122581	121014	121815	121275	121704	122677	121667	122308	121024	122181	121195	121704	121730	121977	122225	121447	121671	121550	120969	120221	121560	122231	120970	122297	121423	121782	120834	121409	120692	121310	122500	121568	121751	121341	122059	121084	122502	122112
0.223333	3.094		5.3736	120675	121311	120361	121049	121746	120283	122075	120749	121594	120170	121087	120519	121027	121623	120708	121653	120821	121299	120554	121121	121620	121209	121793	120475	121060	120834	120459	120294	120940	121736	120692	121513	120751	121014	120330	121116	119714	121502	121951	120562	121474	120668	121554	120263	121335	121945
0.223611	3.0939		5.3796	119954	120250	119738	120249	121388	120653	121765	120452	121568	120615	120747	119516	120522	121337	120579	121229	120033	120876	119808	120482	120306	120364	120977	120253	121300	119884	121203	119663	120576	121162	120124	121609	119649	120312	119744	120823	119846	120252	121049	120745	121011	119806	120690	120189	120788	121462
0.223889	3.09406		5.3856	120913	121235	120736	121128	122234	121041	121826	120721	121626	120445	121158	119993	120999	122018	121044	120950	120271	121629	120216	121080	120738	120709	121578	120642	121034	120394	121141	119644	120905	121775	120668	121587	120706	121301	119863	121289	120072	120968	121628	120674	121557	120009	121315	120350	121087	121122
0.224167	3.09386		5.3916	121709	122485	121204	121453	122610	121647	122445	121546	122464	121505	122278	121101	121580	122436	121736	122245	121250	122432	121036	121508	121552	121620	122552	121290	122057	121198	121832	120600	121597	122308	121679	121937	121294	122016	121038	121785	120520	121376	122413	122049	122495	121196	122051	120833	121909	122081
0.224444	3.09398		5.3976	121060	121961	120708	121170	122461	121422	122251	121021	122037	120787	121759	120695	121484	122287	121242	122397	121085	121663	120225	121133	121008	120946	121683	120655	121824	120648	121513	120514	121369	122329	121431	122283	120969	121433	120234	120884	120143	121337	122082	120971	121722	121157	121739	120797	122023	121465
0.224722	3.09402		5.4036	121230	121640	120417	121407	122533	121625	122316	121391	122431	120904	122069	121209	122332	122919	121627	122854	121484	122009	120937	121998	121679	121695	122605	121472	122307	121653	122274	120761	122318	122440	121641	122406	121629	122399	121529	122133	121134	121877	123001	121934	122569	121448	122276	121333	122408	122026
0.225	3.09407		5.4096	121745	122408	121364	122037	122662	121953	122724	122117	122328	121204	122367	120694	121856	122864	122041	122368	121628	122052	121180	122093	121672	121840	122772	121567	122052	121263	121684	120875	121617	122948	121451	122312	121601	122065	121497	121763	121333	121878	122656	121738	122553	121927	122173	121666	122139	122090
0.225278	3.09406		5.4156	121765	122414	121583	121861	123021	121914	122741	121658	122416	121492	122113	121099	122173	123007	121338	122607	121239	122270	121146	122233	121799	121654	122440	121398	122557	121384	122312	121414	122014	122615	121798	122642	121593	122023	121236	122001	121119	121790	122779	121598	122540	121438	122008	121604	122443	122008
0.225556	3.09411		5.4216	121153	121899	120627	121399	122252	121443	122020	121229	121971	120648	121472	120056	121146	121781	120560	121939	121007	121186	120241	121185	120443	121351	121961	120695	121517	120443	121342	120277	121275	121881	121190	121881	120732	121179	120406	121058	120168	120841	122160	121544	121431	120374	121070	120216	121413	121187
0.225833	3.09411		5.4276	121783	122475	121411	122161	123111	122034	123001	122421	122438	121278	122304	121011	121902	123086	121955	122955	121734	122512	121305	122723	121816	121879	122424	121408	121957	121363	121538	120703	121311	122977	121712	122129	121493	121772	121362	121870	121049	121604	122639	121440	122255	121536	122452	121214	121901	121561
0.226111	3.09428		5.4336	121705	122092	121597	121455	122805	121983	122722	121583	122915	121512	122306	121313	121930	122766	121800	122285	121223	122299	120943	121840	121582	121851	122228	120923	122429	121320	121817	120763	121984	122778	122003	122084	121068	121808	120843	121792	120881	122176	122708	121773	122718	121433	121944	121211	121987	121750
0.226389	3.09428		5.4396	121878	122272	121406	121801	122970	121717	122260	121761	122116	121207	121983	120890	121924	122763	121423	122540	121239	121661	120959	122321	122031	121665	122081	121642	122006	121130	121602	120704	121845	122159	121036	122013	121238	121631	120830	121774	120835	121611	122407	121343	122020	121094	121915	120766	121881	122097
0.226667	3.09419		5.4456	122735	123382	122194	123499	124880	123452	124189	123202	123832	122644	123549	123152	123979	124494	123474	124160	122478	123239	122326	123574	123508	123136	123844	123092	123875	121965	123424	122272	123272	124145	123329	123873	123145	123777	122643	122748	121634	123095	123933	123625	123779	122984	123620	122910	123835	123727
0.226944	3.09423		5.4516	123356	124175	122797	123271	124512	123625	124257	122736	123996	122853	123943	123145	123485	124256	123415	124067	122979	123658	122665	123826	123362	122994	124301	123139	123756	123273	123371	122648	123522	124470	123399	124041	123116	123908	122725	123512	122333	123125	124465	123521	124007	123072	123941	123970	123872	123978
0.227222	3.09413		5.4576	122485	123548	122239	123161	123708	122671	123389	122759	123692	122261	123115	121696	122856	123900	122163	123451	121906	123205	122137	122429	122619	122088	123588	122546	123149	122981	122720	121666	122275	123449	122467	123368	122391	122603	121858	122411	121652	122524	123917	122442	123018	122384	123082	121984	122623	123035
0.2275	3.09419		5.4636	121914	123034	122069	122720	123318	122645	123030	122400	123049	121847	122584	121566	122631	123490	122703	122791	122023	123132	122317	122910	122773	122457	122783	121931	122641	122254	122524	121326	121903	123011	121938	122844	121799	122525	121717	122748	120978	121775	123418	122312	122845	121737	122260	122238	122707	122484
0.227778	3.09419		5.4696	122546	123418	122440	122942	123878	122950	123944	122446	123227	122006	122732	122010	122863	123598	122846	123296	122119	123382	121896	122758	122949	122727	123164	122354	123271	122161	122710	121463	122689	123427	122478	123463	122158	122980	121662	122516	121651	122296	123437	122549	122922	122243	122863	121940	123313	122885
0.228056	3.09425		5.4756	124578	124278	123815	124467	125520	124668	125196	123856	124897	124000	124371	123426	124355	125137	124837	124894	124188	124797	123448	124091	124606	124029	124825	123577	124810	123847	124388	123457	124013	125079	124008	124860	123833	125096	123756	124394	123367	124293	124722	124297	124496	123539	124476	124074	124786	124529
0.228333	3.09411		5.4816	123910	124725	123873	123950	125346	124079	124739	123626	124728	123264	124342	123112	124525	125343	123703	124801	123773	124379	123381	124133	123935	124028	124794	123888	123493	123622	123751	123490	123987	124623	124055	124677	123671	123566	123309	123915	122547	123843	124782	123765	124436	123504	124452	123629	124732	123896
0.228611	3.09423		5.4876	122600	123752	122643	122515	123947	123141	123461	122889	123734	122669	122923	122188	122992	123835	122658	123526	122326	123118	122459	122901	122698	122408	123262	122514	123751	122390	123009	122069	123046	123467	122612	123373	122302	123082	121890	122680	122204	123262	123484	122446	123585	121993	123527	122465	123371	123412
0.228889	3.09434		5.4936	124001	124974	123859	124494	125145	124085	125538	124031	125147	123736	124226	124010	124461	125406	124236	124600	123891	124326	123524	124646	123736	124294	125457	123841	124579	123144	124019	123112	124545	125082	123819	124318	123424	124275	123271	124440	123717	124330	124751	123922	124439	123795	124306	123422	124393	124486
0.229167	3.09428		5.4996	124046	124581	123935	124488	125228	124265	124415	124239	125217	124064	124329	123368	124182	125332	124208	125301	123894	124660	123849	124923	124290	124137	125169	123885	124284	124083	124379	123309	124219	125314	123924	124860	123914	124641	123841	124343	123620	124108	125001	124061	124931	123839	124759	123334	124769	124577
0.229444	3.09428		5.5056	124203	124511	123560	124031	125588	124221	125071	124161	124583	123713	124274	122960	123960	125116	124067	124857	123741	124300	123606	124261	124005	123695	124951	124028	124882	123765	124276	122830	123897	124921	123840	124745	123626	124248	123145	124385	123003	124161	124711	123610	124413	123560	124099	123641	124617	124360
0.229722	3.09427		5.5116	122809	124087	122729	123418	124303	123007	123940	123023	123946	122340	122842	121751	123326	124148	122991	123269	122319	123212	122430	123030	123039	122709	123568	122424	123416	122356	123266	121933	123192	124063	122651	123708	122326	122698	122229	122870	122693	122970	123531	122707	123398	122664	123673	122903	123387	123345
0.23	3.09432		5.5176	125064	126456	125096	125241	126060	125501	126449	125621	126182	125080	126510	124521	125802	126213	125897	126184	125235	126447	124996	126012	125960	125759	126600	125459	126042	125240	125520	124814	125498	126548	125323	126735	125319	125841	125162	125908	124812	125485	125860	125449	126294	125485	126515	125426	126136	126108
0.230278	3.0944		5.5236	124352	125080	124064	124451	125680	124532	125155	124507	124982	123668	124431	123412	124445	125451	124439	125158	124203	125235	123909	125083	124309	123962	125139	124064	124867	124033	125039	123328	124171	125051	124255	124939	123809	124636	123331	124368	123688	125089	125035	123903	125027	123442	124599	123270	124705	124454
0.230556	3.0944		5.5296	124567	124889	123880	124767	125563	124689	125280	124479	125512	123748	124967	123914	124659	125481	124324	125510	124023	124914	123614	124223	124379	124463	125279	124480	125485	123874	124406	123288	124458	125300	124719	125009	123857	124397	123636	124398	123728	124648	125293	124377	125287	124091	125259	123883	124933	124786
0.230833	3.09434		5.5356	125519	126192	124753	125523	126431	125693	125883	125585	126094	125121	125690	124806	125553	126659	125609	126410	124829	126186	124941	125828	125175	125736	126185	125519	126138	125222	126069	124965	126079	126516	125594	126276	125091	125649	124775	125739	124663	125432	126688	125099	126059	124862	125529	124970	125642	125405
0.231111	3.09428		5.5416	126285	127215	126378	126383	127782	126626	127523	126294	126938	126223	126768	125518	127312	127662	126466	127565	126801	126998	126265	127101	126331	126672	127047	126445	127010	125937	126946	125432	126747	127589	126026	127054	126330	126780	125926	126732	125907	126379	127744	126367	127056	126355	126693	126069	127184	126838
0.231389	3.0944		5.5476	125916	125973	125395	125755	126757	125524	126614	125499	126508	124895	125525	124848	125794	126547	125900	126350	125007	126176	125319	126037	125963	125578	126492	125278	126114	124928	126180	124770	125546	126615	125381	126595	124965	125844	125108	125566	124470	125453	126655	125602	125952	125060	125999	125185	126158	125811
0.231667	3.09434		5.5536	125334	126308	124906	125573	126627	125725	126369	125518	126113	125250	125714	124812	125718	126400	125409	126001	124981	125678	125602	125864	125891	125515	126327	125030	126218	125180	125874	124621	126068	126536	125691	126270	125320	126073	124853	125976	124572	125351	126539	125646	126085	125322	126380	125814	126397	125828
0.231944	3.09436		5.5596	123967	124727	123779	124684	124996	124259	125172	124257	124983	123949	124781	123244	124623	125181	124365	125308	123744	124424	123495	124442	124484	124541	125072	124140	124970	124001	124769	123542	124185	125126	124275	124950	123932	124156	123521	124164	123023	123818	125267	124190	124875	123624	124790	123743	124885	124451
0.232222	3.0944		5.5656	127382	127399	126732	127110	128026	126846	127752	126829	127798	126298	126921	126382	127097	128145	126726	127672	126975	127678	127203	127129	127188	126821	127558	126765	127753	126564	127521	126066	127081	128002	127034	127761	126794	126842	126550	127480	126377	127580	128396	126885	127464	126473	127438	126794	127742	127119
0.2325	3.09423		5.5716	126190	126973	125641	126020	127978	126814	127264	125906	127145	125383	126393	125567	126368	127300	126229	127063	125806	126566	125802	126177	125777	126252	126685	125646	126924	125986	126148	125442	126233	127080	126212	127198	126317	126927	125599	126070	125672	126257	127322	126062	126818	125393	126938	125445	126855	126384
0.232778	3.09444		5.5776	127725	127923	126887	127389	128478	127581	128508	127352	128364	126978	127758	126999	127562	128498	127312	128068	126849	128328	127069	127869	127752	127151	128118	127149	127841	126930	128121	126482	127797	128220	127269	127556	126828	127550	126355	127480	126390	126859	128711	127734	128710	127086	127855	127509	127996	128104
0.233056	3.09428		5.5836	125797	126158	125652	126139	127201	126423	127463	125904	126728	125214	126522	125544	126048	127396	125899	126969	125578	126132	125787	126256	125718	126179	126872	125115	126397	125641	126129	125119	125367	127412	125653	126168	124934	125929	125574	125706	124933	125517	126753	125590	126713	125201	126199	124964	126515	126518
0.233333	3.0944		5.5896	127103	127285	126523	127222	128154	127356	128070	127110	127797	126739	127563	126291	127412	128422	127082	128423	126826	127652	126694	127262	127441	127109	128285	126860	127507	126807	127281	126271	127274	128359	126926	127988	126934	127789	126868	127262	126247	127053	127811	127161	127480	126383	127729	126718	127464	127461
0.233611	3.09436		5.5956	126726	127476	126073	127195	127969	126998	127638	126641	127236	126279	127220	126488	127444	128628	126793	127751	126602	126999	126452	127157	126986	127205	127713	126597	127388	126459	127463	126241	127090	127880	126844	127451	126515	127218	126038	127036	125986	126811	128053	127040	127631	126773	127262	126574	127501	127390
0.233889	3.0944		5.6016	127021	127825	127204	127687	128716	127618	128557	126657	127732	126745	127360	126653	126935	128016	126754	128281	126894	127235	126640	127634	127410	126994	127759	126896	127863	126489	127347	126644	127423	128430	127137	128048	126536	127262	126668	127697	126695	127310	128564	127597	127594	127284	127800	126857	127505	127689
0.234167	3.09449		5.6076	124921	126438	125090	125050	126223	125320	125711	125170	125735	124438	125411	124863	125274	126210	125436	126227	124646	125456	124566	125554	124868	124727	126047	124651	125547	124313	125066	124017	124888	125125	124689	125456	124262	125190	124295	125219	124029	125097	126017	124769	125280	124364	125692	124979	125393	125430
0.234444	3.09436		5.6136	128549	128265	127624	128194	129025	128274	128839	128325	128824	127584	128116	127221	128047	129025	127770	128915	127359	128701	127156	128376	127886	127844	129100	127939	128183	127200	127525	127183	127812	128937	127354	128487	127574	128353	127462	128115	126737	127983	128426	127694	128675	127484	128277	127127	128218	127617
0.234722	3.09438		5.6196	126781	127382	126072	126631	127947	126749	127689	126815	127644	126431	127405	125893	126772	127671	126299	127797	126411	127166	126534	127178	127316	126772	127784	126597	127611	126535	127143	126078	127114	127680	126489	127690	126646	127157	126324	127049	125940	127126	127896	126696	127779	126580	127626	125981	127227	127394
0.235	3.09442		5.6256	128366	128792	128268	129338	129716	128849	129618	128497	128847	128244	129064	127394	128381	129665	128461	129573	128433	129098	128117	128720	128464	128741	129455	128417	128851	128448	128664	127312	128151	129148	128237	129502	127826	128998	127892	128924	128192	128937	129831	128616	129139	128119	129285	128449	129231	129163
0.235278	3.09449		5.6316	127293	127940	126999	127707	128564	127903	128555	127886	128364	126721	127400	126533	127466	128578	127209	128370	127109	127827	126720	127768	127537	127273	128500	127281	128136	126840	128097	125988	127262	128210	126938	128135	126967	127462	126674	127849	126467	127477	128575	127103	128347	126944	127408	126704	127350	127148
0.235556	3.09449		5.6376	128384	128582	127447	128159	128729	128362	128660	127628	128800	127491	128622	126821	128092	129090	128328	129275	128140	128300	127572	128547	128054	128046	129149	127731	128770	127929	128241	127230	128141	129092	128397	128940	128153	128423	127602	128242	126662	128147	128905	128150	128977	127573	128442	127665	128773	128255
0.235833	3.09449		5.6436	128011	128996	127874	128974	130101	128796	129416	128503	129201	128497	129352	127828	128605	129554	128595	129013	127270	128615	128238	128996	128475	128378	129642	128664	129502	128015	128813	127745	128343	129556	128536	129485	128323	128971	127691	127947	127629	128714	129842	128704	129295	128117	129070	128097	129245	129278
0.236111	3.09442		5.6496	128795	129471	128014	128516	129611	128724	129374	128399	129276	127973	128920	127579	128229	129401	128358	129331	129004	129290	127655	128781	128008	128323	129221	127813	128930	128028	128499	126993	128584	129330	128290	129042	128223	128725	127725	129332	127318	128744	129343	128192	128889	127922	128266	127901	128637	128698
0.236389	3.09446		5.6556	127699	129005	127239	127612	129162	128171	129014	127838	128579	127087	128578	127363	128315	128395	127809	128400	127666	127787	126979	127734	127399	127612	129126	127373	128231	127164	127819	126733	127454	128694	127703	128808	127821	127878	127242	128048	127112	127939	129352	127899	128287	127272	128164	127396	128378	128254
0.236667	3.09444		5.6616	127401	127428	126879	127066	128159	127216	128119	126899	127830	126241	127421	126716	126842	127809	127315	127809	126281	127742	126536	127496	127352	127008	127822	126666	127724	126543	127292	126397	126821	128221	127263	128108	126910	127760	126406	127526	126028	126897	128618	127125	128229	126353	127525	126684	127604	127218
0.236944	3.0944		5.6676	129846	130253	129018	129691	130790	129773	130327	129942	130478	129398	129583	128759	129775	130496	129587	130487	129056	130246	128983	129907	129503	130195	130539	129886	130652	129211	129742	128392	130364	130537	130032	130697	129681	130269	128891	129925	128909	130020	130495	129645	129636	129411	130264	129669	129871	130401
0.237222	3.09442		5.6736	127625	128234	127076	127730	129059	127610	128666	127610	128273	127316	128034	127028	127980	128629	127550	128479	127146	128382	127083	127674	127644	127686	128901	127385	128374	127767	127759	126831	128069	129088	127769	128355	127362	128239	127004	128144	126324	128033	129079	127780	128501	127123	128237	127341	128154	128303
0.2375	3.09448		5.6796	129805	130571	129594	129744	131029	129945	131269	129739	130318	129432	130476	128975	130088	130346	129703	130836	129384	130622	129075	129774	129619	129739	130528	129530	130618	129384	130051	128709	130126	130912	129515	130488	129597	130290	129074	130277	128940	129504	130320	129531	130445	129135	130141	128895	130294	129632
0.237778	3.09446		5.6856	129463	130436	128927	129496	130341	129848	130259	129386	129879	128845	129833	128846	129318	130111	129248	130060	129406	129773	128692	129884	129302	129378	129755	129077	129759	128455	129486	128805	129857	130411	128997	130013	128598	129507	128748	129036	128244	128897	129996	129356	129968	128818	129348	128628	129978	129889
0.238056	3.09434		5.6916	130490	131362	130452	130845	131671	131091	131613	130069	132077	130391	131267	130133	130568	131914	130394	131352	130000	130944	129866	130601	130749	130696	131486	130306	131466	130054	130425	129824	130829	131636	130549	131260	130336	131379	130508	131026	129537	130023	131596	130457	131357	130035	131302	130259	131085	131305
0.238333	3.09442		5.6976	129946	131082	129727	129836	130861	130108	130827	129925	131000	129706	130575	129892	130160	131358	129942	130195	129724	130386	129761	130096	130049	129373	130967	129900	130855	129718	130544	129200	129868	130995	129752	131387	129936	130361	129280	130058	129628	129936	131455	130071	131120	129673	130713	129280	130429	130406
0.238611	3.09453		5.7036	129664	130515	129269	129925	130688	129913	130347	129059	130379	129262	130033	128995	129658	130572	129881	130395	129454	130081	128875	130061	129956	129338	130318	129361	130222	129315	129756	128687	129843	130362	129449	130235	129462	130265	128854	129896	128988	129425	130546	129610	130277	129364	129981	129227	130147	130031
0.238889	3.09444		5.7096	129860	130619	129321	130140	130970	130150	131269	130123	130753	129398	130895	129445	130343	131197	130038	130867	130029	130731	129692	130443	130311	130238	131329	130083	130809	130024	130803	129835	130416	130909	130202	130819	129757	130874	129422	130238	129278	130025	130900	130247	130833	129420	130479	129435	130681	130444
0.239167	3.09449		5.7156	130323	131379	130293	131411	132335	130864	131913	131116	131396	130183	131109	130749	131097	131672	130592	131836	130904	130868	129898	130886	130162	130554	131374	130621	130769	130223	130849	129421	130450	131333	130282	131311	130463	131096	129776	130946	130254	130287	131736	130833	130931	130025	131308	129865	131551	131443
0.239444	3.09448		5.7216	131127	132261	131373	130979	133090	131442	132078	130726	131388	129789	131554	130342	130850	132193	130607	131916	130400	131899	130462	131190	131423	131271	131836	130557	131418	131103	131858	129890	131119	132256	131103	131528	130449	130974	130024	131320	130385	131633	132499	131350	132393	130799	131640	130581	132007	131328
0.239722	3.09448		5.7276	130572	131106	130118	130495	131636	130741	131339	130532	130928	129909	130656	129753	130579	131300	130249	130989	129949	130384	129717	130526	130721	129937	131048	130164	130689	129867	130775	129775	130740	131409	130165	131185	130129	130893	129663	130469	129648	131016	131600	130615	131085	130101	130986	129782	131634	131203
0.24	3.09444		5.7336	130158	131245	130338	130665	131774	130980	131541	130567	131555	130208	131104	129987	130643	131894	131001	131638	130283	131215	129940	130966	130961	130447	131329	130457	130976	130226	131044	129663	130946	131725	130581	131507	130152	130937	130242	130813	129820	130950	131906	130803	131406	130655	131452	130029	131162	131198
0.240278	3.09453		5.7396	130463	131203	130286	131156	132109	130519	131607	130313	131001	129663	130821	129668	130717	131662	130447	131201	129998	131352	129855	130598	130447	130721	131642	130024	130794	130229	130808	129466	130757	131121	129840	131256	130200	130511	129869	129963	129297	130246	131367	129904	130694	129714	130614	129551	130984	130360
0.240556	3.09446		5.7456	131658	132277	131863	131858	133495	132401	133192	132028	132749	132004	133063	131134	131693	133356	131882	132708	131529	132547	131485	131807	131996	132100	133290	131817	132379	131455	132347	130927	131867	133243	131791	132658	132089	132269	131227	131856	131179	132100	133060	131773	132503	131349	132955	132011	132938	132910
0.240833	3.09442		5.7516	132418	133124	131857	132407	133987	132600	133193	132002	132741	131537	132880	131528	132036	133752	132915	133410	131641	133171	131596	132662	132199	132586	132922	131684	132756	131237	132848	131196	132553	133021	132338	132842	132514	132369	132060	132639	131300	132562	133608	132165	132947	131956	132507	131563	133224	132896
0.241111	3.09459		5.7576	131858	132296	130692	132156	132961	131415	132665	131943	132300	131056	132524	131087	131763	132814	132086	132732	131719	132584	130848	131792	131777	131958	132534	131345	132070	131112	131465	130549	131811	133047	131457	131939	131718	132219	131429	132016	131461	132262	132600	131644	132526	132157	132118	131834	132194	132231
0.241389	3.09453		5.7636	131886	131924	131274	131927	132611	131560	132311	131340	132504	130761	132032	130447	131265	132795	131241	132277	131122	132048	130590	131617	131497	130888	132387	130849	131742	130979	131481	130091	131137	132104	131211	131646	130739	131712	130800	131228	130366	131380	132513	131329	132240	130729	131798	131049	132237	132048
0.241667	3.09451		5.7696	131946	132666	131328	132001	133429	132033	132771	131724	132575	131221	132311	131299	131855	133230	132060	132760	131512	132411	131334	131952	131802	131823	132655	131731	132309	131315	132106	130841	131752	133126	131869	132573	131597	132259	131025	131961	131161	131867	133277	132204	132377	131425	132454	131358	132483	132083
0.241944	3.09448		5.7756	131254	132448	131355	131720	132716	131761	132128	131321	132498	131541	131813	130576	131908	132772	131785	132604	131549	132087	131318	132265	132234	131951	132697	131623	132901	131690	132051	130735	132085	132756	131483	132332	131271	131916	130677	132024	130698	131834	133287	132020	133050	131463	132502	131529	131834	132429
0.242222	3.09448		5.7816	133369	134061	132542	133290	134409	133543	134163	132740	134033	132648	133893	132478	133677	133397	133107	133840	133728	133641	133028	133491	133737	133116	134048	133263	134291	132844	133190	132354	133789	133982	132698	134114	132726	133593	132664	133585	132067	133044	134964	133162	133645	133287	133758	132754	133329	133600
0.2425	3.09455		5.7876	132502	133270	132612	133035	134108	133112	134348	132815	133501	132516	133235	132046	132968	134169	133222	133773	132326	132864	132365	133430	132523	132900	133503	132793	133605	132763	133144	131842	132511	133738	132713	133382	132319	132637	132396	132851	131859	132731	134224	132523	133428	132308	133315	132975	133492	133406
0.242778	3.0944		5.7936	130974	132043	130618	131099	132601	131465	132230	131409	131934	130981	131673	130519	131472	132259	131565	131918	130642	131605	130889	131700	131584	131439	132271	130964	132537	130859	131343	130317	131783	132220	131269	131661	131103	132432	130508	131967	130622	131352	132218	131321	131956	130773	131989	131046	131977	131877
0.243056	3.09451		5.7996	132168	133573	132108	132450	133642	132722	133623	132433	133187	132291	132986	131629	133038	133928	132043	133146	132511	133284	132183	132719	132680	132630	133527	132786	132037	132075	132695	131379	132627	134020	132411	133448	132377	132154	131988	132549	132311	132733	133621	132230	133391	132445	133344	132049	133310	132797
0.243333	3.09453		5.8056	131438	132843	131705	132635	133377	132140	133727	132069	133512	132061	132769	131867	132568	133469	132258	133055	132302	133073	132050	132342	132385	132485	133357	132199	133252	132198	132560	131948	133081	134076	132531	133003	132172	132699	132006	132911	130969	132649	133531	132524	133433	131886	132841	132107	132903	133158
0.243611	3.09449		5.8116	133855	134648	132927	133546	134918	134224	134904	133581	134054	133193	133523	133060	134360	135048	133512	134800	132840	134443	133298	134228	133416	133728	134926	133467	134353	133605	134208	133252	133835	134866	133769	134721	133423	133896	133245	133868	132997	133190	134815	133580	134129	133471	134210	132940	133847	133721
0.243889	3.09449		5.8176	134311	134867	133973	134591	135379	134411	134975	133982	134640	133761	134605	132996	134240	135013	133839	135250	133840	134215	133547	134495	134168	134193	135108	133975	134439	133381	134537	132888	134280	135173	133798	134948	133819	134653	134244	134367	133304	133914	135499	133923	134753	133755	134742	133676	134758	134520
0.244167	3.09442		5.8236	132152	132684	131797	132168	133347	132382	132943	131559	133051	131834	132442	131268	131874	132766	131888	132561	131700	132802	131290	132363	131579	131890	132483	131380	132270	131763	132109	130778	132339	132680	131274	132222	131362	132086	131098	132431	130933	131831	132649	131440	132081	131490	132462	131400	132142	132251
0.244444	3.09455		5.8296	133179	134662	133264	134037	134695	133676	134889	133108	133623	132712	133845	132906	133689	134012	133328	134348	133007	133892	132938	133906	133586	133706	134388	133425	134426	133464	134136	132589	133643	134894	133448	134378	133646	133796	132944	133753	132450	133511	134466	133816	134368	133075	133913	132954	134034	133626
0.244722	3.09451		5.8356	134364	135158	133342	134693	135749	134678	135505	134572	135415	133584	134835	133532	134590	135617	134297	135576	134139	134720	133874	134680	134295	133952	134598	133795	134639	134103	134665	133207	134390	134689	133962	134326	134155	134633	133247	134467	133369	134469	135693	134319	135116	134015	134804	133601	134718	134415
0.245	3.09446		5.8416	132037	132792	131745	132195	133455	132345	132893	132146	133035	131550	132623	131465	132557	133117	132054	132730	131450	132759	131118	132318	132013	131546	132129	131797	131838	131442	132346	131187	132281	133506	131599	132944	131695	132379	131384	132541	131030	132489	133690	132040	132916	131279	132686	131375	132333	132404
0.245278	3.09461		5.8476	132804	133168	132211	132574	133579	132474	133849	132751	133248	132398	133044	131507	132919	133794	132274	133331	132361	132965	132128	133179	131893	132639	133154	131860	132755	131831	132867	131438	132610	133490	132431	133259	132217	132878	131714	133296	131952	133243	133848	132949	133640	132189	132995	131944	132955	133109
0.245556	3.09457		5.8536	133965	134314	133554	133973	135334	134362	134914	133573	134810	133463	134115	133044	134039	134747	134103	135020	133124	134380	133086	134348	134214	134152	134963	133435	134073	133515	134007	133064	133858	135069	133764	134650	133512	134463	133043	133675	132583	133873	134789	133666	134408	133308	134175	133382	134479	134061
0.245833	3.09448		5.8596	133611	133985	132760	133645	134852	133363	134884	133561	134569	132817	133862	133280	133516	134979	133108	134511	133004	134000	132660	133563	133539	133220	133961	133232	134003	133141	133760	132484	133865	134469	133264	134359	132943	133863	132978	133743	132782	133842	134501	133895	134618	133680	134201	133330	134404	133954
0.246111	3.09457		5.8656	133339	134073	132523	133572	134546	133627	134256	133438	134059	133196	134080	132919	133572	134148	133102	134454	132828	133698	132915	133635	133390	133552	134243	133273	133601	132975	133645	132763	133893	134388	133105	134325	132924	133753	132656	133404	132420	133760	134447	132911	133749	132513	133912	132824	133730	133980
0.246389	3.09459		5.8716	134356	135306	134245	135054	136087	134668	135496	134885	135106	133849	135068	133845	134833	135428	134296	135932	133842	135112	134224	135031	135065	134490	135447	134323	134889	134062	134166	133767	135107	135375	134462	135284	134273	134847	133558	134732	133892	135113	136058	134236	135185	134026	134933	133633	134761	135132
0.246667	3.09455		5.8776	134204	135161	133968	134589	136047	134432	135034	134408	135257	133750	134991	133801	134538	135327	134287	135471	133585	135070	133935	134771	134798	134543	135343	133949	135056	133646	135401	133511	134332	135516	134102	135236	133731	135167	133772	134700	133535	134386	135490	133958	135341	133890	134606	133947	135089	134779
0.246944	3.09463		5.8836	133515	133389	132956	133806	134615	133712	133951	133302	134354	132780	133904	133293	133603	134813	133556	134684	133395	134140	133376	133796	133820	133444	134375	133594	134374	133362	134420	132409	133365	134466	133482	134501	132953	133595	133326	134017	132766	133709	134599	133831	134640	133177	134172	133025	134538	134077
0.247222	3.09455		5.8896	134033	134716	133365	134577	135449	134170	135541	134458	134941	133757	134523	133234	134331	135222	134062	135187	134027	134344	133120	134140	134518	134490	135081	133805	134567	133263	134492	133159	134205	134954	134478	134690	134179	134528	133456	134400	132864	134343	134911	134194	134794	133316	134616	133804	134733	134565
0.2475	3.09457		5.8956	135775	136785	135419	136167	137168	136562	136897	135771	136975	134838	136450	135397	135560	136513	135909	136280	135629	136414	134756	135795	136087	135744	136629	135370	135851	135091	136277	134964	136214	137267	135214	136529	135691	136418	135198	136530	134916	135668	137081	136058	136742	136156	136668	135816	136507	136436
0.247778	3.09463		5.9016	135463	136611	135332	135961	136656	135738	136595	135178	136332	135052	135527	135212	135623	136761	135461	136382	134930	135484	134518	135457	135006	135439	135974	134669	135823	135157	135526	134782	135505	136529	135050	136626	135424	135735	134443	135849	134788	135716	136540	135557	136137	135230	135631	135331	135855	136153
0.248056	3.09449		5.9076	135529	135962	134936	135681	136737	135275	136741	135121	136021	134735	135870	134591	135668	136637	135197	136110	134684	135872	134517	135480	135021	134774	136085	134664	135848	134375	135512	134214	135551	136436	135696	136082	135243	135917	134640	135767	134601	135638	136373	135496	136463	134435	135897	134994	135942	136097
0.248333	3.09453		5.9136	135592	136075	135050	135777	136269	135709	136790	135247	136279	135441	135679	134897	135720	137098	135707	136763	134976	136468	135106	135954	135515	135622	136852	135259	136604	134849	136155	134342	135702	136539	135543	136483	135194	135727	134753	135570	134837	135972	136910	135465	136092	135216	136451	135464	136381	135800
0.248611	3.09451		5.9196	135012	135828	133907	134754	136189	135023	135425	134492	135697	134066	134616	134303	135188	136043	135266	136008	134667	135725	134164	135497	134848	134597	135836	134823	135732	134280	134908	134176	135137	136147	135248	135594	135013	135367	134438	134951	134132	135199	135230	135075	135435	134283	134975	134309	135627	135004
0.248889	3.09467		5.9256	134156	134363	133576	133977	134968	133635	134859	133839	134445	133605	134360	133084	133812	134985	134333	135171	133807	134728	133348	134175	133896	133724	135223	134243	134918	133609	134226	133431	134395	135126	134468	134490	133536	134076	133163	135013	133335	134628	135297	133796	134782	133678	134505	133655	134709	134858
0.249167	3.09465		5.9316	134523	134309	133371	133978	135281	133849	134706	133769	134792	133456	134231	133493	134407	135292	134171	135186	134275	134287	133996	134739	134413	134465	134597	133768	134685	133815	134506	133355	134297	135095	134200	134687	134072	134582	133733	134500	133542	134917	135247	134374	134639	133690	134776	133859	134289	134545
0.249444	3.09451		5.9376	134776	135316	134622	135587	136044	135508	135928	135306	135963	134618	135720	134512	134957	136279	134976	136107	134390	135210	134226	135415	135069	134765	135542	134457	135716	134843	135274	133635	134749	136219	134921	135881	134495	135078	133864	135044	134406	135063	135922	134521	135202	134641	135446	134591	135236	135615
0.249722	3.09459		5.9436	135152	135617	134780	135015	136475	135629	135897	135681	136016	134625	135482	134766	135610	136112	134894	135953	135388	135631	134646	135594	135008	135467	136090	135155	135677	134830	135078	133986	135433	135885	134864	136145	135156	135570	134649	135297	134797	135295	135983	135013	135526	134648	135950	134889	135957	135312
0.25	3.09463		5.9496	135461	136569	135755	135222	137057	135612	136210	135208	136506	134977	135675	134828	135684	136444	135601	136305	135366	136063	135124	135704	135453	136005	136389	135376	136518	135183	135762	134707	135438	136683	135454	135970	135235	136159	134484	135746	134802	135794	136181	135511	136184	135456	135778	134869	135653	135438
0.250278	3.09457		5.9556	136618	137040	136116	136779	137784	136681	137345	136123	136887	135879	136653	135852	136665	137457	135943	137222	135680	137072	135343	136872	136337	136458	137201	136034	137104	136371	136650	135388	136629	137012	136260	137425	136140	136733	135763	136537	135678	135831	137707	136334	136984	135716	137316	135944	137095	136840
0.250556	3.09463		5.9616	134955	135830	134392	135166	136196	134425	136075	134963	135395	133946	135454	134411	135173	136133	134770	135587	134699	135145	134514	134917	134882	134653	136002	134099	135461	134840	134810	133998	135084	135671	134452	135780	134617	135025	134097	134658	133960	135109	136257	135091	136165	135102	135182	133817	135438	134926
0.250833	3.09459		5.9676	135615	136815	135656	136221	137668	135934	137180	135788	136968	135416	136610	135260	136467	136857	135950	136834	135972	135807	135244	135880	135856	136043	136661	135622	136624	135502	136221	135016	136256	136966	136094	137135	135235	136562	135337	136152	134886	135831	137251	135823	136619	135420	136355	135439	136548	136565
0.251111	3.09463		5.9736	135334	136110	135045	135630	136777	135999	136955	135604	136574	135224	135939	134684	135804	136583	134428	136394	135445	136059	135483	135944	135384	135982	136393	135437	135156	134808	135847	134475	135794	136397	135884	136688	135377	135570	134798	135482	134889	135529	136659	134933	136292	134855	136001	134811	135699	135375
0.251389	3.09467		5.9796	135539	136285	134884	135868	136543	135573	136397	135609	136234	134988	136294	134915	135726	136419	135757	136799	135209	135584	134753	136299	135022	135430	135812	135614	136088	135179	135345	134027	135942	136999	135708	136066	135341	136104	134309	136079	134521	135687	136747	135527	136445	134593	136275	135132	136246	135945
0.251667	3.09451		5.9856	134992	135374	133286	134546	135478	134588	135372	134854	135188	133590	134715	133514	134517	135404	134124	135232	133931	134995	133776	135150	134877	134853	135360	133836	134878	134001	135231	133409	134901	135991	134537	135126	133533	134876	133560	134064	133446	135078	135236	134377	134779	133729	135033	133720	134879	134849
0.251944	3.09463		5.9916	135130	135817	135105	135407	136272	135488	136828	135154	136462	135135	135716	134911	135778	136357	135029	135743	135389	136107	134562	135187	134889	135142	136315	135340	135961	134724	136222	135056	135200	135829	135164	135622	134986	136163	134861	135783	134419	135107	136503	135235	136448	135925	136051	135138	136152	136087
0.252222	3.09449		5.9976	135929	136597	135524	135906	136987	135929	136521	135895	136508	135174	136678	135442	136320	137468	135798	136656	135198	136367	134903	135972	135428	135826	136425	135386	135995	135413	136135	134766	135616	136802	135659	136582	135344	135988	134921	136139	134510	135733	136794	135944	136299	135383	136479	135367	135771	136190
0.2525	3.09449		6.0036	136048	136907	135649	136854	137713	136745	137658	136316	137044	135811	137061	135760	136518	137889	136266	137355	136193	136744	135777	136779	136876	136298	137167	136505	136704	135899	136417	135609	136394	137466	136598	137195	135763	136988	135638	136573	135521	136325	138221	136328	137108	135248	136946	135888	136968	136677
0.252778	3.09449		6.0096	135995	136626	135791	136136	137517	135964	137171	135679	136082	135287	136060	134426	135922	136948	135890	136481	135499	136376	135086	136269	136200	136310	136995	136199	136702	135470	136774	134901	136361	136856	135540	136740	135578	136330	135537	136276	135220	135736	136735	135338	136453	135227	136163	135161	136094	136300
0.252778	3.1041		6.0156	137265	137746	136363	137281	138308	137312	137672	136712	137762	136276	137019	136372	137106	138097	136767	137550	136428	137488	136053	137001	136638	136495	137804	136892	137763	136385	137751	136002	137219	138070	137143	138070	136819	137003	136347	136968	136216	137452	138147	137320	137511	136774	137724	136813	137644	137128
0.252778	3.11131		6.0216	134267	135283	134069	135443	136567	135474	135765	135382	135896	134715	135789	134566	135080	136547	135321	136367	134304	134914	134821	135613	135525	135747	135834	135091	135999	134963	135649	134913	135265	136145	135026	135688	135019	135621	134822	134708	134296	135662	136328	135439	135745	134606	136083	134900	136307	135409
0.252778	3.11673		6.0276	135642	136391	135117	135463	136566	135362	136435	135408	135748	134819	135811	134627	135974	136628	135486	136094	135088	136113	134925	135842	135125	135635	136236	135331	135709	135365	135530	134748	136000	136546	135434	136251	135192	135986	134978	136290	134988	135601	136744	135375	136430	135133	135790	135289	136224	136015
0.252778	3.12202		6.0336	133798	135133	133392	134109	135523	134039	134741	133870	134938	133978	134338	133531	134032	134948	133894	134783	133505	134952	133208	133841	134283	133965	134655	134360	134820	133803	134663	133368	134125	135262	134356	134547	134135	135206	133679	134704	133875	134603	135319	134277	135332	134119	135052	134421	135133	134722
0.252791	3.12706		6.0396	136428	137597	136788	137085	138014	137338	137638	136325	137487	136550	137036	135803	136999	137805	136520	137871	136401	137654	136542	137210	137070	136237	137544	137073	137597	136335	137285	136139	137131	138090	136976	137640	136262	137302	136183	136729	136377	137218	137940	136683	138230	136576	137186	136180	137472	137609
0.252828	3.13208		6.0456	134976	135541	134530	135248	136446	135191	135763	134525	135884	134859	135185	133906	134901	136131	135323	135412	134470	135814	134794	135130	134889	135624	136670	134506	135674	134816	135010	133732	135215	135362	134803	136004	134446	135572	134284	134973	134173	134601	135550	134915	135847	134210	135272	134520	135370	135512
0.252878	3.13712		6.0516	137043	137868	136331	137708	138300	137442	138075	137049	137785	136902	137367	136245	137412	138252	136851	138031	136466	137298	136053	136941	137040	137060	137249	136507	137535	136439	137221	136264	137232	137673	136650	137683	136596	137267	136540	137064	135892	137173	138121	137450	137531	137198	137731	136637	137538	137879
0.252935	3.14216		6.0576	135763	136217	135478	136052	137212	136320	136905	136072	136802	135546	136246	134991	135871	136885	135995	136872	135525	136269	135454	136248	135614	135803	136571	135546	136154	135356	136289	134735	135946	136642	135658	136670	135604	135988	135239	135785	134626	136081	137131	136142	136696	135460	136609	135804	136665	136417
0.252999	3.14718		6.0636	135869	136652	135341	136163	136850	136290	137303	135772	137129	135036	136258	135131	136173	136238	135757	136941	135975	136805	135307	136501	136050	135786	136766	136537	136625	135474	136291	135170	136150	137233	135868	136925	135879	136531	135106	135949	135142	135961	137006	135960	136926	135356	136816	135499	136762	136146
0.253069	3.1522		6.0696	135708	136139	134915	135937	136837	135959	136556	135368	136612	135447	136236	135055	136443	137025	135480	136835	135396	136761	135169	136260	136200	135801	136559	135571	136445	135543	136405	134879	135757	136615	136103	136759	135657	136366	135405	135796	135310	136221	136751	135828	137001	135912	136997	135873	136684	136416
0.253143	3.15722		6.0756	136448	136338	135494	136296	136867	135728	136910	135837	136357	135643	136146	135546	136062	137012	135722	136744	135552	136254	135564	136158	135917	135511	136891	135792	136319	135288	136452	134831	136136	136682	136106	136930	135433	136174	135120	136777	135198	136423	137611	136077	136839	135708	136677	136003	136665	136599
0.25322	3.16223		6.0816	134360	135668	133735	134425	135591	134840	135935	134352	135172	133862	134795	133751	134406	135459	134505	135065	133299	135036	134280	135273	134955	134810	135705	134154	134892	134082	135242	133759	134955	135706	134782	135616	134574	134771	134100	134154	133817	134833	135585	134505	135406	134627	135272	134229	135322	135265
0.253301	3.16727		6.0876	134685	135609	134582	135215	136152	135099	136030	135050	135600	134365	135543	133864	135048	135725	134916	136315	135604	135334	134523	135224	135163	135187	135897	134777	135731	134578	135546	134329	135698	135837	134956	135933	134966	135501	134355	135899	134447	135127	136005	135043	135844	135097	135838	134478	135472	135523
0.253385	3.17229		6.0936	135208	136018	134679	135160	136466	135623	136576	135679	136393	134910	135907	134751	135644	135940	135277	135744	134677	136230	134713	135579	135391	135708	136297	134968	135841	134660	135484	134052	135303	136653	135274	135862	135058	135684	134556	135428	134389	135322	136219	135368	136168	134635	135484	134668	135898	135201
0.253473	3.17729		6.0996	135588	136080	135500	135775	137308	135640	136768	135733	136669	135454	136669	135279	135994	137258	135776	136867	135698	136189	135199	136215	135740	136004	136159	135330	136112	135080	136253	134787	136130	136811	136084	136069	135174	136033	135135	135639	134864	135958	136577	136555	136368	135204	136086	135146	135935	136147
0.253565	3.18239		6.1056	135314	135902	135048	135627	136712	135371	136610	135377	135892	134565	135177	134828	136187	136346	135138	136195	134604	135444	134820	135916	135241	135235	135913	134840	135865	134866	135193	134387	135019	136834	134712	136287	134649	135273	134666	135422	134649	135024	136240	135370	135908	135067	135668	134888	135611	135985
0.25366	3.18741		6.1116	134194	134515	133380	134097	135550	133984	134857	133848	134636	133533	134548	133249	134311	135019	134435	134830	133592	134340	133471	133739	134002	133959	134649	133718	135210	133516	134360	133023	134220	135075	134109	134866	133951	134807	133317	133963	133452	134108	135206	134253	134291	133808	134421	133399	134394	134490
0.253759	3.19241		6.1176	135721	136369	135204	136084	137445	136070	137031	135926	136567	135611	136573	135242	135982	137265	135836	136892	135664	136752	134871	136321	135659	136046	136831	135449	137806	135856	136523	135241	136256	137316	135951	137246	136166	136932	135387	136364	134976	135857	137296	135918	136853	135804	136679	135476	137174	136109
0.253861	3.19743		6.1236	135181	135835	134411	135512	136348	135156	135893	135094	135647	134347	135870	134753	134882	135861	134971	136348	135142	135642	134668	135221	135362	135093	136138	135407	135786	135032	135257	134359	135360	136477	135374	135663	135154	135133	134742	135076	134412	135691	136111	134775	135992	134773	135460	134693	135840	135065
0.253967	3.20243		6.1296	135227	135617	134570	135143	136488	134839	135732	134933	135579	134151	135842	134464	135406	135918	135059	135698	134753	135726	134392	135844	134881	134856	135694	134807	135553	134509	135170	134260	135096	135874	135575	135944	134893	135265	134438	135394	134032	135500	136430	135101	135856	134580	135867	134708	135674	135770
0.254075	3.20743		6.1356	134695	135119	133975	134864	136206	135153	135506	134571	135365	134365	135030	134380	134977	135744	135015	135708	134347	134943	133734	135532	134973	134506	136189	134683	135342	134140	134523	133707	134879	135947	134126	135922	134432	134899	133683	135062	133455	134807	135999	134568	135098	134668	135142	133997	135510	135249
0.254187	3.21245		6.1416	133759	134842	133394	134071	135534	133908	135146	133418	134394	133419	134400	133332	134423	135337	134423	135197	133602	134448	133372	134325	134009	134179	134878	133924	134769	133678	134406	133242	134505	135080	133924	134969	133894	134693	133679	134651	133386	134177	135218	134106	134641	133423	134576	133759	134770	134556
0.254306	3.21745		6.1476	136577	137076	135797	136610	137189	136470	137095	136239	136945	135540	136661	135920	136388	137227	135851	137249	135804	137007	136019	136355	136105	136388	137390	135772	136870	136255	136927	135246	136654	138024	136173	137657	136307	136541	136072	136598	135409	136039	137967	136845	137722	135697	137003	135746	136968	136809
0.254426	3.22246		6.1536	134825	135185	133650	135215	136354	135137	135856	134900	136239	134354	135304	134071	134924	136271	134566	135841	134849	134775	134502	135101	134748	135259	135549	134463	135542	134168	135284	134070	134935	136044	135459	135813	134724	135622	134002	135302	133643	135196	136354	134976	135644	134473	135200	135120	135451	135439
0.254551	3.22746		6.1596	135267	135822	134695	135702	136826	135416	136192	135096	136442	134097	136197	134976	135620	136347	135331	136439	135109	135352	134917	135882	135676	135120	136690	135587	136334	135263	135947	134817	135954	136385	135581	136462	135526	135980	135083	135466	134614	136210	136722	135525	136805	135918	135921	134859	136531	136085
0.254683	3.2325		6.1656	133824	134370	133254	133964	134712	133718	134411	133815	134865	132938	134285	133217	133914	134371	133487	134161	133195	133706	132579	133678	133524	133645	134543	133517	134091	133326	133450	132662	133663	134755	132955	134310	133314	134121	133254	133627	132552	133413	134214	133749	134046	133278	134004	133234	134429	134058
0.25482	3.23758		6.1716	134159	135549	133958	135030	135944	134958	135879	134419	135650	134193	135331	133901	134863	135948	134693	135448	134336	135024	134126	134613	134378	134590	135803	134562	135006	134381	135003	133513	134691	135670	134468	135412	134148	135281	134022	134813	133866	134753	136012	134587	135409	134526	135269	134281	135091	135149
0.254964	3.2426		6.1776	134531	135025	134490	134992	135779	134969	136095	134809	135636	134107	135181	133825	135181	135805	134541	135309	134061	135334	134191	135179	134558	134537	135244	134207	135225	134055	135039	133715	135114	135872	134948	135794	134825	134669	134220	135173	133684	135174	135857	134775	135349	134098	135596	134701	135044	135285
0.25511	3.24762		6.1836	133392	134145	133018	133613	134036	133423	134140	133447	134299	133156	133839	132406	133764	134677	133489	134509	132768	133947	132692	133228	133301	133295	134051	133021	134144	132872	133874	132464	133161	134430	133294	134339	133400	133528	132976	133908	132654	132934	134787	133724	134242	133326	134005	133225	134154	133438
0.255261	3.25262		6.1896	134925	136248	135250	135311	136738	134944	135702	134851	136088	134698	135542	134103	135228	136059	135494	135923	134460	135804	134304	135217	135246	135226	135690	134727	136338	134907	135974	134063	135265	136192	135273	136321	134933	135520	134449	135579	134247	135266	135870	135286	135596	134532	136082	134640	135524	136041
0.25542	3.25762		6.1956	133032	134139	132943	133666	134410	133359	134083	132880	134013	132853	133470	132552	133907	134282	133629	134464	132904	133701	132899	133345	133152	133520	134218	133200	134451	132756	133455	132631	133910	134661	133518	133974	133251	134108	132784	133446	132462	133895	134529	133458	134346	133112	134036	133177	134013	134209
0.255581	3.26262		6.2016	134676	135523	134424	134947	135964	135003	135738	134428	135566	134354	135182	133837	135429	135716	134893	135387	134306	135418	134221	135307	134834	134759	135534	134380	135253	134356	135047	133909	134779	135954	134986	135598	134723	135407	134248	134820	134229	135350	135792	134648	135599	134251	135288	134215	135432	134893
0.255752	3.26762		6.2076	134403	135229	134261	135334	136107	135163	135623	134470	135636	133852	134829	133722	134568	135704	134467	135718	134013	135016	134396	135015	134552	134341	135302	134260	135188	134086	135004	133381	134707	135591	134624	135595	134877	135450	134360	134894	133847	134301	135069	134543	134770	134114	135080	133957	135526	135209
0.255929	3.27264		6.2136	132574	133389	131678	133267	134445	132886	134085	132277	133719	132315	133343	132745	132724	134264	132796	134008	132822	133216	132306	133470	132732	132586	133640	132756	133685	132644	133506	131712	133156	133696	132517	133723	132461	132577	132290	132546	131441	132706	133847	132883	133152	132434	133855	132632	133728	133574
0.256113	3.27765		6.2196	131345	132265	131155	131683	132569	131484	132874	131911	131953	131223	131679	130928	131850	132309	131671	132174	131020	131661	131253	131691	131234	131813	132713	130927	132011	130903	131318	130571	131593	131810	130959	132199	130753	131669	131140	131734	130863	132002	132508	131480	132529	131210	132349	131458	132043	131968
0.256308	3.28265		6.2256	133603	135096	133389	134137	135376	134236	134769	134216	134466	133577	134475	133201	133933	135026	133751	134883	133825	134327	133245	134186	133848	133764	135193	132983	134334	133624	134353	132867	133661	134860	133382	134447	133305	134298	132990	134232	133133	134389	135099	134045	134704	133556	134529	133402	134280	134559
0.256506	3.28765		6.2316	133654	134573	133462	133855	135046	134113	134365	133815	134452	133039	134214	133247	134249	134672	133792	134695	133442	134781	133404	134401	134200	134067	134948	134129	134422	133391	133973	132600	133740	134689	133844	134567	133509	134431	133281	134190	133352	134030	134963	133914	134568	133773	134792	133397	134193	134579
0.256713	3.29269		6.2376	132545	133294	131922	133399	133550	133051	133655	132505	133394	132588	133374	132502	132910	133895	132639	133514	131845	132619	132198	133240	133126	132498	133473	132638	133775	132795	133125	132304	132758	133252	132551	133692	132877	132974	132141	133487	132120	132964	134267	132726	133126	132556	133245	132657	133356	133417
0.256933	3.29771		6.2436	134255	135275	133638	134149	135341	134150	135288	134426	135296	133866	134620	133770	134357	135537	134599	135512	133898	134627	133713	134246	134460	134191	135327	133959	134839	133893	134270	133574	134379	135218	134087	135174	133935	134928	133905	134994	133436	134277	135553	134296	134960	133943	134516	133402	134637	135205
0.257159	3.30273		6.2496	132182	132453	131193	131932	132799	131941	133156	132425	133006	132107	132041	131486	132238	133191	131935	132775	132282	132412	131451	132435	132121	131757	133235	131559	132442	131760	132783	131172	132238	132664	132116	132302	131944	131911	131535	132814	131149	132279	133168	132215	133012	131789	132373	131856	133062	132563
0.257392	3.30773		6.2556	132958	133935	132111	133006	134129	132620	133213	132664	133574	132294	132898	131898	133056	133823	133448	133102	132798	133011	132233	132979	132554	132387	133591	132879	134066	132241	133085	131950	132992	134019	133057	133465	132486	133372	131986	132915	132039	132996	133132	132642	133595	132065	133441	132454	133253	132867
0.257637	3.31275		6.2616	134214	134588	133439	134380	135049	134474	134921	133786	134800	133350	134379	133598	134349	135098	133226	134667	133660	134630	133580	134165	134212	134117	134911	133598	133927	133423	134399	132848	134014	135349	133998	134912	133459	134273	133845	134093	133095	133947	135303	133768	134656	133801	134686	133773	134558	134655
0.257894	3.31779		6.2676	132852	133472	132208	132955	134135	132671	133947	132243	132904	131999	132999	131961	132377	134132	132309	133692	132515	133239	132321	133088	132207	132703	133258	132149	133200	131762	133229	131531	133257	133736	132826	133311	132294	133177	132262	133021	131956	132988	133455	132369	133364	132225	133120	132743	133166	132841
0.258158	3.32279		6.2736	130334	131416	130059	130679	132044	131092	131682	131109	131986	130110	130980	130347	130890	132265	130825	131524	130367	131276	129774	131355	130846	130750	131779	130559	131043	130362	131157	129968	130849	131939	130763	131623	130544	131725	130290	130569	130285	130768	132036	131200	131226	130429	131904	130804	131594	131533
0.258436	3.3278		6.2796	131859	133146	131769	132670	133543	132149	133273	132455	132834	132096	132909	131910	132754	133690	132329	133781	132465	132758	131790	132308	132205	132509	133023	132090	132937	131635	132535	131293	132437	133094	132187	132996	132149	132717	131856	132824	131454	132834	133765	132885	133252	132049	133351	132344	132806	132810
0.258723	3.3328		6.2856	131724	132461	131284	131797	132998	132127	132864	131877	132442	131186	132403	131276	132110	132890	131624	132755	131311	132897	130986	132009	131579	131770	132384	131256	132600	130981	132150	130591	131940	132817	131877	132367	131196	132353	131300	132057	131382	131704	132724	131657	132372	131234	132548	131154	132033	132020
0.259022	3.33782		6.2916	131730	132276	131279	131905	132710	131593	132754	131553	132574	131294	132093	130942	131750	132924	131866	132636	132262	132835	131653	132229	132425	131838	133108	131758	132530	131451	132081	131140	132048	133027	131721	132757	131591	132473	131311	132998	131289	132132	133406	131717	132669	131297	132334	131515	132552	132393
0.259329	3.34282		6.2976	130811	131589	130335	131256	131948	131410	131660	131051	131698	130493	131588	130687	131125	131848	130903	131674	130821	132001	130138	131307	131253	131231	132181	131010	131635	130971	131786	130313	131423	131752	131274	131884	130898	131897	130658	132101	130819	131629	131728	131077	131376	130569	131497	130528	131819	131850
0.259655	3.34782		6.3036	131701	132649	131440	132086	133130	132055	133374	131693	133264	131438	132704	131897	131985	133124	131956	132555	131097	132858	131925	132375	132003	131628	132768	131850	132598	131678	132220	131000	132185	133119	132038	133174	132098	132887	131672	132444	131351	132450	133216	131972	132491	132050	132549	131794	133001	132269
0.259994	3.35282		6.3096	132065	132904	131843	132601	133888	132575	133382	132521	132926	131620	132623	132076	132508	133992	132502	133162	132421	132828	131896	132726	132235	132623	133479	132440	132661	131781	132406	131400	132388	132938	132226	132963	131897	132897	131873	132687	131829	131987	133589	131854	133136	131234	133129	131796	133012	132828
0.260343	3.35782		6.3156	131255	132314	130987	131372	132737	131916	132636	131592	132370	130994	131991	130642	131711	132800	131712	132351	131148	131579	130433	131571	131276	131136	132068	131252	132124	130930	131803	130524	131432	132180	131579	132140	130942	132062	130509	131724	130554	131524	132121	131301	132202	131024	131906	130915	131678	131720
0.260709	3.36286		6.3216	132328	132747	130853	131539	132466	132087	132369	131492	132444	130733	132056	130254	132054	132881	131139	132372	131002	131873	130791	132213	131562	131549	132267	131097	132278	130689	131579	130916	131502	132429	131195	132327	131438	132402	130938	131791	130782	131911	132758	132013	132438	131841	132571	131174	132166	131971
0.261092	3.36789		6.3276	130895	131408	130628	130430	132044	130879	131966	130481	131687	130043	130983	130260	131581	131525	130972	132122	130404	131227	130376	130873	130694	131133	131329	130914	131759	130418	131176	129947	130995	131906	131148	131990	130394	131302	130905	131627	130277	130910	132115	131534	131621	131097	131231	130279	131493	131659
0.261487	3.37291		6.3336	129441	130399	128787	129646	130771	129411	130238	129432	129611	128689	129892	129194	129482	130311	129754	130491	129387	129796	128768	129593	129762	129441	130424	129430	130234	128665	130051	128811	129408	130661	129997	131171	129781	129834	129242	129739	128340	129813	130841	129836	130286	128914	129989	129103	129991	129738
0.261899	3.37791		6.3396	128838	129628	129004	129784	130811	129162	130802	128906	130046	129011	129931	128814	129752	130301	129362	129703	129402	129853	128669	129387	129067	129027	129902	129067	130295	128825	129605	128574	129408	130608	129493	130151	128958	130042	128839	129870	128364	129710	130892	129743	130732	129179	129389	128983	129886	129687
0.262326	3.38291		6.3456	129524	129892	129108	129552	130951	129626	130496	129610	130170	129077	130033	128756	129732	130367	129448	130102	129117	129973	128603	129651	129362	129692	130812	129135	130152	129375	129847	128446	129629	130295	129363	130095	129430	129819	128937	129693	128717	129510	130858	129636	130486	129153	130456	129354	130581	130505
0.262776	3.38793		6.3516	129803	130557	129043	129595	130362	129825	130319	128981	130112	128957	129570	128709	129560	130301	129719	130254	129338	130213	128691	129820	129593	128955	130621	129677	130140	129059	129559	128333	130051	130619	129358	129966	129414	129984	128886	129659	128174	129662	130509	129251	130452	129293	130283	129296	129921	129835
0.26324	3.39295		6.3576	129317	129987	129053	129828	130057	128973	130084	128897	129847	128217	129043	128368	129858	130398	129085	130348	128485	130074	129142	129825	129179	129082	130436	129384	130378	128845	129689	128733	129127	130732	129459	129894	129274	129170	128831	129788	128743	129064	130606	128752	130112	129037	130660	129412	130105	130051
0.263728	3.39797		6.3636	128162	129457	128015	128288	129375	128533	129665	128437	129112	127481	128125	127923	128524	129382	128076	129280	127935	128879	128147	128399	128801	129155	129024	128055	129271	128211	128862	127388	128692	129625	128080	128775	128216	128633	127894	129256	127414	128800	129491	128017	129117	127849	129065	128349	129782	129230
0.264228	3.40297		6.3696	129990	130365	130121	130218	130662	130140	130834	129835	130406	129505	129967	129453	130371	130872	129955	131063	129613	130255	129222	130064	130282	130072	130883	129952	130602	129945	129891	129053	130033	130467	129253	130574	130199	130322	129724	129758	129318	130194	131493	130164	130471	129465	130977	130061	130291	130276
0.264761	3.40797		6.3756	129123	129739	128400	129381	130448	129217	130310	129110	129821	128528	129530	128613	128993	129841	128922	130025	128764	129656	128479	129032	129126	128970	130132	128867	129592	128317	128990	128198	129251	129790	128979	130112	128541	129545	128023	129048	128183	129090	130206	129419	130010	128930	129863	128768	129508	129450
0.26531	3.41298		6.3816	128128	129348	127964	128104	129489	128672	129489	128523	128673	127716	128719	127200	128555	129210	128002	128591	127738	128789	127663	128288	128563	127985	129253	127970	129148	127941	128850	127917	128393	129542	128093	129016	128268	128841	128159	128561	127308	128692	129270	128317	128735	128192	128818	128346	129043	128754
0.265875	3.418		6.3876	128065	128973	128056	128917	129915	128349	129339	128566	129371	128208	128965	127696	128220	129553	128429	129332	128195	128507	128012	128737	128350	128386	129220	128579	129216	128361	128667	127796	128822	129318	128253	129535	127986	128866	127730	128525	127906	128319	129525	128253	129113	128260	129419	128142	128739	128288
0.26648	3.42302		6.3936	127527	127891	127354	127964	128568	127564	128248	127510	128333	127464	127620	126610	127665	128561	127981	128321	127142	128038	127102	128040	127552	127821	128902	127507	128772	127480	127806	127066	128011	128818	127502	128471	127597	128099	126856	128062	127035	127908	128737	127506	128723	127089	127840	126971	127879	128248
0.267102	3.42802		6.3996	128137	128681	127911	128233	129821	128565	129319	128288	129299	128168	129054	127816	128796	129654	128030	129250	127066	128932	127972	129026	129001	128873	129493	128228	128584	128124	129193	127522	128677	129480	128374	129206	128455	128839	127890	129155	128141	129100	129792	128814	129106	128462	129067	128266	129277	128996
0.267755	3.43302		6.4056	127802	128410	126990	127810	128826	127635	128506	127533	127912	126805	127563	126983	127613	128389	127658	128456	127617	128035	126883	127607	127408	127585	128233	127351	127898	127160	127718	126334	127622	128257	127447	128369	127150	127951	126873	127573	126842	127598	129148	127890	127944	127236	128423	127495	128344	127892
0.268431	3.43806		6.4116	127196	128031	127344	127396	128722	127816	127945	127519	128378	126918	127776	126630	127735	128493	126996	128408	127387	127831	127001	127474	126927	127772	127681	127574	127783	127203	127524	126120	127473	128164	127278	127941	127291	127719	127155	127433	127013	127473	128714	127549	127966	127278	128460	126862	128069	127707
0.26914	3.44306		6.4176	127844	128684	127307	128283	129446	128178	129183	128023	128677	127395	128074	127275	128380	128973	128454	129046	127806	128495	127314	128111	127682	128176	128531	128064	128460	127743	128830	127024	127716	128899	128074	128790	127654	128169	127106	128168	126734	128124	129205	128333	128577	127429	128238	127330	128586	128257
0.269888	3.4481		6.4236	128066	128552	127850	127643	129589	128372	128914	128448	128786	127635	128962	127370	128892	129334	128393	129076	127729	128705	127674	128429	127664	128184	129287	127813	128909	127894	128760	127180	128624	129227	127822	128928	127833	128591	127515	128157	127834	128546	129071	128426	129392	127525	129530	128072	129109	128459
0.270666	3.45314		6.4296	126268	127159	125813	126624	127370	126210	127029	126286	126780	125811	126437	125589	126147	126881	126161	127162	125995	126691	125187	126495	125577	125979	126978	125851	126807	125892	126375	125435	126331	127357	125974	126815	125882	126597	125671	126530	125474	126418	127343	126425	127321	126300	126745	125945	127063	126982
0.271487	3.45814		6.4356	127218	127801	127004	127923	128502	127510	128258	127019	127603	126786	127260	126289	127013	128278	127289	128383	126661	127899	126605	127489	127246	127337	128139	127205	127770	126857	127261	126450	127519	128333	127257	128256	126865	127543	126857	127962	126932	127361	128944	127447	127961	127061	128019	127355	128311	128188
0.272335	3.46315		6.4416	128499	128844	127867	128147	129471	128263	129336	127899	128735	127468	128578	127564	128771	129008	128231	128860	128123	128434	127362	128464	128122	128429	128703	127393	128362	127647	128319	127916	127984	129027	128192	129102	128046	128392	127881	128688	127545	128365	129176	128309	128113	128247	128753	127727	128934	129262
0.273226	3.46817		6.4476	126079	127105	125891	126338	127168	125959	127288	125925	126691	125849	126496	125461	126503	127369	126571	126770	126237	126479	125734	126509	126371	126411	126966	125652	126328	125438	126325	125577	126646	126927	126695	126947	125944	126723	125609	126671	125260	126183	127706	125924	126989	125902	127073	125860	126376	126719
0.274164	3.47317		6.4536	124719	125698	124735	125778	126442	125211	125708	124561	125528	124273	125458	123685	125147	125776	124583	125302	124372	125385	124032	125349	125194	124876	125776	124667	125485	124790	125104	124149	125395	125527	124517	125147	124873	125186	124665	125186	124191	125207	126352	125192	125633	124423	125394	124581	125471	125514
0.275153	3.47817		6.4596	126321	126675	125964	126470	127318	126611	127439	125886	127003	125730	126512	125100	126382	127293	126336	127285	126224	126838	125254	126095	125939	126094	127173	125875	126677	125853	126474	125473	126531	127435	126417	127136	126186	127145	125958	126418	125339	126356	127189	126323	127002	125718	126573	125699	127045	127003
0.27618	3.48317		6.4656	126505	127136	126386	126800	128143	126913	127293	126170	127321	125920	127204	125996	127087	127661	126368	127562	126390	126466	125559	126864	126711	126411	127511	126419	127226	126291	126744	125633	126921	127418	126950	127606	126817	127341	126362	127222	125934	126367	127750	126765	127589	126827	127417	126333	127765	127206
0.277273	3.48817		6.4716	125078	125358	124513	125088	126362	125546	125570	124746	126326	124900	124918	124480	125666	126390	124843	125915	124856	125718	124428	125870	125613	125365	126008	125104	125311	125081	125467	123902	125148	125897	124982	125985	124964	125601	124307	125354	124589	124795	126247	124691	125838	124522	125714	124773	125149	125307
0.278428	3.49317		6.4776	124452	125233	124467	124689	126138	124959	125627	124514	125035	123563	124814	123858	124652	125441	124914	125884	124391	125417	124042	124830	124850	124280	125113	124114	124921	124104	125183	123660	124871	125245	124175	125051	124622	125429	123939	125094	124242	124626	125707	124915	125263	124246	125345	124688	125760	125569
0.279654	3.49821		6.4836	124831	124774	123649	124698	125618	124490	125250	124521	125560	123965	125268	124067	124382	125834	124584	125351	124200	124764	123986	124904	124773	124611	125022	124261	125246	123941	124868	123917	124724	125666	124865	125619	124178	125036	124108	125063	123273	124724	125519	124492	125464	124321	124588	124129	125004	125127
0.280945	3.50322		6.4896	124057	124859	123674	124099	125399	124612	125024	124461	124964	123812	124750	123610	124270	125258	124122	124937	124086	124148	123680	124402	124086	124093	124727	123796	124575	123694	124316	122954	124133	125156	123925	125226	123854	124180	123174	124686	123524	124429	124705	123996	124760	123512	124768	123804	124571	124388
0.282335	3.50822		6.4956	124050	124920	123979	124213	125248	124392	125323	124189	125219	123246	124541	123202	123904	125324	124443	125023	123721	124527	123577	124411	124551	123928	125075	123914	124916	123641	124412	123123	124304	125103	123850	125193	124026	124543	123692	124361	123571	124119	125417	123927	124767	123717	124716	124048	124387	124709
0.283806	3.51322		6.5016	123358	124107	122980	123724	124247	123745	123850	123427	123756	122639	123605	122474	123339	124557	123631	123681	122745	123244	123020	123258	122468	123184	124255	122625	123231	123068	123191	122120	123655	124000	123192	123850	122968	123526	122990	123136	122315	122516	124227	122919	123472	122541	123628	122352	123553	123899
0.285398	3.51822		6.5076	125548	125712	125344	125674	126947	125986	126332	125205	126406	124543	125940	124937	125857	126960	125841	126560	125297	126191	124694	125615	125257	125813	126390	125424	125990	125672	126488	124660	125827	127098	125661	126543	125333	126128	124675	125617	124712	125623	126917	125723	126456	125472	126495	125531	126494	126291
0.287137	3.52322		6.5136	123243	124000	122661	123313	124050	123623	124180	123973	124203	123255	123573	122710	123082	124455	122720	124593	123111	123825	123304	123582	123868	123458	123804	122712	123700	122995	123617	122426	123089	124265	123459	124156	123116	123324	123513	123365	122635	123701	124812	123546	124108	122853	124041	123263	123968	123958
0.288996	3.52822		6.5196	122828	123616	122655	123087	124294	123332	124435	122914	123892	122552	122945	122275	123120	123997	123069	123765	122876	123619	122414	123344	123538	123248	123970	122563	123730	122657	123596	122263	123247	124210	123187	123954	122859	123349	122390	123351	123351	123272	124058	123217	124243	122690	123599	122846	123761	123491
0.291075	3.53324		6.5256	124320	124673	124302	124551	125567	124053	125308	124451	125070	123728	125401	124088	124861	125850	124584	125302	124626	125271	123561	125599	124720	124353	125505	124567	125162	124180	125360	124180	125410	125899	124516	125152	124470	124982	124139	124580	123015	124558	125891	124684	125310	124165	125298	124570	125332	125533
0.293362	3.53825		6.5316	123991	125096	123407	124375	125462	124438	125409	124305	124990	124133	124614	123597	124799	125149	124557	124907	124534	124704	123801	124761	123939	124032	124685	123411	124704	124325	125144	124160	124452	125140	124474	124977	124324	124299	123518	124494	123618	124399	125595	124644	125403	123953	124910	124018	125324	124954
0.295945	3.54327		6.5376	123849	124439	123505	124106	125209	123952	125196	123749	124363	123476	124313	123033	123996	124999	124026	124196	123272	124417	123246	124148	123367	123425	124400	123522	124233	123071	123776	122785	123974	124913	123347	124288	122998	123697	122978	123881	122695	123574	124597	123809	124759	123137	124340	123008	124537	124342
0.298723	3.54785		6.5436	123446	123906	122952	123869	124625	123499	124493	123499	123990	122637	123394	122819	123866	124062	122621	124459	123007	123673	122662	123370	123730	123752	124547	122975	123947	123040	123929	122638	124105	124999	123769	124496	123427	123879	123329	123901	123274	123759	124459	123692	124914	123738	124451	124110	124041	124120
0.3015	3.55201		6.5496	122516	122737	122136	122566	123568	122682	123435	122214	123540	122056	123025	121830	122646	123313	122598	122946	122195	122806	121887	123058	122669	122508	123309	121821	122894	122227	122674	121799	123090	123449	122619	123455	122450	122785	121861	122991	121793	123024	123996	122529	123124	122366	123083	122513	123133	122934
0.304278	3.55577		6.5556	123956	124531	123662	123933	124462	123525	124452	123328	124112	123287	123588	122759	123183	124395	122750	124513	123143	123695	123327	124032	123568	123467	123986	122956	123839	123090	124086	122305	123506	124836	123497	124238	123699	123415	122994	123520	122749	123465	124695	123518	123850	122851	124058	123458	124178	124131
0.307056	3.55909		6.5616	121747	122753	121419	121917	123477	122136	122150	122332	122839	121310	122229	121109	121948	123168	122100	122710	121794	121864	121408	122006	122230	122007	122295	121517	122211	121562	122376	121549	122141	123253	121731	123014	121594	122056	121231	121697	121219	121763	123093	121923	122830	121063	122580	121448	122287	122262
0.309834	3.56211		6.5676	123806	124623	123823	123930	125056	123835	124344	124044	124417	123070	124218	123065	123641	124933	123876	124732	123502	124484	123103	124263	124547	123571	124685	123509	124358	123430	124452	122962	123749	125060	123894	124658	124131	124577	123188	124234	123087	124360	124850	123658	124696	123583	124605	123488	124414	124366
0.312612	3.56461		6.5736	121100	121681	120543	120994	122201	121255	121854	120779	121749	120724	121284	120374	121152	121945	120956	122072	120516	121366	120444	121096	121215	120715	122104	120448	121493	120999	121477	120246	120846	121989	120783	121973	121080	121249	120360	121362	120252	121186	122325	121151	121417	120399	121425	120908	121981	121982
0.315389	3.56724		6.5796	120998	121606	120075	121138	122061	121468	121273	120818	121481	120179	120914	120139	121274	121914	121046	121726	120801	121445	120449	121182	121072	121121	121805	120650	121826	120358	121240	119976	121179	121907	120604	121743	120674	121434	120451	121440	120415	121565	122267	121219	121787	120606	121522	120759	121308	121679
0.318167	3.56942		6.5856	120110	120538	120076	120867	121435	120754	121977	120497	121253	120648	121317	120298	120991	121546	120436	121368	120247	120745	119408	120918	120644	120836	121472	119771	120999	120207	120811	119718	120936	121376	120096	121129	120004	120718	120291	120634	119830	120193	121664	120140	121361	120164	121231	120048	121023	121015
0.320945	3.57144		6.5916	119011	120222	119135	119382	120581	119399	119885	119203	119514	118819	120002	118476	118799	119721	119600	119641	118863	119843	119090	119975	119308	119338	120266	119052	120407	119591	120014	118686	119864	120706	119459	120057	119425	119723	118663	119231	118613	119538	120751	119408	120083	119462	119957	119048	120079	120015
0.323723	3.57333		6.5976	122121	122791	121199	122319	123700	121930	122657	122052	122266	121207	122380	120938	122096	122775	121690	122982	121360	122334	121034	122109	122164	121855	122732	121822	122519	121658	122127	121194	122012	123115	122034	122504	121647	122188	121241	122346	121668	121922	123038	122000	122298	121169	122124	121840	122682	122133
0.3265	3.57484		6.6036	120317	121196	120284	120472	121221	120325	121261	120127	120931	120125	120716	119818	120694	121221	120258	121069	120578	121168	120163	120548	120379	120263	121069	120039	120991	120088	120689	119503	120660	121571	120380	121232	120294	120946	120016	120666	119863	120648	121561	120808	121267	120314	121295	119982	121382	120788
0.329278	3.57648		6.6096	120662	121260	120419	121188	121797	120950	121409	120202	121321	120269	120800	119982	120609	121880	120567	121641	120244	120852	120198	121231	120832	121142	121908	120830	121861	120730	120514	119659	120850	121475	120843	121448	120408	121096	120533	121055	120253	121219	122094	121075	121797	120295	121497	120895	121324	121714
0.332056	3.57815		6.6156	119125	119334	118703	119510	120429	119411	119855	118829	119796	118462	119194	118543	119232	119707	118736	119593	118754	119328	118385	119211	119217	119099	119894	118791	119823	118668	119279	118241	118742	119470	119176	119345	118500	119472	118585	119400	118297	119179	120456	119301	119831	118957	119902	118980	119806	119665
0.334834	3.57929		6.6216	120007	120386	119308	119549	120797	119983	120523	119903	120356	119391	120481	119467	120025	120620	119686	120680	119280	119991	119166	119527	119771	120036	120347	119525	119640	119411	120191	118669	119821	120618	118911	120331	119220	120022	119227	120138	119090	119416	120769	119274	120361	119545	120012	119141	120082	119380
0.337612	3.58059		6.6276	120817	121235	120051	120732	121642	120454	121263	120173	120844	119624	120582	119453	120140	121328	120690	121132	120557	120960	119875	120614	120746	120668	121179	120481	121004	120080	120902	119490	121245	121236	120695	121090	120638	120808	120004	120782	119580	120394	121927	120967	121008	120226	121161	119893	120981	120856
0.340389	3.58177		6.6336	119504	120489	119732	120322	121158	120058	120452	119458	120623	119188	120350	119236	119923	120323	119909	120134	119414	120186	119157	119719	119461	119918	120466	119315	120353	119367	120060	118783	119740	120526	119536	120598	119495	120221	118886	119946	119378	119940	121040	120155	120566	119518	120395	119658	120564	120373
0.343167	3.58315		6.6396	118784	119476	118506	119388	120079	119252	119868	119361	119912	118404	119661	118715	119324	120171	118974	119813	118953	119494	118499	119535	119539	118917	119425	118959	119385	118622	119039	117800	118546	120155	118605	119533	118553	119038	118240	118985	118348	119199	120013	118954	119481	118667	119491	118620	119456	119210
0.345945	3.58404		6.6456	118751	118837	118041	118748	119504	118340	118972	118079	118977	117072	118662	117787	118580	119565	118618	119300	118217	118835	118037	118421	118246	117723	119555	118125	118876	118264	118516	117682	118278	119363	118713	119444	118539	118807	118132	119319	117961	118790	119866	118398	119606	118100	118923	118001	119200	119220
0.348723	3.58519		6.6516	117788	118360	117728	118342	119197	118527	119267	117879	118868	117322	118348	117573	118413	119003	118325	118814	117519	118704	117421	118230	118003	117907	118717	118074	118445	117805	118208	117381	118503	119360	118352	118471	118310	118730	117584	118296	117470	118316	119036	118391	118814	117934	118536	117456	118588	118574
0.3515	3.58609		6.6576	119068	119530	118384	119029	119750	119047	119646	118900	119264	118350	118930	118309	118891	119668	118681	119514	118533	119157	118430	119352	119091	118541	119798	118423	119438	119026	119479	117765	119020	119702	118673	119647	118689	119306	118160	119074	118362	118995	120160	118954	119969	118471	119547	119247	119504	119711
0.354278	3.58706		6.6636	117977	118327	117246	117978	119006	117928	118792	117289	118170	117429	118124	116722	117593	118545	117263	118477	117396	118104	117037	117681	117468	117482	118298	117225	118165	117003	117822	116969	117834	118452	117394	118184	117524	118001	117252	118098	117288	117506	118903	117861	118297	116991	117992	117438	118239	117948
0.357056	3.58801		6.6696	118340	118770	117865	118466	119198	118240	119145	118158	118628	117844	118146	117547	118119	119206	118347	119155	117747	118430	117509	118698	118175	118264	118739	118001	118865	117827	118162	117563	118683	119047	118455	119222	118430	118410	117529	118326	117584	118569	119453	118706	119102	117813	118707	117875	118684	119003
0.359834	3.58897		6.6756	117442	118263	117122	118108	118555	117779	118178	117511	117931	116800	117524	116662	117189	118106	117090	118113	117360	118059	116665	117746	117365	117637	117659	117040	118075	116813	117618	116650	117684	118404	117494	118445	117310	117641	116272	117709	116670	117764	118430	117439	117947	117037	117889	116768	117739	117567
0.362612	3.58987		6.6816	116995	117766	116551	117271	118310	117022	117437	116812	117638	116404	117523	115781	117098	117798	117496	117983	116835	117506	116598	117504	116863	117018	117834	117457	117592	116823	117490	116152	116875	117920	117229	117853	116459	116806	117177	117412	116472	117225	118594	116215	118000	116635	117618	116636	117260	117431
0.365389	3.59048		6.6876	116789	117195	116510	116786	117661	116882	117588	116673	117074	116098	117147	116112	116036	117378	116434	117772	116118	117067	116265	116869	116651	116353	117316	116242	117142	116310	116726	116068	116772	117549	116639	117529	116409	117002	115804	116860	115767	116860	118155	116865	117564	116434	117024	116223	117120	116798
0.368167	3.59137		6.6936	115482	115841	114903	115447	115977	115934	116210	115394	116028	114806	116014	114887	115856	115995	115562	115749	115211	115924	115003	115910	115585	115348	116308	115490	116274	115218	115805	114426	115218	116533	115775	116185	115468	115739	115112	116107	114604	115216	116258	115667	115968	114844	115949	114902	115722	115674
0.370945	3.59208		6.6996	117495	117997	116714	117430	118866	117790	118159	117217	117631	117097	117785	116741	117630	118050	117608	118179	117478	117556	116881	117794	117686	117192	118280	117030	117994	117386	118080	116511	117720	118636	117463	118119	117419	118069	116947	117770	116770	117705	118663	117659	118178	117365	117905	117053	117908	118222
0.373723	3.59279		6.7056	117341	117530	116561	117099	117672	116976	118091	117098	117819	116579	117398	117155	117458	117891	116854	118068	116878	117678	116815	117301	117129	116928	117694	117205	117706	116886	116827	116121	117163	118155	117038	118091	116876	117522	116500	117060	116265	117302	118034	117237	117873	117285	117849	116881	118073	117903
[truncated: 8,749 more rows]
[truncated: 63 more columns]

## Sheet: Fig5d
x-axis	Ewe/V		2 Theta	Intensity
[truncated: 9,776 more rows]
[truncated: 65 more columns]

## Sheet: Fig5e
x-axis	Ewe/V		2 Theta	Intensity
[truncated: 9,776 more rows]
[truncated: 64 more columns]

## Sheet: Fig5f
SoC-108	c-axis		SoC-114	c-axis		SoC-120	c-axis		SoC-108	Volume		SoC-114	Volume		SoC-120	Volume
[truncated: 58 more rows]
