# Supplementary material for: Tuning Li occupancy and local structures for advanced Co-free Ni-rich positive electrodes
Source: Nat Commun. 2025 Mar 5;16:2203. doi: 10.1038/s41467-025-57063-7 (PMC11882807; doi:10.1038/s41467-025-57063-7)
Supplement: Supplementary file 3 — Source Data [file 41467_2025_57063_MOESM3_ESM.zip › Source Data/FigS1.xlsx]

## Sheet: Fig1a
2 Theta	standard	2 Theta	calculated	2 Theta	measured	2 Theta	measured versus calculated
2.50448	-4908.7	1.00378	35049.9	1.00378	32704.4	1.00378	-8623.06
4.82558	-4908.7	1.00808	35088.9	1.00808	32704.4	1.00808	-8584.06
5.01018	-4908.7	1.01248	35098.4	1.01248	32704.4	1.01248	-8574.56
5.03778	-4908.7	1.01678	34920.6	1.01678	32704.4	1.01678	-8752.35
5.80978	-4908.7	1.02108	34959.8	1.02108	32704.4	1.02108	-8713.16
6.32748	-4908.7	1.02548	34866.6	1.02548	32704.4	1.02548	-8806.35
7.51838	-4908.7	1.02978	34929.1	1.02978	32704.4	1.02978	-8743.85
7.53678	-4908.7	1.03408	34904.4	1.03408	32704.4	1.03408	-8768.56
8.20288	-4908.7	1.03838	34825.1	1.03838	32704.4	1.03838	-8847.85
8.23668	-4908.7	1.04278	34820.6	1.04278	32704.4	1.04278	-8852.35
8.61028	-4908.7	1.04708	34808.9	1.04708	32704.4	1.04708	-8864.06
9.55028	-4908.7	1.05138	34644.8	1.05138	32704.4	1.05138	-9028.16
9.61648	-4908.7	1.05578	34788.9	1.05578	32704.4	1.05578	-8884.06
9.64528	-4908.7	1.06008	34715.9	1.06008	32704.4	1.06008	-8957.06
9.65968	-4908.7	1.06438	34726.3	1.06438	32704.4	1.06438	-8946.66
10.0301	-4908.7	1.06878	34620.2	1.06878	32704.4	1.06878	-9052.76
10.0853	-4908.7	1.07308	34681.9	1.07308	32704.4	1.07308	-8991.06
10.353	-4908.7	1.07738	34656.6	1.07738	32704.4	1.07738	-9016.35
10.3932	-4908.7	1.08168	34657.9	1.08168	32704.4	1.08168	-9015.06
11.1608	-4908.7	1.08608	34728.6	1.08608	32704.4	1.08608	-8944.35
11.1733	-4908.7	1.09038	34744.9	1.09038	32704.4	1.09038	-8928.06
11.6346	-4908.7	1.09468	34624.6	1.09468	32704.4	1.09468	-9048.35
11.8678	-4908.7	1.09908	34570.8	1.09908	32704.4	1.09908	-9102.16
12.5466	-4908.7	1.10338	34517.2	1.10338	32704.4	1.10338	-9155.76
12.6241	-4908.7	1.10768	34563.2	1.10768	32704.4	1.10768	-9109.76
12.6414	-4908.7	1.11198	34550	1.11198	32704.4	1.11198	-9122.96
12.6744	-4908.7	1.11638	34537.6	1.11638	32704.4	1.11638	-9135.35
12.7073	-4908.7	1.12068	34481.3	1.12068	32704.4	1.12068	-9191.66
12.9921	-4908.7	1.12498	34476.5	1.12498	32704.4	1.12498	-9196.46
13.0349	-4908.7	1.12938	34519.4	1.12938	32704.4	1.12938	-9153.56
13.2438	-4908.7	1.13368	34524	1.13368	32704.4	1.13368	-9148.96
13.2754	-4908.7	1.13798	34463.6	1.13798	32704.4	1.13798	-9209.35
13.8967	-4908.7	1.14228	34412.6	1.14228	32704.4	1.14228	-9260.35
14.2127	-4908.7	1.14668	34402.9	1.14668	32704.4	1.14668	-9270.06
14.2715	-4908.7	1.15098	34444.2	1.15098	32704.4	1.15098	-9228.76
14.2911	-4908.7	1.15528	34410.2	1.15528	32704.4	1.15528	-9262.76
14.4629	-4908.7	1.15968	34354.9	1.15968	32704.4	1.15968	-9318.06
14.5111	-4908.7	1.16398	34256.6	1.16398	32704.4	1.16398	-9416.35
14.5111	-4908.7	1.16828	34182.7	1.16828	32704.4	1.16828	-9490.26
15.0083	-4908.7	1.17268	34189.3	1.17268	32704.4	1.17268	-9483.66
15.0269	-4908.7	1.17698	34180.3	1.17698	32704.4	1.17698	-9492.66
15.0693	-4908.7	1.18128	34146.8	1.18128	32704.4	1.18128	-9526.16
15.1063	-4908.7	1.18558	34135.2	1.18558	32704.4	1.18558	-9537.76
15.1341	-4908.7	1.18998	34102.4	1.18998	32704.4	1.18998	-9570.56
15.1525	-4908.7	1.19428	34104.1	1.19428	32704.4	1.19428	-9568.85
15.1525	-4908.7	1.19858	34053.4	1.19858	32704.4	1.19858	-9619.56
15.6157	-4908.7	1.20298	34061.9	1.20298	32704.4	1.20298	-9611.06
16.1664	-4908.7	1.20728	34007.2	1.20728	32704.4	1.20728	-9665.76
16.1664	-4908.7	1.21158	33959.1	1.21158	32704.4	1.21158	-9713.85
16.4483	-4908.7	1.21588	33945.4	1.21588	32704.4	1.21588	-9727.56
16.5163	-4908.7	1.22028	33961.4	1.22028	32704.4	1.22028	-9711.56
16.6152	-4908.7	1.22458	33948.6	1.22458	32704.4	1.22458	-9724.35
16.6657	-4908.7	1.22888	33907.9	1.22888	32704.4	1.22888	-9765.06
16.7077	-4908.7	1.23328	33840.8	1.23328	32704.4	1.23328	-9832.16
17.1428	-4908.7	1.23758	33842.2	1.23758	32704.4	1.23758	-9830.76
17.1964	-4908.7	1.24188	33721.1	1.24188	32704.4	1.24188	-9951.85
17.2162	-4908.7	1.24618	33719	1.24618	32704.4	1.24618	-9953.96
17.229	-4908.7	1.25058	33673.4	1.25058	32704.4	1.25058	-9999.56
17.2696	-4908.7	1.25488	33623.4	1.25488	32704.4	1.25488	-10049.6
17.2778	-4908.7	1.25918	33606.6	1.25918	32704.4	1.25918	-10066.4
17.4254	-4908.7	1.26358	33569.7	1.26358	32704.4	1.26358	-10103.3
17.4897	-4908.7	1.26788	33515.2	1.26788	32704.4	1.26788	-10157.8
17.4897	-4908.7	1.27218	33574	1.27218	32704.4	1.27218	-10099
17.5218	-4908.7	1.27658	33541.4	1.27658	32704.4	1.27658	-10131.6
17.5993	-4908.7	1.28088	33467.8	1.28088	32704.4	1.28088	-10205.2
17.7027	-4908.7	1.28518	33546.5	1.28518	32704.4	1.28518	-10126.5
18.1688	-4908.7	1.28948	33480.7	1.28948	32704.4	1.28948	-10192.3
18.1765	-4908.7	1.29388	33375.1	1.29388	32704.4	1.29388	-10297.9
18.421	-4908.7	1.29818	33392.9	1.29818	32704.4	1.29818	-10280.1
18.4667	-4908.7	1.30248	33392.1	1.30248	32704.4	1.30248	-10280.9
18.5707	-4908.7	1.30688	33354.9	1.30688	32704.4	1.30688	-10318.1
19.0458	-4908.7	1.31118	33340.9	1.31118	32704.4	1.31118	-10332.1
19.0574	-4908.7	1.31548	33354.1	1.31548	32704.4	1.31548	-10318.9
19.0606	-4908.7	1.31978	33256.9	1.31978	32704.4	1.31978	-10416.1
19.0606	-4908.7	1.32418	33109.1	1.32418	32704.4	1.32418	-10563.9
19.1122	-4908.7	1.32848	33173.7	1.32848	32704.4	1.32848	-10499.3
19.1458	-4908.7	1.33278	33140.2	1.33278	32704.4	1.33278	-10532.8
19.1678	-4908.7	1.33718	33087.4	1.33718	32704.4	1.33718	-10585.6
19.3015	-4908.7	1.34148	33065.6	1.34148	32704.4	1.34148	-10607.4
19.3598	-4908.7	1.34578	33037.2	1.34578	32704.4	1.34578	-10635.8
19.3888	-4908.7	1.35008	33070.9	1.35008	32704.4	1.35008	-10602.1
19.4592	-4908.7	1.35448	33005.8	1.35448	32704.4	1.35448	-10667.2
19.5314	-4908.7	1.35878	32965.1	1.35878	32704.4	1.35878	-10707.9
19.553	-4908.7	1.36308	32980.8	1.36308	32704.4	1.36308	-10692.2
19.8785	-4908.7	1.36748	32867	1.36748	32704.4	1.36748	-10806
19.9845	-4908.7	1.37178	32841.6	1.37178	32704.4	1.37178	-10831.4
20.138	-4908.7	1.37608	32829.7	1.37608	32704.4	1.37608	-10843.3
20.2498	-4908.7	1.38048	32809.3	1.38048	32704.4	1.38048	-10863.7
20.345	-4908.7	1.38478	32736	1.38478	32704.4	1.38478	-10937
20.3865	-4908.7	1.38908	32618.6	1.38908	32704.4	1.38908	-11054.4
20.7917	-4908.7	1.39338	32675.1	1.39338	32704.4	1.39338	-10997.9
20.7947	-4908.7	1.39778	32593.3	1.39778	32704.4	1.39778	-11079.7
20.8257	-4908.7	1.40208	32634.4	1.40208	32728.7	1.40208	-11062.9
20.8257	-4908.7	1.40638	32616.9	1.40638	32764.3	1.40638	-11116
20.8422	-4908.7	1.41078	32530.2	1.41078	32721.6	1.41078	-11160
20.8528	-4908.7	1.41508	32472	1.41508	32678.9	1.41508	-11175.5
20.8731	-4908.7	1.41938	32486.8	1.41938	32636.2	1.41938	-11118
20.8934	-4908.7	1.42368	32430.7	1.42368	32593.5	1.42368	-11131.4
		1.42808	32386.2	1.42808	32550.8	1.42808	-11133.2
		1.43238	32391.2	1.43238	32508.1	1.43238	-11085.5
		1.43668	32321.6	1.43668	32465.4	1.43668	-11112.4
		1.44108	32318.4	1.44108	32422.7	1.44108	-11072.9
		1.44538	32222.3	1.44538	32380	1.44538	-11126.3
		1.44968	32177.4	1.44968	32337.3	1.44968	-11128.5
		1.45398	32094.8	1.45398	32294.6	1.45398	-11168.4
		1.45838	32064.6	1.45838	32252	1.45838	-11156
		1.46268	32097.3	1.46268	32209.3	1.46268	-11080.6
		1.46698	32031.8	1.46698	32166.6	1.46698	-11103.4
		1.47138	32013.4	1.47138	32123.9	1.47138	-11079.1
		1.47568	31956.6	1.47568	32081.3	1.47568	-11093.3
		1.47998	31941	1.47998	32038.6	1.47998	-11066.2
		1.48438	31881.4	1.48438	31995.9	1.48438	-11083.1
		1.48868	31911.7	1.48868	31953.3	1.48868	-11010.2
		1.49298	31900.3	1.49298	31910.6	1.49298	-10978.9
		1.49728	31810.4	1.49728	31868	1.49728	-11026.2
		1.50168	31682.4	1.50168	31825.3	1.50168	-11111.5
		1.50598	31732.8	1.50598	31782.7	1.50598	-11018.5
		1.51028	31684.4	1.51028	31740	1.51028	-11024.2
		1.51468	31583.3	1.51468	31697.4	1.51468	-11082.7
		1.51898	31516.1	1.51898	31654.7	1.51898	-11107.2
		1.52328	31520.6	1.52328	31612.1	1.52328	-11060.1
		1.52758	31546.1	1.52758	31569.5	1.52758	-10992
		1.53198	31521	1.53198	31526.8	1.53198	-10974.4
		1.53628	31461.5	1.53628	31484.2	1.53628	-10991.3
		1.54058	31427.6	1.54058	31441.6	1.54058	-10982.6
		1.54498	31377.1	1.54498	31399	1.54498	-10990.5
		1.54928	31370.8	1.54928	31356.4	1.54928	-10954.2
		1.55358	31372.7	1.55358	31313.8	1.55358	-10909.7
		1.55788	31263.1	1.55788	31271.2	1.55788	-10976.7
		1.56228	31257.9	1.56228	31228.6	1.56228	-10939.3
		1.56658	31226.9	1.56658	31186	1.56658	-10927.7
		1.57088	31189.3	1.57088	31143.4	1.57088	-10922.7
		1.57528	31061.4	1.57528	31100.8	1.57528	-11008
		1.57958	31054.7	1.57958	31058.2	1.57958	-10972.1
		1.58388	31116	1.58388	31015.7	1.58388	-10868.3
		1.58828	31120.7	1.58828	30973.1	1.58828	-10821
		1.59258	31052.9	1.59258	30930.5	1.59258	-10846.2
		1.59688	31017	1.59688	30887.9	1.59688	-10839.5
		1.60118	30934.7	1.60118	30845.4	1.60118	-10879.3
		1.60558	30881.6	1.60558	30802.8	1.60558	-10889.8
		1.60988	30885.6	1.60988	30760.3	1.60988	-10843.3
		1.61418	30720.4	1.61418	30717.7	1.61418	-10965.9
		1.61858	30598.6	1.61858	30675.2	1.61858	-11045.2
		1.62288	30571.9	1.62288	30632.7	1.62288	-11029.4
		1.62718	30561.4	1.62718	30590.1	1.62718	-10997.3
		1.63148	30616.2	1.63148	30547.6	1.63148	-10900
		1.63588	30593.2	1.63588	30505.1	1.63588	-10880.5
		1.64018	30516	1.64018	30462.6	1.64018	-10915.2
		1.64448	30534.5	1.64448	30420.1	1.64448	-10854.2
		1.64888	30510.8	1.64888	30377.6	1.64888	-10835.4
		1.65318	30417.1	1.65318	30335.1	1.65318	-10886.6
		1.65748	30430.5	1.65748	30292.6	1.65748	-10830.7
		1.66178	30403.9	1.66178	30250.1	1.66178	-10814.8
		1.66618	30353.3	1.66618	30207.7	1.66618	-10823
		1.67048	30280.5	1.67048	30165.2	1.67048	-10853.3
		1.67478	30227.3	1.67478	30122.7	1.67478	-10864
		1.67918	30144.4	1.67918	30080.3	1.67918	-10904.5
		1.68348	30088.6	1.68348	30037.9	1.68348	-10917.9
		1.68778	30100.2	1.68778	29995.4	1.68778	-10863.8
		1.69218	29959.7	1.69218	29953	1.69218	-10961.9
		1.69648	29876.2	1.69648	29910.6	1.69648	-11003
		1.70078	29798.2	1.70078	29868.2	1.70078	-11038.6
		1.70508	29834.7	1.70508	29825.7	1.70508	-10959.6
		1.70948	29846.3	1.70948	29783.3	1.70948	-10905.6
		1.71378	29819.7	1.71378	29741	1.71378	-10889.9
		1.71808	29801.9	1.71808	29698.6	1.71808	-10865.3
		1.72248	29703.6	1.72248	29656.2	1.72248	-10921.2
		1.72678	29694.5	1.72678	29613.8	1.72678	-10887.9
		1.73108	29675.9	1.73108	29571.5	1.73108	-10864.2
		1.73538	29582.6	1.73538	29529.1	1.73538	-10915.1
		1.73978	29542.8	1.73978	29486.8	1.73978	-10912.6
		1.74408	29521.3	1.74408	29444.5	1.74408	-10891.8
		1.74838	29375.3	1.74838	29402.2	1.74838	-10995.5
		1.75278	29392.8	1.75278	29359.9	1.75278	-10935.7
		1.75708	29440.4	1.75708	29317.6	1.75708	-10845.8
		1.76138	29372.6	1.76138	29275.3	1.76138	-10871.3
		1.76568	29305.1	1.76568	29233	1.76568	-10896.5
		1.77008	29243.6	1.77008	29190.7	1.77008	-10915.7
		1.77438	29216.8	1.77438	29148.5	1.77438	-10900.3
		1.77868	29184.4	1.77868	29106.2	1.77868	-10890.4
		1.78308	29173.7	1.78308	29064	1.78308	-10858.9
		1.78738	29175.1	1.78738	29021.8	1.78738	-10815.3
		1.79168	29091.8	1.79168	28979.6	1.79168	-10856.4
		1.79608	28936.7	1.79608	28937.4	1.79608	-10969.3
		1.80038	28903.8	1.80038	28895.2	1.80038	-10960
		1.80468	28900	1.80468	28853.1	1.80468	-10921.7
		1.80898	28862.5	1.80898	28810.9	1.80898	-10917
		1.81338	28908.2	1.81338	28768.8	1.81338	-10829.2
		1.81768	28882.1	1.81768	28726.7	1.81768	-10813.2
		1.82198	28813.6	1.82198	28684.5	1.82198	-10839.5
		1.82638	28817.7	1.82638	28642.4	1.82638	-10793.3
		1.83068	28758.8	1.83068	28600.4	1.83068	-10810.2
		1.83498	28757.3	1.83498	28558.3	1.83498	-10769.6
		1.83928	28632	1.83928	28516.3	1.83928	-10852.9
		1.84368	28537.7	1.84368	28474.2	1.84368	-10905.1
		1.84798	28483.5	1.84798	28432.2	1.84798	-10917.3
		1.85228	28549.8	1.85228	28390.2	1.85228	-10809
		1.85668	28515.2	1.85668	28348.3	1.85668	-10801.7
		1.86098	28478.3	1.86098	28306.3	1.86098	-10796.6
		1.86528	28369.2	1.86528	28264.4	1.86528	-10863.8
		1.86958	28317.7	1.86958	28222.5	1.86958	-10873.4
		1.87398	28227.4	1.87398	28180.6	1.87398	-10921.8
		1.87828	28202.7	1.87828	28138.7	1.87828	-10904.6
		1.88258	28163	1.88258	28096.8	1.88258	-10902.4
		1.88698	28162.1	1.88698	28055	1.88698	-10861.5
		1.89128	28114.9	1.89128	28013.2	1.89128	-10866.9
		1.89558	28007.3	1.89558	27971.4	1.89558	-10932.7
		1.89998	27930.4	1.89998	27929.7	1.89998	-10967.9
		1.90428	27894.3	1.90428	27887.9	1.90428	-10962.2
		1.90858	27925.1	1.90858	27846.2	1.90858	-10889.7
		1.91288	27941.4	1.91288	27804.5	1.91288	-10831.7
		1.91728	27905.2	1.91728	27762.9	1.91728	-10826.3
		1.92158	27808.2	1.92158	27721.2	1.92158	-10881.6
		1.92588	27857.3	1.92588	27679.6	1.92588	-10790.9
		1.93028	27829.1	1.93028	27638.1	1.93028	-10777.6
		1.93458	27755.6	1.93458	27596.5	1.93458	-10809.5
		1.93888	27698.2	1.93888	27555	1.93888	-10825.4
		1.94318	27772.9	1.94318	27513.5	1.94318	-10709.2
		1.94758	27637.7	1.94758	27472.1	1.94758	-10803
		1.95188	27593.5	1.95188	27430.7	1.95188	-10805.8
		1.95618	27500	1.95618	27389.3	1.95618	-10857.9
		1.96058	27543.4	1.96058	27348	1.96058	-10773.2
		1.96488	27465	1.96488	27306.7	1.96488	-10810.3
		1.96918	27396.4	1.96918	27265.4	1.96918	-10837.6
		1.97348	27314.3	1.97348	27224.2	1.97348	-10878.5
		1.97788	27327.2	1.97788	27183	1.97788	-10824.4
		1.98218	27298.5	1.98218	27141.9	1.98218	-10812
		1.98648	27250.8	1.98648	27100.8	1.98648	-10818.6
		1.99088	27214	1.99088	27059.7	1.99088	-10814.3
		1.99518	27190.4	1.99518	27018.7	1.99518	-10796.9
		1.99948	27155.8	1.99948	26977.8	1.99948	-10790.6
		2.00388	27087.4	2.00388	26936.9	2.00388	-10818.1
		2.00818	27039.4	2.00818	26896	2.00818	-10825.2
		2.01248	27010	2.01248	26855.2	2.01248	-10813.8
		2.01678	27039.9	2.01678	26814.5	2.01678	-10743.2
		2.02118	26946.3	2.02118	26773.8	2.02118	-10796.1
		2.02548	26856.5	2.02548	26737.6	2.02548	-10849.7
		2.02978	26823.1	2.02978	26704.6	2.02978	-10850.1
		2.03418	26789.9	2.03418	26671.8	2.03418	-10850.5
		2.03848	26684.5	2.03848	26639	2.03848	-10923.1
		2.04278	26634.5	2.04278	26606.3	2.04278	-10940.4
		2.04708	26646.3	2.04708	26573.6	2.04708	-10895.9
		2.05148	26668.9	2.05148	26541	2.05148	-10840.7
		2.05578	26670.8	2.05578	26508.5	2.05578	-10806.3
		2.06008	26583.6	2.06008	26476.1	2.06008	-10861.1
		2.06448	26527.4	2.06448	26445.6	2.06448	-10886.8
		2.06878	26500.1	2.06878	26413.4	2.06878	-10881.9
		2.07308	26411.6	2.07308	26381.2	2.07308	-10938.2
		2.07738	26393.6	2.07738	26349.2	2.07738	-10924.2
		2.08178	26377.8	2.08178	26317.2	2.08178	-10908
		2.08608	26314.7	2.08608	26285.4	2.08608	-10939.3
		2.09038	26262.8	2.09038	26253.6	2.09038	-10959.4
		2.09478	26298.6	2.09478	26222	2.09478	-10892
		2.09908	26252.9	2.09908	26190.5	2.09908	-10906.2
		2.10338	26156.4	2.10338	26159.1	2.10338	-10971.3
		2.10768	26192.5	2.10768	26127.8	2.10768	-10903.9
		2.11208	26115.6	2.11208	26096.6	2.11208	-10949.6
		2.11638	26086.2	2.11638	26065.6	2.11638	-10948
		2.12068	26040.8	2.12068	26034.8	2.12068	-10962.6
		2.12508	26012.1	2.12508	26004	2.12508	-10960.5
		2.12938	25990.6	2.12938	25973.5	2.12938	-10951.5
		2.13368	25920.3	2.13368	25943.1	2.13368	-10991.4
		2.13808	25906.6	2.13808	25912.9	2.13808	-10974.9
		2.14238	25893.8	2.14238	25882.8	2.14238	-10957.6
		2.14668	25791.7	2.14668	25853	2.14668	-11029.9
		2.15098	25800.3	2.15098	25823.3	2.15098	-10991.6
		2.15538	25803.5	2.15538	25793.9	2.15538	-10959
		2.15968	25745.7	2.15968	25764.7	2.15968	-10987.6
		2.16398	25676.4	2.16398	25735.7	2.16398	-11027.9
		2.16838	25695.4	2.16838	25706.9	2.16838	-10980.1
		2.17268	25629.5	2.17268	25678.4	2.17268	-11017.5
		2.17698	25525.3	2.17698	25650.2	2.17698	-11093.5
		2.18128	25568.5	2.18128	25622.3	2.18128	-11022.4
		2.18568	25629.6	2.18568	25594.6	2.18568	-10933.6
		2.18998	25537	2.18998	25567.3	2.18998	-10998.9
		2.19428	25506.1	2.19428	25540.3	2.19428	-11002.8
		2.19868	25594.6	2.19868	25513.6	2.19868	-10887.6
		2.20298	25543.1	2.20298	25487.3	2.20298	-10912.8
		2.20728	25366.3	2.20728	25461.4	2.20728	-11063.7
		2.21158	25350.9	2.21158	25435.9	2.21158	-11053.6
		2.21598	25391.7	2.21598	25410.9	2.21598	-10987.8
		2.22028	25363.2	2.22028	25386.3	2.22028	-10991.7
		2.22458	25297	2.22458	25362.2	2.22458	-11033.8
		2.22898	25250	2.22898	25338.7	2.22898	-11057.3
		2.23328	25278.6	2.23328	25315.6	2.23328	-11005.6
		2.23758	25232.2	2.23758	25293.2	2.23758	-11029.6
		2.24198	25186.5	2.24198	25271.4	2.24198	-11053.5
		2.24628	25214.3	2.24628	25250.3	2.24628	-11004.6
		2.25058	25172	2.25058	25229.9	2.25058	-11026.5
		2.25488	25130.2	2.25488	25210.3	2.25488	-11048.7
		2.25928	25119.8	2.25928	25191.5	2.25928	-11040.3
		2.26358	25067.8	2.26358	25173.6	2.26358	-11074.4
		2.26788	25123.7	2.26788	25156.6	2.26788	-11001.5
		2.27228	25053.5	2.27228	25140.6	2.27228	-11055.7
		2.27658	24959.2	2.27658	25125.7	2.27658	-11135.1
		2.28088	24939.3	2.28088	25112	2.28088	-11141.3
		2.28518	25013.6	2.28518	25099.5	2.28518	-11054.5
		2.28958	25012.2	2.28958	25088.4	2.28958	-11044.8
		2.29388	24940.5	2.29388	25078.8	2.29388	-11106.9
		2.29818	24968.6	2.29818	25070.7	2.29818	-11070.7
		2.30258	24933.4	2.30258	25064.4	2.30258	-11099.6
		2.30688	24953.9	2.30688	25059.9	2.30688	-11074.6
		2.31118	24973.5	2.31118	25057.5	2.31118	-11052.6
		2.31548	24999.1	2.31548	25057.3	2.31548	-11026.8
		2.31988	25004.2	2.31988	25059.5	2.31988	-11023.9
		2.32418	24970	2.32418	25064.4	2.32418	-11063
		2.32848	24916	2.32848	25072.1	2.32848	-11124.7
		2.33288	24874.9	2.33288	25083	2.33288	-11176.7
		2.33718	24902.2	2.33718	25097.5	2.33718	-11163.9
		2.34148	24934.3	2.34148	25115.7	2.34148	-11150
		2.34588	24918.8	2.34588	25138.2	2.34588	-11188
		2.35018	24938.6	2.35018	25165.5	2.35018	-11195.5
		2.35448	25083.3	2.35448	25197.9	2.35448	-11083.2
		2.35878	25031.8	2.35878	25236.2	2.35878	-11173
		2.36318	24995	2.36318	25281	2.36318	-11254.6
		2.36748	25135.9	2.36748	25333.1	2.36748	-11165.8
		2.37178	25212.6	2.37178	25393.3	2.37178	-11149.3
		2.37618	25164	2.37618	25462.7	2.37618	-11267.3
		2.38048	25261.7	2.38048	25542.6	2.38048	-11249.5
		2.38478	25286.3	2.38478	25634.3	2.38478	-11316.6
		2.38908	25417	2.38908	25739.4	2.38908	-11291
		2.39348	25566.2	2.39348	25860.1	2.39348	-11262.5
		2.39778	25660.8	2.39778	25998.5	2.39778	-11306.3
		2.40208	25862.7	2.40208	26157.7	2.40208	-11263.6
		2.40648	25996.4	2.40648	26341.2	2.40648	-11313.4
		2.41078	26215.2	2.41078	26553.6	2.41078	-11307
		2.41508	26454.8	2.41508	26800.8	2.41508	-11314.6
		2.41938	26684.4	2.41938	27090.6	2.41938	-11374.8
		2.42378	27089.6	2.42378	27433	2.42378	-11312
		2.42808	27432.2	2.42808	27841.8	2.42808	-11378.2
		2.43238	27895.2	2.43238	28334.6	2.43238	-11408
		2.43678	28475.1	2.43678	28934.8	2.43678	-11428.3
		2.44108	29290.4	2.44108	29671.6	2.44108	-11349.8
		2.44538	30192.7	2.44538	30581.4	2.44538	-11357.3
		2.44978	31243.9	2.44978	31707.6	2.44978	-11432.3
		2.45408	32524.3	2.45408	33100.3	2.45408	-11544.6
		2.45838	34182.8	2.45838	34813.5	2.45838	-11599.3
		2.46268	36374.4	2.46268	36903	2.46268	-11497.2
		2.46708	39002	2.46708	39419.9	2.46708	-11386.5
		2.47138	42250.3	2.47138	42404.8	2.47138	-11123.1
		2.47568	46187	2.47568	45873.8	2.47568	-10655.4
		2.48008	50751.2	2.48008	49801	2.48008	-10018.4
		2.48438	55538.6	2.48438	54087.4	2.48438	-9517.35
		2.48868	60333.9	2.48868	58514.1	2.48868	-9148.76
		2.49298	64537.3	2.49298	62706.9	2.49298	-9138.15
		2.49738	67721.1	2.49738	66129.7	2.49738	-9377.16
		2.50168	69230.7	2.50168	68189.9	2.50168	-9927.75
		2.50598	68708	2.50598	68451.1	2.50598	-10711.7
		2.51038	66464.3	2.51038	66846.5	2.51038	-11350.8
		2.51468	62844.6	2.51468	63715.3	2.51468	-11839.3
		2.51898	58350.9	2.51898	59628.7	2.51898	-12246.4
		2.52328	53439.6	2.52328	55155.1	2.52328	-12684.1
		2.52768	48802.3	2.52768	50724.8	2.52768	-12891.1
		2.53198	44468.7	2.53198	46600	2.53198	-13099.9
		2.53628	40860.8	2.53628	42912.6	2.53628	-13020.4
		2.54068	37877	2.54068	39707	2.54068	-12798.6
		2.54498	35423.1	2.54498	36977.7	2.54498	-12523.2
		2.54928	33381.2	2.54928	34690.5	2.54928	-12277.9
		2.55368	31763.2	2.55368	32795.5	2.55368	-12000.9
		2.55798	30431.1	2.55798	31238.5	2.55798	-11776
		2.56228	29372	2.56228	29964.6	2.56228	-11561.2
		2.56658	28470.2	2.56658	28922.1	2.56658	-11420.5
		2.57098	27691.4	2.57098	28065.2	2.57098	-11342.4
		2.57528	27065.4	2.57528	27355.6	2.57528	-11258.8
		2.57958	26540.2	2.57958	26761.6	2.57958	-11190
		2.58398	26051.7	2.58398	26258.3	2.58398	-11175.2
		2.58828	25663.3	2.58828	25826.4	2.58828	-11131.7
		2.59258	25321.9	2.59258	25451	2.59258	-11097.7
		2.59688	24989.2	2.59688	25121	2.59688	-11100.4
		2.60128	24654.6	2.60128	24827.9	2.60128	-11141.9
		2.60558	24438.9	2.60558	24565.5	2.60558	-11095.2
		2.60988	24206.2	2.60988	24328.6	2.60988	-11091
		2.61428	24026.2	2.61428	24113.5	2.61428	-11055.9
		2.61858	23860.9	2.61858	23917.1	2.61858	-11024.8
		2.62288	23672.4	2.62288	23736.9	2.62288	-11033.1
		2.62718	23489.6	2.62718	23570.7	2.62718	-11049.7
		2.63158	23343.9	2.63158	23416.8	2.63158	-11041.5
		2.63588	23248.1	2.63588	23273.7	2.63588	-10994.2
		2.64018	23073.4	2.64018	23140.2	2.64018	-11035.4
		2.64458	22985	2.64458	23015.1	2.64458	-10998.7
		2.64888	22923.9	2.64888	22897.6	2.64888	-10942.3
		2.65318	22809.6	2.65318	22786.9	2.65318	-10945.9
		2.65758	22715.6	2.65758	22682.2	2.65758	-10935.2
		2.66188	22633.6	2.66188	22582.8	2.66188	-10917.8
		2.66618	22550.5	2.66618	22488.4	2.66618	-10906.5
		2.67048	22439.2	2.67048	22398.3	2.67048	-10927.7
		2.67488	22389.6	2.67488	22312.2	2.67488	-10891.2
		2.67918	22297.8	2.67918	22229.7	2.67918	-10900.5
		2.68348	22249.2	2.68348	22150.5	2.68348	-10869.9
		2.68788	22229.9	2.68788	22074.2	2.68788	-10812.9
		2.69218	22110.8	2.69218	22000.7	2.69218	-10858.5
		2.69648	22066.2	2.69648	21929.7	2.69648	-10832.1
		2.70078	22047.4	2.70078	21860.5	2.70078	-10781.7
		2.70518	21972.5	2.70518	21792.7	2.70518	-10788.8
		2.70948	21947.3	2.70948	21726.7	2.70948	-10748
		2.71378	21867.2	2.71378	21662.6	2.71378	-10764
		2.71818	21785.8	2.71818	21600.1	2.71818	-10782.9
		2.72248	21756.4	2.72248	21539	2.72248	-10751.2
		2.72678	21686.4	2.72678	21479.4	2.72678	-10761.6
		2.73108	21649.1	2.73108	21421.1	2.73108	-10740.6
		2.73548	21630.6	2.73548	21363.9	2.73548	-10701.9
		2.73978	21528	2.73978	21307.9	2.73978	-10748.5
		2.74408	21488.8	2.74408	21252.9	2.74408	-10732.7
		2.74848	21512.2	2.74848	21198.9	2.74848	-10655.3
		2.75278	21433	2.75278	21145.7	2.75278	-10681.3
		2.75708	21303	2.75708	21093.4	2.75708	-10759
		2.76148	21251.6	2.76148	21041.9	2.76148	-10758.9
		2.76578	21277.9	2.76578	20991.1	2.76578	-10681.8
		2.77008	21319.8	2.77008	20941	2.77008	-10589.8
		2.77438	21164.2	2.77438	20891.6	2.77438	-10696
		2.77878	21110	2.77878	20842.7	2.77878	-10701.3
		2.78308	21068.7	2.78308	20794.4	2.78308	-10694.3
		2.78738	21065.5	2.78738	20746.7	2.78738	-10649.8
		2.79178	21000.3	2.79178	20699.4	2.79178	-10667.7
		2.79608	20941.9	2.79608	20652.7	2.79608	-10679.4
		2.80038	20863.2	2.80038	20606.3	2.80038	-10711.7
		2.80468	20830	2.80468	20560.4	2.80468	-10699
		2.80908	20728.9	2.80908	20514.9	2.80908	-10754.6
		2.81338	20712.3	2.81338	20469.8	2.81338	-10726.1
		2.81768	20694.4	2.81768	20425	2.81768	-10699.2
		2.82208	20651	2.82208	20380.5	2.82208	-10698.1
		2.82638	20643.3	2.82638	20336.4	2.82638	-10661.7
		2.83068	20640.1	2.83068	20292.6	2.83068	-10621.1
		2.83498	20598.8	2.83498	20249.1	2.83498	-10618.9
		2.83938	20513.8	2.83938	20205.8	2.83938	-10660.6
		2.84368	20368.9	2.84368	20162.8	2.84368	-10762.5
		2.84798	20308.4	2.84798	20120	2.84798	-10780.2
		2.85238	20237.6	2.85238	20077.5	2.85238	-10808.5
		2.85668	20214.6	2.85668	20035.2	2.85668	-10789.2
		2.86098	20187.1	2.86098	19993.1	2.86098	-10774.6
		2.86538	20144.7	2.86538	19951.2	2.86538	-10775.1
		2.86968	20090.2	2.86968	19909.5	2.86968	-10787.9
		2.87398	20060	2.87398	19868	2.87398	-10776.6
		2.87828	20012.1	2.87828	19826.6	2.87828	-10783.1
		2.88268	20023.6	2.88268	19785.5	2.88268	-10730.5
		2.88698	20003.9	2.88698	19744.4	2.88698	-10709.1
		2.89128	19899.3	2.89128	19703.6	2.89128	-10772.9
		2.89568	19836.1	2.89568	19662.9	2.89568	-10795.4
		2.89998	19837.7	2.89998	19622.3	2.89998	-10753.2
		2.90428	19780.5	2.90428	19581.8	2.90428	-10769.9
		2.90858	19705.4	2.90858	19541.5	2.90858	-10804.7
		2.91298	19605.8	2.91298	19501.3	2.91298	-10864.1
		2.91728	19518.7	2.91728	19461.3	2.91728	-10911.2
		2.92158	19600.6	2.92158	19421.3	2.92158	-10789.3
		2.92598	19529.6	2.92598	19381.5	2.92598	-10820.5
		2.93028	19445.5	2.93028	19341.7	2.93028	-10864.8
		2.93458	19498.4	2.93458	19302	2.93458	-10772.2
		2.93888	19432.9	2.93888	19262.5	2.93888	-10798.2
		2.94328	19309.6	2.94328	19223	2.94328	-10882
		2.94758	19312.5	2.94758	19183.7	2.94758	-10839.8
		2.95188	19255.4	2.95188	19144.4	2.95188	-10857.6
		2.95628	19193.3	2.95628	19105.2	2.95628	-10880.5
		2.96058	19205.1	2.96058	19066	2.96058	-10829.5
		2.96488	19158.1	2.96488	19027	2.96488	-10837.5
		2.96928	19061.1	2.96928	18988	2.96928	-10895.5
		2.97358	18979.9	2.97358	18949.1	2.97358	-10937.8
		2.97788	19028.2	2.97788	18910.3	2.97788	-10850.7
		2.98218	18997.1	2.98218	18871.5	2.98218	-10843
		2.98658	18928.2	2.98658	18832.8	2.98658	-10873.2
		2.99088	18884.4	2.99088	18794.1	2.99088	-10878.3
		2.99518	18922.2	2.99518	18755.5	2.99518	-10801.9
		2.99958	18848.6	2.99958	18717	2.99958	-10837
		3.00388	18835.9	3.00388	18678.5	3.00388	-10811.2
		3.00818	18767.8	3.00818	18640.1	3.00818	-10840.9
		3.01248	18688.9	3.01248	18601.7	3.01248	-10881.4
		3.01688	18672.5	3.01688	18563.4	3.01688	-10859.5
		3.02118	18604.7	3.02118	18525.1	3.02118	-10889
		3.02548	18522.6	3.02548	18486.9	3.02548	-10932.9
		3.02988	18516.4	3.02988	18448.7	3.02988	-10900.9
		3.03418	18434.3	3.03418	18410.6	3.03418	-10944.9
		3.03848	18489.8	3.03848	18372.5	3.03848	-10851.3
		3.04278	18497.3	3.04278	18334.4	3.04278	-10805.7
		3.04718	18422.6	3.04718	18296.4	3.04718	-10842.4
		3.05148	18341.9	3.05148	18258.4	3.05148	-10885.1
		3.05578	18357.2	3.05578	18220.5	3.05578	-10831.9
		3.06018	18272.3	3.06018	18182.6	3.06018	-10878.9
		3.06448	18196	3.06448	18144.7	3.06448	-10917.3
		3.06878	18141.8	3.06878	18106.9	3.06878	-10933.7
		3.07308	18114.5	3.07308	18069	3.07308	-10923.1
		3.07748	18017.6	3.07748	18031.3	3.07748	-10982.3
		3.08178	17996.9	3.08178	17993.5	3.08178	-10965.2
		3.08608	18008.9	3.08608	17955.8	3.08608	-10915.5
		3.09048	17986	3.09048	17918.1	3.09048	-10900.7
		3.09478	17904.4	3.09478	17881	3.09478	-10945.2
		3.09908	17879	3.09908	17843.3	3.09908	-10932.9
		3.10348	17845.3	3.10348	17805.7	3.10348	-10929
		3.10778	17824.9	3.10778	17768.1	3.10778	-10911.8
		3.11208	17788.6	3.11208	17730.6	3.11208	-10910.6
		3.11638	17710.4	3.11638	17693.1	3.11638	-10951.3
		3.12078	17626.8	3.12078	17656.9	3.12078	-10998.7
		3.12508	17587.6	3.12508	17619.4	3.12508	-11000.4
		3.12938	17585.1	3.12938	17582	3.12938	-10965.5
		3.13378	17555.6	3.13378	17544.6	3.13378	-10957.6
		3.13808	17520.4	3.13808	17507.2	3.13808	-10955.4
		3.14238	17424.7	3.14238	17469.8	3.14238	-11013.7
		3.14668	17401	3.14668	17434.3	3.14668	-11001.9
		3.15108	17440.2	3.15108	17399.5	3.15108	-10927.9
		3.15538	17336.4	3.15538	17364.6	3.15538	-10996.8
		3.15968	17336.6	3.15968	17329.7	3.15968	-10961.7
		3.16408	17298.3	3.16408	17294.9	3.16408	-10965.2
		3.16838	17251.9	3.16838	17260	3.16838	-10976.7
		3.17268	17244.2	3.17268	17225.2	3.17268	-10949.6
		3.17698	17147.8	3.17698	17190.4	3.17698	-11011.2
		3.18138	17164.5	3.18138	17155.7	3.18138	-10959.8
		3.18568	17097.7	3.18568	17120.9	3.18568	-10991.8
		3.18998	17076.8	3.18998	17086.1	3.18998	-10977.9
		3.19438	17033.7	3.19438	17051.4	3.19438	-10986.3
		3.19868	16883	3.19868	17016.7	3.19868	-11102.3
		3.20298	16900	3.20298	16982	3.20298	-11050.6
		3.20738	16951.9	3.20738	16947.3	3.20738	-10964
		3.21168	16876.3	3.21168	16912.6	3.21168	-11004.9
		3.21598	16815.5	3.21598	16878	3.21598	-11031.1
		3.22028	16730.6	3.22028	16843.3	3.22028	-11081.3
		3.22468	16739.8	3.22468	16808.7	3.22468	-11037.5
		3.22898	16689.2	3.22898	16774.1	3.22898	-11053.5
		3.23328	16655.8	3.23328	16739.5	3.23328	-11052.3
		3.23768	16579.2	3.23768	16704.9	3.23768	-11094.3
		3.24198	16541.9	3.24198	16670.3	3.24198	-11097
		3.24628	16530.9	3.24628	16635.7	3.24628	-11073.4
		3.25058	16580.5	3.25058	16601.2	3.25058	-10989.3
		3.25498	16478.6	3.25498	16566.6	3.25498	-11056.6
		3.25928	16463.5	3.25928	16532.1	3.25928	-11037.2
		3.26358	16393.3	3.26358	16497.5	3.26358	-11072.8
		3.26798	16346.5	3.26798	16463	3.26798	-11085.1
		3.27228	16353.6	3.27228	16428.5	3.27228	-11043.5
		3.27658	16310.1	3.27658	16394	3.27658	-11052.5
		3.28088	16205.4	3.28088	16359.5	3.28088	-11122.7
		3.28528	16213.7	3.28528	16325	3.28528	-11079.9
		3.28958	16161.8	3.28958	16290.6	3.28958	-11097.4
		3.29388	16092.2	3.29388	16256.1	3.29388	-11132.5
		3.29828	16077.3	3.29828	16221.7	3.29828	-11113
		3.30258	16096.7	3.30258	16187.2	3.30258	-11059.1
		3.30688	16036.1	3.30688	16152.8	3.30688	-11085.3
		3.31128	15923	3.31128	16118.4	3.31128	-11164
		3.31558	15942	3.31558	16083.9	3.31558	-11110.5
		3.31988	15920.2	3.31988	16049.5	3.31988	-11097.9
		3.32418	15970.1	3.32418	16015.1	3.32418	-11013.6
		3.32858	15863.9	3.32858	15980.7	3.32858	-11085.4
		3.33288	15758.2	3.33288	15946.3	3.33288	-11156.7
		3.33718	15811.6	3.33718	15912	3.33718	-11069
		3.34158	15824.5	3.34158	15877.6	3.34158	-11021.7
		3.34588	15771.6	3.34588	15843.2	3.34588	-11040.2
		3.35018	15700.7	3.35018	15808.9	3.35018	-11076.8
		3.35448	15678	3.35448	15774.5	3.35448	-11065.1
		3.35888	15648	3.35888	15740.2	3.35888	-11060.8
		3.36318	15659	3.36318	15705.8	3.36318	-11015.4
		3.36748	15631.9	3.36748	15671.5	3.36748	-11008.2
		3.37188	15587	3.37188	15637.2	3.37188	-11018.8
		3.37618	15529.7	3.37618	15602.9	3.37618	-11041.8
		3.38048	15442.6	3.38048	15568.5	3.38048	-11094.5
		3.38478	15405	3.38478	15534.2	3.38478	-11097.8
		3.38918	15435.6	3.38918	15499.9	3.38918	-11032.9
		3.39348	15273.7	3.39348	15465.6	3.39348	-11160.5
		3.39778	15311.9	3.39778	15431.4	3.39778	-11088.1
		3.40218	15373.1	3.40218	15397.1	3.40218	-10992.6
		3.40648	15272.4	3.40648	15362.8	3.40648	-11059
		3.41078	15291	3.41078	15328.5	3.41078	-11006.1
		3.41518	15230.1	3.41518	15294.3	3.41518	-11032.8
		3.41948	15188.9	3.41948	15260	3.41948	-11039.7
		3.42378	15108.5	3.42378	15225.7	3.42378	-11085.8
		3.42808	15085.5	3.42808	15191.5	3.42808	-11074.6
		3.43248	15013.6	3.43248	15157.2	3.43248	-11112.2
		3.43678	14986.1	3.43678	15123	3.43678	-11105.5
		3.44108	14940	3.44108	15088.8	3.44108	-11117.4
		3.44548	14933.2	3.44548	15054.5	3.44548	-11089.9
		3.44978	14930.6	3.44978	15021	3.44978	-11059
		3.45408	14881.3	3.45408	14986.8	3.45408	-11074.1
		3.45838	14823.3	3.45838	14952.5	3.45838	-11097.8
		3.46278	14819.6	3.46278	14918.3	3.46278	-11067.3
		3.46708	14751.8	3.46708	14884.1	3.46708	-11100.9
		3.47138	14711.9	3.47138	14849.9	3.47138	-11106.6
		3.47578	14709.4	3.47578	14815.7	3.47578	-11074.9
		3.48008	14693.1	3.48008	14781.5	3.48008	-11057
		3.48438	14710.4	3.48438	14747.4	3.48438	-11005.6
		3.48868	14651.8	3.48868	14713.2	3.48868	-11030
		3.49308	14622.7	3.49308	14679	3.49308	-11024.9
		3.49738	14591.6	3.49738	14644.8	3.49738	-11021.8
		3.50168	14570.9	3.50168	14610.6	3.50168	-11008.3
		3.50608	14528.9	3.50608	14576.5	3.50608	-11016.2
		3.51038	14500.1	3.51038	14542.3	3.51038	-11010.8
		3.51468	14401.2	3.51468	14508.2	3.51468	-11075.6
		3.51908	14361.7	3.51908	14474	3.51908	-11080.9
		3.52338	14400.6	3.52338	14439.8	3.52338	-11007.8
		3.52768	14329.4	3.52768	14405.7	3.52768	-11044.9
		3.53198	14300.4	3.53198	14371.6	3.53198	-11039.8
		3.53638	14296.2	3.53638	14337.4	3.53638	-11009.8
		3.54068	14222	3.54068	14303.3	3.54068	-11049.9
		3.54498	14180.8	3.54498	14269.1	3.54498	-11056.9
		3.54938	14121	3.54938	14235	3.54938	-11082.6
		3.55368	14098	3.55368	14200.9	3.55368	-11071.5
		3.55798	14094.5	3.55798	14166.8	3.55798	-11040.9
		3.56228	14122.2	3.56228	14132.7	3.56228	-10979.1
		3.56668	14106.8	3.56668	14098.5	3.56668	-10960.3
		3.57098	14039.1	3.57098	14064.4	3.57098	-10993.9
		3.57528	13994.1	3.57528	14030.3	3.57528	-11004.8
		3.57968	14024.7	3.57968	13996.2	3.57968	-10940.1
		3.58398	14027.9	3.58398	13962.1	3.58398	-10902.8
		3.58828	13995.7	3.58828	13928	3.58828	-10900.9
		3.59258	13926.9	3.59258	13893.9	3.59258	-10935.6
		3.59698	13826.3	3.59698	13859.8	3.59698	-11002.1
		3.60128	13872.1	3.60128	13825.7	3.60128	-10922.2
		3.60558	13875.5	3.60558	13791.6	3.60558	-10884.7
		3.60998	13781.5	3.60998	13757.6	3.60998	-10944.7
		3.61428	13772.9	3.61428	13723.5	3.61428	-10919.2
		3.61858	13714.1	3.61858	13689.4	3.61858	-10943.9
		3.62298	13681.5	3.62298	13655.3	3.62298	-10942.4
		3.62728	13683.1	3.62728	13621.3	3.62728	-10906.8
		3.63158	13681.2	3.63158	13587.2	3.63158	-10874.6
		3.63588	13639.3	3.63588	13553.1	3.63588	-10882.4
		3.64028	13622.4	3.64028	13519.1	3.64028	-10865.3
		3.64458	13534.2	3.64458	13485	3.64458	-10919.4
		3.64888	13506.2	3.64888	13451	3.64888	-10913.4
		3.65328	13454.8	3.65328	13416.9	3.65328	-10930.7
		3.65758	13430.8	3.65758	13382.9	3.65758	-10920.7
		3.66188	13431.3	3.66188	13348.8	3.66188	-10886.1
		3.66618	13447.3	3.66618	13314.8	3.66618	-10836.1
		3.67058	13448.2	3.67058	13280.7	3.67058	-10801.1
		3.67488	13431.8	3.67488	13246.7	3.67488	-10783.5
		3.67918	13362.5	3.67918	13212.7	3.67918	-10818.8
		3.68358	13301.5	3.68358	13178.6	3.68358	-10845.7
		3.68788	13300.8	3.68788	13144.6	3.68788	-10812.4
		3.69218	13227	3.69218	13110.6	3.69218	-10852.2
		3.69648	13233.6	3.69648	13076.6	3.69648	-10811.6
		3.70088	13209.5	3.70088	13042.5	3.70088	-10801.6
		3.70518	13201.1	3.70518	13008.5	3.70518	-10776
		3.70948	13157.2	3.70948	12974.5	3.70948	-10785.9
		3.71388	13105.5	3.71388	12940.5	3.71388	-10803.6
		3.71818	13055.8	3.71818	12920.5	3.71818	-10833.3
		3.72248	13012.3	3.72248	12901	3.72248	-10857.3
		3.72688	13069.3	3.72688	12881.4	3.72688	-10780.7
		3.73118	13054	3.73118	12861.9	3.73118	-10776.5
		3.73548	13030.5	3.73548	12842.3	3.73548	-10780.4
		3.73978	12979	3.73978	12822.8	3.73978	-10812.4
		3.74418	12974.9	3.74418	12803.3	3.74418	-10797
		3.74848	12937.9	3.74848	12783.7	3.74848	-10814.4
		3.75278	12863.4	3.75278	12764.2	3.75278	-10869.4
		3.75718	12852.6	3.75718	12744.7	3.75718	-10860.7
		3.76148	12819.6	3.76148	12725.2	3.76148	-10874.2
		3.76578	12772.1	3.76578	12705.6	3.76578	-10902.1
		3.77008	12706.1	3.77008	12686.1	3.77008	-10948.6
		3.77448	12693.1	3.77448	12666.6	3.77448	-10942.1
		3.77878	12703.1	3.77878	12647.1	3.77878	-10912.6
		3.78308	12731.6	3.78308	12627.6	3.78308	-10864.6
		3.78748	12679.6	3.78748	12608.1	3.78748	-10897.1
		3.79178	12653.6	3.79178	12588.6	3.79178	-10903.6
		3.79608	12646	3.79608	12569.1	3.79608	-10891.7
		3.80038	12600.3	3.80038	12549.6	3.80038	-10917.9
		3.80478	12625.2	3.80478	12530.1	3.80478	-10873.5
		3.80908	12604.2	3.80908	12510.6	3.80908	-10875
		3.81338	12591.8	3.81338	12491.1	3.81338	-10867.9
		3.81778	12588.9	3.81778	12471.6	3.81778	-10851.3
		3.82208	12445	3.82208	12452.2	3.82208	-10975.8
		3.82638	12482.1	3.82638	12432.7	3.82638	-10919.2
		3.83078	12450.8	3.83078	12413.2	3.83078	-10931
		3.83508	12393.4	3.83508	12393.7	3.83508	-10968.9
		3.83938	12416	3.83938	12374.3	3.83938	-10926.9
		3.84368	12449.7	3.84368	12360.6	3.84368	-10879.5
		3.84808	12401	3.84808	12341.2	3.84808	-10908.8
		3.85238	12347.5	3.85238	12321.8	3.85238	-10942.9
		3.85668	12309.8	3.85668	12302.4	3.85668	-10961.2
		3.86108	12254.8	3.86108	12282.9	3.86108	-10996.7
		3.86538	12281.2	3.86538	12263.5	3.86538	-10950.9
		3.86968	12254.2	3.86968	12244.1	3.86968	-10958.5
		3.87398	12230.3	3.87398	12224.7	3.87398	-10963
		3.87838	12199	3.87838	12205.3	3.87838	-10974.9
		3.88268	12179.3	3.88268	12185.9	3.88268	-10975.2
		3.88698	12109.3	3.88698	12166.4	3.88698	-11025.7
		3.89138	12133.4	3.89138	12147	3.89138	-10982.2
		3.89568	12153	3.89568	12127.6	3.89568	-10943.2
		3.89998	12125.7	3.89998	12108.3	3.89998	-10951.2
		3.90428	12057.5	3.90428	12088.9	3.90428	-11000
		3.90868	12013.7	3.90868	12069.5	3.90868	-11024.4
		3.91298	11965.3	3.91298	12050.1	3.91298	-11053.4
		3.91728	12007.4	3.91728	12030.7	3.91728	-10991.9
		3.92168	11996	3.92168	12011.3	3.92168	-10983.9
		3.92598	11943.8	3.92598	11992	3.92598	-11016.8
		3.93028	11929.1	3.93028	11972.6	3.93028	-11012.1
		3.93468	11958	3.93468	11953.2	3.93468	-10963.8
		3.93898	11844.8	3.93898	11933.9	3.93898	-11057.7
		3.94328	11837.5	3.94328	11914.5	3.94328	-11045.6
		3.94758	11845.2	3.94758	11895.2	3.94758	-11018.6
		3.95198	11854.9	3.95198	11875.8	3.95198	-10989.5
		3.95628	11843	3.95628	11856.5	3.95628	-10982.1
		3.96058	11799.4	3.96058	11837.2	3.96058	-11006.4
		3.96498	11800.1	3.96498	11817.8	3.96498	-10986.3
		3.96928	11763.2	3.96928	11798.5	3.96928	-11003.9
		3.97358	11798.5	3.97358	11779.2	3.97358	-10949.3
		3.97788	11760.1	3.97788	11759.9	3.97788	-10968.4
		3.98228	11660.3	3.98228	11740.5	3.98228	-11048.8
		3.98658	11672	3.98658	11721.2	3.98658	-11017.8
		3.99088	11602.9	3.99088	11701.9	3.99088	-11067.6
		3.99528	11604.4	3.99528	11682.6	3.99528	-11046.8
		3.99958	11587.1	3.99958	11663.3	3.99958	-11044.8
		4.00388	11532.8	4.00388	11644	4.00388	-11079.8
		4.00818	11505.1	4.00818	11624.8	4.00818	-11088.3
		4.01258	11472.8	4.01258	11605.5	4.01258	-11101.3
		4.01688	11430.5	4.01688	11586.2	4.01688	-11124.3
		4.02118	11510.2	4.02118	11566.9	4.02118	-11025.3
		4.02558	11533.4	4.02558	11547.7	4.02558	-10982.9
		4.02988	11489.1	4.02988	11528.4	4.02988	-11007.9
		4.03418	11459.4	4.03418	11509.2	4.03418	-11018.4
		4.03848	11406.4	4.03848	11489.9	4.03848	-11052.1
		4.04288	11330.8	4.04288	11470.7	4.04288	-11108.5
		4.04718	11390.3	4.04718	11451.5	4.04718	-11029.8
		4.05148	11419.5	4.05148	11432.2	4.05148	-10981.3
		4.05588	11352.7	4.05588	11413	4.05588	-11028.9
		4.06018	11284.1	4.06018	11393.8	4.06018	-11078.3
		4.06448	11284.5	4.06448	11374.6	4.06448	-11058.7
		4.06888	11282.5	4.06888	11355.4	4.06888	-11041.5
		4.07318	11253.8	4.07318	11336.2	4.07318	-11051
		4.07748	11261.1	4.07748	11317	4.07748	-11024.5
		4.08178	11203.1	4.08178	11297.8	4.08178	-11063.3
		4.08618	11219.3	4.08618	11278.6	4.08618	-11027.9
		4.09048	11176.2	4.09048	11259.5	4.09048	-11051.9
		4.09478	11156.8	4.09478	11240.3	4.09478	-11052.1
		4.09918	11128.9	4.09918	11221.2	4.09918	-11060.9
		4.10348	11105.2	4.10348	11202	4.10348	-11065.4
		4.10778	11113.5	4.10778	11182.9	4.10778	-11038
		4.11208	11087.7	4.11208	11163.7	4.11208	-11044.6
		4.11648	11047.5	4.11648	11144.6	4.11648	-11065.7
		4.12078	11035.3	4.12078	11125.5	4.12078	-11058.8
		4.12508	11020.6	4.12508	11106.4	4.12508	-11054.4
		4.12948	10941.8	4.12948	11087.3	4.12948	-11114.1
		4.13378	10939.7	4.13378	11068.2	4.13378	-11097.1
		4.13808	10967.7	4.13808	11049.1	4.13808	-11050
		4.14238	10945.6	4.14238	11030.1	4.14238	-11053.1
		4.14678	10948.1	4.14678	11011	4.14678	-11031.5
		4.15108	10920.2	4.15108	10992	4.15108	-11040.4
		4.15538	10922.6	4.15538	10972.9	4.15538	-11018.9
		4.15978	10886.7	4.15978	10953.9	4.15978	-11035.8
		4.16408	10883.2	4.16408	10934.9	4.16408	-11020.3
		4.16838	10848.8	4.16838	10915.9	4.16838	-11035.7
		4.17278	10828.2	4.17278	10896.9	4.17278	-11037.3
		4.17708	10803.8	4.17708	10877.9	4.17708	-11042.7
		4.18138	10810.5	4.18138	10858.9	4.18138	-11017
		4.18568	10808.5	4.18568	10840	4.18568	-11000.1
		4.19008	10744.1	4.19008	10821	4.19008	-11045.5
		4.19438	10735.2	4.19438	10802.1	4.19438	-11035.5
		4.19868	10723.9	4.19868	10783.1	4.19868	-11027.8
		4.20308	10679	4.20308	10764.2	4.20308	-11053.8
		4.20738	10656.7	4.20738	10745.3	4.20738	-11057.2
		4.21168	10710.8	4.21168	10726.4	4.21168	-10984.2
		4.21598	10607.1	4.21598	10707.6	4.21598	-11069.1
		4.22038	10601.3	4.22038	10688.7	4.22038	-11056
		4.22468	10603.9	4.22468	10669.9	4.22468	-11034.6
		4.22898	10610.8	4.22898	10651	4.22898	-11008.8
		4.23338	10566	4.23338	10632.2	4.23338	-11034.8
		4.23768	10604.3	4.23768	10613.4	4.23768	-10977.7
		4.24198	10632.3	4.24198	10594.6	4.24198	-10930.9
		4.24628	10596.3	4.24628	10575.9	4.24628	-10948.2
		4.25068	10565.6	4.25068	10557.1	4.25068	-10960.1
		4.25498	10504.3	4.25498	10538.4	4.25498	-11002.7
		4.25928	10494.1	4.25928	10519.7	4.25928	-10994.2
		4.26368	10504.7	4.26368	10501	4.26368	-10964.9
		4.26798	10482.8	4.26798	10482.3	4.26798	-10968.1
		4.27228	10409.3	4.27228	10463.7	4.27228	-11023
		4.27668	10448.9	4.27668	10445	4.27668	-10964.7
		4.28098	10423.1	4.28098	10426.4	4.28098	-10971.9
		4.28528	10392.4	4.28528	10407.8	4.28528	-10984
		4.28958	10407.1	4.28958	10389.2	4.28958	-10950.7
		4.29398	10389.5	4.29398	10370.7	4.29398	-10949.8
		4.29828	10423.1	4.29828	10352.2	4.29828	-10897.7
		4.30258	10404.5	4.30258	10333.7	4.30258	-10897.8
		4.30698	10394.1	4.30698	10315.2	4.30698	-10889.7
		4.31128	10438.9	4.31128	10296.7	4.31128	-10826.4
		4.31558	10433.5	4.31558	10278.3	4.31558	-10813.4
		4.31988	10445.1	4.31988	10259.9	4.31988	-10783.4
		4.32428	10393.5	4.32428	10241.6	4.32428	-10816.7
		4.32858	10384.7	4.32858	10223.2	4.32858	-10807.1
		4.33288	10396.4	4.33288	10204.9	4.33288	-10777.1
		4.33728	10355.3	4.33728	10186.6	4.33728	-10799.9
		4.34158	10227.8	4.34158	10168.4	4.34158	-10909.2
		4.34588	10193.7	4.34588	10150.2	4.34588	-10925.1
		4.35018	10206.7	4.35018	10132	4.35018	-10893.9
		4.35458	10167	4.35458	10113.9	4.35458	-10915.5
		4.35888	10140.5	4.35888	10095.8	4.35888	-10923.9
		4.36318	10159.2	4.36318	10077.7	4.36318	-10887.1
		4.36758	10150.8	4.36758	10059.7	4.36758	-10877.5
		4.37188	10138.9	4.37188	10041.7	4.37188	-10871.4
		4.37618	10155	4.37618	10023.8	4.37618	-10837.4
		4.38058	10084.5	4.38058	10005.9	4.38058	-10890
		4.38488	10088.6	4.38488	9988	4.38488	-10868
		4.38918	10051.9	4.38918	9970.2	4.38918	-10886.9
		4.39348	10073.4	4.39348	9952.5	4.39348	-10847.7
		4.39788	10013.5	4.39788	9934.8	4.39788	-10889.9
		4.40218	9972.7	4.40218	9917.1	4.40218	-10913
		4.40648	9989.4	4.40648	9899.5	4.40648	-10878.7
		4.41088	9971.8	4.41088	9882	4.41088	-10878.8
		4.41518	9930.8	4.41518	9870.8	4.41518	-10908.6
		4.41948	9973.6	4.41948	9861	4.41948	-10856
		4.42378	9998.7	4.42378	9851.3	4.42378	-10821.2
		4.42818	9926.4	4.42818	9841.6	4.42818	-10883.8
		4.43248	9944.2	4.43248	9832	4.43248	-10856.4
		4.43678	9943.5	4.43678	9822.5	4.43678	-10847.6
		4.44118	9890	4.44118	9813.1	4.44118	-10891.7
		4.44548	9866.3	4.44548	9803.7	4.44548	-10906
		4.44978	9916.6	4.44978	9794.4	4.44978	-10846.4
		4.45408	9880	4.45408	9785.2	4.45408	-10873.8
		4.45848	9856.8	4.45848	9776.1	4.45848	-10887.9
		4.46278	9863.6	4.46278	9767.1	4.46278	-10872.1
		4.46708	9822.2	4.46708	9758.2	4.46708	-10904.6
		4.47148	9801.7	4.47148	9749.4	4.47148	-10916.3
		4.47578	9810.2	4.47578	9740.7	4.47578	-10899.1
		4.48008	9871.2	4.48008	9732.1	4.48008	-10829.5
		4.48448	9818.3	4.48448	9723.7	4.48448	-10874
		4.48878	9784	4.48878	9715.3	4.48878	-10899.9
		4.49308	9785.3	4.49308	9707.1	4.49308	-10890.4
		4.49738	9772.8	4.49738	9699.1	4.49738	-10894.9
		4.50178	9754.8	4.50178	9691.2	4.50178	-10905
		4.50608	9741	4.50608	9683.4	4.50608	-10911
		4.51038	9707.8	4.51038	9675.8	4.51038	-10936.6
		4.51478	9724.3	4.51478	9668.4	4.51478	-10912.7
		4.51908	9769.8	4.51908	9661.1	4.51908	-10859.9
		4.52338	9773	4.52338	9654.1	4.52338	-10849.7
		4.52768	9774.8	4.52768	9647.2	4.52768	-10841
		4.53208	9778.5	4.53208	9640.6	4.53208	-10830.7
		4.53638	9749.7	4.53638	9634.2	4.53638	-10853.1
		4.54068	9712.9	4.54068	9628	4.54068	-10883.7
		4.54508	9703.9	4.54508	9622.2	4.54508	-10886.9
		4.54938	9687.5	4.54938	9616.5	4.54938	-10897.6
		4.55368	9617.2	4.55368	9611.1	4.55368	-10962.5
		4.55798	9631.3	4.55798	9606.1	4.55798	-10943.4
		4.56238	9711.3	4.56238	9602	4.56238	-10859.3
		4.56668	9651.2	4.56668	9597.6	4.56668	-10915
		4.57098	9618.6	4.57098	9593.6	4.57098	-10943.6
		4.57538	9657.4	4.57538	9589.9	4.57538	-10901.1
		4.57968	9661.9	4.57968	9586.7	4.57968	-10893.4
		4.58398	9651.2	4.58398	9583.9	4.58398	-10901.3
		4.58838	9613.7	4.58838	9581.5	4.58838	-10936.4
		4.59268	9653.3	4.59268	9579.7	4.59268	-10895
		4.59698	9620.4	4.59698	9578.4	4.59698	-10926.6
		4.60128	9619.3	4.60128	9577.8	4.60128	-10927.1
		4.60568	9626.6	4.60568	9577.7	4.60568	-10919.7
		4.60998	9634.7	4.60998	9578.3	4.60998	-10912.2
		4.61428	9672.7	4.61428	9579.6	4.61428	-10875.5
		4.61868	9613.7	4.61868	9581.8	4.61868	-10936.7
		4.62298	9612.1	4.62298	9584.8	4.62298	-10941.3
		4.62728	9628.7	4.62728	9588.7	4.62728	-10928.6
		4.63158	9620.5	4.63158	9593.6	4.63158	-10941.7
		4.63598	9573.3	4.63598	9599.6	4.63598	-10994.9
		4.64028	9627.4	4.64028	9606.8	4.64028	-10948
		4.64458	9666	4.64458	9615.2	4.64458	-10917.8
		4.64898	9672.5	4.64898	9625.1	4.64898	-10921.2
		4.65328	9660.7	4.65328	9636.6	4.65328	-10944.5
		4.65758	9732.8	4.65758	9649.7	4.65758	-10885.5
		4.66188	9769.6	4.66188	9664.8	4.66188	-10863.8
		4.66628	9728.3	4.66628	9681.8	4.66628	-10922.1
		4.67058	9763.6	4.67058	9701.2	4.67058	-10906.2
		4.67488	9788.3	4.67488	9723.1	4.67488	-10903.4
		4.67928	9805.4	4.67928	9747.8	4.67928	-10911
		4.68358	9861.9	4.68358	9775.7	4.68358	-10882.4
		4.68788	9920.5	4.68788	9807	4.68788	-10855.1
		4.69228	9924.4	4.69228	9842.2	4.69228	-10886.4
		4.69658	9994	4.69658	9881.8	4.69658	-10856.4
		4.70088	10101.7	4.70088	9926.4	4.70088	-10793.3
		4.70518	10160.2	4.70518	9976.7	4.70518	-10785.1
		4.70958	10213.5	4.70958	10033.3	4.70958	-10788.4
		4.71388	10357	4.71388	10097.2	4.71388	-10708.8
		4.71818	10472.7	4.71818	10169.7	4.71818	-10665.6
		4.72258	10550.9	4.72258	10251.9	4.72258	-10669.6
		4.72688	10640.7	4.72688	10345.7	4.72688	-10673.6
		4.73118	10785.7	4.73118	10453.2	4.73118	-10636.1
		4.73548	10952.3	4.73548	10577.1	4.73548	-10593.4
		4.73988	11086.1	4.73988	10721	4.73988	-10603.5
		4.74418	11309	4.74418	10889.4	4.74418	-10549
		4.74848	11485.5	4.74848	11088.2	4.74848	-10571.3
		4.75288	11695.1	4.75288	11324.8	4.75288	-10598.3
		4.75718	12015	4.75718	11608.3	4.75718	-10561.9
		4.76148	12333	4.76148	11950.1	4.76148	-10585.7
		4.76578	12711.8	4.76578	12363.9	4.76578	-10620.7
		4.77018	13116.2	4.77018	12864.8	4.77018	-10717.2
		4.77448	13626.1	4.77448	13470.8	4.77448	-10813.3
		4.77878	14230.5	4.77878	14199.7	4.77878	-10937.8
		4.78318	14949.8	4.78318	15070.6	4.78318	-11089.4
		4.78748	15809.6	4.78748	16100.1	4.78748	-11259.1
		4.79178	16808.3	4.79178	17300.8	4.79178	-11461.1
		4.79618	17991.5	4.79618	18677	4.79618	-11654.1
		4.80048	19402.4	4.80048	20215.6	4.80048	-11781.8
		4.80478	21034.8	4.80478	21879.1	4.80478	-11812.9
		4.80908	22658.8	4.80908	23585	4.80908	-11894.8
		4.81348	24268.2	4.81348	25199	4.81348	-11899.4
		4.81778	25643.6	4.81778	26532.8	4.81778	-11857.8
		4.82208	26541.9	4.82208	27379.6	4.82208	-11806.3
		4.82648	26871.7	4.82648	27580.2	4.82648	-11677.1
		4.83078	26595.2	4.83078	27092.5	4.83078	-11465.9
		4.83508	25642.1	4.83508	26013	4.83508	-11339.5
		4.83938	24255.1	4.83938	24530	4.83938	-11243.5
		4.84378	22615.6	4.84378	22849	4.84378	-11202
		4.84808	20881.8	4.84808	21138.7	4.84808	-11225.5
		4.85238	19240.7	4.85238	19510.9	4.85238	-11238.8
		4.85678	17793.6	4.85678	18027.4	4.85678	-11202.4
		4.86108	16550.1	4.86108	16715	4.86108	-11133.5
		4.86538	15454	4.86538	15578.7	4.86538	-11093.3
		4.86968	14564.8	4.86968	14610.1	4.86968	-11013.9
		4.87408	13829.5	4.87408	13794.4	4.87408	-10933.5
		4.87838	13201.2	4.87838	13114.2	4.87838	-10881.6
		4.88268	12722.3	4.88268	12550.9	4.88268	-10797.2
		4.88708	12281	4.88708	12086.3	4.88708	-10773.9
		4.89138	11885.1	4.89138	11704.2	4.89138	-10787.7
		4.89568	11563.4	4.89568	11390.1	4.89568	-10795.3
		4.90008	11223.2	4.90008	11131.6	4.90008	-10877
		4.90438	11013	4.90438	10918.6	4.90438	-10874.2
		4.90868	10819.1	4.90868	10743.1	4.90868	-10892.6
		4.91298	10643.2	4.91298	10598.7	4.91298	-10924.1
		4.91738	10489.7	4.91738	10480.8	4.91738	-10959.7
		4.92168	10403.3	4.92168	10385.9	4.92168	-10951.2
		4.92598	10338	4.92598	10311.7	4.92598	-10942.3
		4.93038	10200.4	4.93038	10256.7	4.93038	-11024.9
		4.93468	10141.6	4.93468	10220.1	4.93468	-11047.1
		4.93898	10089.6	4.93898	10202.3	4.93898	-11081.3
		4.94328	10006.5	4.94328	10204.1	4.94328	-11166.2
		4.94768	10022.5	4.94768	10228	4.94768	-11174.1
		4.95198	10044.4	4.95198	10278	4.95198	-11202.2
		4.95628	10076.5	4.95628	10360.6	4.95628	-11252.7
		4.96068	10206.5	4.96068	10485.7	4.96068	-11247.8
		4.96498	10296.9	4.96498	10667.4	4.96498	-11339.1
		4.96928	10507.2	4.96928	10925.2	4.96928	-11386.6
		4.97358	10795.4	4.97358	11283.2	4.97358	-11456.4
		4.97798	11277.7	4.97798	11770.5	4.97798	-11461.4
		4.98228	11863	4.98228	12417.6	4.98228	-11523.2
		4.98658	12553.7	4.98658	13255.4	4.98658	-11670.3
		4.99098	13408.3	4.99098	14308.1	4.99098	-11868.4
		4.99528	14502.3	4.99528	15584.3	4.99528	-12050.6
		4.99958	15682.6	4.99958	17060.4	4.99958	-12346.4
		5.00388	16990.9	5.00388	18659.3	5.00388	-12637
		5.00828	18465.1	5.00828	20260.3	5.00828	-12763.8
		5.01258	20211	5.01258	21766.9	5.01258	-12524.5
		5.01688	22005.3	5.01688	23190.6	5.01688	-12153.9
		5.02128	23871.9	5.02128	24617	5.02128	-11713.7
		5.02558	25641.1	5.02558	26060.6	5.02558	-11388.1
		5.02988	26983.1	5.02988	27342	5.02988	-11327.5
		5.03428	27610.9	5.03428	28075	5.03428	-11432.7
		5.03858	27176	5.03858	27842.3	5.03858	-11634.9
		5.04288	25830.3	5.04288	26511.7	5.04288	-11650
		5.04718	23719.5	5.04718	24356.1	5.04718	-11605.2
		5.05158	21116	5.05158	21837.9	5.05158	-11690.5
		5.05588	18485.4	5.05588	19344.7	5.05588	-11827.9
		5.06018	16081.5	5.06018	17101.4	5.06018	-11988.5
		5.06458	14036.7	5.06458	15205.1	5.06458	-12137
		5.06888	12550.2	5.06888	13674.5	5.06888	-12092.9
		5.07318	11457.8	5.07318	12482.9	5.07318	-11993.7
		5.07748	10693.8	5.07748	11579.7	5.07748	-11854.5
		5.08188	10178.7	5.08188	10906.4	5.08188	-11696.3
		5.08618	9715.8	5.08618	10406.6	5.08618	-11659.4
		5.09048	9446.9	5.09048	10032.2	5.09048	-11553.9
		5.09488	9235.2	5.09488	9745.7	5.09488	-11479.1
		5.09918	9092.7	5.09918	9515.8	5.09918	-11391.7
		5.10348	9003.1	5.10348	9333	5.10348	-11298.5
		5.10778	8841	5.10778	9180.5	5.10778	-11308.1
		5.11218	8786.7	5.11218	9050.5	5.11218	-11232.4
		5.11648	8706.4	5.11648	8937.8	5.11648	-11200
		5.12078	8702.3	5.12078	8838.8	5.12078	-11105.1
		5.12518	8656.7	5.12518	8750.9	5.12518	-11062.8
		5.12948	8540.3	5.12948	8672.3	5.12948	-11100.6
		5.13378	8478.9	5.13378	8601.5	5.13378	-11091.2
		5.13818	8444.5	5.13818	8537.3	5.13818	-11061.4
		5.14248	8402.7	5.14248	8478.7	5.14248	-11044.6
		5.14678	8299.6	5.14678	8424.9	5.14678	-11093.9
		5.15108	8280.7	5.15108	8375.3	5.15108	-11063.2
		5.15548	8276.4	5.15548	8329.4	5.15548	-11021.6
		5.15978	8293.7	5.15978	8286.7	5.15978	-10961.6
		5.16408	8226.7	5.16408	8246.8	5.16408	-10988.7
		5.16848	8250.5	5.16848	8209.4	5.16848	-10927.5
		5.17278	8246.7	5.17278	8174.1	5.17278	-10896
		5.17708	8187	5.17708	8140.9	5.17708	-10922.5
		5.18138	8146.7	5.18138	8109.3	5.18138	-10931.2
		5.18578	8183	5.18578	8079.3	5.18578	-10864.9
		5.19008	8133.5	5.19008	8050.7	5.19008	-10885.8
		5.19438	8109.1	5.19438	8023.4	5.19438	-10882.9
		5.19878	8136.2	5.19878	7997.3	5.19878	-10829.7
		5.20308	8138.8	5.20308	7972.1	5.20308	-10801.9
		5.20738	8111.9	5.20738	7948	5.20738	-10804.7
		5.21168	8065.3	5.21168	7924.6	5.21168	-10827.9
		5.21608	8040.3	5.21608	7902.1	5.21608	-10830.4
		5.22038	8006.3	5.22038	7880.3	5.22038	-10842.6
		5.22468	8027.9	5.22468	7859.2	5.22468	-10799.9
		5.22908	8015	5.22908	7838.7	5.22908	-10792.3
		5.23338	8015.1	5.23338	7818.8	5.23338	-10772.3
		5.23768	8005.8	5.23768	7799.3	5.23768	-10762.1
		5.24208	8004.6	5.24208	7780.4	5.24208	-10744.4
		5.24638	7993.7	5.24638	7761.9	5.24638	-10736.8
		5.25068	7967.6	5.25068	7743.9	5.25068	-10744.9
		5.25498	7960	5.25498	7726.3	5.25498	-10734.9
		5.25938	7908	5.25938	7713	5.25938	-10773.6
		5.26368	7910.6	5.26368	7703.8	5.26368	-10761.8
		5.26798	7962.3	5.26798	7695	5.26798	-10701.3
		5.27238	7927.7	5.27238	7686.4	5.27238	-10727.3
		5.27668	7867.7	5.27668	7678.2	5.27668	-10779.1
		5.28098	7855.9	5.28098	7670.2	5.28098	-10782.9
		5.28528	7885.1	5.28528	7662.5	5.28528	-10746
		5.28968	7910.3	5.28968	7655	5.28968	-10713.3
		5.29398	7889.5	5.29398	7647.8	5.29398	-10726.9
		5.29828	7820.3	5.29828	7640.8	5.29828	-10789.1
		5.30268	7857.3	5.30268	7634	5.30268	-10745.3
		5.30698	7872.1	5.30698	7627.4	5.30698	-10723.9
		5.31128	7843.2	5.31128	7621	5.31128	-10746.4
		5.31558	7802.2	5.31558	7614.8	5.31558	-10781.2
		5.31998	7814.4	5.31998	7608.8	5.31998	-10763
		5.32428	7831.8	5.32428	7603	5.32428	-10739.8
		5.32858	7820.6	5.32858	7597.3	5.32858	-10745.3
		5.33298	7812	5.33298	7591.9	5.33298	-10748.5
		5.33728	7823.8	5.33728	7586.5	5.33728	-10731.3
		5.34158	7779.1	5.34158	7581.4	5.34158	-10770.9
		5.34598	7784.8	5.34598	7576.4	5.34598	-10760.2
		5.35028	7784.1	5.35028	7571.5	5.35028	-10756
		5.35458	7801.7	5.35458	7566.9	5.35458	-10733.8
		5.35888	7835	5.35888	7562.3	5.35888	-10695.9
		5.36328	7757.1	5.36328	7557.9	5.36328	-10769.4
		5.36758	7764.1	5.36758	7553.7	5.36758	-10758.2
		5.37188	7774.3	5.37188	7549.6	5.37188	-10743.9
		5.37628	7728.6	5.37628	7545.6	5.37628	-10785.6
		5.38058	7718.5	5.38058	7541.8	5.38058	-10791.9
		5.38488	7741.3	5.38488	7538.1	5.38488	-10765.4
		5.38918	7766.3	5.38918	7534.6	5.38918	-10736.9
		5.39358	7781.8	5.39358	7531.2	5.39358	-10718
		5.39788	7748.1	5.39788	7527.9	5.39788	-10748.4
		5.40218	7713.2	5.40218	7524.8	5.40218	-10780.2
		5.40658	7679.7	5.40658	7521.9	5.40658	-10810.8
		5.41088	7645	5.41088	7519	5.41088	-10842.6
		5.41518	7731.2	5.41518	7516.4	5.41518	-10753.8
		5.41948	7749.6	5.41948	7513.9	5.41948	-10732.9
		5.42388	7736	5.42388	7511.5	5.42388	-10744.1
		5.42818	7743.9	5.42818	7509.3	5.42818	-10734
		5.43248	7728.5	5.43248	7507.3	5.43248	-10747.4
		5.43688	7671.5	5.43688	7505.5	5.43688	-10802.6
		5.44118	7698.1	5.44118	7503.8	5.44118	-10774.3
		5.44548	7690.8	5.44548	7502.2	5.44548	-10780
		5.44988	7717.7	5.44988	7500.9	5.44988	-10751.8
		5.45418	7729.6	5.45418	7499.8	5.45418	-10738.8
		5.45848	7690	5.45848	7498.8	5.45848	-10777.4
		5.46278	7705.8	5.46278	7498	5.46278	-10760.8
		5.46718	7708	5.46718	7497.5	5.46718	-10758.1
		5.47148	7724.3	5.47148	7497.1	5.47148	-10741.4
		5.47578	7679.4	5.47578	7497	5.47578	-10786.2
		5.48018	7677.6	5.48018	7497.1	5.48018	-10788.1
		5.48448	7696	5.48448	7497.5	5.48448	-10770.1
		5.48878	7694.7	5.48878	7498.1	5.48878	-10772
		5.49308	7699.9	5.49308	7499	5.49308	-10767.7
		5.49748	7687.4	5.49748	7500.1	5.49748	-10781.3
		5.50178	7690.4	5.50178	7501.5	5.50178	-10779.7
		5.50608	7674.4	5.50608	7503.3	5.50608	-10797.5
		5.51048	7700.9	5.51048	7505.3	5.51048	-10773
		5.51478	7688	5.51478	7507.7	5.51478	-10788.3
		5.51908	7692.5	5.51908	7510.4	5.51908	-10786.5
		5.52338	7710.7	5.52338	7513.6	5.52338	-10771.5
		5.52778	7694.6	5.52778	7517.1	5.52778	-10791.1
		5.53208	7680.3	5.53208	7521	5.53208	-10809.3
		5.53638	7685.1	5.53638	7525.3	5.53638	-10808.8
		5.54078	7660.7	5.54078	7530.2	5.54078	-10838.1
		5.54508	7652.6	5.54508	7535.5	5.54508	-10851.5
		5.54938	7725.2	5.54938	7542	5.54938	-10785.4
		5.55378	7715.7	5.55378	7548.4	5.55378	-10801.3
		5.55808	7707.4	5.55808	7555.4	5.55808	-10816.6
		5.56238	7716.4	5.56238	7563.1	5.56238	-10815.3
		5.56668	7713.8	5.56668	7571.4	5.56668	-10826.2
		5.57108	7694.6	5.57108	7580.4	5.57108	-10854.4
		5.57538	7745.9	5.57538	7590.2	5.57538	-10812.9
		5.57968	7706	5.57968	7600.9	5.57968	-10863.5
		5.58408	7703.4	5.58408	7612.4	5.58408	-10877.6
		5.58838	7724.4	5.58838	7624.9	5.58838	-10869.1
		5.59268	7754.3	5.59268	7638.5	5.59268	-10852.8
		5.59698	7738	5.59698	7653.2	5.59698	-10883.8
		5.60138	7733	5.60138	7669	5.60138	-10904.6
		5.60568	7791.8	5.60568	7686.2	5.60568	-10863
		5.60998	7803.8	5.60998	7704.9	5.60998	-10869.7
		5.61438	7794.2	5.61438	7725	5.61438	-10899.4
		5.61868	7807.3	5.61868	7746.9	5.61868	-10908.2
		5.62298	7818.1	5.62298	7770.6	5.62298	-10921.1
		5.62728	7844.8	5.62728	7796.3	5.62728	-10920.1
		5.63168	7881.7	5.63168	7824.2	5.63168	-10911.1
		5.63598	7918.8	5.63598	7854.6	5.63598	-10904.4
		5.64028	7924.7	5.64028	7887.6	5.64028	-10931.5
		5.64468	7940.4	5.64468	7923.5	5.64468	-10951.7
		5.64898	7946.2	5.64898	7962.7	5.64898	-10985.1
		5.65328	7977.7	5.65328	8005.4	5.65328	-10996.3
		5.65768	8021.7	5.65768	8052.2	5.65768	-10999.1
		5.66198	8059.8	5.66198	8103.4	5.66198	-11012.2
		5.66628	8089.5	5.66628	8159.6	5.66628	-11038.7
		5.67058	8145.9	5.67058	8221.3	5.67058	-11044
		5.67498	8193.5	5.67498	8289.3	5.67498	-11064.4
		5.67928	8264.1	5.67928	8364.4	5.67928	-11068.9
		5.68358	8340	5.68358	8447.5	5.68358	-11076.1
		5.68798	8387.3	5.68798	8539.7	5.68798	-11121
		5.69228	8454	5.69228	8642.4	5.69228	-11157
		5.69658	8522.1	5.69658	8757	5.69658	-11203.5
		5.70088	8643.1	5.70088	8885.2	5.70088	-11210.7
		5.70528	8775.3	5.70528	9029.5	5.70528	-11222.8
		5.70958	8906.9	5.70958	9192.2	5.70958	-11253.9
		5.71388	9028.4	5.71388	9376.7	5.71388	-11316.9
		5.71828	9203.6	5.71828	9586.7	5.71828	-11351.7
		5.72258	9455.9	5.72258	9827	5.72258	-11339.7
		5.72688	9732	5.72688	10103.8	5.72688	-11340.4
		5.73118	10047.2	5.73118	10424.9	5.73118	-11346.3
		5.73558	10421.1	5.73558	10801.6	5.73558	-11349.1
		5.73988	10908.2	5.73988	11249.1	5.73988	-11309.5
		5.74418	11479.5	5.74418	11790.5	5.74418	-11279.6
		5.74858	12255.6	5.74858	12460.4	5.74858	-11173.4
		5.75288	13208.4	5.75288	13311.3	5.75288	-11071.5
		5.75718	14518	5.75718	14421.7	5.75718	-10872.3
		5.76148	16230.3	5.76148	15901.6	5.76148	-10639.9
		5.76588	18470.8	5.76588	17901.9	5.76588	-10399.7
		5.77018	21426.3	5.77018	20605.7	5.77018	-10148
		5.77448	25355.3	5.77448	24223.3	5.77448	-9836.56
		5.77888	30412.5	5.77888	28958.3	5.77888	-9514.36
		5.78318	36644.4	5.78318	34971	5.78318	-9295.16
		5.78748	44097	5.78748	42316.2	5.78748	-9187.75
		5.79188	52400.3	5.79188	50845.7	5.79188	-9413.95
		5.79618	60703.6	5.79618	60087.8	5.79618	-10352.8
		5.80048	68177	5.80048	69016.9	5.80048	-11808.5
		5.80478	73613.3	5.80478	75990.4	5.80478	-13345.7
		5.80918	76096.1	5.80918	79125.4	5.80918	-13997.9
		5.81348	75175.9	5.81348	77377.5	5.81348	-13170.2
		5.81778	70919.4	5.81778	71342.6	5.81778	-11391.8
		5.82218	64070.1	5.82218	62785.1	5.82218	-9683.56
		5.82648	55733.4	5.82648	53493.4	5.82648	-8728.56
		5.83078	47060.8	5.83078	44676	5.83078	-8583.75
		5.83508	38957.2	5.83508	36946.5	5.83508	-8957.86
		5.83948	32008.7	5.83948	30533.1	5.83948	-9492.96
		5.84378	26374.5	5.84378	25427.3	5.84378	-10021.4
		5.84808	21996	5.84808	21492.9	5.84808	-10465.5
		5.85248	18787.7	5.85248	18534.6	5.85248	-10715.5
		5.85678	16361.8	5.85678	16339.9	5.85678	-10946.7
		5.86108	14533.8	5.86108	14716	5.86108	-11150.8
		5.86538	13153.7	5.86538	13501.8	5.86538	-11316.7
		5.86978	12105.8	5.86978	12575.9	5.86978	-11438.7
		5.87408	11342.2	5.87408	11851.1	5.87408	-11477.5
		5.87838	10698.7	5.87838	11268.1	5.87838	-11538
		5.88278	10151.4	5.88278	10787.6	5.88278	-11604.8
		5.88708	9756.6	5.88708	10384	5.88708	-11596
		5.89138	9432.6	5.89138	10039.7	5.89138	-11575.7
		5.89578	9185.5	5.89578	9742.6	5.89578	-11525.7
		5.90008	8978.8	5.90008	9484.2	5.90008	-11474
		5.90438	8751.4	5.90438	9257.8	5.90438	-11475
		5.90868	8576.2	5.90868	9058.2	5.90868	-11450.6
		5.91308	8431.4	5.91308	8881.4	5.91308	-11418.6
		5.91738	8319.5	5.91738	8724	5.91738	-11373.1
		5.92168	8170.1	5.92168	8583.3	5.92168	-11381.8
		5.92608	8088.4	5.92608	8456.8	5.92608	-11337
		5.93038	8018.6	5.93038	8342.9	5.93038	-11292.9
		5.93468	7934	5.93468	8239.8	5.93468	-11274.4
		5.93898	7866.8	5.93898	8146.1	5.93898	-11247.9
		5.94338	7791.1	5.94338	8060.8	5.94338	-11238.3
		5.94768	7725	5.94768	7982.9	5.94768	-11226.5
		5.95198	7648.9	5.95198	7911.5	5.95198	-11231.2
		5.95638	7589.1	5.95638	7845.9	5.95638	-11225.4
		5.96068	7580.3	5.96068	7785.4	5.96068	-11173.7
		5.96498	7524.8	5.96498	7729.6	5.96498	-11173.4
		5.96928	7505.7	5.96928	7677.9	5.96928	-11140.8
		5.97368	7411.6	5.97368	7629.9	5.97368	-11186.9
		5.97798	7378.2	5.97798	7585.3	5.97798	-11175.7
		5.98228	7409.7	5.98228	7543.7	5.98228	-11102.6
		5.98668	7342.9	5.98668	7505	5.98668	-11130.7
		5.99098	7321.9	5.99098	7468.7	5.99098	-11115.4
		5.99528	7323.4	5.99528	7434.8	5.99528	-11080
		5.99968	7324.8	5.99968	7402.9	5.99968	-11046.7
		6.00398	7287.2	6.00398	7373	6.00398	-11054.4
		6.00828	7242.1	6.00828	7344.8	6.00828	-11071.3
		6.01258	7234.9	6.01258	7318.3	6.01258	-11052
		6.01698	7229.6	6.01698	7293.3	6.01698	-11032.3
		6.02128	7188.7	6.02128	7269.7	6.02128	-11049.6
		6.02558	7162.7	6.02558	7247.4	6.02558	-11053.3
		6.02998	7156.3	6.02998	7226.2	6.02998	-11038.5
		6.03428	7122.8	6.03428	7206.3	6.03428	-11052.1
		6.03858	7111.5	6.03858	7187.3	6.03858	-11044.4
		6.04288	7098.5	6.04288	7169.4	6.04288	-11039.5
		6.04728	7094.4	6.04728	7152.4	6.04728	-11026.6
		6.05158	7147.6	6.05158	7136.2	6.05158	-10957.2
		6.05588	7086.6	6.05588	7120.9	6.05588	-11002.9
		6.06028	7057.4	6.06028	7106.4	6.06028	-11017.6
		6.06458	7067.9	6.06458	7092.6	6.06458	-10993.3
		6.06888	7052.9	6.06888	7079.5	6.06888	-10995.2
		6.07318	7017	6.07318	7067.1	6.07318	-11018.7
		6.07758	7074.3	6.07758	7057.1	6.07758	-10951.4
		6.08188	7069	6.08188	7046	6.08188	-10945.6
		6.08618	7009.8	6.08618	7035.6	6.08618	-10994.4
		6.09058	7001.7	6.09058	7025.7	6.09058	-10992.6
		6.09488	7003.2	6.09488	7016.4	6.09488	-10981.8
		6.09918	6985.6	6.09918	7007.7	6.09918	-10990.7
		6.10358	6971.4	6.10358	6999.6	6.10358	-10996.8
		6.10788	6956.1	6.10788	6993.7	6.10788	-11006.2
		6.11218	6959	6.11218	6986.7	6.11218	-10996.3
		6.11648	6990.8	6.11648	6980.3	6.11648	-10958.1
		6.12088	6968.6	6.12088	6974.4	6.12088	-10974.4
		6.12518	6952.3	6.12518	6969.1	6.12518	-10985.4
		6.12948	6972.8	6.12948	6964.4	6.12948	-10960.2
		6.13388	6957.6	6.13388	6960.4	6.13388	-10971.4
		6.13818	6940.9	6.13818	6956.9	6.13818	-10984.6
		6.14248	6944.4	6.14248	6954.1	6.14248	-10978.3
		6.14678	6944.9	6.14678	6952	6.14678	-10975.7
		6.15118	6925.9	6.15118	6950.6	6.15118	-10993.3
		6.15548	6964.7	6.15548	6949.9	6.15548	-10953.8
		6.15978	7004.3	6.15978	6950.1	6.15978	-10914.4
		6.16418	6975	6.16418	6951.1	6.16418	-10944.7
		6.16848	6984.8	6.16848	6953	6.16848	-10936.8
		6.17278	7021.2	6.17278	6956	6.17278	-10903.4
		6.17708	6988.8	6.17708	6960	6.17708	-10939.8
		6.18148	6950.5	6.18148	6965.2	6.18148	-10983.3
		6.18578	6955.3	6.18578	6971.7	6.18578	-10985
		6.19008	6944.3	6.19008	6979.6	6.19008	-11003.9
		6.19448	6998.7	6.19448	6989	6.19448	-10958.9
		6.19878	7015.6	6.19878	7000.3	6.19878	-10953.3
		6.20308	7084	6.20308	7013.4	6.20308	-10898
		6.20748	7108.1	6.20748	7028.8	6.20748	-10889.3
		6.21178	7135.2	6.21178	7046.7	6.21178	-10880.1
		6.21608	7099	6.21608	7067.3	6.21608	-10936.9
		6.22038	7107.6	6.22038	7091.3	6.22038	-10952.3
		6.22478	7138.6	6.22478	7119	6.22478	-10949
		6.22908	7200.9	6.22908	7151.1	6.22908	-10918.8
		6.23338	7299.7	6.23338	7188.5	6.23338	-10857.4
		6.23778	7326.7	6.23778	7232.1	6.23778	-10874
		6.24208	7378.5	6.24208	7283.3	6.24208	-10873.4
		6.24638	7457.4	6.24638	7343.7	6.24638	-10854.9
		6.25068	7570.6	6.25068	7415.4	6.25068	-10813.4
		6.25508	7620.2	6.25508	7500.8	6.25508	-10849.2
		6.25938	7700.4	6.25938	7603.3	6.25938	-10871.5
		6.26368	7890.5	6.26368	7726.5	6.26368	-10804.6
		6.26808	8051.1	6.26808	7874.7	6.26808	-10792.2
		6.27238	8202.5	6.27238	8052.9	6.27238	-10819
		6.27668	8424.7	6.27668	8266.3	6.27668	-10810.2
		6.28098	8682.9	6.28098	8520.7	6.28098	-10806.4
		6.28538	8951.8	6.28538	8821.5	6.28538	-10838.3
		6.28968	9258.3	6.28968	9173.5	6.28968	-10883.8
		6.29398	9646.4	6.29398	9580	6.29398	-10902.2
		6.29838	10124	6.29838	10041.1	6.29838	-10885.7
		6.30268	10639.4	6.30268	10551.1	6.30268	-10880.3
		6.30698	11150.6	6.30698	11095.1	6.30698	-10913.1
		6.31138	11716.9	6.31138	11645.4	6.31138	-10897.1
		6.31568	12177.3	6.31568	12156.6	6.31568	-10947.9
		6.31998	12571.9	6.31998	12569.4	6.31998	-10966.1
		6.32428	12791.1	6.32428	12821.3	6.32428	-10998.8
		6.32868	12762.6	6.32868	12866.4	6.32868	-11072.4
		6.33298	12576	6.33298	12694.9	6.33298	-11087.5
		6.33728	12216.6	6.33728	12338.1	6.33728	-11090.1
		6.34168	11716.5	6.34168	11853	6.34168	-11105.1
		6.34598	11211.4	6.34598	11303.1	6.34598	-11060.3
		6.35028	10667.2	6.35028	10740.5	6.35028	-11041.9
		6.35458	10129.4	6.35458	10200.7	6.35458	-11039.9
		6.35898	9577.5	6.35898	9704.8	6.35898	-11095.9
		6.36328	9170	6.36328	9261.5	6.36328	-11060.1
		6.36758	8825.4	6.36758	8873.5	6.36758	-11016.7
		6.37198	8549.2	6.37198	8538.2	6.37198	-10957.6
		6.37628	8271.5	6.37628	8251.7	6.37628	-10948.8
		6.38058	8033.8	6.38058	8008.6	6.38058	-10943.4
		6.38488	7851.6	6.38488	7803.5	6.38488	-10920.5
		6.38928	7730.6	6.38928	7630.7	6.38928	-10868.7
		6.39358	7564.2	6.39358	7485.1	6.39358	-10889.5
		6.39788	7431.7	6.39788	7362.1	6.39788	-10899
		6.40228	7318.8	6.40228	7257.7	6.40228	-10907.5
		6.40658	7250.1	6.40658	7168.4	6.40658	-10886.9
		6.41088	7150.9	6.41088	7091.6	6.41088	-10909.3
		6.41528	7086.2	6.41528	7024.8	6.41528	-10907.2
		6.41958	7025.5	6.41958	6966.1	6.41958	-10909.2
		6.42388	6971.3	6.42388	6914.2	6.42388	-10911.5
		6.42818	6937.6	6.42818	6867.9	6.42818	-10898.9
		6.43258	6874.6	6.43258	6826.3	6.43258	-10920.3
		6.43688	6859.4	6.43688	6788.7	6.43688	-10897.9
		6.44118	6833.6	6.44118	6754.5	6.44118	-10889.5
		6.44558	6779.2	6.44558	6723.3	6.44558	-10912.7
		6.44988	6710.2	6.44988	6694.6	6.44988	-10953
		6.45418	6707.4	6.45418	6668.1	6.45418	-10929.3
		6.45848	6708.3	6.45848	6643.6	6.45848	-10903.9
		6.46288	6640.6	6.46288	6620.8	6.46288	-10948.8
		6.46718	6657.3	6.46718	6599.6	6.46718	-10910.9
		6.47148	6602.8	6.47148	6579.8	6.47148	-10945.6
		6.47588	6584.3	6.47588	6561.2	6.47588	-10945.5
		6.48018	6562.1	6.48018	6543.7	6.48018	-10950.2
		6.48448	6560.9	6.48448	6527.1	6.48448	-10934.8
		6.48878	6528.4	6.48878	6511.5	6.48878	-10951.7
		6.49318	6542.9	6.49318	6496.7	6.49318	-10922.4
		6.49748	6509.3	6.49748	6482.7	6.49748	-10942
		6.50178	6535.8	6.50178	6469.3	6.50178	-10902.1
		6.50618	6510.5	6.50618	6456.5	6.50618	-10914.6
		6.51048	6477.5	6.51048	6444.2	6.51048	-10935.3
		6.51478	6447.3	6.51478	6432.5	6.51478	-10953.8
		6.51918	6465	6.51918	6421.3	6.51918	-10924.9
		6.52348	6469.7	6.52348	6410.4	6.52348	-10909.3
		6.52778	6455.8	6.52778	6400	6.52778	-10912.8
		6.53208	6396.2	6.53208	6389.9	6.53208	-10962.3
		6.53648	6415	6.53648	6380.2	6.53648	-10933.8
		6.54078	6412.8	6.54078	6370.7	6.54078	-10926.5
		6.54508	6407.9	6.54508	6361.6	6.54508	-10922.3
		6.54948	6353.5	6.54948	6352.7	6.54948	-10967.8
		6.55378	6365.5	6.55378	6344.1	6.55378	-10947.2
		6.55808	6378.7	6.55808	6335.6	6.55808	-10925.5
		6.56238	6348.3	6.56238	6327.4	6.56238	-10947.7
		6.56678	6310.7	6.56678	6319.4	6.56678	-10977.3
		6.57108	6377.7	6.57108	6311.6	6.57108	-10902.5
		6.57538	6393.4	6.57538	6304	6.57538	-10879.2
		6.57978	6357.1	6.57978	6296.5	6.57978	-10908
		6.58408	6341.5	6.58408	6289.2	6.58408	-10916.3
		6.58838	6335.8	6.58838	6282	6.58838	-10914.8
		6.59268	6244.8	6.59268	6275	6.59268	-10998.8
		6.59708	6270.3	6.59708	6268.1	6.59708	-10966.4
		6.60138	6297.8	6.60138	6261.3	6.60138	-10932.1
		6.60568	6264.3	6.60568	6254.6	6.60568	-10958.9
		6.61008	6285.2	6.61008	6248	6.61008	-10931.4
		6.61438	6281.7	6.61438	6241.5	6.61438	-10928.4
		6.61868	6289.1	6.61868	6235.1	6.61868	-10914.6
		6.62308	6282.8	6.62308	6228.9	6.62308	-10914.7
		6.62738	6282.5	6.62738	6222.6	6.62738	-10908.7
		6.63168	6268	6.63168	6216.5	6.63168	-10917.1
		6.63598	6284.4	6.63598	6210.5	6.63598	-10894.7
		6.64038	6267.9	6.64038	6204.5	6.64038	-10905.2
		6.64468	6264.7	6.64468	6198.6	6.64468	-10902.5
		6.64898	6247.7	6.64898	6192.7	6.64898	-10913.6
		6.65338	6241.2	6.65338	6188	6.65338	-10915.4
		6.65768	6231	6.65768	6186.1	6.65768	-10923.7
		6.66198	6218.5	6.66198	6184.3	6.66198	-10934.4
		6.66628	6192.7	6.66628	6182.5	6.66628	-10958.4
		6.67068	6218.6	6.67068	6180.8	6.67068	-10930.8
		6.67498	6242.4	6.67498	6179.1	6.67498	-10905.3
		6.67928	6263.7	6.67928	6177.4	6.67928	-10882.3
		6.68368	6277.5	6.68368	6175.9	6.68368	-10867
		6.68798	6246.5	6.68798	6174.3	6.68798	-10896.4
		6.69228	6240.1	6.69228	6172.8	6.69228	-10901.3
		6.69658	6210.8	6.69658	6171.4	6.69658	-10929.2
		6.70098	6231	6.70098	6170	6.70098	-10907.6
		6.70528	6255.8	6.70528	6168.6	6.70528	-10881.4
		6.70958	6240.4	6.70958	6167.2	6.70958	-10895.4
		6.71398	6235.6	6.71398	6165.9	6.71398	-10898.9
		6.71828	6210.1	6.71828	6164.6	6.71828	-10923.1
		6.72258	6203.7	6.72258	6163.4	6.72258	-10928.3
		6.72698	6167.7	6.72698	6162.2	6.72698	-10963.1
		6.73128	6192.2	6.73128	6161	6.73128	-10937.4
		6.73558	6230.2	6.73558	6159.8	6.73558	-10898.2
		6.73988	6181.8	6.73988	6158.7	6.73988	-10945.5
		6.74428	6171.7	6.74428	6157.6	6.74428	-10954.5
		6.74858	6177.5	6.74858	6156.5	6.74858	-10947.6
		6.75288	6138	6.75288	6155.5	6.75288	-10986.1
		6.75728	6147.2	6.75728	6154.5	6.75728	-10975.9
		6.76158	6145	6.76158	6153.4	6.76158	-10977
		6.76588	6166.3	6.76588	6152.5	6.76588	-10954.8
		6.77018	6191.3	6.77018	6151.5	6.77018	-10928.8
		6.77458	6157.5	6.77458	6150.6	6.77458	-10961.7
		6.77888	6111.5	6.77888	6149.7	6.77888	-11006.8
		6.78318	6138	6.78318	6148.8	6.78318	-10979.4
		6.78758	6135.5	6.78758	6147.9	6.78758	-10981
		6.79188	6153.4	6.79188	6147	6.79188	-10962.2
		6.79618	6125.4	6.79618	6146.2	6.79618	-10989.4
		6.80048	6123	6.80048	6145.4	6.80048	-10991
		6.80488	6102.5	6.80488	6144.6	6.80488	-11010.7
		6.80918	6101.9	6.80918	6143.8	6.80918	-11010.5
		6.81348	6119.1	6.81348	6143	6.81348	-10992.5
		6.81788	6094.4	6.81788	6142.3	6.81788	-11016.5
		6.82218	6107.3	6.82218	6141.6	6.82218	-11002.9
		6.82648	6102.3	6.82648	6140.8	6.82648	-11007.1
		6.83078	6111.4	6.83078	6140.2	6.83078	-10997.4
		6.83518	6101.8	6.83518	6139.5	6.83518	-11006.3
		6.83948	6084.9	6.83948	6138.8	6.83948	-11022.5
		6.84378	6059.7	6.84378	6138.2	6.84378	-11047.1
		6.84818	6057.8	6.84818	6137.5	6.84818	-11048.3
		6.85248	6090.6	6.85248	6136.9	6.85248	-11014.9
		6.85678	6075	6.85678	6136.3	6.85678	-11029.9
		6.86118	6059.9	6.86118	6135.7	6.86118	-11044.4
		6.86548	6115.6	6.86548	6135.1	6.86548	-10988.1
		6.86978	6096.6	6.86978	6134.6	6.86978	-11006.6
		6.87408	6107.1	6.87408	6134	6.87408	-10995.5
		6.87848	6059.7	6.87848	6133.5	6.87848	-11042.4
		6.88278	6084.6	6.88278	6132.9	6.88278	-11016.9
		6.88708	6117.2	6.88708	6132.4	6.88708	-10983.8
		6.89148	6092.1	6.89148	6131.9	6.89148	-11008.4
		6.89578	6114.5	6.89578	6131.5	6.89578	-10985.6
		6.90008	6083.9	6.90008	6131	6.90008	-11015.7
		6.90438	6043.3	6.90438	6130.5	6.90438	-11055.8
		6.90878	6073.6	6.90878	6130.1	6.90878	-11025.1
		6.91308	6094.6	6.91308	6129.7	6.91308	-11003.7
		6.91738	6079.2	6.91738	6129.2	6.91738	-11018.6
		6.92178	6042.6	6.92178	6128.8	6.92178	-11054.8
		6.92608	6070.4	6.92608	6128.4	6.92608	-11026.6
		6.93038	6086.1	6.93038	6127.6	6.93038	-11010.1
		6.93468	6045.1	6.93468	6127.2	6.93468	-11050.7
		6.93908	6036.9	6.93908	6126.9	6.93908	-11058.6
		6.94338	6075.9	6.94338	6126.5	6.94338	-11019.2
		6.94768	6070.4	6.94768	6126.2	6.94768	-11024.4
		6.95208	6036	6.95208	6125.9	6.95208	-11058.5
		6.95638	6038.2	6.95638	6125.6	6.95638	-11056
		6.96068	6024.9	6.96068	6124	6.96068	-11067.7
		6.96508	6045.8	6.96508	6123.7	6.96508	-11046.5
		6.96938	6054.1	6.96938	6123.5	6.96938	-11038
		6.97368	6064.7	6.97368	6123.2	6.97368	-11027.1
		6.97798	6044.7	6.97798	6123	6.97798	-11046.9
		6.98238	6030.6	6.98238	6122.8	6.98238	-11060.8
		6.98668	6025.4	6.98668	6122.6	6.98668	-11065.8
		6.99098	6039.6	6.99098	6122.4	6.99098	-11051.4
		6.99538	6047.2	6.99538	6122.2	6.99538	-11043.6
		6.99968	6046.2	6.99968	6122.1	6.99968	-11044.5
		7.00398	6057	7.00398	6122	7.00398	-11033.6
		7.00828	6007.8	7.00828	6121.8	7.00828	-11082.6
		7.01268	6065.1	7.01268	6121.7	7.01268	-11025.2
		7.01698	6080.4	7.01698	6121.6	7.01698	-11009.8
		7.02128	6023.9	7.02128	6121.6	7.02128	-11066.3
		7.02568	6011.2	7.02568	6121.5	7.02568	-11078.9
		7.02998	6021.7	7.02998	6121.5	7.02998	-11068.4
		7.03428	6049.1	7.03428	6121.4	7.03428	-11040.9
		7.03858	6028.5	7.03858	6121.4	7.03858	-11061.5
		7.04298	6022.9	7.04298	6121.5	7.04298	-11067.2
		7.04728	6048.4	7.04728	6121.5	7.04728	-11041.7
		7.05158	6066.9	7.05158	6121.5	7.05158	-11023.2
		7.05598	6035.1	7.05598	6121.6	7.05598	-11055.1
		7.06028	6024.2	7.06028	6121.7	7.06028	-11066.1
		7.06458	6000.9	7.06458	6121.8	7.06458	-11089.5
		7.06898	6012.4	7.06898	6121.9	7.06898	-11078.1
		7.07328	6027.7	7.07328	6122.1	7.07328	-11063
		7.07758	6022.9	7.07758	6122.2	7.07758	-11067.9
		7.08188	6016.5	7.08188	6122.4	7.08188	-11074.5
		7.08628	6046.3	7.08628	6122.6	7.08628	-11044.9
		7.09058	6027.8	7.09058	6122.9	7.09058	-11063.7
		7.09488	6031.3	7.09488	6123.1	7.09488	-11060.4
		7.09928	6031.4	7.09928	6123.4	7.09928	-11060.6
		7.10358	6026.6	7.10358	6123.7	7.10358	-11065.7
		7.10788	6025	7.10788	6124.1	7.10788	-11067.7
		7.11218	6009.3	7.11218	6124.4	7.11218	-11083.7
		7.11658	6005.9	7.11658	6124.8	7.11658	-11087.5
		7.12088	6023.7	7.12088	6125.3	7.12088	-11070.2
		7.12518	6032.8	7.12518	6125.7	7.12518	-11061.5
		7.12958	6042.7	7.12958	6126.2	7.12958	-11052.1
		7.13388	6015.5	7.13388	6126.7	7.13388	-11079.8
		7.13818	6012.6	7.13818	6127.3	7.13818	-11083.3
		7.14248	6076.8	7.14248	6127.9	7.14248	-11019.7
		7.14688	6080.8	7.14688	6128.7	7.14688	-11016.5
		7.15118	6053.3	7.15118	6129.4	7.15118	-11044.7
		7.15548	6038.3	7.15548	6130.1	7.15548	-11060.4
		7.15988	6025.1	7.15988	6130.8	7.15988	-11074.3
		7.16418	6016.1	7.16418	6130.2	7.16418	-11082.7
		7.16848	6040.2	7.16848	6129.7	7.16848	-11058.1
		7.17288	6035.4	7.17288	6129.2	7.17288	-11062.4
		7.17718	6067.5	7.17718	6128.8	7.17718	-11029.9
		7.18148	6087.7	7.18148	6128.4	7.18148	-11009.3
		7.18578	6063.8	7.18578	6128.2	7.18578	-11033
		7.19018	6076.6	7.19018	6128	7.19018	-11020
		7.19448	6058.2	7.19448	6127.8	7.19448	-11038.2
		7.19878	6073.6	7.19878	6127.7	7.19878	-11022.7
		7.20318	6034.5	7.20318	6127.6	7.20318	-11061.7
		7.20748	6001.8	7.20748	6127.6	7.20748	-11094.4
		7.21178	6009.7	7.21178	6127.7	7.21178	-11086.6
		7.21608	6096.1	7.21608	6127.8	7.21608	-11000.3
		7.22048	6054.6	7.22048	6128	7.22048	-11042
		7.22478	6074.7	7.22478	6128.3	7.22478	-11022.2
		7.22908	6072.1	7.22908	6128.7	7.22908	-11025.2
		7.23348	6080.2	7.23348	6129.2	7.23348	-11017.6
		7.23778	6092	7.23778	6129.8	7.23778	-11006.4
		7.24208	6084.7	7.24208	6130.5	7.24208	-11014.4
		7.24638	6089	7.24638	6131.3	7.24638	-11010.9
		7.25078	6078.6	7.25078	6132.2	7.25078	-11022.2
		7.25508	6117.4	7.25508	6133.3	7.25508	-10984.5
		7.25938	6097.3	7.25938	6134.4	7.25938	-11005.7
		7.26378	6076.5	7.26378	6135.8	7.26378	-11027.9
		7.26808	6131.5	7.26808	6137.2	7.26808	-10974.3
		7.27238	6089	7.27238	6138.8	7.27238	-11018.4
		7.27678	6101.9	7.27678	6140.6	7.27678	-11007.3
		7.28108	6145.1	7.28108	6142.6	7.28108	-10966.1
		7.28538	6130.2	7.28538	6144.7	7.28538	-10983.1
		7.28968	6114.3	7.28968	6147	7.28968	-11001.3
		7.29408	6104.7	7.29408	6149.6	7.29408	-11013.5
		7.29838	6094.4	7.29838	6152.4	7.29838	-11026.6
		7.30268	6097.4	7.30268	6155.4	7.30268	-11026.6
		7.30708	6136.8	7.30708	6158.7	7.30708	-10990.5
		7.31138	6100.1	7.31138	6162.3	7.31138	-11030.8
		7.31568	6093.1	7.31568	6166.2	7.31568	-11041.7
		7.31998	6132.8	7.31998	6170.5	7.31998	-11006.3
		7.32438	6154.2	7.32438	6175.1	7.32438	-10989.5
		7.32868	6221.4	7.32868	6180	7.32868	-10927.2
		7.33298	6149.7	7.33298	6185.4	7.33298	-11004.3
		7.33738	6150	7.33738	6191.3	7.33738	-11009.9
		7.34168	6160.1	7.34168	6197.6	7.34168	-11006.1
		7.34598	6179.1	7.34598	6204.5	7.34598	-10994
		7.35028	6213.6	7.35028	6212	7.35028	-10967
		7.35468	6217.3	7.35468	6220.1	7.35468	-10971.4
		7.35898	6205.3	7.35898	6228.9	7.35898	-10992.2
		7.36328	6210.7	7.36328	6238.5	7.36328	-10996.4
		7.36768	6202.3	7.36768	6248.9	7.36768	-11015.2
		7.37198	6240	7.37198	6260.2	7.37198	-10988.8
		7.37628	6256.6	7.37628	6272.6	7.37628	-10984.6
		7.38068	6300	7.38068	6286.1	7.38068	-10954.7
		7.38498	6283.8	7.38498	6300.9	7.38498	-10985.7
		7.38928	6284.5	7.38928	6317.3	7.38928	-11001.4
		7.39358	6367	7.39358	6335	7.39358	-10936.6
		7.39798	6383.9	7.39798	6354.5	7.39798	-10939.2
		7.40228	6373.7	7.40228	6375.9	7.40228	-10970.8
		7.40658	6391.7	7.40658	6399.6	7.40658	-10976.5
		7.41098	6438.4	7.41098	6425.8	7.41098	-10956
		7.41528	6500.7	7.41528	6454.8	7.41528	-10922.7
		7.41958	6542.8	7.41958	6487.6	7.41958	-10913.4
		7.42388	6542.7	7.42388	6523.7	7.42388	-10949.6
		7.42828	6572.4	7.42828	6564.1	7.42828	-10960.3
		7.43258	6651.2	7.43258	6610	7.43258	-10927.4
		7.43688	6695.2	7.43688	6661.6	7.43688	-10935
		7.44128	6790.3	7.44128	6720.6	7.44128	-10898.9
		7.44558	6846.4	7.44558	6788.1	7.44558	-10910.3
		7.44988	6977.1	7.44988	6866.2	7.44988	-10857.7
		7.45418	7087.8	7.45418	6956.9	7.45418	-10837.7
		7.45858	7212.1	7.45858	7062.9	7.45858	-10819.4
		7.46288	7320	7.46288	7187.5	7.46288	-10836.1
		7.46718	7487.7	7.46718	7334.3	7.46718	-10815.2
		7.47158	7764.2	7.47158	7507.8	7.47158	-10712.2
		7.47588	8012.3	7.47588	7712.9	7.47588	-10669.2
		7.48018	8278.7	7.48018	7954.8	7.48018	-10644.7
		7.48458	8581.3	7.48458	8239.1	7.48458	-10626.4
		7.48888	8962.6	7.48888	8571.1	7.48888	-10577.1
		7.49318	9378.4	7.49318	8955.3	7.49318	-10545.5
		7.49748	9821.5	7.49748	9394.2	7.49748	-10541.3
		7.50188	10349.2	7.50188	9887.1	7.50188	-10506.5
		7.50618	10854.9	7.50618	10428.6	7.50618	-10542.3
		7.51048	11417	7.51048	11006	7.51048	-10557.6
		7.51488	11944	7.51488	11598.2	7.51488	-10622.8
		7.51918	12415.7	7.51918	12174.3	7.51918	-10727.2
		7.52348	12811	7.52348	12692.6	7.52348	-10850.2
		7.52778	13110.3	7.52778	13101.9	7.52778	-10960.2
		7.53218	13231.4	7.53218	13348.5	7.53218	-11085.7
		7.53648	13173.3	7.53648	13390.2	7.53648	-11185.5
		7.54078	12970.9	7.54078	13212.9	7.54078	-11210.6
		7.54518	12616.5	7.54518	12839.1	7.54518	-11191.2
		7.54948	12104.9	7.54948	12320.5	7.54948	-11184.2
		7.55378	11573.6	7.55378	11719.7	7.55378	-11114.7
		7.55808	10981.2	7.55808	11093.7	7.55808	-11081.1
		7.56248	10368	7.56248	10484	7.56248	-11084.6
		7.56678	9895.6	7.56678	9916.4	7.56678	-10989.4
		7.57108	9420.6	7.57108	9404	7.57108	-10952
		7.57548	8936	7.57548	8951	7.57548	-10983.6
		7.57978	8593.8	7.57978	8556.6	7.57978	-10931.4
		7.58408	8289.5	7.58408	8216.9	7.58408	-10896
		7.58848	7985.3	7.58848	7926.7	7.58848	-10910
		7.59278	7804.7	7.59278	7678.2	7.59278	-10842.1
		7.59708	7642.7	7.59708	7469.3	7.59708	-10795.2
		7.60138	7471.5	7.60138	7292.6	7.60138	-10789.7
		7.60578	7312.9	7.60578	7143	7.60578	-10798.7
		7.61008	7142.4	7.61008	7015.9	7.61008	-10842.1
		7.61438	7040.4	7.61438	6907.5	7.61438	-10835.7
		7.61878	6940.7	7.61878	6814.5	7.61878	-10842.4
		7.62308	6853.6	7.62308	6734.2	7.62308	-10849.2
		7.62738	6820.6	7.62738	6664.3	7.62738	-10812.3
		7.63168	6765.1	7.63168	6603	7.63168	-10806.5
		7.63608	6653.3	7.63608	6549	7.63608	-10864.3
		7.64038	6630.1	7.64038	6501	7.64038	-10839.5
		7.64468	6562.6	7.64468	6458.1	7.64468	-10864.1
		7.64908	6522.8	7.64908	6419.6	7.64908	-10865.4
		7.65338	6475.1	7.65338	6384.8	7.65338	-10878.3
		7.65768	6412.4	7.65768	6353.4	7.65768	-10909.6
		7.66198	6400.9	7.66198	6324.7	7.66198	-10892.4
		7.66638	6383.9	7.66638	6298.6	7.66638	-10883.3
		7.67068	6346.8	7.67068	6274.8	7.67068	-10896.6
		7.67498	6296.8	7.67498	6252.9	7.67498	-10924.7
		7.67938	6324.6	7.67938	6232.7	7.67938	-10876.7
		7.68368	6334.7	7.68368	6214.2	7.68368	-10848.1
		7.68798	6284.8	7.68798	6197.1	7.68798	-10880.9
		7.69228	6268.8	7.69228	6181.2	7.69228	-10881
		7.69668	6257.5	7.69668	6166.5	7.69668	-10877.6
		7.70098	6241.2	7.70098	6152.9	7.70098	-10880.3
		7.70528	6232.3	7.70528	6140.2	7.70528	-10876.5
		7.70968	6207.5	7.70968	6128.4	7.70968	-10889.5
		7.71398	6187.5	7.71398	6117.4	7.71398	-10898.5
		7.71828	6143.7	7.71828	6107.1	7.71828	-10932
		7.72268	6113.6	7.72268	6097.4	7.72268	-10952.4
		7.72698	6144.8	7.72698	6088.4	7.72698	-10912.2
		7.73128	6135.6	7.73128	6079.9	7.73128	-10912.9
		7.73558	6104.1	7.73558	6072	7.73558	-10936.5
		7.73998	6102.8	7.73998	6064.5	7.73998	-10930.3
		7.74428	6125.3	7.74428	6057.5	7.74428	-10900.8
		7.74858	6095.3	7.74858	6051	7.74858	-10924.3
		7.75298	6070.4	7.75298	6044.8	7.75298	-10943
		7.75728	6072.7	7.75728	6039	7.75728	-10934.9
		7.76158	6075.6	7.76158	6033.5	7.76158	-10926.5
		7.76588	6053.9	7.76588	6028.3	7.76588	-10943
		7.77028	6058.9	7.77028	6023.5	7.77028	-10933.2
		7.77458	6080.4	7.77458	6019.2	7.77458	-10907.4
		7.77888	6076.6	7.77888	6009.1	7.77888	-10901.1
		7.78328	6071	7.78328	6005.1	7.78328	-10902.7
		7.78758	6045.7	7.78758	6001.3	7.78758	-10924.2
		7.79188	6076.4	7.79188	5997.8	7.79188	-10890
		7.79628	6080.1	7.79628	5994.6	7.79628	-10883.1
		7.80058	6078.5	7.80058	5991.5	7.80058	-10881.6
		7.80488	6083.2	7.80488	5988.7	7.80488	-10874.1
		7.80918	6066.8	7.80918	5986	7.80918	-10887.8
		7.81358	6067.7	7.81358	5983.6	7.81358	-10884.5
		7.81788	6023.8	7.81788	5981.3	7.81788	-10926.1
		7.82218	6030.3	7.82218	5979.3	7.82218	-10917.6
		7.82658	6022.6	7.82658	5978.1	7.82658	-10924.1
		7.83088	6031.6	7.83088	5976.5	7.83088	-10913.5
		7.83518	6043.2	7.83518	5974.9	7.83518	-10900.3
		7.83948	6051.3	7.83948	5973.6	7.83948	-10890.9
		7.84388	6058	7.84388	5972.5	7.84388	-10883.1
		7.84818	6071.3	7.84818	5971.5	7.84818	-10868.8
		7.85248	6077.4	7.85248	5970.7	7.85248	-10861.9
		7.85688	6055.8	7.85688	5970	7.85688	-10882.8
		7.86118	6030	7.86118	5969.6	7.86118	-10908.2
		7.86548	6039.6	7.86548	5969.3	7.86548	-10898.3
		7.86978	6042.9	7.86978	5969.2	7.86978	-10894.9
		7.87418	6007.8	7.87418	5969.3	7.87418	-10930.1
		7.87848	6026.5	7.87848	5969.5	7.87848	-10911.6
		7.88278	6050.5	7.88278	5970	7.88278	-10888.1
		7.88718	6035.7	7.88718	5970.8	7.88718	-10903.7
		7.89148	6034.5	7.89148	5971.6	7.89148	-10905.7
		7.89578	6040.4	7.89578	5972.7	7.89578	-10900.9
		7.90018	6057.3	7.90018	5974.1	7.90018	-10885.4
		7.90448	6035.4	7.90448	5975.5	7.90448	-10908.7
		7.90878	6061.5	7.90878	5977.2	7.90878	-10884.3
		7.91308	6079.1	7.91308	5979.2	7.91308	-10868.7
		7.91748	6064.3	7.91748	5981.3	7.91748	-10885.6
		7.92178	6081.8	7.92178	5983.7	7.92178	-10870.5
		7.92608	6066.6	7.92608	5986.4	7.92608	-10888.4
		7.93048	6056.7	7.93048	5989.4	7.93048	-10901.3
		7.93478	6062.1	7.93478	5992.6	7.93478	-10899.1
		7.93908	6093.4	7.93908	5996.2	7.93908	-10871.4
		7.94338	6069.4	7.94338	6000	7.94338	-10899.2
		7.94778	6057.6	7.94778	6004.2	7.94778	-10915.2
		7.95208	6073.7	7.95208	6008.8	7.95208	-10903.7
		7.95638	6076	7.95638	6013.7	7.95638	-10906.3
		7.96078	6024.7	7.96078	6019	7.96078	-10962.9
		7.96508	6088.5	7.96508	6024.7	7.96508	-10904.8
		7.96938	6092.9	7.96938	6030.9	7.96938	-10906.6
		7.97368	6099.8	7.97368	6037.6	7.97368	-10906.4
		7.97808	6095.8	7.97808	6044.8	7.97808	-10917.6
		7.98238	6114	7.98238	6052.5	7.98238	-10907.1
		7.98668	6156.5	7.98668	6060.8	7.98668	-10872.9
		7.99108	6134.1	7.99108	6069.7	7.99108	-10904.2
		7.99538	6130.8	7.99538	6079.3	7.99538	-10917.1
		7.99968	6131.7	7.99968	6089.6	7.99968	-10926.5
		8.00398	6072.2	8.00398	6100.7	8.00398	-10997.1
		8.00838	6128.4	8.00838	6112.6	8.00838	-10952.8
		8.01268	6158.3	8.01268	6125.5	8.01268	-10935.8
		8.01698	6224.7	8.01698	6139.3	8.01698	-10883.2
		8.02138	6225.6	8.02138	6154.2	8.02138	-10897.2
		8.02568	6215.8	8.02568	6170.3	8.02568	-10923.1
		8.02998	6223.3	8.02998	6187.6	8.02998	-10932.9
		8.03438	6215.2	8.03438	6206.4	8.03438	-10959.8
		8.03868	6195.3	8.03868	6226.7	8.03868	-11000
		8.04298	6249.9	8.04298	6248.6	8.04298	-10967.3
		8.04728	6257.8	8.04728	6272.4	8.04728	-10983.2
		8.05168	6278.6	8.05168	6298.3	8.05168	-10988.3
		8.05598	6246.7	8.05598	6326.3	8.05598	-11048.2
		8.06028	6272.5	8.06028	6357	8.06028	-11053.1
		8.06468	6324.5	8.06468	6390.3	8.06468	-11034.4
		8.06898	6379.4	8.06898	6426.9	8.06898	-11016.1
		8.07328	6402	8.07328	6466.9	8.07328	-11033.5
		8.07758	6406.7	8.07758	6510.8	8.07758	-11072.7
		8.08198	6468.9	8.08198	6559.2	8.08198	-11058.9
		8.08628	6531.7	8.08628	6612.5	8.08628	-11049.4
		8.09058	6570.7	8.09058	6671.6	8.09058	-11069.5
		8.09498	6641.6	8.09498	6737.2	8.09498	-11064.2
		8.09928	6690.4	8.09928	6810.2	8.09928	-11088.4
		8.10358	6740.6	8.10358	6891.9	8.10358	-11119.9
		8.10788	6802.2	8.10788	6983.6	8.10788	-11150
		8.11228	6903.2	8.11228	7086.9	8.11228	-11152.3
		8.11658	6975.6	8.11658	7204	8.11658	-11197
		8.12088	7161.8	8.12088	7337.6	8.12088	-11144.4
		8.12528	7262.1	8.12528	7491.1	8.12528	-11197.6
		8.12958	7430.7	8.12958	7669.3	8.12958	-11207.2
		8.13388	7665.5	8.13388	7878.7	8.13388	-11181.8
		8.13828	7886.4	8.13828	8128.7	8.13828	-11210.9
		8.14258	8244.8	8.14258	8432.2	8.14258	-11156
		8.14688	8642	8.14688	8807.2	8.14688	-11133.8
		8.15118	9205.4	8.15118	9278.6	8.15118	-11041.8
		8.15558	9830.3	8.15558	9878	8.15558	-11016.3
		8.15988	10662.4	8.15988	10645	8.15988	-10951.2
		8.16418	11685.5	8.16418	11625.2	8.16418	-10908.3
		8.16858	12972.3	8.16858	12867.1	8.16858	-10863.4
		8.17288	14573.8	8.17288	14417.6	8.17288	-10812.4
		8.17718	16462.2	8.17718	16313.5	8.17718	-10819.9
		8.18148	18692.4	8.18148	18567.9	8.18148	-10844.1
		8.18588	21059.3	8.18588	21149.5	8.18588	-11058.8
		8.19018	23511.8	8.19018	23945.1	8.19018	-11401.9
		8.19448	25940.6	8.19448	26716.9	8.19448	-11744.9
		8.19888	28182.3	8.19888	29107.2	8.19888	-11893.5
		8.20318	30049	8.20318	30768	8.20318	-11687.6
		8.20748	31541.5	8.20748	31580.6	8.20748	-11007.7
		8.21178	32677.8	8.21178	31757.7	8.21178	-10048.5
		8.21618	33416.1	8.21618	31688.7	8.21618	-9241.15
		8.22048	33892.3	8.22048	31686.2	8.22048	-8762.45
		8.22478	34025.9	8.22478	31839.3	8.22478	-8781.96
		8.22918	33777.8	8.22918	31964.9	8.22918	-9155.66
		8.23348	33045.6	8.23348	31691.7	8.23348	-9614.65
		8.23778	31781.5	8.23778	30651.1	8.23778	-9838.16
		8.24218	29896.8	8.24218	28731.3	8.24218	-9803.06
		8.24648	27495.1	8.24648	26154	8.24648	-9627.46
		8.25078	24810.1	8.25078	23304.1	8.25078	-9462.56
		8.25508	21924.5	8.25508	20513.4	8.25508	-9557.46
		8.25948	19119.6	8.25948	17986.7	8.25948	-9835.66
		8.26378	16624.6	8.26378	15808.2	8.26378	-10152.2
		8.26808	14446.7	8.26808	13992.4	8.26808	-10514.3
		8.27248	12640.5	8.27248	12517.7	8.27248	-10845.8
		8.27678	11257.1	8.27678	11342.3	8.27678	-11053.8
		8.28108	10199.6	8.28108	10417.5	8.28108	-11186.5
		8.28538	9380.1	8.28538	9694.7	8.28538	-11283.2
		8.28978	8732.7	8.28978	9129.2	8.28978	-11365.1
		8.29408	8254.1	8.29408	8683.1	8.29408	-11397.6
		8.29838	7873.6	8.29838	8326.3	8.29838	-11421.3
		8.30278	7591.3	8.30278	8036	8.30278	-11413.3
		8.30708	7386.3	8.30708	7795.6	8.30708	-11377.9
		8.31138	7205.4	8.31138	7593.1	8.31138	-11356.3
		8.31568	7007	8.31568	7420.1	8.31568	-11381.7
		8.32008	6878.1	8.32008	7270.6	8.32008	-11361.1
		8.32438	6764.7	8.32438	7140.2	8.32438	-11344.1
		8.32868	6674.4	8.32868	7025.6	8.32868	-11319.8
		8.33308	6589.1	8.33308	6924.3	8.33308	-11303.8
		8.33738	6548.4	8.33738	6834.4	8.33738	-11254.6
		8.34168	6431.3	8.34168	6754.3	8.34168	-11291.6
		8.34608	6411.5	8.34608	6682.6	8.34608	-11239.7
		8.35038	6377.9	8.35038	6618.3	8.35038	-11209
		8.35468	6335.5	8.35468	6560.4	8.35468	-11193.5
		8.35898	6314.1	8.35898	6508.2	8.35898	-11162.7
		8.36338	6281.6	8.36338	6461.1	8.36338	-11148.1
		8.36768	6255.4	8.36768	6418.4	8.36768	-11131.6
		8.37198	6238.3	8.37198	6379.8	8.37198	-11110.1
		8.37638	6202.8	8.37638	6344.7	8.37638	-11110.5
		8.38068	6185.3	8.38068	6313	8.38068	-11096.3
		8.38498	6152	8.38498	6284.1	8.38498	-11100.7
		8.38928	6168.1	8.38928	6258	8.38928	-11058.5
		8.39368	6165.7	8.39368	6234.4	8.39368	-11037.3
		8.39798	6151.2	8.39798	6213.1	8.39798	-11030.5
		8.40228	6137	8.40228	6193.9	8.40228	-11025.5
		8.40668	6128.2	8.40668	6176.7	8.40668	-11017.1
		8.41098	6081.5	8.41098	6161.4	8.41098	-11048.5
		8.41528	6059.9	8.41528	6147.8	8.41528	-11056.5
		8.41958	6051.9	8.41958	6136	8.41958	-11052.7
		8.42398	6048.3	8.42398	6125.8	8.42398	-11046.1
		8.42828	6074.5	8.42828	6117.2	8.42828	-11011.3
		8.43258	6082.5	8.43258	6110.2	8.43258	-10996.3
		8.43698	6078.3	8.43698	6104.7	8.43698	-10995
		8.44128	6103.7	8.44128	6100.8	8.44128	-10965.7
		8.44558	6085.9	8.44558	6098.5	8.44558	-10981.2
		8.44998	6114.1	8.44998	6097.7	8.44998	-10952.2
		8.45428	6104.9	8.45428	6098.5	8.45428	-10962.2
		8.45858	6119.2	8.45858	6101.1	8.45858	-10950.5
		8.46288	6120.9	8.46288	6105.4	8.46288	-10953.1
		8.46728	6115.8	8.46728	6111.6	8.46728	-10964.4
		8.47158	6157.2	8.47158	6119.7	8.47158	-10931.1
		8.47588	6221.9	8.47588	6130	8.47588	-10876.7
		8.48028	6205.1	8.48028	6142.7	8.48028	-10906.2
		8.48458	6228.7	8.48458	6157.8	8.48458	-10897.7
		8.48888	6201.6	8.48888	6175.7	8.48888	-10942.7
		8.49318	6248.8	8.49318	6196.8	8.49318	-10916.6
		8.49758	6281.1	8.49758	6221.3	8.49758	-10908.8
		8.50188	6333	8.50188	6249.8	8.50188	-10885.4
		8.50618	6410.6	8.50618	6282.9	8.50618	-10840.9
		8.51058	6454	8.51058	6321.1	8.51058	-10835.7
		8.51488	6482.5	8.51488	6365.5	8.51488	-10851.6
		8.51918	6547.1	8.51918	6417.2	8.51918	-10838.7
		8.52348	6601.6	8.52348	6477.5	8.52348	-10844.5
		8.52788	6712.7	8.52788	6548.1	8.52788	-10804
		8.53218	6816.5	8.53218	6631.2	8.53218	-10783.3
		8.53648	6911.5	8.53648	6729.1	8.53648	-10786.2
		8.54088	7037.2	8.54088	6844.9	8.54088	-10776.3
		8.54518	7185.3	8.54518	6982.1	8.54518	-10765.4
		8.54948	7335	8.54948	7144.7	8.54948	-10778.3
		8.55388	7503.1	8.55388	7337.1	8.55388	-10802.6
		8.55818	7753	8.55818	7564.2	8.55818	-10779.8
		8.56248	7974.8	8.56248	7830.8	8.56248	-10824.6
		8.56678	8282.5	8.56678	8141.7	8.56678	-10827.8
		8.57118	8574.2	8.57118	8501.2	8.57118	-10895.6
		8.57548	8931.3	8.57548	8912.1	8.57548	-10949.4
		8.57978	9378.9	8.57978	9374.3	8.57978	-10964
		8.58418	9848.5	8.58418	9882.4	8.58418	-11002.5
		8.58848	10350	8.58848	10423.3	8.58848	-11041.9
		8.59278	10869.4	8.59278	10971.9	8.59278	-11071.1
		8.59708	11338.5	8.59708	11488.9	8.59708	-11119
		8.60148	11754.9	8.60148	11922.4	8.60148	-11136.1
		8.60578	12109.4	8.60578	12215.6	8.60578	-11074.8
		8.61008	12278.4	8.61008	12321.8	8.61008	-11012
		8.61448	12277.8	8.61448	12222.5	8.61448	-10913.3
		8.61878	12123.4	8.61878	11933.8	8.61878	-10779
		8.62308	11778.2	8.62308	11500.5	8.62308	-10690.9
		8.62738	11338.6	8.62738	10979.8	8.62738	-10609.8
		8.63178	10819.9	8.63178	10424	8.63178	-10572.7
		8.63608	10286.1	8.63608	9873.6	8.63608	-10556.1
		8.64038	9737.1	8.64038	9354.6	8.64038	-10586.1
		8.64478	9211.7	8.64478	8880.8	8.64478	-10637.7
		8.64908	8749.1	8.64908	8457.9	8.64908	-10677.4
		8.65338	8356.3	8.65338	8086.4	8.65338	-10698.7
		8.65768	8023.3	8.65768	7763.8	8.65768	-10709.1
		8.66208	7743.8	8.66208	7485.8	8.66208	-10710.6
		8.66638	7510.4	8.66638	7247.6	8.66638	-10705.8
		8.67068	7241.8	8.67068	7044.3	8.67068	-10771.1
		8.67508	7037.9	8.67508	6871	8.67508	-10801.7
		8.67938	6909.2	8.67938	6723.3	8.67938	-10782.7
		8.68368	6761.7	8.68368	6597.2	8.68368	-10804.1
		8.68808	6653.9	8.68808	6489	8.68808	-10803.7
		8.69238	6553.5	8.69238	6395.9	8.69238	-10811
		8.69668	6466.1	8.69668	6315.1	8.69668	-10817.6
		8.70098	6336.9	8.70098	6244.6	8.70098	-10876.3
		8.70538	6224.3	8.70538	6182.7	8.70538	-10927
		8.70968	6183	8.70968	6127.8	8.70968	-10913.4
		8.71398	6110.8	8.71398	6079	8.71398	-10936.8
		8.71838	6106.1	8.71838	6035.3	8.71838	-10897.8
		8.72268	6052.2	8.72268	5995.9	8.72268	-10912.3
		8.72698	5994.1	8.72698	5960.2	8.72698	-10934.7
		8.73128	5942.2	8.73128	5927.8	8.73128	-10954.2
		8.73568	5943.7	8.73568	5898.2	8.73568	-10923.1
		8.73998	5901.9	8.73998	5871	8.73998	-10937.7
		8.74428	5878.5	8.74428	5846.1	8.74428	-10936.2
		8.74868	5843.8	8.74868	5823	8.74868	-10947.8
		8.75298	5813.1	8.75298	5801.8	8.75298	-10957.3
		8.75728	5758.7	8.75728	5782	8.75728	-10991.9
		8.76158	5763.5	8.76158	5763.7	8.76158	-10968.8
		8.76598	5721	8.76598	5746.6	8.76598	-10994.2
		8.77028	5743.3	8.77028	5730.6	8.77028	-10955.9
		8.77458	5737.1	8.77458	5715.6	8.77458	-10947.1
		8.77898	5713.5	8.77898	5701.6	8.77898	-10956.7
		8.78328	5693.2	8.78328	5688.4	8.78328	-10963.8
		8.78758	5666.5	8.78758	5676	8.78758	-10978.1
		8.79198	5661.5	8.79198	5664.3	8.79198	-10971.4
		8.79628	5630.4	8.79628	5653.2	8.79628	-10991.4
		8.80058	5609.5	8.80058	5642.7	8.80058	-11001.8
		8.80488	5625.6	8.80488	5632.7	8.80488	-10975.7
		8.80928	5627.5	8.80928	5623.3	8.80928	-10964.4
		8.81358	5608.6	8.81358	5614.3	8.81358	-10974.3
		8.81788	5567.5	8.81788	5605.7	8.81788	-11006.8
		8.82228	5536.6	8.82228	5597.5	8.82228	-11029.5
		8.82658	5578.1	8.82658	5589.6	8.82658	-10980.1
		8.83088	5548.1	8.83088	5582.1	8.83088	-11002.6
		8.83518	5558.2	8.83518	5574.9	8.83518	-10985.3
		8.83958	5547.2	8.83958	5568	8.83958	-10989.4
		8.84388	5554.9	8.84388	5561.4	8.84388	-10975.1
		8.84818	5581.3	8.84818	5555	8.84818	-10942.3
		8.85258	5529.2	8.85258	5548.9	8.85258	-10988.3
		8.85688	5514.4	8.85688	5543	8.85688	-10997.2
		8.86118	5496.8	8.86118	5537.2	8.86118	-11009
		8.86548	5495.3	8.86548	5531.7	8.86548	-11005
		8.86988	5510.4	8.86988	5526.4	8.86988	-10984.6
		8.87418	5500.3	8.87418	5521.2	8.87418	-10989.5
		8.87848	5482.4	8.87848	5516.2	8.87848	-11002.4
		8.88288	5465.6	8.88288	5511.3	8.88288	-11014.3
		8.88718	5473.8	8.88718	5506.6	8.88718	-11001.4
		8.89148	5458.1	8.89148	5502	8.89148	-11012.5
		8.89588	5481.7	8.89588	5497.6	8.89588	-10984.5
		8.90018	5486.4	8.90018	5493.3	8.90018	-10975.5
		8.90448	5475.8	8.90448	5489	8.90448	-10981.8
		8.90878	5443.8	8.90878	5484.9	8.90878	-11009.7
		8.91318	5446.5	8.91318	5480.9	8.91318	-11003
		8.91748	5481.7	8.91748	5477	8.91748	-10963.9
		8.92178	5453.8	8.92178	5473.2	8.92178	-10988
		8.92618	5414.6	8.92618	5469.5	8.92618	-11023.5
		8.93048	5403.5	8.93048	5465.9	8.93048	-11031
		8.93478	5426	8.93478	5462.3	8.93478	-11004.9
		8.93908	5449	8.93908	5459.1	8.93908	-10978.7
		8.94348	5463.1	8.94348	5456.1	8.94348	-10961.6
		8.94778	5460	8.94778	5453.1	8.94778	-10961.7
		8.95208	5436	8.95208	5450.2	8.95208	-10982.8
		8.95648	5401.5	8.95648	5447.3	8.95648	-11014.4
		8.96078	5410.4	8.96078	5444.5	8.96078	-11002.7
		8.96508	5426.6	8.96508	5441.8	8.96508	-10983.8
		8.96938	5432.2	8.96938	5439.1	8.96938	-10975.5
		8.97378	5436.4	8.97378	5436.5	8.97378	-10968.7
		8.97808	5401.6	8.97808	5434	8.97808	-11001
		8.98238	5376	8.98238	5431.4	8.98238	-11024
		8.98678	5371.8	8.98678	5429	8.98678	-11025.8
		8.99108	5392.3	8.99108	5426.6	8.99108	-11002.9
		8.99538	5391.8	8.99538	5424.2	8.99538	-11001
		8.99978	5410.1	8.99978	5421.9	8.99978	-10980.4
		9.00408	5417.3	9.00408	5419.6	9.00408	-10970.9
		9.00838	5379.9	9.00838	5417.4	9.00838	-11006.1
		9.01268	5384	9.01268	5415.2	9.01268	-10999.8
		9.01708	5391.6	9.01708	5413	9.01708	-10990
		9.02138	5377.3	9.02138	5410.9	9.02138	-11002.2
		9.02568	5371.4	9.02568	5408.8	9.02568	-11006
		9.03008	5355.3	9.03008	5406.8	9.03008	-11020.1
		9.03438	5344.1	9.03438	5404.8	9.03438	-11029.3
		9.03868	5360.6	9.03868	5402.8	9.03868	-11010.8
		9.04298	5396	9.04298	5400.8	9.04298	-10973.4
		9.04738	5375.9	9.04738	5398.9	9.04738	-10991.6
		9.05168	5375.8	9.05168	5397.1	9.05168	-10989.9
		9.05598	5361.9	9.05598	5395.2	9.05598	-11001.9
		9.06038	5338.4	9.06038	5393.4	9.06038	-11023.6
		9.06468	5319.2	9.06468	5391.7	9.06468	-11041.1
		9.06898	5355	9.06898	5389.9	9.06898	-11003.5
		9.07328	5376.1	9.07328	5388.2	9.07328	-10980.7
		9.07768	5357.8	9.07768	5386.5	9.07768	-10997.3
		9.08198	5350	9.08198	5384.9	9.08198	-11003.5
		9.08628	5377.6	9.08628	5383.2	9.08628	-10974.2
		9.09068	5365.8	9.09068	5381.7	9.09068	-10984.5
		9.09498	5344.6	9.09498	5380.1	9.09498	-11004.1
		9.09928	5358.6	9.09928	5378.6	9.09928	-10988.6
		9.10368	5358.9	9.10368	5377.1	9.10368	-10986.8
		9.10798	5321.3	9.10798	5375.6	9.10798	-11022.9
		9.11228	5325.6	9.11228	5374.1	9.11228	-11017.1
		9.11658	5345.6	9.11658	5372.7	9.11658	-10995.7
		9.12098	5344.7	9.12098	5371.3	9.12098	-10995.2
		9.12528	5326.1	9.12528	5370	9.12528	-11012.5
		9.12958	5318	9.12958	5368.6	9.12958	-11019.2
		9.13398	5313.3	9.13398	5367.3	9.13398	-11022.6
		9.13828	5327.1	9.13828	5366.1	9.13828	-11007.6
		9.14258	5333.6	9.14258	5364.8	9.14258	-10999.8
		9.14688	5332.3	9.14688	5363.6	9.14688	-10999.9
		9.15128	5329.3	9.15128	5362.5	9.15128	-11001.8
		9.15558	5363.1	9.15558	5361.3	9.15558	-10966.8
		9.15988	5350.2	9.15988	5360.2	9.15988	-10978.6
		9.16428	5315.8	9.16428	5359.1	9.16428	-11011.9
		9.16858	5319.7	9.16858	5358.1	9.16858	-11007
		9.17288	5330.3	9.17288	5357.1	9.17288	-10995.4
		9.17718	5337.2	9.17718	5356.1	9.17718	-10987.5
		9.18158	5336.1	9.18158	5355.1	9.18158	-10987.6
		9.18588	5353.7	9.18588	5354.2	9.18588	-10969.1
		9.19018	5327.7	9.19018	5353.4	9.19018	-10994.3
		9.19458	5331.4	9.19458	5352.5	9.19458	-10989.7
		9.19888	5345.1	9.19888	5351.7	9.19888	-10975.2
		9.20318	5359.9	9.20318	5351	9.20318	-10959.7
		9.20758	5321	9.20758	5349.6	9.20758	-10997.2
		9.21188	5337.4	9.21188	5348.9	9.21188	-10980.1
		9.21618	5353.2	9.21618	5348.3	9.21618	-10963.7
		9.22048	5309.1	9.22048	5347.7	9.22048	-11007.2
		9.22488	5297.3	9.22488	5347.3	9.22488	-11018.6
		9.22918	5279.6	9.22918	5346.8	9.22918	-11035.8
		9.23348	5305.4	9.23348	5346.3	9.23348	-11009.5
		9.23788	5317.8	9.23788	5345.9	9.23788	-10996.7
		9.24218	5347.3	9.24218	5345.6	9.24218	-10966.9
		9.24648	5320	9.24648	5345.3	9.24648	-10993.9
		9.25078	5303.8	9.25078	5345.1	9.25078	-11009.9
		9.25518	5330.6	9.25518	5344.9	9.25518	-10982.9
		9.25948	5319.8	9.25948	5345.2	9.25948	-10994
		9.26378	5323	9.26378	5345.1	9.26378	-10990.7
		9.26818	5305.1	9.26818	5345.2	9.26818	-11008.7
		9.27248	5315	9.27248	5345.3	9.27248	-10998.9
		9.27678	5329.8	9.27678	5345.5	9.27678	-10984.3
		9.28108	5346.9	9.28108	5345.7	9.28108	-10967.4
		9.28548	5332.8	9.28548	5346.1	9.28548	-10981.9
		9.28978	5272.1	9.28978	5346.5	9.28978	-11043
		9.29408	5292.4	9.29408	5347	9.29408	-11023.2
		9.29848	5312.2	9.29848	5347.6	9.29848	-11004
		9.30278	5341	9.30278	5348.3	9.30278	-10975.9
		9.30708	5344	9.30708	5349.2	9.30708	-10973.8
		9.31148	5342.6	9.31148	5350.1	9.31148	-10976.1
		9.31578	5336	9.31578	5351.2	9.31578	-10983.8
		9.32008	5397.2	9.32008	5352.4	9.32008	-10923.8
		9.32438	5377.9	9.32438	5353.7	9.32438	-10944.4
		9.32878	5318.2	9.32878	5355.2	9.32878	-11005.6
		9.33308	5307.6	9.33308	5356.8	9.33308	-11017.8
		9.33738	5345.7	9.33738	5358.6	9.33738	-10981.5
		9.34178	5335.9	9.34178	5360.5	9.34178	-10993.2
		9.34608	5359	9.34608	5362.7	9.34608	-10972.3
		9.35038	5380	9.35038	5365.1	9.35038	-10953.7
		9.35468	5347.8	9.35468	5367.6	9.35468	-10988.4
		9.35908	5354.2	9.35908	5370.5	9.35908	-10984.9
		9.36338	5384.8	9.36338	5373.5	9.36338	-10957.3
		9.36768	5383.1	9.36768	5376.9	9.36768	-10962.4
		9.37208	5378.9	9.37208	5380.5	9.37208	-10970.2
		9.37638	5349.6	9.37638	5384.4	9.37638	-11003.4
		9.38068	5382.8	9.38068	5388.7	9.38068	-10974.5
		9.38498	5372.3	9.38498	5393.4	9.38498	-10989.7
		9.38938	5361.2	9.38938	5398.4	9.38938	-11005.8
		9.39368	5361.5	9.39368	5403.9	9.39368	-11011
		9.39798	5382	9.39798	5409.9	9.39798	-10996.5
		9.40238	5384.3	9.40238	5416.4	9.40238	-11000.7
		9.40668	5403.8	9.40668	5423.5	9.40668	-10988.3
		9.41098	5452.4	9.41098	5431.2	9.41098	-10947.4
		9.41538	5448.1	9.41538	5439.7	9.41538	-10960.2
		9.41968	5460.4	9.41968	5448.9	9.41968	-10957.1
		9.42398	5452.9	9.42398	5459	9.42398	-10974.7
		9.42828	5488.6	9.42828	5470.1	9.42828	-10950.1
		9.43268	5476.9	9.43268	5482.2	9.43268	-10973.9
		9.43698	5505	9.43698	5495.6	9.43698	-10959.2
		9.44128	5551.5	9.44128	5510.4	9.44128	-10927.5
		9.44568	5542.5	9.44568	5526.8	9.44568	-10952.9
		9.44998	5560.6	9.44998	5545	9.44998	-10953
		9.45428	5554.5	9.45428	5565.3	9.45428	-10979.4
		9.45858	5613.4	9.45858	5588.2	9.45858	-10943.4
		9.46298	5646.2	9.46298	5613.9	9.46298	-10936.3
		9.46728	5663.4	9.46728	5643.1	9.46728	-10948.3
		9.47158	5719.7	9.47158	5676.3	9.47158	-10925.2
		9.47598	5737	9.47598	5714.3	9.47598	-10945.9
		9.48028	5789	9.48028	5757.9	9.48028	-10937.5
		9.48458	5833.3	9.48458	5808.3	9.48458	-10943.6
		9.48888	5906.2	9.48888	5866.5	9.48888	-10928.9
		9.49328	5961.5	9.49328	5933.7	9.49328	-10940.8
		9.49758	6007.8	9.49758	6011.4	9.49758	-10972.2
		9.50188	6049.3	9.50188	6100.9	9.50188	-11020.2
		9.50628	6174.2	9.50628	6203.9	9.50628	-10998.3
		9.51058	6294.7	9.51058	6321.5	9.51058	-10995.4
		9.51488	6386.9	9.51488	6454.6	9.51488	-11036.3
		9.51928	6550	9.51928	6603.6	9.51928	-11022.2
		9.52358	6748.1	9.52358	6767.6	9.52358	-10988.1
		9.52788	6891.2	9.52788	6943.4	9.52788	-11020.8
		9.53218	7062.2	9.53218	7125.5	9.53218	-11031.9
		9.53658	7219.6	9.53658	7304.8	9.53658	-11053.8
		9.54088	7398.9	9.54088	7469	9.54088	-11038.7
		9.54518	7573.4	9.54518	7604.6	9.54518	-10999.8
		9.54958	7691.7	9.54958	7700.8	9.54958	-10977.7
		9.55388	7800.6	9.55388	7754.2	9.55388	-10922.2
		9.55818	7841.6	9.55818	7770.6	9.55818	-10897.6
		9.56248	7901.1	9.56248	7764.7	9.56248	-10832.2
		9.56688	7894.1	9.56688	7755.8	9.56688	-10830.3
		9.57118	7876.6	9.57118	7764.9	9.57118	-10856.9
		9.57548	7961.9	9.57548	7810.7	9.57548	-10817.4
		9.57988	8023.9	9.57988	7909.8	9.57988	-10854.5
		9.58418	8199.8	9.58418	8076.6	9.58418	-10845.4
		9.58848	8399.4	9.58848	8322.8	9.58848	-10892
		9.59278	8667.4	9.59278	8657.5	9.59278	-10958.7
		9.59718	8965.9	9.59718	9084.8	9.59718	-11087.5
		9.60148	9415.8	9.60148	9600.2	9.60148	-11153
		9.60578	9869.5	9.60578	10183.3	9.60578	-11282.4
		9.61018	10340.2	9.61018	10795.5	9.61018	-11423.9
		9.61448	10895	9.61448	11388.5	9.61448	-11462.1
		9.61878	11477.9	9.61878	11928.1	9.61878	-11418.8
		9.62308	12057.3	9.62308	12419.8	9.62308	-11331.1
		9.62748	12590.3	9.62748	12899.3	9.62748	-11277.6
		9.63178	13078.3	9.63178	13392.6	9.63178	-11282.9
		9.63608	13505.7	9.63608	13878.5	9.63608	-11341.4
		9.64048	13779.3	9.64048	14276.6	9.64048	-11465.9
		9.64478	13913.4	9.64478	14478.1	9.64478	-11533.3
		9.64908	13888.2	9.64908	14402.4	9.64908	-11482.8
		9.65348	13600.8	9.65348	14037.2	9.65348	-11405
[truncated: 2,620 more rows]

## Sheet: Fig1b
2 Theta	standard	2 Theta	calculated	2 Theta	measured	2 Theta	measured versus calculated
19.3568	25.0893	10.0331	498.36	10.0331	445.54	10.0331	-193.733
37.7918	25.0893	10.0831	490.28	10.0831	445.54	10.0831	-201.813
39.2955	25.0893	10.1331	485.37	10.1331	445.54	10.1331	-206.723
39.5202	25.0893	10.1831	482.76	10.1831	445.54	10.1831	-209.333
45.8906	25.0893	10.2331	478.3	10.2331	445.54	10.2331	-213.793
50.2453	25.0893	10.2831	479.65	10.2831	445.54	10.2831	-212.443
60.5771	25.0893	10.3331	486.77	10.3331	445.54	10.3331	-205.323
60.7407	25.0893	10.3831	482.35	10.3831	445.54	10.3831	-209.743
66.7621	25.0893	10.4331	478.54	10.4331	445.54	10.4331	-213.553
67.0722	25.0893	10.4831	485.63	10.4831	445.54	10.4831	-206.463
70.5465	25.0893	10.5331	482.71	10.5331	445.54	10.5331	-209.383
79.6412	25.0893	10.5831	475.77	10.5831	445.54	10.5831	-216.323
80.3029	25.0893	10.6331	483.55	10.6331	445.54	10.6331	-208.543
80.5922	25.0893	10.6831	475.54	10.6831	445.54	10.6831	-216.553
80.7368	25.0893	10.7331	482.18	10.7331	445.54	10.7331	-209.913
84.5165	25.0893	10.7831	476.95	10.7831	445.54	10.7831	-215.143
85.0895	25.0893	10.8331	470.68	10.8331	445.54	10.8331	-221.413
87.9059	25.0893	10.8831	470.85	10.8831	445.54	10.8831	-221.243
88.3341	25.0893	10.9331	475.24	10.9331	445.54	10.9331	-216.853
96.8447	25.0893	10.9831	469.64	10.9831	445.54	10.9831	-222.453
96.9884	25.0893	11.0331	471.36	11.0331	445.54	11.0331	-220.733
102.467	25.0893	11.0831	468.21	11.0831	445.54	11.0831	-223.883
105.363	25.0893	11.1331	464.22	11.1331	445.54	11.1331	-227.873
114.405	25.0893	11.1831	461.12	11.1831	445.54	11.1831	-230.973
115.507	25.0893	11.2331	469.74	11.2331	445.54	11.2331	-222.353
115.755	25.0893	11.2831	470.57	11.2831	445.54	11.2831	-221.523
116.231	25.0893	11.3331	464.38	11.3331	445.54	11.3331	-227.713
116.709	25.0893	11.3831	473.59	11.3831	445.54	11.3831	-218.503
120.989	25.0893	11.4331	472.53	11.4331	445.54	11.4331	-219.563
121.657	25.0893	11.4831	460.44	11.4831	445.54	11.4831	-231.653
125.022	25.0893	11.5331	458.93	11.5331	445.54	11.5331	-233.163
125.546	25.0893	11.5831	464.83	11.5831	445.54	11.5831	-227.263
137.063	25.0893	11.6331	464.1	11.6331	445.54	11.6331	-227.993
144.23	25.0893	11.6831	466.64	11.6831	445.54	11.6831	-225.453
145.722	25.0893	11.7331	471.77	11.7331	445.54	11.7331	-220.323
146.232	25.0893	11.7831	465.54	11.7831	445.54	11.7831	-226.553
151.089	25.0893	11.8331	463.35	11.8331	445.54	11.8331	-228.743
152.601	25.0893	11.8831	460	11.8831	445.54	11.8831	-232.093
152.601	25.0893	11.9331	461.19	11.9331	445.54	11.9331	-230.903
		11.9831	461.4	11.9831	445.54	11.9831	-230.693
		12.0331	464.02	12.0331	445.54	12.0331	-228.073
		12.0831	459.55	12.0831	445.54	12.0831	-232.543
		12.1331	462.52	12.1331	445.54	12.1331	-229.573
		12.1831	459.61	12.1831	445.54	12.1831	-232.483
		12.2331	459.65	12.2331	445.54	12.2331	-232.443
		12.2831	463.28	12.2831	445.54	12.2831	-228.813
		12.3331	459.91	12.3331	445.54	12.3331	-232.183
		12.3831	452.72	12.3831	445.54	12.3831	-239.373
		12.4331	463.06	12.4331	445.54	12.4331	-229.033
		12.4831	459.96	12.4831	445.54	12.4831	-232.133
		12.5331	449.14	12.5331	445.54	12.5331	-242.953
		12.5831	446.66	12.5831	445.54	12.5831	-245.433
		12.6331	452.78	12.6331	445.54	12.6331	-239.313
		12.6831	451.38	12.6831	445.54	12.6831	-240.713
		12.7331	458.32	12.7331	445.54	12.7331	-233.773
		12.7831	457.51	12.7831	445.54	12.7831	-234.583
		12.8331	450.1	12.8331	445.54	12.8331	-241.993
		12.8831	451.18	12.8831	445.54	12.8831	-240.913
		12.9331	452.12	12.9331	445.54	12.9331	-239.973
		12.9831	456.43	12.9831	445.54	12.9831	-235.663
		13.0331	450.94	13.0331	445.54	13.0331	-241.153
		13.0831	455.71	13.0831	445.54	13.0831	-236.383
		13.1331	447.57	13.1331	445.54	13.1331	-244.523
		13.1831	453.74	13.1831	445.54	13.1831	-238.353
		13.2331	459.76	13.2331	445.54	13.2331	-232.333
		13.2831	456.58	13.2831	445.54	13.2831	-235.513
		13.3331	448.22	13.3331	445.54	13.3331	-243.873
		13.3831	448.9	13.3831	445.54	13.3831	-243.193
		13.4331	456.94	13.4331	445.54	13.4331	-235.153
		13.4831	447.82	13.4831	445.54	13.4831	-244.273
		13.5331	458.64	13.5331	445.54	13.5331	-233.453
		13.5831	451.95	13.5831	445.54	13.5831	-240.143
		13.6331	448.33	13.6331	445.54	13.6331	-243.763
		13.6831	441.3	13.6831	445.54	13.6831	-250.793
		13.7331	443.97	13.7331	445.54	13.7331	-248.123
		13.7831	451.24	13.7831	445.54	13.7831	-240.853
		13.8331	451.39	13.8331	445.54	13.8331	-240.703
		13.8831	451.56	13.8831	445.54	13.8831	-240.533
		13.9331	448.75	13.9331	445.54	13.9331	-243.343
		13.9831	440.93	13.9831	445.54	13.9831	-251.163
		14.0331	444.97	14.0331	445.54	14.0331	-247.123
		14.0831	445.98	14.0831	445.54	14.0831	-246.113
		14.1331	436	14.1331	445.54	14.1331	-256.093
		14.1831	443.83	14.1831	445.54	14.1831	-248.263
		14.2331	441.5	14.2331	445.54	14.2331	-250.593
		14.2831	453.42	14.2831	445.54	14.2831	-238.673
		14.3331	446.62	14.3331	445.54	14.3331	-245.473
		14.3831	450.35	14.3831	445.54	14.3831	-241.743
		14.4331	455.95	14.4331	445.54	14.4331	-236.143
		14.4831	441.52	14.4831	445.54	14.4831	-250.573
		14.5331	431.99	14.5331	445.54	14.5331	-260.103
		14.5831	442.18	14.5831	445.54	14.5831	-249.913
		14.6331	442.65	14.6331	445.54	14.6331	-249.443
		14.6831	444.02	14.6831	445.54	14.6831	-248.073
		14.7331	441.69	14.7331	448.77	14.7331	-253.633
		14.7831	441.93	14.7831	448.84	14.7831	-253.463
		14.8331	448.52	14.8331	448.91	14.8331	-246.943
		14.8831	441.44	14.8831	449	14.8831	-254.113
		14.9331	443.21	14.9331	448.88	14.9331	-252.223
		14.9831	449.38	14.9831	448.76	14.9831	-245.933
		15.0331	440.71	15.0331	448.65	15.0331	-254.493
		15.0831	439.77	15.0831	448.53	15.0831	-255.313
		15.1331	449.49	15.1331	448.42	15.1331	-245.483
		15.1831	439.88	15.1831	448.31	15.1831	-254.983
		15.2331	433.47	15.2331	448.21	15.2331	-261.293
		15.2831	437.94	15.2831	448.11	15.2831	-256.723
		15.3331	443.15	15.3331	448.01	15.3331	-251.413
		15.3831	441.33	15.3831	447.91	15.3831	-253.133
		15.4331	443.04	15.4331	447.83	15.4331	-251.343
		15.4831	449.07	15.4831	447.74	15.4831	-245.223
		15.5331	444.31	15.5331	447.66	15.5331	-249.903
		15.5831	440.04	15.5831	447.58	15.5831	-254.093
		15.6331	442.09	15.6331	447.51	15.6331	-251.973
		15.6831	444.93	15.6831	447.45	15.6831	-249.073
		15.7331	444.78	15.7331	447.39	15.7331	-249.163
		15.7831	441.86	15.7831	447.33	15.7831	-252.023
		15.8331	447.7	15.8331	447.28	15.8331	-246.133
		15.8831	440.36	15.8831	447.24	15.8831	-253.433
		15.9331	432.59	15.9331	447.21	15.9331	-261.173
		15.9831	442.37	15.9831	447.18	15.9831	-251.363
		16.0331	443.66	16.0331	447.16	16.0331	-250.053
		16.0831	444.16	16.0831	447.15	16.0831	-249.543
		16.1331	435.36	16.1331	447.15	16.1331	-258.343
		16.1831	436.49	16.1831	447.15	16.1831	-257.213
		16.2331	436.02	16.2331	447.17	16.2331	-257.703
		16.2831	434.44	16.2831	447.2	16.2831	-259.313
		16.3331	436.27	16.3331	447.24	16.3331	-257.523
		16.3831	440.41	16.3831	447.29	16.3831	-253.433
		16.4331	439.24	16.4331	447.35	16.4331	-254.663
		16.4831	445.02	16.4831	447.43	16.4831	-248.963
		16.5331	445.79	16.5331	447.52	16.5331	-248.283
		16.5831	452.36	16.5831	447.63	16.5831	-241.823
		16.6331	445.16	16.6331	447.75	16.6331	-249.143
		16.6831	443.61	16.6831	447.89	16.6831	-250.833
		16.7331	444.82	16.7331	448.05	16.7331	-249.783
		16.7831	452.17	16.7831	448.23	16.7831	-242.613
		16.8331	441.89	16.8331	448.44	16.8331	-253.103
		16.8831	443.14	16.8831	448.67	16.8831	-252.083
		16.9331	438.71	16.9331	448.92	16.9331	-256.763
		16.9831	450.62	16.9831	449.21	16.9831	-245.143
		17.0331	456.14	17.0331	449.52	17.0331	-239.933
		17.0831	448.17	17.0831	449.87	17.0831	-248.253
		17.1331	440.25	17.1331	450.25	17.1331	-256.553
		17.1831	446.69	17.1831	450.67	17.1831	-250.533
		17.2331	448.09	17.2331	451.14	17.2331	-249.603
		17.2831	442.08	17.2831	451.65	17.2831	-256.123
		17.3331	443.12	17.3331	452.22	17.3331	-255.653
		17.3831	444.74	17.3831	452.84	17.3831	-254.653
		17.4331	447.2	17.4331	453.53	17.4331	-252.883
		17.4831	446.71	17.4831	454.28	17.4831	-254.123
		17.5331	439.91	17.5331	455.11	17.5331	-261.753
		17.5831	446.04	17.5831	456.03	17.5831	-256.543
		17.6331	453.69	17.6331	457.03	17.6331	-249.893
		17.6831	447.34	17.6831	458.15	17.6831	-257.363
		17.7331	454.22	17.7331	459.38	17.7331	-251.713
		17.7831	455.97	17.7831	460.74	17.7831	-251.323
		17.8331	450.34	17.8331	462.25	17.8331	-258.463
		17.8831	452.89	17.8831	463.92	17.8831	-257.583
		17.9331	463.13	17.9331	465.79	17.9331	-249.213
		17.9831	475.58	17.9831	467.86	17.9831	-238.833
		18.0331	476.27	18.0331	470.18	18.0331	-240.463
		18.0831	479.83	18.0831	472.78	18.0831	-239.503
		18.1331	475.12	18.1331	475.7	18.1331	-247.133
		18.1831	487.62	18.1831	479.01	18.1831	-237.943
		18.2331	495.97	18.2331	482.75	18.2331	-233.333
		18.2831	496.57	18.2831	487.03	18.2831	-237.013
		18.3331	506.84	18.3331	491.95	18.3331	-231.663
		18.3831	521.71	18.3831	497.67	18.3831	-222.513
		18.4331	531.97	18.4331	504.4	18.4331	-218.983
		18.4831	548.71	18.4831	512.4	18.4831	-210.243
		18.5331	555.65	18.5331	522.06	18.5331	-212.963
		18.5831	584.29	18.5831	533.85	18.5831	-196.113
		18.6331	599.04	18.6331	548.41	18.6331	-195.923
		18.6831	618.39	18.6831	566.51	18.6831	-194.673
		18.7331	651.15	18.7331	589.09	18.7331	-184.493
		18.7831	671.22	18.7831	617.2	18.7831	-192.533
		18.8331	710.71	18.8331	651.98	18.8331	-187.823
		18.8831	746.98	18.8831	694.55	18.8831	-194.123
		18.9331	787.89	18.9331	745.91	18.9331	-204.573
		18.9831	830.66	18.9831	806.74	18.9831	-222.633
		19.0331	885.25	19.0331	877.18	19.0331	-238.483
		19.0831	967.39	19.0831	956.39	19.0831	-235.553
		19.1331	1032.81	19.1331	1041.96	19.1331	-255.703
		19.1831	1097.3	19.1831	1129.07	19.1831	-278.323
		19.2331	1165.62	19.2331	1209.8	19.2331	-290.733
		19.2831	1228.47	19.2831	1273.31	19.2831	-291.393
		19.3331	1257.73	19.3331	1308.22	19.3331	-297.043
		19.3831	1272.6	19.3831	1307.07	19.3831	-281.023
		19.4331	1259.17	19.4331	1270.06	19.4331	-257.443
		19.4831	1233.86	19.4831	1204.99	19.4831	-217.683
		19.5331	1161.75	19.5331	1123.29	19.5331	-208.093
		19.5831	1075.58	19.5831	1035.69	19.5831	-206.663
		19.6331	988.46	19.6331	949.95	19.6331	-208.043
		19.6831	916.58	19.6831	870.75	19.6831	-200.723
		19.7331	844.7	19.7331	800.39	19.7331	-202.243
		19.7831	780.23	19.7831	739.64	19.7831	-205.963
		19.8331	728.65	19.8331	688.35	19.8331	-206.253
		19.8831	685.79	19.8831	645.81	19.8831	-206.573
		19.9331	635.95	19.9331	611	19.9331	-221.603
		19.9831	602.59	19.9831	582.79	19.9831	-226.753
		20.0331	584.99	20.0331	560.07	20.0331	-221.633
		20.0831	568.26	20.0831	541.77	20.0831	-220.063
		20.1331	536.8	20.1331	526.96	20.1331	-236.713
		20.1831	518.28	20.1831	514.89	20.1831	-243.163
		20.2331	502.16	20.2331	504.93	20.2331	-249.323
		20.2831	491.9	20.2831	496.6	20.2831	-251.253
		20.3331	486.02	20.3331	489.53	20.3331	-250.063
		20.3831	480.17	20.3831	483.45	20.3831	-249.833
		20.4331	478.04	20.4331	478.17	20.4331	-246.683
		20.4831	475.31	20.4831	473.52	20.4831	-244.763
		20.5331	464.5	20.5331	469.39	20.5331	-251.443
		20.5831	458.57	20.5831	465.71	20.5831	-253.693
		20.6331	451.17	20.6331	462.41	20.6331	-257.793
		20.6831	450.34	20.6831	459.42	20.6831	-255.633
		20.7331	454.36	20.7331	456.71	20.7331	-248.903
		20.7831	445.77	20.7831	454.25	20.7831	-255.033
		20.8331	445.39	20.8331	451.99	20.8331	-253.153
		20.8831	445.2	20.8831	449.93	20.8831	-251.283
		20.9331	444.84	20.9331	448.03	20.9331	-249.743
		20.9831	430.46	20.9831	446.27	20.9831	-262.363
		21.0331	429.9	21.0331	444.65	21.0331	-261.303
		21.0831	436.3	21.0831	443.14	21.0831	-253.393
		21.1331	436.7	21.1331	441.73	21.1331	-251.583
		21.1831	430.85	21.1831	440.42	21.1831	-256.123
		21.2331	429.6	21.2331	439.19	21.2331	-256.143
		21.2831	431.73	21.2831	438.04	21.2831	-252.863
		21.3331	439.6	21.3331	436.96	21.3331	-243.913
		21.3831	436.29	21.3831	435.94	21.3831	-246.203
		21.4331	436.9	21.4331	434.98	21.4331	-244.633
		21.4831	430.39	21.4831	434.07	21.4831	-250.233
		21.5331	431.52	21.5331	433.2	21.5331	-248.233
		21.5831	427.44	21.5831	432.38	21.5831	-251.493
		21.6331	429.92	21.6331	431.6	21.6331	-248.233
		21.6831	429.85	21.6831	430.85	21.6831	-247.553
		21.7331	425.93	21.7331	430.14	21.7331	-250.763
		21.7831	429.14	21.7831	429.45	21.7831	-246.863
		21.8331	429.36	21.8331	428.8	21.8331	-245.993
		21.8831	427.13	21.8831	428.17	21.8831	-247.593
		21.9331	426.44	21.9331	427.57	21.9331	-247.683
		21.9831	423.05	21.9831	426.98	21.9831	-250.483
		22.0331	422.91	22.0331	426.42	22.0331	-250.063
		22.0831	426.52	22.0831	425.88	22.0831	-245.913
		22.1331	427.08	22.1331	425.36	22.1331	-244.833
		22.1831	419.88	22.1831	424.85	22.1831	-251.523
		22.2331	430.75	22.2331	424.36	22.2331	-240.163
		22.2831	427.05	22.2831	423.88	22.2831	-243.383
		22.3331	426.25	22.3331	423.42	22.3331	-243.723
		22.3831	424.22	22.3831	422.97	22.3831	-245.303
		22.4331	430.54	22.4331	422.53	22.4331	-238.543
		22.4831	437.08	22.4831	422.1	22.4831	-231.573
		22.5331	430.81	22.5331	421.68	22.5331	-237.423
		22.5831	427.22	22.5831	421.28	22.5831	-240.613
		22.6331	422.85	22.6331	420.88	22.6331	-244.583
		22.6831	417.96	22.6831	420.49	22.6831	-249.083
		22.7331	418.11	22.7331	420.11	22.7331	-248.553
		22.7831	417.3	22.7831	419.74	22.7831	-248.993
		22.8331	424.47	22.8331	419.37	22.8331	-241.453
		22.8831	417.83	22.8831	419.01	22.8831	-247.733
		22.9331	414.07	22.9331	418.66	22.9331	-251.143
		22.9831	412.4	22.9831	418.31	22.9831	-252.463
		23.0331	420.39	23.0331	417.97	23.0331	-244.133
		23.0831	424.55	23.0831	417.64	23.0831	-239.643
		23.1331	417.75	23.1331	417.31	23.1331	-246.113
		23.1831	413.73	23.1831	416.98	23.1831	-249.803
		23.2331	418.63	23.2331	416.66	23.2331	-244.583
		23.2831	420.12	23.2831	416.35	23.2831	-242.783
		23.3331	414.49	23.3331	416.03	23.3331	-248.093
		23.3831	418.98	23.3831	415.73	23.3831	-243.303
		23.4331	418.18	23.4331	415.42	23.4331	-243.793
		23.4831	417.61	23.4831	415.12	23.4831	-244.063
		23.5331	405.26	23.5331	414.83	23.5331	-256.123
		23.5831	404.28	23.5831	414.54	23.5831	-256.813
		23.6331	409.24	23.6331	414.25	23.6331	-251.563
		23.6831	418.8	23.6831	413.96	23.6831	-241.713
		23.7331	410.61	23.7331	413.68	23.7331	-249.623
		23.7831	416.1	23.7831	413.4	23.7831	-243.853
		23.8331	408.72	23.8331	413.12	23.8331	-250.953
		23.8831	414.58	23.8831	412.84	23.8831	-244.813
		23.9331	414.49	23.9331	412.57	23.9331	-244.633
		23.9831	413.06	23.9831	412.3	23.9831	-245.793
		24.0331	411.74	24.0331	412.03	24.0331	-246.843
		24.0831	404.86	24.0831	411.76	24.0831	-253.453
		24.1331	411.57	24.1331	411.5	24.1331	-246.483
		24.1831	405.68	24.1831	411.24	24.1831	-252.113
		24.2331	412.71	24.2331	410.97	24.2331	-244.813
		24.2831	416.6	24.2831	410.83	24.2831	-240.783
		24.3331	411.28	24.3331	410.7	24.3331	-245.973
		24.3831	411.05	24.3831	410.58	24.3831	-246.083
		24.4331	417.75	24.4331	410.46	24.4331	-239.263
		24.4831	411.43	24.4831	410.34	24.4831	-245.463
		24.5331	419.6	24.5331	410.23	24.5331	-237.183
		24.5831	413.5	24.5831	410.11	24.5831	-243.163
		24.6331	405.58	24.6331	410	24.6331	-250.973
		24.6831	407.1	24.6831	409.88	24.6831	-249.333
		24.7331	410.66	24.7331	409.77	24.7331	-245.663
		24.7831	418.82	24.7831	409.66	24.7831	-237.393
		24.8331	413.05	24.8331	409.55	24.8331	-243.053
		24.8831	410.98	24.8831	409.44	24.8831	-245.013
		24.9331	409.39	24.9331	409.34	24.9331	-246.503
		24.9831	410.71	24.9831	409.23	24.9831	-245.073
		25.0331	401.26	25.0331	409.13	25.0331	-254.423
		25.0831	403.67	25.0831	409.02	25.0831	-251.903
		25.1331	412.22	25.1331	408.92	25.1331	-243.253
		25.1831	408.35	25.1831	408.82	25.1831	-247.023
		25.2331	407.44	25.2331	408.72	25.2331	-247.833
		25.2831	404.79	25.2831	408.62	25.2831	-250.383
		25.3331	401.35	25.3331	408.52	25.3331	-253.723
		25.3831	401.96	25.3831	408.42	25.3831	-253.013
		25.4331	398.57	25.4331	408.32	25.4331	-256.303
		25.4831	400.96	25.4831	408.22	25.4831	-253.813
		25.5331	402.04	25.5331	408.13	25.5331	-252.643
		25.5831	396.18	25.5831	408.03	25.5831	-258.403
		25.6331	409.36	25.6331	407.93	25.6331	-245.123
		25.6831	415.26	25.6831	407.84	25.6831	-239.133
		25.7331	400.28	25.7331	407.75	25.7331	-254.023
		25.7831	390.47	25.7831	407.65	25.7831	-263.733
		25.8331	397.92	25.8331	407.56	25.8331	-256.193
		25.8831	404.61	25.8831	407.47	25.8831	-249.413
		25.9331	408.37	25.9331	405.78	25.9331	-243.963
		25.9831	409.36	25.9831	405.71	25.9831	-242.903
		26.0331	401.72	26.0331	405.65	26.0331	-250.483
		26.0831	402.05	26.0831	405.58	26.0831	-250.083
		26.1331	403.53	26.1331	405.51	26.1331	-248.533
		26.1831	400.81	26.1831	405.45	26.1831	-251.193
		26.2331	402.38	26.2331	405.38	26.2331	-249.553
		26.2831	400.1	26.2831	405.31	26.2831	-251.763
		26.3331	402.89	26.3331	405.25	26.3331	-248.913
		26.3831	405.45	26.3831	405.18	26.3831	-246.283
		26.4331	409.58	26.4331	405.11	26.4331	-242.083
		26.4831	405.2	26.4831	405.04	26.4831	-246.393
		26.5331	405.01	26.5331	404.98	26.5331	-246.523
		26.5831	405.77	26.5831	404.91	26.5831	-245.693
		26.6331	405.2	26.6331	404.84	26.6331	-246.193
		26.6831	414.1	26.6831	404.78	26.6831	-237.233
		26.7331	415.42	26.7331	404.71	26.7331	-235.843
		26.7831	403.37	26.7831	404.64	26.7831	-247.823
		26.8331	398.09	26.8331	404.58	26.8331	-253.043
		26.8831	396.29	26.8831	404.51	26.8831	-254.773
		26.9331	403.49	26.9331	404.44	26.9331	-247.503
		26.9831	407.31	26.9831	404.38	26.9831	-243.623
		27.0331	398.8	27.0331	404.31	27.0331	-252.063
		27.0831	399.16	27.0831	404.24	27.0831	-251.633
		27.1331	403.62	27.1331	404.18	27.1331	-247.113
		27.1831	403.7	27.1831	404.11	27.1831	-246.963
		27.2331	404.52	27.2331	404.04	27.2331	-246.073
		27.2831	407.32	27.2831	403.98	27.2831	-243.213
		27.3331	411	27.3331	403.91	27.3331	-239.463
		27.3831	408.44	27.3831	403.84	27.3831	-241.953
		27.4331	402.14	27.4331	403.77	27.4331	-248.183
		27.4831	394.29	27.4831	403.71	27.4831	-255.973
		27.5331	399.31	27.5331	403.64	27.5331	-250.883
		27.5831	394.27	27.5831	403.57	27.5831	-255.853
		27.6331	395.41	27.6331	403.51	27.6331	-254.653
		27.6831	393.71	27.6831	403.44	27.6831	-256.283
		27.7331	399.18	27.7331	403.37	27.7331	-250.743
		27.7831	403.77	27.7831	403.31	27.7831	-246.093
		27.8331	398.74	27.8331	403.24	27.8331	-251.053
		27.8831	389.13	27.8831	403.17	27.8831	-260.593
		27.9331	397.23	27.9331	403.11	27.9331	-252.433
		27.9831	400.09	27.9831	403.04	27.9831	-249.503
		28.0331	393.37	28.0331	402.97	28.0331	-256.153
		28.0831	396.81	28.0831	402.91	28.0831	-252.653
		28.1331	405.57	28.1331	402.84	28.1331	-243.823
		28.1831	403.91	28.1831	402.77	28.1831	-245.413
		28.2331	398	28.2331	402.7	28.2331	-251.253
		28.2831	392.93	28.2831	402.64	28.2831	-256.263
		28.3331	395	28.3331	402.57	28.3331	-254.123
		28.3831	395.63	28.3831	402.5	28.3831	-253.423
		28.4331	393.61	28.4331	402.44	28.4331	-255.383
		28.4831	392.3	28.4831	402.37	28.4831	-256.623
		28.5331	401.54	28.5331	402.3	28.5331	-247.313
		28.5831	397.4	28.5831	402.24	28.5831	-251.393
		28.6331	400.78	28.6331	402.17	28.6331	-247.943
		28.6831	400.49	28.6831	402.1	28.6831	-248.163
		28.7331	397.58	28.7331	402.04	28.7331	-251.013
		28.7831	404.26	28.7831	401.97	28.7831	-244.263
		28.8331	399.41	28.8331	401.9	28.8331	-249.043
		28.8831	398.31	28.8831	401.84	28.8831	-250.083
		28.9331	394.89	28.9331	401.77	28.9331	-253.433
		28.9831	388.15	28.9831	401.7	28.9831	-260.103
		29.0331	398.89	29.0331	401.64	29.0331	-249.303
		29.0831	405.76	29.0831	401.57	29.0831	-242.363
		29.1331	400.69	29.1331	401.5	29.1331	-247.363
		29.1831	399.03	29.1831	401.43	29.1831	-248.953
		29.2331	399.38	29.2331	401.37	29.2331	-248.543
		29.2831	395.1	29.2831	401.3	29.2831	-252.753
		29.3331	399.77	29.3331	401.23	29.3331	-248.013
		29.3831	397.85	29.3831	401.17	29.3831	-249.873
		29.4331	407.4	29.4331	401.1	29.4331	-240.253
		29.4831	408.9	29.4831	401.03	29.4831	-238.683
		29.5331	398.79	29.5331	400.97	29.5331	-248.733
		29.5831	402.74	29.5831	400.9	29.5831	-244.713
		29.6331	404.54	29.6331	400.83	29.6331	-242.843
		29.6831	402.41	29.6831	400.77	29.6831	-244.913
		29.7331	398.09	29.7331	400.7	29.7331	-249.163
		29.7831	398.32	29.7831	400.63	29.7831	-248.863
		29.8331	397.42	29.8331	400.57	29.8331	-249.703
		29.8831	395.69	29.8831	400.5	29.8831	-251.363
		29.9331	393.62	29.9331	400.43	29.9331	-253.363
		29.9831	392.42	29.9831	400.36	29.9831	-254.493
		30.0331	396.86	30.0331	400.3	30.0331	-249.993
		30.0831	395.59	30.0831	400.23	30.0831	-251.193
		30.1331	399.82	30.1331	400.16	30.1331	-246.893
		30.1831	398.4	30.1831	400.1	30.1831	-248.253
		30.2331	392.1	30.2331	400.03	30.2331	-254.483
		30.2831	399.65	30.2831	399.96	30.2831	-246.863
		30.3331	402.18	30.3331	399.9	30.3331	-244.273
		30.3831	398.04	30.3831	399.83	30.3831	-248.343
		30.4331	388.61	30.4331	399.76	30.4331	-257.703
		30.4831	394.26	30.4831	399.7	30.4831	-251.993
		30.5331	403.47	30.5331	399.63	30.5331	-242.713
		30.5831	392.99	30.5831	399.56	30.5831	-253.123
		30.6331	394.97	30.6331	399.5	30.6331	-251.083
		30.6831	400.74	30.6831	399.43	30.6831	-245.243
		30.7331	396.01	30.7331	399.36	30.7331	-249.903
		30.7831	393.76	30.7831	399.3	30.7831	-252.093
		30.8331	398.93	30.8331	399.23	30.8331	-246.853
		30.8831	393.14	30.8831	399.97	30.8831	-253.383
		30.9331	397.83	30.9331	399.91	30.9331	-248.633
		30.9831	402.79	30.9831	399.86	30.9831	-243.623
		31.0331	397.04	31.0331	399.8	31.0331	-249.313
		31.0831	391.53	31.0831	399.73	31.0831	-254.753
		31.1331	404.32	31.1331	399.65	31.1331	-241.883
		31.1831	406.1	31.1831	399.57	31.1831	-240.023
		31.2331	399.31	31.2331	399.49	31.2331	-246.733
		31.2831	398.5	31.2831	399.41	31.2831	-247.463
		31.3331	395.22	31.3331	399.33	31.3331	-250.663
		31.3831	395.26	31.3831	399.25	31.3831	-250.543
		31.4331	385.01	31.4331	399.17	31.4331	-260.713
		31.4831	388.72	31.4831	399.09	31.4831	-256.923
		31.5331	395.05	31.5331	399.01	31.5331	-250.513
		31.5831	396.56	31.5831	398.93	31.5831	-248.923
		31.6331	391.48	31.6331	398.85	31.6331	-253.923
		31.6831	391	31.6831	398.77	31.6831	-254.323
		31.7331	394.96	31.7331	398.7	31.7331	-250.293
		31.7831	399.41	31.7831	398.62	31.7831	-245.763
		31.8331	399.23	31.8331	398.54	31.8331	-245.863
		31.8831	395.83	31.8831	398.46	31.8831	-249.183
		31.9331	402.32	31.9331	398.39	31.9331	-242.623
		31.9831	394.61	31.9831	398.31	31.9831	-250.253
		32.0331	388.78	32.0331	398.24	32.0331	-256.013
		32.0831	389.07	32.0831	398.16	32.0831	-255.643
		32.1331	389.38	32.1331	398.09	32.1331	-255.263
		32.1831	392.01	32.1831	398.02	32.1831	-252.563
		32.2331	399.48	32.2331	397.94	32.2331	-245.013
		32.2831	391.23	32.2831	397.87	32.2831	-253.193
		32.3331	392.5	32.3331	397.8	32.3331	-251.853
		32.3831	387.74	32.3831	397.73	32.3831	-256.543
		32.4331	379.06	32.4331	397.66	32.4331	-265.153
		32.4831	388.66	32.4831	397.59	32.4831	-255.483
		32.5331	391.01	32.5331	397.52	32.5331	-253.063
		32.5831	390.82	32.5831	397.45	32.5831	-253.183
		32.6331	394.15	32.6331	397.38	32.6331	-249.783
		32.6831	392.84	32.6831	397.32	32.6831	-251.033
		32.7331	388.1	32.7331	397.25	32.7331	-255.703
		32.7831	382.87	32.7831	397.19	32.7831	-260.873
		32.8331	384.54	32.8331	397.12	32.8331	-259.133
		32.8831	389.71	32.8831	397.06	32.8831	-253.903
		32.9331	391.34	32.9331	397	32.9331	-252.213
		32.9831	396.5	32.9831	396.94	32.9831	-246.993
		33.0331	392.34	33.0331	396.88	33.0331	-251.093
		33.0831	390.13	33.0831	396.82	33.0831	-253.243
		33.1331	392.28	33.1331	396.76	33.1331	-251.033
		33.1831	393.28	33.1831	396.71	33.1831	-249.983
		33.2331	392.03	33.2331	396.65	33.2331	-251.173
		33.2831	391.07	33.2831	396.6	33.2831	-252.083
		33.3331	387.99	33.3331	396.54	33.3331	-255.103
		33.3831	386.2	33.3831	396.49	33.3831	-256.843
		33.4331	386.73	33.4331	396.44	33.4331	-256.263
		33.4831	387.3	33.4831	396.4	33.4831	-255.653
		33.5331	402.23	33.5331	396.35	33.5331	-240.673
		33.5831	397.61	33.5831	396.3	33.5831	-245.243
		33.6331	394.64	33.6331	396.26	33.6331	-248.173
		33.6831	395.95	33.6831	396.22	33.6831	-246.823
		33.7331	399.17	33.7331	396.18	33.7331	-243.563
		33.7831	399.07	33.7831	396.14	33.7831	-243.623
		33.8331	398.91	33.8331	396.11	33.8331	-243.753
		33.8831	408.77	33.8831	396.08	33.8831	-233.863
		33.9331	396.82	33.9331	396.05	33.9331	-245.783
		33.9831	395.28	33.9831	396.02	33.9831	-247.293
		34.0331	394.62	34.0331	396	34.0331	-247.933
		34.0831	386.63	34.0831	395.97	34.0831	-255.893
		34.1331	387.49	34.1331	395.95	34.1331	-255.013
		34.1831	392.66	34.1831	395.94	34.1831	-249.833
		34.2331	390.14	34.2331	395.93	34.2331	-252.343
		34.2831	393.33	34.2831	395.92	34.2831	-249.143
		34.3331	396.64	34.3331	395.91	34.3331	-245.823
		34.3831	399.7	34.3831	395.91	34.3831	-242.763
		34.4331	397.91	34.4331	395.91	34.4331	-244.553
		34.4831	395.61	34.4831	395.92	34.4831	-246.863
		34.5331	403.54	34.5331	395.93	34.5331	-238.943
		34.5831	404.92	34.5831	395.95	34.5831	-237.583
		34.6331	400.89	34.6331	396.07	34.6331	-241.733
		34.6831	396.13	34.6831	396.1	34.6831	-246.523
		34.7331	387.19	34.7331	396.14	34.7331	-255.503
		34.7831	390.44	34.7831	396.18	34.7831	-252.293
		34.8331	391.06	34.8331	396.23	34.8331	-251.723
		34.8831	401.2	34.8831	396.66	34.8831	-242.013
		34.9331	392.45	34.9331	396.73	34.9331	-250.833
		34.9831	397.35	34.9831	396.81	34.9831	-246.013
		35.0331	401.98	35.0331	396.9	35.0331	-241.473
		35.0831	388.38	35.0831	397	35.0831	-255.173
		35.1331	388.15	35.1331	397.11	35.1331	-255.513
		35.1831	390.71	35.1831	397.23	35.1831	-253.073
		35.2331	390.71	35.2331	397.37	35.2331	-253.213
		35.2831	393.17	35.2831	397.52	35.2831	-250.903
		35.3331	394.04	35.3331	397.68	35.3331	-250.193
		35.3831	400.35	35.3831	397.85	35.3831	-244.053
		35.4331	396.79	35.4331	398.05	35.4331	-247.813
		35.4831	401.4	35.4831	398.26	35.4831	-243.413
		35.5331	401.01	35.5331	398.49	35.5331	-244.033
		35.5831	396.28	35.5831	398.74	35.5831	-249.013
		35.6331	394.55	35.6331	399.02	35.6331	-251.023
		35.6831	389.34	35.6831	399.32	35.6831	-256.533
		35.7331	394.04	35.7331	399.65	35.7331	-252.163
		35.7831	392.06	35.7831	400	35.7831	-254.493
		35.8331	403.43	35.8331	400.4	35.8331	-243.523
		35.8831	400.5	35.8831	400.82	35.8831	-246.873
		35.9331	393.46	35.9331	401.29	35.9331	-254.383
		35.9831	397.48	35.9831	401.8	35.9831	-250.873
		36.0331	396.59	36.0331	402.36	36.0331	-252.323
		36.0831	407.9	36.0831	402.98	36.0831	-241.633
		36.1331	408.15	36.1331	403.65	36.1331	-242.053
		36.1831	403.46	36.1831	404.4	36.1831	-247.493
		36.2331	405.11	36.2331	405.22	36.2331	-246.663
		36.2831	412.16	36.2831	406.12	36.2831	-240.513
		36.3331	414.94	36.3331	407.12	36.3331	-238.733
		36.3831	413.03	36.3831	408.23	36.3831	-241.753
		36.4331	421.11	36.4331	409.46	36.4331	-234.903
		36.4831	414.21	36.4831	410.83	36.4831	-243.173
		36.5331	415.47	36.5331	412.36	36.5331	-243.443
		36.5831	412.41	36.5831	414.08	36.5831	-248.223
		36.6331	411.75	36.6331	416.02	36.6331	-250.823
		36.6831	422.44	36.6831	418.22	36.6831	-242.333
		36.7331	427.73	36.7331	420.73	36.7331	-239.553
		36.7831	430.69	36.7831	423.61	36.7831	-239.473
		36.8331	429.31	36.8331	426.96	36.8331	-244.203
		36.8831	435.77	36.8831	430.87	36.8831	-241.653
		36.9331	441.7	36.9331	435.5	36.9331	-240.353
		36.9831	450.18	36.9831	441.02	36.9831	-237.393
		37.0331	469.07	37.0331	447.68	37.0331	-225.163
		37.0831	472.97	37.0831	455.74	37.0831	-229.323
		37.1331	482.53	37.1331	465.53	37.1331	-229.553
		37.1831	495.18	37.1831	477.44	37.1831	-228.813
		37.2331	508	37.2331	491.88	37.2331	-230.433
		37.2831	525.66	37.2831	509.27	37.2831	-230.163
		37.3331	542.39	37.3331	530.03	37.3331	-234.193
		37.3831	567.4	37.3831	554.5	37.3831	-233.653
		37.4331	595.28	37.4331	582.87	37.4331	-234.143
		37.4831	629.93	37.4831	615.07	37.4831	-231.693
		37.5331	659.76	37.5331	650.52	37.5331	-237.313
		37.5831	700.01	37.5831	687.89	37.5831	-234.433
		37.6331	734.03	37.6331	724.7	37.6331	-237.223
		37.6831	780.06	37.6831	757.2	37.6831	-223.693
		37.7331	822.12	37.7331	780.76	37.7331	-205.193
		37.7831	832.18	37.7831	791.14	37.7831	-205.513
		37.8331	832.79	37.8331	786.23	37.8331	-199.993
		37.8831	822.19	37.8831	767.09	37.8831	-191.453
		37.9331	789	37.9331	737.4	37.9331	-194.953
		37.9831	756.17	37.9831	701.86	37.9831	-192.243
		38.0331	710.65	38.0331	664.62	38.0331	-200.523
		38.0831	671.74	38.0831	628.6	38.0831	-203.413
		38.1331	637.17	38.1331	595.51	38.1331	-204.893
		38.1831	590.62	38.1831	566.14	38.1831	-222.073
		38.2331	564.84	38.2331	540.74	38.2331	-222.453
		38.2831	531.04	38.2831	519.19	38.2831	-234.703
		38.3331	522.33	38.3331	501.2	38.3331	-225.423
		38.3831	498.94	38.3831	486.4	38.3831	-234.013
		38.4331	492.16	38.4331	474.37	38.4331	-228.763
		38.4831	476.19	38.4831	464.71	38.4831	-235.073
		38.5331	460.06	38.5331	457.07	38.5331	-243.563
		38.5831	456.31	38.5831	451.14	38.5831	-241.383
		38.6331	445.88	38.6331	446.67	38.6331	-247.343
		38.6831	448.48	38.6831	443.54	38.6831	-241.613
		38.7331	452.25	38.7331	441.67	38.7331	-235.973
		38.7831	454.76	38.7831	441.13	38.7831	-232.923
		38.8331	460.79	38.8331	442.11	38.8331	-227.873
		38.8831	464.67	38.8831	444.97	38.8831	-226.853
		38.9331	467.58	38.9331	450.18	38.9331	-229.153
		38.9831	476.02	38.9831	458.38	38.9831	-228.913
		39.0331	479.55	39.0331	470.29	39.0331	-237.293
		39.0831	498.41	39.0831	486.64	39.0831	-234.783
		39.1331	535.05	39.1331	507.91	39.1331	-219.413
		39.1831	554.02	39.1831	534.05	39.1831	-226.583
		39.2331	567.05	39.2331	563.99	39.2331	-243.493
		39.2831	605.87	39.2831	595.66	39.2831	-236.343
		39.3331	629.32	39.3331	626.73	39.3331	-243.963
		39.3831	652.11	39.3831	655.17	39.3831	-249.613
		39.4331	680.08	39.4331	677.98	39.4331	-244.453
		39.4831	698.67	39.4831	689.69	39.4831	-237.573
		39.5331	688.42	39.5331	684.45	39.5331	-242.583
		39.5831	681.81	39.5831	661.12	39.5831	-225.863
		39.6331	647.88	39.6331	625.15	39.6331	-223.823
		39.6831	602.21	39.6831	584.46	39.6831	-228.803
		39.7331	557.66	39.7331	545.18	39.7331	-234.073
		39.7831	527.29	39.7831	510.68	39.7831	-229.943
		39.8331	485.75	39.8331	482.29	39.8331	-243.093
		39.8831	460.13	39.8831	460.07	39.8831	-246.493
		39.9331	443.7	39.9331	443.34	39.9331	-246.193
		39.9831	429.03	39.9831	431.09	39.9831	-248.613
		40.0331	428.18	40.0331	422.26	40.0331	-240.633
		40.0831	420.98	40.0831	415.86	40.0831	-241.433
		40.1331	414.85	40.1331	411.14	40.1331	-242.843
		40.1831	408.34	40.1831	407.55	40.1831	-245.763
		40.2331	406.22	40.2331	404.71	40.2331	-245.043
		40.2831	412.77	40.2831	402.38	40.2831	-236.163
		40.3331	413.68	40.3331	400.43	40.3331	-233.303
		40.3831	402.55	40.3831	398.75	40.3831	-242.753
		40.4331	398.76	40.4331	397.29	40.4331	-245.083
		40.4831	402.05	40.4831	396	40.4831	-240.503
		40.5331	395.46	40.5331	394.86	40.5331	-245.953
		40.5831	396.7	40.5831	393.83	40.5831	-243.683
		40.6331	388.46	40.6331	392.9	40.6331	-250.993
		40.6831	383.88	40.6831	392.07	40.6831	-254.743
		40.7331	395.6	40.7331	391.3	40.7331	-242.253
		40.7831	393.81	40.7831	390.6	40.7831	-243.343
		40.8331	397.36	40.8331	389.95	40.8331	-239.143
		40.8831	397.91	40.8831	389.36	40.8831	-238.003
		40.9331	394.14	40.9331	388.8	40.9331	-241.213
		40.9831	393	40.9831	388.28	40.9831	-241.833
		41.0331	384.83	41.0331	387.8	41.0331	-249.523
		41.0831	393.6	41.0831	387.35	41.0831	-240.303
		41.1331	397.88	41.1331	390.61	41.1331	-239.283
		41.1831	389.72	41.1831	390.28	41.1831	-247.113
		41.2331	388	41.2331	389.98	41.2331	-248.533
		41.2831	384.22	41.2831	389.71	41.2831	-252.043
		41.3331	391.11	41.3331	389.45	41.3331	-244.893
		41.3831	389.28	41.3831	389.21	41.3831	-246.483
		41.4331	389.02	41.4331	388.99	41.4331	-246.523
		41.4831	392.54	41.4831	388.78	41.4831	-242.793
		41.5331	396.42	41.5331	388.59	41.5331	-238.723
		41.5831	387.49	41.5831	388.42	41.5831	-247.483
		41.6331	396.63	41.6331	388.26	41.6331	-238.183
		41.6831	398.8	41.6831	388.11	41.6831	-235.863
		41.7331	392.75	41.7331	387.97	41.7331	-241.773
		41.7831	386.28	41.7831	387.85	41.7831	-248.123
		41.8331	385.59	41.8331	387.74	41.8331	-248.703
		41.8831	383.57	41.8831	387.64	41.8831	-250.623
		41.9331	388.47	41.9331	387.55	41.9331	-245.633
		41.9831	399.22	41.9831	387.48	41.9831	-234.813
		42.0331	394.43	42.0331	387.41	42.0331	-239.533
		42.0831	393.07	42.0831	387.36	42.0831	-240.843
		42.1331	388.16	42.1331	387.31	42.1331	-245.703
		42.1831	392.88	42.1831	387.28	42.1831	-240.953
		42.2331	397.05	42.2331	387.26	42.2331	-236.763
		42.2831	386.92	42.2831	387.24	42.2831	-246.873
		42.3331	386.85	42.3331	387.24	42.3331	-246.943
		42.3831	397.75	42.3831	387.26	42.3831	-236.063
		42.4331	391.54	42.4331	387.28	42.4331	-242.293
		42.4831	382.07	42.4831	387.31	42.4831	-251.793
		42.5331	393.31	42.5331	387.36	42.5331	-240.603
		42.5831	391.85	42.5831	387.42	42.5831	-242.123
		42.6331	392.05	42.6331	387.49	42.6331	-241.993
		42.6831	399.18	42.6831	387.58	42.6831	-234.953
		42.7331	390.77	42.7331	387.68	42.7331	-243.463
		42.7831	388.85	42.7831	387.79	42.7831	-245.493
		42.8331	391.78	42.8331	387.92	42.8331	-242.693
		42.8831	399.4	42.8831	388.07	42.8831	-235.223
		42.9331	397.17	42.9331	388.47	42.9331	-237.853
		42.9831	402.83	42.9831	388.65	42.9831	-232.373
		43.0331	405.45	43.0331	388.86	43.0331	-229.963
		43.0831	393.24	43.0831	389.08	43.0831	-242.393
		43.1331	393.36	43.1331	389.32	43.1331	-242.513
		43.1831	396.73	43.1831	389.59	43.1831	-239.413
		43.2331	388.49	43.2331	389.88	43.2331	-247.943
		43.2831	392.79	43.2831	390.2	43.2831	-243.963
		43.3331	399.24	43.3331	390.55	43.3331	-237.863
		43.3831	396.27	43.3831	390.92	43.3831	-241.203
		43.4331	396.53	43.4331	391.33	43.4331	-241.353
		43.4831	391.42	43.4831	391.77	43.4831	-246.903
		43.5331	398.95	43.5331	392.25	43.5331	-239.853
		43.5831	405.76	43.5831	392.77	43.5831	-233.563
		43.6331	411.24	43.6331	393.34	43.6331	-228.653
		43.6831	418.08	43.6831	393.95	43.6831	-222.423
		43.7331	414.91	43.7331	394.61	43.7331	-226.253
		43.7831	414.51	43.7831	395.33	43.7831	-227.373
		43.8331	419.42	43.8331	396.12	43.8331	-223.253
		43.8831	408.19	43.8831	396.97	43.8831	-235.333
		43.9331	398	43.9331	397.89	43.9331	-246.443
		43.9831	413.17	43.9831	398.8	43.9831	-232.183
		44.0331	407.64	44.0331	399.9	44.0331	-238.813
		44.0831	402.26	44.0831	401.1	44.0831	-245.393
		44.1331	406.95	44.1331	402.41	44.1331	-242.013
		44.1831	397.74	44.1831	403.85	44.1831	-252.663
		44.2331	392.69	44.2331	405.07	44.2331	-258.933
		44.2831	405.07	44.2831	406.81	44.2831	-248.293
		44.3331	405.55	44.3331	408.73	44.3331	-249.733
		44.3831	402.22	44.3831	410.84	44.3831	-255.173
		44.4331	401.15	44.4331	413.18	44.4331	-258.583
		44.4831	406.32	44.4831	415.78	44.4831	-256.013
		44.5331	412.78	44.5331	418.66	44.5331	-252.433
		44.5831	412.33	44.5831	421.89	44.5831	-256.113
		44.6331	403.63	44.6331	425.49	44.6331	-268.413
		44.6831	405.35	44.6831	429.55	44.6831	-270.753
		44.7331	423.64	44.7331	433.33	44.7331	-256.243
		44.7831	434.23	44.7831	438.53	44.7831	-250.853
		44.8331	425.17	44.8331	444.45	44.8331	-265.833
		44.8831	431.04	44.8831	451.22	44.8831	-266.733
		44.9331	449.73	44.9331	459.02	44.9331	-255.843
		44.9831	455.23	44.9831	468.07	44.9831	-259.393
		45.0331	471.61	45.0331	478.65	45.0331	-253.593
		45.0831	493.51	45.0831	491.17	45.0831	-244.213
		45.1331	502.08	45.1331	506.23	45.1331	-250.703
		45.1831	536.94	45.1831	524.76	45.1831	-234.373
		45.2331	564.77	45.2331	548.22	45.2331	-230.003
		45.2831	607.23	45.2831	578.91	45.2831	-218.233
		45.3331	671.65	45.3331	620.31	45.3331	-195.213
		45.3831	738.27	45.3831	677.44	45.3831	-185.723
		45.4331	816.75	45.4331	757	45.4331	-186.803
		45.4831	932.75	45.4831	867.06	45.4831	-180.863
		45.5331	1071.18	45.5331	1016.17	45.5331	-191.543
		45.5831	1263.69	45.5831	1211.65	45.5831	-194.513
		45.6331	1499.8	45.6331	1457.15	45.6331	-203.903
		45.6831	1756.58	45.6831	1749.24	45.6831	-239.213
		45.7331	2023.77	45.7331	2072.17	45.7331	-294.953
		45.7831	2282.03	45.7831	2390.5	45.7831	-355.023
		45.8331	2489.11	45.8331	2643.72	45.8331	-401.163
		45.8831	2586.9	45.8831	2759.43	45.8831	-419.083
		45.9331	2586.45	45.9331	2695.87	45.9331	-355.974
		45.9831	2457.06	45.9831	2476.66	45.9831	-266.153
		46.0331	2221.76	46.0331	2170.34	46.0331	-195.133
		46.0831	1899.73	46.0831	1843.79	46.0831	-190.613
		46.1331	1607.58	46.1331	1539.88	46.1331	-178.853
		46.1831	1335.81	46.1831	1279.37	46.1831	-190.113
		46.2331	1090.16	46.2331	1068.81	46.2331	-225.203
		46.2831	911.22	46.2831	906.23	46.2831	-241.563
		46.3331	792.61	46.3331	785.14	46.3331	-239.083
		46.3831	694.92	46.3831	697.14	46.3831	-248.773
		46.4331	624.64	46.4331	633.87	46.4331	-255.783
		46.4831	583.98	46.4831	588.18	46.4831	-250.753
		46.5331	544.67	46.5331	554.55	46.5331	-256.433
		46.5831	519.01	46.5831	529.05	46.5831	-256.593
		46.6331	488.48	46.6331	509.06	46.6331	-267.133
		46.6831	460.13	46.6831	492.92	46.6831	-279.343
		46.7331	451.37	46.7331	479.55	46.7331	-274.733
		46.7831	442.67	46.7831	468.29	46.7831	-272.173
		46.8331	432.61	46.8331	458.67	46.8331	-272.613
		46.8831	419.8	46.8831	450.37	46.8831	-277.123
		46.9331	409.73	46.9331	443.16	46.9331	-279.983
		46.9831	409.61	46.9831	436.85	46.9831	-273.793
		47.0331	413.87	47.0331	431.3	47.0331	-263.983
		47.0831	404.15	47.0831	426.4	47.0831	-268.803
		47.1331	408.45	47.1331	422.04	47.1331	-260.143
		47.1831	404.23	47.1831	418.15	47.1831	-260.473
		47.2331	389.32	47.2331	414.67	47.2331	-271.903
		47.2831	397.65	47.2831	411.54	47.2831	-260.443
		47.3331	384.12	47.3331	408.71	47.3331	-271.143
		47.3831	386.99	47.3831	406.15	47.3831	-265.713
		47.4331	384.94	47.4331	403.83	47.4331	-265.443
		47.4831	387.25	47.4831	401.72	47.4831	-261.023
		47.5331	392.41	47.5331	399.79	47.5331	-253.933
		47.5831	383.16	47.5831	398.02	47.5831	-261.413
		47.6331	375.67	47.6331	396.41	47.6331	-267.293
		47.6831	381.45	47.6831	394.92	47.6831	-260.023
		47.7331	382.31	47.7331	393.55	47.7331	-257.793
		47.7831	383.69	47.7831	392.3	47.7831	-255.163
		47.8331	381.36	47.8331	391.14	47.8331	-256.333
		47.8831	382.52	47.8831	390.06	47.8831	-254.093
		47.9331	370.27	47.9331	389.07	47.9331	-265.353
		47.9831	366.35	47.9831	388.16	47.9831	-268.363
		48.0331	376.51	48.0331	387.31	48.0331	-257.353
		48.0831	372.12	48.0831	386.53	48.0831	-260.963
		48.1331	371.21	48.1331	385.81	48.1331	-261.153
		48.1831	380.33	48.1831	385.15	48.1831	-251.373
		48.2331	377.48	48.2331	384.54	48.2331	-253.613
		48.2831	377.42	48.2831	383.98	48.2831	-253.113
		48.3331	381.06	48.3331	383.47	48.3331	-248.963
		48.3831	375.17	48.3831	383	48.3831	-254.383
		48.4331	370.03	48.4331	382.59	48.4331	-259.113
		48.4831	369.3	48.4831	382.21	48.4831	-259.463
		48.5331	374.08	48.5331	381.88	48.5331	-254.353
		48.5831	371	48.5831	381.6	48.5831	-257.153
		48.6331	371.8	48.6331	381.36	48.6331	-256.113
		48.6831	375.26	48.6831	381.17	48.6831	-252.463
		48.7331	370.63	48.7331	381.02	48.7331	-256.943
		48.7831	374.46	48.7831	380.92	48.7831	-253.013
		48.8331	377.93	48.8331	380.88	48.8331	-249.503
		48.8831	382.93	48.8831	380.89	48.8831	-244.513
		48.9331	375.81	48.9331	380.96	48.9331	-251.703
		48.9831	361.92	48.9831	381.1	48.9831	-265.733
		49.0331	369.81	49.0331	381.31	49.0331	-258.053
		49.0831	371.18	49.0831	381.6	49.0831	-256.973
		49.1331	372.62	49.1331	381.99	49.1331	-255.923
		49.1831	379.62	49.1831	382.49	49.1831	-249.423
		49.2331	372.59	49.2331	383.12	49.2331	-257.083
		49.2831	377.96	49.2831	383.9	49.2831	-252.493
		49.3331	378.39	49.3331	384.87	49.3331	-253.033
		49.3831	379.58	49.3831	386.06	49.3831	-253.033
		49.4331	382.47	49.4331	387.53	49.4331	-251.613
		49.4831	384.11	49.4831	389.34	49.4831	-251.783
		49.5331	388.45	49.5331	391.55	49.5331	-249.653
		49.5831	383.24	49.5831	394.25	49.5831	-257.563
		49.6331	388.86	49.6331	397.54	49.6331	-255.233
		49.6831	391.28	49.6831	401.51	49.6831	-256.783
		49.7331	397.99	49.7331	406.26	49.7331	-254.823
		49.7831	412.17	49.7831	411.9	49.7831	-246.283
		49.8331	408.35	49.8331	418.5	49.8331	-256.703
		49.8831	426.24	49.8831	426.11	49.8831	-246.423
		49.9331	443.24	49.9331	434.69	49.9331	-238.003
		49.9831	453.39	49.9831	444.08	49.9831	-237.243
		50.0331	463.48	50.0331	453.92	50.0331	-236.993
		50.0831	468.74	50.0831	463.54	50.0831	-241.353
		50.1331	480.27	50.1331	471.99	50.1331	-238.273
		50.1831	489.65	50.1831	478.1	50.1831	-235.003
		50.2331	492.03	50.2331	480.83	50.2331	-235.353
		50.2831	488.21	50.2831	479.6	50.2831	-237.943
		50.3331	475.64	50.3331	474.63	50.3331	-245.543
		50.3831	473.38	50.3831	466.78	50.3831	-239.953
		50.4331	460.96	50.4331	457.2	50.4331	-242.793
		50.4831	453.03	50.4831	446.97	50.4831	-240.493
		50.5331	439.16	50.5331	436.91	50.5331	-244.303
		50.5831	426.26	50.5831	427.51	50.5831	-247.803
		50.6331	426.03	50.6331	419.02	50.6331	-239.543
		50.6831	416.47	50.6831	407.89	50.6831	-237.973
		50.7331	398.64	50.7331	401.47	50.7331	-249.383
		50.7831	390.66	50.7831	395.96	50.7831	-251.853
		50.8331	387.42	50.8331	391.28	50.8331	-250.413
		50.8831	389.51	50.8831	387.32	50.8831	-244.363
		50.9331	380.85	50.9331	384	50.9331	-249.703
		50.9831	378.01	50.9831	381.19	50.9831	-249.733
		51.0331	377.14	51.0331	378.83	51.0331	-248.243
		51.0831	371.12	51.0831	376.83	51.0831	-252.263
		51.1331	371.74	51.1331	375.13	51.1331	-249.943
		51.1831	373.17	51.1831	373.66	51.1831	-247.043
		51.2331	379.17	51.2331	372.39	51.2331	-239.773
		51.2831	365.23	51.2831	371.28	51.2831	-252.603
		51.3331	368.75	51.3331	370.3	51.3331	-248.103
		51.3831	376.42	51.3831	369.43	51.3831	-239.563
		51.4331	372.24	51.4331	368.64	51.4331	-242.953
		51.4831	364.27	51.4831	367.94	51.4831	-250.223
		51.5331	369.31	51.5331	367.3	51.5331	-244.543
		51.5831	362.59	51.5831	366.71	51.5831	-250.673
		51.6331	365.92	51.6331	366.17	51.6331	-246.803
		51.6831	369.24	51.6831	365.68	51.6831	-242.993
		51.7331	358.23	51.7331	365.22	51.7331	-253.543
		51.7831	365.89	51.7831	364.79	51.7831	-245.453
		51.8331	373.08	51.8331	364.39	51.8331	-237.863
		51.8831	366.46	51.8831	364.02	51.8831	-244.113
		51.9331	352.02	51.9331	363.67	51.9331	-258.203
		51.9831	355.95	51.9831	363.34	51.9831	-253.943
		52.0331	356.97	52.0331	363.03	52.0331	-252.613
		52.0831	370.66	52.0831	362.74	52.0831	-238.633
		52.1331	360.2	52.1331	362.46	52.1331	-248.813
		52.1831	358	52.1831	362.19	52.1831	-250.743
		52.2331	358.09	52.2331	361.94	52.2331	-250.403
		52.2831	358.13	52.2831	361.7	52.2831	-250.123
		52.3331	360.88	52.3331	361.47	52.3331	-247.143
		52.3831	362.68	52.3831	361.24	52.3831	-245.113
		52.4331	349.98	52.4331	361.03	52.4331	-257.603
		52.4831	356.1	52.4831	360.82	52.4831	-251.273
		52.5331	362.09	52.5331	360.62	52.5331	-245.083
		52.5831	362.63	52.5831	360.43	52.5831	-244.353
		52.6331	364.42	52.6331	360.24	52.6331	-242.373
		52.6831	361.12	52.6831	360.06	52.6831	-245.493
		52.7331	354.34	52.7331	359.88	52.7331	-252.093
		52.7831	360.21	52.7831	359.71	52.7831	-246.053
		52.8331	355.87	52.8331	359.56	52.8331	-250.243
		52.8831	359.3	52.8831	359.4	52.8831	-246.653
		52.9331	351.15	52.9331	359.24	52.9331	-254.643
		52.9831	352.25	52.9831	359.08	52.9831	-253.383
		53.0331	363.13	53.0331	359.81	53.0331	-243.233
		53.0831	353.73	53.0831	359.67	53.0831	-252.493
		53.1331	353.77	53.1331	359.54	53.1331	-252.323
		53.1831	350.61	53.1831	359.41	53.1831	-255.353
		53.2331	350.08	53.2331	359.28	53.2331	-255.753
		53.2831	353.36	53.2831	359.15	53.2831	-252.343
		53.3331	352.47	53.3331	359.02	53.3331	-253.103
		53.3831	361.67	53.3831	358.9	53.3831	-243.783
		53.4331	354.98	53.4331	358.78	53.4331	-250.353
		53.4831	350.68	53.4831	358.66	53.4831	-254.533
		53.5331	359.8	53.5331	358.54	53.5331	-245.293
		53.5831	357.44	53.5831	358.43	53.5831	-247.543
		53.6331	353.99	53.6331	358.32	53.6331	-250.883
		53.6831	349.64	53.6831	358.21	53.6831	-255.123
		53.7331	353.45	53.7331	358.1	53.7331	-251.203
		53.7831	358.49	53.7831	357.99	53.7831	-246.053
		53.8331	363.77	53.8331	357.88	53.8331	-240.663
		53.8831	355.58	53.8831	357.78	53.8831	-248.753
		53.9331	345.7	53.9331	357.67	53.9331	-258.523
		53.9831	343.05	53.9831	357.57	53.9831	-261.073
		54.0331	346.56	54.0331	357.47	54.0331	-257.463
		54.0831	348.34	54.0831	357.37	54.0831	-255.583
		54.1331	351.24	54.1331	357.27	54.1331	-252.583
		54.1831	355.56	54.1831	357.18	54.1831	-248.173
		54.2331	356.39	54.2331	357.1	54.2331	-247.263
		54.2831	348.27	54.2831	357.04	54.2831	-255.323
		54.3331	338.84	54.3331	356.98	54.3331	-264.693
		54.3831	345.98	54.3831	356.92	54.3831	-257.493
		54.4331	348	54.4331	356.87	54.4331	-255.423
		54.4831	344.41	54.4831	356.81	54.4831	-258.953
		54.5331	352.87	54.5331	356.76	54.5331	-250.443
		54.5831	347.27	54.5831	356.71	54.5831	-255.993
		54.6331	347.15	54.6331	356.65	54.6331	-256.053
		54.6831	351.83	54.6831	356.6	54.6831	-251.323
		54.7331	355.7	54.7331	356.55	54.7331	-247.403
		54.7831	333.71	54.7831	356.5	54.7831	-269.343
		54.8331	338.36	54.8331	356.46	54.8331	-264.653
		54.8831	353.1	54.8831	356.41	54.8831	-249.863
		54.9331	355.32	54.9331	356.36	54.9331	-247.593
		54.9831	356	54.9831	356.32	54.9831	-246.873
		55.0331	357.98	55.0331	356.28	55.0331	-244.853
		55.0831	359.7	55.0831	356.24	55.0831	-243.093
		55.1331	359.78	55.1331	356.19	55.1331	-242.963
		55.1831	355.1	55.1831	356.15	55.1831	-247.603
		55.2331	363.66	55.2331	356.12	55.2331	-239.013
		55.2831	360.92	55.2831	356.08	55.2831	-241.713
		55.3331	352.55	55.3331	356.04	55.3331	-250.043
		55.3831	353.01	55.3831	356.01	55.3831	-249.553
		55.4331	356.42	55.4331	355.97	55.4331	-246.103
		55.4831	355.91	55.4831	355.94	55.4831	-246.583
		55.5331	351.07	55.5331	355.91	55.5331	-251.393
		55.5831	356.06	55.5831	355.88	55.5831	-246.373
		55.6331	351.43	55.6331	355.85	55.6331	-250.973
		55.6831	351.92	55.6831	355.82	55.6831	-250.453
		55.7331	354.11	55.7331	355.8	55.7331	-248.243
		55.7831	344.93	55.7831	355.77	55.7831	-257.393
		55.8331	345.68	55.8331	355.75	55.8331	-256.623
		55.8831	352.11	55.8831	355.73	55.8831	-250.173
		55.9331	355.48	55.9331	355.71	55.9331	-246.783
		55.9831	347.24	55.9831	355.69	55.9831	-255.003
		56.0331	354.72	56.0331	355.68	56.0331	-247.513
		56.0831	361.21	56.0831	355.66	56.0831	-241.003
		56.1331	359.19	56.1331	355.65	56.1331	-243.013
		56.1831	358.17	56.1831	355.64	56.1831	-244.023
		56.2331	357.44	56.2331	355.63	56.2331	-244.743
		56.2831	349.91	56.2831	355.62	56.2831	-252.263
		56.3331	358.05	56.3331	355.62	56.3331	-244.123
		56.3831	351.93	56.3831	355.62	56.3831	-250.243
		56.4331	356.3	56.4331	355.62	56.4331	-245.873
		56.4831	348.47	56.4831	355.62	56.4831	-253.703
		56.5331	344.73	56.5331	355.63	56.5331	-257.453
		56.5831	348.85	56.5831	355.63	56.5831	-253.333
		56.6331	355.4	56.6331	355.64	56.6331	-246.793
		56.6831	353.06	56.6831	355.66	56.6831	-249.153
		56.7331	350.53	56.7331	355.67	56.7331	-251.693
		56.7831	358.97	56.7831	355.69	56.7831	-243.273
		56.8331	369.08	56.8331	355.72	56.8331	-233.193
		56.8831	361	56.8831	355.74	56.8831	-241.293
		56.9331	362.76	56.9331	355.77	56.9331	-239.563
		56.9831	360.23	56.9831	355.81	56.9831	-242.133
		57.0331	351.06	57.0331	355.85	57.0331	-251.343
		57.0831	359.86	57.0831	355.89	57.0831	-242.583
		57.1331	358.61	57.1331	355.93	57.1331	-243.873
		57.1831	362.59	57.1831	355.99	57.1831	-239.953
		57.2331	350.38	57.2331	356.04	57.2331	-252.213
		57.2831	351.41	57.2831	356.1	57.2831	-251.243
		57.3331	357.98	57.3331	356.17	57.3331	-244.743
		57.3831	356.56	57.3831	356.24	57.3831	-246.233
		57.4331	354.64	57.4331	356.32	57.4331	-248.233
		57.4831	353.02	57.4831	356.41	57.4831	-249.943
		57.5331	355.79	57.5331	356.5	57.5331	-247.263
		57.5831	348.91	57.5831	356.37	57.5831	-254.013
		57.6331	350.85	57.6331	356.48	57.6331	-252.183
		57.6831	359.58	57.6831	356.6	57.6831	-243.573
		57.7331	362.86	57.7331	356.73	57.7331	-240.423
		57.7831	364.7	57.7831	356.86	57.7831	-238.713
		57.8331	354.99	57.8331	357.01	57.8331	-248.573
		57.8831	355.24	57.8831	357.17	57.8831	-248.483
		57.9331	360.78	57.9331	357.34	57.9331	-243.113
		57.9831	354.34	57.9831	357.52	57.9831	-249.733
		58.0331	362.28	58.0331	357.72	58.0331	-241.993
		58.0831	362.01	58.0831	357.93	58.0831	-242.473
		58.1331	363.71	58.1331	358.16	58.1331	-241.003
		58.1831	354.81	58.1831	358.4	58.1831	-250.143
		58.2331	355.3	58.2331	358.66	58.2331	-249.913
		58.2831	363.98	58.2831	358.94	58.2831	-241.513
		58.3331	367.17	58.3331	359.24	58.3331	-238.623
		58.3831	374.23	58.3831	359.56	58.3831	-231.883
		58.4331	360.04	58.4331	359.9	58.4331	-246.413
		58.4831	366.02	58.4831	360.28	58.4831	-240.813
		58.5331	365.79	58.5331	360.68	58.5331	-241.443
		58.5831	371.05	58.5831	361.11	58.5831	-236.613
		58.6331	372.27	58.6331	361.57	58.6331	-235.853
		58.6831	372.9	58.6831	362.08	58.6831	-235.733
		58.7331	373.11	58.7331	362.62	58.7331	-236.063
		58.7831	375.46	58.7831	363.21	58.7831	-234.303
		58.8331	371.86	58.8331	363.85	58.8331	-238.543
		58.8831	366.65	58.8831	364.54	58.8831	-244.443
		58.9331	367.17	58.9331	365.29	58.9331	-244.673
		58.9831	370.92	58.9831	366.11	58.9831	-241.743
		59.0331	371.06	59.0331	367	59.0331	-242.493
		59.0831	372.1	59.0831	367.97	59.0831	-242.423
		59.1331	367.39	59.1331	369.04	59.1331	-248.203
		59.1831	369.72	59.1831	370.2	59.1831	-247.033
		59.2331	368.22	59.2331	371.48	59.2331	-249.813
		59.2831	364.91	59.2831	372.89	59.2831	-254.533
		59.3331	369.13	59.3331	374.45	59.3331	-251.873
		59.3831	378.2	59.3831	376.17	59.3831	-244.523
		59.4331	386.46	59.4331	378.09	59.4331	-238.183
		59.4831	380.55	59.4831	380.22	59.4831	-246.223
		59.5331	375.08	59.5331	382.61	59.5331	-254.083
		59.5831	388.13	59.5831	385.3	59.5831	-243.723
		59.6331	394.06	59.6331	388.33	59.6331	-240.823
		59.6831	395.89	59.6831	391.79	59.6831	-242.453
		59.7331	402.73	59.7331	395.75	59.7331	-239.573
		59.7831	403.4	59.7831	400.3	59.7831	-243.453
		59.8331	403.37	59.8331	405.58	59.8331	-248.763
		59.8831	413.59	59.8831	411.73	59.8831	-244.693
		59.9331	417.97	59.9331	418.94	59.9331	-247.523
		59.9831	423.72	59.9831	427.41	59.9831	-250.243
		60.0331	439.86	60.0331	437.37	60.0331	-244.063
		60.0831	452.49	60.0831	449.12	60.0831	-243.183
		60.1331	479.68	60.1331	462.94	60.1331	-229.813
		60.1831	492.21	60.1831	479.14	60.1831	-233.483
		60.2331	500.53	60.2331	498.04	60.2331	-244.063
		60.2831	535.27	60.2831	519.9	60.2831	-231.183
		60.3331	558.94	60.3331	544.91	60.3331	-232.523
		60.3831	596.44	60.3831	573.09	60.3831	-223.203
		60.4331	627.92	60.4331	604.15	60.4331	-222.783
		60.4831	663.99	60.4831	637.31	60.4831	-219.873
		60.5331	695.33	60.5331	671.1	60.5331	-222.323
		60.5831	751.31	60.5831	703.18	60.5831	-198.423
		60.6331	785.31	60.6331	730.39	60.6331	-191.633
		60.6831	791.69	60.6831	749.2	60.6831	-204.063
		60.7331	794.38	60.7331	756.63	60.7331	-208.803
		60.7831	790.02	60.7831	751.34	60.7831	-207.873
		60.8331	764.16	60.8331	734.21	60.8331	-216.603
		60.8831	734.68	60.8831	707.95	60.8831	-219.823
		60.9331	696.72	60.9331	676.11	60.9331	-225.943
		60.9831	643.45	60.9831	642.07	60.9831	-245.173
		61.0331	593.06	61.0331	608.37	61.0331	-261.863
		61.0831	568.98	61.0831	576.66	61.0831	-254.233
		61.1331	550.51	61.1331	547.81	61.1331	-243.853
		61.1831	526.25	61.1831	522.15	61.1831	-242.453
		61.2331	497.43	61.2331	499.7	61.2331	-248.823
		61.2831	480.96	61.2831	480.26	61.2831	-245.853
		61.3331	465.41	61.3331	463.57	61.3331	-244.713
		61.3831	448.95	61.3831	449.31	61.3831	-246.913
		61.4331	445.67	61.4331	437.18	61.4331	-238.063
		61.4831	436.9	61.4831	426.86	61.4831	-236.513
		61.5331	425.73	61.5331	418.08	61.5331	-238.903
		61.5831	421.7	61.5831	412.52	61.5831	-237.373
		61.6331	414.49	61.6331	406.16	61.6331	-238.223
		61.6831	403.87	61.6831	400.69	61.6831	-243.373
		61.7331	395.33	61.7331	395.97	61.7331	-247.193
		61.7831	393.96	61.7831	391.86	61.7831	-244.453
		61.8331	390.87	61.8331	388.27	61.8331	-243.953
		61.8831	389.4	61.8831	387.22	61.8831	-244.373
		61.9331	391.09	61.9331	384.45	61.9331	-239.913
		61.9831	379.65	61.9831	382	61.9831	-248.903
		62.0331	383.06	62.0331	379.8	62.0331	-243.293
		62.0831	385.75	62.0831	377.83	62.0831	-238.633
		62.1331	388.83	62.1331	376.07	62.1331	-233.793
		62.1831	388.33	62.1831	374.47	62.1831	-232.693
		62.2331	378.52	62.2331	373.02	62.2331	-241.053
		62.2831	374.55	62.2831	372.63	62.2831	-244.633
		62.3331	379.71	62.3331	371.45	62.3331	-238.293
		62.3831	378.55	62.3831	370.38	62.3831	-238.383
		62.4331	369.92	62.4331	369.4	62.4331	-246.033
		62.4831	377.64	62.4831	368.52	62.4831	-237.433
		62.5331	377.76	62.5331	367.71	62.5331	-236.503
		62.5831	373.79	62.5831	366.97	62.5831	-239.733
		62.6331	378.36	62.6331	366.3	62.6331	-234.493
		62.6831	377.73	62.6831	365.69	62.6831	-234.513
		62.7331	371.06	62.7331	365.13	62.7331	-240.623
		62.7831	372.31	62.7831	364.62	62.7831	-238.863
		62.8331	364.59	62.8331	364.16	62.8331	-246.123
		62.8831	369.05	62.8831	363.75	62.8831	-241.253
		62.9331	367.84	62.9331	363.37	62.9331	-242.083
		62.9831	373.04	62.9831	363.04	62.9831	-236.553
		63.0331	368.51	63.0331	362.74	63.0331	-240.783
		63.0831	369.99	63.0831	362.47	63.0831	-239.033
		63.1331	368.9	63.1331	362.24	63.1331	-239.893
		63.1831	362.5	63.1831	362.03	63.1831	-246.083
		63.2331	367.34	63.2331	361.86	63.2331	-241.073
		63.2831	373.39	63.2831	361.71	63.2831	-234.873
		63.3331	363.79	63.3331	361.59	63.3331	-244.353
		63.3831	375.07	63.3831	361.5	63.3831	-232.983
		63.4331	378.21	63.4331	361.44	63.4331	-229.783
		63.4831	377.75	63.4831	361.4	63.4831	-230.203
		63.5331	380.98	63.5331	361.39	63.5331	-226.963
		63.5831	371.91	63.5831	361.4	63.5831	-236.043
		63.6331	376.02	63.6331	361.43	63.6331	-231.963
		63.6831	376.54	63.6831	361.5	63.6831	-231.513
		63.7331	378.51	63.7331	361.58	63.7331	-229.623
		63.7831	371.99	63.7831	361.7	63.7831	-236.263
		63.8331	376.67	63.8331	361.83	63.8331	-231.713
		63.8831	379.93	63.8831	362	63.8831	-228.623
		63.9331	368.04	63.9331	362.19	63.9331	-240.703
		63.9831	365.71	63.9831	362.41	63.9831	-243.253
		64.0331	371.21	64.0331	362.66	64.0331	-238.003
		64.0832	364.39	64.0832	362.95	64.0832	-245.113
		64.1331	362.91	64.1331	363.26	64.1331	-246.903
		64.1831	361.14	64.1831	363.6	64.1831	-249.013
		64.2331	374.67	64.2331	363.99	64.2331	-235.873
		64.2831	372.34	64.2831	364.4	64.2831	-238.613
		64.3332	366.97	64.3332	364.86	64.3332	-244.443
		64.3831	365.98	64.3831	365.36	64.3831	-245.933
		64.4331	371.01	64.4331	365.9	64.4331	-241.443
		64.4831	358.86	64.4831	366.49	64.4831	-254.183
		64.5331	364.24	64.5331	367.13	64.5331	-249.443
		64.5832	372.89	64.5832	367.83	64.5832	-241.493
		64.6331	377.53	64.6331	368.58	64.6331	-237.603
		64.6831	370.6	64.6831	369.4	64.6831	-245.353
		64.7331	370.57	64.7331	370.29	64.7331	-246.273
		64.7831	374.73	64.7831	371.25	64.7831	-243.073
		64.8332	381.36	64.8332	372.29	64.8332	-237.483
		64.8831	375.07	64.8831	373.42	64.8831	-244.903
		64.9331	377.64	64.9331	374.65	64.9331	-243.563
		64.9831	379.28	64.9831	375.98	64.9831	-243.253
		65.0331	376.27	65.0331	377.44	65.0331	-247.723
		65.0832	373.31	65.0832	379.02	65.0832	-252.263
		65.1331	377.36	65.1331	380.75	65.1331	-249.943
		65.1831	379.18	65.1831	382.65	65.1831	-250.023
		65.2331	380.27	65.2331	384.72	65.2331	-251.003
		65.2831	383.54	65.2831	386.99	65.2831	-250.003
		65.3332	377.93	65.3332	389.5	65.3332	-258.123
		65.3831	385.26	65.3831	392.26	65.3831	-253.553
		65.4331	378.99	65.4331	395.31	65.4331	-262.873
		65.4831	377.67	65.4831	398.69	65.4831	-267.573
		65.5331	391.04	65.5331	402.45	65.5331	-257.963
		65.5832	400.4	65.5832	406.65	65.5832	-252.803
		65.6331	395.93	65.6331	411.35	65.6331	-261.973
		65.6831	392.35	65.6831	416.64	65.6831	-270.843
		65.7331	402.51	65.7331	422.61	65.7331	-266.653
		65.7831	419.99	65.7831	429.39	65.7831	-255.953
		65.8332	424.51	65.8332	437.14	65.8332	-259.183
		65.8831	434.87	65.8831	446.04	65.8831	-257.723
		65.9331	435	65.9331	456.37	65.9331	-267.923
		65.9831	448.43	65.9831	468.5	65.9831	-266.623
		66.0331	468.51	66.0331	482.92	66.0331	-260.963
		66.0832	472.65	66.0832	500.37	66.0832	-274.273
		66.1331	508.07	66.1331	521.87	66.1331	-260.353
		66.1831	540.16	66.1831	548.82	66.1831	-255.213
		66.2331	574.29	66.2331	583.12	66.2331	-255.383
		66.2831	621.33	66.2831	627.16	66.2831	-252.383
		66.3332	692.33	66.3332	683.84	66.3332	-238.063
		66.3831	777.1	66.3831	756.39	66.3831	-225.843
		66.4331	870.83	66.4331	848.14	66.4331	-223.863
		66.4831	998.22	66.4831	961.95	66.4831	-210.283
		66.5331	1150.2	66.5331	1099.42	66.5331	-195.773
		66.5832	1304.53	66.5832	1258.99	66.5832	-201.013
		66.6331	1464.61	66.6331	1433.22	66.6331	-215.163
		66.6831	1637.26	66.6831	1605.92	66.6831	-215.213
		66.7331	1770.82	66.7331	1753.59	66.7331	-229.323
		66.7831	1898.62	66.7831	1856.67	66.7831	-204.603
		66.8332	2006.03	66.8332	1913.54	66.8332	-154.063
		66.8831	2051.87	66.8831	1940.43	66.8831	-135.113
		66.9331	2071.65	66.9331	1954.46	66.9331	-129.363
		66.9831	2072.46	66.9831	1957.35	66.9831	-131.443
		67.0331	2048.37	67.0331	1932.67	67.0331	-130.853
		67.0832	1967.94	67.0832	1858.78	67.0832	-137.393
		67.1331	1813.42	67.1331	1728.98	67.1331	-162.113
		67.1831	1640.39	67.1831	1559.19	67.1831	-165.353
		67.2331	1459.46	67.2331	1376.02	67.2331	-163.113
		67.2831	1268.6	67.2831	1201.32	67.2831	-179.273
		67.3332	1085.25	67.3332	1047.04	67.3332	-208.343
		67.3831	934.29	67.3831	917.26	67.3831	-229.523
		67.4331	810.37	67.4331	811.53	67.4331	-247.713
		67.4831	727.42	67.4831	727.39	67.4831	-246.523
		67.5331	648.04	67.5331	661.45	67.5331	-259.963
		67.5832	581.66	67.5832	610.27	67.5832	-275.163
		67.6331	542.78	67.6331	570.6	67.6331	-274.373
		67.6831	521.85	67.6831	539.67	67.6831	-264.373
		67.7331	493.93	67.7331	515.28	67.7331	-267.903
		67.7831	462.4	67.7831	495.7	67.7831	-279.853
		67.8332	447.98	67.8332	479.72	67.8332	-278.293
		67.8831	441.27	67.8831	466.45	67.8831	-271.733
		67.9331	432.42	67.9331	455.26	67.9331	-269.393
		67.9831	429.58	67.9831	445.72	67.9831	-262.693
		68.0331	411.61	68.0331	437.5	68.0331	-272.443
		68.0832	408.17	68.0832	430.39	68.0832	-268.773
		68.1331	404.26	68.1331	424.2	68.1331	-266.493
		68.1831	399.53	68.1831	418.79	68.1831	-265.813
		68.2331	395.27	68.2331	414.06	68.2331	-265.343
		68.2831	392.34	68.2831	409.9	68.2831	-264.113
		68.3332	389.47	68.3332	406.23	68.3332	-263.313
		68.3831	393.45	68.3831	403.03	68.3831	-256.133
		68.4331	392.61	68.4331	400.22	68.4331	-254.163
		68.4831	392.61	68.4831	397.78	68.4831	-251.723
		68.5331	396.05	68.5331	394.78	68.5331	-245.283
		68.5832	378.43	68.5832	392.96	68.5832	-261.083
		68.6331	382.77	68.6331	391.41	68.6331	-255.193
		68.6831	385.49	68.6831	390.11	68.6831	-251.173
		68.7331	381.36	68.7331	389.05	68.7331	-254.243
		68.7831	372	68.7831	388.21	68.7831	-262.763
		68.8332	375.54	68.8332	387.59	68.8332	-258.603
		68.8831	384.41	68.8831	387.18	68.8831	-249.323
		68.9331	387.48	68.9331	386.99	68.9331	-246.063
		68.9831	384	68.9831	387.01	68.9831	-249.563
		69.0331	377.5	69.0331	387.25	69.0331	-256.303
		69.0832	381.69	69.0832	387.71	69.0832	-252.573
		69.1331	389.76	69.1331	388.41	69.1331	-245.203
		69.1831	386.05	69.1831	389.36	69.1831	-249.863
		69.2331	388.4	69.2331	390.58	69.2331	-248.733
		69.2831	381.21	69.2831	392.1	69.2831	-257.443
		69.3332	380.02	69.3332	393.95	69.3332	-260.483
		69.3831	392.2	69.3831	396.17	69.3831	-250.523
		69.4331	406.43	69.4331	398.81	69.4331	-238.933
		69.4831	397.06	69.4831	401.94	69.4831	-251.433
		69.5331	404.28	69.5331	405.64	69.5331	-247.913
		69.5832	406.42	69.5832	409.99	69.5832	-250.123
		69.6331	411.32	69.6331	415.11	69.6331	-250.343
		69.6831	415.56	69.6831	421.14	69.6831	-252.133
		69.7331	424.71	69.7331	428.23	69.7331	-250.073
		69.7831	441.83	69.7831	436.58	69.7831	-241.303
		69.8332	448.75	69.8332	446.38	69.8332	-244.183
		69.8831	456.89	69.8831	457.87	69.8831	-247.533
		69.9331	466.09	69.9331	471.3	69.9331	-251.763
		69.9831	480.57	69.9831	486.93	69.9831	-252.913
		70.0331	492.99	70.0331	505.03	70.0331	-258.593
		70.0832	508.83	70.0832	525.81	70.0832	-263.533
		70.1331	535.84	70.1331	549.42	70.1331	-260.133
		70.1831	571.1	70.1831	575.86	70.1831	-251.313
		70.2331	616.34	70.2331	604.85	70.2331	-235.063
		70.2831	641.85	70.2831	635.67	70.2831	-240.373
		70.3332	681.3	70.3332	667.02	70.3332	-232.273
		70.3831	723.69	70.3831	696.84	70.3831	-219.703
		70.4331	741.65	70.4331	722.4	70.4331	-227.303
		70.4831	763.36	70.4831	740.65	70.4831	-223.843
		70.5331	782.31	70.5331	748.98	70.5331	-213.223
		70.5832	785.81	70.5832	746.03	70.5832	-206.773
		70.6331	775.68	70.6331	732.24	70.6331	-203.113
		70.6831	753.72	70.6831	709.63	70.6831	-202.463
		70.7331	707.46	70.7331	681.13	70.7331	-220.223
		70.7831	676.9	70.7831	649.94	70.7831	-219.593
		70.8332	651.3	70.8332	618.03	70.8332	-213.283
		70.8831	603.61	70.8831	587.35	70.8831	-230.293
		70.9331	576.55	70.9331	558.89	70.9331	-228.893
		70.9831	539.13	70.9831	533.14	70.9831	-240.563
		71.0331	519.67	71.0331	510.23	71.0331	-237.113
		71.0832	498.5	71.0832	490.09	71.0832	-238.143
		71.1331	476.79	71.1331	472.53	71.1331	-242.293
		71.1831	452.36	71.1831	457.29	71.1831	-251.483
		71.2331	448.6	71.2331	444.13	71.2331	-242.083
		71.2831	439.93	71.2831	432.76	71.2831	-239.383
		71.3332	421	71.3332	422.95	71.3332	-248.503
		71.3831	408.1	71.3831	414.49	71.3831	-252.943
		71.4331	406.79	71.4331	407.15	71.4331	-246.913
		71.4831	408.71	71.4831	400.79	71.4831	-238.633
		71.5331	406.39	71.5331	395.23	71.5331	-235.393
		71.5832	394.64	71.5832	390.36	71.5832	-242.273
		71.6331	395.37	71.6331	386.07	71.6331	-237.253
		71.6831	386.83	71.6831	382.27	71.6831	-241.993
		71.7331	385.13	71.7331	378.88	71.7331	-240.303
		71.7831	373.7	71.7831	375.85	71.7831	-248.703
		71.8332	377.81	71.8332	373.12	71.8332	-241.863
		71.8831	372.86	71.8831	370.65	71.8831	-244.343
		71.9331	370.36	71.9331	368.41	71.9331	-244.603
		71.9831	376.23	71.9831	364.48	71.9831	-234.803
		72.0331	372.66	72.0331	362.65	72.0331	-236.543
		72.0832	366.18	72.0832	360.98	72.0832	-241.353
		72.1331	365.27	72.1331	359.44	72.1331	-240.723
		72.1831	363.5	72.1831	358.02	72.1831	-241.073
		72.2331	363.72	72.2331	356.71	72.2331	-239.543
		72.2831	357.95	72.2831	353.39	72.2831	-241.993
		72.3332	349.42	72.3332	352.31	72.3332	-249.443
		72.3831	355.59	72.3831	351.3	72.3831	-242.263
		72.4331	356.62	72.4331	350.36	72.4331	-240.293
		72.4831	353.9	72.4831	349.48	72.4831	-242.133
		72.5331	355.35	72.5331	348.67	72.5331	-239.873
		72.5832	353.69	72.5832	347.9	72.5832	-240.763
		72.6331	349.45	72.6331	347.19	72.6331	-244.293
		72.6831	351.23	72.6831	346.51	72.6831	-241.833
		72.7331	353.79	72.7331	345.88	72.7331	-238.643
		72.7831	344.84	72.7831	345.29	72.7831	-247.003
		72.8332	350.38	72.8332	344.72	72.8332	-240.893
		72.8831	351.43	72.8831	344.19	72.8831	-239.313
		72.9331	349.29	72.9331	343.69	72.9331	-240.953
		72.9831	346.05	72.9831	343.21	72.9831	-243.713
		73.0331	346.94	73.0331	342.76	73.0331	-242.373
		73.0832	349.51	73.0832	342.33	73.0832	-239.373
		73.1331	352	73.1331	341.93	73.1331	-236.483
		73.1831	354.92	73.1831	341.54	73.1831	-233.173
		73.2331	347.64	73.2331	341.17	73.2331	-240.083
		73.2831	352.03	73.2831	340.81	73.2831	-235.333
		73.3332	352.23	73.3332	340.47	73.3332	-234.793
		73.3831	349.03	73.3831	340.15	73.3831	-237.673
		73.4331	341.78	73.4331	339.84	73.4331	-244.613
		73.4831	332.9	73.4831	339.55	73.4831	-253.203
		73.5331	335.61	73.5331	339.26	73.5331	-250.203
		73.5832	349.61	73.5832	338.99	73.5832	-235.933
		73.6331	343.55	73.6331	338.73	73.6331	-241.733
		73.6831	345.81	73.6831	338.47	73.6831	-239.213
		73.7331	346.79	73.7331	338.23	73.7331	-237.993
		73.7831	345.43	73.7831	338	73.7831	-239.123
		73.8332	344.14	73.8332	337.77	73.8332	-240.183
		73.8831	342.5	73.8831	337.55	73.8831	-241.603
		73.9331	339.58	73.9331	337.34	73.9331	-244.313
		73.9831	337.1	73.9831	337.14	73.9831	-246.593
		74.0331	338.11	74.0331	336.94	74.0331	-245.383
		74.0832	340.81	74.0832	336.75	74.0832	-242.493
		74.1331	345.57	74.1331	336.56	74.1331	-237.543
		74.1831	333.71	74.1831	336.39	74.1831	-249.233
		74.2331	332.67	74.2331	336.21	74.2331	-250.093
		74.2831	333.95	74.2831	336.04	74.2831	-248.643
		74.3332	338.85	74.3332	335.88	74.3332	-243.583
		74.3831	341.78	74.3831	335.72	74.3831	-240.493
		74.4331	333.96	74.4331	335.57	74.4331	-248.163
		74.4831	337.59	74.4831	335.42	74.4831	-244.383
		74.5331	338.43	74.5331	335.27	74.5331	-243.393
		74.5832	336.12	74.5832	335.13	74.5832	-245.563
		74.6331	332.9	74.6331	335.04	74.6331	-248.693
		74.6831	340.74	74.6831	334.9	74.6831	-240.713
		74.7331	338.63	74.7331	334.77	74.7331	-242.693
		74.7831	339.41	74.7831	334.65	74.7831	-241.793
		74.8332	328.69	74.8332	334.52	74.8332	-252.383
		74.8831	335.77	74.8831	334.4	74.8831	-245.183
		74.9331	339.28	74.9331	334.43	74.9331	-241.703
		74.9831	348.27	74.9831	334.32	74.9831	-232.603
		75.0331	338.43	75.0331	334.21	75.0331	-242.333
		75.0832	328.34	75.0832	334.19	75.0832	-252.403
		75.1331	334.34	75.1331	334.09	75.1331	-246.303
		75.1831	337.55	75.1831	333.99	75.1831	-242.993
		75.2331	338.58	75.2331	333.9	75.2331	-241.873
		75.2831	339.38	75.2831	333.81	75.2831	-240.983
		75.3332	344.91	75.3332	333.72	75.3332	-235.363
		75.3831	340.88	75.3831	333.63	75.3831	-239.303
		75.4331	347.38	75.4331	333.55	75.4331	-232.723
		75.4831	340.43	75.4831	333.46	75.4831	-239.583
		75.5331	340.29	75.5331	333.38	75.5331	-239.643
		75.5832	339.87	75.5832	333.31	75.5832	-239.993
		75.6331	334.36	75.6331	333.23	75.6331	-245.423
		75.6831	337.38	75.6831	333.16	75.6831	-242.333
		75.7331	333.13	75.7331	333.09	75.7331	-246.513
		75.7831	337.91	75.7831	333.03	75.7831	-241.673
		75.8332	331.96	75.8332	332.97	75.8332	-247.563
		75.8831	332.93	75.8831	332.91	75.8831	-246.533
		75.9331	337.76	75.9331	332.85	75.9331	-241.643
		75.9831	337.27	75.9831	332.79	75.9831	-242.073
		76.0331	333.25	76.0331	332.74	76.0331	-246.043
		76.0832	335.45	76.0832	332.69	76.0832	-243.793
		76.1331	334.8	76.1331	332.64	76.1331	-244.393
		76.1831	326.27	76.1831	332.6	76.1831	-252.883
		76.2331	328.96	76.2331	332.56	76.2331	-250.153
		76.2831	331.43	76.2831	332.52	76.2831	-247.643
		76.3332	328.15	76.3332	332.49	76.3332	-250.893
		76.3831	336.02	76.3831	332.46	76.3831	-242.993
		76.4331	334.21	76.4331	332.42	76.4331	-244.763
		76.4831	333.4	76.4831	332.38	76.4831	-245.533
		76.5331	333.61	76.5331	332.34	76.5331	-245.283
		76.5832	330.15	76.5832	332.31	76.5832	-248.713
		76.6331	327.64	76.6331	332.28	76.6331	-251.193
		76.6831	329.22	76.6831	332.25	76.6831	-249.583
		76.7331	331.4	76.7331	332.23	76.7331	-247.383
		76.7831	338.6	76.7831	332.22	76.7831	-240.173
		76.8332	336.66	76.8332	332.21	76.8332	-242.103
		76.8831	338.57	76.8831	332.2	76.8831	-240.183
		76.9331	333.15	76.9331	332.2	76.9331	-245.603
		76.9831	328.86	76.9831	332.21	76.9831	-249.903
		77.0331	326.9	77.0331	332.22	77.0331	-251.873
		77.0832	331.95	77.0832	332.24	77.0832	-246.843
		77.1331	332.63	77.1331	332.27	77.1331	-246.193
		77.1831	337.3	77.1831	332.3	77.1831	-241.553
		77.2331	334.51	77.2331	332.34	77.2331	-244.383
		77.2831	330.43	77.2831	332.39	77.2831	-248.513
		77.3332	328.08	77.3332	332.45	77.3332	-250.923
		77.3831	330.7	77.3831	332.52	77.3831	-248.373
		77.4331	323.73	77.4331	332.6	77.4331	-255.423
		77.4831	336.3	77.4831	332.7	77.4831	-242.953
		77.5331	342.09	77.5331	332.8	77.5331	-237.263
		77.5832	335.78	77.5832	332.92	77.5832	-243.693
		77.6331	333.46	77.6331	333.05	77.6331	-246.143
		77.6831	336.08	77.6831	333.21	77.6831	-243.683
		77.7331	339.91	77.7331	333.37	77.7331	-240.013
		77.7831	331.6	77.7831	333.56	77.7831	-248.513
		77.8332	326.78	77.8332	333.77	77.8332	-253.543
		77.8831	333.01	77.8831	334	77.8831	-247.543
		77.9331	329.7	77.9331	334.26	77.9331	-251.113
		77.9831	330.36	77.9831	334.55	77.9831	-250.743
		78.0331	329.17	78.0331	334.87	78.0331	-252.253
		78.0832	341.23	78.0832	335.22	78.0832	-240.543
		78.1331	335.73	78.1331	335.62	78.1331	-246.443
		78.1831	333.95	78.1831	336.06	78.1831	-248.663
		78.2331	335.68	78.2331	336.55	78.2331	-247.423
		78.2831	343.4	78.2831	337.09	78.2831	-240.243
		78.3332	346.77	78.3332	338.32	78.3332	-238.103
		78.3831	334.4	78.3831	339.01	78.3831	-251.163
		78.4331	340.15	78.4331	339.79	78.4331	-246.193
		78.4831	333.41	78.4831	340.66	78.4831	-253.803
		78.5331	337	78.5331	341.64	78.5331	-251.193
		78.5832	344.83	78.5832	342.75	78.5832	-244.473
		78.6331	356.38	78.6331	344.01	78.6331	-234.183
		78.6831	350.98	78.6831	345.85	78.6831	-241.423
		78.7331	352.27	78.7331	347.6	78.7331	-241.883
		78.7831	333.41	78.7831	349.49	78.7831	-262.633
		78.8332	338.34	78.8332	350.75	78.8332	-258.963
		78.8831	356.4	78.8831	353.25	78.8831	-243.403
		78.9331	357.49	78.9331	356.12	78.9331	-245.183
		78.9831	356.74	78.9831	359.41	78.9831	-249.223
		79.0331	354.15	79.0331	363.17	79.0331	-255.573
		79.0832	359.44	79.0832	367.47	79.0832	-254.583
		79.1331	364.97	79.1331	372.34	79.1331	-253.923
		79.1831	364.43	79.1831	377.84	79.1831	-259.963
		79.2331	370.91	79.2331	385.43	79.2331	-261.073
		79.2831	380.4	79.2831	392.21	79.2831	-258.363
		79.3332	392.28	79.3332	399.51	79.3332	-253.783
		79.3831	397.27	79.3831	407.14	79.3831	-256.423
		79.4331	402.61	79.4331	414.78	79.4331	-258.723
		79.4831	406.32	79.4831	421.96	79.4831	-262.193
		79.5331	428.36	79.5331	428.13	79.5331	-246.323
		79.5832	439.26	79.5832	432.68	79.5832	-239.973
		79.6331	436.47	79.6331	435.16	79.6331	-245.243
		79.6831	440.86	79.6831	435.37	79.6831	-241.063
		79.7331	444.98	79.7331	433.49	79.7331	-235.063
		79.7831	437.96	79.7831	429.97	79.7831	-238.563
		79.8332	430.73	79.8332	425.47	79.8332	-241.293
		79.8831	427.66	79.8831	420.69	79.8831	-239.583
		79.9331	424.39	79.9331	416.24	79.9331	-238.403
		79.9831	419.65	79.9831	412.62	79.9831	-239.523
		80.0331	419.02	80.0331	410.18	80.0331	-237.713
		80.0832	417.7	80.0832	409.17	80.0832	-238.023
		80.1331	417.71	80.1331	409.71	80.1331	-238.553
		80.1831	416.1	80.1831	411.76	80.1831	-242.213
		80.2331	424.77	80.2331	415.13	80.2331	-236.913
		80.2831	431	80.2831	419.54	80.2831	-235.093
		80.3332	443.22	80.3332	424.75	80.3332	-228.083
		80.3831	449.33	80.3831	430.71	80.3831	-227.933
		80.4331	442.64	80.4331	437.36	80.4331	-241.273
		80.4831	447.82	80.4831	444.28	80.4831	-243.013
		80.5331	446.12	80.5331	450.35	80.5331	-250.783
		80.5832	447.42	80.5832	454.06	80.5832	-253.193
		80.6331	451.67	80.6331	454.13	80.6331	-249.013
		80.6831	451.36	80.6831	450.09	80.6831	-245.283
		80.7331	434.77	80.7331	442.31	80.7331	-254.093
		80.7831	422.48	80.7831	431.7	80.7831	-255.773
		80.8332	409.63	80.8332	419.53	80.8332	-256.453
		80.8831	396.38	80.8831	407.11	80.8831	-257.283
		80.9331	390.07	80.9331	395.44	80.9331	-251.923
		80.9831	377.47	80.9831	385.1	80.9831	-254.183
		81.0331	359.76	81.0331	376.27	81.0331	-263.063
		81.0832	356.81	81.0832	368.93	81.0832	-258.673
		81.1331	354.33	81.1331	362.91	81.1331	-255.133
		81.1831	353.44	81.1831	358.03	81.1831	-251.143
		81.2331	351.33	81.2331	354.09	81.2331	-249.313
		81.2831	347.29	81.2831	350.91	81.2831	-250.173
		81.3332	342.56	81.3332	348.33	81.3332	-252.323
		81.3831	338	81.3831	346.22	81.3831	-254.773
		81.4331	336.09	81.4331	344.48	81.4331	-254.943
		81.4831	337.37	81.4831	343.04	81.4831	-252.223
		81.5331	342.45	81.5331	341.82	81.5331	-245.923
		81.5832	343.23	81.5832	340.78	81.5832	-244.103
		81.6331	334.2	81.6331	339.9	81.6331	-252.253
		81.6831	336.17	81.6831	339.15	81.6831	-249.533
		81.7331	335.13	81.7331	338.5	81.7331	-249.923
		81.7831	328.43	81.7831	337.95	81.7831	-256.073
		81.8332	328.58	81.8332	337.48	81.8332	-255.453
		81.8831	328.5	81.8831	337.08	81.8831	-255.133
		81.9331	323.19	81.9331	336.75	81.9331	-260.113
		81.9831	333.25	81.9831	336.47	81.9831	-249.773
		82.0331	326.61	82.0331	336.25	82.0331	-256.193
		82.0832	334.72	82.0832	336.08	82.0832	-247.913
		82.1331	331.73	82.1331	335.96	82.1331	-250.783
		82.1831	325.23	82.1831	335.88	82.1831	-257.203
		82.2331	322.27	82.2331	335.85	82.2331	-260.133
		82.2831	323.88	82.2831	335.85	82.2831	-258.523
		82.3332	330.2	82.3332	335.9	82.3332	-252.253
		82.3831	335.68	82.3831	335.99	82.3831	-246.863
		82.4331	335.78	82.4331	336.11	82.4331	-246.883
		82.4831	320.99	82.4831	336.28	82.4831	-261.843
		82.5331	325.34	82.5331	336.49	82.5331	-257.703
		82.5832	335.13	82.5832	336.74	82.5832	-248.163
		82.6331	330.86	82.6331	337.04	82.6331	-252.733
		82.6831	339.17	82.6831	337.38	82.6831	-244.763
		82.7331	333.91	82.7331	337.77	82.7331	-250.413
		82.7831	328.98	82.7831	338.21	82.7831	-255.783
		82.8332	332.9	82.8332	338.71	82.8332	-252.363
		82.8831	328.27	82.8831	339.27	82.8831	-257.553
		82.9331	329.58	82.9331	339.88	82.9331	-256.853
		82.9831	339.55	82.9831	340.57	82.9831	-247.573
		83.0331	336.01	83.0331	341.34	83.0331	-251.883
		83.0832	328.01	83.0832	342.18	83.0832	-260.723
		83.1331	332.88	83.1331	343.12	83.1331	-256.793
		83.1831	333.04	83.1831	344.16	83.1831	-257.673
		83.2331	333.13	83.2331	345.32	83.2331	-258.743
		83.2831	338.85	83.2831	346.6	83.2831	-254.303
		83.3332	341.26	83.3332	348.02	83.3332	-253.313
		83.3831	343.55	83.3831	349.6	83.3831	-252.603
		83.4331	346.23	83.4331	351.37	83.4331	-251.693
		83.4831	345.64	83.4831	353.36	83.4831	-254.273
		83.5331	340.94	83.5331	355.58	83.5331	-261.193
		83.5832	347.66	83.5832	358.1	83.5832	-256.993
		83.6331	346.42	83.6331	360.96	83.6331	-261.093
		83.6831	350.11	83.6831	364.23	83.6831	-260.673
		83.7331	354.62	83.7331	367.99	83.7331	-259.923
		83.7831	356.86	83.7831	372.37	83.7831	-262.063
		83.8332	361.65	83.8332	377.52	83.8332	-262.423
		83.8831	361.8	83.8831	383.62	83.8831	-268.373
		83.9331	374.95	83.9331	390.92	83.9331	-262.523
		83.9831	394.98	83.9831	399.71	83.9831	-251.283
		84.0331	402.4	84.0331	410.35	84.0331	-254.503
		84.0832	420.05	84.0832	423.21	84.0832	-249.713
		84.1331	430.19	84.1331	438.73	84.1331	-255.093
		84.1831	448.08	84.1831	457.31	84.1831	-255.783
		84.2331	482.66	84.2331	479.28	84.2331	-243.173
		84.2831	508.3	84.2831	504.73	84.2831	-242.983
		84.3332	534.79	84.3332	533.28	84.3332	-245.043
		84.3831	564.28	84.3831	563.67	84.3831	-245.943
		84.4331	596.29	84.4331	593.61	84.4331	-243.873
		84.4831	597.67	84.4831	620.13	84.4831	-269.013
		84.5331	624.83	84.5331	641.13	84.5331	-262.853
		84.5832	640.2	84.5832	657.07	84.5832	-263.423
		84.6331	664.72	84.6331	671.34	84.6331	-253.173
		84.6831	696.67	84.6831	688.69	84.6831	-238.573
		84.7331	731.11	84.7331	713.42	84.7331	-228.863
		84.7831	773.81	84.7831	748.4	84.7831	-221.143
		84.8332	828.33	84.8332	794.68	84.8332	-212.903
		84.8831	882.01	84.8831	851.1	84.8831	-215.643
		84.9331	952.04	84.9331	913.37	84.9331	-207.883
		84.9831	1001.47	84.9831	972.98	84.9831	-218.063
		85.0331	1059.57	85.0331	1017.42	85.0331	-204.403
		85.0832	1080.7	85.0832	1033.83	85.0832	-199.683
		85.1331	1045.26	85.1331	1015.5	85.1331	-216.793
		85.1831	1002.16	85.1831	966.08	85.1831	-210.473
		85.2331	942	85.2331	897.01	85.2331	-201.563
		85.2831	842.08	85.2831	820.87	85.2831	-225.343
		85.3332	768.56	85.3332	746.93	85.3332	-224.923
		85.3831	682.56	85.3831	680.24	85.3831	-244.233
		85.4331	618.92	85.4331	622.7	85.4331	-250.333
		85.4831	558.42	85.4831	574.49	85.4831	-262.623
		85.5331	510.69	85.5331	534.84	85.5331	-270.703
		85.5832	475.24	85.5832	502.67	85.5832	-273.983
		85.6331	446.67	85.6331	476.78	85.6331	-276.663
		85.6831	437.27	85.6831	456.03	85.6831	-265.313
		85.7331	421.77	85.7331	439.41	85.7331	-264.193
		85.7831	405.14	85.7831	426.03	85.7831	-267.443
		85.8332	398.41	85.8332	415.2	85.8332	-263.343
		85.8831	390.43	85.8831	406.36	85.8831	-262.483
		85.9331	379.9	85.9331	399.09	85.9331	-265.743
		85.9831	373.15	85.9831	393.02	85.9831	-266.423
		86.0331	364.14	86.0331	388	86.0331	-270.413
		86.0832	363.28	86.0832	383.81	86.0832	-267.083
		86.1331	359.07	86.1331	380.33	86.1331	-267.813
		86.1831	349.78	86.1831	377.44	86.1831	-274.213
		86.2331	352.61	86.2331	375.08	86.2331	-269.023
		86.2831	359.25	86.2831	373.05	86.2831	-260.353
		86.3332	353.4	86.3332	371.67	86.3332	-264.823
		86.3831	343.05	86.3831	370.59	86.3831	-274.093
		86.4331	357.17	86.4331	369.8	86.4331	-259.183
		86.4831	346.23	86.4831	369.85	86.4831	-270.173
		86.5331	354.43	86.5331	369.86	86.5331	-261.983
		86.5832	362.29	86.5832	370.2	86.5832	-254.463
		86.6331	361.75	86.6331	370.9	86.6331	-255.703
		86.6831	352.93	86.6831	371.97	86.6831	-265.593
		86.7331	352.93	86.7331	373.42	86.7331	-267.043
		86.7831	354.18	86.7831	375.29	86.7831	-267.663
		86.8332	358.8	86.8332	377.61	86.8332	-265.363
		86.8831	364.91	86.8831	380.42	86.8831	-262.063
		86.9331	366.01	86.9331	383.78	86.9331	-264.323
		86.9831	373.17	86.9831	387.76	86.9831	-261.143
		87.0331	375.1	87.0331	392.43	87.0331	-263.883
		87.0832	381.54	87.0832	397.88	87.0832	-262.893
		87.1331	385.81	87.1331	404.21	87.1331	-264.953
		87.1831	397.67	87.1831	411.51	87.1831	-260.393
		87.2331	410.66	87.2331	419.92	87.2331	-255.813
		87.2831	420.64	87.2831	429.55	87.2831	-255.463
		87.3332	434.74	87.3332	440.52	87.3332	-252.333
		87.3831	459.13	87.3831	452.94	87.3831	-240.363
		87.4331	474.14	87.4331	466.87	87.4331	-239.283
		87.4831	490.6	87.4831	482.34	87.4831	-238.293
		87.5331	511.9	87.5331	499.26	87.5331	-233.913
		87.5832	537.39	87.5832	517.38	87.5832	-226.543
		87.6331	568.76	87.6331	536.24	87.6331	-214.033
		87.6831	574.68	87.6831	555.11	87.6831	-226.983
		87.7331	621.64	87.7331	572.98	87.7331	-197.893
		87.7831	624.53	87.7831	588.59	87.7831	-210.613
		87.8332	641.91	87.8332	600.64	87.8332	-205.283
		87.8831	633.01	87.8831	608.01	87.8831	-221.553
		87.9331	629.44	87.9331	610.05	87.9331	-227.163
		87.9831	623.78	87.9831	606.78	87.9831	-229.553
		88.0331	601.11	88.0331	598.81	88.0331	-244.253
		88.0832	584.83	88.0832	587.2	88.0832	-248.923
		88.1331	560.4	88.1331	573.14	88.1331	-259.293
		88.1831	555.8	88.1831	557.67	88.1831	-248.423
		88.2331	521.73	88.2331	541.6	88.2331	-266.423
		88.2831	494.42	88.2831	525.42	88.2831	-277.553
		88.3332	490.77	88.3332	509.44	88.3332	-265.223
		88.3831	469.34	88.3831	493.85	88.3831	-271.063
		88.4331	463.77	88.4331	478.77	88.4331	-261.553
		88.4831	448.45	88.4831	464.36	88.4831	-262.463
		88.5331	435.81	88.5331	450.53	88.5331	-261.273
		88.5832	424.74	88.5832	437.86	88.5832	-259.673
		88.6331	417.71	88.6331	426.21	88.6331	-255.053
		88.6831	409.77	88.6831	415.58	88.6831	-252.363
		88.7331	403.12	88.7331	405.99	88.7331	-249.423
		88.7831	390.73	88.7831	397.38	88.7831	-253.203
		88.8332	388.06	88.8332	389.68	88.8332	-248.173
		88.8831	376.36	88.8831	382.81	88.8831	-253.003
		88.9331	370.83	88.9331	376.69	88.9331	-252.413
		88.9831	364.26	88.9831	371.25	88.9831	-253.543
		89.0331	365.12	89.0331	366.39	89.0331	-247.823
		89.0832	359.85	89.0832	362.05	89.0832	-248.753
		89.1331	349.97	89.1331	358.17	89.1331	-254.753
		89.1831	340.8	89.1831	354.69	89.1831	-260.443
		89.2331	350.61	89.2331	351.55	89.2331	-247.493
		89.2831	346.07	89.2831	348.73	89.2831	-249.213
		89.3332	327.87	89.3332	346.17	89.3332	-264.853
		89.3831	339.65	89.3831	343.85	89.3831	-250.753
		89.4331	345.8	89.4331	341.73	89.4331	-242.483
		89.4831	337.27	89.4831	339.8	89.4831	-249.083
		89.5331	335.24	89.5331	338.03	89.5331	-249.343
		89.5832	334.02	89.5832	336.4	89.5832	-248.933
		89.6331	338.45	89.6331	334.9	89.6331	-243.003
		89.6831	331.95	89.6831	333.52	89.6831	-248.123
		89.7331	329.5	89.7331	332.24	89.7331	-249.293
		89.7831	329.54	89.7831	331.05	89.7831	-248.063
		89.8332	327.87	89.8332	329.94	89.8332	-248.623
		89.8831	336.12	89.8831	328.9	89.8831	-239.333
		89.9331	330.66	89.9331	327.94	89.9331	-243.833
		89.9831	322.67	89.9831	327.03	89.9831	-250.913
		90.0331	316.49	90.0331	326.18	90.0331	-256.243
		90.0832	327.25	90.0832	325.39	90.0832	-244.693
		90.1331	330.13	90.1331	324.64	90.1331	-241.063
		90.1831	323.57	90.1831	323.93	90.1831	-246.913
		90.2331	328.91	90.2331	323.26	90.2331	-240.903
		90.2831	325.55	90.2831	322.63	90.2831	-243.633
		90.3332	323.84	90.3332	322.03	90.3332	-244.743
		90.3831	315.11	90.3831	321.08	90.3831	-252.523
		90.4331	318.1	90.4331	320.55	90.4331	-249.003
		90.4831	319.64	90.4831	320.04	90.4831	-246.953
		90.5331	314.76	90.5331	319.56	90.5331	-251.353
		90.5832	333.99	90.5832	319.1	90.5832	-231.663
		90.6331	324.23	90.6331	318.67	90.6331	-240.993
		90.6831	320.14	90.6831	318.25	90.6831	-244.663
		90.7331	326.02	90.7331	317.85	90.7331	-238.383
		90.7831	314.51	90.7831	317.47	90.7831	-249.513
		90.8332	327.63	90.8332	317.11	90.8332	-236.033
		90.8831	321.74	90.8831	316.76	90.8831	-241.573
		90.9331	329.83	90.9331	316.43	90.9331	-233.153
		90.9831	332.95	90.9831	316.11	90.9831	-229.713
		91.0331	327.44	91.0331	314.39	91.0331	-233.503
		91.0832	315.33	91.0832	314.12	91.0832	-245.343
		91.1331	315.69	91.1331	313.86	91.1331	-244.723
		91.1831	325.66	91.1831	313.61	91.1831	-234.503
		91.2331	316.5	91.2331	313.37	91.2331	-243.423
		91.2831	318.5	91.2831	313.13	91.2831	-241.183
		91.3332	319.76	91.3332	312.91	91.3332	-239.703
		91.3831	315.17	91.3831	312.69	91.3831	-244.073
		91.4331	317.5	91.4331	312.49	91.4331	-241.543
		91.4831	325.45	91.4831	312.29	91.4831	-233.393
		91.5331	322.46	91.5331	312.09	91.5331	-236.183
		91.5832	311.16	91.5832	311.91	91.5832	-247.303
		91.6331	315.92	91.6331	311.73	91.6331	-242.363
		91.6831	316.01	91.6831	311.56	91.6831	-242.103
		91.7331	316.68	91.7331	311.39	91.7331	-241.263
		91.7831	314.34	91.7831	311.23	91.7831	-243.443
		91.8332	323.07	91.8332	311.07	91.8332	-234.553
		91.8831	327.63	91.8831	310.92	91.8831	-229.843
		91.9331	318.41	91.9331	310.78	91.9331	-238.923
		91.9831	319.69	91.9831	310.64	91.9831	-237.503
		92.0331	322.15	92.0331	310.5	92.0331	-234.903
		92.0832	316.17	92.0832	310.38	92.0832	-240.763
		92.1331	318.1	92.1331	310.3	92.1331	-238.753
		92.1831	326.18	92.1831	310.25	92.1831	-230.623
		92.2331	308.23	92.2331	310.2	92.2331	-248.523
		92.2831	317.65	92.2831	310.15	92.2831	-239.053
		92.3332	321.1	92.3332	310.11	92.3332	-235.563
		92.3831	323.2	92.3831	310.07	92.3831	-233.423
		92.4331	329.98	92.4331	310.04	92.4331	-226.613
		92.4831	325.49	92.4831	310.01	92.4831	-231.073
		92.5331	323.95	92.5331	309.98	92.5331	-232.583
		92.5832	315.68	92.5832	309.96	92.5832	-240.833
		92.6331	318.6	92.6331	309.95	92.6331	-237.903
		92.6831	315.35	92.6831	309.94	92.6831	-241.143
		92.7331	321.86	92.7331	309.93	92.7331	-234.623
		92.7831	319.28	92.7831	309.93	92.7831	-237.203
		92.8332	320.93	92.8332	309.93	92.8332	-235.553
		92.8831	317.51	92.8831	309.93	92.8831	-238.973
		92.9331	318.6	92.9331	309.94	92.9331	-237.893
		92.9831	323.37	92.9831	309.96	92.9831	-233.143
		93.0331	316.27	93.0331	309.98	93.0331	-240.263
		93.0832	320.01	93.0832	310	93.0832	-236.543
		93.1331	324.57	93.1331	310.03	93.1331	-232.013
		93.1831	328.33	93.1831	310.06	93.1831	-228.283
		93.2331	317.15	93.2331	310.1	93.2331	-239.503
		93.2831	313.53	93.2831	310.15	93.2831	-243.173
		93.3332	310.82	93.3332	310.2	93.3332	-245.933
		93.3831	309.14	93.3831	310.25	93.3831	-247.663
		93.4331	308.71	93.4331	310.31	93.4331	-248.153
		93.4831	315.86	93.4831	310.38	93.4831	-241.073
		93.5331	318.79	93.5331	310.45	93.5331	-238.213
		93.5832	322.61	93.5832	310.53	93.5832	-234.473
		93.6331	319.05	93.6331	310.61	93.6331	-238.113
		93.6831	318.33	93.6831	310.7	93.6831	-238.923
		93.7331	314.84	93.7331	310.82	93.7331	-242.533
		93.7831	315.48	93.7831	310.92	93.7831	-241.993
		93.8332	323.3	93.8332	311.04	93.8332	-234.293
		93.8831	316.71	93.8831	311.16	93.8831	-241.003
		93.9331	316.49	93.9331	311.3	93.9331	-241.363
		93.9831	326.2	93.9831	311.44	93.9831	-231.793
		94.0331	320.66	94.0331	311.59	94.0331	-237.483
		94.0832	325.76	94.0832	311.75	94.0832	-232.543
		94.1331	321.89	94.1331	311.93	94.1331	-236.593
		94.1831	317.54	94.1831	312.11	94.1831	-241.123
		94.2331	314.04	94.2331	312.31	94.2331	-244.823
		94.2831	318.03	94.2831	312.52	94.2831	-241.043
		94.3332	318.74	94.3332	312.75	94.3332	-240.563
		94.3831	317.2	94.3831	312.99	94.3831	-242.343
		94.4331	326.59	94.4331	313.25	94.4331	-233.213
		94.4831	318.48	94.4831	313.52	94.4831	-241.593
		94.5331	320.15	94.5331	313.82	94.5331	-240.223
		94.5832	325.37	94.5832	314.13	94.5832	-235.313
		94.6331	321.67	94.6331	314.47	94.6331	-239.353
		94.6831	328.51	94.6831	314.83	94.6831	-232.873
		94.7331	323.93	94.7331	315.22	94.7331	-237.843
		94.7831	330.67	94.7831	315.63	94.7831	-231.513
		94.8332	325.73	94.8332	316.07	94.8332	-236.893
		94.8831	320.48	94.8831	316.55	94.8831	-242.623
		94.9331	322.4	94.9331	317.06	94.9331	-241.213
		94.9831	326.24	94.9831	317.61	94.9831	-237.923
		95.0331	318.93	95.0331	318.2	95.0331	-245.823
		95.0832	326.55	95.0832	318.84	95.0832	-238.843
		95.1331	323.56	95.1331	319.53	95.1331	-242.523
		95.1831	326.28	95.1831	320.27	95.1831	-240.543
		95.2331	326.52	95.2331	321.08	95.2331	-241.113
		95.2831	323.42	95.2831	321.95	95.2831	-245.083
		95.3332	332.29	95.3332	322.9	95.3332	-237.163
		95.3831	321.64	95.3831	323.94	95.3831	-248.853
		95.4331	321.16	95.4331	326.06	95.4331	-251.453
		95.4831	326.7	95.4831	327.31	95.4831	-247.163
		95.5331	327.97	95.5331	328.67	95.5331	-247.253
		95.5832	336.16	95.5832	330.17	95.5832	-240.563
		95.6331	335.96	95.6331	331.82	95.6331	-242.413
		95.6831	336.08	95.6831	333.63	95.6831	-244.103
		95.7331	329.15	95.7331	335.64	95.7331	-253.043
		95.7831	335.61	95.7831	337.86	95.7831	-248.803
		95.8332	344.46	95.8332	340.33	95.8332	-242.423
		95.8831	345.39	95.8831	343.08	95.8831	-244.243
		95.9331	336.25	95.9331	346.14	95.9331	-256.443
		95.9831	343.82	95.9831	349.57	95.9831	-252.303
		96.0331	350.95	96.0331	353.4	96.0331	-249.003
		96.0832	351.12	96.0832	357.68	96.0832	-253.113
		96.1331	353.59	96.1331	362.48	96.1331	-255.443
		96.1831	361.35	96.1831	367.86	96.1831	-253.063
		96.2331	370.38	96.2331	373.88	96.2331	-250.053
		96.2831	366.3	96.2831	380.6	96.2831	-260.853
		96.3332	383.56	96.3332	388.09	96.3332	-251.083
		96.3831	398.73	96.3831	396.4	96.3831	-244.223
		96.4331	404.1	96.4331	405.55	96.4331	-248.003
		96.4831	411.97	96.4831	415.55	96.4831	-250.133
		96.5331	423.41	96.5331	426.35	96.5331	-249.493
		96.5832	440.66	96.5832	437.82	96.5832	-243.713
		96.6331	452.17	96.6331	449.72	96.6331	-244.103
		96.6831	468.5	96.6831	461.73	96.6831	-239.783
		96.7331	480.61	96.7331	473.35	96.7331	-239.293
		96.7831	479.4	96.7831	484	96.7831	-251.153
		96.8332	500	96.8332	493	96.8332	-239.553
		96.8831	500.86	96.8831	499.66	96.8831	-245.353
		96.9331	504.43	96.9331	503.42	96.9331	-245.543
		96.9831	504.7	96.9831	503.91	96.9831	-245.763
		97.0331	500.79	97.0331	501.08	97.0331	-246.843
		97.0832	511.27	97.0832	495.17	97.0832	-230.453
		97.1331	491.19	97.1331	486.7	97.1331	-242.063
		97.1831	471.8	97.1831	476.34	97.1831	-251.093
		97.2331	449.48	97.2331	464.81	97.2331	-261.883
		97.2831	442.47	97.2831	452.75	97.2831	-256.833
		97.3332	437.2	97.3332	440.7	97.3332	-250.053
		97.3831	428.32	97.3831	429.05	97.3831	-247.283
		97.4331	420.98	97.4331	418.05	97.4331	-243.623
		97.4831	404.36	97.4831	407.21	97.4831	-249.403
		97.5331	383.19	97.5331	397.87	97.5331	-261.233
		97.5832	385.12	97.5832	389.39	97.5832	-250.823
		97.6331	378.01	97.6331	381.75	97.6331	-250.293
		97.6831	371.06	97.6831	374.88	97.6831	-250.373
		97.7331	368.16	97.7331	368.75	97.7331	-247.143
		97.7831	360.26	97.7831	363.27	97.7831	-249.563
		97.8332	351.79	97.8332	358.38	97.8332	-253.143
		97.8831	342.96	97.8831	354.02	97.8831	-257.613
		97.9331	352.4	97.9331	350.14	97.9331	-244.293
		97.9831	349.21	97.9831	346.56	97.9831	-243.903
		98.0331	345.47	98.0331	343.46	98.0331	-244.543
		98.0832	340.3	98.0832	340.69	98.0832	-246.943
		98.1331	332.09	98.1331	338.2	98.1331	-252.663
		98.1831	324.01	98.1831	335.97	98.1831	-258.513
		98.2331	328.9	98.2331	333.96	98.2331	-251.613
		98.2831	328.15	98.2831	332.15	98.2831	-250.553
		98.3332	326.73	98.3332	330.51	98.3332	-250.333
		98.3831	330.58	98.3831	329.03	98.3831	-245.003
		98.4331	326.38	98.4331	327.69	98.4331	-247.863
		98.4831	326.26	98.4831	326.47	98.4831	-246.763
		98.5331	318.67	98.5331	325.36	98.5331	-253.243
		98.5832	319.89	98.5832	324.35	98.5832	-251.013
		98.6331	320.29	98.6331	323.42	98.6331	-249.683
		98.6831	324.54	98.6831	322.58	98.6831	-244.593
		98.7331	324.52	98.7331	321.81	98.7331	-243.843
		98.7831	326.87	98.7831	321.11	98.7831	-240.793
		98.8332	316.3	98.8332	320.46	98.8332	-250.713
		98.8831	319.5	98.8831	319.87	98.8831	-246.923
		98.9331	324.77	98.9331	319.34	98.9331	-241.123
		98.9831	318.15	98.9831	318.85	98.9831	-247.253
		99.0331	319.14	99.0331	318.4	99.0331	-245.813
		99.0832	329.81	99.0832	318	99.0832	-234.743
		99.1331	324.03	99.1331	317.63	99.1331	-240.153
		99.1831	324.76	99.1831	317.3	99.1831	-239.093
		99.2331	318.52	99.2331	317	99.2331	-245.033
		99.2831	314.62	99.2831	316.73	99.2831	-248.663
		99.3332	303.37	99.3332	316.5	99.3332	-259.683
		99.3831	312.79	99.3831	316.29	99.3831	-250.053
		99.4331	317.68	99.4331	316.11	99.4331	-244.983
		99.4831	310.44	99.4831	315.96	99.4831	-252.073
		99.5331	304.23	99.5331	315.84	99.5331	-258.163
		99.5832	311.85	99.5832	315.74	99.5832	-250.443
		99.6331	322.86	99.6331	315.66	99.6331	-239.353
		99.6831	315.79	99.6831	315.61	99.6831	-246.373
		99.7331	301.89	99.7331	315.59	99.7331	-260.253
		99.7831	310.11	99.7831	315.59	99.7831	-252.033
		99.8332	321.07	99.8332	315.61	99.8332	-241.093
		99.8831	314.28	99.8831	315.66	99.8831	-247.933
		99.9331	313.52	99.9331	315.74	99.9331	-248.773
		99.9831	310.46	99.9831	315.84	99.9831	-251.933
		100.033	311.52	100.033	315.97	100.033	-251.003
		100.083	311.44	100.083	316.13	100.083	-251.243
		100.133	317.89	100.133	316.31	100.133	-244.973
		100.183	313.41	100.183	316.53	100.183	-249.673
		100.233	308.11	100.233	316.77	100.233	-255.213
		100.283	313.69	100.283	317.06	100.283	-249.923
		100.333	310.64	100.333	317.37	100.333	-253.283
		100.383	312.46	100.383	317.73	100.383	-251.823
		100.433	313.64	100.433	318.13	100.433	-251.043
		100.483	313.67	100.483	318.57	100.483	-251.453
		100.533	316.8	100.533	319.06	100.533	-248.813
		100.583	319.74	100.583	319.6	100.583	-246.413
		100.633	317.02	100.633	320.2	100.633	-249.733
		100.683	312.07	100.683	320.86	100.683	-255.343
		100.733	316.52	100.733	321.58	100.733	-251.613
		100.783	324.38	100.783	322.39	100.783	-244.563
		100.833	327.08	100.833	323.27	100.833	-242.743
		100.883	317.28	100.883	324.25	100.883	-253.523
		100.933	324.76	100.933	325.34	100.933	-247.133
		100.983	323.27	100.983	326.53	100.983	-249.813
		101.033	322.77	101.033	327.86	101.033	-251.643
		101.083	324.96	101.083	329.34	101.083	-250.933
		101.133	330.19	101.133	330.98	101.133	-247.343
		101.183	328.09	101.183	332.98	101.183	-251.443
		101.233	327.62	101.233	335.03	101.233	-253.963
		101.283	333.93	101.283	337.33	101.283	-249.953
		101.333	332.53	101.333	339.93	101.333	-253.953
		101.383	338.39	101.383	342.86	101.383	-251.023
		101.433	339.7	101.433	346.2	101.433	-253.053
		101.483	346.95	101.483	350.02	101.483	-249.623
		101.533	349.14	101.533	354.41	101.533	-251.823
		101.583	362.11	101.583	359.5	101.583	-243.943
		101.633	360.77	101.633	365.43	101.633	-251.213
		101.683	370.44	101.683	372.38	101.683	-248.493
		101.733	382.88	101.733	380.59	101.733	-244.263
		101.783	393.98	101.783	390.32	101.783	-242.893
		101.833	406.31	101.833	401.89	101.833	-242.133
		101.883	419.87	101.883	415.68	101.883	-242.363
		101.933	441.28	101.933	432.09	101.933	-237.363
		101.983	461.18	101.983	451.59	101.983	-236.963
		102.033	479.23	102.033	474.89	102.033	-242.213
		102.083	517.66	102.083	501.85	102.083	-230.743
		102.133	543.07	102.133	532.96	102.133	-236.443
		102.183	574.96	102.183	568.1	102.183	-239.693
		102.233	614.07	102.233	606.42	102.233	-238.903
		102.283	637.64	102.283	646.03	102.283	-254.943
		102.333	650.8	102.333	683.56	102.333	-279.313
		102.383	668.11	102.383	714.29	102.383	-292.733
		102.433	676.06	102.433	733.05	102.433	-303.543
		102.483	697.26	102.483	736.06	102.483	-285.353
		102.533	695.99	102.533	722.66	102.533	-273.223
		102.583	660.27	102.583	695.65	102.583	-281.933
		102.633	635.22	102.633	659.93	102.633	-271.263
		102.683	621.64	102.683	620.54	102.683	-245.453
		102.733	589.96	102.733	581.39	102.733	-237.983
		102.783	550.67	102.783	544.89	102.783	-240.773
		102.833	524.51	102.833	512.2	102.833	-234.243
		102.883	490.85	102.883	483.67	102.883	-239.373
		102.933	459.66	102.933	459.18	102.933	-246.073
		102.983	438.48	102.983	438.39	102.983	-246.463
		103.033	433.08	103.033	420.83	103.033	-234.303
		103.083	413.64	103.083	406.07	103.083	-238.983
		103.133	396.01	103.133	393.67	103.133	-244.213
		103.183	379.95	103.183	383.23	103.183	-249.833
		103.233	380.43	103.233	374.44	103.233	-240.563
		103.283	369.14	103.283	366.99	103.283	-244.403
		103.333	356.28	103.333	360.63	103.333	-250.903
		103.383	359.58	103.383	355.19	103.383	-242.163
		103.433	353.64	103.433	350.49	103.433	-243.403
		103.483	342.11	103.483	346.41	103.483	-250.853
		103.533	349.49	103.533	342.83	103.533	-239.893
		103.583	345.13	103.583	339.69	103.583	-241.113
		103.633	334.45	103.633	336.9	103.633	-249.003
		103.683	322.56	103.683	334.43	103.683	-258.423
		103.733	329.15	103.733	332.22	103.733	-249.623
		103.783	329.6	103.783	330.25	103.783	-247.203
		103.833	319.96	103.833	328.47	103.833	-255.063
		103.883	320.11	103.883	326.86	103.883	-253.303
		103.933	322.58	103.933	325.42	103.933	-249.393
		103.983	328.71	103.983	324.11	103.983	-241.953
		104.033	317.92	104.033	322.92	104.033	-251.553
		104.083	328.99	104.083	321.84	104.083	-239.403
		104.133	326.76	104.133	320.86	104.133	-240.653
		104.183	324.46	104.183	319.97	104.183	-242.063
		104.233	315.66	104.233	319.16	104.233	-250.053
		104.283	317.78	104.283	318.42	104.283	-247.193
		104.333	313.08	104.333	317.76	104.333	-251.233
		104.383	315.98	104.383	317.16	104.383	-247.733
		104.433	315.25	104.433	316.61	104.433	-247.913
		104.483	315.76	104.483	316.13	104.483	-246.923
		104.533	325.48	104.533	315.7	104.533	-236.773
		104.583	320.86	104.583	315.32	104.583	-241.013
		104.633	318.92	104.633	314.98	104.633	-242.613
		104.683	317.81	104.683	314.7	104.683	-243.443
		104.733	312.07	104.733	314.46	104.733	-248.943
		104.783	307.83	104.783	314.27	104.783	-252.993
		104.833	309.08	104.833	314.12	104.833	-251.593
		104.883	303.94	104.883	314.01	104.883	-256.623
		104.933	314.24	104.933	313.94	104.933	-246.253
		104.983	318.51	104.983	313.9	104.983	-241.943
		105.033	319.17	105.033	313.88	105.033	-241.263
		105.083	321.67	105.083	313.87	105.083	-238.753
		105.133	317.48	105.133	313.87	105.133	-242.943
		105.183	324.95	105.183	313.86	105.183	-235.463
		105.233	319.64	105.233	313.81	105.233	-240.723
		105.283	313.12	105.283	313.73	105.283	-247.163
		105.333	320.63	105.333	313.59	105.333	-239.513
		105.383	315.33	105.383	313.38	105.383	-244.603
		105.433	306.63	105.433	313.12	105.433	-253.043
		105.483	311.21	105.483	312.79	105.483	-248.133
		105.533	317.74	105.533	312.42	105.533	-241.233
		105.583	310.73	105.583	312.01	105.583	-247.833
		105.633	316.08	105.633	311.58	105.633	-242.053
		105.683	309.24	105.683	311.14	105.683	-248.453
		105.733	309.92	105.733	310.7	105.733	-247.333
		105.783	318.85	105.783	310.27	105.783	-237.973
		105.833	320.61	105.833	309.86	105.833	-235.803
		105.883	314.54	105.883	309.47	105.883	-241.483
		105.933	313.48	105.933	309.11	105.933	-242.183
		105.983	305.39	105.983	308.77	105.983	-249.933
		106.033	312.4	106.033	308.45	106.033	-242.603
		106.083	312.99	106.083	308.16	106.083	-241.723
		106.133	308.19	106.133	307.88	106.133	-246.243
		106.183	305.38	106.183	307.63	106.183	-248.803
		106.233	303.31	106.233	307.39	106.233	-250.633
		106.283	311.34	106.283	307.17	106.283	-242.383
		106.333	317.72	106.333	306.97	106.333	-235.803
		106.383	314.59	106.383	306.78	106.383	-238.743
		106.433	312.17	106.433	306.61	106.433	-240.993
		106.483	312.45	106.483	306.44	106.483	-240.543
		106.533	311.52	106.533	306.29	106.533	-241.323
		106.583	305.79	106.583	306.15	106.583	-246.913
		106.633	312.99	106.633	306.01	106.633	-239.573
		106.683	310.26	106.683	305.89	106.683	-242.183
		106.733	311.61	106.733	305.77	106.733	-240.713
		106.783	317.79	106.783	305.66	106.783	-234.423
		106.833	304.4	106.833	305.55	106.833	-247.703
		106.883	296.06	106.883	305.45	106.883	-255.943
		106.933	304.18	106.933	305.36	106.933	-247.733
		106.983	307	106.983	305.27	106.983	-244.823
		107.033	309.82	107.033	305.18	107.033	-241.913
		107.083	314.74	107.083	305.1	107.083	-236.913
		107.133	311.01	107.133	305.03	107.133	-240.573
		107.183	309.44	107.183	304.94	107.183	-242.053
		107.233	314.39	107.233	304.85	107.233	-237.013
		107.283	303.36	107.283	304.77	107.283	-247.963
		107.333	311.73	107.333	304.69	107.333	-239.513
		107.383	321.29	107.383	304.52	107.383	-229.783
		107.433	320.69	107.433	304.45	107.433	-230.313
		107.483	316.05	107.483	304.37	107.483	-234.873
		107.533	315.18	107.533	303.91	107.533	-235.283
		107.583	313.89	107.583	303.84	107.583	-236.503
		107.633	314.17	107.633	303.79	107.633	-236.173
		107.683	304.52	107.683	303.73	107.683	-245.763
		107.733	301.52	107.733	303.67	107.733	-248.703
		107.783	311.2	107.783	303.62	107.783	-238.973
		107.833	313.93	107.833	303.56	107.833	-236.183
		107.883	309.07	107.883	303.51	107.883	-240.993
		107.933	312.8	107.933	303.46	107.933	-237.213
		107.983	308.68	107.983	303.41	107.983	-241.283
		108.033	307.43	108.033	303.43	108.033	-242.553
		108.083	300.01	108.083	303.38	108.083	-249.923
		108.133	304.29	108.133	303.34	108.133	-245.603
		108.183	310.61	108.183	303.3	108.183	-239.243
		108.233	309.27	108.233	303.26	108.233	-240.543
		108.283	308.21	108.283	303.22	108.283	-241.563
		108.333	309.6	108.333	303.18	108.333	-240.133
		108.383	307.96	108.383	303.15	108.383	-241.743
		108.433	309.74	108.433	303.12	108.433	-239.933
		108.483	317.43	108.483	303.08	108.483	-232.203
		108.533	311.46	108.533	303.05	108.533	-238.143
		108.583	309.52	108.583	303.02	108.583	-240.053
		108.633	305.35	108.633	303	108.633	-244.203
		108.683	304.74	108.683	302.97	108.683	-244.783
		108.733	309.05	108.733	302.94	108.733	-240.443
		108.783	310.43	108.783	302.92	108.783	-239.043
		108.833	309.25	108.833	302.9	108.833	-240.203
		108.883	311.34	108.883	302.88	108.883	-238.093
		108.933	314.55	108.933	302.86	108.933	-234.863
		108.983	312.31	108.983	302.84	108.983	-237.083
		109.033	304.05	109.033	302.83	109.033	-245.333
		109.083	306.43	109.083	302.81	109.083	-242.933
		109.133	312.67	109.133	302.8	109.133	-236.683
		109.183	314.95	109.183	303.14	109.183	-234.743
		109.233	309.77	109.233	303.13	109.233	-239.913
		109.283	305.57	109.283	303.13	109.283	-244.113
		109.333	308.32	109.333	303.12	109.333	-241.353
		109.383	311.11	109.383	303.12	109.383	-238.563
		109.433	309.21	109.433	303.12	109.433	-240.463
		109.483	306.07	109.483	303.12	109.483	-243.603
		109.533	304.36	109.533	302.27	109.533	-244.463
		109.583	298.27	109.583	302.29	109.583	-250.573
		109.633	311.23	109.633	302.31	109.633	-237.633
		109.683	313.24	109.683	302.33	109.683	-235.643
		109.733	312	109.733	302.35	109.733	-236.903
		109.783	309.53	109.783	302.38	109.783	-239.403
		109.833	312.87	109.833	302.41	109.833	-236.093
		109.883	310.59	109.883	302.43	109.883	-238.393
		109.933	309.31	109.933	302.46	109.933	-239.703
[truncated: 1,001 more rows]

## Sheet: Fig1c
2 Theta	standard	2 Theta	calculated	2 Theta	measured	2 Theta	measured versus calculated
2.50551	-1871.78	1.00351	34542.6	1.00351	30998.1	1.00351	-1907.98
4.83061	-1871.78	1.00781	34586.7	1.00781	30998.1	1.00781	-1863.88
5.01221	-1871.78	1.01221	34596.3	1.01221	30998.1	1.01221	-1854.28
5.04281	-1871.78	1.01651	34587.1	1.01651	30998.1	1.01651	-1863.48
5.81471	-1871.78	1.02081	34516.6	1.02081	30998.1	1.02081	-1933.98
6.33241	-1871.78	1.02521	34505.1	1.02521	30998.1	1.02521	-1945.48
7.52131	-1871.78	1.02951	34544.2	1.02951	30998.1	1.02951	-1906.38
7.54171	-1871.78	1.03381	34523.9	1.03381	30998.1	1.03381	-1926.68
8.20801	-1871.78	1.03811	34467.4	1.03811	30998.1	1.03811	-1983.18
8.24551	-1871.78	1.04251	34535.1	1.04251	30998.1	1.04251	-1915.48
8.61901	-1871.78	1.04681	34540.6	1.04681	30998.1	1.04681	-1909.98
9.56061	-1871.78	1.05111	34409.4	1.05111	30998.1	1.05111	-2041.18
9.62191	-1871.78	1.05551	34291.7	1.05551	30998.1	1.05551	-2158.88
9.65391	-1871.78	1.05981	34302.2	1.05981	30998.1	1.05981	-2148.38
9.66991	-1871.78	1.06411	34247.6	1.06411	30998.1	1.06411	-2202.98
10.034	-1871.78	1.06851	34257.9	1.06851	30998.1	1.06851	-2192.68
10.0954	-1871.78	1.07281	34404.3	1.07281	30998.1	1.07281	-2046.28
10.3586	-1871.78	1.07711	34431.6	1.07711	30998.1	1.07711	-2018.98
10.4032	-1871.78	1.08141	34346.7	1.08141	30998.1	1.08141	-2103.88
11.1694	-1871.78	1.08581	34238.8	1.08581	30998.1	1.08581	-2211.78
11.1832	-1871.78	1.09011	34267.5	1.09011	30998.1	1.09011	-2183.08
11.6445	-1871.78	1.09441	34225.6	1.09441	30998.1	1.09441	-2224.98
11.8738	-1871.78	1.09881	34139.8	1.09881	30998.1	1.09881	-2310.78
12.5516	-1871.78	1.10311	34148.7	1.10311	30998.1	1.10311	-2301.88
12.6377	-1871.78	1.10741	34287.5	1.10741	30998.1	1.10741	-2163.08
12.6475	-1871.78	1.11171	34231.9	1.11171	30998.1	1.11171	-2218.68
12.6843	-1871.78	1.11611	34231.6	1.11611	30998.1	1.11611	-2218.98
12.7209	-1871.78	1.12041	34312.4	1.12041	30998.1	1.12041	-2138.18
13.0007	-1871.78	1.12471	34342.1	1.12471	30998.1	1.12471	-2108.48
13.0484	-1871.78	1.12911	34151.5	1.12911	30998.1	1.12911	-2299.08
13.2537	-1871.78	1.13341	34066.3	1.13341	30998.1	1.13341	-2384.28
13.2888	-1871.78	1.13771	34055.2	1.13771	30998.1	1.13771	-2395.38
13.91	-1871.78	1.14201	34046.9	1.14201	30998.1	1.14201	-2403.68
14.2194	-1871.78	1.14641	33967.4	1.14641	30998.1	1.14641	-2483.18
14.2848	-1871.78	1.15071	33991.3	1.15071	30998.1	1.15071	-2459.28
14.3065	-1871.78	1.15501	34076.4	1.15501	30998.1	1.15501	-2374.18
14.4729	-1871.78	1.15941	34031.8	1.15941	30998.1	1.15941	-2418.78
14.5265	-1871.78	1.16371	34034.1	1.16371	30998.1	1.16371	-2416.48
14.5265	-1871.78	1.16801	33987.1	1.16801	30998.1	1.16801	-2463.48
15.0152	-1871.78	1.17241	33878.9	1.17241	30998.1	1.17241	-2571.68
15.0359	-1871.78	1.17671	33841.3	1.17671	30998.1	1.17671	-2609.28
15.0752	-1871.78	1.18101	33798.5	1.18101	30998.1	1.18101	-2652.08
15.1164	-1871.78	1.18531	33781.6	1.18531	30998.1	1.18531	-2668.98
15.1472	-1871.78	1.18971	33712.5	1.18971	30998.1	1.18971	-2738.08
15.1678	-1871.78	1.19401	33655.4	1.19401	30998.1	1.19401	-2795.18
15.1678	-1871.78	1.19831	33623.2	1.19831	30998.1	1.19831	-2827.38
15.6289	-1871.78	1.20271	33629.8	1.20271	30998.1	1.20271	-2820.78
16.1814	-1871.78	1.20701	33558.2	1.20701	30998.1	1.20701	-2892.38
16.1814	-1871.78	1.21131	33508.1	1.21131	30998.1	1.21131	-2942.48
16.4586	-1871.78	1.21561	33460.2	1.21561	30998.1	1.21561	-2990.38
16.5342	-1871.78	1.22001	33433.2	1.22001	30998.1	1.22001	-3017.38
16.6227	-1871.78	1.22431	33485.4	1.22431	30998.1	1.22431	-2965.18
16.6789	-1871.78	1.22861	33489.1	1.22861	30998.1	1.22861	-2961.48
16.7255	-1871.78	1.23301	33411.2	1.23301	30998.1	1.23301	-3039.38
17.1532	-1871.78	1.23731	33437	1.23731	30998.1	1.23731	-3013.58
17.2059	-1871.78	1.24161	33445.5	1.24161	30998.1	1.24161	-3005.08
17.2349	-1871.78	1.24591	33412.3	1.24591	30998.1	1.24591	-3038.28
17.2422	-1871.78	1.25031	33439.1	1.25031	30998.1	1.25031	-3011.48
17.2874	-1871.78	1.25461	33358.7	1.25461	30998.1	1.25461	-3091.88
17.2964	-1871.78	1.25891	33317.8	1.25891	30998.1	1.25891	-3132.78
17.4332	-1871.78	1.26331	33343.8	1.26331	30998.1	1.26331	-3106.78
17.5047	-1871.78	1.26761	33258.9	1.26761	30998.1	1.26761	-3191.68
17.5047	-1871.78	1.27191	33238.6	1.27191	30998.1	1.27191	-3211.98
17.5403	-1871.78	1.27631	33163.3	1.27631	30998.1	1.27631	-3287.28
17.6063	-1871.78	1.28061	33063.2	1.28061	30998.1	1.28061	-3387.38
17.7212	-1871.78	1.28491	33088.4	1.28491	30998.1	1.28491	-3362.18
18.1863	-1871.78	1.28921	33093.1	1.28921	30998.1	1.28921	-3357.48
18.1949	-1871.78	1.29361	33058	1.29361	30998.1	1.29361	-3392.58
18.4342	-1871.78	1.29791	33108.1	1.29791	30998.1	1.29791	-3342.48
18.485	-1871.78	1.30221	33043.5	1.30221	30998.1	1.30221	-3407.08
18.5814	-1871.78	1.30661	33067.8	1.30661	30998.1	1.30661	-3382.78
		1.31091	32996.2	1.31091	30998.1	1.31091	-3454.38
		1.31521	32940	1.31521	30998.1	1.31521	-3510.58
		1.31951	32875.4	1.31951	30998.1	1.31951	-3575.18
		1.32391	32872.8	1.32391	30998.1	1.32391	-3577.78
		1.32821	32789.2	1.32821	30998.1	1.32821	-3661.38
		1.33251	32880.6	1.33251	30998.1	1.33251	-3569.98
		1.33691	32851.6	1.33691	30998.1	1.33691	-3598.98
		1.34121	32805	1.34121	30998.1	1.34121	-3645.58
		1.34551	32697.6	1.34551	30998.1	1.34551	-3752.98
		1.34981	32587.4	1.34981	30998.1	1.34981	-3863.18
		1.35421	32636.2	1.35421	30998.1	1.35421	-3814.38
		1.35851	32688.2	1.35851	30998.1	1.35851	-3762.38
		1.36281	32598.9	1.36281	30998.1	1.36281	-3851.68
		1.36721	32610.1	1.36721	30998.1	1.36721	-3840.48
		1.37151	32584.8	1.37151	30998.1	1.37151	-3865.78
		1.37581	32513.6	1.37581	30998.1	1.37581	-3936.98
		1.38021	32468.1	1.38021	30998.1	1.38021	-3982.48
		1.38451	32352.9	1.38451	30998.1	1.38451	-4097.68
		1.38881	32267.5	1.38881	30998.1	1.38881	-4183.08
		1.39311	32317.7	1.39311	30998.1	1.39311	-4132.88
		1.39751	32262.9	1.39751	30998.1	1.39751	-4187.68
		1.40181	32229.7	1.40181	30998.1	1.40181	-4220.88
		1.40611	32286.4	1.40611	30998.1	1.40611	-4164.18
		1.41051	32248.8	1.41051	30998.1	1.41051	-4201.78
		1.41481	32109.3	1.41481	30998.1	1.41481	-4341.28
		1.41911	32076.8	1.41911	30998.1	1.41911	-4373.78
		1.42341	32057.8	1.42341	30998.1	1.42341	-4392.78
		1.42781	32069.4	1.42781	30998.1	1.42781	-4381.18
		1.43211	31954.9	1.43211	30998.1	1.43211	-4495.68
		1.43641	31948.8	1.43641	30998.1	1.43641	-4501.78
		1.44081	31956	1.44081	30998.1	1.44081	-4494.58
		1.44511	31870.6	1.44511	30998.1	1.44511	-4579.98
		1.44941	31802.5	1.44941	30998.1	1.44941	-4648.08
		1.45371	31885.1	1.45371	30998.1	1.45371	-4565.48
		1.45811	31804.1	1.45811	30998.1	1.45811	-4646.48
		1.46241	31781.4	1.46241	30998.1	1.46241	-4669.18
		1.46671	31710.8	1.46671	30998.1	1.46671	-4739.78
		1.47111	31699	1.47111	30998.1	1.47111	-4751.58
		1.47541	31704.1	1.47541	30998.1	1.47541	-4746.48
		1.47971	31703.9	1.47971	30998.1	1.47971	-4746.68
		1.48411	31544.4	1.48411	30998.1	1.48411	-4906.18
		1.48841	31538.8	1.48841	30998.1	1.48841	-4911.78
		1.49271	31497.2	1.49271	30998.1	1.49271	-4953.38
		1.49701	31452.8	1.49701	30998.1	1.49701	-4997.78
		1.50141	31395.4	1.50141	30998.1	1.50141	-5055.18
		1.50571	31317.3	1.50571	30998.1	1.50571	-5133.28
		1.51001	31281.4	1.51001	30998.1	1.51001	-5169.18
		1.51441	31335.7	1.51441	30998.1	1.51441	-5114.88
		1.51871	31251.3	1.51871	30998.1	1.51871	-5199.28
		1.52301	31138.4	1.52301	30998.1	1.52301	-5312.18
		1.52731	31183.2	1.52731	30998.1	1.52731	-5267.38
		1.53171	31165.1	1.53171	30998.1	1.53171	-5285.48
		1.53601	31165.3	1.53601	30998.1	1.53601	-5285.28
		1.54031	31108.4	1.54031	30998.1	1.54031	-5342.18
		1.54471	31080.7	1.54471	30998.1	1.54471	-5369.88
		1.54901	31081.7	1.54901	30998.1	1.54901	-5368.88
		1.55331	30985.2	1.55331	30998.1	1.55331	-5465.38
		1.55761	30925.3	1.55761	30998.1	1.55761	-5525.28
		1.56201	30826	1.56201	31049.4	1.56201	-5675.88
		1.56631	30797.9	1.56631	31003.1	1.56631	-5657.68
		1.57061	30803.5	1.57061	30956.8	1.57061	-5605.78
		1.57501	30776.4	1.57501	30910.5	1.57501	-5586.58
		1.57931	30812.8	1.57931	30864.2	1.57931	-5503.88
		1.58361	30751.8	1.58361	30817.9	1.58361	-5518.58
		1.58801	30723.1	1.58801	30771.6	1.58801	-5500.98
		1.59231	30631	1.59231	30725.3	1.59231	-5546.78
		1.59661	30699.8	1.59661	30679.1	1.59661	-5431.78
		1.60091	30588.7	1.60091	30632.8	1.60091	-5496.58
		1.60531	30616.9	1.60531	30586.5	1.60531	-5422.08
		1.60961	30497.1	1.60961	30540.2	1.60961	-5495.58
		1.61391	30431.8	1.61391	30494	1.61391	-5514.68
		1.61831	30360.6	1.61831	30447.7	1.61831	-5539.58
		1.62261	30313.4	1.62261	30401.4	1.62261	-5540.48
		1.62691	30298.7	1.62691	30355.2	1.62691	-5508.98
		1.63121	30269	1.63121	30308.9	1.63121	-5492.38
		1.63561	30203.3	1.63561	30262.7	1.63561	-5511.88
		1.63991	30100.3	1.63991	30216.4	1.63991	-5568.58
		1.64421	30036.6	1.64421	30170.1	1.64421	-5585.98
		1.64861	30075.2	1.64861	30123.9	1.64861	-5501.18
		1.65291	30088.9	1.65291	30077.7	1.65291	-5441.28
		1.65721	30113.6	1.65721	30031.4	1.65721	-5370.28
		1.66151	30007.3	1.66151	29985.2	1.66151	-5430.38
		1.66591	29917	1.66591	29938.9	1.66591	-5474.38
		1.67021	29885.2	1.67021	29892.7	1.67021	-5459.98
		1.67451	29921.2	1.67451	29846.5	1.67451	-5377.78
		1.67891	29762.1	1.67891	29800.2	1.67891	-5490.58
		1.68321	29739.4	1.68321	29754	1.68321	-5467.08
		1.68751	29741.1	1.68751	29707.8	1.68751	-5419.18
		1.69191	29704.6	1.69191	29661.6	1.69191	-5409.48
		1.69621	29649.9	1.69621	29615.4	1.69621	-5417.98
		1.70051	29527.6	1.70051	29569.2	1.70051	-5494.08
		1.70481	29586.8	1.70481	29523	1.70481	-5388.68
		1.70921	29518.3	1.70921	29476.8	1.70921	-5410.98
		1.71351	29387.8	1.71351	29430.6	1.71351	-5495.28
		1.71781	29390.5	1.71781	29384.4	1.71781	-5446.38
		1.72221	29326.8	1.72221	29338.2	1.72221	-5463.88
		1.72651	29352.5	1.72651	29292	1.72651	-5391.98
		1.73081	29280.7	1.73081	29245.8	1.73081	-5417.58
		1.73511	29250.2	1.73511	29199.6	1.73511	-5401.88
		1.73951	29112.4	1.73951	29153.5	1.73951	-5493.58
		1.74381	29124.7	1.74381	29107.3	1.74381	-5435.08
		1.74811	29080.5	1.74811	29061.1	1.74811	-5433.08
		1.75251	29057.4	1.75251	29015	1.75251	-5410.08
		1.75681	29016.9	1.75681	28968.8	1.75681	-5404.38
		1.76111	28867.5	1.76111	28922.7	1.76111	-5507.68
		1.76541	28859.6	1.76541	28876.5	1.76541	-5469.38
		1.76981	28923.4	1.76981	28830.4	1.76981	-5359.48
		1.77411	28891.6	1.77411	28784.2	1.77411	-5345.08
		1.77841	28831.8	1.77841	28738.1	1.77841	-5358.78
		1.78281	28817.7	1.78281	28692	1.78281	-5326.78
		1.78711	28819.5	1.78711	28645.9	1.78711	-5278.88
		1.79141	28721.6	1.79141	28599.8	1.79141	-5330.68
		1.79581	28603.1	1.79581	28553.7	1.79581	-5403.08
		1.80011	28566.5	1.80011	28507.6	1.80011	-5393.58
		1.80441	28552.2	1.80441	28461.5	1.80441	-5361.78
		1.80871	28538.8	1.80871	28415.4	1.80871	-5329.08
		1.81311	28575.6	1.81311	28369.3	1.81311	-5246.18
		1.81741	28523.8	1.81741	28323.2	1.81741	-5251.88
		1.82171	28355.4	1.82171	28277.2	1.82171	-5374.28
		1.82611	28346.7	1.82611	28231.1	1.82611	-5336.88
		1.83041	28269.9	1.83041	28185.1	1.83041	-5367.68
		1.83471	28232.3	1.83471	28139	1.83471	-5359.18
		1.83901	28204.4	1.83901	28093	1.83901	-5341.08
		1.84341	28181.6	1.84341	28047	1.84341	-5317.88
		1.84771	28094.5	1.84771	28000.9	1.84771	-5358.88
		1.85201	28123.1	1.85201	27954.9	1.85201	-5284.28
		1.85641	28092.1	1.85641	27908.9	1.85641	-5269.28
		1.86071	28175.6	1.86071	27862.9	1.86071	-5139.78
		1.86501	28074.1	1.86501	27816.9	1.86501	-5195.28
		1.86931	27908.2	1.86931	27771	1.86931	-5315.28
		1.87371	27885.1	1.87371	27725	1.87371	-5292.38
		1.87801	27840.7	1.87801	27679	1.87801	-5290.78
		1.88231	27718.4	1.88231	27633.1	1.88231	-5367.18
		1.88671	27687.3	1.88671	27587.2	1.88671	-5352.38
		1.89101	27760.9	1.89101	27541.2	1.89101	-5232.78
		1.89531	27748	1.89531	27495.3	1.89531	-5199.78
		1.89971	27634.3	1.89971	27449.4	1.89971	-5267.58
		1.90401	27617	1.90401	27403.5	1.90401	-5238.98
		1.90831	27556.3	1.90831	27357.6	1.90831	-5253.78
		1.91261	27527.7	1.91261	27311.8	1.91261	-5236.58
		1.91701	27483.7	1.91701	27265.9	1.91701	-5234.68
		1.92131	27445	1.92131	27220.1	1.92131	-5227.58
		1.92561	27398	1.92561	27174.3	1.92561	-5228.78
		1.93001	27352.2	1.93001	27128.4	1.93001	-5228.68
		1.93431	27333.1	1.93431	27082.6	1.93431	-5201.98
		1.93861	27313.1	1.93861	27039.9	1.93861	-5179.28
		1.94291	27223.2	1.94291	27004.3	1.94291	-5233.58
		1.94731	27187.3	1.94731	26968.7	1.94731	-5233.88
		1.95161	27101.6	1.95161	26933.1	1.95161	-5283.98
		1.95591	27100.2	1.95591	26897.5	1.95591	-5249.78
		1.96031	27128.8	1.96031	26861.9	1.96031	-5185.58
		1.96461	27014.9	1.96461	26826.4	1.96461	-5263.98
		1.96891	26937.3	1.96891	26790.9	1.96891	-5306.08
		1.97321	26914.1	1.97321	26755.3	1.97321	-5293.68
		1.97761	26908.8	1.97761	26719.9	1.97761	-5263.58
		1.98191	26909.2	1.98191	26684.4	1.98191	-5227.68
		1.98621	26867.8	1.98621	26648.9	1.98621	-5233.58
		1.99061	26743.2	1.99061	26613.5	1.99061	-5322.78
		1.99491	26649	1.99491	26578.1	1.99491	-5381.58
		1.99921	26645.7	1.99921	26542.7	1.99921	-5349.48
		2.00361	26636.7	2.00361	26507.4	2.00361	-5323.18
		2.00791	26616.9	2.00791	26472	2.00791	-5307.58
		2.01221	26518.4	2.01221	26436.7	2.01221	-5370.78
		2.01651	26487.4	2.01651	26401.4	2.01651	-5366.48
		2.02091	26419.2	2.02091	26366.2	2.02091	-5399.48
		2.02521	26400.6	2.02521	26330.9	2.02521	-5382.78
		2.02951	26323.4	2.02951	26295.7	2.02951	-5424.78
		2.03391	26328.7	2.03391	26260.6	2.03391	-5384.38
		2.03821	26373.5	2.03821	26225.4	2.03821	-5304.38
		2.04251	26268.3	2.04251	26190.3	2.04251	-5374.48
		2.04681	26237.3	2.04681	26155.3	2.04681	-5370.48
		2.05121	26201.6	2.05121	26120.2	2.05121	-5371.08
		2.05551	26169.4	2.05551	26085.2	2.05551	-5368.28
		2.05981	26027.6	2.05981	26050.3	2.05981	-5475.18
		2.06421	25976.6	2.06421	26015.3	2.06421	-5491.18
		2.06851	25962.8	2.06851	25980.4	2.06851	-5470.08
		2.07281	25922.8	2.07281	25945.6	2.07281	-5475.28
		2.07711	25919.1	2.07711	25910.8	2.07711	-5444.18
		2.08151	25891.1	2.08151	25876.1	2.08151	-5437.48
		2.08581	25807.6	2.08581	25841.4	2.08581	-5486.28
		2.09011	25892.3	2.09011	25806.7	2.09011	-5366.88
		2.09451	25775.6	2.09451	25772.1	2.09451	-5448.98
		2.09881	25702.5	2.09881	25737.6	2.09881	-5487.58
		2.10311	25673.5	2.10311	25703.1	2.10311	-5482.08
		2.10741	25666.1	2.10741	25668.7	2.10741	-5455.08
		2.11181	25617	2.11181	25634.3	2.11181	-5469.78
		2.11611	25617	2.11611	25600	2.11611	-5435.48
		2.12041	25572.7	2.12041	25565.7	2.12041	-5445.48
		2.12481	25526.1	2.12481	25531.6	2.12481	-5457.98
		2.12911	25445.6	2.12911	25497.5	2.12911	-5504.38
		2.13341	25430.9	2.13341	25463.5	2.13341	-5485.08
		2.13781	25413.4	2.13781	25429.5	2.13781	-5468.58
		2.14211	25318.3	2.14211	25395.7	2.14211	-5529.88
		2.14641	25328.6	2.14641	25361.9	2.14641	-5485.78
		2.15071	25352.6	2.15071	25328.2	2.15071	-5428.08
		2.15511	25294.4	2.15511	25294.7	2.15511	-5452.78
		2.15941	25195.4	2.15941	25261.2	2.15941	-5518.28
		2.16371	25164.8	2.16371	25227.8	2.16371	-5515.48
		2.16811	25039.2	2.16811	25194.6	2.16811	-5607.88
		2.17241	25072.6	2.17241	25161.4	2.17241	-5541.28
		2.17671	25015.8	2.17671	25128.4	2.17671	-5565.08
		2.18101	24962.2	2.18101	25095.6	2.18101	-5585.88
		2.18541	24993.3	2.18541	25062.8	2.18541	-5521.98
		2.18971	24911.6	2.18971	25030.2	2.18971	-5571.08
		2.19401	24925.4	2.19401	24997.8	2.19401	-5524.88
		2.19841	24848.7	2.19841	24965.5	2.19841	-5569.28
		2.20271	24864.5	2.20271	24933.4	2.20271	-5521.38
		2.20701	24866.7	2.20701	24901.5	2.20701	-5487.28
		2.21131	24848.2	2.21131	24869.8	2.21131	-5474.08
		2.21571	24676.1	2.21571	24838.3	2.21571	-5614.68
		2.22001	24652.5	2.22001	24806.9	2.22001	-5606.88
		2.22431	24693.8	2.22431	24775.9	2.22431	-5534.58
		2.22871	24625.6	2.22871	24745	2.22871	-5571.88
		2.23301	24595.9	2.23301	24714.5	2.23301	-5571.08
		2.23731	24529.5	2.23731	24684.2	2.23731	-5607.18
		2.24171	24503.5	2.24171	24654.2	2.24171	-5603.18
		2.24601	24575.4	2.24601	24624.5	2.24601	-5501.58
		2.25031	24427.2	2.25031	24595.1	2.25031	-5620.38
		2.25461	24324.9	2.25461	24566.1	2.25461	-5693.68
		2.25901	24394.9	2.25901	24537.5	2.25901	-5595.08
		2.26331	24370.5	2.26331	24509.3	2.26331	-5591.28
		2.26761	24316.7	2.26761	24481.5	2.26761	-5617.28
		2.27201	24316.5	2.27201	24454.2	2.27201	-5590.18
		2.27631	24379.1	2.27631	24427.4	2.27631	-5500.78
		2.28061	24300.4	2.28061	24401.2	2.28061	-5553.28
		2.28491	24232.3	2.28491	24375.5	2.28491	-5595.68
		2.28931	24212	2.28931	24350.5	2.28931	-5590.98
		2.29361	24169.3	2.29361	24326.1	2.29361	-5609.28
		2.29791	24087.1	2.29791	24302.5	2.29791	-5667.88
		2.30231	24083.5	2.30231	24279.7	2.30231	-5648.68
		2.30661	24058.2	2.30661	24257.8	2.30661	-5652.08
		2.31091	24055.5	2.31091	24236.8	2.31091	-5633.78
		2.31521	24094.6	2.31521	24218	2.31521	-5575.88
		2.31961	24020.7	2.31961	24199.1	2.31961	-5630.88
		2.32391	24002.6	2.32391	24181.5	2.32391	-5631.38
		2.32821	24023.1	2.32821	24165.3	2.32821	-5594.68
		2.33261	23938.3	2.33261	24150.5	2.33261	-5664.68
		2.33691	23961.8	2.33691	24137.4	2.33691	-5628.08
		2.34121	24013.6	2.34121	24126	2.34121	-5564.88
		2.34561	23998.6	2.34561	24116.7	2.34561	-5570.58
		2.34991	23926.8	2.34991	24109.5	2.34991	-5635.18
		2.35421	23931.9	2.35421	24104.8	2.35421	-5625.38
		2.35851	23956.4	2.35851	24102.8	2.35851	-5598.88
		2.36291	23949.5	2.36291	24103.8	2.36291	-5606.78
		2.36721	23936.9	2.36721	24108.2	2.36721	-5623.78
		2.37151	23847.5	2.37151	24116.4	2.37151	-5721.38
		2.37591	23863.7	2.37591	24129	2.37591	-5717.78
		2.38021	23879.2	2.38021	24146.4	2.38021	-5719.68
		2.38451	23933.6	2.38451	24169.3	2.38451	-5688.18
		2.38881	24062.3	2.38881	24198.5	2.38881	-5588.68
		2.39321	24087.8	2.39321	24234.9	2.39321	-5599.58
		2.39751	24076.9	2.39751	24279.6	2.39751	-5655.18
		2.40181	24123.8	2.40181	24333.9	2.40181	-5662.58
		2.40621	24253.7	2.40621	24399.4	2.40621	-5598.18
		2.41051	24288.9	2.41051	24478	2.41051	-5641.58
		2.41481	24412.1	2.41481	24572.3	2.41481	-5612.68
		2.41911	24537.4	2.41911	24685.6	2.41911	-5600.68
		2.42351	24586.5	2.42351	24822	2.42351	-5687.98
		2.42781	24748.1	2.42781	24987.6	2.42781	-5691.98
		2.43211	24861.8	2.43211	25190.6	2.43211	-5781.28
		2.43651	25134.1	2.43651	25442.3	2.43651	-5760.68
		2.44081	25503.3	2.44081	25758	2.44081	-5707.18
		2.44511	25939.4	2.44511	26158.5	2.44511	-5671.58
		2.44951	26398.2	2.44951	26670.5	2.44951	-5724.78
		2.45381	26990.4	2.45381	27327.2	2.45381	-5789.28
		2.45811	27812.3	2.45811	28168.2	2.45811	-5808.38
		2.46241	28836.3	2.46241	29237.7	2.46241	-5853.88
		2.46681	30266.9	2.46681	30579.9	2.46681	-5765.48
		2.47111	31963.1	2.47111	32236.5	2.47111	-5725.88
		2.47541	34064.8	2.47541	34237.5	2.47541	-5625.18
		2.47981	36669.2	2.47981	36590.2	2.47981	-5373.48
		2.48411	39737.2	2.48411	39261.3	2.48411	-4976.58
		2.48841	43021.5	2.48841	42148.8	2.48841	-4579.78
		2.49271	46083.1	2.49271	45043.3	2.49271	-4412.68
		2.49711	48768.2	2.49711	47596.6	2.49711	-4280.88
		2.50141	50312.4	2.50141	49360.1	2.50141	-4500.19
		2.50571	50436.3	2.50571	49926.6	2.50571	-4942.78
		2.51011	49170.5	2.51011	49140.1	2.51011	-5422.08
		2.51441	46653.8	2.51441	47193.2	2.51441	-5991.88
		2.51871	43459.7	2.51871	44507.9	2.51871	-6500.68
		2.52301	40064	2.52301	41527	2.52301	-6915.48
		2.52741	36914.9	2.52741	38583.2	2.52741	-7120.78
		2.53171	34177.2	2.53171	35871.6	2.53171	-7146.88
		2.53601	31917.5	2.53601	33484.5	2.53601	-7019.48
		2.54041	30162.5	2.54041	31450.4	2.54041	-6740.38
		2.54471	28763	2.54471	29758.1	2.54471	-6447.58
		2.54901	27647.7	2.54901	28375.8	2.54901	-6180.58
		2.55341	26749.8	2.55341	27261.4	2.55341	-5964.08
		2.55771	25990.8	2.55771	26370.5	2.55771	-5832.18
		2.56201	25423.8	2.56201	25659.1	2.56201	-5687.78
		2.56631	24921.3	2.56631	25088.6	2.56631	-5619.78
		2.57071	24520.8	2.57071	24626.2	2.57071	-5557.88
		2.57501	24146.7	2.57501	24246	2.57501	-5551.78
		2.57931	23869.8	2.57931	23927.8	2.57931	-5510.48
		2.58371	23546.5	2.58371	23656.9	2.58371	-5562.88
		2.58801	23384.6	2.58801	23422.3	2.58801	-5490.18
		2.59231	23165.9	2.59231	23216.1	2.59231	-5502.68
		2.59661	22960	2.59661	23032.6	2.59661	-5525.08
		2.60101	22815.8	2.60101	22867.6	2.60101	-5504.28
		2.60531	22645.7	2.60531	22718	2.60531	-5524.78
		2.60961	22523.8	2.60961	22581.2	2.60961	-5509.88
		2.61401	22379.3	2.61401	22455.5	2.61401	-5528.68
		2.61831	22296.6	2.61831	22339.2	2.61831	-5495.08
		2.62261	22184.3	2.62261	22231	2.62261	-5499.18
		2.62691	22113.9	2.62691	22130	2.62691	-5468.58
		2.63131	22064.6	2.63131	22035.1	2.63131	-5422.98
		2.63561	21899.6	2.63561	21945.7	2.63561	-5498.58
		2.63991	21780.2	2.63991	21861.1	2.63991	-5533.38
		2.64431	21747.7	2.64431	21780.7	2.64431	-5485.48
		2.64861	21646.1	2.64861	21704.1	2.64861	-5510.48
		2.65291	21545.1	2.65291	21630.9	2.65291	-5538.28
		2.65731	21514.3	2.65731	21560.6	2.65731	-5498.78
		2.66161	21498.5	2.66161	21493	2.66161	-5446.98
		2.66591	21400.9	2.66591	21427.9	2.66591	-5479.48
		2.67021	21402.9	2.67021	21364.9	2.67021	-5414.48
		2.67461	21386.4	2.67461	21303.8	2.67461	-5369.88
		2.67891	21350.8	2.67891	21244.6	2.67891	-5346.28
		2.68321	21227.2	2.68321	21186.9	2.68321	-5412.18
		2.68761	21238.8	2.68761	21130.8	2.68761	-5344.48
		2.69191	21142.9	2.69191	21075.9	2.69191	-5385.48
		2.69621	21096.7	2.69621	21022.3	2.69621	-5378.08
		2.70051	21044.6	2.70051	20969.8	2.70051	-5377.68
		2.70491	21009.4	2.70491	20918.3	2.70491	-5361.38
		2.70921	20900	2.70921	20867.7	2.70921	-5420.18
		2.71351	20903.3	2.71351	20818	2.71351	-5367.18
		2.71791	20832.4	2.71791	20769.1	2.71791	-5389.18
		2.72221	20795.6	2.72221	20721	2.72221	-5377.88
		2.72651	20736	2.72651	20673.4	2.72651	-5389.88
		2.73081	20706.8	2.73081	20625.7	2.73081	-5371.38
		2.73521	20627.7	2.73521	20578.6	2.73521	-5403.38
		2.73951	20658.5	2.73951	20532	2.73951	-5325.98
		2.74381	20641.4	2.74381	20486	2.74381	-5297.08
		2.74821	20539.4	2.74821	20440.4	2.74821	-5353.48
		2.75251	20540.5	2.75251	20395.2	2.75251	-5307.18
		2.75681	20443.5	2.75681	20350.5	2.75681	-5359.48
		2.76121	20486.4	2.76121	20306.1	2.76121	-5272.18
		2.76551	20488.4	2.76551	20262.1	2.76551	-5226.18
		2.76981	20401.8	2.76981	20218.4	2.76981	-5269.08
		2.77411	20352.4	2.77411	20175.1	2.77411	-5275.18
		2.77851	20338.4	2.77851	20132	2.77851	-5246.08
		2.78281	20171.9	2.78281	20089.2	2.78281	-5369.78
		2.78711	20131.7	2.78711	20046.6	2.78711	-5367.38
		2.79151	20097.7	2.79151	20004.3	2.79151	-5359.08
		2.79581	20061.1	2.79581	19962.2	2.79581	-5353.58
		2.80011	20030	2.80011	19920.4	2.80011	-5342.88
		2.80441	20038.1	2.80441	19878.7	2.80441	-5293.08
		2.80881	19984.4	2.80881	19837.3	2.80881	-5305.38
		2.81311	19897.2	2.81311	19796	2.81311	-5351.28
		2.81741	19939.1	2.81741	19754.8	2.81741	-5268.18
		2.82181	19875.2	2.82181	19713.9	2.82181	-5291.18
		2.82611	19837.3	2.82611	19673.1	2.82611	-5288.28
		2.83041	19756	2.83041	19632.4	2.83041	-5328.88
		2.83471	19657	2.83471	19591.9	2.83471	-5387.38
		2.83911	19702.3	2.83911	19551.5	2.83911	-5301.68
		2.84341	19697.6	2.84341	19511.3	2.84341	-5266.18
		2.84771	19730.4	2.84771	19471.1	2.84771	-5193.18
		2.85211	19652.5	2.85211	19431.1	2.85211	-5231.08
		2.85641	19615.8	2.85641	19391.2	2.85641	-5227.88
		2.86071	19550.5	2.86071	19351.4	2.86071	-5253.38
		2.86511	19500.1	2.86511	19311.6	2.86511	-5263.98
		2.86941	19468.9	2.86941	19272	2.86941	-5255.58
		2.87371	19408.8	2.87371	19232.4	2.87371	-5276.08
		2.87801	19406.5	2.87801	19193	2.87801	-5238.98
		2.88241	19308.7	2.88241	19153.6	2.88241	-5297.38
		2.88671	19300.6	2.88671	19114.3	2.88671	-5266.18
		2.89101	19177.6	2.89101	19075.1	2.89101	-5349.98
		2.89541	19098.3	2.89541	19035.9	2.89541	-5390.08
		2.89971	19094.4	2.89971	18996.8	2.89971	-5354.88
		2.90401	19090.7	2.90401	18957.8	2.90401	-5319.58
		2.90831	19110.3	2.90831	18918.8	2.90831	-5260.98
		2.91271	19050.7	2.91271	18879.9	2.91271	-5281.68
		2.91701	18983.7	2.91701	18841	2.91701	-5309.78
		2.92131	18943.3	2.92131	18802.2	2.92131	-5311.38
		2.92571	18856.1	2.92571	18763.5	2.92571	-5359.88
		2.93001	18798.4	2.93001	18724.8	2.93001	-5378.88
		2.93431	18805.3	2.93431	18686.1	2.93431	-5333.28
		2.93861	18797.4	2.93861	18647.5	2.93861	-5302.58
		2.94301	18761.3	2.94301	18609	2.94301	-5300.18
		2.94731	18663.4	2.94731	18570.4	2.94731	-5359.48
		2.95161	18623.1	2.95161	18532	2.95161	-5361.38
		2.95601	18640.6	2.95601	18493.5	2.95601	-5305.38
		2.96031	18640.5	2.96031	18455.1	2.96031	-5267.08
		2.96461	18613	2.96461	18416.8	2.96461	-5256.28
		2.96901	18547.7	2.96901	18378.4	2.96901	-5283.18
		2.97331	18453.9	2.97331	18340.1	2.97331	-5338.68
		2.97761	18427.8	2.97761	18301.9	2.97761	-5326.58
		2.98191	18414.7	2.98191	18263.6	2.98191	-5301.38
		2.98631	18327.1	2.98631	18225.4	2.98631	-5350.78
		2.99061	18317.4	2.99061	18187.2	2.99061	-5322.28
		2.99491	18286.5	2.99491	18149.1	2.99491	-5315.08
		2.99931	18279.6	2.99931	18111	2.99931	-5283.88
		3.00361	18180.8	3.00361	18072.9	3.00361	-5344.58
		3.00791	18130.4	3.00791	18034.8	3.00791	-5356.88
		3.01221	18122.3	3.01221	17996.8	3.01221	-5326.98
		3.01661	18075.6	3.01661	17958.8	3.01661	-5335.68
		3.02091	18015.8	3.02091	17920.8	3.02091	-5357.48
		3.02521	17988.2	3.02521	17882.8	3.02521	-5347.08
		3.02961	17951	3.02961	17844.8	3.02961	-5346.28
		3.03391	17936.8	3.03391	17806.9	3.03391	-5322.58
		3.03821	17921.1	3.03821	17769	3.03821	-5300.38
		3.04251	17845.7	3.04251	17731.1	3.04251	-5337.88
		3.04691	17842.2	3.04691	17693.2	3.04691	-5303.48
		3.05121	17779.5	3.05121	17655.4	3.05121	-5328.38
		3.05551	17685.3	3.05551	17617.5	3.05551	-5384.68
		3.05991	17633.5	3.05991	17579.7	3.05991	-5398.68
		3.06421	17589	3.06421	17541.9	3.06421	-5405.38
		3.06851	17561	3.06851	17504.1	3.06851	-5395.58
		3.07281	17516.7	3.07281	17466.4	3.07281	-5402.18
		3.07721	17532.2	3.07721	17428.6	3.07721	-5348.88
		3.08151	17439	3.08151	17390.9	3.08151	-5404.38
		3.08581	17469.8	3.08581	17353.1	3.08581	-5335.78
		3.09021	17476.1	3.09021	17315.4	3.09021	-5291.78
		3.09451	17416	3.09451	17277.7	3.09451	-5314.18
		3.09881	17340.2	3.09881	17240	3.09881	-5352.28
		3.10321	17242.5	3.10321	17202.3	3.10321	-5412.28
		3.10751	17309.3	3.10751	17164.7	3.10751	-5307.88
		3.11181	17267.8	3.11181	17127	3.11181	-5311.68
		3.11611	17221.5	3.11611	17089.4	3.11611	-5320.38
		3.12051	17247.6	3.12051	17051.8	3.12051	-5256.68
		3.12481	17134.4	3.12481	17014.1	3.12481	-5332.18
		3.12911	17112.8	3.12911	16976.5	3.12911	-5316.18
		3.13351	17111.6	3.13351	16938.9	3.13351	-5279.78
		3.13781	17003.5	3.13781	16901.4	3.13781	-5350.38
		3.14211	16964.1	3.14211	16863.8	3.14211	-5352.18
		3.14641	16900.8	3.14641	16826.2	3.14641	-5377.88
		3.15081	16940.4	3.15081	16788.7	3.15081	-5300.78
		3.15511	16942.5	3.15511	16751.1	3.15511	-5261.08
		3.15941	16820.5	3.15941	16713.6	3.15941	-5345.58
		3.16381	16758.5	3.16381	16676	3.16381	-5369.98
		3.16811	16704.1	3.16811	16638.5	3.16811	-5386.88
		3.17241	16734.3	3.17241	16601	3.17241	-5319.18
		3.17671	16686.3	3.17671	16563.5	3.17671	-5329.68
		3.18111	16610	3.18111	16526	3.18111	-5368.48
		3.18541	16556.4	3.18541	16488.5	3.18541	-5384.58
		3.18971	16514.5	3.18971	16451	3.18971	-5388.98
		3.19411	16498.8	3.19411	16413.8	3.19411	-5367.48
		3.19841	16538.6	3.19841	16376.3	3.19841	-5290.18
		3.20271	16514.7	3.20271	16338.8	3.20271	-5276.58
		3.20711	16395.1	3.20711	16301.4	3.20711	-5358.78
		3.21141	16365.5	3.21141	16263.9	3.21141	-5350.88
		3.21571	16333.2	3.21571	16226.5	3.21571	-5345.78
		3.22001	16292	3.22001	16189.1	3.22001	-5349.58
		3.22441	16281.8	3.22441	16152.3	3.22441	-5322.98
		3.22871	16273.5	3.22871	16114.9	3.22871	-5293.88
		3.23301	16200.8	3.23301	16077.5	3.23301	-5329.18
		3.23741	16170.3	3.23741	16040	3.23741	-5322.18
		3.24171	16160.1	3.24171	16002.6	3.24171	-5294.98
		3.24601	16099.2	3.24601	15965.2	3.24601	-5318.48
		3.25031	15999.8	3.25031	15927.9	3.25031	-5380.58
		3.25471	15931	3.25471	15890.5	3.25471	-5411.98
		3.25901	15910.3	3.25901	15853.1	3.25901	-5395.28
		3.26331	15887.3	3.26331	15815.7	3.26331	-5380.88
		3.26771	15856.2	3.26771	15778.3	3.26771	-5374.58
		3.27201	15802.3	3.27201	15741	3.27201	-5391.18
		3.27631	15833	3.27631	15703.6	3.27631	-5323.08
		3.28061	15790.2	3.28061	15666.2	3.28061	-5328.48
		3.28501	15709.3	3.28501	15628.9	3.28501	-5372.08
		3.28931	15699.2	3.28931	15591.5	3.28931	-5344.78
		3.29361	15649.5	3.29361	15558.7	3.29361	-5361.68
		3.29801	15665.3	3.29801	15530.6	3.29801	-5317.78
		3.30231	15658.5	3.30231	15502.5	3.30231	-5296.48
		3.30661	15571.9	3.30661	15474.4	3.30661	-5354.98
		3.31101	15574.7	3.31101	15446.2	3.31101	-5323.98
		3.31531	15477.3	3.31531	15418.1	3.31531	-5393.28
		3.31961	15438.6	3.31961	15390	3.31961	-5403.88
		3.32391	15415.2	3.32391	15361.9	3.32391	-5399.18
		3.32831	15434.5	3.32831	15333.8	3.32831	-5351.78
		3.33261	15418.9	3.33261	15305.7	3.33261	-5339.28
		3.33691	15327.9	3.33691	15277.6	3.33691	-5402.18
		3.34131	15271.6	3.34131	15249.5	3.34131	-5430.38
		3.34561	15198.8	3.34561	15221.4	3.34561	-5475.08
		3.34991	15226.5	3.34991	15193.4	3.34991	-5419.38
		3.35421	15182.9	3.35421	15165.3	3.35421	-5434.88
		3.35861	15166	3.35861	15137.2	3.35861	-5423.68
		3.36291	15109.5	3.36291	15109.1	3.36291	-5452.08
		3.36721	15128.8	3.36721	15081.1	3.36721	-5404.78
		3.37161	15035.8	3.37161	15053	3.37161	-5469.68
		3.37591	15024.1	3.37591	15024.9	3.37591	-5453.28
		3.38021	14979.5	3.38021	14996.9	3.38021	-5469.88
		3.38451	14923.1	3.38451	14968.8	3.38451	-5498.18
		3.38891	14852.8	3.38891	14940.7	3.38891	-5540.38
		3.39321	14870.2	3.39321	14912.7	3.39321	-5494.98
		3.39751	14906	3.39751	14884.6	3.39751	-5431.08
		3.40191	14895.8	3.40191	14856.6	3.40191	-5413.28
		3.40621	14857.4	3.40621	14828.5	3.40621	-5423.58
		3.41051	14746.2	3.41051	14800.5	3.41051	-5506.78
		3.41491	14716.8	3.41491	14772.5	3.41491	-5508.18
		3.41921	14682.3	3.41921	14744.4	3.41921	-5514.58
		3.42351	14625.3	3.42351	14716.4	3.42351	-5543.58
		3.42781	14601.3	3.42781	14688.3	3.42781	-5539.48
		3.43221	14582.5	3.43221	14660.3	3.43221	-5530.28
		3.43651	14554.2	3.43651	14632.3	3.43651	-5530.58
		3.44081	14515	3.44081	14604.3	3.44081	-5541.78
		3.44521	14442.4	3.44521	14576.2	3.44521	-5586.28
		3.44951	14495.8	3.44951	14548.2	3.44951	-5504.88
		3.45381	14434.5	3.45381	14520.2	3.45381	-5538.18
		3.45811	14370.2	3.45811	14492.2	3.45811	-5574.48
		3.46251	14376.9	3.46251	14464.2	3.46251	-5539.78
		3.46681	14299.5	3.46681	14436.1	3.46681	-5589.08
		3.47111	14312	3.47111	14408.1	3.47111	-5548.58
		3.47551	14284.8	3.47551	14380.1	3.47551	-5547.78
		3.47981	14216.5	3.47981	14352.1	3.47981	-5588.08
		3.48411	14211.9	3.48411	14324.1	3.48411	-5564.68
		3.48841	14144.4	3.48841	14296.1	3.48841	-5604.18
		3.49281	14104.2	3.49281	14268.1	3.49281	-5616.38
		3.49711	14144.5	3.49711	14240.1	3.49711	-5548.08
		3.50141	14087	3.50141	14212.1	3.50141	-5577.58
		3.50581	14064.8	3.50581	14184.1	3.50581	-5571.78
		3.51011	14052.4	3.51011	14156.1	3.51011	-5556.18
		3.51441	13961.8	3.51441	14128.1	3.51441	-5618.78
		3.51881	13984.5	3.51881	14100.1	3.51881	-5568.08
		3.52311	14015.9	3.52311	14072.1	3.52311	-5508.68
		3.52741	13938.2	3.52741	14044.2	3.52741	-5558.48
		3.53171	13897.8	3.53171	14016.2	3.53171	-5570.88
		3.53611	13912.3	3.53611	13988.2	3.53611	-5528.38
		3.54041	13822.1	3.54041	13960.2	3.54041	-5590.58
		3.54471	13785.5	3.54471	13932.2	3.54471	-5599.18
		3.54911	13776.9	3.54911	13904.3	3.54911	-5579.88
		3.55341	13757.3	3.55341	13876.3	3.55341	-5571.48
		3.55771	13664	3.55771	13848.3	3.55771	-5636.78
		3.56201	13637.7	3.56201	13820.3	3.56201	-5635.08
		3.56641	13619.8	3.56641	13792.4	3.56641	-5625.08
		3.57071	13560.3	3.57071	13764.4	3.57071	-5656.58
		3.57501	13539.2	3.57501	13736.4	3.57501	-5649.68
		3.57941	13568	3.57941	13708.5	3.57941	-5592.98
		3.58371	13545.2	3.58371	13680.5	3.58371	-5587.78
		3.58801	13485.3	3.58801	13652.5	3.58801	-5619.68
		3.59231	13430.2	3.59231	13624.6	3.59231	-5646.88
		3.59671	13414.9	3.59671	13596.6	3.59671	-5634.18
		3.60101	13392.3	3.60101	13568.7	3.60101	-5628.88
		3.60531	13385.7	3.60531	13540.7	3.60531	-5607.48
		3.60971	13348.9	3.60971	13512.7	3.60971	-5616.28
		3.61401	13342.8	3.61401	13484.8	3.61401	-5594.48
		3.61831	13275.5	3.61831	13456.8	3.61831	-5633.78
		3.62271	13301.3	3.62271	13428.9	3.62271	-5580.08
		3.62701	13235.7	3.62701	13400.9	3.62701	-5617.68
		3.63131	13186.4	3.63131	13373	3.63131	-5639.08
		3.63561	13103.6	3.63561	13345	3.63561	-5693.88
		3.64001	13132.4	3.64001	13317.1	3.64001	-5637.18
		3.64431	13190.8	3.64431	13289.1	3.64431	-5550.78
		3.64861	13167.1	3.64861	13261.2	3.64861	-5546.58
		3.65301	13074.9	3.65301	13233.3	3.65301	-5610.88
		3.65731	13043.5	3.65731	13205.3	3.65731	-5614.28
		3.66161	13056.5	3.66161	13177.4	3.66161	-5573.38
		3.66591	12992.3	3.66591	13149.4	3.66591	-5609.58
		3.67031	12917.6	3.67031	13121.5	3.67031	-5656.38
		3.67461	12888.4	3.67461	13093.6	3.67461	-5657.68
		3.67891	12913.5	3.67891	13065.6	3.67891	-5604.58
		3.68331	12879.3	3.68331	13037.7	3.68331	-5610.88
		3.68761	12854.9	3.68761	13009.8	3.68761	-5607.38
		3.69191	12821.1	3.69191	12981.8	3.69191	-5613.18
		3.69621	12774.8	3.69621	12953.9	3.69621	-5631.58
		3.70061	12785.5	3.70061	12926	3.70061	-5592.98
		3.70491	12776.9	3.70491	12898.1	3.70491	-5573.68
		3.70921	12716.8	3.70921	12870.5	3.70921	-5606.18
		3.71361	12716	3.71361	12842.6	3.71361	-5579.08
		3.71791	12657.3	3.71791	12814.7	3.71791	-5609.88
		3.72221	12642.8	3.72221	12786.8	3.72221	-5596.48
		3.72661	12603.2	3.72661	12758.9	3.72661	-5608.18
		3.73091	12534.1	3.73091	12730.9	3.73091	-5649.28
		3.73521	12498.3	3.73521	12703	3.73521	-5657.18
		3.73951	12491.7	3.73951	12675.1	3.73951	-5635.88
		3.74391	12499.1	3.74391	12647.2	3.74391	-5600.58
		3.74821	12475.2	3.74821	12619.3	3.74821	-5596.58
		3.75251	12457.5	3.75251	12591.4	3.75251	-5586.38
		3.75691	12476.1	3.75691	12563.5	3.75691	-5539.88
		3.76121	12428.8	3.76121	12535.6	3.76121	-5559.28
		3.76551	12406.3	3.76551	12507.7	3.76551	-5553.88
		3.76981	12353.2	3.76981	12479.8	3.76981	-5579.08
		3.77421	12385.2	3.77421	12451.9	3.77421	-5519.18
		3.77851	12367.6	3.77851	12424	3.77851	-5508.88
		3.78281	12321.9	3.78281	12396.1	3.78281	-5526.68
		3.78721	12287.5	3.78721	12368.2	3.78721	-5533.18
		3.79151	12233.2	3.79151	12340.3	3.79151	-5559.58
		3.79581	12261.3	3.79581	12312.4	3.79581	-5503.58
		3.80011	12221.8	3.80011	12284.5	3.80011	-5515.18
		3.80451	12216.6	3.80451	12256.6	3.80451	-5492.48
		3.80881	12108	3.80881	12228.7	3.80881	-5573.18
		3.81311	12048.2	3.81311	12200.8	3.81311	-5605.08
		3.81751	12046.7	3.81751	12172.9	3.81751	-5578.68
		3.82181	12038.3	3.82181	12145	3.82181	-5559.18
		3.82611	11984.5	3.82611	12117.1	3.82611	-5585.08
		3.83051	12018.7	3.83051	12089.3	3.83051	-5523.08
		3.83481	12022.1	3.83481	12061.4	3.83481	-5491.78
		3.83911	12029.2	3.83911	12033.5	3.83911	-5456.78
		3.84341	11973.3	3.84341	12005.6	3.84341	-5484.78
		3.84781	11965.8	3.84781	11977.7	3.84781	-5464.38
		3.85211	11917.6	3.85211	11949.9	3.85211	-5484.78
		3.85641	11868.3	3.85641	11922	3.85641	-5506.18
		3.86081	11851.5	3.86081	11894.1	3.86081	-5495.08
		3.86511	11855.5	3.86511	11866.2	3.86511	-5463.18
		3.86941	11806	3.86941	11838.4	3.86941	-5484.88
		3.87371	11813.2	3.87371	11810.5	3.87371	-5449.78
		3.87811	11720	3.87811	11782.6	3.87811	-5515.08
		3.88241	11650.5	3.88241	11754.8	3.88241	-5556.78
		3.88671	11715.3	3.88671	11726.9	3.88671	-5464.08
		3.89111	11713.1	3.89111	11699	3.89111	-5438.38
		3.89541	11630.8	3.89541	11671.2	3.89541	-5492.88
		3.89971	11647.6	3.89971	11643.3	3.89971	-5448.18
		3.90401	11599.5	3.90401	11615.5	3.90401	-5468.48
		3.90841	11596.1	3.90841	11587.6	3.90841	-5443.98
		3.91271	11632.1	3.91271	11559.8	3.91271	-5380.18
		3.91701	11568.6	3.91701	11531.9	3.91701	-5415.78
		3.92141	11481.2	3.92141	11504.1	3.92141	-5475.38
		3.92571	11487.6	3.92571	11476.2	3.92571	-5441.08
		3.93001	11503.8	3.93001	11448.4	3.93001	-5397.08
		3.93441	11499.6	3.93441	11420.5	3.93441	-5373.38
		3.93871	11515.8	3.93871	11392.7	3.93871	-5329.38
		3.94301	11468	3.94301	11364.8	3.94301	-5349.28
		3.94731	11418.3	3.94731	11337	3.94731	-5371.18
		3.95171	11372.8	3.95171	11312.1	3.95171	-5391.78
		3.95601	11342.6	3.95601	11284.3	3.95601	-5394.18
		3.96031	11323.8	3.96031	11256.5	3.96031	-5385.18
		3.96471	11317.8	3.96471	11228.6	3.96471	-5363.28
		3.96901	11292.2	3.96901	11200.8	3.96901	-5361.08
		3.97331	11273.8	3.97331	11173	3.97331	-5351.68
		3.97761	11271.2	3.97761	11145.2	3.97761	-5326.48
		3.98201	11250.1	3.98201	11117.4	3.98201	-5319.78
		3.98631	11208.7	3.98631	11089.6	3.98631	-5333.38
		3.99061	11200.6	3.99061	11061.8	3.99061	-5313.68
		3.99501	11168.9	3.99501	11034	3.99501	-5317.58
		3.99931	11139.9	3.99931	11006.2	3.99931	-5318.78
		4.00361	11093.7	4.00361	10978.4	4.00361	-5337.18
		4.00791	11130.8	4.00791	10956.7	4.00791	-5278.38
		4.01231	11093.1	4.01231	10940.7	4.01231	-5300.08
		4.01661	11048.3	4.01661	10924.6	4.01661	-5328.78
		4.02091	11039.3	4.02091	10908.6	4.02091	-5321.78
		4.02531	10980.9	4.02531	10892.6	4.02531	-5364.18
		4.02961	10963.7	4.02961	10876.6	4.02961	-5365.38
		4.03391	11013.1	4.03391	10860.6	4.03391	-5299.98
		4.03821	11025.1	4.03821	10844.6	4.03821	-5271.98
		4.04261	10998.3	4.04261	10828.6	4.04261	-5282.78
		4.04691	10932.5	4.04691	10812.6	4.04691	-5332.58
		4.05121	10906.7	4.05121	10796.6	4.05121	-5342.38
		4.05561	10892.8	4.05561	10780.6	4.05561	-5340.28
		4.05991	10868.5	4.05991	10764.6	4.05991	-5348.58
		4.06421	10848.3	4.06421	10748.6	4.06421	-5352.78
		4.06861	10837.9	4.06861	10732.7	4.06861	-5347.28
		4.07291	10867	4.07291	10716.7	4.07291	-5302.18
		4.07721	10842.2	4.07721	10700.7	4.07721	-5310.98
		4.08151	10751.5	4.08151	10684.7	4.08151	-5385.68
		4.08591	10732.3	4.08591	10668.7	4.08591	-5388.88
		4.09021	10775.6	4.09021	10652.8	4.09021	-5329.68
		4.09451	10721.3	4.09451	10636.8	4.09451	-5367.98
		4.09891	10698.8	4.09891	10620.9	4.09891	-5374.58
		4.10321	10674.8	4.10321	10604.9	4.10321	-5382.58
		4.10751	10644.4	4.10751	10588.9	4.10751	-5396.98
		4.11181	10637.8	4.11181	10573	4.11181	-5387.68
		4.11621	10653.8	4.11621	10557	4.11621	-5355.68
		4.12051	10610	4.12051	10541.1	4.12051	-5383.58
		4.12481	10581.7	4.12481	10525.2	4.12481	-5395.98
		4.12921	10590.9	4.12921	10509.2	4.12921	-5370.78
		4.13351	10578.7	4.13351	10493.3	4.13351	-5367.08
		4.13781	10520.3	4.13781	10477.4	4.13781	-5409.58
		4.14211	10486.1	4.14211	10461.5	4.14211	-5427.88
		4.14651	10469	4.14651	10445.5	4.14651	-5428.98
		4.15081	10454.8	4.15081	10429.6	4.15081	-5427.28
		4.15511	10452.2	4.15511	10413.7	4.15511	-5413.98
		4.15951	10410.1	4.15951	10397.8	4.15951	-5440.18
		4.16381	10388.7	4.16381	10381.9	4.16381	-5445.68
		4.16811	10385.3	4.16811	10366	4.16811	-5433.18
		4.17251	10337.2	4.17251	10350.1	4.17251	-5465.38
		4.17681	10411.1	4.17681	10334.2	4.17681	-5375.58
		4.18111	10431	4.18111	10318.4	4.18111	-5339.88
		4.18541	10410	4.18541	10302.5	4.18541	-5344.98
		4.18981	10349.2	4.18981	10286.6	4.18981	-5389.88
		4.19411	10343.7	4.19411	10270.7	4.19411	-5379.48
		4.19841	10247	4.19841	10254.9	4.19841	-5460.38
		4.20281	10247.6	4.20281	10239	4.20281	-5443.88
		4.20711	10254.2	4.20711	10223.2	4.20711	-5421.48
		4.21141	10241.5	4.21141	10207.4	4.21141	-5418.38
		4.21571	10249.5	4.21571	10191.5	4.21571	-5394.48
		4.22011	10250	4.22011	10175.7	4.22011	-5378.18
		4.22441	10188.1	4.22441	10159.9	4.22441	-5424.28
		4.22871	10135.9	4.22871	10144.1	4.22871	-5460.68
		4.23311	10142.8	4.23311	10128.3	4.23311	-5437.98
		4.23741	10143	4.23741	10112.5	4.23741	-5421.98
		4.24171	10122.4	4.24171	10096.7	4.24171	-5426.78
		4.24601	10149.9	4.24601	10080.9	4.24601	-5383.48
		4.25041	10131.1	4.25041	10065.1	4.25041	-5386.48
		4.25471	10078.4	4.25471	10049.3	4.25471	-5423.38
		4.25901	10027.9	4.25901	10033.6	4.25901	-5458.18
		4.26341	10007.9	4.26341	10017.8	4.26341	-5462.38
		4.26771	9973.4	4.26771	10002.1	4.26771	-5481.18
		4.27201	10000.7	4.27201	9986.4	4.27201	-5438.18
		4.27641	9964.8	4.27641	9970.6	4.27641	-5458.28
		4.28071	9909.2	4.28071	9954.9	4.28071	-5498.18
		4.28501	9902.2	4.28501	9939.2	4.28501	-5489.48
		4.28931	9911.7	4.28931	9923.5	4.28931	-5464.28
		4.29371	9941.2	4.29371	9907.8	4.29371	-5419.08
		4.29801	9946.2	4.29801	9892.2	4.29801	-5398.48
		4.30231	9887.5	4.30231	9876.5	4.30231	-5441.48
		4.30671	9861.3	4.30671	9860.8	4.30671	-5451.98
		4.31101	9840.3	4.31101	9845.2	4.31101	-5457.38
		4.31531	9842.6	4.31531	9829.6	4.31531	-5439.48
		4.31961	9821.8	4.31961	9814	4.31961	-5444.68
		4.32401	9837.2	4.32401	9798.4	4.32401	-5413.68
		4.32831	9835.5	4.32831	9782.8	4.32831	-5399.78
		4.33261	9786.4	4.33261	9767.2	4.33261	-5433.28
		4.33701	9762.1	4.33701	9751.6	4.33701	-5441.98
		4.34131	9701.2	4.34131	9736.1	4.34131	-5487.38
		4.34561	9750.4	4.34561	9720.6	4.34561	-5422.68
		4.34991	9720.7	4.34991	9705	4.34991	-5436.78
		4.35431	9721.6	4.35431	9689.5	4.35431	-5420.38
		4.35861	9675.1	4.35861	9674.1	4.35861	-5451.48
		4.36291	9630.7	4.36291	9658.6	4.36291	-5480.38
		4.36731	9674.2	4.36731	9643.2	4.36731	-5421.48
		4.37161	9681.5	4.37161	9627.7	4.37161	-5398.68
		4.37591	9652.6	4.37591	9612.3	4.37591	-5412.18
		4.38031	9610.7	4.38031	9596.9	4.38031	-5438.68
		4.38461	9592.4	4.38461	9581.6	4.38461	-5441.68
		4.38891	9596.5	4.38891	9566.2	4.38891	-5422.18
		4.39321	9533.6	4.39321	9550.9	4.39321	-5469.78
		4.39761	9563.3	4.39761	9535.6	4.39761	-5424.78
		4.40191	9537.7	4.40191	9520.3	4.40191	-5435.08
		4.40621	9493.9	4.40621	9505.1	4.40621	-5463.68
		4.41061	9516	4.41061	9489.9	4.41061	-5426.38
		4.41491	9486.8	4.41491	9474.7	4.41491	-5440.38
		4.41921	9448.7	4.41921	9459.5	4.41921	-5463.28
		4.42351	9457.2	4.42351	9444.3	4.42351	-5439.58
		4.42791	9425.2	4.42791	9429.2	4.42791	-5456.48
		4.43221	9463.9	4.43221	9414.2	4.43221	-5402.78
		4.43651	9550.8	4.43651	9399.1	4.43651	-5300.78
		4.44091	9461.3	4.44091	9384.1	4.44091	-5375.28
		4.44521	9484.5	4.44521	9369.1	4.44521	-5337.08
		4.44951	9464.9	4.44951	9354.2	4.44951	-5341.78
		4.45381	9378.1	4.45381	9339.3	4.45381	-5413.68
		4.45821	9376.4	4.45821	9324.5	4.45821	-5400.58
		4.46251	9399.3	4.46251	9309.6	4.46251	-5362.78
		4.46681	9365.8	4.46681	9294.9	4.46681	-5381.58
		4.47121	9329.6	4.47121	9284.3	4.47121	-5407.18
		4.47551	9286.6	4.47551	9274.1	4.47551	-5439.98
		4.47981	9352	4.47981	9263.9	4.47981	-5364.38
		4.48421	9276.6	4.48421	9253.7	4.48421	-5429.58
		4.48851	9268.9	4.48851	9243.6	4.48851	-5427.18
		4.49281	9303.6	4.49281	9233.6	4.49281	-5382.48
		4.49711	9265.7	4.49711	9223.7	4.49711	-5410.48
		4.50151	9253.8	4.50151	9213.8	4.50151	-5412.48
		4.50581	9242	4.50581	9203.9	4.50581	-5414.38
		4.51011	9236.9	4.51011	9194.2	4.51011	-5409.78
		4.51451	9254.3	4.51451	9184.5	4.51451	-5382.68
		4.51881	9230.2	4.51881	9174.9	4.51881	-5397.18
		4.52311	9220.9	4.52311	9165.4	4.52311	-5396.98
		4.52741	9183.7	4.52741	9156	4.52741	-5424.78
		4.53181	9157.6	4.53181	9146.7	4.53181	-5441.58
		4.53611	9151.5	4.53611	9137.4	4.53611	-5438.38
		4.54041	9185.4	4.54041	9128.3	4.54041	-5395.38
		4.54481	9160.3	4.54481	9119.3	4.54481	-5411.48
		4.54911	9073.9	4.54911	9110.4	4.54911	-5488.98
		4.55341	9160.9	4.55341	9101.7	4.55341	-5393.28
		4.55771	9126	4.55771	9093	4.55771	-5419.48
		4.56211	9139.7	4.56211	9084.6	4.56211	-5397.38
		4.56641	9117.7	4.56641	9076.2	4.56641	-5410.98
		4.57071	9080.1	4.57071	9068	4.57071	-5440.38
		4.57511	9115.9	4.57511	9060	4.57511	-5396.58
		4.57941	9113.6	4.57941	9052.2	4.57941	-5391.08
		4.58371	9047.7	4.58371	9044.6	4.58371	-5449.38
		4.58811	9031.3	4.58811	9037.2	4.58811	-5458.38
		4.59241	9041.2	4.59241	9030	4.59241	-5441.28
		4.59671	8990.8	4.59671	9023	4.59671	-5484.68
		4.60101	9040.6	4.60101	9016.3	4.60101	-5428.18
		4.60541	9030.4	4.60541	9009.9	4.60541	-5431.98
		4.60971	9015.8	4.60971	9003.8	4.60971	-5440.48
		4.61401	9063.9	4.61401	8998	4.61401	-5386.58
		4.61841	9035.5	4.61841	8992.6	4.61841	-5409.58
		4.62271	8946.6	4.62271	8987.5	4.62271	-5493.38
		4.62701	8954.5	4.62701	8982.8	4.62701	-5480.78
		4.63131	8955.6	4.63131	8978.5	4.63131	-5475.38
		4.63571	8970.1	4.63571	8974.8	4.63571	-5457.18
		4.64001	9018.9	4.64001	8971.5	4.64001	-5405.08
		4.64431	8986.8	4.64431	8968.8	4.64431	-5434.48
		4.64871	8982.7	4.64871	8966.8	4.64871	-5436.58
		4.65301	8978.7	4.65301	8965.4	4.65301	-5439.18
		4.65731	8940.3	4.65731	8964.7	4.65731	-5476.88
		4.66161	8968.3	4.66161	8964.8	4.66161	-5448.98
		4.66601	8962	4.66601	8965.9	4.66601	-5456.38
		4.67031	8974.7	4.67031	8967.9	4.67031	-5445.68
		4.67461	9024.9	4.67461	8971	4.67461	-5398.58
		4.67901	9030.6	4.67901	8975.2	4.67901	-5397.08
		4.68331	9006.3	4.68331	8980.9	4.68331	-5427.08
		4.68761	8994.9	4.68761	8988	4.68761	-5445.58
		4.69201	8967.6	4.69201	8996.8	4.69201	-5481.68
		4.69631	8973.5	4.69631	9007.4	4.69631	-5486.38
		4.70061	9049.3	4.70061	9020.2	4.70061	-5423.38
		4.70491	9099.3	4.70491	9035.3	4.70491	-5388.48
		4.70931	9090.5	4.70931	9053	4.70931	-5414.98
		4.71361	9134.1	4.71361	9073.9	4.71361	-5392.28
		4.71791	9200.2	4.71791	9098.2	4.71791	-5350.48
		4.72231	9259.6	4.72231	9126.5	4.72231	-5319.38
		4.72661	9245	4.72661	9159.5	4.72661	-5366.98
		4.73091	9292.9	4.73091	9197.9	4.73091	-5357.48
		4.73521	9416.7	4.73521	9242.6	4.73521	-5278.38
		4.73961	9466.6	4.73961	9294.9	4.73961	-5280.78
		4.74391	9487.4	4.74391	9356.4	4.74391	-5321.48
		4.74821	9600.5	4.74821	9429.1	4.74821	-5281.08
		4.75261	9717.2	4.75261	9515.9	4.75261	-5251.18
		4.75691	9805.9	4.75691	9620.4	4.75691	-5266.98
		4.76121	9995.7	4.76121	9747.7	4.76121	-5204.48
		4.76551	10123.6	4.76551	9904.1	4.76551	-5232.98
		4.76991	10289.8	4.76991	10097.7	4.76991	-5260.38
		4.77421	10536	4.77421	10339	4.77421	-5255.48
		4.77851	10829.4	4.77851	10639.7	4.77851	-5262.78
		4.78291	11098.4	4.78291	11013.8	4.78291	-5367.88
		4.78721	11528.4	4.78721	11475.9	4.78721	-5399.98
		4.79151	11956	4.79151	12040.7	4.79151	-5537.18
		4.79591	12487.9	4.79591	12721.7	4.79591	-5686.28
		4.80021	13210.6	4.80021	13527.2	4.80021	-5769.08
		4.80451	14060	4.80451	14458.8	4.80451	-5851.28
		4.80881	14951.2	4.80881	15501.4	4.80881	-6002.68
		4.81321	15976.6	4.81321	16615.7	4.81321	-6091.58
		4.81751	17112.8	4.81751	17723	4.81751	-6062.68
		4.82181	18133.6	4.82181	18699	4.82181	-6017.88
		4.82621	18925.4	4.82621	19386.5	4.82621	-5913.58
		4.83051	19266.1	4.83051	19641.5	4.83051	-5827.88
		4.83481	19181.8	4.83481	19402.6	4.83481	-5673.28
		4.83911	18580.6	4.83911	18724.1	4.83911	-5595.98
		4.84351	17604.2	4.84351	17745.5	4.84351	-5593.78
		4.84781	16392.3	4.84781	16625.7	4.84781	-5685.88
		4.85211	15213.3	4.85211	15492.2	4.85211	-5731.38
		4.85651	14138.1	4.85651	14426.2	4.85651	-5740.58
		4.86081	13219.9	4.86081	13469.9	4.86081	-5702.48
		4.86511	12462.8	4.86511	12639.2	4.86511	-5628.88
		4.86941	11862.7	4.86941	11931.7	4.86941	-5521.48
		4.87381	11363.8	4.87381	11343.5	4.87381	-5432.18
		4.87811	10923.8	4.87811	10859.7	4.87811	-5388.38
		4.88241	10564.8	4.88241	10465.5	4.88241	-5353.18
		4.88681	10261.3	4.88681	10146	4.88681	-5337.18
		4.89111	10027	4.89111	9887.6	4.89111	-5313.08
		4.89541	9766.3	4.89541	9678.2	4.89541	-5364.38
		4.89981	9603.2	4.89981	9507.7	4.89981	-5356.98
		4.90411	9447.4	4.90411	9367.7	4.90411	-5372.78
		4.90841	9363.4	4.90841	9252	4.90841	-5341.08
		4.91271	9184.8	4.91271	9155.7	4.91271	-5423.38
		4.91711	9132.4	4.91711	9075.1	4.91711	-5395.18
		4.92141	9030.1	4.92141	9007.7	4.92141	-5430.08
		4.92571	8905	4.92571	8951.7	4.92571	-5499.18
		4.93011	8887.2	4.93011	8905.8	4.93011	-5471.08
		4.93441	8892.8	4.93441	8869.3	4.93441	-5428.98
		4.93871	8847.1	4.93871	8841.7	4.93871	-5447.08
		4.94301	8812.1	4.94301	8823.2	4.94301	-5463.58
		4.94741	8763.3	4.94741	8814.1	4.94741	-5503.28
		4.95171	8733.5	4.95171	8815.5	4.95171	-5534.48
		4.95601	8777.9	4.95601	8829.6	4.95601	-5504.18
		4.96041	8835.1	4.96041	8859.8	4.96041	-5477.18
		4.96471	8787.2	4.96471	8911.6	4.96471	-5576.88
		4.96901	8812.8	4.96901	8992.9	4.96901	-5632.58
		4.97331	8911.5	4.97331	9114.8	4.97331	-5655.78
		4.97771	9067.8	4.97771	9291.1	4.97771	-5675.78
		4.98201	9338.8	4.98201	9537.2	4.98201	-5650.88
		4.98631	9607.6	4.98631	9868.8	4.98631	-5713.68
		4.99071	9929.6	4.99071	10298.4	4.99071	-5821.28
		4.99501	10317.6	4.99501	10832.4	4.99501	-5967.28
		4.99931	10812.8	4.99931	11464.6	4.99931	-6104.28
		5.00361	11304.8	5.00361	12166.4	5.00361	-6314.08
		5.00801	11864.2	5.00801	12881	5.00801	-6469.28
		5.01231	12433	5.01231	13543.2	5.01231	-6562.68
		5.01661	13066.8	5.01661	14138.1	5.01661	-6523.78
		5.02101	13847.6	5.02101	14727.8	5.02101	-6332.68
		5.02531	14772	5.02531	15394.5	5.02531	-6074.98
		5.02961	15827.5	5.02961	16159.3	5.02961	-5784.28
		5.03401	16714.8	5.03401	16930.4	5.03401	-5668.08
		5.03831	17363.6	5.03831	17491	5.03831	-5579.88
		5.04261	17448.4	5.04261	17572.5	5.04261	-5576.58
		5.04691	16894.8	5.04691	17032.9	5.04691	-5590.58
		5.05131	15766.7	5.05131	15980	5.05131	-5665.78
		5.05561	14229.5	5.05561	14673	5.05561	-5895.98
		5.05991	12675.8	5.05991	13347.1	5.05991	-6123.78
		5.06431	11395.3	5.06431	12145.3	5.06431	-6202.48
		5.06861	10440.7	5.06861	11132.6	5.06861	-6144.38
		5.07291	9673.2	5.07291	10324.2	5.07291	-6103.48
		5.07721	9132	5.07721	9705.4	5.07721	-6025.88
		5.08161	8799.8	5.08161	9246.3	5.08161	-5898.98
		5.08591	8558.1	5.08591	8911.8	5.08591	-5806.18
		5.09021	8430.7	5.09021	8668.3	5.09021	-5690.08
		5.09461	8304.1	5.09461	8488.4	5.09461	-5636.78
		5.09891	8181.4	5.09891	8351.4	5.09891	-5622.48
		5.10321	8089.8	5.10321	8243.2	5.10321	-5605.88
		5.10751	8031.4	5.10751	8154.5	5.10751	-5575.58
		5.11191	8011.4	5.11191	8079.6	5.11191	-5520.68
		5.11621	7964.7	5.11621	8014.9	5.11621	-5502.68
		5.12051	7888.1	5.12051	7957.9	5.12051	-5522.28
		5.12491	7847.7	5.12491	7907.1	5.12491	-5511.88
		5.12921	7846.6	5.12921	7861.3	5.12921	-5467.18
		5.13351	7793.9	5.13351	7819.8	5.13351	-5478.38
		5.13791	7815.3	5.13791	7781.7	5.13791	-5418.88
		5.14221	7753.2	5.14221	7746.7	5.14221	-5445.98
		5.14651	7741.4	5.14651	7714.1	5.14651	-5425.18
		5.15081	7702.2	5.15081	7683.8	5.15081	-5434.08
		5.15521	7721	5.15521	7655.3	5.15521	-5386.78
		5.15951	7698.4	5.15951	7628.4	5.15951	-5382.48
		5.16381	7635	5.16381	7603	5.16381	-5420.48
		5.16821	7635.8	5.16821	7578.9	5.16821	-5395.58
		5.17251	7594.2	5.17251	7555.8	5.17251	-5414.08
		5.17681	7589.8	5.17681	7533.7	5.17681	-5396.38
		5.18111	7599.4	5.18111	7512.5	5.18111	-5365.58
		5.18551	7601.2	5.18551	7492.1	5.18551	-5343.38
		5.18981	7565.1	5.18981	7472.3	5.18981	-5359.68
		5.19411	7564.2	5.19411	7453.2	5.19411	-5341.48
		5.19851	7517.4	5.19851	7434.7	5.19851	-5369.78
		5.20281	7502.6	5.20281	7416.6	5.20281	-5366.48
		5.20711	7523.2	5.20711	7399.1	5.20711	-5328.38
		5.21141	7542	5.21141	7382.4	5.21141	-5292.88
		5.21581	7522.1	5.21581	7372.5	5.21581	-5302.88
		5.22011	7489	5.22011	7362.8	5.22011	-5326.28
		5.22441	7449.1	5.22441	7353.5	5.22441	-5356.88
		5.22881	7472.2	5.22881	7344.5	5.22881	-5324.78
		5.23311	7456.6	5.23311	7335.7	5.23311	-5331.58
		5.23741	7461.1	5.23741	7327.2	5.23741	-5318.58
		5.24181	7451.6	5.24181	7319	5.24181	-5319.88
		5.24611	7455.8	5.24611	7310.9	5.24611	-5307.58
		5.25041	7446.2	5.25041	7303.1	5.25041	-5309.38
		5.25471	7434.5	5.25471	7295.5	5.25471	-5313.48
		5.25911	7426.1	5.25911	7288	5.25911	-5314.38
		5.26341	7413.1	5.26341	7280.7	5.26341	-5320.08
		5.26771	7407.9	5.26771	7273.5	5.26771	-5318.08
		5.27211	7418.4	5.27211	7266.5	5.27211	-5300.58
		5.27641	7404.3	5.27641	7259.6	5.27641	-5307.78
		5.28071	7351.8	5.28071	7252.9	5.28071	-5353.58
		5.28501	7364.1	5.28501	7246.3	5.28501	-5334.68
		5.28941	7378	5.28941	7239.8	5.28941	-5314.28
		5.29371	7338.7	5.29371	7233.4	5.29371	-5347.18
		5.29801	7326.2	5.29801	7227.1	5.29801	-5353.38
		5.30241	7315	5.30241	7220.9	5.30241	-5358.38
		5.30671	7323.1	5.30671	7214.8	5.30671	-5344.18
		5.31101	7287.4	5.31101	7208.9	5.31101	-5373.98
		5.31531	7343.8	5.31531	7203	5.31531	-5311.68
		5.31971	7328.5	5.31971	7197.1	5.31971	-5321.08
		5.32401	7295.5	5.32401	7191.4	5.32401	-5348.38
		5.32831	7288.9	5.32831	7185.7	5.32831	-5349.28
		5.33271	7306.6	5.33271	7180.2	5.33271	-5326.08
		5.33701	7332.9	5.33701	7174.7	5.33701	-5294.28
		5.34131	7337.6	5.34131	7169.2	5.34131	-5284.08
		5.34571	7308.7	5.34571	7163.9	5.34571	-5307.68
		5.35001	7258.8	5.35001	7158.6	5.35001	-5352.28
		5.35431	7241.9	5.35431	7153.4	5.35431	-5363.98
		5.35861	7291.6	5.35861	7148.2	5.35861	-5309.08
		5.36301	7262.2	5.36301	7143.2	5.36301	-5333.48
		5.36731	7206.6	5.36731	7138.1	5.36731	-5383.98
		5.37161	7210.9	5.37161	7133.2	5.37161	-5374.78
		5.37601	7208.3	5.37601	7128.3	5.37601	-5372.48
		5.38031	7243	5.38031	7123.5	5.38031	-5332.98
		5.38461	7235	5.38461	7118.7	5.38461	-5336.18
		5.38891	7211.2	5.38891	7114	5.38891	-5355.28
		5.39331	7209.8	5.39331	7109.4	5.39331	-5352.08
		5.39761	7188.4	5.39761	7104.8	5.39761	-5368.88
		5.40191	7168.1	5.40191	7100.3	5.40191	-5384.68
		5.40631	7190.1	5.40631	7095.9	5.40631	-5358.28
		5.41061	7184	5.41061	7091.5	5.41061	-5359.98
		5.41491	7198.6	5.41491	7087.2	5.41491	-5341.08
		5.41921	7200.9	5.41921	7083	5.41921	-5334.58
		5.42361	7144.1	5.42361	7078.8	5.42361	-5387.18
		5.42791	7142.5	5.42791	7074.7	5.42791	-5384.68
		5.43221	7188.4	5.43221	7070.7	5.43221	-5334.78
		5.43661	7161	5.43661	7066.7	5.43661	-5358.18
		5.44091	7124	5.44091	7062.9	5.44091	-5391.38
		5.44521	7156.2	5.44521	7059.1	5.44521	-5355.38
		5.44961	7157.6	5.44961	7055.3	5.44961	-5350.18
		5.45391	7166.7	5.45391	7051.7	5.45391	-5337.48
		5.45821	7165.2	5.45821	7048.1	5.45821	-5335.38
		5.46251	7189.7	5.46251	7044.7	5.46251	-5307.48
		5.46691	7115.3	5.46691	7041.3	5.46691	-5378.48
		5.47121	7112.1	5.47121	7038	5.47121	-5378.38
		5.47551	7149.3	5.47551	7034.8	5.47551	-5337.98
		5.47991	7166.7	5.47991	7031.7	5.47991	-5317.48
		5.48421	7156.7	5.48421	7028.7	5.48421	-5324.48
		5.48851	7132.1	5.48851	7025.8	5.48851	-5346.18
		5.49281	7136.7	5.49281	7023	5.49281	-5338.78
		5.49721	7125.7	5.49721	7020.4	5.49721	-5347.18
		5.50151	7108.1	5.50151	7017.9	5.50151	-5362.28
		5.50581	7116.3	5.50581	7015.5	5.50581	-5351.68
		5.51021	7071.7	5.51021	7013.2	5.51021	-5393.98
		5.51451	7043.9	5.51451	7011.1	5.51451	-5419.68
		5.51881	7064.6	5.51881	7009.1	5.51881	-5396.98
		5.52311	7078.5	5.52311	7007.3	5.52311	-5381.28
		5.52751	7071	5.52751	7005.6	5.52751	-5387.08
		5.53181	7124.6	5.53181	7004.2	5.53181	-5332.08
		5.53611	7108.8	5.53611	7002.9	5.53611	-5346.58
		5.54051	7103.9	5.54051	7001.8	5.54051	-5350.38
		5.54481	7101.4	5.54481	7000.9	5.54481	-5351.98
		5.54911	7091.4	5.54911	7000.3	5.54911	-5361.38
		5.55351	7051.4	5.55351	6999.8	5.55351	-5400.88
		5.55781	7030.6	5.55781	6999.7	5.55781	-5421.58
		5.56211	7062.6	5.56211	6999.8	5.56211	-5389.68
		5.56641	7036.9	5.56641	7000.1	5.56641	-5415.68
		5.57081	7027.8	5.57081	7000.8	5.57081	-5425.48
		5.57511	7080.3	5.57511	7001.8	5.57511	-5373.98
		5.57941	7083.3	5.57941	7003.2	5.57941	-5372.38
		5.58381	7137.3	5.58381	7004.9	5.58381	-5320.08
		5.58811	7103.3	5.58811	7007.1	5.58811	-5356.28
		5.59241	7077.8	5.59241	7009.6	5.59241	-5384.28
		5.59671	7127.1	5.59671	7012.7	5.59671	-5338.08
		5.60111	7062.3	5.60111	7016.2	5.60111	-5406.38
		5.60541	7047.4	5.60541	7020.3	5.60541	-5425.38
		5.60971	7085	5.60971	7024.9	5.60971	-5392.38
		5.61411	7084.9	5.61411	7030.2	5.61411	-5397.78
		5.61841	7103.3	5.61841	7036.2	5.61841	-5385.38
		5.62271	7066.8	5.62271	7043	5.62271	-5428.68
		5.62701	7093.6	5.62701	7050.5	5.62701	-5409.38
		5.63141	7113.8	5.63141	7059	5.63141	-5397.68
		5.63571	7120.6	5.63571	7068.4	5.63571	-5400.28
		5.64001	7118.3	5.64001	7079	5.64001	-5413.18
		5.64441	7095	5.64441	7090.7	5.64441	-5448.18
		5.64871	7088.1	5.64871	7103.7	5.64871	-5468.08
		5.65301	7139	5.65301	7118.2	5.65301	-5431.68
		5.65741	7120.6	5.65741	7134.2	5.65741	-5466.08
		5.66171	7139.5	5.66171	7152.1	5.66171	-5465.08
		5.66601	7178.7	5.66601	7171.9	5.66601	-5445.68
		5.67031	7167.4	5.67031	7194	5.67031	-5479.08
		5.67471	7192.6	5.67471	7218.5	5.67471	-5478.38
		5.67901	7160.2	5.67901	7245.9	5.67901	-5538.18
		5.68331	7187.1	5.68331	7276.4	5.68331	-5541.78
		5.68771	7237.9	5.68771	7310.4	5.68771	-5524.98
		5.69201	7280.6	5.69201	7348.5	5.69201	-5520.38
		5.69631	7360.2	5.69631	7391.3	5.69631	-5483.58
		5.70061	7362	5.70061	7439.3	5.70061	-5529.78
		5.70501	7383.4	5.70501	7493.5	5.70501	-5562.58
		5.70931	7425.3	5.70931	7554.8	5.70931	-5581.98
		5.71361	7514.2	5.71361	7624.3	5.71361	-5562.58
		5.71801	7558.6	5.71801	7703.4	5.71801	-5597.28
		5.72231	7623	5.72231	7793.9	5.72231	-5623.38
		5.72661	7696.8	5.72661	7897.9	5.72661	-5653.58
		5.73091	7791.8	5.73091	8017.9	5.73091	-5678.58
		5.73531	7980	5.73531	8157.5	5.73531	-5629.98
		5.73961	8176	5.73961	8321.1	5.73961	-5597.58
		5.74391	8398.4	5.74391	8514.8	5.74391	-5568.88
		5.74831	8619.2	5.74831	8748	5.74831	-5581.28
		5.75261	8925.1	5.75261	9034.4	5.75261	-5561.78
		5.75691	9332	5.75691	9396.3	5.75691	-5516.78
		5.76121	9870.2	5.76121	9868	5.76121	-5450.28
		5.76561	10603.1	5.76561	10502.5	5.76561	-5351.88
		5.76991	11605.5	5.76991	11375.3	5.76991	-5222.28
		5.77421	12892.2	5.77421	12589.1	5.77421	-5149.38
		5.77861	14661.9	5.77861	14269.6	5.77861	-5060.18
		5.78291	16989.4	5.78291	16550.9	5.78291	-5013.98
		5.78721	19997.2	5.78721	19555.9	5.78721	-5011.18
		5.79161	23780.2	5.79161	23352.9	5.79161	-5025.18
		5.79591	28253.2	5.79591	27913.3	5.79591	-5112.58
		5.80021	33112.6	5.80021	33025.5	5.80021	-5365.38
		5.80451	37836.6	5.80451	38195.9	5.80451	-5811.78
		5.80891	41635.9	5.80891	42539.3	5.80891	-6355.88
		5.81321	43830.9	5.81321	44903.8	5.81321	-6525.38
		5.81751	43822.2	5.81751	44472.4	5.81751	-6102.68
		5.82191	41565	5.82191	41402.3	5.82191	-5289.78
		5.82621	37538.8	5.82621	36691.7	5.82621	-4605.38
		5.83051	32535.2	5.83051	31455.2	5.83051	-4372.48
		5.83481	27382.6	5.83481	26459.7	5.83481	-4529.58
		5.83921	22716.3	5.83921	22102.1	5.83921	-4838.28
		5.84351	18869.3	5.84351	18530.1	5.84351	-5113.28
		5.84781	15982.1	5.84781	15738.2	5.84781	-5208.58
		5.85221	13782.7	5.85221	13636.4	5.85221	-5306.18
		5.85651	12147.3	5.85651	12097	5.85651	-5402.18
		5.86081	10996.9	5.86081	10985.7	5.86081	-5441.28
		5.86511	10105.6	5.86511	10182.6	5.86511	-5529.48
		5.86951	9481.7	5.86951	9592.9	5.86951	-5563.68
		5.87381	8996.5	5.87381	9148.3	5.87381	-5604.28
		5.87811	8633.3	5.87811	8801.7	5.87811	-5620.88
		5.88251	8288.4	5.88251	8523	5.88251	-5687.08
		5.88681	8062	5.88681	8292.8	5.88681	-5683.28
		5.89111	7894.5	5.89111	8099	5.89111	-5656.98
		5.89551	7716.2	5.89551	7933.4	5.89551	-5669.68
		5.89981	7563.3	5.89981	7790.2	5.89981	-5679.38
		5.90411	7420	5.90411	7665.5	5.90411	-5697.98
		5.90841	7339.6	5.90841	7556.1	5.90841	-5668.98
		5.91281	7281.3	5.91281	7459.4	5.91281	-5630.58
		5.91711	7230.5	5.91711	7373.6	5.91711	-5595.58
		5.92141	7161.7	5.92141	7297	5.92141	-5587.78
		5.92581	7073.9	5.92581	7228.2	5.92581	-5606.78
		5.93011	7047.7	5.93011	7166.3	5.93011	-5571.08
		5.93441	7000.1	5.93441	7110.2	5.93441	-5562.58
		5.93871	6942.7	5.93871	7059.2	5.93871	-5568.98
		5.94311	6955.4	5.94311	7012.7	5.94311	-5509.78
		5.94741	6916.7	5.94741	6970.1	5.94741	-5505.88
		5.95171	6834.2	5.95171	6931	5.95171	-5549.28
		5.95611	6830.2	5.95611	6894.9	5.95611	-5517.18
		5.96041	6847.7	5.96041	6861.5	5.96041	-5466.28
		5.96471	6841.5	5.96471	6830.6	5.96471	-5441.58
		5.96901	6835.9	5.96901	6801.8	5.96901	-5418.38
		5.97341	6776.7	5.97341	6774.9	5.97341	-5450.68
		5.97771	6716.1	5.97771	6749.7	5.97771	-5486.08
		5.98201	6742.7	5.98201	6726.2	5.98201	-5435.98
		5.98641	6667.1	5.98641	6704	5.98641	-5489.38
		5.99071	6624.7	5.99071	6683.2	5.99071	-5510.98
		5.99501	6624.5	5.99501	6663.5	5.99501	-5491.48
		5.99941	6647.9	5.99941	6644.9	5.99941	-5449.48
		6.00371	6647.9	6.00371	6627.2	6.00371	-5431.78
		6.00801	6607.4	6.00801	6610.5	6.00801	-5455.58
		6.01231	6559	6.01231	6594.5	6.01231	-5487.98
		6.01671	6566	6.01671	6579.4	6.01671	-5465.88
		6.02101	6532	6.02101	6564.9	6.02101	-5485.38
		6.02531	6552.2	6.02531	6551.1	6.02531	-5451.38
		6.02971	6530.1	6.02971	6537.9	6.02971	-5460.28
		6.03401	6524.9	6.03401	6525.2	6.03401	-5452.78
		6.03831	6503.4	6.03831	6513.1	6.03831	-5462.18
		6.04261	6519.2	6.04261	6501.4	6.04261	-5434.68
		6.04701	6544.2	6.04701	6490.2	6.04701	-5398.48
		6.05131	6544.2	6.05131	6479.4	6.05131	-5387.68
		6.05561	6540.9	6.05561	6469.1	6.05561	-5380.68
		6.06001	6513.7	6.06001	6459.1	6.06001	-5397.88
		6.06431	6488.2	6.06431	6449.5	6.06431	-5413.78
		6.06861	6477.8	6.06861	6440.2	6.06861	-5414.88
		6.07291	6496.4	6.07291	6431.3	6.07291	-5387.38
		6.07731	6509	6.07731	6422.7	6.07731	-5366.18
		6.08161	6490.2	6.08161	6414.4	6.08161	-5376.68
		6.08591	6466	6.08591	6406.3	6.08591	-5392.78
		6.09031	6438.8	6.09031	6399.2	6.09031	-5412.88
		6.09461	6405.3	6.09461	6393.9	6.09461	-5441.08
		6.09891	6435.9	6.09891	6388.9	6.09891	-5405.48
		6.10331	6426.2	6.10331	6384.2	6.10331	-5410.48
		6.10761	6422.8	6.10761	6379.7	6.10761	-5409.38
		6.11191	6445	6.11191	6375.5	6.11191	-5382.98
		6.11621	6410.9	6.11621	6371.6	6.11621	-5413.18
		6.12061	6385.3	6.12061	6367.9	6.12061	-5435.08
		6.12491	6393.7	6.12491	6364.5	6.12491	-5423.28
		6.12921	6427.5	6.12921	6361.4	6.12921	-5386.38
		6.13361	6401.2	6.13361	6358.5	6.13361	-5409.78
		6.13791	6407.2	6.13791	6355.9	6.13791	-5401.18
		6.14221	6408.1	6.14221	6353.7	6.14221	-5398.08
		6.14651	6412	6.14651	6351.7	6.14651	-5392.18
		6.15091	6409.7	6.15091	6350.1	6.15091	-5392.88
		6.15521	6370.8	6.15521	6348.8	6.15521	-5430.48
		6.15951	6411.9	6.15951	6347.9	6.15951	-5388.48
		6.16391	6418.6	6.16391	6347.3	6.16391	-5381.18
		6.16821	6381.7	6.16821	6347.2	6.16821	-5417.98
		6.17251	6420.1	6.17251	6347.5	6.17251	-5379.88
		6.17681	6411.4	6.17681	6348.3	6.17681	-5389.38
		6.18121	6382.3	6.18121	6349.6	6.18121	-5419.78
		6.18551	6393.7	6.18551	6351.5	6.18551	-5410.28
		6.18981	6445.8	6.18981	6354	6.18981	-5360.68
		6.19421	6425.6	6.19421	6358	6.19421	-5384.88
		6.19851	6398.9	6.19851	6361.9	6.19851	-5415.48
		6.20281	6371.9	6.20281	6366.7	6.20281	-5447.28
		6.20721	6392.4	6.20721	6372.5	6.20721	-5432.58
		6.21151	6411.4	6.21151	6379.3	6.21151	-5420.38
		6.21581	6421.8	6.21581	6387.3	6.21581	-5417.98
		6.22011	6452.8	6.22011	6396.7	6.22011	-5396.38
		6.22451	6457.2	6.22451	6407.6	6.22451	-5402.88
		6.22881	6435.6	6.22881	6421.2	6.22881	-5438.08
		6.23311	6458.4	6.23311	6436.1	6.23311	-5430.18
		6.23751	6488.6	6.23751	6453.4	6.23751	-5417.28
		6.24181	6512.7	6.24181	6473.7	6.24181	-5413.48
		6.24611	6566.4	6.24611	6497.5	6.24611	-5383.58
		6.25041	6611.5	6.25041	6525.8	6.25041	-5366.78
		6.25481	6652.6	6.25481	6559.4	6.25481	-5359.28
		6.25911	6688.2	6.25911	6599.9	6.25911	-5364.18
		6.26341	6730.4	6.26341	6649	6.26341	-5371.08
		6.26781	6801.1	6.26781	6708.9	6.26781	-5360.28
		6.27211	6900.5	6.27211	6782.5	6.27211	-5334.48
		6.27641	6999.6	6.27641	6872.9	6.27641	-5325.78
		6.28071	7083.9	6.28071	6984.2	6.28071	-5352.78
		6.28511	7177.5	6.28511	7120.5	6.28511	-5395.48
		6.28941	7413.2	6.28941	7286.3	6.28941	-5325.58
		6.29371	7557	6.29371	7486.1	6.29371	-5381.58
		6.29811	7820.8	6.29811	7723.3	6.29811	-5354.98
		6.30241	8112	6.30241	8000.2	6.30241	-5340.68
		6.30671	8377.9	6.30671	8315.7	6.30671	-5390.28
		6.31111	8673.2	6.31111	8664	6.31111	-5443.28
		6.31541	8982.3	6.31541	9029.9	6.31541	-5500.08
		6.31971	9361.8	6.31971	9386.3	6.31971	-5476.98
		6.32401	9676.6	6.32401	9692	6.32401	-5467.88
		6.32841	9874.1	6.32841	9897.7	6.32841	-5476.08
		6.33271	9902.6	6.33271	9962.2	6.33271	-5512.08
		6.33701	9729.6	6.33701	9870.4	6.33701	-5593.28
		6.34141	9478.8	6.34141	9641.6	6.34141	-5615.28
		6.34571	9196.4	6.34571	9319.7	6.34571	-5575.78
		6.35001	8820.5	6.35001	8953.2	6.35001	-5585.18
		6.35431	8439.4	6.35431	8581.4	6.35431	-5594.48
		6.35871	8123.9	6.35871	8230.1	6.35871	-5558.68
		6.36301	7844.4	6.36301	7912.6	6.36301	-5520.68
		6.36731	7564	6.36731	7634.4	6.36731	-5522.88
		6.37171	7312.8	6.37171	7395.6	6.37171	-5535.28
		6.37601	7199.9	6.37601	7193.8	6.37601	-5446.38
		6.38031	6989.5	6.38031	7025.3	6.38031	-5488.28
		6.38461	6829.7	6.38461	6885.8	6.38461	-5508.58
		6.38901	6803.3	6.38901	6770.7	6.38901	-5419.88
		6.39331	6696.4	6.39331	6675.8	6.39331	-5431.88
		6.39761	6611	6.39761	6597.4	6.39761	-5438.88
		6.40201	6554.1	6.40201	6532.2	6.40201	-5430.58
		6.40631	6496.6	6.40631	6477.4	6.40631	-5433.28
		6.41061	6427.5	6.41061	6431	6.41061	-5455.98
		6.41501	6405.9	6.41501	6391.2	6.41501	-5437.78
		6.41931	6351	6.41931	6356.6	6.41931	-5458.08
		6.42361	6336.4	6.42361	6326.2	6.42361	-5442.28
		6.42791	6288.8	6.42791	6299.3	6.42791	-5462.98
		6.43231	6256.5	6.43231	6275.3	6.43231	-5471.28
		6.43661	6253.8	6.43661	6253.6	6.43661	-5452.28
		6.44091	6268.8	6.44091	6234	6.44091	-5417.68
		6.44531	6213	6.44531	6216.1	6.44531	-5455.58
		6.44961	6183.2	6.44961	6199.7	6.44961	-5468.98
		6.45391	6183	6.45391	6184.6	6.45391	-5454.08
		6.45821	6128.2	6.45821	6170.7	6.45821	-5494.98
		6.46261	6122.8	6.46261	6157.8	6.46261	-5487.48
		6.46691	6129.2	6.46691	6145.7	6.46691	-5468.98
		6.47121	6170	6.47121	6134.5	6.47121	-5416.98
		6.47561	6123.2	6.47561	6123.9	6.47561	-5453.18
		6.47991	6057.4	6.47991	6114	6.47991	-5509.08
		6.48421	6084.4	6.48421	6104.6	6.48421	-5472.68
		6.48851	6046	6.48851	6095.7	6.48851	-5502.18
		6.49291	6020.6	6.49291	6087.3	6.49291	-5519.18
		6.49721	6006.1	6.49721	6079.3	6.49721	-5525.68
		6.50151	5996	6.50151	6071.7	6.50151	-5528.18
		6.50591	6024.2	6.50591	6064.4	6.50591	-5492.68
		6.51021	6007	6.51021	6057.4	6.51021	-5502.88
		6.51451	5972.3	6.51451	6050.6	6.51451	-5530.78
		6.51891	5973.1	6.51891	6044.2	6.51891	-5523.58
		6.52321	6007	6.52321	6037.9	6.52321	-5483.38
		6.52751	5978.7	6.52751	6031.9	6.52751	-5505.68
		6.53181	5981.5	6.53181	6026.1	6.53181	-5497.08
		6.53621	5982.3	6.53621	6020.4	6.53621	-5490.58
		6.54051	5967.4	6.54051	6015	6.54051	-5500.08
		6.54481	5978.5	6.54481	6009.6	6.54481	-5483.58
		6.54921	5967.4	6.54921	6004.5	6.54921	-5489.58
		6.55351	5959	6.55351	5999.4	6.55351	-5492.88
		6.55781	5961.8	6.55781	5994.5	6.55781	-5485.18
		6.56211	5931.1	6.56211	5989.7	6.56211	-5511.08
		6.56651	5911.8	6.56651	5985	6.56651	-5525.68
		6.57081	5953.9	6.57081	5980.3	6.57081	-5478.88
		6.57511	5935	6.57511	5975.8	6.57511	-5493.28
		6.57951	5913.2	6.57951	5971.4	6.57951	-5510.68
		6.58381	5906.8	6.58381	5967	6.58381	-5512.68
		6.58811	5877.6	6.58811	5962.8	6.58811	-5537.68
		6.59241	5914.6	6.59241	5958.5	6.59241	-5496.38
		6.59681	5903.5	6.59681	5954.4	6.59681	-5503.38
		6.60111	5872.6	6.60111	5950.3	6.60111	-5530.18
		6.60541	5878.8	6.60541	5946.3	6.60541	-5519.98
		6.60981	5883.2	6.60981	5942.3	6.60981	-5511.58
		6.61411	5858.3	6.61411	5938.4	6.61411	-5532.58
		6.61841	5895.9	6.61841	5934.6	6.61841	-5491.18
		6.62281	5882	6.62281	5930.7	6.62281	-5501.18
		6.62711	5876	6.62711	5927	6.62711	-5503.48
		6.63141	5917.1	6.63141	5923.2	6.63141	-5458.58
		6.63571	5913.3	6.63571	5919.5	6.63571	-5458.68
		6.64011	5866.6	6.64011	5915.9	6.64011	-5501.78
		6.64441	5848.3	6.64441	5912.3	6.64441	-5516.48
		6.64871	5819.8	6.64871	5908.7	6.64871	-5541.38
		6.65311	5818.8	6.65311	5905.1	6.65311	-5538.78
		6.65741	5878.1	6.65741	5901.6	6.65741	-5475.98
		6.66171	5852.2	6.66171	5898.1	6.66171	-5498.38
		6.66601	5806.6	6.66601	5894.6	6.66601	-5540.48
		6.67041	5817.5	6.67041	5891.2	6.67041	-5526.18
		6.67471	5835.9	6.67471	5887.8	6.67471	-5504.38
		6.67901	5823.8	6.67901	5884.4	6.67901	-5513.08
		6.68341	5855.7	6.68341	5881	6.68341	-5477.78
		6.68771	5838.8	6.68771	5877.7	6.68771	-5491.38
		6.69201	5822.6	6.69201	5874.5	6.69201	-5504.38
		6.69631	5827.6	6.69631	5871.2	6.69631	-5496.08
		6.70071	5865.5	6.70071	5867.9	6.70071	-5454.88
		6.70501	5852.2	6.70501	5864.6	6.70501	-5464.88
		6.70931	5826.6	6.70931	5861.4	6.70931	-5487.28
		6.71371	5808.2	6.71371	5858.2	6.71371	-5502.48
		6.71801	5826.5	6.71801	5854.9	6.71801	-5480.88
		6.72231	5773.4	6.72231	5851.7	6.72231	-5530.78
		6.72671	5783.2	6.72671	5848.6	6.72671	-5517.88
		6.73101	5811.7	6.73101	5845.4	6.73101	-5486.18
		6.73531	5794.4	6.73531	5842.2	6.73531	-5500.28
		6.73961	5789.4	6.73961	5839.1	6.73961	-5502.18
		6.74401	5782	6.74401	5836	6.74401	-5506.48
		6.74831	5782.7	6.74831	5832.9	6.74831	-5502.68
		6.75261	5801.8	6.75261	5829.8	6.75261	-5480.48
		6.75701	5766.2	6.75701	5826.7	6.75701	-5512.98
		6.76131	5772	6.76131	5823.6	6.76131	-5504.08
		6.76561	5734.3	6.76561	5820.5	6.76561	-5538.68
		6.76991	5780.6	6.76991	5817.5	6.76991	-5489.38
		6.77431	5758.2	6.77431	5814.5	6.77431	-5508.78
		6.77861	5765.7	6.77861	5811.4	6.77861	-5498.18
		6.78291	5732	6.78291	5808.4	6.78291	-5528.88
		6.78731	5706.6	6.78731	5805.4	6.78731	-5551.28
		6.79161	5751	6.79161	5802.4	6.79161	-5503.88
		6.79591	5751	6.79591	5799.4	6.79591	-5500.88
		6.80021	5741.4	6.80021	5796.4	6.80021	-5507.48
		6.80461	5736.1	6.80461	5793.4	6.80461	-5509.78
		6.80891	5730.6	6.80891	5790.5	6.80891	-5512.38
		6.81321	5747.2	6.81321	5787.5	6.81321	-5492.78
		6.81761	5694.3	6.81761	5784.6	6.81761	-5542.78
		6.82191	5702.8	6.82191	5781.6	6.82191	-5531.28
		6.82621	5707	6.82621	5778.7	6.82621	-5524.18
		6.83051	5724.3	6.83051	5775.5	6.83051	-5503.68
		6.83491	5719.7	6.83491	5772.6	6.83491	-5505.38
		6.83921	5740.6	6.83921	5769.7	6.83921	-5481.58
		6.84351	5723.5	6.84351	5766.8	6.84351	-5495.78
		6.84791	5709.4	6.84791	5763.9	6.84791	-5506.98
		6.85221	5732.4	6.85221	5761	6.85221	-5481.08
		6.85651	5732.9	6.85651	5758.2	6.85651	-5477.78
		6.86091	5711.8	6.86091	5755.3	6.86091	-5495.98
		6.86521	5721.9	6.86521	5751.8	6.86521	-5482.38
		6.86951	5739.1	6.86951	5748.9	6.86951	-5462.28
		6.87381	5696.1	6.87381	5746.1	6.87381	-5502.48
		6.87821	5667.6	6.87821	5743.2	6.87821	-5528.08
		6.88251	5730	6.88251	5740.4	6.88251	-5462.88
		6.88681	5713.1	6.88681	5737.6	6.88681	-5476.98
		6.89121	5717.1	6.89121	5734.7	6.89121	-5470.08
		6.89551	5720.2	6.89551	5731.9	6.89551	-5464.18
		6.89981	5650.1	6.89981	5729.1	6.89981	-5531.48
		6.90411	5689.8	6.90411	5726.3	6.90411	-5488.98
		6.90851	5667.1	6.90851	5723.5	6.90851	-5508.88
		6.91281	5658.1	6.91281	5720.7	6.91281	-5515.08
		6.91711	5669.2	6.91711	5717.9	6.91711	-5501.18
		6.92151	5678.9	6.92151	5715.2	6.92151	-5488.78
		6.92581	5669.9	6.92581	5712.4	6.92581	-5494.98
		6.93011	5667.5	6.93011	5709.6	6.93011	-5494.58
		6.93441	5667.2	6.93441	5706.9	6.93441	-5492.18
		6.93881	5662.6	6.93881	5704.1	6.93881	-5493.98
		6.94311	5663.6	6.94311	5701.4	6.94311	-5490.28
		6.94741	5697.6	6.94741	5698.6	6.94741	-5453.48
		6.95181	5670.4	6.95181	5695.9	6.95181	-5477.98
		6.95611	5651	6.95611	5693.2	6.95611	-5494.68
		6.96041	5635	6.96041	5690.4	6.96041	-5507.88
		6.96481	5660.4	6.96481	5687.7	6.96481	-5479.78
		6.96911	5648.4	6.96911	5685	6.96911	-5489.08
		6.97341	5674.6	6.97341	5682.3	6.97341	-5460.18
		6.97771	5634.7	6.97771	5679.6	6.97771	-5497.38
		6.98211	5605.1	6.98211	5676.9	6.98211	-5524.28
		6.98641	5636.3	6.98641	5674.2	6.98641	-5490.38
		6.99071	5664.8	6.99071	5671.6	6.99071	-5459.28
		6.99511	5672.2	6.99511	5668.9	6.99511	-5449.18
		6.99941	5593.4	6.99941	5667	6.99941	-5526.08
		7.00371	5631.9	7.00371	5665.7	7.00371	-5486.28
		7.00801	5646.3	7.00801	5664.4	7.00801	-5470.58
		7.01241	5651.1	7.01241	5663.2	7.01241	-5464.58
		7.01671	5668.1	7.01671	5661.9	7.01671	-5446.28
		7.02101	5664.5	7.02101	5660.6	7.02101	-5448.58
		7.02541	5605.8	7.02541	5659.3	7.02541	-5505.98
		7.02971	5608.8	7.02971	5658.1	7.02971	-5501.78
		7.03401	5624.8	7.03401	5656.8	7.03401	-5484.48
		7.03831	5658.6	7.03831	5655.6	7.03831	-5449.48
		7.04271	5627.6	7.04271	5654.4	7.04271	-5479.28
		7.04701	5631.4	7.04701	5653.1	7.04701	-5474.18
		7.05131	5651	7.05131	5651.9	7.05131	-5453.38
		7.05571	5625.1	7.05571	5650.7	7.05571	-5478.08
		7.06001	5626.4	7.06001	5649.5	7.06001	-5475.58
		7.06431	5661.4	7.06431	5648.3	7.06431	-5439.38
		7.06871	5623.5	7.06871	5647.2	7.06871	-5476.18
		7.07301	5630.3	7.07301	5646	7.07301	-5468.18
		7.07731	5646.2	7.07731	5644.8	7.07731	-5451.08
		7.08161	5629.6	7.08161	5643.7	7.08161	-5466.58
		7.08601	5627.6	7.08601	5642.5	7.08601	-5467.38
		7.09031	5600.1	7.09031	5641.4	7.09031	-5493.78
		7.09461	5593.2	7.09461	5640.3	7.09461	-5499.58
		7.09901	5604.8	7.09901	5639.2	7.09901	-5486.88
		7.10331	5609.9	7.10331	5638.1	7.10331	-5480.68
		7.10761	5628.4	7.10761	5637	7.10761	-5461.08
		7.11191	5616.7	7.11191	5636	7.11191	-5471.78
		7.11631	5619.3	7.11631	5634.9	7.11631	-5468.08
		7.12061	5623.2	7.12061	5633.9	7.12061	-5463.18
		7.12491	5596	7.12491	5632.9	7.12491	-5489.38
		7.12931	5560.8	7.12931	5631.8	7.12931	-5523.48
		7.13361	5590.1	7.13361	5630.8	7.13361	-5493.18
		7.13791	5590.9	7.13791	5629.9	7.13791	-5491.48
		7.14221	5618.6	7.14221	5628.9	7.14221	-5462.78
		7.14661	5609.3	7.14661	5628	7.14661	-5471.18
		7.15091	5601.8	7.15091	5627	7.15091	-5477.68
		7.15521	5591.9	7.15521	5626.1	7.15521	-5486.68
		7.15961	5588.9	7.15961	5625.2	7.15961	-5488.78
		7.16391	5592.3	7.16391	5624.4	7.16391	-5484.58
		7.16821	5599.8	7.16821	5623.5	7.16821	-5476.18
		7.17261	5621.2	7.17261	5622.7	7.17261	-5453.98
		7.17691	5608.1	7.17691	5621.9	7.17691	-5466.28
		7.18121	5629.9	7.18121	5621.1	7.18121	-5443.68
		7.18551	5620	7.18551	5620.3	7.18551	-5452.78
		7.18991	5604.2	7.18991	5619.6	7.18991	-5467.88
		7.19421	5644.8	7.19421	5618.9	7.19421	-5426.58
		7.19851	5594.8	7.19851	5618.2	7.19851	-5475.88
		7.20291	5618.3	7.20291	5617.6	7.20291	-5451.78
		7.20721	5646.1	7.20721	5617	7.20721	-5423.38
		7.21151	5628	7.21151	5616.4	7.21151	-5440.88
		7.21581	5630.5	7.21581	5615.8	7.21581	-5437.78
		7.22021	5613.6	7.22021	5615.3	7.22021	-5454.18
		7.22451	5595.4	7.22451	5614.8	7.22451	-5471.88
		7.22881	5592.7	7.22881	5614.4	7.22881	-5474.18
		7.23321	5592	7.23321	5614	7.23321	-5474.48
		7.23751	5562.4	7.23751	5613.7	7.23751	-5503.78
		7.24181	5579.1	7.24181	5613.4	7.24181	-5486.78
		7.24611	5614.2	7.24611	5613.1	7.24611	-5451.38
		7.25051	5645.2	7.25051	5612.9	7.25051	-5420.18
		7.25481	5609.8	7.25481	5612.8	7.25481	-5455.48
		7.25911	5588.7	7.25911	5612.7	7.25911	-5476.48
		7.26351	5601.8	7.26351	5612.7	7.26351	-5463.38
		7.26781	5648.4	7.26781	5612.7	7.26781	-5416.78
		7.27211	5644.3	7.27211	5612.8	7.27211	-5420.98
		7.27651	5621.3	7.27651	5613	7.27651	-5444.18
		7.28081	5635.3	7.28081	5613.3	7.28081	-5430.48
		7.28511	5629.5	7.28511	5613.6	7.28511	-5436.58
		7.28941	5594.3	7.28941	5614.1	7.28941	-5472.28
		7.29381	5617.4	7.29381	5614.6	7.29381	-5449.68
		7.29811	5630.4	7.29811	5615.2	7.29811	-5437.28
		7.30241	5623.1	7.30241	5616	7.30241	-5445.38
		7.30681	5583.8	7.30681	5616.9	7.30681	-5485.58
		7.31111	5633.6	7.31111	5617.9	7.31111	-5436.78
		7.31541	5631.8	7.31541	5619	7.31541	-5439.68
		7.31971	5628.8	7.31971	5620.3	7.31971	-5443.98
		7.32411	5634.4	7.32411	5621.8	7.32411	-5439.88
		7.32841	5636.8	7.32841	5623.4	7.32841	-5439.08
		7.33271	5628.2	7.33271	5625.2	7.33271	-5449.48
		7.33711	5583.8	7.33711	5627.2	7.33711	-5495.88
		7.34141	5620.9	7.34141	5629.4	7.34141	-5460.98
		7.34571	5627.4	7.34571	5631.9	7.34571	-5456.98
		7.35001	5626.5	7.35001	5633.5	7.35001	-5459.48
		7.35441	5652.1	7.35441	5636.5	7.35441	-5436.88
		7.35871	5641.5	7.35871	5639.8	7.35871	-5450.78
		7.36301	5622.6	7.36301	5643.5	7.36301	-5473.38
		7.36741	5654	7.36741	5647.5	7.36741	-5445.98
		7.37171	5688.6	7.37171	5652	7.37171	-5415.88
		7.37601	5656.5	7.37601	5656.9	7.37601	-5452.88
		7.38041	5653.6	7.38041	5662.2	7.38041	-5461.08
		7.38471	5707.9	7.38471	5668.2	7.38471	-5412.78
		7.38901	5697.6	7.38901	5674.7	7.38901	-5429.58
		7.39331	5700.4	7.39331	5681.9	7.39331	-5433.98
		7.39771	5702.6	7.39771	5689.9	7.39771	-5439.78
		7.40201	5737.1	7.40201	5698.8	7.40201	-5414.18
		7.40631	5756.1	7.40631	5708.6	7.40631	-5404.98
		7.41071	5744.7	7.41071	5719.4	7.41071	-5427.18
		7.41501	5756.9	7.41501	5731.5	7.41501	-5427.08
		7.41931	5795.9	7.41931	5745	7.41931	-5401.58
		7.42361	5779.5	7.42361	5760.1	7.42361	-5433.08
		7.42801	5816.5	7.42801	5777.2	7.42801	-5413.18
		7.43231	5843.2	7.43231	5796.2	7.43231	-5405.48
		7.43661	5859.6	7.43661	5817.8	7.43661	-5410.68
		7.44101	5852.7	7.44101	5842.3	7.44101	-5442.08
		7.44531	5896.3	7.44531	5870.4	7.44531	-5426.58
		7.44961	5982.2	7.44961	5902.7	7.44961	-5372.98
		7.45391	6034.6	7.45391	5940.1	7.45391	-5357.98
		7.45831	6069.7	7.45831	5983.9	7.45831	-5366.68
		7.46261	6118.7	7.46261	6035.6	7.46261	-5369.38
		7.46691	6231.5	7.46691	6097	7.46691	-5317.98
		7.47131	6342.1	7.47131	6170.4	7.47131	-5280.78
		7.47561	6451.3	7.47561	6258.3	7.47561	-5259.48
		7.47991	6566.7	7.47991	6364.3	7.47991	-5250.08
		7.48431	6730.4	7.48431	6491.7	7.48431	-5213.78
		7.48861	6906.5	7.48861	6644.7	7.48861	-5190.68
		7.49291	7082.7	7.49291	6827.4	7.49291	-5197.18
		7.49721	7286.7	7.49721	7043.3	7.49721	-5209.08
		7.50161	7573.9	7.50161	7295.1	7.50161	-5173.68
		7.50591	7869.2	7.50591	7583.6	7.50591	-5166.88
		7.51021	8187.3	7.51021	7906.4	7.51021	-5171.58
		7.51461	8533	7.51461	8257.1	7.51461	-5176.58
		7.51891	8897.7	7.51891	8624.1	7.51891	-5178.88
		7.52321	9227.3	7.52321	8991.2	7.52321	-5216.38
		7.52751	9429	7.52751	9334.6	7.52751	-5358.08
		7.53191	9622.4	7.53191	9622.9	7.53191	-5452.98
		7.53621	9764.4	7.53621	9816.7	7.53621	-5504.78
		7.54051	9784.3	7.54051	9879.3	7.54051	-5547.48
		7.54491	9623.8	7.54491	9791.6	7.54491	-5620.28
		7.54921	9369.4	7.54921	9563.4	7.54921	-5646.48
		7.55351	9060.5	7.55351	9231.1	7.55351	-5623.08
		7.55781	8703.2	7.55781	8841.8	7.55781	-5591.08
		7.56221	8358.3	7.56221	8437.5	7.56221	-5531.68
		7.56651	8007.4	7.56651	8048.3	7.56651	-5493.38
		7.57081	7688.6	7.57081	7691.4	7.57081	-5455.28
		7.57521	7390.5	7.57521	7374.6	7.57521	-5436.58
		7.57951	7150.2	7.57951	7099.7	7.57951	-5401.98
		7.58381	6918.4	7.58381	6865.1	7.58381	-5399.18
		7.58821	6730.6	7.58821	6667.1	7.58821	-5388.98
		7.59251	6598.5	7.59251	6501.5	7.59251	-5355.48
		7.59681	6470.4	7.59681	6363.7	7.59681	-5345.78
		7.60111	6342.7	7.60111	6249.3	7.60111	-5359.08
		7.60551	6258	7.60551	6154.3	7.60551	-5348.78
		7.60981	6179.1	7.60981	6075.2	7.60981	-5348.58
		7.61411	6079.4	7.61411	6008.9	7.61411	-5381.98
		7.61851	6061.6	7.61851	5952.8	7.61851	-5343.68
		7.62281	5970	7.62281	5905.1	7.62281	-5387.58
		7.62711	5960.1	7.62711	5864	7.62711	-5356.38
		7.63141	5910	7.63141	5828.2	7.63141	-5370.68
		7.63581	5890.7	7.63581	5796.9	7.63581	-5358.68
		7.64011	5817.7	7.64011	5769.2	7.64011	-5403.98
		7.64441	5785.5	7.64441	5744.6	7.64441	-5411.58
		7.64881	5729.3	7.64881	5722.6	7.64881	-5445.78
		7.65311	5764.7	7.65311	5702.7	7.65311	-5390.48
		7.65741	5742.1	7.65741	5684.8	7.65741	-5395.18
		7.66171	5719.8	7.66171	5668.5	7.66171	-5401.18
		7.66611	5711.6	7.66611	5653.7	7.66611	-5394.58
		7.67041	5672.4	7.67041	5640.1	7.67041	-5420.18
		7.67471	5656.8	7.67471	5627.6	7.67471	-5423.28
		7.67911	5673.5	7.67911	5616.2	7.67911	-5395.18
		7.68341	5592.3	7.68341	5602.7	7.68341	-5462.88
		7.68771	5615.4	7.68771	5592.9	7.68771	-5429.98
		7.69201	5622.7	7.69201	5583.9	7.69201	-5413.68
		7.69641	5617.5	7.69641	5575.5	7.69641	-5410.48
		7.70071	5590.1	7.70071	5567.7	7.70071	-5430.08
		7.70501	5598.6	7.70501	5560.4	7.70501	-5414.28
		7.70941	5587.5	7.70941	5553.5	7.70941	-5418.48
		7.71371	5583.4	7.71371	5547.1	7.71371	-5416.18
		7.71801	5570.7	7.71801	5541.1	7.71801	-5422.88
		7.72241	5557.3	7.72241	5535.5	7.72241	-5430.68
		7.72671	5562.4	7.72671	5530.1	7.72671	-5420.18
		7.73101	5558.5	7.73101	5525.1	7.73101	-5419.08
		7.73531	5522.2	7.73531	5520.4	7.73531	-5450.68
		7.73971	5498.9	7.73971	5515.9	7.73971	-5469.48
		7.74401	5531	7.74401	5511.7	7.74401	-5433.18
		7.74831	5556.9	7.74831	5507.6	7.74831	-5403.18
		7.75271	5558.7	7.75271	5503.8	7.75271	-5397.58
		7.75701	5547.2	7.75701	5500.2	7.75701	-5405.48
		7.76131	5550.3	7.76131	5496.7	7.76131	-5398.88
		7.76561	5543.8	7.76561	5493.5	7.76561	-5402.18
		7.77001	5521.8	7.77001	5490.3	7.77001	-5420.98
		7.77431	5494.5	7.77431	5487.4	7.77431	-5445.38
		7.77861	5477.6	7.77861	5484.5	7.77861	-5459.38
		7.78301	5496	7.78301	5481.8	7.78301	-5438.28
		7.78731	5488	7.78731	5479.2	7.78731	-5443.68
		7.79161	5492	7.79161	5476.8	7.79161	-5437.28
		7.79601	5563.6	7.79601	5474.4	7.79601	-5363.28
		7.80031	5524.9	7.80031	5472.2	7.80031	-5399.78
		7.80461	5466.1	7.80461	5470.1	7.80461	-5456.48
		7.80891	5494.9	7.80891	5468	7.80891	-5425.58
		7.81331	5484.4	7.81331	5466.1	7.81331	-5434.18
		7.81761	5507.2	7.81761	5464.3	7.81761	-5409.58
		7.82191	5525.5	7.82191	5462.5	7.82191	-5389.48
		7.82631	5493.6	7.82631	5460.9	7.82631	-5419.78
		7.83061	5494.9	7.83061	5459.3	7.83061	-5416.88
		7.83491	5505	7.83491	5457.8	7.83491	-5405.28
		7.83921	5486.9	7.83921	5456.4	7.83921	-5421.98
		7.84361	5507.7	7.84361	5455.1	7.84361	-5399.88
		7.84791	5492.7	7.84791	5453.9	7.84791	-5413.68
		7.85221	5494.8	7.85221	5452.7	7.85221	-5410.38
		7.85661	5482.6	7.85661	5451.6	7.85661	-5421.48
		7.86091	5454	7.86091	5450.6	7.86091	-5449.08
		7.86521	5449.5	7.86521	5449.7	7.86521	-5452.68
		7.86951	5472.9	7.86951	5448.9	7.86951	-5428.48
		7.87391	5504.6	7.87391	5448.1	7.87391	-5395.98
		7.87821	5506.2	7.87821	5447.5	7.87821	-5393.78
		7.88251	5498.6	7.88251	5446.9	7.88251	-5400.78
		7.88691	5474.6	7.88691	5446.4	7.88691	-5424.28
		7.89121	5504.3	7.89121	5446	7.89121	-5394.18
		7.89551	5458.6	7.89551	5445.7	7.89551	-5439.58
		7.89991	5474	7.89991	5445.6	7.89991	-5424.08
		7.90421	5457.6	7.90421	5445.4	7.90421	-5440.28
		7.90851	5470.3	7.90851	5445.4	7.90851	-5427.58
		7.91281	5496.5	7.91281	5445.5	7.91281	-5401.48
		7.91721	5493.2	7.91721	5445.6	7.91721	-5404.88
		7.92151	5485.7	7.92151	5445.9	7.92151	-5412.68
		7.92581	5478.3	7.92581	5446.3	7.92581	-5420.48
		7.93021	5466.7	7.93021	5446.8	7.93021	-5432.58
		7.93451	5484.9	7.93451	5447.4	7.93451	-5414.98
		7.93881	5498.1	7.93881	5448.2	7.93881	-5402.58
		7.94311	5481	7.94311	5449.1	7.94311	-5420.58
		7.94751	5440.5	7.94751	5450.1	7.94751	-5462.08
		7.95181	5470.3	7.95181	5451.3	7.95181	-5433.48
		7.95611	5482.8	7.95611	5453	7.95611	-5422.68
		7.96051	5508.7	7.96051	5454.5	7.96051	-5398.28
		7.96481	5474.2	7.96481	5456.2	7.96481	-5434.48
		7.96911	5512	7.96911	5458	7.96911	-5398.48
		7.97341	5489.7	7.97341	5460.1	7.97341	-5422.88
		7.97781	5487.7	7.97781	5462.3	7.97781	-5427.08
		7.98211	5501.7	7.98211	5464.8	7.98211	-5415.58
		7.98641	5500.8	7.98641	5467.6	7.98641	-5419.28
		7.99081	5467.6	7.99081	5470.6	7.99081	-5455.48
		7.99511	5494.6	7.99511	5473.8	7.99511	-5431.68
		7.99941	5486.9	7.99941	5477.4	7.99941	-5442.98
		8.00371	5515	8.00371	5481.2	8.00371	-5418.68
		8.00811	5496.1	8.00811	5485.5	8.00811	-5441.88
		8.01241	5503.9	8.01241	5490	8.01241	-5438.58
		8.01671	5521.2	8.01671	5495	8.01671	-5426.28
		8.02111	5513	8.02111	5500.4	8.02111	-5439.88
		8.02541	5468.7	8.02541	5506.3	8.02541	-5490.08
		8.02971	5494.9	8.02971	5512.7	8.02971	-5470.28
		8.03411	5546.5	8.03411	5519.7	8.03411	-5425.68
		8.03841	5534.5	8.03841	5527.2	8.03841	-5445.18
		8.04271	5539.2	8.04271	5535.4	8.04271	-5448.68
		8.04701	5561.9	8.04701	5544.4	8.04701	-5434.98
		8.05141	5527.9	8.05141	5554.2	8.05141	-5478.78
		8.05571	5554	8.05571	5564.8	8.05571	-5463.28
		8.06001	5598.8	8.06001	5576.4	8.06001	-5430.08
		8.06441	5564.4	8.06441	5589.1	8.06441	-5477.18
		8.06871	5593.1	8.06871	5603.1	8.06871	-5462.48
		8.07301	5594.9	8.07301	5618.4	8.07301	-5475.98
		8.07731	5613.4	8.07731	5635.2	8.07731	-5474.28
		8.08171	5633.4	8.08171	5653.7	8.08171	-5472.78
		8.08601	5642.2	8.08601	5674.1	8.08601	-5484.38
		8.09031	5680.7	8.09031	5696.7	8.09031	-5468.48
		8.09471	5674.3	8.09471	5721.7	8.09471	-5499.88
		8.09901	5689	8.09901	5749.6	8.09901	-5513.08
		8.10331	5710.2	8.10331	5780.7	8.10331	-5522.98
		8.10761	5734.4	8.10761	5815.6	8.10761	-5533.68
		8.11201	5803.3	8.11201	5854.8	8.11201	-5503.98
		8.11631	5849.9	8.11631	5898.9	8.11631	-5501.48
		8.12061	5869.6	8.12061	5949.1	8.12061	-5531.98
		8.12501	5912.5	8.12501	6006.2	8.12501	-5546.18
		8.12931	5983.5	8.12931	6071.8	8.12931	-5540.78
		8.13361	6062.3	8.13361	6147.7	8.13361	-5537.88
		8.13801	6163	8.13801	6236.7	8.13801	-5526.18
		8.14231	6303.9	8.14231	6342.4	8.14231	-5490.98
		8.14661	6406.2	8.14661	6470.2	8.14661	-5516.48
		8.15091	6551.4	8.15091	6628.3	8.15091	-5529.38
		8.15531	6779.8	8.15531	6827.8	8.15531	-5500.48
		8.15961	7076.4	8.15961	7084.7	8.15961	-5460.78
		8.16391	7473.5	8.16391	7419.5	8.16391	-5398.48
		8.16831	7889.4	8.16831	7857.2	8.16831	-5420.28
		8.17261	8474.3	8.17261	8426.5	8.17261	-5404.68
		8.17691	9245.8	8.17691	9155.8	8.17691	-5362.48
		8.18121	10176.8	8.18121	10068.9	8.18121	-5344.58
		8.18561	11263.6	8.18561	11179.4	8.18561	-5368.28
		8.18991	12469.2	8.18991	12478.2	8.18991	-5461.48
		8.19421	13658.4	8.19421	13914.9	8.19421	-5708.98
		8.19861	14877.3	8.19861	15372.5	8.19861	-5947.68
		8.20291	16003.8	8.20291	16653.8	8.20291	-6102.48
		8.20721	16879.2	8.20721	17533.3	8.20721	-6106.58
		8.21151	17462.3	8.21151	17893	8.21151	-5883.18
		8.21591	17911.2	8.21591	17828.6	8.21591	-5369.88
		8.22021	18185.6	8.22021	17586.9	8.22021	-4853.78
		8.22451	18384.3	8.22451	17410.3	8.22451	-4478.48
		8.22891	18545.6	8.22891	17433.5	8.22891	-4340.38
		8.23321	18773.1	8.23321	17657.1	8.23321	-4336.48
		8.23751	18988	8.23751	17945.8	8.23751	-4410.28
		8.24191	18860.2	8.24191	18054.8	8.24191	-4647.08
		8.24621	18461.1	8.24621	17729.9	8.24621	-4721.28
		8.25051	17645.8	8.25051	16867.1	8.25051	-4673.78
		8.25481	16388.4	8.25481	15581.5	8.25481	-4645.58
		8.25921	14910.8	8.25921	14103.4	8.25921	-4645.08
		8.26351	13302.7	8.26351	12637.5	8.26351	-4787.28
		8.26781	11811.3	8.26781	11307.4	8.26781	-4948.58
		8.27221	10479.7	8.27221	10167.4	8.27221	-5140.18
		8.27651	9380.3	8.27651	9227.8	8.27651	-5299.98
		8.28081	8524.6	8.28081	8475.9	8.28081	-5403.78
		8.28511	7843.1	8.28511	7888.6	8.28511	-5497.98
		8.28951	7290.2	8.28951	7436.2	8.28951	-5598.48
		8.29381	6910.6	8.29381	7089.8	8.29381	-5631.68
		8.29811	6637.6	8.29811	6823.8	8.29811	-5638.68
		8.30251	6441.7	8.30251	6617	8.30251	-5627.78
		8.30681	6251.6	8.30681	6453.2	8.30681	-5654.08
		8.31111	6117.6	8.31111	6320.4	8.31111	-5655.28
		8.31541	6028.1	8.31541	6210.7	8.31541	-5635.08
		8.31981	5958.6	8.31981	6118.2	8.31981	-5612.08
		8.32411	5885.8	8.32411	6039	8.32411	-5605.68
		8.32841	5827.6	8.32841	5970.5	8.32841	-5595.38
		8.33281	5765.9	8.33281	5910.8	8.33281	-5597.38
		8.33711	5686.9	8.33711	5858.2	8.33711	-5623.78
		8.34141	5675.5	8.34141	5811.7	8.34141	-5588.68
		8.34581	5652.8	8.34581	5770.5	8.34581	-5570.18
		8.35011	5616.3	8.35011	5733.7	8.35011	-5569.88
		8.35441	5553.1	8.35441	5700.7	8.35441	-5600.08
		8.35871	5566.2	8.35871	5671.1	8.35871	-5557.38
		8.36311	5581.8	8.36311	5644.4	8.36311	-5515.08
		8.36741	5548	8.36741	5620.4	8.36741	-5524.88
		8.37171	5490.4	8.37171	5598.6	8.37171	-5560.68
		8.37611	5524.9	8.37611	5578.9	8.37611	-5506.48
		8.38041	5497.8	8.38041	5560.9	8.38041	-5515.58
		8.38471	5503	8.38471	5544.7	8.38471	-5494.18
		8.38901	5469.6	8.38901	5529.8	8.38901	-5512.68
		8.39341	5487.1	8.39341	5516.4	8.39341	-5481.78
		8.39771	5468.3	8.39771	5504.2	8.39771	-5488.38
		8.40201	5474	8.40201	5493.1	8.40201	-5471.58
		8.40641	5432.5	8.40641	5483	8.40641	-5502.98
		8.41071	5453.5	8.41071	5474	8.41071	-5472.98
		8.41501	5456.9	8.41501	5465.8	8.41501	-5461.38
		8.41931	5448.8	8.41931	5458.5	8.41931	-5462.18
		8.42371	5424.9	8.42371	5452	8.42371	-5479.58
		8.42801	5380.8	8.42801	5446.3	8.42801	-5517.98
		8.43231	5383.1	8.43231	5441.4	8.43231	-5510.78
		8.43671	5443.4	8.43671	5437.2	8.43671	-5446.28
		8.44101	5420.7	8.44101	5433.7	8.44101	-5465.48
		8.44531	5397.5	8.44531	5431	8.44531	-5485.98
		8.44971	5398.3	8.44971	5428.9	8.44971	-5483.08
		8.45401	5425.8	8.45401	5427.7	8.45401	-5454.38
		8.45831	5422.4	8.45831	5427.1	8.45831	-5457.18
		8.46261	5402.4	8.46261	5427.3	8.46261	-5477.38
		8.46701	5403.7	8.46701	5428.4	8.46701	-5477.18
		8.47131	5407.7	8.47131	5430.2	8.47131	-5474.98
		8.47561	5384.9	8.47561	5433	8.47561	-5500.58
		8.48001	5428.4	8.48001	5436.7	8.48001	-5460.78
		8.48431	5448.3	8.48431	5441.4	8.48431	-5445.58
		8.48861	5476.7	8.48861	5447.3	8.48861	-5423.08
		8.49291	5473.7	8.49291	5454.4	8.49291	-5433.18
		8.49731	5492.4	8.49731	5462.8	8.49731	-5422.88
		8.50161	5500.9	8.50161	5472.8	8.50161	-5424.38
		8.50591	5491.2	8.50591	5484.4	8.50591	-5445.68
		8.51031	5521.3	8.51031	5498	8.51031	-5429.18
		8.51461	5535.3	8.51461	5513.7	8.51461	-5430.88
		8.51891	5537.3	8.51891	5532	8.51891	-5447.18
		8.52321	5617	8.52321	5553.2	8.52321	-5388.68
		8.52761	5669.8	8.52761	5578	8.52761	-5360.68
		8.53191	5723.4	8.53191	5606.9	8.53191	-5335.98
		8.53621	5752.4	8.53621	5640.9	8.53621	-5340.98
		8.54061	5763.4	8.54061	5681.1	8.54061	-5370.18
		8.54491	5849.8	8.54491	5729	8.54491	-5331.68
		8.54921	5912	8.54921	5786.3	8.54921	-5326.78
		8.55361	5986.9	8.55361	5855.2	8.55361	-5320.78
		8.55791	6057.2	8.55791	5938.3	8.55791	-5333.58
		8.56221	6159.9	8.56221	6038.7	8.56221	-5331.28
		8.56651	6285.2	8.56651	6159.7	8.56651	-5326.98
		8.57091	6399.8	8.57091	6305	8.57091	-5357.68
		8.57521	6552.6	8.57521	6478.7	8.57521	-5378.58
		8.57951	6768	8.57951	6684.2	8.57951	-5368.68
		8.58391	6992.1	8.58391	6924.7	8.58391	-5385.08
		8.58821	7223.6	8.58821	7201.8	8.58821	-5430.68
		8.59251	7497.4	8.59251	7514.3	8.59251	-5469.38
		8.59681	7822.4	8.59681	7855.9	8.59681	-5485.98
		8.60121	8184.9	8.60121	8213.1	8.60121	-5480.68
		8.60551	8500.6	8.60551	8561.7	8.60551	-5513.58
		8.60981	8787.6	8.60981	8864.8	8.60981	-5529.68
		8.61421	9016.4	8.61421	9079.6	8.61421	-5515.68
		8.61851	9141.3	8.61851	9167.7	8.61851	-5478.88
		8.62281	9148.7	8.62281	9111.2	8.62281	-5414.98
		8.62711	9053.3	8.62711	8921	8.62711	-5320.18
		8.63151	8830.6	8.63151	8631.4	8.63151	-5253.28
		8.63581	8490.8	8.63581	8285.9	8.63581	-5247.58
		8.64011	8121.6	8.64011	7923.3	8.64011	-5254.18
		8.64451	7760.2	8.64451	7571	8.64451	-5263.28
		8.64881	7448.4	8.64881	7245.3	8.64881	-5249.38
		8.65311	7118.6	8.65311	6954.1	8.65311	-5287.98
		8.65741	6873	8.65741	6699.5	8.65741	-5278.98
		8.66181	6601.9	8.66181	6480.3	8.66181	-5330.88
		8.66611	6441.3	8.66611	6293.8	8.66611	-5304.98
		8.67041	6252	8.67041	6136.6	8.67041	-5337.08
		8.67481	6116.6	8.67481	6004.6	8.67481	-5340.48
		8.67911	6021.4	8.67911	5894.2	8.67911	-5325.28
		8.68341	5898.8	8.68341	5801.8	8.68341	-5355.48
		8.68781	5827.6	8.68781	5724.4	8.68781	-5349.28
		8.69211	5761.9	8.69211	5659.1	8.69211	-5349.68
		8.69641	5716.1	8.69641	5603.7	8.69641	-5340.08
		8.70071	5663.3	8.70071	5556.3	8.70071	-5345.48
		8.70511	5566.6	8.70511	5515.3	8.70511	-5401.18
		8.70941	5520	8.70941	5479.7	8.70941	-5412.18
		8.71371	5482	8.71371	5448.3	8.71371	-5418.78
		8.71811	5462.4	8.71811	5420.6	8.71811	-5410.68
		8.72241	5449.2	8.72241	5395.8	8.72241	-5399.08
		8.72671	5408.7	8.72671	5373.5	8.72671	-5417.28
		8.73101	5373.5	8.73101	5353.5	8.73101	-5432.48
		8.73541	5358.6	8.73541	5335.2	8.73541	-5429.08
		8.73971	5322.1	8.73971	5318.6	8.73971	-5448.98
		8.74401	5326.4	8.74401	5303.4	8.74401	-5429.48
		8.74841	5248.1	8.74841	5289.4	8.74841	-5493.78
		8.75271	5243.2	8.75271	5276.6	8.75271	-5485.88
		8.75701	5223.2	8.75701	5264.7	8.75701	-5493.98
		8.76131	5233.4	8.76131	5253.7	8.76131	-5472.78
		8.76571	5211.7	8.76571	5243.4	8.76571	-5484.18
		8.77001	5239.8	8.77001	5233.8	8.77001	-5446.48
		8.77431	5231.6	8.77431	5224.9	8.77431	-5445.78
		8.77871	5195.2	8.77871	5216.5	8.77871	-5473.78
		8.78301	5153.7	8.78301	5208.6	8.78301	-5507.38
		8.78731	5178.9	8.78731	5201.2	8.78731	-5474.78
		8.79171	5155.6	8.79171	5194.2	8.79171	-5491.08
		8.79601	5154.4	8.79601	5187.6	8.79601	-5485.68
		8.80031	5183.6	8.80031	5181.3	8.80031	-5450.18
		8.80461	5160	8.80461	5175.4	8.80461	-5467.88
		8.80901	5140.5	8.80901	5169.7	8.80901	-5481.68
		8.81331	5162.8	8.81331	5164.3	8.81331	-5453.98
		8.81761	5110.3	8.81761	5159.1	8.81761	-5501.28
		8.82201	5116.1	8.82201	5154.2	8.82201	-5490.58
		8.82631	5071.6	8.82631	5149.5	8.82631	-5530.38
		8.83061	5078	8.83061	5144.9	8.83061	-5519.38
		8.83491	5094.1	8.83491	5140.6	8.83491	-5498.98
		8.83931	5143.1	8.83931	5136.3	8.83931	-5445.68
		8.84361	5126.8	8.84361	5132.3	8.84361	-5457.98
		8.84791	5095.5	8.84791	5128.4	8.84791	-5485.38
		8.85231	5079.6	8.85231	5124.6	8.85231	-5497.48
		8.85661	5088.1	8.85661	5120.9	8.85661	-5485.28
		8.86091	5077.4	8.86091	5117.4	8.86091	-5492.48
		8.86521	5092	8.86521	5114	8.86521	-5474.48
		8.86961	5106.5	8.86961	5110.6	8.86961	-5456.58
		8.87391	5088.3	8.87391	5107.4	8.87391	-5471.58
		8.87821	5037.8	8.87821	5104.2	8.87821	-5518.88
		8.88261	5079.8	8.88261	5101.2	8.88261	-5473.88
		8.88691	5081.1	8.88691	5098.2	8.88691	-5469.58
		8.89121	5099.9	8.89121	5095.3	8.89121	-5447.88
		8.89561	5083.1	8.89561	5092.4	8.89561	-5461.78
		8.89991	5080.7	8.89991	5089.6	8.89991	-5461.38
		8.90421	5072.1	8.90421	5086.9	8.90421	-5467.28
		8.90851	5062.5	8.90851	5084.3	8.90851	-5474.28
		8.91291	5031	8.91291	5081.7	8.91291	-5503.18
		8.91721	5021.9	8.91721	5079.1	8.91721	-5509.68
		8.92151	5020.2	8.92151	5076.6	8.92151	-5508.88
		8.92591	5024.4	8.92591	5074.1	8.92591	-5502.18
		8.93021	5034.8	8.93021	5071.7	8.93021	-5489.38
		8.93451	5025.5	8.93451	5069.4	8.93451	-5496.38
		8.93881	5028.4	8.93881	5067	8.93881	-5491.08
		8.94321	5057.8	8.94321	5064.8	8.94321	-5459.48
		8.94751	5025.4	8.94751	5062.5	8.94751	-5489.58
		8.95181	5045.3	8.95181	5060.3	8.95181	-5467.48
		8.95621	5017.3	8.95621	5058.1	8.95621	-5493.28
		8.96051	5011.8	8.96051	5055.6	8.96051	-5496.28
		8.96481	5014.8	8.96481	5053.5	8.96481	-5491.18
		8.96911	5002.5	8.96911	5051.4	8.96911	-5501.38
		8.97351	4988.8	8.97351	5049.3	8.97351	-5512.98
		8.97781	4981	8.97781	5047.3	8.97781	-5518.78
		8.98211	4952.5	8.98211	5045.3	8.98211	-5545.28
		8.98651	4999.3	8.98651	5043.3	8.98651	-5496.48
		8.99081	5007.1	8.99081	5041.3	8.99081	-5486.68
		8.99511	4981.1	8.99511	5039.4	8.99511	-5510.78
		8.99951	4990.5	8.99951	5037.5	8.99951	-5499.48
		9.00381	4975.8	9.00381	5035.6	9.00381	-5512.28
		9.00811	5009.7	9.00811	5033.8	9.00811	-5476.58
		9.01241	4998.3	9.01241	5031.9	9.01241	-5486.08
		9.01681	4994.2	9.01681	5030.1	9.01681	-5488.38
		9.02111	4975.8	9.02111	5028.3	9.02111	-5504.98
		9.02541	4981	9.02541	5026.5	9.02541	-5497.98
		9.02981	4999.3	9.02981	5024.7	9.02981	-5477.88
		9.03411	4973.1	9.03411	5023	9.03411	-5502.38
		9.03841	4980.8	9.03841	5021.3	9.03841	-5492.98
		9.04271	4990.4	9.04271	5019.6	9.04271	-5481.68
		9.04711	4998.3	9.04711	5017.9	9.04711	-5472.08
		9.05141	5010.9	9.05141	5016.2	9.05141	-5457.78
		9.05571	4974.9	9.05571	5014.5	9.05571	-5492.08
		9.06011	4964	9.06011	5012.9	9.06011	-5501.38
		9.06441	4957.6	9.06441	5011.2	9.06441	-5506.08
		9.06871	4960.2	9.06871	5009.6	9.06871	-5501.88
		9.07301	4934.5	9.07301	5008	9.07301	-5525.98
		9.07741	4961.4	9.07741	5006.4	9.07741	-5497.48
		9.08171	4982.4	9.08171	5004.9	9.08171	-5474.98
		9.08601	4981.6	9.08601	5003.3	9.08601	-5474.18
		9.09041	4979.5	9.09041	5001.8	9.09041	-5474.78
		9.09471	4939.8	9.09471	5000.2	9.09471	-5512.88
		9.09901	4947.4	9.09901	4998.7	9.09901	-5503.78
		9.10341	4957	9.10341	4997.2	9.10341	-5492.68
		9.10771	4949.2	9.10771	4995.7	9.10771	-5498.98
		9.11201	4935.7	9.11201	4994.2	9.11201	-5510.98
		9.11631	4973.3	9.11631	4992.8	9.11631	-5471.98
		9.12071	4962.8	9.12071	4991.3	9.12071	-5480.98
		9.12501	4951.4	9.12501	4989.9	9.12501	-5490.98
		9.12931	4943.5	9.12931	4988.5	9.12931	-5497.48
		9.13371	4944.4	9.13371	4987.1	9.13371	-5495.18
		9.13801	4964.2	9.13801	4985.7	9.13801	-5473.98
		9.14231	4944.4	9.14231	4984.3	9.14231	-5492.38
		9.14661	4938.3	9.14661	4982.9	9.14661	-5497.08
		9.15101	4974.7	9.15101	4981.6	9.15101	-5459.38
		9.15531	4958.4	9.15531	4980.3	9.15531	-5474.38
		9.15961	4920.8	9.15961	4978.9	9.15961	-5510.58
		9.16401	4956	9.16401	4977.6	9.16401	-5474.08
		9.16831	4964.5	9.16831	4976.3	9.16831	-5464.28
		9.17261	4950.3	9.17261	4975.1	9.17261	-5477.28
		9.17691	4917.7	9.17691	4973.9	9.17691	-5508.68
		9.18131	4913.2	9.18131	4972.7	9.18131	-5511.98
		9.18561	4889	9.18561	4971.5	9.18561	-5534.98
		9.18991	4945.3	9.18991	4970.4	9.18991	-5477.58
		9.19431	4951.3	9.19431	4969.2	9.19431	-5470.38
		9.19861	4933.1	9.19861	4968.1	9.19861	-5487.48
		9.20291	4910.1	9.20291	4967	9.20291	-5509.38
		9.20731	4938.1	9.20731	4965.9	9.20731	-5480.28
		9.21161	4991.7	9.21161	4964.8	9.21161	-5425.58
		9.21591	4962.3	9.21591	4963.8	9.21591	-5453.98
		9.22021	4973.7	9.22021	4962.8	9.22021	-5441.58
		9.22461	4976.6	9.22461	4961.8	9.22461	-5437.68
		9.22891	4944.7	9.22891	4960.8	9.22891	-5468.58
		9.23321	4934.6	9.23321	4959.8	9.23321	-5477.68
		9.23761	4952.7	9.23761	4958.8	9.23761	-5458.58
		9.24191	4954.4	9.24191	4957.9	9.24191	-5455.98
		9.24621	4942.1	9.24621	4957	9.24621	-5467.38
		9.25051	4943.6	9.25051	4956.1	9.25051	-5464.98
		9.25491	4906.7	9.25491	4955.3	9.25491	-5501.08
		9.25921	4917.5	9.25921	4954.5	9.25921	-5489.48
		9.26351	4955.7	9.26351	4953.7	9.26351	-5450.48
		9.26791	4925.8	9.26791	4952.9	9.26791	-5479.58
		9.27221	4926.3	9.27221	4952.2	9.27221	-5478.38
		9.27651	4936	9.27651	4951.5	9.27651	-5467.98
		9.28081	4929.3	9.28081	4950.8	9.28081	-5473.98
		9.28521	4919.9	9.28521	4950.2	9.28521	-5482.78
		9.28951	4913.6	9.28951	4949.6	9.28951	-5488.48
		9.29381	4905.2	9.29381	4949	9.29381	-5496.28
		9.29821	4929.8	9.29821	4948.5	9.29821	-5471.18
		9.30251	4944.7	9.30251	4948	9.30251	-5455.78
		9.30681	4935.7	9.30681	4947.6	9.30681	-5464.38
		9.31121	4960	9.31121	4947.2	9.31121	-5439.68
		9.31551	4943.9	9.31551	4946.9	9.31551	-5455.48
		9.31981	4910.9	9.31981	4946.6	9.31981	-5488.18
		9.32411	4924.4	9.32411	4946.3	9.32411	-5474.38
		9.32851	4929.3	9.32851	4946.2	9.32851	-5469.38
		9.33281	4961.7	9.33281	4946.1	9.33281	-5436.88
		9.33711	4931.1	9.33711	4946	9.33711	-5467.38
		9.34151	4889.6	9.34151	4946.1	9.34151	-5508.98
		9.34581	4918.3	9.34581	4946.2	9.34581	-5480.38
		9.35011	4914.4	9.35011	4946.4	9.35011	-5484.48
		9.35441	4945	9.35441	4946.7	9.35441	-5454.18
		9.35881	4931.9	9.35881	4947.1	9.35881	-5467.68
		9.36311	4937.3	9.36311	4947.5	9.36311	-5462.68
		9.36741	4953.3	9.36741	4948.1	9.36741	-5447.28
		9.37181	4976.2	9.37181	4948.8	9.37181	-5425.08
		9.37611	4933.9	9.37611	4949.7	9.37611	-5468.28
		9.38041	4957	9.38041	4950.6	9.38041	-5446.08
		9.38471	4911.8	9.38471	4951.7	9.38471	-5492.38
		9.38911	4926.3	9.38911	4953	9.38911	-5479.18
		9.39341	4913.5	9.39341	4954.5	9.39341	-5493.48
		9.39771	4944.5	9.39771	4956.3	9.39771	-5464.28
		9.40211	4978.7	9.40211	4958.1	9.40211	-5431.88
		9.40641	4964.6	9.40641	4960.2	9.40641	-5448.08
		9.41071	4958.3	9.41071	4962.5	9.41071	-5456.68
		9.41511	4967.7	9.41511	4965.1	9.41511	-5449.88
		9.41941	4957.5	9.41941	4968	9.41941	-5462.98
		9.42371	4943.2	9.42371	4971.2	9.42371	-5480.48
		9.42801	4943.4	9.42801	4974.8	9.42801	-5483.88
		9.43241	4941.2	9.43241	4978.8	9.43241	-5490.08
		9.43671	4970	9.43671	4983.3	9.43671	-5465.78
		9.44101	4963.3	9.44101	4988.3	9.44101	-5477.48
		9.44541	4978.3	9.44541	4993.8	9.44541	-5467.98
		9.44971	5004.2	9.44971	5000	9.44971	-5448.28
		9.45401	5014.1	9.45401	5006.9	9.45401	-5445.28
		9.45831	5030	9.45831	5014.7	9.45831	-5437.18
		9.46271	5018.1	9.46271	5023.4	9.46271	-5457.78
		9.46701	5035.6	9.46701	5033.4	9.46701	-5450.28
		9.47131	5038.5	9.47131	5044.6	9.47131	-5458.58
		9.47571	5044.1	9.47571	5057.5	9.47571	-5465.88
		9.48001	5073.1	9.48001	5072.2	9.48001	-5451.58
		9.48431	5083.5	9.48431	5089.3	9.48431	-5458.28
		9.48861	5153	9.48861	5109.2	9.48861	-5408.68
		9.49301	5144.5	9.49301	5132.4	9.49301	-5440.38
		9.49731	5138.1	9.49731	5159.8	9.49731	-5474.18
		9.50161	5204.3	9.50161	5192	9.50161	-5440.18
		9.50601	5246	9.50601	5230	9.50601	-5436.48
		9.51031	5275	9.51031	5274.9	9.51031	-5452.38
		9.51461	5329	9.51461	5327.6	9.51461	-5451.08
		9.51901	5406.4	9.51901	5389.3	9.51901	-5435.38
		9.52331	5450.3	9.52331	5461	9.52331	-5463.18
		9.52761	5526.5	9.52761	5543.4	9.52761	-5469.38
		9.53191	5643.1	9.53191	5636.6	9.53191	-5445.98
		9.53631	5715.3	9.53631	5739.8	9.53631	-5476.98
		9.54061	5833.2	9.54061	5850.8	9.54061	-5470.08
		9.54491	5947.4	9.54491	5964.4	9.54491	-5469.48
		9.54931	6051.3	9.54931	6073.2	9.54931	-5474.38
		9.55361	6145	9.55361	6167.2	9.55361	-5474.68
		9.55791	6266	9.55791	6236.3	9.55791	-5422.78
		9.56221	6308.5	9.56221	6274.4	9.56221	-5418.38
		9.56661	6343	9.56661	6282.3	9.56661	-5391.78
		9.57091	6377.9	9.57091	6268.6	9.57091	-5343.18
		9.57521	6357.6	9.57521	6246.8	9.57521	-5341.68
		9.57961	6327.2	9.57961	6231.8	9.57961	-5357.08
		9.58391	6317.1	9.58391	6236.8	9.58391	-5372.18
		9.58821	6357.3	9.58821	6272.7	9.58821	-5367.88
		9.59251	6411.2	9.59251	6347.7	9.59251	-5388.98
		9.59691	6487.5	9.59691	6467.9	9.59691	-5432.88
		9.60121	6592.6	9.60121	6636.2	9.60121	-5496.08
		9.60551	6780.5	9.60551	6851.7	9.60551	-5523.68
		9.60991	6964.9	9.60991	7105.6	9.60991	-5593.18
		9.61421	7126.5	9.61421	7379.2	9.61421	-5705.18
		9.61851	7365	9.61851	7644	9.61851	-5731.48
		9.62281	7584.4	9.62281	7875.8	9.62281	-5743.88
		9.62721	7820.8	9.62721	8072.5	9.62721	-5704.18
		9.63151	8054.1	9.63151	8258.9	9.63151	-5657.28
		9.63581	8332.9	9.63581	8467.3	9.63581	-5586.88
		9.64021	8561.6	9.64021	8713.7	9.64021	-5604.58
		9.64451	8799.3	9.64451	8981.4	9.64451	-5634.58
		9.64881	8989.4	9.64881	9219.6	9.64881	-5682.68
		9.65321	9121.6	9.65321	9360.5	9.65321	-5691.38
[truncated: 2,159 more rows]

## Sheet: Fig1d
2 Theta	standard	2 Theta	calculated	2 Theta	measured	2 Theta	measured versus calculated
19.3646	-26.6705	10.0358	280.96	10.0358	243.17	10.0358	-156.073
37.8333	-26.6705	10.0858	280.19	10.0858	243.17	10.0858	-156.843
39.3116	-26.6705	10.1358	274.92	10.1358	243.17	10.1358	-162.113
39.5615	-26.6705	10.1858	277.48	10.1858	243.17	10.1858	-159.553
45.932	-26.6705	10.2358	279.11	10.2358	243.17	10.2358	-157.923
50.2872	-26.6705	10.2858	274.09	10.2858	243.17	10.2858	-162.943
60.6034	-26.6705	10.3358	280.51	10.3358	243.17	10.3358	-156.523
60.7855	-26.6705	10.3858	280.87	10.3858	243.17	10.3858	-156.163
66.8092	-26.6705	10.4358	275.98	10.4358	243.17	10.4358	-161.053
67.1542	-26.6705	10.4858	271.96	10.4858	243.17	10.4858	-165.073
70.6292	-26.6705	10.5358	268.52	10.5358	243.17	10.5358	-168.513
79.7437	-26.6705	10.5858	273.77	10.5858	243.17	10.5858	-163.263
80.3571	-26.6705	10.6358	273.78	10.6358	243.17	10.6358	-163.253
80.679	-26.6705	10.6858	270.27	10.6858	243.17	10.6858	-166.763
80.8399	-26.6705	10.7358	268.36	10.7358	243.17	10.7358	-168.673
84.5574	-26.6705	10.7858	269.38	10.7858	243.17	10.7858	-167.653
85.195	-26.6705	10.8358	271.22	10.8358	243.17	10.8358	-165.813
87.9653	-26.6705	10.8858	266.25	10.8858	243.17	10.8858	-170.783
88.4418	-26.6705	10.9358	265.17	10.9358	243.17	10.9358	-171.863
96.9438	-26.6705	10.9858	267.53	10.9858	243.17	10.9858	-169.503
97.1037	-26.6705	11.0358	262.6	11.0358	243.17	11.0358	-174.433
102.589	-26.6705	11.0858	264.12	11.0858	243.17	11.0858	-172.913
105.439	-26.6705	11.1358	264.48	11.1358	243.17	11.1358	-172.553
114.475	-26.6705	11.1858	259.61	11.1858	243.17	11.1858	-177.423
115.702	-26.6705	11.2358	262.08	11.2358	243.17	11.2358	-174.953
115.844	-26.6705	11.2858	254.62	11.2858	243.17	11.2858	-182.413
116.375	-26.6705	11.3358	254.33	11.3358	243.17	11.3358	-182.703
116.907	-26.6705	11.3858	259.63	11.3858	243.17	11.3858	-177.403
121.124	-26.6705	11.4358	267.25	11.4358	243.17	11.4358	-169.783
121.869	-26.6705	11.4858	264.36	11.4858	243.17	11.4858	-172.673
125.187	-26.6705	11.5358	262.88	11.5358	243.17	11.5358	-174.153
125.771	-26.6705	11.5858	264.8	11.5858	243.17	11.5858	-172.233
137.342	-26.6705	11.6358	263.15	11.6358	243.17	11.6358	-173.883
144.397	-26.6705	11.6858	262.88	11.6858	243.17	11.6858	-174.153
146.068	-26.6705	11.7358	258.09	11.7358	243.17	11.7358	-178.943
146.641	-26.6705	11.7858	260.99	11.7858	243.17	11.7858	-176.043
151.397	-26.6705	11.8358	254.08	11.8358	243.17	11.8358	-182.953
153.102	-26.6705	11.8858	254.97	11.8858	243.17	11.8858	-182.063
153.102	-26.6705	11.9358	252.14	11.9358	243.17	11.9358	-184.893
		11.9858	248.8	11.9858	243.17	11.9858	-188.233
		12.0358	255.91	12.0358	243.17	12.0358	-181.123
		12.0858	259.66	12.0858	243.17	12.0858	-177.373
		12.1358	250.02	12.1358	243.17	12.1358	-187.013
		12.1858	250.32	12.1858	243.17	12.1858	-186.713
		12.2358	255.97	12.2358	243.17	12.2358	-181.063
		12.2858	256.11	12.2858	243.17	12.2858	-180.923
		12.3358	260.55	12.3358	243.17	12.3358	-176.483
		12.3858	258.28	12.3858	243.17	12.3858	-178.753
		12.4358	249.96	12.4358	243.17	12.4358	-187.073
		12.4858	254.23	12.4858	243.17	12.4858	-182.803
		12.5358	256.23	12.5358	243.17	12.5358	-180.803
		12.5858	251.23	12.5858	243.17	12.5858	-185.803
		12.6358	252.03	12.6358	243.17	12.6358	-185.003
		12.6858	251.65	12.6858	243.17	12.6858	-185.383
		12.7358	251.56	12.7358	243.17	12.7358	-185.473
		12.7858	251.96	12.7858	243.17	12.7858	-185.073
		12.8358	248.83	12.8358	243.17	12.8358	-188.203
		12.8858	247.13	12.8858	243.17	12.8858	-189.903
		12.9358	246.32	12.9358	243.17	12.9358	-190.713
		12.9858	251.57	12.9858	243.17	12.9858	-185.463
		13.0358	247.66	13.0358	243.17	13.0358	-189.373
		13.0858	250.98	13.0858	243.17	13.0858	-186.053
		13.1358	247.59	13.1358	243.33	13.1358	-189.603
		13.1858	245.8	13.1858	244.33	13.1858	-192.393
		13.2358	243.89	13.2358	244.18	13.2358	-194.153
		13.2858	244.62	13.2858	244.03	13.2858	-193.273
		13.3358	248.9	13.3358	243.89	13.3358	-188.853
		13.3858	252.91	13.3858	243.74	13.3858	-184.693
		13.4358	250.6	13.4358	243.6	13.4358	-186.863
		13.4858	251.5	13.4858	243.45	13.4858	-185.813
		13.5358	250.83	13.5358	243.31	13.5358	-186.343
		13.5858	242.98	13.5858	243.16	13.5858	-194.043
		13.6358	244.7	13.6358	243.02	13.6358	-192.183
		13.6858	243.79	13.6858	242.88	13.6858	-192.953
		13.7358	237.28	13.7358	242.73	13.7358	-199.313
		13.7858	241.55	13.7858	242.59	13.7858	-194.903
		13.8358	245.78	13.8358	242.45	13.8358	-190.533
		13.8858	242.04	13.8858	242.31	13.8858	-194.133
		13.9358	240.59	13.9358	242.17	13.9358	-195.443
		13.9858	239.59	13.9858	242.04	13.9858	-196.313
		14.0358	239.29	14.0358	241.9	14.0358	-196.473
		14.0858	241.04	14.0858	241.76	14.0858	-194.583
		14.1358	246.08	14.1358	241.63	14.1358	-189.413
		14.1858	243.83	14.1858	241.49	14.1858	-191.523
		14.2358	234.62	14.2358	241.36	14.2358	-200.603
		14.2858	231.77	14.2858	241.22	14.2858	-203.313
		14.3358	238.27	14.3358	241.09	14.3358	-196.683
		14.3858	240.45	14.3858	240.96	14.3858	-194.373
		14.4358	241.52	14.4358	240.83	14.4358	-193.173
		14.4858	249.03	14.4858	240.7	14.4858	-185.533
		14.5358	240.98	14.5358	240.57	14.5358	-193.453
		14.5858	239.92	14.5858	240.45	14.5858	-194.393
		14.6358	239.92	14.6358	240.32	14.6358	-194.263
		14.6858	241.49	14.6858	240.2	14.6858	-192.573
		14.7358	244.22	14.7358	240.08	14.7358	-189.723
		14.7858	240.65	14.7858	239.95	14.7858	-193.163
		14.8358	235	14.8358	239.83	14.8358	-198.693
		14.8858	239.04	14.8858	239.72	14.8858	-194.543
		14.9358	239.84	14.9358	239.6	14.9358	-193.623
		14.9858	239.88	14.9858	239.49	14.9858	-193.473
		15.0358	237.53	15.0358	239.37	15.0358	-195.703
		15.0858	230.8	15.0858	239.26	15.0858	-202.323
		15.1358	232.79	15.1358	239.15	15.1358	-200.223
		15.1858	234.52	15.1858	239.04	15.1858	-198.383
		15.2358	235.2	15.2358	238.94	15.2358	-197.603
		15.2858	232.4	15.2858	238.84	15.2858	-200.303
		15.3358	235.91	15.3358	238.74	15.3358	-196.693
		15.3858	245.66	15.3858	238.64	15.3858	-186.843
		15.4358	246.66	15.4358	238.54	15.4358	-185.743
		15.4858	235.7	15.4858	238.45	15.4858	-196.613
		15.5358	236.84	15.5358	238.36	15.5358	-195.383
		15.5858	237.89	15.5858	238.28	15.5858	-194.253
		15.6358	230.55	15.6358	238.19	15.6358	-201.503
		15.6858	238.23	15.6858	238.11	15.6858	-193.743
		15.7358	235.54	15.7358	238.04	15.7358	-196.363
		15.7858	231.37	15.7858	237.96	15.7858	-200.453
		15.8358	235.06	15.8358	237.9	15.8358	-196.703
		15.8858	233.66	15.8858	237.83	15.8858	-198.033
		15.9358	233.66	15.9358	237.77	15.9358	-197.973
		15.9858	232.6	15.9858	237.72	15.9858	-198.983
		16.0358	234.73	16.0358	237.67	16.0358	-196.803
		16.0858	230.9	16.0858	237.62	16.0858	-200.583
		16.1358	237.53	16.1358	237.58	16.1358	-193.913
		16.1858	232.93	16.1858	237.55	16.1858	-198.483
		16.2358	228.44	16.2358	237.52	16.2358	-202.943
		16.2858	229.64	16.2858	237.5	16.2858	-201.723
		16.3358	235.15	16.3358	237.49	16.3358	-196.203
		16.3858	241.34	16.3858	237.48	16.3858	-190.003
		16.4358	229.45	16.4358	237.48	16.4358	-201.893
		16.4858	224.47	16.4858	237.5	16.4858	-206.893
		16.5358	230.91	16.5358	237.52	16.5358	-200.473
		16.5858	238.09	16.5858	237.55	16.5858	-193.323
		16.6358	234.34	16.6358	237.59	16.6358	-197.113
		16.6858	232.03	16.6858	237.64	16.6858	-199.473
		16.7358	235.95	16.7358	237.71	16.7358	-195.623
		16.7858	231.94	16.7858	237.79	16.7858	-199.713
		16.8358	233.44	16.8358	237.88	16.8358	-198.303
		16.8858	233.78	16.8858	237.99	16.8858	-198.073
		16.9358	231.08	16.9358	238.11	16.9358	-200.893
		16.9858	235.71	16.9858	238.26	16.9858	-196.413
		17.0358	233.76	17.0358	238.42	17.0358	-198.523
		17.0858	233.28	17.0858	238.61	17.0858	-199.193
		17.1358	241.86	17.1358	238.82	17.1358	-190.823
		17.1858	240.89	17.1858	239.05	17.1858	-192.023
		17.2358	234.01	17.2358	239.31	17.2358	-199.163
		17.2858	236.72	17.2858	239.6	17.2858	-196.743
		17.3358	238.23	17.3358	239.93	17.3358	-195.563
		17.3858	238.32	17.3858	240.29	17.3858	-195.833
		17.4358	233.15	17.4358	240.69	17.4358	-201.403
		17.4858	231.57	17.4858	241.14	17.4858	-203.433
		17.5358	233.82	17.5358	241.63	17.5358	-201.673
		17.5858	237.06	17.5858	242.18	17.5858	-198.983
		17.6358	235.04	17.6358	242.79	17.6358	-201.613
		17.6858	231.5	17.6858	243.47	17.6858	-205.833
		17.7358	233.34	17.7358	244.22	17.7358	-204.743
		17.7858	246.68	17.7858	245.05	17.7858	-192.233
		17.8358	241.13	17.8358	245.98	17.8358	-198.713
		17.8858	245.64	17.8858	247.02	17.8858	-195.243
		17.9358	244.98	17.9358	248.18	17.9358	-197.063
		17.9858	249.35	17.9858	249.47	17.9858	-193.983
		18.0358	251	18.0358	250.92	18.0358	-193.783
		18.0858	256.62	18.0858	252.55	18.0858	-189.793
		18.1358	258.82	18.1358	254.39	18.1358	-189.433
		18.1858	260.12	18.1858	256.47	18.1858	-190.213
		18.2358	265.03	18.2358	258.83	18.2358	-187.663
		18.2858	267.89	18.2858	261.53	18.2858	-187.503
		18.3358	278.89	18.3358	264.63	18.3358	-179.603
		18.3858	282.27	18.3858	268.23	18.3858	-179.823
		18.4358	289.73	18.4358	272.47	18.4358	-176.603
		18.4858	307.22	18.4858	277.5	18.4858	-164.143
		18.5358	312.11	18.5358	283.58	18.5358	-165.333
		18.5858	320.82	18.5858	291.02	18.5858	-164.063
		18.6358	334.67	18.6358	300.25	18.6358	-159.443
		18.6858	347.91	18.6858	311.83	18.6858	-157.783
		18.7358	363.58	18.7358	326.42	18.7358	-156.703
		18.7858	383.8	18.7858	344.81	18.7858	-154.873
		18.8358	407.09	18.8358	367.88	18.8358	-154.653
		18.8858	437.89	18.8858	396.53	18.8858	-152.503
		18.9358	464.69	18.9358	431.58	18.9358	-160.753
		18.9858	497.97	18.9858	473.67	18.9858	-169.563
		19.0358	529.32	19.0358	523.04	19.0358	-187.583
		19.0858	563.81	19.0858	579.28	19.0858	-209.333
		19.1358	619.67	19.1358	640.88	19.1358	-215.073
		19.1858	685.38	19.1858	704.61	19.1858	-213.093
		19.2358	733.72	19.2358	764.9	19.2358	-225.043
		19.2858	767.7	19.2858	813.76	19.2858	-239.923
		19.3358	804.59	19.3358	842.33	19.3358	-231.603
		19.3858	825.11	19.3858	844.27	19.3858	-213.023
		19.4358	820.22	19.4358	819.09	19.4358	-192.733
		19.4858	786.41	19.4858	772.4	19.4858	-179.853
		19.5358	746.44	19.5358	712.94	19.5358	-160.363
		19.5858	675.84	19.5858	648.98	19.5858	-167.003
		19.6358	609.8	19.6358	586.46	19.6358	-170.523
		19.6858	556.68	19.6858	528.95	19.6858	-166.133
		19.7358	503.88	19.7358	478.16	19.7358	-168.143
		19.7858	463.87	19.7858	434.65	19.7858	-164.643
		19.8358	427.3	19.8358	398.24	19.8358	-164.803
		19.8858	391.87	19.8858	368.34	19.8858	-170.333
		19.9358	365.68	19.9358	344.16	19.9358	-172.343
		19.9858	341.3	19.9858	324.79	19.9858	-177.353
		20.0358	321.4	20.0358	309.35	20.0358	-181.813
		20.0858	309.78	20.0858	297.03	20.0858	-181.113
		20.1358	290.3	20.1358	287.15	20.1358	-190.713
		20.1858	277.26	20.1858	279.14	20.1858	-195.743
		20.2358	266.97	20.2358	272.54	20.2358	-199.433
		20.2858	269.94	20.2858	267.04	20.2858	-190.963
		20.3358	265.32	20.3358	262.36	20.3358	-190.903
		20.3858	254.49	20.3858	258.34	20.3858	-197.713
		20.4358	249.36	20.4358	254.83	20.4358	-199.333
		20.4858	247.27	20.4858	251.75	20.4858	-198.343
		20.5358	244.1	20.5358	249.01	20.5358	-198.773
		20.5858	237.51	20.5858	246.56	20.5858	-202.913
		20.6358	237.72	20.6358	244.35	20.6358	-200.493
		20.6858	234.22	20.6858	242.36	20.6858	-202.003
		20.7358	232.97	20.7358	240.55	20.7358	-201.443
		20.7858	233.58	20.7858	238.9	20.7858	-199.183
		20.8358	231.8	20.8358	237.39	20.8358	-199.453
		20.8858	225.29	20.8858	236	20.8858	-204.573
		20.9358	229.25	20.9358	234.73	20.9358	-199.343
		20.9858	232.68	20.9858	233.54	20.9858	-194.723
		21.0358	221.7	21.0358	232.45	21.0358	-204.613
		21.0858	223.09	21.0858	231.43	21.0858	-202.203
		21.1358	232.7	21.1358	230.48	21.1358	-191.643
		21.1858	228.82	21.1858	229.59	21.1858	-194.633
		21.2358	224.07	21.2358	228.75	21.2358	-198.543
		21.2858	228.06	21.2858	227.97	21.2858	-193.773
		21.3358	227.44	21.3358	227.22	21.3358	-193.643
		21.3858	218.88	21.3858	226.52	21.3858	-201.503
		21.4358	216.01	21.4358	225.86	21.4358	-203.713
		21.4858	220.24	21.4858	225.23	21.4858	-198.853
		21.5358	228.09	21.5358	224.63	21.5358	-190.403
		21.5858	224.24	21.5858	224.06	21.5858	-193.683
		21.6358	224.92	21.6358	223.52	21.6358	-192.463
		21.6858	221.15	21.6858	223	21.6858	-195.713
		21.7358	217.5	21.7358	222.5	21.7358	-198.863
		21.7858	222.81	21.7858	222.02	21.7858	-193.073
		21.8358	219.1	21.8358	221.56	21.8358	-196.323
		21.8858	217.84	21.8858	221.11	21.8858	-197.133
		21.9358	221.37	21.9358	220.68	21.9358	-193.173
		21.9858	219.79	21.9858	220.27	21.9858	-194.343
		22.0358	220.35	22.0358	219.87	22.0358	-193.383
		22.0858	217.17	22.0858	219.48	22.0858	-196.173
		22.1358	216.24	22.1358	219.11	22.1358	-196.733
		22.1858	215.29	22.1858	218.74	22.1858	-197.313
		22.2358	216.52	22.2358	218.39	22.2358	-195.733
		22.2858	217.77	22.2858	218.04	22.2858	-194.133
		22.3358	219.89	22.3358	217.7	22.3358	-191.673
		22.3858	214.92	22.3858	217.37	22.3858	-196.313
		22.4358	220.11	22.4358	217.05	22.4358	-190.803
		22.4858	214.48	22.4858	216.74	22.4858	-196.123
		22.5358	212.62	22.5358	216.43	22.5358	-197.673
		22.5858	215.96	22.5858	216.13	22.5858	-194.033
		22.6358	214.52	22.6358	215.84	22.6358	-195.183
		22.6858	214.04	22.6858	215.55	22.6858	-195.373
		22.7358	211.96	22.7358	215.27	22.7358	-197.173
		22.7858	215.18	22.7858	214.99	22.7858	-193.673
		22.8358	210.72	22.8358	214.71	22.8358	-197.853
		22.8858	210.37	22.8858	214.45	22.8858	-197.943
		22.9358	211.1	22.9358	214.18	22.9358	-196.943
		22.9858	216.24	22.9858	213.92	22.9858	-191.543
		23.0358	218.68	23.0358	213.66	23.0358	-188.843
		23.0858	212.4	23.0858	213.41	23.0858	-194.873
		23.1358	216.13	23.1358	213.16	23.1358	-190.893
		23.1858	220.01	23.1858	212.91	23.1858	-186.763
		23.2358	219.1	23.2358	212.67	23.2358	-187.433
		23.2858	216.79	23.2858	212.43	23.2858	-189.503
		23.3358	210.82	23.3358	212.19	23.3358	-195.233
		23.3858	203.66	23.3858	211.95	23.3858	-202.153
		23.4358	209.96	23.4358	211.72	23.4358	-195.623
		23.4858	209.54	23.4858	211.49	23.4858	-195.813
		23.5358	203.79	23.5358	211.26	23.5358	-201.333
		23.5858	206.89	23.5858	211.04	23.5858	-198.013
		23.6358	203.57	23.6358	210.81	23.6358	-201.103
		23.6858	208.23	23.6858	210.59	23.6858	-196.223
		23.7358	207.57	23.7358	210.37	23.7358	-196.663
		23.7858	207.59	23.7858	210.15	23.7858	-196.423
		23.8358	207.68	23.8358	209.94	23.8358	-196.123
		23.8858	210.55	23.8858	209.72	23.8858	-193.033
		23.9358	210.46	23.9358	209.51	23.9358	-192.913
		23.9858	204.32	23.9858	209.29	23.9858	-198.833
		24.0358	206.77	24.0358	209.08	24.0358	-196.173
		24.0858	204.27	24.0858	208.88	24.0858	-198.473
		24.1358	205.32	24.1358	208.67	24.1358	-197.213
		24.1858	210.02	24.1858	208.46	24.1858	-192.303
		24.2358	209.68	24.2358	208.26	24.2358	-192.443
		24.2858	210.16	24.2858	208.05	24.2858	-191.753
		24.3358	212.67	24.3358	207.85	24.3358	-189.043
		24.3858	212.3	24.3858	207.65	24.3858	-189.213
		24.4358	203.46	24.4358	207.45	24.4358	-197.853
		24.4858	206.15	24.4858	207.25	24.4858	-194.963
		24.5358	209.62	24.5358	207.05	24.5358	-191.293
		24.5858	212.47	24.5858	206.85	24.5858	-188.243
		24.6358	207.3	24.6358	206.65	24.6358	-193.213
		24.6858	207.37	24.6858	206.46	24.6858	-192.953
		24.7358	201.93	24.7358	206.26	24.7358	-198.193
		24.7858	202.08	24.7858	206.07	24.7858	-197.853
		24.8358	200.16	24.8358	205.87	24.8358	-199.573
		24.8858	201.76	24.8858	205.68	24.8858	-197.783
		24.9358	203.19	24.9358	205.49	24.9358	-196.163
		24.9858	198.75	24.9858	205.29	24.9858	-200.403
		25.0358	197.17	25.0358	205.1	25.0358	-201.793
		25.0858	204.27	25.0858	204.91	25.0858	-194.503
		25.1358	205.71	25.1358	204.72	25.1358	-192.873
		25.1858	202.86	25.1858	204.53	25.1858	-195.533
		25.2358	198.21	25.2358	204.35	25.2358	-200.003
		25.2858	201.02	25.2858	204.16	25.2858	-197.003
		25.3358	210.36	25.3358	203.97	25.3358	-187.473
		25.3858	206.89	25.3858	203.78	25.3858	-190.753
		25.4358	199.71	25.4358	203.6	25.4358	-197.753
		25.4858	202.91	25.4858	203.41	25.4858	-194.363
		25.5358	208.99	25.5358	203.23	25.5358	-188.103
		25.5858	214.41	25.5858	203.04	25.5858	-182.493
		25.6358	206.56	25.6358	202.86	25.6358	-190.163
		25.6858	197.25	25.6858	202.67	25.6858	-199.283
		25.7358	193.68	25.7358	201.39	25.7358	-201.573
		25.7858	206.68	25.7858	201.23	25.7858	-188.413
		25.8358	205.09	25.8358	201.06	25.8358	-189.833
		25.8858	201.79	25.8858	200.89	25.8858	-192.963
		25.9358	200.99	25.9358	200.73	25.9358	-193.603
		25.9858	206.66	25.9858	200.56	25.9858	-187.763
		26.0358	202.61	26.0358	200.39	26.0358	-191.643
		26.0858	199.11	26.0858	200.23	26.0858	-194.983
		26.1358	198.29	26.1358	200.06	26.1358	-195.633
		26.1858	198.97	26.1858	199.89	26.1858	-194.783
		26.2358	198.1	26.2358	199.73	26.2358	-195.493
		26.2858	202.61	26.2858	199.56	26.2858	-190.813
		26.3358	204.98	26.3358	199.39	26.3358	-188.273
		26.3858	196.76	26.3858	199.23	26.3858	-196.333
		26.4358	199.52	26.4358	199.06	26.4358	-193.403
		26.4858	209.09	26.4858	198.9	26.4858	-183.673
		26.5358	202.49	26.5358	198.73	26.5358	-190.103
		26.5858	202.51	26.5858	198.56	26.5858	-189.913
		26.6358	205.49	26.6358	198.4	26.6358	-186.773
		26.6858	200.95	26.6858	198.23	26.6858	-191.143
		26.7358	207.33	26.7358	198.17	26.7358	-184.703
		26.7858	202.51	26.7858	198.12	26.7858	-189.473
		26.8358	201.72	26.8358	198.07	26.8358	-190.213
		26.8858	204.84	26.8858	198.02	26.8858	-187.043
		26.9358	204.07	26.9358	197.97	26.9358	-187.763
		26.9858	207.6	26.9858	197.91	26.9858	-184.173
		27.0358	200.1	27.0358	197.86	27.0358	-191.623
		27.0858	200.83	27.0858	197.81	27.0858	-190.843
		27.1358	194.84	27.1358	197.76	27.1358	-196.783
		27.1858	196.5	27.1858	197.71	27.1858	-195.073
		27.2358	192.08	27.2358	197.65	27.2358	-199.433
		27.2858	192.07	27.2858	197.6	27.2858	-199.393
		27.3358	199.38	27.3358	197.55	27.3358	-192.033
		27.3858	203.85	27.3858	197.5	27.3858	-187.513
		27.4358	199.15	27.4358	197.45	27.4358	-192.163
		27.4858	196.8	27.4858	197.39	27.4858	-194.453
		27.5358	199.65	27.5358	197.34	27.5358	-191.553
		27.5858	197.63	27.5858	197.29	27.5858	-193.523
		27.6358	194.07	27.6358	197.24	27.6358	-197.033
		27.6858	195.14	27.6858	197.19	27.6858	-195.913
		27.7358	193.68	27.7358	197.13	27.7358	-197.313
		27.7858	199.67	27.7858	197.08	27.7858	-191.273
		27.8358	201.88	27.8358	197.03	27.8358	-189.013
		27.8858	198.91	27.8858	196.98	27.8858	-191.933
		27.9358	200.29	27.9358	196.93	27.9358	-190.503
		27.9858	200.6	27.9858	196.87	27.9858	-190.133
		28.0358	194.49	28.0358	196.82	28.0358	-196.193
		28.0858	193.32	28.0858	196.77	28.0858	-197.313
		28.1358	191.55	28.1358	196.72	28.1358	-199.033
		28.1858	201.09	28.1858	196.67	28.1858	-189.443
		28.2358	201.45	28.2358	196.61	28.2358	-189.023
		28.2858	196.67	28.2858	196.56	28.2858	-193.753
		28.3358	194.02	28.3358	196.51	28.3358	-196.353
		28.3858	188.16	28.3858	196.46	28.3858	-202.163
		28.4358	188.24	28.4358	196.41	28.4358	-202.033
		28.4858	202.07	28.4858	196.35	28.4858	-188.143
		28.5358	196.02	28.5358	196.3	28.5358	-194.143
		28.5858	190.73	28.5858	196.25	28.5858	-199.383
		28.6358	198.89	28.6358	196.2	28.6358	-191.173
		28.6858	195.68	28.6858	196.15	28.6858	-194.333
		28.7358	190.55	28.7358	196.1	28.7358	-199.413
		28.7858	197.4	28.7858	196.04	28.7858	-192.503
		28.8358	195.72	28.8358	195.99	28.8358	-194.133
		28.8858	191.61	28.8858	195.94	28.8858	-198.193
		28.9358	189.66	28.9358	195.89	28.9358	-200.093
		28.9858	192.23	28.9858	195.84	28.9858	-197.473
		29.0358	192.57	29.0358	195.78	29.0358	-197.073
		29.0858	197.83	29.0858	195.73	29.0858	-191.763
		29.1358	200.63	29.1358	195.68	29.1358	-188.913
		29.1858	203.47	29.1858	195.63	29.1858	-186.023
		29.2358	198.36	29.2358	195.58	29.2358	-191.083
		29.2858	192.78	29.2858	195.52	29.2858	-196.603
		29.3358	190.54	29.3358	195.47	29.3358	-198.793
		29.3858	190.48	29.3858	195.42	29.3858	-198.803
		29.4358	193.75	29.4358	195.37	29.4358	-195.483
		29.4858	197.17	29.4858	195.32	29.4858	-192.013
		29.5358	195.83	29.5358	195.26	29.5358	-193.293
		29.5858	192.96	29.5858	195.21	29.5858	-196.113
		29.6358	191.99	29.6358	195.16	29.6358	-197.033
		29.6858	200.58	29.6858	195.11	29.6858	-188.393
		29.7358	194.21	29.7358	195.06	29.7358	-194.713
		29.7858	196.76	29.7858	195	29.7858	-192.103
		29.8358	198.54	29.8358	194.95	29.8358	-190.273
		29.8858	195.87	29.8858	194.9	29.8858	-192.893
		29.9358	194.28	29.9358	194.85	29.9358	-194.433
		29.9858	196.17	29.9858	194.8	29.9858	-192.493
		30.0358	194.38	30.0358	194.74	30.0358	-194.223
		30.0858	194.37	30.0858	194.69	30.0858	-194.183
		30.1358	195.15	30.1358	194.64	30.1358	-193.353
		30.1858	196.78	30.1858	194.59	30.1858	-191.673
		30.2358	190.7	30.2358	194.54	30.2358	-197.703
		30.2858	196.85	30.2858	194.48	30.2858	-191.493
		30.3358	189.1	30.3358	194.43	30.3358	-199.193
		30.3858	185.31	30.3858	194.38	30.3858	-202.933
		30.4358	190.26	30.4358	194.33	30.4358	-197.933
		30.4858	189.7	30.4858	194.28	30.4858	-198.443
		30.5358	193.6	30.5358	194.22	30.5358	-194.483
		30.5858	191.43	30.5858	194.17	30.5858	-196.603
		30.6358	194.42	30.6358	194.12	30.6358	-193.563
		30.6858	192.21	30.6858	194.07	30.6858	-195.723
		30.7358	194.21	30.7358	194.02	30.7358	-193.673
		30.7858	196.55	30.7858	193.96	30.7858	-191.273
		30.8358	193.47	30.8358	193.91	30.8358	-194.303
		30.8858	191.48	30.8858	193.86	30.8858	-196.243
		30.9358	193.87	30.9358	193.81	30.9358	-193.803
		30.9858	191.65	30.9858	193.76	30.9858	-195.973
		31.0358	186.91	31.0358	193.7	31.0358	-200.653
		31.0858	187.7	31.0858	193.65	31.0858	-199.813
		31.1358	190.21	31.1358	193.6	31.1358	-197.253
		31.1858	191.46	31.1858	194.12	31.1858	-196.523
		31.2358	193.1	31.2358	194.07	31.2358	-194.833
		31.2858	197.78	31.2858	194.03	31.2858	-190.113
		31.3358	190.16	31.3358	193.99	31.3358	-197.693
		31.3858	187.84	31.3858	193.94	31.3858	-199.963
		31.4358	191.91	31.4358	193.9	31.4358	-195.853
		31.4858	191.34	31.4858	193.86	31.4858	-196.383
		31.5358	191.16	31.5358	193.82	31.5358	-196.523
		31.5858	190.52	31.5858	193.77	31.5858	-197.113
		31.6358	190.76	31.6358	193.73	31.6358	-196.833
		31.6858	191.18	31.6858	193.69	31.6858	-196.373
		31.7358	192.6	31.7358	193.65	31.7358	-194.913
		31.7858	191.04	31.7858	193.61	31.7858	-196.433
		31.8358	189.51	31.8358	193.57	31.8358	-197.923
		31.8858	181.96	31.8858	193.53	31.8858	-205.433
		31.9358	194.46	31.9358	193.49	31.9358	-192.893
		31.9858	199.73	31.9858	193.45	31.9858	-187.583
		32.0358	199.04	32.0358	193.41	32.0358	-188.233
		32.0858	195.09	32.0858	193.37	32.0858	-192.143
		32.1358	186.6	32.1358	193.33	32.1358	-200.593
		32.1858	187.85	32.1858	193.29	32.1858	-199.303
		32.2358	192.56	32.2358	193.26	32.2358	-194.563
		32.2858	192.71	32.2858	193.22	32.2858	-194.373
		32.3358	191.58	32.3358	193.18	32.3358	-195.463
		32.3858	197.11	32.3858	193.14	32.3858	-189.893
		32.4358	194.32	32.4358	193.11	32.4358	-192.653
		32.4858	195.71	32.4858	193.07	32.4858	-191.223
		32.5358	191.36	32.5358	193.04	32.5358	-195.543
		32.5858	186.96	32.5858	193	32.5858	-199.903
		32.6358	190.63	32.6358	192.97	32.6358	-196.203
		32.6858	192.79	32.6858	192.93	32.6858	-194.003
		32.7358	189.95	32.7358	192.9	32.7358	-196.813
		32.7858	189.18	32.7858	192.87	32.7858	-197.553
		32.8358	185.4	32.8358	192.83	32.8358	-201.293
		32.8858	191.78	32.8858	192.8	32.8858	-194.883
		32.9358	193.14	32.9358	192.77	32.9358	-193.493
		32.9858	194.94	32.9858	192.74	32.9858	-191.663
		33.0358	193.34	33.0358	192.71	33.0358	-193.233
		33.0858	191.84	33.0858	192.68	33.0858	-194.703
		33.1358	182.59	33.1358	192.65	33.1358	-203.923
		33.1858	184.73	33.1858	192.63	33.1858	-201.763
		33.2358	190.16	33.2358	192.6	33.2358	-196.303
		33.2858	190.32	33.2858	192.57	33.2858	-196.113
		33.3358	190.54	33.3358	192.55	33.3358	-195.873
		33.3858	189.22	33.3858	192.52	33.3858	-197.163
		33.4358	187.93	33.4358	192.5	33.4358	-198.433
		33.4858	192.77	33.4858	192.48	33.4858	-193.573
		33.5358	183.62	33.5358	192.46	33.5358	-202.703
		33.5858	183.41	33.5858	192.44	33.5858	-202.893
		33.6358	188.1	33.6358	192.42	33.6358	-198.183
		33.6858	185.62	33.6858	192.4	33.6858	-200.643
		33.7358	183.73	33.7358	192.38	33.7358	-202.513
		33.7858	189.27	33.7858	192.36	33.7858	-196.953
		33.8358	191.28	33.8358	192.33	33.8358	-194.913
		33.8858	195.37	33.8858	192.31	33.8858	-190.803
		33.9358	202.16	33.9358	192.29	33.9358	-183.993
		33.9858	197.74	33.9858	192.27	33.9858	-188.393
		34.0358	188.15	34.0358	192.26	34.0358	-197.973
		34.0858	188.78	34.0858	192.24	34.0858	-197.323
		34.1358	185.79	34.1358	192.23	34.1358	-200.303
		34.1858	195.4	34.1858	192.22	34.1858	-190.683
		34.2358	201.56	34.2358	192.21	34.2358	-184.513
		34.2858	201.28	34.2858	192.21	34.2858	-184.793
		34.3358	192.49	34.3358	192.2	34.3358	-193.573
		34.3858	187.17	34.3858	192.2	34.3858	-198.893
		34.4358	191.04	34.4358	192.2	34.4358	-195.023
		34.4858	196.4	34.4858	192.2	34.4858	-189.663
		34.5358	203.03	34.5358	192.21	34.5358	-183.043
		34.5858	192.06	34.5858	192.22	34.5858	-194.023
		34.6358	189.44	34.6358	192.23	34.6358	-196.653
		34.6858	188.54	34.6858	192.25	34.6858	-197.573
		34.7358	192.85	34.7358	192.34	34.7358	-193.353
		34.7858	196.12	34.7858	192.37	34.7858	-190.113
		34.8358	187.56	34.8358	192.4	34.8358	-198.703
		34.8858	190.29	34.8858	192.43	34.8858	-196.003
		34.9358	188.81	34.9358	192.47	34.9358	-197.523
		34.9858	191.4	34.9858	192.78	34.9858	-195.243
		35.0358	196.05	35.0358	192.83	35.0358	-190.643
		35.0858	189.73	35.0858	192.9	35.0858	-197.033
		35.1358	186.55	35.1358	192.96	35.1358	-200.273
		35.1858	188.79	35.1858	193.04	35.1858	-198.113
		35.2358	193.52	35.2358	193.12	35.2358	-193.463
		35.2858	191.41	35.2858	193.21	35.2858	-195.663
		35.3358	192.52	35.3358	193.31	35.3358	-194.653
		35.3858	192.37	35.3858	193.42	35.3858	-194.913
		35.4358	193.47	35.4358	193.54	35.4358	-193.933
		35.4858	195.72	35.4858	193.67	35.4858	-191.813
		35.5358	192.45	35.5358	193.82	35.5358	-195.233
		35.5858	189.53	35.5858	193.97	35.5858	-198.303
		35.6358	190.47	35.6358	194.14	35.6358	-197.533
		35.6858	190.95	35.6858	194.33	35.6858	-197.243
		35.7358	191.9	35.7358	194.53	35.7358	-196.493
		35.7858	191.31	35.7858	194.75	35.7858	-197.303
		35.8358	192.73	35.8358	194.99	35.8358	-196.123
		35.8858	191.62	35.8858	195.25	35.8858	-197.493
		35.9358	198.02	35.9358	195.54	35.9358	-191.383
		35.9858	194.48	35.9858	195.86	35.9858	-195.243
		36.0358	190.45	36.0358	196.2	36.0358	-199.613
		36.0858	195.9	36.0858	196.58	36.0858	-194.543
		36.1358	192.05	36.1358	196.99	36.1358	-198.803
		36.1858	193.51	36.1858	197.44	36.1858	-197.793
		36.2358	195.04	36.2358	197.94	36.2358	-196.763
		36.2858	196.77	36.2858	198.5	36.2858	-195.593
		36.3358	199.09	36.3358	199.1	36.3358	-193.873
		36.3858	199.77	36.3858	199.78	36.3858	-193.873
		36.4358	196.39	36.4358	200.52	36.4358	-197.993
		36.4858	200.26	36.4858	201.35	36.4858	-194.953
		36.5358	208.93	36.5358	202.28	36.5358	-187.213
		36.5858	200.39	36.5858	203.32	36.5858	-196.793
		36.6358	198.84	36.6358	204.48	36.6358	-199.503
		36.6858	205.7	36.6858	205.79	36.6858	-193.953
		36.7358	210.24	36.7358	207.28	36.7358	-190.903
		36.7858	219.82	36.7858	208.98	36.7858	-183.023
		36.8358	216.69	36.8358	210.93	36.8358	-188.103
		36.8858	214.19	36.8858	213.2	36.8858	-192.873
		36.9358	221.22	36.9358	215.86	36.9358	-188.503
		36.9858	226.38	36.9858	219.02	36.9858	-186.503
		37.0358	231.3	37.0358	222.82	37.0358	-185.383
		37.0858	240.16	37.0858	227.41	37.0858	-181.113
		37.1358	246.98	37.1358	233.02	37.1358	-179.903
		37.1858	252.79	37.1858	239.91	37.1858	-180.983
		37.2358	256.8	37.2358	248.37	37.2358	-185.433
		37.2858	268.06	37.2858	258.72	37.2858	-184.523
		37.3358	280.94	37.3358	271.32	37.3358	-184.243
		37.3858	299.22	37.3858	286.48	37.3858	-181.123
		37.4358	313.06	37.4358	304.49	37.4358	-185.293
		37.4858	326.94	37.4858	325.51	37.4858	-192.433
		37.5358	355.56	37.5358	349.45	37.5358	-187.753
		37.5858	388.55	37.5858	375.86	37.5858	-181.173
		37.6358	421.58	37.6358	403.63	37.6358	-175.913
		37.6858	438.95	37.6858	430.73	37.6858	-185.643
		37.7358	459.2	37.7358	454.09	37.7358	-188.753
		37.7858	490.93	37.7858	470.04	37.7858	-172.973
		37.8358	500.15	37.8358	475.42	37.8358	-169.133
		37.8858	501.3	37.8858	469.07	37.8858	-161.633
		37.9358	494.04	37.9358	452.41	37.9358	-152.233
		37.9858	460.31	37.9858	428.7	37.9858	-162.253
		38.0358	436.28	38.0358	401.61	38.0358	-159.193
		38.0858	405.33	38.0858	374.11	38.0858	-162.643
		38.1358	373.72	38.1358	348.13	38.1358	-168.273
		38.1858	339.42	38.1858	324.71	38.1858	-179.153
		38.2358	318.25	38.2358	304.28	38.2358	-179.893
		38.2858	297.24	38.2858	286.87	38.2858	-183.493
		38.3358	277.3	38.3358	272.32	38.3358	-188.883
		38.3858	263.92	38.3858	260.36	38.3858	-190.303
		38.4358	253.48	38.4358	250.67	38.4358	-191.053
		38.4858	244.97	38.4858	242.92	38.4858	-191.813
		38.5358	236.55	38.5358	236.8	38.5358	-194.113
		38.5858	238.01	38.5858	232.04	38.5858	-187.893
		38.6358	236.9	38.6358	228.42	38.6358	-185.383
		38.6858	226.44	38.6858	225.81	38.6858	-193.233
		38.7358	224.66	38.7358	224.1	38.7358	-193.303
		38.7858	231.24	38.7858	223.31	38.7858	-185.933
		38.8358	231.02	38.8358	223.51	38.8358	-186.353
		38.8858	226.85	38.8858	224.9	38.8858	-191.913
		38.9358	234.09	38.9358	227.78	38.9358	-187.553
		38.9858	245.33	38.9858	232.51	38.9858	-181.043
		39.0358	241.56	39.0358	239.55	39.0358	-191.853
		39.0858	256.27	39.0858	249.36	39.0858	-186.953
		39.1358	271.23	39.1358	262.34	39.1358	-184.973
		39.1858	280.61	39.1858	278.59	39.1858	-191.843
		39.2358	308.15	39.2358	297.65	39.2358	-183.363
		39.2858	323.49	39.2858	318.4	39.2858	-188.773
		39.3358	334.36	39.3358	339.48	39.3358	-198.983
		39.3858	361.89	39.3858	359.98	39.3858	-191.953
		39.4358	377.52	39.4358	379.03	39.4358	-195.373
		39.4858	385.48	39.4858	394.08	39.4858	-202.463
		39.5358	390.99	39.5358	400.5	39.5358	-203.373
		39.5858	391.23	39.5858	394.08	39.5858	-196.713
		39.6358	383.79	39.6358	374.98	39.6358	-185.053
		39.6858	364.46	39.6858	347.95	39.6858	-177.353
		39.7358	331.17	39.7358	318.7	39.7358	-181.393
		39.7858	298.42	39.7858	291.21	39.7858	-186.653
		39.8358	274.98	39.8358	267.56	39.8358	-186.443
		39.8858	250.63	39.8858	248.44	39.8858	-191.673
		39.9358	234.87	39.9358	233.73	39.9358	-192.723
		39.9858	223.35	39.9858	222.83	39.9858	-193.343
		40.0358	209.83	40.0358	214.97	40.0358	-199.003
		40.0858	205.52	40.0858	209.35	40.0858	-197.693
		40.1358	207.87	40.1358	205.3	40.1358	-191.293
		40.1858	206.36	40.1858	202.31	40.1858	-189.813
		40.2358	199.29	40.2358	200.01	40.2358	-194.583
		40.2858	194.37	40.2858	198.19	40.2858	-197.683
		40.3358	199.62	40.3358	196.69	40.3358	-190.933
		40.3858	194.65	40.3858	195.41	40.3858	-194.623
		40.4358	191.54	40.4358	194.32	40.4358	-196.643
		40.4858	190.68	40.4858	193.36	40.4858	-196.543
		40.5358	190.99	40.5358	192.52	40.5358	-195.393
		40.5858	194.62	40.5858	191.76	40.5858	-191.003
		40.6358	193.44	40.6358	191.09	40.6358	-191.513
		40.6858	190.35	40.6858	190.48	40.6858	-193.993
		40.7358	192.65	40.7358	189.93	40.7358	-191.143
		40.7858	195.03	40.7858	189.43	40.7858	-188.263
		40.8358	187.09	40.8358	188.97	40.8358	-195.743
		40.8858	189.24	40.8858	188.54	40.8858	-193.163
		40.9358	190.12	40.9358	188.15	40.9358	-191.893
		40.9858	183.13	40.9858	187.79	40.9858	-198.523
		41.0358	182.37	41.0358	187.45	41.0358	-198.943
		41.0858	185.9	41.0858	187.13	41.0858	-195.093
		41.1358	196.8	41.1358	186.83	41.1358	-183.893
		41.1858	189.22	41.1858	186.55	41.1858	-191.193
		41.2358	181.75	41.2358	186.29	41.2358	-198.403
		41.2858	190.87	41.2858	188.35	41.2858	-191.343
		41.3358	182.49	41.3358	188.16	41.3358	-199.533
		41.3858	189.18	41.3858	187.99	41.3858	-192.673
		41.4358	189.93	41.4358	187.83	41.4358	-191.763
		41.4858	192.71	41.4858	187.68	41.4858	-188.833
		41.5358	191.6	41.5358	187.54	41.5358	-189.803
		41.5858	182.93	41.5858	187.41	41.5858	-198.343
		41.6358	186.73	41.6358	187.29	41.6358	-194.423
		41.6858	186.77	41.6858	187.18	41.6858	-194.273
		41.7358	187.84	41.7358	187.08	41.7358	-193.103
		41.7858	181.59	41.7858	186.98	41.7858	-199.253
		41.8358	183.12	41.8358	186.9	41.8358	-197.643
		41.8858	186.82	41.8858	186.82	41.8858	-193.863
		41.9358	192.99	41.9358	186.75	41.9358	-187.623
		41.9858	189.9	41.9858	186.68	41.9858	-190.643
		42.0358	184.53	42.0358	186.63	42.0358	-195.963
		42.0858	187.78	42.0858	186.58	42.0858	-192.663
		42.1358	185.32	42.1358	186.51	42.1358	-195.053
		42.1858	187.31	42.1858	186.44	42.1858	-192.993
		42.2358	191.18	42.2358	186.38	42.2358	-189.063
		42.2858	190.94	42.2858	186.33	42.2858	-189.253
		42.3358	189.35	42.3358	186.29	42.3358	-190.803
		42.3858	190.3	42.3858	186.25	42.3858	-189.813
		42.4358	187.45	42.4358	186.22	42.4358	-192.633
		42.4858	186.46	42.4858	186.19	42.4858	-193.593
		42.5358	183.7	42.5358	186.18	42.5358	-196.343
		42.5858	184.2	42.5858	186.17	42.5858	-195.833
		42.6358	184.07	42.6358	186.17	42.6358	-195.963
		42.6858	185.53	42.6858	186.18	42.6858	-194.513
		42.7358	190.75	42.7358	186.19	42.7358	-189.303
		42.7858	184.63	42.7858	186.21	42.7858	-195.443
		42.8358	187.16	42.8358	186.25	42.8358	-192.953
		42.8858	188.01	42.8858	186.29	42.8858	-192.143
		42.9358	190.23	42.9358	186.34	42.9358	-189.973
		42.9858	189.59	42.9858	186.41	42.9858	-190.683
		43.0358	189.18	43.0358	186.48	43.0358	-191.163
		43.0858	185.91	43.0858	186.56	43.0858	-194.513
		43.1358	184.28	43.1358	186.66	43.1358	-196.243
		43.1858	183.68	43.1858	186.77	43.1858	-196.953
		43.2358	185.1	43.2358	186.9	43.2358	-195.663
		43.2858	184.81	43.2858	187.21	43.2858	-196.263
		43.3358	186.18	43.3358	187.37	43.3358	-195.053
		43.3858	185.62	43.3858	187.55	43.3858	-195.793
		43.4358	190.14	43.4358	187.74	43.4358	-191.463
		43.4858	192.48	43.4858	187.95	43.4858	-189.333
		43.5358	195.54	43.5358	188.19	43.5358	-186.513
		43.5858	196.45	43.5858	188.44	43.5858	-185.853
		43.6358	197.9	43.6358	188.72	43.6358	-184.683
		43.6858	197.91	43.6858	189.03	43.6858	-184.983
		43.7358	192.36	43.7358	189.37	43.7358	-190.873
		43.7858	199.52	43.7858	189.74	43.7858	-184.083
		43.8358	201.07	43.8358	190.14	43.8358	-182.933
		43.8858	194.16	43.8858	190.59	43.8858	-190.293
		43.9358	194.05	43.9358	191	43.9358	-190.813
		43.9858	195.24	43.9858	191.53	43.9858	-190.153
		44.0358	190.46	44.0358	192.11	44.0358	-195.513
		44.0858	188.39	44.0858	192.75	44.0858	-198.223
		44.1358	193.38	44.1358	193.44	44.1358	-193.923
		44.1858	186.98	44.1858	193.96	44.1858	-200.843
		44.2358	193.07	44.2358	194.81	44.2358	-195.603
		44.2858	191.36	44.2858	195.74	44.2858	-198.243
		44.3358	194.36	44.3358	196.77	44.3358	-196.273
		44.3858	189.79	44.3858	197.91	44.3858	-201.983
		44.4358	190.38	44.4358	199.17	44.4358	-202.653
		44.4858	196.59	44.4858	200.57	44.4858	-197.843
		44.5358	194.98	44.5358	201.57	44.5358	-200.453
		44.5858	197.53	44.5858	203.32	44.5858	-199.653
		44.6358	198.8	44.6358	205.27	44.6358	-200.333
		44.6858	197.62	44.6858	207.46	44.6858	-203.703
		44.7358	192.68	44.7358	209.93	44.7358	-211.113
		44.7858	200.28	44.7858	212.72	44.7858	-206.303
		44.8358	201.97	44.8358	215.9	44.8358	-207.793
		44.8858	208.24	44.8858	219.52	44.8858	-205.143
		44.9358	209.83	44.9358	223.68	44.9358	-207.713
		44.9858	214.97	44.9858	228.48	44.9858	-207.373
		45.0358	227.15	45.0358	234.06	45.0358	-200.773
		45.0858	237.96	45.0858	240.6	45.0858	-196.503
		45.1358	245.74	45.1358	248.37	45.1358	-196.493
		45.1858	253.58	45.1858	257.76	45.1858	-198.043
		45.2358	276.07	45.2358	269.37	45.2358	-187.163
		45.2858	292.64	45.2858	284.16	45.2858	-185.383
		45.3358	322.47	45.3358	303.68	45.3358	-175.073
		45.3858	346.69	45.3858	330.27	45.3858	-177.443
		45.4358	391.35	45.4358	367.36	45.4358	-169.873
		45.4858	464.72	45.4858	419.48	45.4858	-148.623
		45.5358	525.71	45.5358	492.09	45.5358	-160.243
		45.5858	610.39	45.5858	590.87	45.5858	-174.343
		45.6358	730.13	45.6358	720.45	45.6358	-184.183
		45.6858	882.9	45.6858	882.72	45.6858	-193.683
		45.7358	1048.3	45.7358	1074.25	45.7358	-219.813
		45.7858	1233.13	45.7858	1282.77	45.7858	-243.503
		45.8358	1390.63	45.8358	1481.95	45.8358	-285.183
		45.8858	1526.77	45.8858	1629.31	45.8858	-296.403
		45.9358	1573.39	45.9358	1678.9	45.9358	-299.373
		45.9858	1535.41	45.9858	1611.98	45.9858	-270.433
		46.0358	1452	46.0358	1453.38	46.0358	-195.243
		46.0858	1270.05	46.0858	1250.23	46.0858	-174.043
		46.1358	1069.81	46.1358	1042.86	46.1358	-166.913
		46.1858	868.97	46.1858	855.09	46.1858	-179.983
		46.2358	700.42	46.2358	697.61	46.2358	-191.053
		46.2858	578.88	46.2858	572.78	46.2858	-187.763
		46.3358	472.71	46.3358	478.18	46.3358	-199.333
		46.3858	397.45	46.3858	408.91	46.3858	-205.323
		46.4358	343.88	46.4358	359.26	46.4358	-209.243
		46.4858	304.94	46.4858	323.88	46.4858	-212.803
		46.5358	283.55	46.5358	298.4	46.5358	-208.713
		46.5858	271.39	46.5858	279.58	46.5858	-202.053
		46.6358	255.52	46.6358	265.19	46.6358	-203.533
		46.6858	247.8	46.6858	253.82	46.6858	-199.883
		46.7358	231.67	46.7358	244.56	46.7358	-206.753
		46.7858	229.98	46.7858	236.84	46.7858	-200.723
		46.8358	219.76	46.8358	230.31	46.8358	-204.413
		46.8858	205.9	46.8858	224.7	46.8858	-212.663
		46.9358	202.84	46.9358	219.86	46.9358	-210.883
		46.9858	207.91	46.9858	215.64	46.9858	-201.593
		47.0358	200.57	47.0358	211.94	47.0358	-205.233
		47.0858	192.63	47.0858	208.68	47.0858	-209.913
		47.1358	189.5	47.1358	205.79	47.1358	-210.153
		47.1858	190.93	47.1858	203.21	47.1858	-206.143
		47.2358	185.56	47.2358	200.91	47.2358	-209.213
		47.2858	179.32	47.2858	198.85	47.2858	-213.393
		47.3358	188.14	47.3358	196.99	47.3358	-202.713
		47.3858	185.63	47.3858	195.31	47.3858	-203.543
		47.4358	184.99	47.4358	193.78	47.4358	-202.653
		47.4858	187.05	47.4858	192.39	47.4858	-199.203
		47.5358	182.37	47.5358	191.13	47.5358	-202.623
		47.5858	186.98	47.5858	189.97	47.5858	-196.853
		47.6358	187.48	47.6358	188.9	47.6358	-195.283
		47.6858	184.59	47.6858	187.93	47.6858	-197.203
		47.7358	176.68	47.7358	187.03	47.7358	-204.213
		47.7858	178.46	47.7858	186.2	47.7858	-201.603
		47.8358	180.74	47.8358	185.43	47.8358	-198.553
		47.8858	185.16	47.8858	184.72	47.8858	-193.423
		47.9358	181.89	47.9358	184.07	47.9358	-196.043
		47.9858	179.31	47.9858	183.46	47.9858	-198.013
		48.0358	179.2	48.0358	182.9	48.0358	-197.563
		48.0858	171.89	48.0858	182.37	48.0858	-204.343
		48.1358	172.23	48.1358	181.89	48.1358	-203.523
		48.1858	175.39	48.1858	181.44	48.1858	-199.913
		48.2358	172.29	48.2358	181.03	48.2358	-202.603
		48.2858	179.16	48.2858	180.65	48.2858	-195.353
		48.3358	177.73	48.3358	180.3	48.3358	-196.433
		48.3858	180.44	48.3858	179.98	48.3858	-193.403
		48.4358	181.25	48.4358	179.69	48.4358	-192.303
		48.4858	179.82	48.4858	179.43	48.4858	-193.473
		48.5358	174.16	48.5358	179.19	48.5358	-198.893
		48.5858	173.95	48.5858	178.99	48.5858	-198.903
		48.6358	172.36	48.6358	178.81	48.6358	-200.313
		48.6858	178.06	48.6858	178.66	48.6858	-194.463
		48.7358	178.35	48.7358	178.54	48.7358	-194.053
		48.7858	174.41	48.7858	178.45	48.7858	-197.903
		48.8358	174.57	48.8358	178.39	48.8358	-197.683
		48.8858	168.46	48.8858	178.37	48.8858	-203.773
		48.9358	175.6	48.9358	178.38	48.9358	-196.643
		48.9858	171.35	48.9858	178.44	48.9858	-200.953
		49.0358	177.05	49.0358	178.54	49.0358	-195.353
		49.0858	169.06	49.0858	178.68	49.0858	-203.483
		49.1358	177.22	49.1358	178.89	49.1358	-195.533
		49.1858	183.16	49.1858	179.16	49.1858	-189.863
		49.2358	176	49.2358	179.51	49.2358	-197.373
		49.2858	180.76	49.2858	179.94	49.2858	-193.043
		49.3358	187.29	49.3358	180.49	49.3358	-187.063
		49.3858	180.8	49.3858	181.16	49.3858	-194.223
		49.4358	182.54	49.4358	182	49.4358	-193.323
		49.4858	176.65	49.4858	183.03	49.4858	-200.243
		49.5358	188.36	49.5358	184.31	49.5358	-189.813
		49.5858	185.7	49.5858	185.9	49.5858	-194.063
		49.6358	183.73	49.6358	187.85	49.6358	-197.983
		49.6858	188.25	49.6858	190.24	49.6858	-195.853
		49.7358	192.32	49.7358	193.17	49.7358	-194.713
		49.7858	193.31	49.7858	196.7	49.7858	-197.253
		49.8358	201.25	49.8358	200.93	49.8358	-193.543
		49.8858	210.05	49.8858	205.92	49.8858	-189.733
		49.9358	217.1	49.9358	211.7	49.9358	-188.463
		49.9858	225.98	49.9858	218.26	49.9858	-186.143
		50.0358	238.69	50.0358	225.46	50.0358	-180.633
		50.0858	246.96	50.0858	232.98	50.0858	-179.883
		50.1358	255.43	50.1358	240.29	50.1358	-178.723
		50.1858	258.12	50.1858	246.58	50.1858	-182.323
		50.2358	257.53	50.2358	250.89	50.2358	-187.223
		50.2858	265.78	50.2858	252.4	50.2858	-180.483
		50.3358	262.34	50.3358	250.76	50.3358	-182.283
		50.3858	257.72	50.3858	246.29	50.3858	-182.433
		50.4358	247.82	50.4358	239.79	50.4358	-185.833
		50.4858	239.68	50.4858	232.21	50.4858	-186.393
		50.5358	232.67	50.5358	224.37	50.5358	-185.563
		50.5858	216.1	50.5858	216.85	50.5858	-194.613
		50.6358	207.83	50.6358	207.69	50.6358	-193.723
		50.6858	203.94	50.6858	201.61	50.6858	-191.533
		50.7358	200.31	50.7358	196.31	50.7358	-189.863
		50.7858	191.88	50.7858	191.78	50.7858	-193.763
		50.8358	185.62	50.8358	187.94	50.8358	-196.183
		50.8858	182.51	50.8858	184.71	50.8858	-196.063
		50.9358	182.57	50.9358	182.02	50.9358	-193.313
		50.9858	187.35	50.9858	179.76	50.9858	-186.273
		51.0358	179.21	51.0358	177.88	51.0358	-192.533
		51.0858	183.65	51.0858	176.29	51.0858	-186.503
		51.1358	187.48	51.1358	174.95	51.1358	-181.333
		51.1858	174.9	51.1858	173.81	51.1858	-192.773
		51.2358	172.42	51.2358	172.82	51.2358	-194.263
		51.2858	165.47	51.2858	171.97	51.2858	-200.363
		51.3358	173.5	51.3358	171.21	51.3358	-191.573
		51.3858	174.68	51.3858	170.54	51.3858	-189.723
		51.4358	173.82	51.4358	169.94	51.4358	-189.983
		51.4858	171.88	51.4858	169.4	51.4858	-191.383
		51.5358	169.58	51.5358	168.91	51.5358	-193.193
		51.5858	173.77	51.5858	168.46	51.5858	-188.553
		51.6358	165.44	51.6358	168.04	51.6358	-196.463
		51.6858	170.7	51.6858	167.66	51.6858	-190.823
		51.7358	172.86	51.7358	167.31	51.7358	-188.313
		51.7858	163.28	51.7858	166.98	51.7858	-197.563
		51.8358	165.17	51.8358	166.67	51.8358	-195.363
		51.8858	171.46	51.8858	166.38	51.8858	-188.783
		51.9358	164.65	51.9358	166.1	51.9358	-195.313
		51.9858	163.88	51.9858	165.85	51.9858	-195.833
		52.0358	168.2	52.0358	165.6	52.0358	-191.263
		52.0858	173.84	52.0858	165.37	52.0858	-185.393
		52.1358	167.82	52.1358	165.15	52.1358	-191.193
		52.1858	164.81	52.1858	164.94	52.1858	-193.993
		52.2358	165.74	52.2358	164.73	52.2358	-192.853
		52.2858	163.8	52.2858	164.54	52.2858	-194.603
		52.3358	169.49	52.3358	164.35	52.3358	-188.723
		52.3858	164.46	52.3858	164.17	52.3858	-193.573
		52.4358	165.09	52.4358	164	52.4358	-192.773
		52.4858	164.98	52.4858	163.83	52.4858	-192.713
		52.5358	163.92	52.5358	163.66	52.5358	-193.603
		52.5858	162.88	52.5858	163.51	52.5858	-194.493
		52.6358	167.3	52.6358	163.45	52.6358	-190.013
		52.6858	167.11	52.6858	163.4	52.6858	-190.153
		52.7358	171.16	52.7358	163.35	52.7358	-186.053
		52.7858	167.6	52.7858	163.3	52.7858	-189.563
		52.8358	166.82	52.8358	163.25	52.8358	-190.293
		52.8858	166.96	52.8858	163.21	52.8858	-190.113
		52.9358	166.49	52.9358	163.17	52.9358	-190.543
		52.9858	159.68	52.9858	163.13	52.9858	-197.313
		53.0358	165.89	53.0358	163.1	53.0358	-191.073
		53.0858	171.57	53.0858	163.07	53.0858	-185.363
		53.1358	164.69	53.1358	163.04	53.1358	-192.213
		53.1858	167.11	53.1858	163.02	53.1858	-189.773
		53.2358	167.26	53.2358	163	53.2358	-189.603
		53.2858	161.04	53.2858	162.97	53.2858	-195.793
		53.3358	167.44	53.3358	162.95	53.3358	-189.373
		53.3858	168.2	53.3858	163.53	53.3858	-189.193
		53.4358	164.7	53.4358	163.52	53.4358	-192.683
		53.4858	168.19	53.4858	163.51	53.4858	-189.183
		53.5358	170.73	53.5358	163.5	53.5358	-186.633
		53.5858	165.27	53.5858	163.49	53.5858	-192.083
		53.6358	163.77	53.6358	163.48	53.6358	-193.573
		53.6858	168.68	53.6858	163.48	53.6858	-188.663
		53.7358	166.21	53.7358	163.47	53.7358	-191.123
		53.7858	162.14	53.7858	163.47	53.7858	-195.193
		53.8358	164.09	53.8358	163.47	53.8358	-193.243
		53.8858	162.48	53.8858	163.46	53.8858	-194.843
		53.9358	163.13	53.9358	163.46	53.9358	-194.193
		53.9858	167.32	53.9858	163.46	53.9858	-190.003
		54.0358	164.61	54.0358	163.46	54.0358	-192.713
		54.0858	157.5	54.0858	163.47	54.0858	-199.833
		54.1358	169.87	54.1358	163.47	54.1358	-187.463
		54.1858	164.11	54.1858	163.47	54.1858	-193.223
		54.2358	162.48	54.2358	163.48	54.2358	-194.863
		54.2858	165.54	54.2858	163.48	54.2858	-191.803
		54.3358	163.33	54.3358	163.49	54.3358	-194.023
		54.3858	160.22	54.3858	163.49	54.3858	-197.133
		54.4358	161.52	54.4358	163.5	54.4358	-195.843
		54.4858	162.48	54.4858	163.51	54.4858	-194.893
		54.5358	162.1	54.5358	163.52	54.5358	-195.283
		54.5858	159.99	54.5858	163.53	54.5858	-197.403
		54.6358	162.86	54.6358	163.54	54.6358	-194.543
		54.6858	166.24	54.6858	163.55	54.6858	-191.173
		54.7358	158.91	54.7358	163.56	54.7358	-198.513
		54.7858	162.27	54.7858	163.57	54.7858	-195.163
		54.8358	164.01	54.8358	163.59	54.8358	-193.443
		54.8858	163.17	54.8858	163.6	54.8858	-194.293
		54.9358	161.21	54.9358	163.61	54.9358	-196.263
		54.9858	159.68	54.9858	163.63	54.9858	-197.813
		55.0358	163.58	55.0358	163.65	55.0358	-193.933
		55.0858	166.53	55.0858	163.66	55.0858	-190.993
		55.1358	163.95	55.1358	163.68	55.1358	-193.593
		55.1858	166.36	55.1858	163.7	55.1858	-191.203
		55.2358	170.96	55.2358	163.72	55.2358	-186.623
		55.2858	169.1	55.2858	163.74	55.2858	-188.503
		55.3358	169.68	55.3358	163.76	55.3358	-187.943
		55.3858	165.31	55.3858	163.78	55.3858	-192.333
		55.4358	163.73	55.4358	163.8	55.4358	-193.933
		55.4858	162.09	55.4858	163.82	55.4858	-195.593
		55.5358	160.88	55.5358	163.85	55.5358	-196.833
		55.5858	164.38	55.5858	163.87	55.5858	-193.353
		55.6358	166.18	55.6358	163.9	55.6358	-191.583
		55.6858	163.48	55.6858	163.92	55.6858	-194.303
		55.7358	165.37	55.7358	163.95	55.7358	-192.443
		55.7858	162.8	55.7858	163.98	55.7858	-195.043
		55.8358	158.51	55.8358	164.01	55.8358	-199.363
		55.8858	162.14	55.8858	164.03	55.8858	-195.753
		55.9358	161.49	55.9358	164.07	55.9358	-196.443
		55.9858	159.29	55.9858	164.1	55.9858	-198.673
		56.0358	160.06	56.0358	164.13	56.0358	-197.933
		56.0858	159.77	56.0858	164.16	56.0858	-198.253
		56.1358	163.51	56.1358	164.2	56.1358	-194.553
		56.1858	164.12	56.1858	164.24	56.1858	-193.983
		56.2358	166.48	56.2358	164.27	56.2358	-191.653
		56.2858	171.17	56.2858	164.31	56.2858	-187.003
		56.3358	168.92	56.3358	164.35	56.3358	-189.293
		56.3858	162.67	56.3858	164.39	56.3858	-195.583
		56.4358	163.07	56.4358	164.44	56.4358	-195.233
		56.4858	158.66	56.4858	164.48	56.4858	-199.683
		56.5358	160.39	56.5358	164.53	56.5358	-198.003
		56.5858	155.12	56.5858	164.58	56.5858	-203.323
		56.6358	166.65	56.6358	164.63	56.6358	-191.843
		56.6858	162.72	56.6858	164.68	56.6858	-195.823
		56.7358	167.72	56.7358	164.73	56.7358	-190.873
		56.7858	167	56.7858	164.79	56.7858	-191.653
		56.8358	162.19	56.8358	164.84	56.8358	-196.513
		56.8858	161.89	56.8858	164.9	56.8858	-196.873
		56.9358	164.64	56.9358	164.96	56.9358	-194.183
		56.9858	159.89	56.9858	165.03	56.9858	-199.003
		57.0358	161.03	57.0358	165.09	57.0358	-197.923
		57.0858	160.53	57.0858	165.16	57.0858	-198.493
		57.1358	162.9	57.1358	165.23	57.1358	-196.193
		57.1858	174.54	57.1858	165.31	57.1858	-184.633
		57.2358	164.97	57.2358	165.39	57.2358	-194.283
		57.2858	161.45	57.2858	165.47	57.2858	-197.883
		57.3358	163.59	57.3358	165.38	57.3358	-195.653
		57.3858	162.44	57.3858	165.47	57.3858	-196.893
		57.4358	163.05	57.4358	165.56	57.4358	-196.373
		57.4858	164.54	57.4858	165.66	57.4858	-194.983
		57.5358	166.03	57.5358	165.76	57.5358	-193.593
		57.5858	167.02	57.5858	165.87	57.5858	-192.713
		57.6358	167.25	57.6358	165.98	57.6358	-192.593
		57.6858	170.55	57.6858	166.1	57.6858	-189.413
		57.7358	170.99	57.7358	166.22	57.7358	-189.093
		57.7858	168.96	57.7858	166.34	57.7858	-191.243
		57.8358	167.97	57.8358	166.48	57.8358	-192.373
		57.8858	167.81	57.8858	166.62	57.8858	-192.673
		57.9358	170.46	57.9358	166.76	57.9358	-190.163
		57.9858	166.73	57.9858	166.92	57.9858	-194.053
		58.0358	162.9	58.0358	167.08	58.0358	-198.043
		58.0858	166.33	58.0858	167.25	58.0858	-194.783
		58.1358	167	58.1358	167.43	58.1358	-194.293
		58.1858	176.9	58.1858	167.62	58.1858	-184.583
		58.2358	169.97	58.2358	167.82	58.2358	-191.713
		58.2858	165.26	58.2858	168.03	58.2858	-196.633
		58.3358	167.47	58.3358	168.26	58.3358	-194.653
		58.3858	166.72	58.3858	168.5	58.3858	-195.643
		58.4358	169.38	58.4358	168.75	58.4358	-193.233
		58.4858	174.73	58.4858	169.02	58.4858	-188.153
		58.5358	174.17	58.5358	169.3	58.5358	-188.993
		58.5858	166.26	58.5858	169.6	58.5858	-197.203
		58.6358	164.86	58.6358	169.93	58.6358	-198.933
		58.6858	169.58	58.6858	170.27	58.6858	-194.553
		58.7358	168.41	58.7358	170.64	58.7358	-196.093
		58.7858	168.18	58.7858	171.04	58.7858	-196.723
		58.8358	175.1	58.8358	171.46	58.8358	-190.223
		58.8858	168.54	58.8858	171.92	58.8858	-197.243
		58.9358	165	58.9358	172.42	58.9358	-201.283
		58.9858	171.88	58.9858	172.95	58.9858	-194.933
		59.0358	170.96	59.0358	173.52	59.0358	-196.423
		59.0858	172.33	59.0858	174.15	59.0858	-195.683
		59.1358	166.26	59.1358	174.82	59.1358	-202.423
		59.1858	175.44	59.1858	175.56	59.1858	-193.983
		59.2358	173.42	59.2358	176.36	59.2358	-196.803
		59.2858	178.53	59.2858	177.24	59.2858	-192.573
		59.3358	173.85	59.3358	178.21	59.3358	-198.223
		59.3858	178.36	59.3858	179.27	59.3858	-194.773
		59.4358	178.09	59.4358	180.44	59.4358	-196.213
		59.4858	179.82	59.4858	181.73	59.4858	-195.773
		59.5358	181.01	59.5358	183.18	59.5358	-196.033
		59.5858	181	59.5858	184.79	59.5858	-197.653
		59.6358	183.6	59.6358	186.59	59.6358	-196.853
		59.6858	184.43	59.6858	188.64	59.6858	-198.073
		59.7358	187.32	59.7358	190.96	59.7358	-197.503
		59.7858	187.74	59.7858	193.61	59.7858	-199.733
		59.8358	196.68	59.8358	196.67	59.8358	-193.853
		59.8858	198.14	59.8858	200.22	59.8858	-195.943
		59.9358	195.9	59.9358	204.37	59.9358	-202.333
		59.9858	202.02	59.9858	209.25	59.9858	-201.093
		60.0358	215.32	60.0358	215.01	60.0358	-193.553
		60.0858	223.3	60.0858	221.85	60.0858	-192.413
		60.1358	232.82	60.1358	229.95	60.1358	-190.993
		60.1858	244.36	60.1858	239.57	60.1858	-189.073
		60.2358	254.69	60.2358	250.92	60.2358	-190.093
		60.2858	274.55	60.2858	264.27	60.2858	-183.583
		60.3358	292.53	60.3358	279.82	60.3358	-181.153
		60.3858	318.99	60.3858	297.73	60.3858	-172.603
		60.4358	334.66	60.4358	318.02	60.4358	-177.223
		60.4858	353.75	60.4858	340.47	60.4858	-180.583
		60.5358	383.81	60.5358	364.52	60.5358	-174.573
		60.5858	413.61	60.5858	389.02	60.5858	-169.273
		60.6358	435.67	60.6358	412.18	60.6358	-170.373
		60.6858	468.85	60.6858	431.54	60.6858	-156.553
		60.7358	465.54	60.7358	444.35	60.7358	-172.673
		60.7858	463.14	60.7858	448.42	60.7858	-179.143
		60.8358	468.93	60.8358	442.91	60.8358	-167.843
		60.8858	444.8	60.8858	428.8	60.8858	-177.863
		60.9358	416.28	60.9358	408.45	60.9358	-186.033
		60.9858	383.24	60.9858	384.64	60.9858	-195.263
		61.0358	357.59	61.0358	359.86	61.0358	-196.133
		61.0858	336.08	61.0858	335.85	61.0858	-193.633
		61.1358	308.07	61.1358	313.66	61.1358	-199.453
		61.1858	289.19	61.1858	293.77	61.1858	-198.443
		61.2358	268.06	61.2358	276.33	61.2358	-202.133
		61.2858	258.42	61.2858	261.25	61.2858	-196.693
		61.3358	248.86	61.3358	248.35	61.3358	-193.353
		61.3858	241.25	61.3858	237.4	61.3858	-190.013
		61.4358	229.76	61.4358	228.15	61.4358	-192.253
		61.4858	222.95	61.4858	220.36	61.4858	-191.273
		61.5358	209.95	61.5358	213.79	61.5358	-197.703
		61.5858	205.05	61.5858	208.26	61.5858	-197.073
		61.6358	213.81	61.6358	203.57	61.6358	-183.623
		61.6858	200.71	61.6858	199.58	61.6858	-192.733
		61.7358	195.64	61.7358	197.35	61.7358	-195.573
		61.7858	196.48	61.7858	194.43	61.7858	-191.813
		61.8358	198.15	61.8358	191.9	61.8358	-187.613
		61.8858	194.86	61.8858	189.68	61.8858	-188.683
		61.9358	190.26	61.9358	187.74	61.9358	-191.343
		61.9858	194.21	61.9858	186.02	61.9858	-185.673
		62.0358	193.7	62.0358	184.49	62.0358	-184.653
		62.0858	187.26	62.0858	184.43	62.0858	-191.033
		62.1358	173.29	62.1358	183.23	62.1358	-203.803
		62.1858	173.8	62.1858	182.16	62.1858	-202.223
		62.2358	176.53	62.2358	181.19	62.2358	-198.523
		62.2858	166.66	62.2858	180.32	62.2858	-207.523
		62.3358	175.46	62.3358	179.54	62.3358	-197.943
		62.3858	173.95	62.3858	178.82	62.3858	-198.733
		62.4358	173.35	62.4358	178.18	62.4358	-198.693
		62.4858	176.76	62.4858	177.6	62.4858	-194.703
		62.5358	176.03	62.5358	177.07	62.5358	-194.903
		62.5858	182.58	62.5858	176.59	62.5858	-187.873
		62.6358	175.85	62.6358	176.16	62.6358	-194.173
		62.6858	174.68	62.6858	175.77	62.6858	-194.953
		62.7358	177.12	62.7358	176.05	62.7358	-192.793
		62.7858	180.6	62.7858	175.74	62.7858	-189.003
		62.8358	171.59	62.8358	175.45	62.8358	-197.723
		62.8858	184.53	62.8858	175.2	62.8858	-184.533
		62.9358	178.96	62.9358	174.98	62.9358	-189.883
		62.9858	183.13	62.9858	174.78	62.9858	-185.513
		63.0358	177.16	63.0358	174.6	63.0358	-191.303
		63.0858	170.67	63.0858	174.45	63.0858	-197.643
		63.1358	169.78	63.1358	174.32	63.1358	-198.403
		63.1858	177.11	63.1858	174.21	63.1858	-190.963
		63.2358	173.47	63.2358	174.11	63.2358	-194.503
		63.2858	171.59	63.2858	174.04	63.2858	-196.313
		63.3358	175.22	63.3358	173.98	63.3358	-192.623
		63.3858	176.75	63.3858	173.94	63.3858	-191.053
		63.4358	170.48	63.4358	173.92	63.4358	-197.303
		63.4858	177.62	63.4858	173.91	63.4858	-190.153
		63.5358	172.81	63.5358	173.92	63.5358	-194.973
		63.5858	176.31	63.5858	173.94	63.5858	-191.493
		63.6358	176.99	63.6358	173.98	63.6358	-190.853
		63.6858	178.41	63.6858	174.03	63.6858	-189.483
		63.7358	176.63	63.7358	174.1	63.7358	-191.333
		63.7858	169.05	63.7858	174.13	63.7858	-198.943
		63.8358	179.01	63.8358	174.17	63.8358	-189.023
		63.8858	174.56	63.8858	174.23	63.8858	-193.533
		63.9358	180.3	63.9358	174.3	63.9358	-187.863
		63.9858	180.7	63.9858	174.39	63.9858	-187.553
		64.0358	174.72	64.0358	174.49	64.0358	-193.633
		64.0858	173.65	64.0858	174.62	64.0858	-194.833
		64.1358	172.12	64.1358	174.76	64.1358	-196.503
		64.1858	165.31	64.1858	174.92	64.1858	-203.473
		64.2358	171.48	64.2358	175.1	64.2358	-197.483
		64.2858	178.67	64.2858	175.3	64.2858	-190.493
		64.3358	174.9	64.3358	175.52	64.3358	-194.483
		64.3858	177.65	64.3858	175.76	64.3858	-191.973
		64.4358	177.06	64.4358	176.03	64.4358	-192.833
		64.4858	179.21	64.4858	176.33	64.4858	-190.983
		64.5358	183.59	64.5358	176.65	64.5358	-186.923
		64.5858	178.58	64.5858	177.01	64.5858	-192.293
		64.6358	174.68	64.6358	177.39	64.6358	-196.573
		64.6858	176.78	64.6858	177.81	64.6858	-194.893
		64.7358	179.12	64.7358	178.27	64.7358	-193.013
		64.7858	172.27	64.7858	178.76	64.7858	-200.353
		64.8358	177.43	64.8358	179.31	64.8358	-195.743
		64.8858	175.09	64.8858	179.89	64.8858	-198.663
		64.9358	177.46	64.9358	180.53	64.9358	-196.933
		64.9858	175.62	64.9858	181.23	64.9858	-199.473
		65.0358	181.08	65.0358	181.99	65.0358	-194.773
		65.0858	177.12	65.0858	182.82	65.0858	-199.563
		65.1358	181.65	65.1358	183.73	65.1358	-195.943
		65.1858	185	65.1858	184.72	65.1858	-193.583
		65.2358	181	65.2358	185.81	65.2358	-198.673
		65.2858	183.56	65.2858	187	65.2858	-197.303
		65.3358	183.7	65.3358	188.31	65.3358	-198.473
		65.3858	185.06	65.3858	189.76	65.3858	-198.563
		65.4358	182.05	65.4358	191.35	65.4358	-203.163
		65.4858	179.16	65.4858	193.12	65.4858	-207.823
		65.5358	186.29	65.5358	195.08	65.5358	-202.653
		65.5858	186.99	65.5858	197.26	65.5858	-204.133
		65.6358	183.44	65.6358	199.7	65.6358	-210.123
		65.6858	187.01	65.6858	202.43	65.6858	-209.283
		65.7358	196.64	65.7358	205.51	65.7358	-202.733
		65.7858	197.23	65.7858	208.99	65.7858	-205.623
		65.8358	193.54	65.8358	212.95	65.8358	-213.273
		65.8858	200.81	65.8858	217.47	65.8858	-210.523
		65.9358	210.26	65.9358	222.68	65.9358	-206.283
		65.9858	216.83	65.9858	228.73	65.9858	-205.763
		66.0358	217.05	66.0358	235.84	66.0358	-212.653
		66.0858	232.83	66.0858	244.31	66.0858	-205.343
		66.1358	244.79	66.1358	254.59	66.1358	-203.663
		66.1858	256.83	66.1858	267.3	66.1858	-204.333
		66.2358	277.79	66.2358	283.32	66.2358	-199.393
		66.2858	306.28	66.2858	303.86	66.2858	-191.443
		66.3358	337.33	66.3358	330.43	66.3358	-186.963
		66.3858	374.71	66.3858	364.87	66.3858	-184.023
		66.4358	413.84	66.4358	409.25	66.4358	-189.273
		66.4858	481.99	66.4858	465.61	66.4858	-177.483
		66.5358	568.93	66.5358	535.67	66.5358	-160.603
		66.5858	638.22	66.5858	620.19	66.5858	-175.833
		66.6358	736.68	66.6358	717.79	66.6358	-174.973
		66.6858	851.63	66.6858	823.16	66.6858	-165.393
		66.7358	929.67	66.7358	925.09	66.7358	-189.283
		66.7858	1020.53	66.7858	1008.08	66.7858	-181.413
		66.8358	1082.32	66.8358	1060.43	66.8358	-171.973
		66.8858	1125.54	66.8858	1083.71	66.8858	-152.033
		66.9358	1166.4	66.9358	1091.58	66.9358	-119.043
		66.9858	1186.92	66.9858	1098.17	66.9858	-105.113
		67.0358	1192.04	67.0358	1107.86	67.0358	-109.683
		67.0858	1191.47	67.0858	1112.24	67.0858	-114.633
		67.1358	1150.49	67.1358	1094.47	67.1358	-137.843
		67.1858	1096.91	67.1858	1040.99	67.1858	-137.943
		67.2358	1005.16	67.2358	953.05	67.2358	-141.753
		67.2858	912.98	67.2858	845.32	67.2858	-126.203
		67.3358	781.85	67.3358	734.83	67.3358	-146.843
		67.3858	656.9	67.3858	633.12	67.3858	-170.083
		67.4358	552.06	67.4358	545.44	67.4358	-187.243
		67.4858	469.69	67.4858	473.02	67.4858	-197.193
		67.5358	410.62	67.5358	414.94	67.5358	-198.183
		67.5858	358.83	67.5858	369.36	67.5858	-204.393
		67.6358	317.29	67.6358	334.1	67.6358	-210.673
		67.6858	295.9	67.6858	306.97	67.6858	-204.933
		67.7358	275.09	67.7358	286.07	67.7358	-204.843
		67.7858	263.75	67.7858	269.78	67.7858	-199.893
		67.8358	243.66	67.8358	256.89	67.8358	-207.093
		67.8858	233.59	67.8858	246.49	67.8858	-206.763
		67.9358	220.44	67.9358	237.94	67.9358	-211.363
		67.9858	215.21	67.9858	230.78	67.9858	-209.433
		68.0358	215.53	68.0358	224.7	68.0358	-203.033
		68.0858	204.38	68.0858	219.51	68.0858	-208.993
		68.1358	199.46	68.1358	215.03	68.1358	-209.433
		68.1858	203.23	68.1858	211.14	68.1858	-201.773
		68.2358	200.44	68.2358	207.16	68.2358	-200.583
		68.2858	203.81	68.2858	204.2	68.2858	-194.253
		68.3358	195.16	68.3358	201.62	68.3358	-200.323
		68.3858	198.23	68.3858	199.35	68.3858	-194.983
		68.4358	194.99	68.4358	197.37	68.4358	-196.243
		68.4858	190.88	68.4858	195.63	68.4858	-198.613
		68.5358	193.48	68.5358	194.12	68.5358	-194.503
		68.5858	185.4	68.5858	192.8	68.5858	-201.263
		68.6358	184.21	68.6358	191.67	68.6358	-201.323
		68.6858	188.21	68.6858	190.71	68.6858	-196.363
		68.7358	184.42	68.7358	189.9	68.7358	-199.343
		68.7858	184.66	68.7858	189.23	68.7858	-198.433
		68.8358	187.16	68.8358	188.71	68.8358	-195.413
		68.8858	188.61	68.8858	188.32	68.8858	-193.573
		68.9358	192.79	68.9358	188.06	68.9358	-189.133
		68.9858	192.29	68.9858	187.93	68.9858	-189.503
		69.0358	184.57	69.0358	187.93	69.0358	-197.223
		69.0858	186.92	69.0858	188.06	69.0858	-195.003
		69.1358	184.18	69.1358	188.33	69.1358	-198.013
		69.1858	184.44	69.1858	188.74	69.1858	-198.163
		69.2358	190.29	69.2358	189.31	69.2358	-192.883
		69.2858	181.22	69.2858	190.03	69.2858	-202.673
		69.3358	186.97	69.3358	190.94	69.3358	-197.833
		69.3858	200.58	69.3858	192.04	69.3858	-185.323
		69.4358	198.03	69.4358	193.36	69.4358	-189.193
		69.4858	200.8	69.4858	194.93	69.4858	-187.993
		69.5358	202.62	69.5358	196.78	69.5358	-188.023
		69.5858	197.04	69.5858	198.97	69.5858	-195.793
		69.6358	200.79	69.6358	201.55	69.6358	-194.623
		69.6858	211.86	69.6858	204.59	69.6858	-186.593
		69.7358	210.94	69.7358	208.18	69.7358	-191.103
		69.7858	212.41	69.7858	212.41	69.7858	-193.863
		69.8358	213.51	69.8358	217.41	69.8358	-197.763
		69.8858	222.08	69.8858	223.33	69.8858	-195.113
		69.9358	223.84	69.9358	230.32	69.9358	-200.343
		69.9858	234.61	69.9858	238.58	69.9858	-197.833
		70.0358	245.02	70.0358	248.29	70.0358	-197.133
		70.0858	266.15	70.0858	259.67	70.0858	-187.383
		70.1358	279.91	70.1358	272.92	70.1358	-186.873
		70.1858	288.12	70.1858	288.22	70.1858	-193.963
		70.2358	300.69	70.2358	305.68	70.2358	-198.853
		70.2858	324.16	70.2858	325.29	70.2858	-194.993
		70.3358	356.68	70.3358	346.8	70.3358	-183.983
		70.3858	369.32	70.3858	369.57	70.3858	-194.113
		70.4358	402.86	70.4358	392.48	70.4358	-183.483
		70.4858	436.89	70.4858	413.75	70.4858	-170.723
		70.5358	451.21	70.5358	431.13	70.5358	-173.783
		70.5858	474.05	70.5858	442.22	70.5858	-162.033
		70.6358	483.87	70.6358	445.22	70.6358	-155.213
		70.6858	469.7	70.6858	439.58	70.6858	-163.743
		70.7358	464.03	70.7358	426.24	70.7358	-156.073
		70.7858	434.39	70.7858	407.21	70.7858	-166.683
		70.8358	404.69	70.8358	384.92	70.8358	-174.093
		70.8858	374.12	70.8858	361.52	70.8858	-181.263
		70.9358	354.24	70.9358	338.61	70.9358	-178.233
		70.9858	329.43	70.9858	317.19	70.9858	-181.623
		71.0358	309.64	71.0358	297.74	71.0358	-181.963
		71.0858	278.47	71.0858	280.46	71.0858	-195.853
		71.1358	267.08	71.1358	265.32	71.1358	-192.103
		71.1858	256.07	71.1858	252.17	71.1858	-189.963
		71.2358	237.07	71.2358	240.84	71.2358	-197.633
		71.2858	226.53	71.2858	231.27	71.2858	-198.603
		71.3358	219.39	71.3358	222.93	71.3358	-197.403
		71.3858	217.74	71.3858	215.8	71.3858	-191.923
		71.4358	212.82	71.4358	209.69	71.4358	-190.733
		71.4858	196.31	71.4858	204.43	71.4858	-201.983
		71.5358	197.08	71.5358	199.9	71.5358	-196.683
		71.5858	201.42	71.5858	195.97	71.5858	-188.413
		71.6358	196.82	71.6358	192.55	71.6358	-189.593
		71.6858	187.13	71.6858	189.55	71.6858	-196.283
		71.7358	193.99	71.7358	186.9	71.7358	-186.773
		71.7858	187.02	71.7858	184.55	71.7858	-191.393
		71.8358	178.3	71.8358	182.45	71.8358	-198.013
		71.8858	176.94	71.8858	180.57	71.8858	-197.493
		71.9358	183.22	71.9358	177.72	71.9358	-188.363
		71.9858	184.89	71.9858	176.2	71.9858	-185.173
		72.0358	176.05	72.0358	174.83	72.0358	-192.643
		72.0858	172.68	72.0858	173.57	72.0858	-194.753
		72.1358	171.69	72.1358	172.42	72.1358	-194.593
		72.1858	178.55	72.1858	171.37	72.1858	-186.683
		72.2358	175.57	72.2358	170.4	72.2358	-188.693
		72.2858	175.92	72.2858	168.22	72.2858	-186.163
		72.3358	176.6	72.3358	167.42	72.3358	-184.683
		72.3858	174.1	72.3858	166.67	72.3858	-186.433
		72.4358	166.82	72.4358	165.98	72.4358	-193.023
		72.4858	167.73	72.4858	165.34	72.4858	-191.473
		72.5358	166.75	72.5358	164.74	72.5358	-191.853
		72.5858	168.21	72.5858	164.18	72.5858	-189.833
		72.6358	169.5	72.6358	163.66	72.6358	-188.023
		72.6858	170.99	72.6858	163.16	72.6858	-186.033
		72.7358	163.87	72.7358	162.7	72.7358	-192.693
		72.7858	162.25	72.7858	162.27	72.7858	-193.883
		72.8358	170.44	72.8358	161.86	72.8358	-185.283
		72.8858	169.85	72.8858	161.47	72.8858	-185.483
		72.9358	163.41	72.9358	161.1	72.9358	-191.553
		72.9858	154.95	72.9858	160.76	72.9858	-199.673
		73.0358	157.4	73.0358	160.43	73.0358	-196.893
		73.0858	158.57	73.0858	160.11	73.0858	-195.403
		73.1358	160.29	73.1358	159.82	73.1358	-193.393
		73.1858	157.46	73.1858	159.53	73.1858	-195.933
		73.2358	161.8	73.2358	159.26	73.2358	-191.323
		73.2858	162.97	73.2858	159.01	73.2858	-189.903
		73.3358	164.18	73.3358	158.76	73.3358	-188.443
		73.3858	160.72	73.3858	158.52	73.3858	-191.663
		73.4358	161.33	73.4358	158.29	73.4358	-190.823
		73.4858	163.65	73.4858	158.08	73.4858	-188.293
		73.5358	164.29	73.5358	157.87	73.5358	-187.443
		73.5858	161.65	73.5858	157.67	73.5858	-189.883
		73.6358	157.4	73.6358	157.47	73.6358	-193.933
		73.6858	158.57	73.6858	157.29	73.6858	-192.583
		73.7358	159.8	73.7358	157.11	73.7358	-191.173
		73.7858	157.9	73.7858	156.93	73.7858	-192.893
		73.8358	157.48	73.8358	156.77	73.8358	-193.153
		73.8858	161.15	73.8858	156.6	73.8858	-189.313
		73.9358	150.34	73.9358	156.45	73.9358	-199.973
		73.9858	159.91	73.9858	156.3	73.9858	-190.253
		74.0358	164.68	74.0358	156.15	74.0358	-185.333
		74.0858	160.59	74.0858	156	74.0858	-189.273
		74.1358	155.73	74.1358	155.87	74.1358	-194.003
		74.1858	156.13	74.1858	155.73	74.1858	-193.463
		74.2358	154.25	74.2358	155.6	74.2358	-195.213
		74.2858	153.81	74.2858	155.47	74.2858	-195.523
		74.3358	156.07	74.3358	155.35	74.3358	-193.143
		74.3858	151.01	74.3858	155.23	74.3858	-198.083
		74.4358	156.14	74.4358	155.11	74.4358	-192.833
		74.4858	153.6	74.4858	155	74.4858	-195.263
		74.5358	153.51	74.5358	154.88	74.5358	-195.233
		74.5858	161.13	74.5858	154.77	74.5858	-187.503
		74.6358	158.49	74.6358	154.67	74.6358	-190.043
		74.6858	156.79	74.6858	154.56	74.6858	-191.633
		74.7358	164.21	74.7358	154.46	74.7358	-184.113
		74.7858	162.68	74.7858	154.36	74.7858	-185.543
		74.8358	159.64	74.8358	154.3	74.8358	-188.523
		74.8858	160.63	74.8858	154.2	74.8858	-187.433
		74.9358	157.59	74.9358	154.11	74.9358	-190.383
		74.9858	158.35	74.9858	154.02	74.9858	-189.533
		75.0358	163.87	75.0358	153.93	75.0358	-183.923
		75.0858	163.67	75.0858	153.84	75.0858	-184.033
		75.1358	158.25	75.1358	153.76	75.1358	-189.373
		75.1858	161.59	75.1858	153.78	75.1858	-186.053
		75.2358	160.36	75.2358	153.7	75.2358	-187.203
		75.2858	156.49	75.2858	153.62	75.2858	-190.993
		75.3358	152.2	75.3358	153.6	75.3358	-195.263
		75.3858	154.57	75.3858	153.53	75.3858	-192.823
		75.4358	152.27	75.4358	153.46	75.4358	-195.053
		75.4858	153.87	75.4858	153.39	75.4858	-193.383
		75.5358	160.31	75.5358	153.32	75.5358	-186.873
		75.5858	157.85	75.5858	153.26	75.5858	-189.273
		75.6358	157.27	75.6358	153.19	75.6358	-189.783
		75.6858	157.72	75.6858	153.13	75.6858	-189.273
		75.7358	156.93	75.7358	153.07	75.7358	-190.003
		75.7858	154.89	75.7858	153.01	75.7858	-191.983
		75.8358	157.7	75.8358	152.95	75.8358	-189.113
		75.8858	162.1	75.8858	152.9	75.8858	-184.663
		75.9358	164.49	75.9358	152.84	75.9358	-182.213
		75.9858	154.54	75.9858	152.79	75.9858	-192.113
		76.0358	151.71	76.0358	152.75	76.0358	-194.903
		76.0858	153.49	76.0858	152.74	76.0858	-193.113
		76.1358	156.05	76.1358	152.72	76.1358	-190.533
		76.1858	154.33	76.1858	152.71	76.1858	-192.243
		76.2358	157.97	76.2358	152.71	76.2358	-188.603
		76.2858	157.73	76.2858	152.7	76.2858	-188.833
		76.3358	156.39	76.3358	152.69	76.3358	-190.163
		76.3858	154.76	76.3858	152.69	76.3858	-191.793
		76.4358	152.44	76.4358	152.69	76.4358	-194.113
		76.4858	156.51	76.4858	152.69	76.4858	-190.043
		76.5358	155.96	76.5358	152.69	76.5358	-190.593
		76.5858	156.92	76.5858	152.7	76.5858	-189.643
		76.6358	155.22	76.6358	152.71	76.6358	-191.353
		76.6858	147.49	76.6858	152.72	76.6858	-199.093
		76.7358	150.76	76.7358	152.73	76.7358	-195.833
		76.7858	152.71	76.7858	152.75	76.7858	-193.903
		76.8358	158.78	76.8358	152.77	76.8358	-187.853
		76.8858	159.29	76.8858	152.79	76.8858	-187.363
		76.9358	155.2	76.9358	152.82	76.9358	-191.483
		76.9858	149.78	76.9858	152.85	76.9858	-196.933
		77.0358	153.59	77.0358	152.88	77.0358	-193.153
		77.0858	158.92	77.0858	152.92	77.0858	-187.863
		77.1358	152.84	77.1358	152.96	77.1358	-193.983
		77.1858	152.49	77.1858	153	77.1858	-194.373
		77.2358	150.54	77.2358	153.05	77.2358	-196.373
		77.2858	149.21	77.2858	153.11	77.2858	-197.763
		77.3358	151.57	77.3358	153.17	77.3358	-195.463
		77.3858	155.75	77.3858	153.23	77.3858	-191.343
		77.4358	155.39	77.4358	153.3	77.4358	-191.773
		77.4858	161.18	77.4858	153.38	77.4858	-186.063
		77.5358	160.37	77.5358	153.47	77.5358	-186.963
		77.5858	158.08	77.5858	153.56	77.5858	-189.343
		77.6358	154.96	77.6358	153.66	77.6358	-192.563
		77.6858	149.29	77.6858	153.77	77.6858	-198.343
		77.7358	153.02	77.7358	153.89	77.7358	-194.733
		77.7858	148.65	77.7858	154.02	77.7858	-199.233
		77.8358	147.47	77.8358	154.17	77.8358	-200.563
		77.8858	150.07	77.8858	154.32	77.8858	-198.113
		77.9358	149.85	77.9358	154.49	77.9358	-198.503
		77.9858	157.46	77.9858	154.68	77.9858	-191.083
		78.0358	155.48	78.0358	154.88	78.0358	-193.263
		78.0858	157.73	78.0858	155.1	78.0858	-191.233
		78.1358	160.79	78.1358	155.35	78.1358	-188.423
		78.1858	158.31	78.1858	155.61	78.1858	-191.163
		78.2358	157.72	78.2358	155.9	78.2358	-192.043
		78.2858	159.15	78.2858	156.22	78.2858	-190.933
		78.3358	160.12	78.3358	156.58	78.3358	-190.323
		78.3858	157.26	78.3858	156.97	78.3858	-193.573
		78.4358	158.9	78.4358	157.4	78.4358	-192.363
		78.4858	163.39	78.4858	157.89	78.4858	-188.363
		78.5358	165.8	78.5358	158.42	78.5358	-186.483
		78.5858	164.51	78.5858	158.4	78.5858	-187.753
		78.6358	164.71	78.6358	159.08	78.6358	-188.233
		78.6858	161.82	78.6858	159.85	78.6858	-191.893
		78.7358	162.53	78.7358	160.73	78.7358	-192.063
		78.7858	162.93	78.7858	161.72	78.7858	-192.653
		78.8358	166.01	78.8358	163.28	78.8358	-191.133
		78.8858	166.55	78.8858	164.82	78.8858	-192.133
		78.9358	160.73	78.9358	166.32	78.9358	-199.453
		78.9858	160.35	78.9858	168.05	78.9858	-201.563
		79.0358	163.72	79.0358	170.04	79.0358	-200.183
		79.0858	168.77	79.0858	172.33	79.0858	-197.423
		79.1358	167.02	79.1358	174.96	79.1358	-201.803
		79.1858	171.24	79.1858	177.99	79.1858	-200.613
		79.2358	183.1	79.2358	181.45	79.2358	-192.213
		79.2858	183.81	79.2858	185.47	79.2858	-195.523
		79.3358	184.24	79.3358	189.9	79.3358	-199.523
		79.3858	185.87	79.3858	194.82	79.3858	-202.813
		79.4358	193.16	79.4358	200.18	79.4358	-200.883
		79.4858	199.16	79.4858	206.72	79.4858	-201.423
		79.5358	204.38	79.5358	212.46	79.5358	-201.943
		79.5858	207.48	79.5858	217.92	79.5858	-204.303
		79.6358	217.15	79.6358	222.65	79.6358	-199.363
		79.6858	228.8	79.6858	226.17	79.6858	-191.233
		79.7358	236.38	79.7358	228.1	79.7358	-185.583
		79.7858	239.1	79.7858	228.26	79.7858	-183.023
		79.8358	234.73	79.8358	226.81	79.8358	-185.943
		79.8858	226.72	79.8858	224.14	79.8858	-191.283
		79.9358	223.35	79.9358	220.77	79.9358	-191.283
		79.9858	226.62	79.9858	217.27	79.9858	-184.513
		80.0358	224.65	80.0358	214.09	80.0358	-183.303
		80.0858	221.34	80.0858	211.6	80.0858	-184.123
		80.1358	212.88	80.1358	210.04	80.1358	-191.023
		80.1858	213.44	80.1858	209.52	80.1858	-189.943
		80.2358	213.21	80.2358	210.03	80.2358	-190.683
		80.2858	222.06	80.2858	211.43	80.2858	-183.233
		80.3358	222.06	80.3358	213.52	80.3358	-185.323
		80.3858	221.41	80.3858	216.13	80.3858	-188.583
		80.4358	223.45	80.4358	219.31	80.4358	-189.723
		80.4858	231.47	80.4858	223.23	80.4858	-185.623
		80.5358	233.76	80.5358	227.85	80.5358	-187.953
		80.5858	233.89	80.5858	232.68	80.5858	-192.653
		80.6358	240.58	80.6358	236.74	80.6358	-190.023
		80.6858	238.21	80.6858	238.87	80.6858	-194.523
		80.7358	233.59	80.7358	238.34	80.7358	-198.613
		80.7858	227.06	80.7858	235.06	80.7858	-201.863
		80.8358	225.86	80.8358	229.39	80.8358	-197.393
		80.8858	221.99	80.8858	221.94	80.8858	-193.813
		80.9358	211.25	80.9358	213.51	80.9358	-196.123
		80.9858	200.47	80.9858	204.99	80.9858	-198.383
		81.0358	197.92	81.0358	197.04	81.0358	-192.983
		81.0858	183.62	81.0858	190.05	81.0858	-200.293
		81.1358	179.55	81.1358	184.14	81.1358	-198.453
		81.1858	178.9	81.1858	179.26	81.1858	-194.223
		81.2358	177.56	81.2358	175.3	81.2358	-191.603
		81.2858	163.02	81.2858	172.11	81.2858	-202.953
		81.3358	159.8	81.3358	169.56	81.3358	-203.623
		81.3858	162.11	81.3858	167.51	81.3858	-199.263
		81.4358	158.97	81.4358	165.86	81.4358	-200.753
		81.4858	161.62	81.4858	164.52	81.4858	-196.763
		81.5358	162.8	81.5358	163.41	81.5358	-194.473
		81.5858	157.43	81.5858	162.5	81.5858	-198.933
		81.6358	155.67	81.6358	161.73	81.6358	-199.923
		81.6858	157.82	81.6858	161.08	81.6858	-197.123
		81.7358	160.49	81.7358	160.53	81.7358	-193.903
		81.7858	159.28	81.7858	160.06	81.7858	-194.643
		81.8358	156.37	81.8358	159.66	81.8358	-197.153
		81.8858	159.04	81.8858	159.33	81.8858	-194.153
		81.9358	159.51	81.9358	159.04	81.9358	-193.393
		81.9858	149.73	81.9858	158.8	81.9858	-202.933
		82.0358	147.19	82.0358	158.6	82.0358	-205.273
		82.0858	146	82.0858	158.44	82.0858	-206.303
		82.1358	151.01	82.1358	158.32	82.1358	-201.173
		82.1858	157.44	82.1858	158.22	82.1858	-194.643
		82.2358	160.29	82.2358	158.16	82.2358	-191.733
		82.2858	156.46	82.2858	158.13	82.2858	-195.533
		82.3358	152.24	82.3358	158.12	82.3358	-199.743
		82.3858	154.1	82.3858	158.14	82.3858	-197.903
		82.4358	159.91	82.4358	158.18	82.4358	-192.133
		82.4858	159.07	82.4858	158.25	82.4858	-193.043
		82.5358	157.54	82.5358	158.35	82.5358	-194.673
		82.5858	155.21	82.5858	158.47	82.5858	-197.123
		82.6358	156.85	82.6358	158.61	82.6358	-195.623
		82.6858	147.86	82.6858	158.79	82.6858	-204.793
		82.7358	143.84	82.7358	158.99	82.7358	-209.013
		82.7858	155.21	82.7858	159.22	82.7858	-197.873
		82.8358	155.25	82.8358	159.47	82.8358	-198.083
		82.8858	150.1	82.8858	159.77	82.8858	-203.533
		82.9358	154.09	82.9358	160.09	82.9358	-199.863
		82.9858	160.17	82.9858	160.46	82.9858	-194.153
		83.0358	152.77	83.0358	160.86	83.0358	-201.953
		83.0858	153.56	83.0858	161.31	83.0858	-201.613
		83.1358	159.6	83.1358	161.8	83.1358	-196.063
		83.1858	158.48	83.1858	162.35	83.1858	-197.733
		83.2358	150.38	83.2358	162.96	83.2358	-206.443
		83.2858	157.93	83.2858	163.63	83.2858	-199.563
		83.3358	154.99	83.3358	164.37	83.3358	-203.243
		83.3858	151.46	83.3858	165.19	83.3858	-207.593
		83.4358	156.61	83.4358	166.11	83.4358	-203.363
		83.4858	161.73	83.4858	167.14	83.4858	-199.273
		83.5358	161.58	83.5358	168.28	83.5358	-200.563
		83.5858	165.67	83.5858	169.57	83.5858	-197.763
		83.6358	162.05	83.6358	171.02	83.6358	-202.833
		83.6858	163.44	83.6858	172.67	83.6858	-203.093
		83.7358	165.14	83.7358	174.56	83.7358	-203.283
		83.7858	166.96	83.7858	176.74	83.7858	-203.643
		83.8358	170.93	83.8358	179.29	83.8358	-202.223
		83.8858	172.61	83.8858	182.29	83.8858	-203.543
		83.9358	173.87	83.9358	185.86	83.9358	-205.853
		83.9858	187.07	83.9858	190.16	83.9858	-196.953
		84.0358	189.14	84.0358	195.38	84.0358	-200.103
		84.0858	198.74	84.0858	201.74	84.0858	-196.863
		84.1358	205.58	84.1358	209.49	84.1358	-197.773
		84.1858	213.18	84.1858	218.88	84.1858	-199.563
		84.2358	223.6	84.2358	230.17	84.2358	-200.433
		84.2858	245.8	84.2858	243.51	84.2858	-191.573
		84.3358	257.71	84.3358	258.89	84.3358	-195.043
		84.3858	271.48	84.3858	275.92	84.3858	-198.303
		84.4358	280.57	84.4358	293.57	84.4358	-206.863
		84.4858	294.58	84.4858	310.07	84.4858	-209.353
		84.5358	302.43	84.5358	323.31	84.5358	-214.743
		84.5858	314.65	84.5858	332	84.5858	-211.213
		84.6358	319.98	84.6358	336.8	84.6358	-210.683
		84.6858	322.06	84.6858	340.19	84.6858	-211.993
		84.7358	336.95	84.7358	345.32	84.7358	-202.233
		84.7858	352.43	84.7858	354.86	84.7858	-196.293
		84.8358	365.82	84.8358	370.69	84.8358	-198.733
		84.8858	403.96	84.8858	393.87	84.8858	-183.773
		84.9358	440.73	84.9358	424.68	84.9358	-177.813
		84.9858	474.12	84.9858	462.26	84.9858	-182.003
		85.0358	526.74	85.0358	504.01	85.0358	-171.133
		85.0858	572.02	85.0858	544.58	85.0858	-166.423
		85.1358	602.7	85.1358	575.86	85.1358	-167.023
		85.1858	609.53	85.1858	589.13	85.1858	-173.463
		85.2358	597.79	85.2358	579.5	85.2358	-175.573
		85.2858	558.02	85.2858	549.14	85.2858	-184.983
		85.3358	526.14	85.3358	505.64	85.3358	-173.363
		85.3858	475.43	85.3858	457.48	85.3858	-175.913
		85.4358	430.15	85.4358	410.8	85.4358	-174.513
		85.4858	378.5	85.4858	368.9	85.4858	-184.263
		85.5358	326.69	85.5358	332.98	85.5358	-200.153
		85.5858	288.08	85.5858	303.09	85.5858	-208.873
		85.6358	262.66	85.6358	278.72	85.6358	-209.923
		85.6858	244.6	85.6858	259.12	85.6858	-208.383
		85.7358	226.14	85.7358	243.49	85.7358	-211.213
		85.7858	215.76	85.7858	231.07	85.7858	-209.173
		85.8358	213.66	85.8358	221.2	85.8358	-201.403
		85.8858	198.27	85.8858	213.29	85.8858	-208.883
		85.9358	195.08	85.9358	206.96	85.9358	-205.743
		85.9858	189.44	85.9858	201.82	85.9858	-206.243
		86.0358	188.86	86.0358	197.62	86.0358	-202.623
		86.0858	186.14	86.0858	194.16	86.0858	-201.883
		86.1358	188.45	86.1358	191.31	86.1358	-196.723
		86.1858	181.02	86.1858	188.94	86.1858	-201.783
		86.2358	176.36	86.2358	186.91	86.2358	-204.413
		86.2858	170.89	86.2858	185.33	86.2858	-208.303
		86.3358	172.61	86.3358	184.07	86.3358	-205.323
		86.3858	170.71	86.3858	183.09	86.3858	-206.243
		86.4358	171.72	86.4358	182.32	86.4358	-204.463
		86.4858	171.57	86.4858	181.85	86.4858	-204.143
		86.5358	170.6	86.5358	181.61	86.5358	-204.873
		86.5858	175.05	86.5858	181.6	86.5858	-200.413
		86.6358	170.21	86.6358	181.81	86.6358	-205.463
		86.6858	174.03	86.6858	182.25	86.6858	-202.083
		86.7358	174.69	86.7358	182.92	86.7358	-202.093
		86.7858	171.33	86.7858	183.84	86.7858	-206.373
		86.8358	169.02	86.8358	185.02	86.8358	-209.863
		86.8858	175.26	86.8858	186.48	86.8858	-205.083
		86.9358	179.66	86.9358	188.33	86.9358	-202.533
		86.9858	180.86	86.9858	190.48	86.9858	-203.483
		87.0358	189.05	87.0358	193.02	87.0358	-197.833
		87.0858	182.41	87.0858	196.28	87.0858	-207.733
		87.1358	184.02	87.1358	199.79	87.1358	-209.633
		87.1858	197.94	87.1858	203.88	87.1858	-199.803
		87.2358	216.49	87.2358	208.63	87.2358	-186.003
		87.2858	217.4	87.2858	214.13	87.2858	-190.593
		87.3358	217.05	87.3358	220.47	87.3358	-197.283
		87.3858	227.06	87.3858	227.74	87.3858	-194.543
		87.4358	239.6	87.4358	236.04	87.4358	-190.303
		87.4858	248.64	87.4858	245.44	87.4858	-190.663
		87.5358	268.17	87.5358	255.98	87.5358	-181.673
		87.5858	277.73	87.5858	267.64	87.5858	-183.773
		87.6358	297.47	87.6358	280.29	87.6358	-176.683
		87.6858	314.07	87.6858	293.66	87.6858	-173.453
		87.7358	336.7	87.7358	307.27	87.7358	-164.433
		87.7858	345.73	87.7858	320.39	87.7858	-168.523
		87.8358	357.92	87.8358	332.1	87.8358	-168.043
		87.8858	364.71	87.8858	341.36	87.8858	-170.513
		87.9358	366.48	87.9358	347.26	87.9358	-174.643
		87.9858	354.48	87.9858	349.22	87.9858	-188.603
		88.0358	347.54	88.0358	347.18	88.0358	-193.503
		88.0858	332.96	88.0858	341.63	88.0858	-202.533
		88.1358	320.83	88.1358	333.44	88.1358	-206.473
		88.1858	309.73	88.1858	323.55	88.1858	-207.683
		88.2358	298.95	88.2358	312.7	88.2358	-207.613
		88.2858	291.83	88.2858	301.81	88.2858	-203.843
		88.3358	269.7	88.3358	291.09	88.3358	-215.253
		88.3858	264.6	88.3858	280.67	88.3858	-209.933
		88.4358	256.22	88.4358	270.58	88.4358	-208.223
		88.4858	242.68	88.4858	260.79	88.4858	-211.973
		88.5358	232.68	88.5358	251.33	88.5358	-212.513
		88.5858	228.7	88.5858	242.25	88.5858	-207.413
		88.6358	226.63	88.6358	233.65	88.6358	-200.883
		88.6858	224.13	88.6858	225.61	88.6858	-195.343
		88.7358	212.11	88.7358	218.22	88.7358	-199.973
		88.7858	203.65	88.7858	211.49	88.7858	-201.703
		88.8358	202.96	88.8358	205.43	88.8358	-196.333
		88.8858	189.11	88.8858	200.01	88.8858	-204.763
		88.9358	193.66	88.9358	195.18	88.9358	-195.383
		88.9858	194.97	88.9858	190.9	88.9858	-189.793
		89.0358	177.4	89.0358	187.1	89.0358	-203.563
		89.0858	173.64	89.0858	183.73	89.0858	-203.953
		89.1358	181.61	89.1358	180.74	89.1358	-192.993
		89.1858	170.52	89.1858	178.07	89.1858	-201.413
		89.2358	170.07	89.2358	175.7	89.2358	-199.493
		89.2858	169.84	89.2858	173.58	89.2858	-197.603
		89.3358	178.16	89.3358	171.67	89.3358	-187.373
		89.3858	172.54	89.3858	169.96	89.3858	-191.283
		89.4358	166.08	89.4358	168.42	89.4358	-196.203
		89.4858	157.82	89.4858	167.02	89.4858	-203.063
		89.5358	158.22	89.5358	165.75	89.5358	-201.393
		89.5858	165.65	89.5858	164.6	89.5858	-192.813
		89.6358	165.27	89.6358	163.54	89.6358	-192.133
		89.6858	166.96	89.6858	162.58	89.6858	-189.483
		89.7358	148.86	89.7358	161.69	89.7358	-206.693
		89.7858	153.05	89.7858	160.87	89.7858	-201.683
		89.8358	154.48	89.8358	160.12	89.8358	-199.503
		89.8858	157.11	89.8858	159.42	89.8858	-196.173
		89.9358	151.69	89.9358	158.77	89.9358	-200.943
		89.9858	156.44	89.9858	158.17	89.9858	-195.593
		90.0358	157.29	90.0358	157.61	90.0358	-194.183
		90.0858	161.6	90.0858	157.08	90.0858	-189.343
		90.1358	151.42	90.1358	156.6	90.1358	-199.043
		90.1858	147.84	90.1858	156.14	90.1858	-202.163
		90.2358	150.72	90.2358	155.71	90.2358	-198.853
		90.2858	159.47	90.2858	155.07	90.2858	-189.463
		90.3358	156.35	90.3358	154.69	90.3358	-192.203
		90.3858	151.01	90.3858	154.34	90.3858	-197.193
		90.4358	146.56	90.4358	154.01	90.4358	-201.313
		90.4858	151.29	90.4858	153.7	90.4858	-196.273
		90.5358	151.68	90.5358	153.4	90.5358	-195.583
		90.5858	155.52	90.5858	153.12	90.5858	-191.463
		90.6358	154.07	90.6358	152.86	90.6358	-192.653
		90.6858	154.57	90.6858	152.61	90.6858	-191.903
		90.7358	153.99	90.7358	152.37	90.7358	-192.243
		90.7858	152.1	90.7858	152.15	90.7858	-193.913
		90.8358	153.57	90.8358	151.93	90.8358	-192.223
		90.8858	157.97	90.8858	151.73	90.8858	-187.623
		90.9358	153.16	90.9358	150.66	90.9358	-191.363
		90.9858	151.06	90.9858	150.49	90.9858	-193.293
		91.0358	159.05	91.0358	150.33	91.0358	-185.143
		91.0858	157.86	91.0858	150.18	91.0858	-186.183
		91.1358	148.24	91.1358	150.03	91.1358	-195.653
		91.1858	146.83	91.1858	149.89	91.1858	-196.923
		91.2358	160.07	91.2358	149.76	91.2358	-183.553
		91.2858	155.3	91.2858	149.64	91.2858	-188.203
		91.3358	142.35	91.3358	149.52	91.3358	-201.033
		91.3858	143.8	91.3858	149.41	91.3858	-199.473
		91.4358	158.07	91.4358	149.3	91.4358	-185.093
		91.4858	154.4	91.4858	149.2	91.4858	-188.663
		91.5358	154.41	91.5358	149.1	91.5358	-188.553
		91.5858	151.94	91.5858	149	91.5858	-190.923
		91.6358	151.37	91.6358	148.92	91.6358	-191.413
		91.6858	153.78	91.6858	148.83	91.6858	-188.913
		91.7358	154.1	91.7358	148.75	91.7358	-188.513
		91.7858	157.02	91.7858	148.67	91.7858	-185.513
		91.8358	155.6	91.8358	148.6	91.8358	-186.863
		91.8858	151.05	91.8858	148.53	91.8858	-191.343
		91.9358	159.33	91.9358	148.47	91.9358	-183.003
		91.9858	159.66	91.9858	148.4	91.9858	-182.603
		92.0358	153.97	92.0358	148.35	92.0358	-188.243
		92.0858	152.05	92.0858	148.29	92.0858	-190.103
		92.1358	150.28	92.1358	148.24	92.1358	-191.823
		92.1858	158.06	92.1858	148.19	92.1858	-183.993
		92.2358	162.76	92.2358	148.14	92.2358	-179.243
		92.2858	151.9	92.2858	148.1	92.2858	-190.063
		92.3358	150.39	92.3358	148.06	92.3358	-191.533
		92.3858	153.52	92.3858	148.02	92.3858	-188.363
		92.4358	151.59	92.4358	147.99	92.4358	-190.263
		92.4858	158	92.4858	148	92.4858	-183.863
		92.5358	155.57	92.5358	148.01	92.5358	-186.303
		92.5858	159.84	92.5858	148.02	92.5858	-182.043
		92.6358	153.8	92.6358	148.04	92.6358	-188.103
		92.6858	153.21	92.6858	148.06	92.6858	-188.713
		92.7358	153.41	92.7358	148.08	92.7358	-188.533
		92.7858	154.81	92.7858	148.1	92.7858	-187.153
		92.8358	144.66	92.8358	148.13	92.8358	-197.333
		92.8858	147.22	92.8858	148.15	92.8858	-194.793
		92.9358	156.83	92.9358	148.19	92.9358	-185.223
		92.9858	158.01	92.9858	148.22	92.9858	-184.073
		93.0358	153.87	93.0358	148.26	93.0358	-188.253
		93.0858	149.24	93.0858	148.3	93.0858	-192.923
		93.1358	149.2	93.1358	148.34	93.1358	-193.003
		93.1858	155.83	93.1858	148.39	93.1858	-186.423
		93.2358	157.85	93.2358	148.44	93.2358	-184.453
		93.2858	155.23	93.2858	148.49	93.2858	-187.123
		93.3358	161.36	93.3358	148.54	93.3358	-181.043
		93.3858	158.28	93.3858	148.6	93.3858	-184.183
		93.4358	153.19	93.4358	148.66	93.4358	-189.333
		93.4858	157.62	93.4858	148.73	93.4858	-184.973
		93.5358	157.09	93.5358	148.8	93.5358	-185.573
		93.5858	157.5	93.5858	148.87	93.5858	-185.233
		93.6358	154.55	93.6358	148.95	93.6358	-188.263
		93.6858	151.76	93.6858	149.03	93.6858	-191.133
		93.7358	155.54	93.7358	149.11	93.7358	-187.433
		93.7858	151.39	93.7858	149.2	93.7858	-191.673
		93.8358	154.62	93.8358	149.29	93.8358	-188.533
		93.8858	153.79	93.8858	149.39	93.8858	-189.463
		93.9358	160.09	93.9358	149.5	93.9358	-183.273
		93.9858	154.57	93.9858	149.6	93.9858	-188.893
		94.0358	153.02	94.0358	149.72	94.0358	-190.563
		94.0858	159.13	94.0858	149.84	94.0858	-184.573
		94.1358	156.15	94.1358	149.97	94.1358	-187.683
		94.1858	150.67	94.1858	150.1	94.1858	-193.293
		94.2358	155.12	94.2358	150.24	94.2358	-188.983
		94.2858	154.02	94.2858	150.39	94.2858	-190.233
		94.3358	157.79	94.3358	150.56	94.3358	-186.633
		94.3858	159.61	94.3858	150.72	94.3858	-184.973
		94.4358	155.1	94.4358	150.9	94.4358	-189.663
		94.4858	153.52	94.4858	151.08	94.4858	-191.423
		94.5358	159.79	94.5358	151.28	94.5358	-185.353
		94.5858	154.58	94.5858	151.48	94.5858	-190.763
		94.6358	153.93	94.6358	151.7	94.6358	-191.633
		94.6858	152.6	94.6858	151.93	94.6858	-193.193
		94.7358	158.68	94.7358	152.18	94.7358	-187.363
		94.7858	155.7	94.7858	152.44	94.7858	-190.603
		94.8358	154.46	94.8358	152.71	94.8358	-192.113
		94.8858	154.43	94.8858	153.01	94.8858	-192.443
		94.9358	157.66	94.9358	153.32	94.9358	-189.523
		94.9858	156.29	94.9858	153.66	94.9858	-191.233
		95.0358	158.31	95.0358	154.01	95.0358	-189.563
		95.0858	155.77	95.0858	154.39	95.0858	-192.483
		95.1358	157.67	95.1358	154.8	95.1358	-190.993
		95.1858	151.15	95.1858	155.24	95.1858	-197.953
		95.2358	154.73	95.2358	155.71	95.2358	-194.843
		95.2858	160.03	95.2858	156.22	95.2858	-190.053
		95.3358	159.31	95.3358	156.77	95.3358	-191.323
		95.3858	158.4	95.3858	157.36	95.3858	-192.823
		95.4358	154.19	95.4358	158	95.4358	-197.673
		95.4858	161.76	95.4858	158.69	95.4858	-190.793
		95.5358	163.01	95.5358	159.45	95.5358	-190.303
		95.5858	160.06	95.5858	160.27	95.5858	-194.073
		95.6358	159.04	95.6358	161.17	95.6358	-195.993
		95.6858	163.43	95.6858	162.15	95.6858	-192.583
		95.7358	164.27	95.7358	163.24	95.7358	-192.833
		95.7858	165.92	95.7858	165.04	95.7858	-192.983
		95.8358	166.74	95.8358	166.37	95.8358	-193.493
		95.8858	171.19	95.8858	167.84	95.8858	-190.513
		95.9358	176.3	95.9358	169.47	95.9358	-187.033
		95.9858	174.17	95.9858	171.29	95.9858	-190.983
		96.0358	170.99	96.0358	173.32	96.0358	-196.193
		96.0858	178.58	96.0858	175.59	96.0858	-190.873
		96.1358	181.05	96.1358	178.14	96.1358	-190.953
		96.1858	190.37	96.1858	181	96.1858	-184.493
		96.2358	186.86	96.2358	184.22	96.2358	-191.223
		96.2858	180.44	96.2858	187.84	96.2858	-201.263
		96.3358	190.56	96.3358	191.92	96.3358	-195.223
		96.3858	198.95	96.3858	196.5	96.3858	-191.413
		96.4358	194.59	96.4358	201.63	96.4358	-200.903
		96.4858	201.8	96.4858	207.37	96.4858	-199.433
		96.5358	206.63	96.5358	213.74	96.5358	-200.973
		96.5858	217.6	96.5858	220.75	96.5858	-197.013
		96.6358	223	96.6358	228.4	96.6358	-199.263
		96.6858	233.05	96.6858	236.59	96.6858	-197.403
		96.7358	247.49	96.7358	245.2	96.7358	-191.573
		96.7858	259.37	96.7858	253.99	96.7858	-188.483
		96.8358	265.22	96.8358	262.61	96.8358	-191.253
		96.8858	267.82	96.8858	270.65	96.8858	-196.693
		96.9358	280.26	96.9358	277.59	96.9358	-191.193
		96.9858	285.07	96.9858	282.9	96.9858	-191.693
		97.0358	292.76	97.0358	286.12	97.0358	-187.223
		97.0858	291.05	97.0858	286.92	97.0858	-189.733
		97.1358	287.91	97.1358	284.78	97.1358	-190.733
		97.1858	278.95	97.1858	280.71	97.1858	-195.623
		97.2358	265.53	97.2358	274.65	97.2358	-202.983
		97.2858	265.67	97.2858	267.13	97.2858	-195.323
		97.3358	256.8	97.3358	258.71	97.3358	-195.773
		97.3858	243.04	97.3858	249.9	97.3858	-200.723
		97.4358	229.2	97.4358	241.12	97.4358	-205.783
		97.4858	221.4	97.4858	232.67	97.4858	-205.133
		97.5358	222.33	97.5358	224.74	97.5358	-196.273
		97.5858	210.12	97.5858	217.43	97.5858	-201.173
		97.6358	200.54	97.6358	210.71	97.6358	-204.033
		97.6858	197.14	97.6858	204.72	97.6858	-201.443
		97.7358	195.75	97.7358	199.36	97.7358	-197.473
		97.7858	193.55	97.7858	194.58	97.7858	-194.893
		97.8358	190.58	97.8358	190.34	97.8358	-193.623
		97.8858	183.28	97.8858	186.58	97.8858	-197.163
		97.9358	182.83	97.9358	183.24	97.9358	-194.273
		97.9858	181.48	97.9858	180.29	97.9858	-192.673
		98.0358	173.67	98.0358	177.67	98.0358	-197.863
		98.0858	175.67	98.0858	175.34	98.0858	-193.533
		98.1358	174.64	98.1358	173.28	98.1358	-192.503
		98.1858	169.79	98.1858	171.44	98.1858	-195.513
		98.2358	165.91	98.2358	169.8	98.2358	-197.753
		98.2858	169.95	98.2858	168.34	98.2858	-192.253
		98.3358	164.78	98.3358	167.03	98.3358	-196.113
		98.3858	164.27	98.3858	165.85	98.3858	-195.443
		98.4358	161.64	98.4358	164.79	98.4358	-197.013
		98.4858	169.11	98.4858	163.84	98.4858	-188.593
		98.5358	166.18	98.5358	162.97	98.5358	-190.653
		98.5858	163.87	98.5858	162.19	98.5858	-192.183
		98.6358	163.34	98.6358	161.48	98.6358	-192.003
		98.6858	164.76	98.6858	160.84	98.6858	-189.943
		98.7358	162.98	98.7358	160.26	98.7358	-191.143
		98.7858	167.34	98.7858	159.73	98.7858	-186.253
		98.8358	160.99	98.8358	159.25	98.8358	-192.123
		98.8858	155.93	98.8858	158.81	98.8858	-196.743
		98.9358	163.22	98.9358	158.41	98.9358	-189.053
		98.9858	162.35	98.9858	158.04	98.9858	-189.553
		99.0358	162.51	99.0358	157.72	99.0358	-189.073
		99.0858	159.8	99.0858	157.42	99.0858	-191.483
		99.1358	157.69	99.1358	157.15	99.1358	-193.323
		99.1858	160.7	99.1858	156.9	99.1858	-190.063
		99.2358	156.91	99.2358	156.68	99.2358	-193.633
		99.2858	156.8	99.2858	156.48	99.2858	-193.543
		99.3358	157.74	99.3358	156.31	99.3358	-192.433
		99.3858	152.29	99.3858	156.16	99.3858	-197.733
		99.4358	151.1	99.4358	156.02	99.4358	-198.783
		99.4858	154.37	99.4858	155.9	99.4858	-195.393
		99.5358	150.99	99.5358	155.8	99.5358	-198.673
		99.5858	153.04	99.5858	155.72	99.5858	-196.543
		99.6358	151.75	99.6358	155.65	99.6358	-197.763
		99.6858	158.58	99.6858	155.6	99.6858	-190.883
		99.7358	161.52	99.7358	155.57	99.7358	-187.913
		99.7858	155.77	99.7858	155.55	99.7858	-193.643
		99.8358	162.16	99.8358	155.55	99.8358	-187.253
		99.8858	159.78	99.8858	155.56	99.8858	-189.643
		99.9358	159.16	99.9358	155.58	99.9358	-190.283
		99.9858	154.56	99.9858	155.62	99.9858	-194.923
		100.036	156.71	100.036	155.68	100.036	-192.833
		100.086	148.11	100.086	155.75	100.086	-201.503
		100.136	153.82	100.136	155.84	100.136	-195.883
		100.186	153.98	100.186	155.94	100.186	-195.823
		100.236	163.25	100.236	156.06	100.236	-186.673
		100.286	159.75	100.286	156.2	100.286	-190.313
		100.336	158.62	100.336	156.36	100.336	-191.603
		100.386	164.02	100.386	156.53	100.386	-186.373
		100.436	153.33	100.436	156.73	100.436	-197.263
		100.486	155.18	100.486	156.95	100.486	-195.633
		100.536	157.57	100.536	157.19	100.536	-193.483
		100.586	160	100.586	157.46	100.586	-191.323
		100.636	161.95	100.636	157.76	100.636	-189.673
		100.686	154.49	100.686	158.08	100.686	-197.453
		100.736	154.66	100.736	158.44	100.736	-197.643
		100.786	154.84	100.786	158.83	100.786	-197.853
		100.836	159.24	100.836	159.26	100.836	-193.883
		100.886	154.59	100.886	159.73	100.886	-199.003
		100.936	148.06	100.936	160.25	100.936	-206.053
		100.986	152.21	100.986	160.83	100.986	-202.483
		101.036	160.04	101.036	161.46	101.036	-195.283
		101.086	161.29	101.086	162.15	101.086	-194.723
		101.136	154.97	101.136	162.92	101.136	-201.813
		101.186	162.61	101.186	163.77	101.186	-195.023
		101.236	165.72	101.236	164.71	101.236	-192.853
		101.286	163.57	101.286	165.75	101.286	-196.043
		101.336	162.08	101.336	166.92	101.336	-198.703
		101.386	164.17	101.386	168.23	101.386	-197.923
		101.436	172.61	101.436	169.7	101.436	-190.953
		101.486	169.78	101.486	171.35	101.486	-195.433
		101.536	172.04	101.536	173.23	101.536	-195.053
		101.586	169.25	101.586	175.37	101.586	-199.983
		101.636	174.31	101.636	177.82	101.636	-197.373
		101.686	181.82	101.686	180.65	101.686	-192.693
		101.736	186.18	101.736	183.94	101.736	-191.623
		101.786	190.2	101.786	187.8	101.786	-191.463
		101.836	194.63	101.836	192.35	101.836	-191.583
		101.886	195.57	101.886	197.87	101.886	-196.163
		101.936	202.28	101.936	204.31	101.936	-195.893
		101.986	210.01	101.986	212.01	101.986	-195.863
		102.036	226.28	102.036	221.25	102.036	-188.833
		102.086	240.57	102.086	232.3	102.086	-185.593
		102.136	247	102.136	245.46	102.136	-192.323
		102.186	260.62	102.186	261.05	102.186	-194.293
		102.236	281.86	102.236	279.28	102.236	-191.283
		102.286	300.45	102.286	300.23	102.286	-193.643
		102.336	321.79	102.336	323.64	102.336	-195.713
		102.386	343.61	102.386	348.64	102.386	-198.893
		102.436	348.57	102.436	373.49	102.436	-218.783
		102.486	366.97	102.486	395.41	102.486	-222.303
		102.536	378.07	102.536	410.96	102.536	-226.753
		102.586	379.27	102.586	417.03	102.586	-231.623
		102.636	377.27	102.636	412.25	102.636	-228.843
		102.686	374.13	102.686	397.72	102.686	-217.453
		102.736	365.92	102.736	376.38	102.736	-204.323
		102.786	341.99	102.786	351.73	102.786	-203.603
		102.836	326	102.836	326.84	102.836	-194.703
		102.886	297.36	102.886	303.21	102.886	-199.713
		102.936	281.68	102.936	281.96	102.936	-194.143
		102.986	268.38	102.986	263.42	102.986	-188.903
		103.036	254.47	103.036	247.55	103.036	-186.943
		103.086	240.46	103.086	234.12	103.086	-187.523
		103.136	225.5	103.136	222.85	103.136	-191.213
		103.186	220.02	103.186	213.44	103.186	-187.283
		103.236	216.37	103.236	205.58	103.236	-183.073
		103.286	200.82	103.286	199.02	103.286	-192.063
		103.336	188.26	103.336	193.52	103.336	-199.123
		103.386	188.23	103.386	188.9	103.386	-194.533
		103.436	190.08	103.436	184.98	103.436	-188.763
		103.486	183.94	103.486	181.64	103.486	-191.563
		103.536	182.8	103.536	178.78	103.536	-189.843
		103.586	182.27	103.586	176.31	103.586	-187.903
		103.636	174.92	103.636	174.15	103.636	-193.093
		103.686	176.04	103.686	172.27	103.686	-190.093
		103.736	173.91	103.736	170.61	103.736	-190.563
		103.786	172.51	103.786	169.14	103.786	-190.493
		103.836	169.71	103.836	167.83	103.836	-191.983
		103.886	164.55	103.886	166.67	103.886	-195.983
		103.936	166.72	103.936	165.63	103.936	-192.773
		103.986	167.72	103.986	164.71	103.986	-190.853
		104.036	167.42	104.036	163.87	104.036	-190.313
		104.086	167.58	104.086	163.13	104.086	-189.413
		104.136	171.55	104.136	162.45	104.136	-184.763
		104.186	171.04	104.186	161.85	104.186	-184.673
		104.236	160.26	104.236	161.31	104.236	-194.913
		104.286	163.04	104.286	160.82	104.286	-191.643
		104.336	163.07	104.336	160.38	104.336	-191.173
		104.386	168.28	104.386	160	104.386	-185.583
		104.436	158.46	104.436	159.65	104.436	-195.053
		104.486	152.45	104.486	159.35	104.486	-200.763
		104.536	161.59	104.536	159.09	104.536	-191.363
		104.586	160.77	104.586	158.87	104.586	-191.963
		104.636	164.14	104.636	158.68	104.636	-188.403
		104.686	163.84	104.686	158.53	104.686	-188.553
		104.736	161.02	104.736	158.41	104.736	-191.253
		104.786	158.01	104.786	158.33	104.786	-194.183
		104.836	157.05	104.836	158.28	104.836	-195.093
		104.886	154.53	104.886	158.27	104.886	-197.603
		104.936	162.26	104.936	158.29	104.936	-189.893
		104.986	160.84	104.986	158.34	104.986	-191.363
		105.036	156.5	105.036	158.42	105.036	-195.783
		105.086	161.35	105.086	158.52	105.086	-191.033
		105.136	161.47	105.136	158.63	105.136	-191.023
		105.186	159.94	105.186	158.75	105.186	-192.673
		105.236	159.77	105.236	158.86	105.236	-192.953
		105.286	159.43	105.286	158.95	105.286	-193.383
		105.336	155.02	105.336	159.01	105.336	-197.853
		105.386	153.03	105.386	159.01	105.386	-199.843
		105.436	157.6	105.436	158.95	105.436	-195.213
		105.486	156.47	105.486	158.82	105.486	-196.213
		105.536	158.76	105.536	158.63	105.536	-193.733
		105.586	161.26	105.586	158.38	105.586	-190.983
		105.636	159.36	105.636	158.1	105.636	-192.603
		105.686	161.83	105.686	157.78	105.686	-189.813
		105.736	157.97	105.736	157.45	105.736	-193.343
		105.786	157.04	105.786	157.12	105.786	-193.943
		105.836	160.03	105.836	156.8	105.836	-190.633
		105.886	157.09	105.886	156.49	105.886	-193.263
		105.936	154.95	105.936	156.2	105.936	-195.113
		105.986	158.85	105.986	155.94	105.986	-190.953
		106.036	165.95	106.036	155.69	106.036	-183.603
		106.086	163.98	106.086	155.46	106.086	-185.343
		106.136	162.44	106.136	155.25	106.136	-186.673
		106.186	162.81	106.186	155.07	106.186	-186.123
		106.236	162.88	106.236	154.9	106.236	-185.883
		106.286	156.25	106.286	154.74	106.286	-192.353
		106.336	159.74	106.336	154.6	106.336	-188.723
		106.386	158.21	106.386	154.48	106.386	-190.133
		106.436	156.7	106.436	154.37	106.436	-191.533
		106.486	159.91	106.486	154.26	106.486	-188.213
		106.536	156.71	106.536	154.17	106.536	-191.323
		106.586	151.9	106.586	154.09	106.586	-196.053
		106.636	156.8	106.636	154.01	106.636	-191.073
		106.686	158.9	106.686	153.94	106.686	-188.903
		106.736	157.61	106.736	153.88	106.736	-190.133
		106.786	146.09	106.786	153.83	106.786	-201.603
		106.836	155.48	106.836	153.78	106.836	-192.163
		106.886	162.53	106.886	153.73	106.886	-185.063
		106.936	155.31	106.936	153.69	106.936	-192.243
		106.986	157.24	106.986	153.59	106.986	-190.213
		107.036	153.84	107.036	153.56	107.036	-193.583
		107.086	154.64	107.086	153.53	107.086	-192.753
		107.136	153.49	107.136	153.5	107.136	-193.873
		107.186	157.12	107.186	153.21	107.186	-189.953
		107.236	150.73	107.236	153.19	107.236	-196.323
		107.286	153.6	107.286	153.18	107.286	-193.443
		107.336	158.36	107.336	153.17	107.336	-188.673
		107.386	159.24	107.386	153.16	107.386	-187.783
		107.436	157.87	107.436	153.15	107.436	-189.143
		107.486	155.61	107.486	153.14	107.486	-191.393
		107.536	158.08	107.536	153.14	107.536	-188.923
		107.586	154.77	107.586	153.14	107.586	-192.233
		107.636	150.85	107.636	153.14	107.636	-196.153
		107.686	155.65	107.686	153.14	107.686	-191.353
		107.736	153.48	107.736	153.14	107.736	-193.523
		107.786	151.31	107.786	153.14	107.786	-195.693
		107.836	155.87	107.836	153.15	107.836	-191.143
		107.886	159.95	107.886	153.16	107.886	-187.073
		107.936	156.39	107.936	153.16	107.936	-190.633
		107.986	156.17	107.986	153.17	107.986	-190.863
		108.036	159.66	108.036	153.19	108.036	-187.393
		108.086	159.27	108.086	153.2	108.086	-187.793
		108.136	158.48	108.136	153.22	108.136	-188.603
		108.186	159.01	108.186	153.23	108.186	-188.083
		108.236	157.33	108.236	153.24	108.236	-189.773
		108.286	158.53	108.286	153.26	108.286	-188.593
		108.336	164.85	108.336	153.28	108.336	-182.293
		108.386	159.2	108.386	153.3	108.386	-187.963
		108.436	160.41	108.436	153.31	108.436	-186.763
		108.486	153.66	108.486	153.33	108.486	-193.533
		108.536	158.38	108.536	153.4	108.536	-188.883
		108.586	156.9	108.586	153.42	108.586	-190.383
		108.636	161.27	108.636	153.44	108.636	-186.033
		108.686	157.81	108.686	153.47	108.686	-189.523
		108.736	156.36	108.736	153.49	108.736	-190.993
		108.786	156.91	108.786	153.52	108.786	-190.473
		108.836	158.49	108.836	153.54	108.836	-188.913
		108.886	151	108.886	153.57	108.886	-196.433
		108.936	160.08	108.936	153.6	108.936	-187.383
		108.986	157.07	108.986	153.63	108.986	-190.423
		109.036	153.52	109.036	153.66	109.036	-194.003
		109.086	152.53	109.086	153.69	109.086	-195.023
		109.136	152.64	109.136	153.72	109.136	-194.943
[truncated: 1,017 more rows]

## Sheet: Fig1e
2 Theta	standard	2 Theta	calculated	2 Theta	measured	2 Theta	measured versus calculated
[truncated: 4,620 more rows]

[truncated: 1 more sheets: Fig1f]
