# Supplementary material for: Tuning Li occupancy and local structures for advanced Co-free Ni-rich positive electrodes
Source: Nat Commun. 2025 Mar 5;16:2203. doi: 10.1038/s41467-025-57063-7 (PMC11882807; doi:10.1038/s41467-025-57063-7)
Supplement: Supplementary file 3 — Source Data [file 41467_2025_57063_MOESM3_ESM.zip › Source Data/FigS10.xlsx]

## Sheet: Tabelle1
cycle number	Capacity retention-RM		108		102		114		120
1	98.7305	1	97.307	1	93.7578	1	97.2617	1	98.4477
2	98.9236	2	97.9703	2	94.7322	2	97.4288	2	98.8573
3	98.9944	3	98.6001	3	95.7955	3	98.0853	3	98.984
4	99.0019	4	99.0547	4	96.8586	4	98.5589	4	99.0153
5	99.1992	5	99.4475	5	97.454	5	98.9476	5	99.1301
6	99.3567	6	99.6855	6	97.9594	6	99.2848	6	99.2115
7	99.4767	7	99.8217	7	98.4166	7	99.53	7	99.3206
8	99.6039	8	99.9006	8	98.7912	8	99.7199	8	99.4546
9	99.6984	9	99.9718	9	99.0667	9	99.8498	9	99.5509
10	99.7802	10	99.9717	10	99.3014	10	99.923	10	99.6359
11	99.8387	11	100	11	99.4924	11	99.969	11	99.6255
12	99.8824	12	99.8231	12	99.6624	12	99.9896	12	99.7737
13	99.9393	13	99.8072	13	99.7635	13	100	13	99.8356
14	99.9807	14	99.8554	14	99.8647	14	99.9968	14	99.8755
15	99.9766	15	99.8746	15	99.9309	15	99.959	15	99.9239
16	99.9854	16	99.8564	16	99.9953	16	99.9265	16	99.9603
17	100	17	99.8018	17	100	17	99.8741	17	99.9754
18	99.992	18	99.7378	18	99.9815	18	99.7921	18	99.995
19	99.9244	19	99.671	19	99.953	19	99.7161	19	100
20	99.9095	20	99.5996	20	99.9004	20	99.6405	20	99.981
21	99.8772	21	99.5295	21	99.8453	21	99.5575	21	99.9716
22	99.8384	22	99.4631	22	99.8003	22	99.4704	22	99.938
23	99.7793	23	99.3789	23	99.7413	23	99.3695	23	99.9103
24	99.722	24	99.3025	24	99.6625	24	99.2718	24	99.8837
25	99.6227	25	99.2239	25	99.6115	25	99.1768	25	99.8445
26	99.5479	26	99.1369	26	99.5578	26	99.064	26	99.8155
27	99.4751	27	99.0584	27	99.4734	27	98.9482	27	99.8115
28	99.3814	28	98.9793	28	99.3974	28	98.8325	28	99.7503
29	99.2807	29	98.884	29	99.3177	29	98.7156	29	99.6972
30	99.1757	30	98.7942	30	99.2296	30	98.601	30	99.6471
31	99.061	31	98.7054	31	99.1463	31	98.4802	31	99.6178
32	98.9431	32	98.6278	32	99.0647	32	98.3574	32	99.5494
33	98.8205	33	98.5243	33	98.9935	33	98.2347	33	99.5114
34	98.6963	34	98.4264	34	98.8982	34	98.1188	34	99.4474
35	98.5759	35	98.3296	35	98.8175	35	97.988	35	99.3922
36	98.4563	36	98.2304	36	98.7061	36	97.8534	36	99.3447
37	98.3318	37	98.1334	37	98.62	37	97.72	37	99.2758
38	98.1987	38	98.042	38	98.523	38	97.58	38	99.1877
39	98.0626	39	97.9417	39	98.4236	39	97.4377	39	99.1379
40	97.9226	40	97.8538	40	98.316	40	97.292	40	99.0814
41	97.7811	41	97.7531	41	98.2275	41	97.1463	41	99.0397
42	97.6321	42	97.6499	42	98.1235	42	97.001	42	98.9759
43	97.4801	43	97.5466	43	97.9994	43	96.8556	43	98.9136
44	97.3234	44	97.432	44	97.8971	44	96.7122	44	98.8288
45	97.1727	45	97.3219	45	97.7866	45	96.5666	45	98.7561
46	97.0249	46	97.2207	46	97.6844	46	96.4207	46	98.705
47	96.8336	47	97.1198	47	97.577	47	96.2718	47	98.6332
48	96.704	48	97.0232	48	97.4703	48	96.0712	48	98.5573
49	96.5664	49	96.9243	49	97.3712	49	95.9671	49	98.4693
50	96.4245	50	96.8087	50	97.2684	50	95.8132	50	98.3737
51	96.2659	51	96.6855	51	97.155	51	95.6627	51	98.3274
52	96.0944	52	96.5617	52	97.04	52	95.5075	52	98.2339
53	95.9421	53	96.4475	53	96.9318	53	95.3396	53	98.1248
54	95.776	54	96.3429	54	96.8247	54	95.19	54	98.1085
55	95.6033	55	96.242	55	96.7057	55	95.0281	55	98.0332
56	95.4196	56	96.1458	56	96.6035	56	94.8679	56	97.9424
57	95.2442	57	96.0534	57	96.4903	57	94.7033	57	97.8708
58	95.0648	58	95.9676	58	96.3683	58	94.5341	58	97.7596
59	94.8734	59	95.8577	59	96.2716	59	94.372	59	97.6712
60	94.7041	60	95.7588	60	96.1594	60	94.2179	60	97.5857
61	94.5322	61	95.6639	61	96.0492	61	94.0553	61	97.4766
62	94.3547	62	95.5594	62	95.9433	62	93.885	62	97.3439
63	94.1713	63	95.4573	63	95.8142	63	93.7201	63	97.2593
64	93.9852	64	95.3542	64	95.7061	64	93.5562	64	97.1553
65	93.8222	65	95.2462	65	95.5963	65	93.3976	65	97.0642
66	93.6426	66	95.1402	66	95.4767	66	93.2335	66	96.9718
67	93.4624	67	95.0093	67	95.3618	67	93.0648	67	96.8841
68	93.2861	68	94.8843	68	95.2439	68	92.9021	68	96.8195
69	93.1024	69	94.7384	69	95.1324	69	92.7334	69	96.7868
70	92.9323	70	94.5821	70	95.0093	70	92.5701	70	96.7239
71	92.7477	71	94.4289	71	94.8787	71	92.4053	71	96.6804
72	92.5639	72	94.266	72	94.7541	72	92.2316	72	96.5654
73	92.3921	73	94.1046	73	94.6365	73	92.0633	73	96.4083
74	92.2033	74	93.9372	74	94.5245	74	91.8914	74	96.34
75	92.0113	75	93.7821	75	94.1263	75	91.7255	75	96.1909
76	91.8363	76	93.6346	76	94.2615	76	91.5519	76	96.0995
77	91.6326	77	93.4881	77	94.1659	77	91.3682	77	96.0199
78	91.4114	78	93.3674	78	94.0358	78	90.8755	78	95.9211
79	91.2601	79	93.2419	79	93.9018	79	91.036	79	95.8283
80	91.0792	80	93.138	80	93.7809	80	90.8606	80	95.7689
81	90.7267	81	93.0303	81	93.6596	81	90.6834	81	95.6652
82	90.6716	82	92.925	82	93.5349	82	90.5111	82	95.5319
83	90.4901	83	92.8301	83	93.4107	83	90.3325	83	95.4018
84	90.3056	84	92.7344	84	93.2862	84	90.1642	84	95.3271
85	90.105	85	92.6403	85	93.1569	85	89.9893	85	95.1626
86	89.9002	86	92.5415	86	93.0314	86	89.8154	86	95.0382
87	89.7083	87	92.3934	87	92.9079	87	89.6251	87	94.945
88	89.5155	88	92.3573	88	92.7924	88	89.4543	88	94.8284
89	89.3215	89	92.2647	89	92.6811	89	89.2828	89	94.7296
90	89.1235	90	92.0254	90	92.547	90	89.1069	90	94.6519
91	88.9309	91	92.0325	91	92.4278	91	88.9318	91	94.5467
92	88.7339	92	91.9535	92	92.3122	92	88.7661	92	94.4342
93	88.538	93	91.8401	93	92.1763	93	88.5865	93	94.3225
94	88.3347	94	91.7264	94	92.0437	94	88.4074	94	94.2505
95	88.1423	95	91.618	95	91.9318	95	88.2339	95	94.0778
96	87.9629	96	91.5131	96	91.798	96	88.0612	96	93.9607
97	87.7717	97	91.4121	97	91.6754	97	87.8837	97	93.8072
98	87.5721	98	91.2999	98	91.5493	98	87.7027	98	93.7309
99	87.3749	99	91.1855	99	91.4265	99	87.5206	99	93.6219
100	87.1789	100	91.0796	100	90.9429	100	87.3392	100	93.5073
