# Supplementary material for: Tuning Li occupancy and local structures for advanced Co-free Ni-rich positive electrodes
Source: Nat Commun. 2025 Mar 5;16:2203. doi: 10.1038/s41467-025-57063-7 (PMC11882807; doi:10.1038/s41467-025-57063-7)
Supplement: Supplementary file 3 — Source Data [file 41467_2025_57063_MOESM3_ESM.zip › Source Data/FigS11.xlsx]

## Sheet: Tabelle1
RM-potential	dQ/dV		102-potential	dQ/dV		108-potential	dQ/dV		114-potential	dQ/dV		120-potential	dQ/dV
2.66578	0.186289		3.3166	0.150011		3.10668	0.19852		3.15368	0.0968864		3.33988	0.126961
2.6833	0.210287		3.32754	0.201643		3.11974	0.262233		3.16627	0.133022		3.35059	0.167802
2.70082	0.250151		3.33848	0.271233		3.1328	0.353529		3.17886	0.186929		3.3613	0.229082
2.71833	0.281934		3.34943	0.307855		3.14587	0.405909		3.19145	0.215856		3.37201	0.268922
2.73585	0.318066		3.36037	0.344299		3.15893	0.457721		3.20404	0.238647		3.38272	0.305066
2.75337	0.362291		3.37131	0.381586		3.172	0.511066		3.21663	0.261626		3.39343	0.343934
2.77089	0.415966		3.38226	0.425723		3.18506	0.569904		3.22922	0.284512		3.40414	0.388038
2.7884	0.483659		3.3932	0.478747		3.19812	0.635999		3.24181	0.309916		3.41485	0.443582
2.80592	0.573525		3.40414	0.544255		3.21119	0.711182		3.2544	0.336671		3.42556	0.508965
2.82344	0.683447		3.41509	0.630455		3.22425	0.79671		3.26698	0.36517		3.43627	0.58276
2.84096	0.818994		3.42603	0.732776		3.23731	0.896873		3.27957	0.39817		3.44698	0.679641
2.85847	0.982446		3.43697	0.858821		3.25038	1.01285		3.29216	0.435322		3.4577	0.799773
2.87599	1.16959		3.44792	1.03602		3.26344	1.14061		3.30475	0.480649		3.46841	0.945348
2.89351	1.38212		3.45886	1.25176		3.27651	1.28258		3.31734	0.533413		3.47912	1.12603
2.91103	1.60366		3.4698	1.53731		3.28957	1.43862		3.32993	0.590593		3.48983	1.34214
2.92854	1.80827		3.48075	1.91119		3.30263	1.61391		3.34252	0.661221		3.50054	1.60825
2.94606	1.99489		3.49169	2.37371		3.3157	1.79915		3.35511	0.745758		3.51125	1.93985
2.96358	2.16722		3.50263	2.97379		3.32876	1.99574		3.3677	0.842431		3.52196	2.36625
2.9811	2.32313		3.51358	3.74485		3.34183	2.21665		3.38029	0.957053		3.53267	2.92421
2.99861	2.43001		3.52452	4.7975		3.35489	2.45631		3.39288	1.09656		3.54338	3.71784
3.01613	2.5248		3.53546	6.24291		3.36795	2.71784		3.40547	1.25818		3.55409	4.96651
3.03365	2.61436		3.54641	8.28821		3.38102	3.01634		3.41806	1.44708		3.5648	7.05989
3.05117	2.6668		3.55735	11.4006		3.39408	3.35177		3.43065	1.6775		3.57551	10.8795
3.06868	2.71789		3.56829	16.5007		3.40714	3.7121		3.44324	1.93672		3.58622	18.4853
3.0862	2.76435		3.57924	25.7136		3.42021	4.14503		3.45583	2.24621		3.59693	32.6754
3.10372	2.79117		3.59018	41.0702		3.43327	4.65574		3.46842	2.61107		3.60764	55.0276
3.12124	2.81678		3.60112	65.3778		3.44634	5.23894		3.48101	3.02888		3.61835	88.7294
3.13875	2.85511		3.61207	101.478		3.4594	5.96324		3.4936	3.53099		3.62906	132.354
3.15627	2.88226		3.62301	150.24		3.47246	6.85681		3.50619	4.12984		3.63978	179.009
3.17379	2.90208		3.63395	215.003		3.48553	8.00101		3.51878	4.81921		3.65049	219.097
3.19131	2.92011		3.6449	292.694		3.49859	9.70401		3.53137	5.74368		3.6612	256.371
3.20882	2.95051		3.65584	374.424		3.51166	12.3528		3.54396	6.96379		3.67191	307.436
3.22634	2.9769		3.66678	443.784		3.52472	16.7249		3.55655	8.73125		3.68262	375.537
3.24386	2.9978		3.67773	481.593		3.53778	24.6965		3.56914	11.4954		3.69333	441.639
3.26138	3.03922		3.68867	493.036		3.55085	38.9352		3.58173	16.2053		3.70404	488.564
3.27889	3.08051		3.69961	494.226		3.56391	63.2455		3.59432	24.2879		3.71475	503.988
3.29641	3.13183		3.71056	489.181		3.57697	100.127		3.60691	38.0783		3.72546	507.689
3.31393	3.1925		3.7215	483.834		3.59004	147.101		3.6195	58.7181		3.73617	502.007
3.33145	3.25067		3.73245	487.306		3.6031	201.051		3.63209	87.6785		3.74688	468.832
3.34896	3.31814		3.74339	483.227		3.61617	255.911		3.64468	125.736		3.75759	432.554
3.36648	3.42478		3.75433	462.747		3.62923	307.355		3.65727	172.755		3.7683	402.316
3.384	3.55764		3.76528	442.877		3.64229	355.211		3.66986	231.107		3.77901	379.938
3.40152	3.6942		3.77622	430.453		3.65536	399.331		3.68245	304.967		3.78972	368.103
3.41903	3.8427		3.78716	419.048		3.66842	443.338		3.69504	392.225		3.80043	355.336
3.43655	4.05033		3.79811	403.808		3.68149	477.884		3.70763	477.902		3.81114	353.852
3.45407	4.32728		3.80905	383.864		3.69455	496		3.72022	542.532		3.82186	358.679
3.47159	4.65097		3.81999	364.507		3.70761	500.02		3.73281	575.836		3.83257	351.846
3.4891	5.16945		3.83094	343.261		3.72068	488.544		3.7454	575.366		3.84328	344.117
3.50662	6.06756		3.84188	313.355		3.73374	466.373		3.75799	548.147		3.85399	334.188
3.52414	7.79296		3.85282	283.378		3.7468	443.374		3.77058	511.788		3.8647	324.6
3.54166	11.5544		3.86377	256.949		3.75987	426.969		3.78317	476.745		3.87541	313.531
3.55917	20.0712		3.87471	236.02		3.77293	420.35		3.79576	450.693		3.88612	299.698
3.57669	38.7227		3.88565	219.888		3.786	419.483		3.80835	433.77		3.89683	289.454
3.59421	80.6865		3.8966	206.669		3.79906	414.935		3.82094	421.886		3.90754	281.688
3.61173	165.351		3.90754	195.184		3.81212	401.379		3.83353	410.44		3.91825	274.258
3.62924	302.855		3.91848	185.9		3.82519	378.982		3.84612	393.929		3.92896	266.559
3.64676	460.763		3.92943	181.052		3.83825	349.823		3.85871	370.669		3.93967	260.683
3.66428	571.529		3.94037	177.396		3.85132	319.598		3.8713	344.92		3.95038	253.362
3.6818	599.853		3.95131	173.987		3.86438	291.538		3.88389	317.795		3.96109	251.581
3.69931	569.139		3.96226	172.95		3.87744	267.042		3.89648	290.113		3.9718	253.103
3.71683	517.908		3.9732	173.6		3.89051	248.743		3.90907	267.609		3.98251	257.266
3.73435	472.41		3.98414	175.692		3.90357	234.942		3.92166	249.285		3.99322	260.045
3.75187	453.18		3.99509	177.19		3.91663	224.687		3.93425	234.917		4.00394	256.395
3.76938	454.14		4.00603	179.372		3.9297	218.243		3.94684	224.571		4.01465	262.234
3.7869	451.377		4.01697	183.435		3.94276	214.64		3.95943	217.542		4.02536	266.746
3.80442	429.338		4.02792	186.005		3.95583	212.929		3.97201	213.214		4.03607	265.992
3.82194	385.71		4.03886	187.145		3.96889	213.609		3.9846	211.439		4.04678	266.873
3.83945	333.35		4.0498	187.614		3.98195	216.242		3.99719	211.243		4.05749	264.025
3.85697	287.991		4.06075	186.396		3.99502	220.262		4.00978	213.517		4.0682	259.454
3.87449	255.145		4.07169	183.276		4.00808	224.661		4.02237	218.878		4.07891	254.183
3.89201	234.059		4.08263	181.198		4.02115	228.78		4.03496	224.446		4.08962	252.101
3.90952	220.46		4.09358	179.026		4.03421	230.788		4.04755	228.73		4.10033	248.909
3.92704	211.899		4.10452	176.698		4.04727	230.675		4.06014	231.361		4.11104	242.895
3.94456	210.33		4.11546	172.633		4.06034	227.826		4.07273	232.445		4.12175	242.956
3.96208	212.521		4.12641	170.721		4.0734	222.849		4.08532	230.179		4.13246	242.891
3.97959	216.503		4.13735	171.194		4.08646	217.325		4.09791	225.236		4.14317	242.634
3.99711	221.097		4.14829	170.459		4.09953	211.403		4.1105	220.393		4.15388	244.918
4.01463	222.586		4.15924	172.55		4.11259	207.367		4.12309	215.41		4.16459	248.306
4.03215	220.072		4.17018	175.287		4.12566	205.593		4.13568	211.085		4.1753	251.958
4.04966	213.396		4.18112	180.23		4.13872	205.968		4.14827	209.316		4.18602	262.986
4.06718	203.536		4.19207	187.49		4.15178	209.176		4.16086	210.088		4.19673	276.208
4.0847	194.877		4.20301	195.971		4.16485	216.073		4.17345	206.497		4.20744	281.163
4.10221	189.222		4.21396	207.904		4.17791	227.387		4.18604	215.981		4.21815	286.782
4.11973	189.391		4.2249	220.795		4.19098	244.773		4.19863	237.006		4.22886	288.599
4.13725	196.888		4.23584	237.022		4.20404	269.711		4.21122	252.492		4.23957	283.732
4.15477	213.422		4.24679	249.206		4.2171	297.962		4.22381	275.424		4.25028	274.322
4.17228	242.832		4.25773	251.601		4.23017	317.771		4.2364	304.046		4.26099	261.621
4.1898	280.544		4.26867	246.884		4.24323	316.316		4.24899	325.487		4.2717	249.778
4.20732	303.147		4.27962	235.432		4.25629	293.993		4.26158	330.904		4.28241	242.36
4.22484	282.697		4.29056	220.004		4.26936	262.779		4.27417	313.015		4.29312	236.828
4.24235	231.994		4.3015	204.796		4.28242	232.307		4.28676	278.913		4.30383	231.087
4.25987	185.112		4.31245	190.759		4.29549	207.674		4.29935	244.685		4.31454	226.834
4.27739	153.643		4.32339	177		4.30855	188.597		4.31194	216.352		4.32525	223.134
4.29491	132.697		4.33433	165.204		4.32161	173.155		4.32453	194.261		4.33596	220.324
4.31242	117.954		4.34528	154.328		4.33468	161.155		4.33712	176.552		4.34667	216.779
4.32994	107.331		4.35622	143.917		4.34774	151.106		4.34971	163.703		4.35738	213.279
4.34746	98.8071		4.36716	135.407		4.36081	142.575		4.3623	154.592		4.3681	210.116
4.36498	92.5568		4.37811	128.414		4.37387	135.511		4.37489	146.445		4.37881	205.784
4.38249	87.9589		4.38905	121.927		4.38693	130.032		4.38748	139.561		4.38952	198.103
4.40001	85.9912		4.39999	118.963		4.4	127.984		4.40007	136.464		4.40023	192.949
4.39159	-0.770275		4.39188	-0.11147		4.3894	-0.947601		4.37725	-0.000469685		4.38684	-1.31966
4.37248	-7.42105		4.37277	-2.1302		4.37032	-8.60828		4.35829	-0.0011522		4.36778	-8.90096
4.35337	-25.0365		4.35366	-14.8576		4.35123	-28.5566		4.33933	-0.0438481		4.34872	-28.6393
4.33426	-45.5249		4.33455	-39.2466		4.33215	-52.4751		4.32037	-0.624739		4.32966	-50.5603
4.31515	-63.8321		4.31544	-66.3265		4.31306	-75.4797		4.3014	-8.19296		4.3106	-68.5468
4.29605	-81.6477		4.29633	-93.8467		4.29398	-98.3756		4.28244	-29.9754		4.29154	-84.6673
4.27694	-100.616		4.27722	-122.795		4.27489	-123.257		4.26348	-61.5697		4.27249	-100.512
4.25783	-123.563		4.25811	-153.782		4.25581	-152.741		4.24452	-95.2725		4.25343	-117.028
4.23872	-155.358		4.239	-184.607		4.23672	-190.85		4.22555	-131.149		4.23437	-136.217
4.21961	-204.559		4.21989	-206.202		4.21764	-236.821		4.20659	-174.702		4.21531	-160.18
4.20051	-269.043		4.20078	-206.991		4.19855	-264.452		4.18763	-229.688		4.19625	-183.568
4.1814	-303.913		4.18167	-188.871		4.17947	-248.965		4.16867	-270.294		4.17719	-191.905
4.16229	-280.477		4.16256	-166.024		4.16038	-209.497		4.1497	-262.409		4.15813	-183.253
4.14318	-235.614		4.14345	-148.323		4.1413	-177.65		4.13074	-222.081		4.13907	-169.624
4.12407	-202.108		4.12434	-138.151		4.12221	-160.033		4.11178	-186.009		4.12001	-158.897
4.10497	-184.128		4.10523	-134.293		4.10313	-152.262		4.09282	-165.446		4.10095	-152.49
4.08586	-178.711		4.08612	-135.004		4.08404	-152.571		4.07385	-156.933		4.08189	-150.507
4.06675	-181.618		4.06701	-139.257		4.06496	-158.59		4.05489	-157.062		4.06283	-153.308
4.04764	-190.49		4.0479	-145.658		4.04587	-167.808		4.03593	-163.647		4.04377	-159.568
4.02853	-201.885		4.02879	-152.091		4.02679	-177.825		4.01697	-174.465		4.02472	-167.87
4.00942	-210.512		4.00968	-156.211		4.0077	-185.229		3.998	-185.454		4.00566	-177.917
3.99032	-213.248		3.99057	-156.705		3.98862	-186.875		3.97904	-192.427		3.9866	-184.526
3.97121	-209.763		3.97146	-153.909		3.96953	-182.831		3.96008	-192.815		3.96754	-186.778
3.9521	-201.94		3.95236	-148.936		3.95045	-176.335		3.94112	-188.213		3.94848	-188.507
3.93299	-194.867		3.93325	-144.637		3.93136	-170.979		3.92215	-182.083		3.92942	-188.885
3.91388	-191.403		3.91414	-142.898		3.91228	-168.799		3.90319	-177.84		3.91036	-190.316
3.89478	-192.417		3.89503	-144.354		3.89319	-170.286		3.88423	-177.591		3.8913	-195.651
3.87567	-198.7		3.87592	-148.522		3.87411	-175.981		3.86527	-181.621		3.87224	-203.991
3.85656	-211.967		3.85681	-156.78		3.85502	-186.396		3.8463	-190.079		3.85318	-215.793
3.83745	-234.738		3.8377	-170.315		3.83594	-203.555		3.82734	-203.938		3.83412	-231.715
3.81834	-268.886		3.81859	-189.521		3.81685	-229.366		3.80838	-225.844		3.81506	-251.711
3.79924	-314.106		3.79948	-217.43		3.79777	-262.974		3.78942	-256.936		3.796	-270.955
3.78013	-360.989		3.78037	-250.277		3.77868	-300.203		3.77045	-293.419		3.77695	-288.785
3.76102	-392.905		3.76126	-282.793		3.7596	-331.989		3.75149	-328.088		3.75789	-304.606
3.74191	-398.074		3.74215	-309.561		3.74051	-351.073		3.73253	-350.99		3.73883	-312.453
3.7228	-380.622		3.72304	-323.874		3.72143	-355.219		3.71357	-357.425		3.71977	-311.09
3.7037	-355.519		3.70393	-326.883		3.70234	-349.883		3.6946	-351.702		3.70071	-305.588
3.68459	-331.769		3.68482	-321.518		3.68326	-343.48		3.67564	-337.946		3.68165	-298.129
3.66548	-310.698		3.66571	-309.813		3.66417	-333.691		3.65668	-320.021		3.66259	-285.169
3.64637	-290.569		3.6466	-293.276		3.64509	-318.104		3.63772	-298.133		3.64353	-269.337
3.62726	-265.441		3.62749	-270.638		3.626	-297.259		3.61875	-270.643		3.62447	-251.382
3.60816	-231.305		3.60838	-241.607		3.60692	-270.513		3.59979	-238.44		3.60541	-228.135
3.58905	-191.926		3.58927	-208.961		3.58783	-241.142		3.58083	-204.982		3.58635	-200.866
3.56994	-152.814		3.57016	-176.607		3.56875	-210.532		3.56187	-175.739		3.56729	-174.243
3.55083	-118.175		3.55105	-148.484		3.54966	-179.843		3.5429	-153.419		3.54823	-150.335
3.53172	-90.5725		3.53194	-126.022		3.53058	-150.401		3.52394	-137.112		3.52918	-130.518
3.51262	-69.6344		3.51283	-108.209		3.51149	-123.516		3.50498	-123.887		3.51012	-113.248
3.49351	-54.5901		3.49372	-94.0752		3.49241	-100.901		3.48602	-111.945		3.49106	-97.3327
3.4744	-44.4889		3.47461	-82.607		3.47332	-82.6702		3.46705	-101.152		3.472	-84.201
3.45529	-37.7485		3.4555	-72.9551		3.45424	-68.5987		3.44809	-91.2446		3.45294	-73.9835
3.43618	-32.9606		3.43639	-64.4444		3.43515	-57.6195		3.42913	-81.8857		3.43388	-65.902
3.41708	-29.3598		3.41728	-57.1538		3.41607	-49.0116		3.41017	-73.5884		3.41482	-59.1247
3.39797	-26.6142		3.39817	-50.6807		3.39698	-42.4129		3.3912	-66.3006		3.39576	-53.5277
3.37886	-24.5779		3.37906	-44.948		3.3779	-37.2618		3.37224	-59.7462		3.3767	-48.891
3.35975	-23.0978		3.35996	-40.0916		3.35881	-33.1113		3.35328	-54.2379		3.35764	-45.0219
3.34064	-21.7774		3.34085	-35.8004		3.33973	-29.9022		3.33432	-49.4624		3.33858	-42.0815
3.32154	-20.5212		3.32174	-32.3248		3.32064	-27.387		3.31535	-45.4644		3.31952	-39.6858
3.30243	-19.5287		3.30263	-29.384		3.30155	-25.4053		3.29639	-42.0491		3.30047	-37.4932
3.28332	-18.6416		3.28352	-26.917		3.28247	-23.861		3.27743	-38.9691		3.28141	-35.609
3.26421	-17.7531		3.26441	-24.9881		3.26338	-22.5945		3.25847	-36.3194		3.26235	-34.0228
3.2451	-17.0656		3.2453	-23.491		3.2443	-21.5619		3.2395	-34.1059		3.24329	-32.7314
3.226	-16.521		3.22619	-22.1869		3.22521	-20.8376		3.22054	-32.2987		3.22423	-31.6352
3.20689	-15.8846		3.20708	-21.1824		3.20613	-20.3385		3.20158	-30.7428		3.20517	-30.6882
3.18778	-15.4121		3.18797	-20.4473		3.18704	-20.0414		3.18262	-29.4284		3.18611	-29.9618
3.16867	-15.0406		3.16886	-19.8334		3.16796	-19.9015		3.16365	-28.3382		3.16705	-29.3712
3.14956	-14.6172		3.14975	-19.3757		3.14887	-19.9101		3.14469	-27.4098		3.14799	-28.8623
3.13046	-14.2619		3.13064	-19.0479		3.12979	-20.1244		3.12573	-26.8025		3.12893	-28.5786
3.11135	-13.9713		3.11153	-18.8725		3.1107	-20.4072		3.10676	-26.4286		3.10987	-28.4317
3.09224	-13.6851		3.09242	-18.7424		3.09162	-20.722		3.0878	-26.1671		3.09081	-28.588
3.07313	-13.415		3.07331	-18.5886		3.07253	-21.0978		3.06884	-25.9081		3.07175	-28.9082
3.05402	-13.1378		3.0542	-18.4918		3.05345	-21.507		3.04988	-25.8326		3.0527	-29.5905
3.03492	-12.833		3.03509	-18.3081		3.03436	-21.8482		3.03091	-25.9569		3.03364	-30.9566
3.01581	-12.5465		3.01598	-18.0482		3.01528	-22.1017		3.01195	-26.019		3.01458	-32.7414
2.9967	-12.2353		2.99687	-17.7957		2.99619	-22.2781		2.99299	-26.1513		2.99552	-35.5018
2.97759	-11.9219		2.97776	-17.4686		2.97711	-22.3884		2.97403	-26.3424		2.97646	-39.2661
2.95848	-11.6279		2.95865	-17.2128		2.95802	-22.5226		2.95506	-26.641		2.9574	-43.7991
2.93938	-11.3206		2.93954	-16.96		2.93894	-22.6972		2.9361	-27.0284		2.93834	-48.9245
2.92027	-11.0404		2.92043	-16.6714		2.91985	-22.9397		2.91714	-27.4322		2.91928	-53.9099
2.90116	-10.8194		2.90132	-16.4782		2.90077	-23.3783		2.89818	-28.0656		2.90022	-58.1387
2.88205	-10.6188		2.88221	-16.3715		2.88168	-24.0097		2.87921	-28.8127		2.88116	-60.7004
2.86294	-10.4324		2.8631	-16.374		2.8626	-24.8465		2.86025	-29.7179		2.8621	-61.358
2.84384	-10.2592		2.84399	-16.4234		2.84351	-25.8074		2.84129	-30.7844		2.84304	-60.4197
2.82473	-10.1256		2.82488	-16.4909		2.82443	-26.7906		2.82233	-32.0819		2.82398	-57.8542
2.80562	-10.0053		2.80577	-16.6757		2.80534	-27.4405		2.80336	-33.564		2.80493	-54.2318
2.78651	-9.91133		2.78666	-16.8861		2.78626	-27.6295		2.7844	-34.9553		2.78587	-50.1041
2.7674	-9.8375		2.76756	-17.0572		2.76717	-27.6456		2.76544	-36.4118		2.76681	-46.0184
2.7483	-9.75699		2.74845	-17.2941		2.74809	-27.4091		2.74648	-37.6556		2.74775	-42.2257
2.72919	-9.70223		2.72934	-17.584		2.729	-27.0765		2.72751	-38.7091		2.72869	-38.6349
2.71008	-9.64573		2.71023	-17.8139		2.70992	-26.758		2.70855	-39.3836		2.70963	-35.4569
2.69097	-9.62851		2.69112	-18.0636		2.69083	-26.3146		2.68959	-39.4259		2.69057	-32.7039
2.67186	-9.63307		2.67201	-18.2951		2.67175	-25.8225		2.67063	-39.0582		2.67151	-30.2587
2.65276	-9.608		2.6529	-18.5162		2.65266	-25.3236		2.65166	-38.4884		2.65245	-28.1569
2.63365	-9.56986		2.63379	-18.752		2.63358	-24.7511		2.6327	-37.6142		2.63339	-26.2928
2.61454	-9.5653		2.61468	-18.9492		2.61449	-24.1466		2.61374	-36.2235		2.61433	-24.6445
2.59543	-9.6008		2.59557	-19.0993		2.59541	-23.5322		2.59478	-34.721		2.59527	-23.237
2.57632	-9.5983		2.57646	-19.2033		2.57632	-22.9509		2.57581	-33.2266		2.57622	-21.9615
2.55722	-9.61655		2.55735	-19.303		2.55724	-22.3935		2.55685	-31.6541		2.55716	-20.8413
2.53811	-9.67929		2.53824	-19.3654		2.53815	-21.7937		2.53789	-30.0588		2.5381	-19.8747
2.519	-9.718		2.51913	-19.5607		2.51907	-21.3614		2.51893	-28.612		2.51904	-19.1033
2.49989	-9.73602		2.50002	-19.7358		2.49998	-21.2336		2.49996	-27.96		2.49998	-18.7664
