# Supplementary material for: Tuning Li occupancy and local structures for advanced Co-free Ni-rich positive electrodes
Source: Nat Commun. 2025 Mar 5;16:2203. doi: 10.1038/s41467-025-57063-7 (PMC11882807; doi:10.1038/s41467-025-57063-7)
Supplement: Supplementary file 3 — Source Data [file 41467_2025_57063_MOESM3_ESM.zip › Source Data/FigS12.xlsx]

## Sheet: 9a
Potential	Time (h)		2 Theta	Intensity…
3.11401	0		0.5496	16848.2	16765.8	16797.3	16756.5	16533.1	16795.9	16981.1	16620.9	16624.8	16679.8	16615.5	16647.9	16503.7	16614.3	16800.7	16722.8	16665.7	16668.1	16532.7	16804.7	16658.4	16646.3	16550.4	16645.8	16675.8	16704.8	16668.4	16287.4	16818.7	16572.7	16600.8	16721.5	16740.4	16780	16810.7	16656.3	16408	16648.4	16824.7	16678.3	16767.1	16636.8	16757.1	16827.4	16776.5	16570.3
3.11407	0.000277778		0.5556	16283.1	16473.8	16293.6	16350.2	16356.5	16333.3	16510.7	16234.4	16662.5	16325.7	16443.8	15888.7	16140.1	16248.4	16492.7	16239.6	16347.5	16369.3	16003.9	16105.7	16141.1	16450.2	16271.8	16298.7	16156.9	16110.6	16237.6	16116.1	16231.6	16102.8	16119.6	16404	16219.3	16042.7	16150.9	16313.6	16271.3	16438.8	16361.9	16252.1	16287.9	16124.1	16278.1	16187.7	16318.4	15920.3
3.11403	0.000555556		0.5616	16389.2	16662	16448.9	16599.2	16448.3	16579.6	16894.5	16428.8	16626.7	16483.7	16479.9	16612.7	16420	16610.3	16501.5	16604.3	16561.7	16730.4	16531.2	16616.8	16263.6	16395.3	16638.2	16423	16827.3	16538	16631.4	16528	16501.5	16540.4	16358.5	16419.1	16401.8	16552.8	16763.9	16354.2	16434.7	16544.9	16442.6	16601.3	16806.5	16310.2	16550.7	16348.3	16348	16501.6
3.11403	0.000833333		0.5676	16994.5	17156.2	16964.2	17036.7	17010.4	16902.7	17111.9	17044.5	17186.9	16972.5	17022.3	16950.1	16974.9	16905.6	16954	17195.7	16923.3	17087.9	16838.2	17010.4	16774.7	16889.2	17218.4	17055.3	17019.6	16999.1	16997	16740.8	17201	16875.4	17000.3	17165.4	17032.9	17163.1	17060.4	17183.4	16930.8	17055.2	17245.2	16936.7	17070.4	16938.3	17128.7	16932	17131.3	16956.2
3.11398	0.00111111		0.5736	16727.2	16962.3	16971.7	17179.9	16649	17066.5	17071	16971.6	17044.5	16835.4	16937.8	16727.7	16846.7	17079.1	16978.1	17051.4	16801.6	17136.7	16775.4	16797.9	16760.2	16890.8	16813.4	16978.8	17173	16965.9	16950.4	16688.2	17097.7	16680	16771.8	16906	16898.5	17050	16937.9	16733.4	16794.1	16895.9	16890.7	16634.8	17157.9	16796.2	16822.8	16918.5	16852.2	16818.9
3.11411	0.00138889		0.5796	17147.2	17250.8	16959.9	17177.7	17133.9	16976.9	16876.6	17249.8	17182.8	17047.9	17105.5	16853	17197.1	17169.1	17030.9	17114.7	17169.3	17078.5	17027.9	16606.9	16969.9	17148.9	16817.4	17030.8	17087.8	16966.6	16974.8	16829.9	17028.1	16992.9	17095.5	17097	16983.4	16908.2	17227.9	17078.4	16874.6	17076.1	17057.1	16919.7	16998.2	17051.1	16759.7	16882.5	17029.5	16821
3.114	0.00166667		0.5856	16854.4	16907	16646.4	16771.7	16919.2	16690.7	17183.3	16689	17013.5	17141.4	16953.6	16648.4	17115.8	16803.8	16699.3	16901	16876.2	16946.1	16766.4	16870.5	16814.6	16917.6	16801.9	16911.4	16866.1	16959.1	17068.6	16840.7	16800.7	16931.1	16634.9	17067.5	16779.4	16933.8	16754.7	17035.9	16595.7	16851.7	16777.1	16797.4	17137.1	16634.8	16898.5	16693.5	16892.1	16521.1
3.11405	0.00194444		0.5916	17153.9	17233	17076.8	17132.5	17236.3	17035.9	17191.8	17125.5	17121.5	16959.8	17221.5	17046.6	17105.9	17185.7	17192.2	17177	17163.1	17115.2	17024.5	17090.5	17046.5	17106.6	17402.2	17120.6	17180.6	17075.2	17095.3	16958	17044	17032.2	17116	17302.1	16986.9	17168.3	17159.5	17216.8	17109.6	17437.9	17088	17144.3	17202	17057.6	17247.4	17142.3	17172.6	17052
3.11401	0.00222222		0.5976	17680.9	17720.9	17745.7	17690.5	17676.3	17573.3	17981.6	17767.4	17880.6	17918.1	17715.1	17558.7	17551.1	17943.6	17608	17718.7	17508.9	17607.4	17760	17754	17287.2	17618.3	17664.6	17647.4	17651.5	17678.3	17396	17797.1	17218.3	17676.8	17594.1	17784.6	17444.4	17762.7	17608.4	17427.2	17638.3	17661.2	17631	17623.4	17670.3	17560.4	17607.2	17718.6	17783.5	17678.3
3.11411	0.0025		0.6036	17882.1	17728.2	17656.6	17789.2	17660.1	17934	17884.1	17577.9	17725.7	17636.1	17685.6	17632.7	17849	17907.1	17971	17833.5	17971.3	17895.7	17644.3	17805.4	17592.3	17618	17727.3	17814.5	17971	17571.9	17891	17837.7	17895.4	17328.2	17513	17886.9	17613.1	17486.7	17682.7	17600.8	17393.3	17686.1	18088.9	17568.3	17884.3	17611.5	17936.3	17779.6	17756.4	17791.8
3.11403	0.00277778		0.6096	17197	17420.1	17472.2	17449.1	17274.6	17357.1	17647	17393	17270.2	17399.2	17403.8	17246.6	17489.7	17538.8	17268.6	17676	17385.5	17442.4	17371.4	17596.8	17177.7	17391.3	17547.2	17379.2	17412.2	17519.2	17170	17300.6	17345.7	17047.5	17615.4	17645.8	17469.5	17187.2	17292.1	17193.7	17224	17546.7	17522.4	17311.6	17279.2	17307	17283.2	17333.9	17455.9	17217.6
3.11419	0.00305556		0.6156	18011.3	18112	18024.8	18125.8	17908.2	17863	18038.1	17851.4	18178.5	17806.2	17985.1	17808.8	18094.3	17978.3	18096.8	18016.5	17772.5	17988.3	17979.6	17739	17927.1	18097.1	18039.5	17979.7	18121.5	18108.7	17807.4	17988	17971.1	17814.3	18219.4	18224	18055.6	18322.8	17666.5	18126.8	18104.3	18155.8	18115.1	18161.8	17980.9	18049.1	17938.4	17675.8	17845.7	17829.5
3.11409	0.00333333		0.6216	17982.5	18202.2	17897.7	18170.3	18039.4	17831.3	18244.7	18057.2	18099.4	18262.5	17955.9	17872.2	18054.4	18061	18221.8	18198.5	17929	18029.3	18068.1	18014.2	18087.4	18252.6	17989.2	17912	18155.6	18129.8	18193.1	17993.7	18133.9	17794.4	18022.8	18200.5	18151.1	18139	17895	18326.2	18036.5	18256.3	18220.9	17949.2	18143.5	17984.4	18204.4	18010.4	18251	17791.1
3.11401	0.00361111		0.6276	18072.8	18111.7	17924.1	18067.5	18078.6	18093.5	18352	18153.4	18293.2	18079.4	17913.2	17740.4	18155.7	18154.6	18205	17920.8	17859.4	18423	18061.9	18201.6	18009.4	18123.1	18212.9	17921.6	18239	17937.5	17981.1	17971.7	18177.6	17641.4	18188.2	18174.2	17949.6	18166.1	18009	18037.3	18112.8	17945.9	17881.4	17840.5	18160	17979.2	18287.7	17816.2	18352.7	17871.2
3.11398	0.00388889		0.6336	18006.2	18347.6	17968.1	18422.6	17964.6	18192	18063.2	18050.2	18267.1	18159.6	18052	17987.2	18055.4	18045.7	18407.1	18230.8	18052.3	18309.7	18160.6	18314.6	18055.5	18313.2	18342.3	17999.5	18267.5	18327.6	18300.3	18137	18226.1	18148.8	18096.3	18265.2	18078.4	18496	18226.2	18216.7	18061.2	18275.8	18053.6	18123.2	18256	18214.1	18150.4	18262.4	18073.6	18246.6
3.11411	0.00416667		0.6396	18489.5	18510	18448	18538	18423.3	18294.5	18637.5	18163.6	18644.1	18278.4	18335	18425.1	18418.8	18278.6	18398.7	18604.4	18321.6	18294.2	18079.6	18400.2	18503.2	18460.5	18696.7	18139.6	18541.6	18223.2	18648.4	18163.4	18319.3	18177.1	18402.4	18230.5	18430.3	18364.5	18418.4	18169.6	18201.2	18511.8	18435.7	18178.8	18520.2	18570.8	18732.6	18522.7	18413.7	18302.8
3.11394	0.00444444		0.6456	18575.2	18592.8	18247.7	18474.1	18310	18246.2	18530.3	18272	18655	18490.8	18383.1	18339.2	18323.1	18366.5	18380.3	18467	18701.2	18380.6	18430.2	18561.4	18330.1	18538.5	18523.9	18339.9	18628.1	17907.6	18439.5	18278.6	18395.9	18385.2	18199.4	18476.4	18437.1	18461.3	18357.9	18376.6	18388.5	18397.2	18678.1	18290.1	18373.3	18255.8	18444.4	18329	18537.8	18237.8
3.11401	0.00472222		0.6516	18694.5	19062.4	18700.2	18838.9	18822.5	18751.8	18937.5	18876.5	18973.9	18667.9	18776.1	18844.1	18766.3	18831.2	18752.1	18916.8	18750	18890.1	18639.1	19023.5	18773.9	18773.8	19107.3	18897.3	18985.5	18682.9	18799.3	18655.1	18721.2	18781.2	18736.8	18806.9	18984.1	18800	18933.9	19020	18703.3	18921.2	19053.4	18839.9	19038.9	19007.7	18855.8	18682.2	18684.3	18960.8
3.11422	0.005		0.6576	19064.4	19187.3	18794.9	18920.4	18668.3	18801.3	19015.9	18846.2	19078	18966	18861.8	19165.6	19114.8	18903.2	18934.3	18841	18814.3	19228.5	19012.4	18789.2	18560.7	18914.3	18849.1	18799.3	18789.5	18787.6	18889.4	18765.8	19005.4	18733.4	18807.2	18907.8	18761.2	18816.4	19016.3	18912.7	18668.4	18910.7	18879.7	18961.6	18837.1	18731.8	18979.3	18793.1	18963.1	18768.1
3.11409	0.00527778		0.6636	19544.4	18988.1	19126.6	19235.9	19323	19105.4	19402.5	19089.4	19330.3	19313.5	19036.5	19248.3	19185	19259.8	19147.7	19423.2	19323.9	19269.3	19055.1	19321.7	18926.8	19270.6	19109.7	19225.9	19356	19244.5	19392.1	19030.7	19095.1	19126.7	19199.6	19359.6	19053.4	18871.6	19016.4	19233.4	19152.8	19039.8	19247	18918.1	19111.6	19245.9	19243.1	19233.3	19315.8	19141.1
3.11405	0.00555556		0.6696	19112.7	19539.6	19400.9	19049.5	19101.3	19366.3	19436.9	19033.7	19092.6	19343.9	19151.7	19150.8	19180.2	19270.6	19149	19146.8	19081.9	19141.3	19131	19203.1	18854.2	19463	19064.4	19442.9	19220.2	19086.2	18999.5	18941.9	19254.3	18961.2	19293.8	18870.9	19215.7	19188.6	19074.4	19129.4	18821.2	19332	19171.9	19340.6	19001.7	19390	19253.9	18953.5	19222.8	18941.3
3.11403	0.00583333		0.6756	19365.3	19506.5	19497.1	19533.7	19316	19605.4	19705.3	19424.8	19526	19407.7	19473.4	19780.5	19563.2	19564.6	19667.9	19837.6	19515.8	19591.1	19542.6	19664.1	19745.4	19698.5	19762.8	19569.4	19686.4	19488.6	19602.5	19659.4	19888.8	19510.1	19450.3	19512.1	19785.8	19630.5	19401.7	19414	19569.1	19446.8	19747.1	19497.5	19961.7	19456.1	19771.2	19420.1	19537.9	19461
3.11417	0.00611111		0.6816	19349.4	19404.9	19178.3	19325.5	19316.8	19515	19561.6	19336.6	19536.8	19491	19390.9	19217.5	19284.8	19357.5	19319.2	19486.8	19259.8	19529.7	19262.3	19399.5	19267.5	19299.6	19301.3	19470.3	19418.2	19332.6	19418.8	19143.3	19311.1	19463.1	19276.1	19446.2	19294.9	19406	19218.7	19326.4	19185.4	19538.3	19465.3	19449.5	19393.1	19250.5	19297.2	19217.6	19422.7	19361.1
3.11394	0.00638889		0.6876	20053.6	19820.9	19832.7	20049.9	19857.5	20100.6	20071.9	19996.9	19924.6	19980.5	20006.7	19682.1	19825.7	19805.2	19863.1	20274.4	19827.5	19807.2	19679.1	19790.9	19751.3	19674	19980.5	19852.4	19906.6	19919.1	20021.1	19906.6	19772.1	19782.7	20083.2	20340.3	19594.5	19863.9	19851.7	20339.4	20021.7	19872.3	20101.3	19611.5	20072.3	19934.9	19824.7	19933.9	19982.7	20058.4
3.11415	0.00666667		0.6936	19281	19337.1	19143.3	19315.7	19010.9	19125.9	19504.7	19335.4	19225.7	19334.3	19145.6	19107.4	19013.9	19351.3	19327.6	19236	18987.3	19357.3	19457.7	19266	18979.7	19253.7	19391.2	19146.5	19304.6	19373.5	19356.7	19180.9	19587.5	18928.3	19124	19548.6	19262.7	19455.7	19071.3	19255.2	19215	19095	19293.4	18995.5	19234.2	19306.2	19482.9	19292.5	19178.5	19295.4
3.11421	0.00694444		0.6996	19533.6	19580.4	19442.5	19478.6	19392.7	19526.7	19438.7	19664.6	19574.7	19377.8	19472.4	19359.8	19361.6	19613.6	19624.1	19850.1	19803.2	19811.1	19402.4	19819	19444.7	19118.8	19718.8	19728.3	19619.6	19402.4	19572.4	19504	19916.5	19398.1	19643.3	19585.7	19452	19708.6	19448.9	19805.2	19449.4	19766.2	19725.3	19339.1	19506.3	19538.3	19385.2	19240.9	19495.7	19298.1
3.11419	0.00722222		0.7056	19673	19859.2	19485.9	19848.2	19594.1	19897.5	19571.6	19724.2	19826.6	19487.5	19700.8	19809.2	19921.3	19887	19891.1	19837.2	19621.5	19793	19767.4	19837.7	19654.2	19618.5	19711.1	19692.7	19724.7	19753.7	19658.3	19779.3	19656.5	19363.7	19707.7	20077.1	19525.3	19812	19556	19902.4	19564.4	19686.2	19782.2	19566.8	20114.5	19544.5	19872.4	19539.5	19873.3	19533.6
3.11424	0.0075		0.7116	19877.4	19974.8	19651.7	20095.8	19940.2	19914.3	19990.9	19960.4	19827.7	19953.2	20003.5	19677.3	19997.2	20050.7	19712.9	19925.2	19839.5	19747.7	19883.3	19614.3	19693.2	19745.4	20112.4	20091.8	20242.6	19819.1	19878.4	19600.8	19825.3	19884	19863.6	19897.9	19949.4	20009	19973.5	20020	19734.7	19915.1	19951.5	19787.9	20013.1	20033	19703.1	19478.9	19980.6	19718.6
3.11417	0.00777778		0.7176	19695.4	19724.4	19468.8	19830.1	19654.9	19874.2	20016.5	19632.6	19734.5	19645.3	19932.4	19553.2	19793.1	19948.2	19666.3	19593.8	19524.5	19978.8	19816.9	19878.9	19582.8	19741.9	19856.8	19769.5	20020.5	19663	19806.3	19860.3	19675	19461.1	19597.5	19854.2	19938.8	19710.2	19542.5	19874.1	19728.7	19655.2	19762.5	19551.3	19825.1	19629.8	19827.5	19656.5	19863.9	19592.3
3.11392	0.00805556		0.7236	19502.2	19674	19458.9	19606.3	19636.8	19796.9	19769.5	19452.7	19677	19666	19715.5	19556.1	19593.2	19788	19802.5	19582.7	19420.9	19641	19723.4	19784	19748.1	19594.3	19968.7	19466.9	19727.4	19864.8	19760	19537.4	19490.8	19321.9	19703.9	19775.1	20040.1	19696.1	19497.5	19650.9	19777.1	19297.8	19693.1	19380.9	19732.6	19467.5	19837.7	19532.2	19783.8	19710.6
3.11403	0.00833333		0.7296	19990.8	19983.6	20049.3	20031.1	19911.9	19712.4	20220.3	20033.3	19921	19891.3	20053	19510.3	20523.1	20089.3	19845.9	19964.7	20057.2	20149.8	19928.1	19852.8	19929.4	19920.4	20359.4	20066	20091.3	19936.3	20137.6	20012.1	20060.6	19806.4	19743.6	20188.8	20017.4	20159.6	20093.5	20150.9	19675	20120.8	19911.9	19921.7	20142.5	20025.5	20094.8	19753	20254.1	19693.7
3.11417	0.00861111		0.7356	20199.3	20430.9	20073.6	20297.3	20309.7	20337	20527	20329	20319.2	20103.7	20165.5	20033.8	20360	20224	20443.1	20247.7	20363.5	20362.7	20248.7	20542.8	20103.1	20413.3	20294.8	20253.1	20277.7	20271.3	20401.2	20182.5	20386.1	20286.9	20294.4	20350.4	20280.9	20501	20267.1	20324.6	20101	20285.4	20459.6	20157.3	20208.1	20134.7	20178.7	20244.7	20301.3	20249.7
3.11419	0.00888889		0.7416	20203.1	20198.6	20262.8	20245.2	20152.9	20211	20574.2	20437.1	20330.3	20216.2	20712.7	20332.8	20428.5	20236.1	20373.3	20598.5	20275.2	20630	20201.9	20483.2	20266	20472.4	20232.3	20092.3	20670	20192.3	20446.8	20436.4	19857.2	20278.2	20315.7	20467.2	20213.3	20659.9	20401.8	20390.6	20405.3	20247.2	20491.8	20312.1	20407	20233.6	20174.7	20119.8	20454.1	20101.1
3.11419	0.00916667		0.7476	20350.4	20619.2	20168.6	20831.1	20283.2	20336.4	20432.7	20087.8	20541.5	20515.3	20092	20294.8	20294.7	20376.9	20457.3	20786.6	20751	20651.1	20356.1	20368	20302.8	20563.8	20497.7	20227.2	20463.5	20362.5	20456.9	20335.3	20476.9	20189.8	20527	20568.5	20529.3	20400.9	20039.8	20575.7	20058.2	20352.5	20366.5	20293.1	20467.9	20454.1	20513.7	20067	20468.1	20249
3.114	0.00944444		0.7536	20662.4	20700.8	20020.9	20352.8	20428.6	20492.1	20460.4	20395.7	20572.8	20159.7	20651.2	20263.5	20509.9	20559.8	20378	20442.9	20429.7	20355.4	20285	20408.7	20358.7	20533.6	20712.2	20428.8	20646.5	20443.8	20805.3	20348.5	20589.6	20379.7	20533.6	20581.9	20301.3	20588	20299.2	20750.5	20188	20457.6	20425.2	20298.5	20434.1	20425.3	20548	20228.4	20561	20421.8
3.11421	0.00972222		0.7596	19700.9	19877.8	20055.7	20045.2	20352.4	19957.2	20291.4	19972.5	20069.2	20011.6	20105.9	19797.6	19963.1	20115.4	19955.9	20177.3	19806.1	19928.5	19807.3	20223.1	19742.4	19932.6	20079.8	20101.2	19978.9	19807.6	19756.3	19395.3	19776.2	19729.6	19908.9	20063.4	19819.5	20306.1	19794.8	19946.3	19417.7	19945.6	20064.9	19712	19790	19738	19895.8	19804.1	19911.5	19938.3
3.11413	0.01		0.7656	20193.6	20248.9	20110.4	20331.3	20269.6	20386.3	20427.5	20223.6	20376.6	20112.4	20203	20216.6	20549.2	20404.6	20321.7	20549.6	20504.7	20401.8	20234.4	20391.3	20263.6	20161.9	20396.9	20340.3	20500.5	20220.8	20431.2	20209.8	20434.7	20096.7	20392.5	20341.1	20431.1	20321.3	20186.3	20489.2	20187.1	20303.8	20366.4	20312.6	20235.7	20235	20291.5	19997.1	20494.8	20031.9
3.11407	0.0102778		0.7716	20157.9	20828.2	20206.8	20503.4	20512.7	20252.9	20342	20351.6	20611.8	20134.1	20632	20497.2	20300.9	20421.5	20597.9	20156.1	20299.4	20502	20313.9	20506.9	20240.1	20492.1	20624.6	20276	20645.2	20388.3	20547.5	20209.8	20526.6	20163.1	20333.9	20431.8	20222.2	20700.2	20369.2	20383	20117.6	20276.2	20341.2	20319.3	20106.2	20243.5	20412.7	20206.5	20494.7	20225.8
3.11415	0.0105556		0.7776	20434	20426.7	20488.7	20746.6	20496.4	20698.6	20854.9	20665.4	20703.2	20401.3	20479.5	20440	20522.6	20622.3	20981.1	20656.2	20456.9	20708.5	20687.4	20572	20666	20665.8	21012.5	20470.8	20678.7	20587.5	20737.9	20293.6	20443.4	20428.5	20518.5	20706.4	20250.2	20689.5	20162.5	20647.9	20691.4	20645	21052.7	20553.8	20815.5	20548.9	20453.4	20355	20898.3	20487.7
3.114	0.0108333		0.7836	20355.5	20126	19836	20382	19972.2	20189.1	20566.1	20199.7	20339.9	20125.9	20431.9	20174.1	20106.4	20085.4	20297.6	20425.3	20477.8	20318	20065.2	20313.9	20271.9	20265.8	20304.4	20493.6	20352.5	20399.1	20271	20321.1	20366	20258.9	20270.7	20683.9	20195.5	20025.9	20215.6	20311	20021.5	20617.8	20186.1	20177.3	20316.5	20298.6	20343	20177.7	20368.2	20123.4
3.114	0.0111111		0.7896	20327.5	20300.1	19923.7	20294.8	20249.8	20179.9	20703.2	20042	20482.5	20499	20027.4	20122.2	20225.8	20296.9	20467.7	20457.3	20334.7	20395.1	19863.1	20427.9	20160.2	20048.5	20443.4	20296.6	20036.5	20203.1	20223.1	19837.1	20310	19810.2	20153	20106	20115.5	20118.2	20287.8	20213.8	20079.1	20072.6	19948.7	20106.5	20192.3	20445.6	20440.6	20085.9	20057	20034.3
3.11421	0.0113889		0.7956	20326.9	20416.4	20153.9	20411.1	20369.2	20232.6	20346.1	20115.6	20539.9	20171.3	20285	20047.7	20028.7	20542.3	20198.2	20529.6	20413.7	20306.6	20228.9	20157.5	20332.9	20309.5	20273.7	20395.8	20285.5	20372.8	20279.6	20111.6	20291.4	20254.7	20368.5	20400.3	20245.9	20411.6	20154.7	20321	20349	20288.2	20250.9	20158.8	20364.3	19952.3	20084.4	19969.5	20477.9	20040.8
3.11409	0.0116667		0.8016	19899.9	20015.1	20005.5	20258.4	20101.1	20017.6	20011.6	19849.5	20440.3	19842.3	20128.3	20259.2	20105.4	20171.2	20093.1	20141.6	19907.8	20137.2	20111.4	19994.5	20096.6	20071.6	20153.7	19940.8	20064.6	19782.4	20447	19875.9	20094.9	20018.8	19878.9	20389.6	19962.1	20040.6	20113.6	19970.6	19883.7	20059.8	19946.7	19889.2	19890.2	20073.1	19983.4	19912.5	20133	19837.8
3.11403	0.0119444		0.8076	19997.7	20168.8	19867	20325.2	19816.7	19800.9	20240.5	19812.5	20108.7	19660.8	19954.5	19788	19867.1	20016.9	20310.5	20491.8	19875.3	20231.4	20415.1	20216.2	20171.4	20317.9	20249	19861.2	20271.7	19780.1	20305.1	19975.6	20011.1	20127.3	19972.6	20522.4	20141.6	20343.9	20159.5	20476.4	19968.3	20085.3	20099	20204.7	20365.4	20088.7	19841.9	20086.7	19980.2	19840.8
3.114	0.0122222		0.8136	20074.7	19909.5	19536.5	19986.2	19866.4	19955.6	20268.5	19943	20229.8	19559.4	19791.1	19924.5	20008	20089	19997.6	20160.8	20047.5	20031.1	19724.7	20091.7	19961.8	19992.1	20050.9	20124.2	20176.7	19641	20115.3	19937.5	20028.7	19663.7	20098.9	20062.4	19916.7	20051.6	19864.1	20120	19931.2	19881.3	20049.4	19701.4	19743	19950.3	19836.3	19933.1	19972.4	19785.7
3.11413	0.0125		0.8196	20250.1	20358.3	19753.3	20518.5	20139.2	20048.6	20257	20020.3	20439	20094.7	19831.2	20124.5	20121.4	20285.2	20334.4	20293.2	20007.5	20406.4	20285.8	20340.5	20184.4	20185.3	20094.9	20278	20092.5	20021	20603.3	19984.8	19969.3	19827.3	20100.4	20319.6	19939.3	20030.7	20160.5	19911.9	20052.4	19739.9	20149.4	19961.2	20012.1	19892.8	20002.5	19806.1	20009.4	19894.9
3.11401	0.0127778		0.8256	20256.3	20460.5	19990.7	20342.5	20174.9	20269.5	20488.7	20230.2	20395	20188.8	20218.2	20099	20206.8	20355	20569.8	20247.1	20286.2	20359.5	20324.4	20461.8	20242.8	20377.6	20356.4	20326.9	20482.9	20322.4	20387.2	20157.5	20560.7	20148.6	20408.7	20610.1	20315.3	20589	20311.2	20436.2	20179.6	20472.2	20386.2	20244.7	20209.9	20382.4	20475.7	20133.2	20297.8	19987.3
3.11413	0.0130556		0.8316	19622.5	19691.6	19378.6	19817.2	19574.5	19856.2	19706.9	19522.8	19956	19421.4	19633.2	19689.4	19757	19745.9	20088.8	20035.3	19624.3	20006.4	19772.7	20208.7	19655	19848.4	19864.5	19937.8	20032.1	19691.5	19538.2	19655.8	19449	19738.5	19737.4	19764.6	19812.4	19984.9	19756.3	19850.3	19422.8	19629.7	19577.2	19404.6	19721	19690.9	19603.5	19322.6	19720.3	19337.3
3.11409	0.0133333		0.8376	19803.2	20198	19911.1	20224.5	19784.7	19876.5	19940.9	19953.3	20244.6	19969.9	20056.7	19786.5	19867.6	20005.2	20036.6	20190.8	20229.4	20298.4	20069.6	20421.1	19748.8	20075.7	19939.3	19938	20251.9	20188.8	19886.7	19819	19882.9	19643.8	19913.1	20092.2	20088.8	20143.9	19805.4	19691.1	19739.6	19886.7	20140.2	19770.8	19911.5	19959.4	19902	19549.4	20055.4	19404.7
3.11413	0.0136111		0.8436	19802.9	20323.3	19879.8	19818.3	19940.2	20096.4	20026.2	20029.8	20506.6	20243.9	20155.4	20103.5	19892	20423.3	20202.2	20162.7	20427.2	20511.9	20203.5	20268.4	20113.5	20427.9	20238	20336.8	20467	20059.6	20039.5	19955.1	20111.8	19938.2	20368.8	20226.3	20122.8	20241.6	20191.7	20235.5	19859.8	19828.3	20255.8	19902.3	20130.8	20110	20145.1	19905.8	20130	20221.4
3.11411	0.0138889		0.8496	19656.2	20007.9	19438.4	19997.8	19756.9	19727.1	19999.5	19809.4	20272.5	19832.2	19725.1	19748.2	20018.4	19913	19981.3	19951.9	19778	20345.6	19927.7	20121	19833	20097.4	20267.3	20000	19978.6	19859.1	20030.7	20037.4	20110.7	19659.2	20168.1	20178.9	19990.9	19976.5	20019.7	20236.9	19796.7	19846.2	19984.5	19906	20166.5	19894.4	19671	19571.1	19655.8	19718.8
3.114	0.0141667		0.8556	19834.4	20092.9	19582.3	19871.7	19834.6	19766.9	19979.1	19787.8	19999.8	19749	19849	19859.7	19849.2	20065.3	19856.2	20071.8	19838.5	20077.1	19905.8	20175	19873.5	20176.7	20202.7	20006.4	19968.6	19853.7	20236.8	19796.7	19885.2	19829.6	20065.1	20149.8	20018.3	19616.6	19928.8	20167.4	19819.9	19987.9	19797.2	19869.9	19924.4	19694.3	19887	19720.5	19976.7	19709.8
3.11413	0.0144444		0.8616	19841.5	19813.9	19324.7	19791	19717.6	19901.3	19976.1	19566.8	20217	19994.3	19791.6	19800.7	19985	20100.5	19846	19957.4	19986.8	19939	19699	19686.7	19696	19845.6	20001.4	19491.5	19665	19333.2	19554.5	19807.6	19862.8	19608.1	19613.1	19954.9	19781	20038.9	19583.5	19698.7	19812.3	19865.7	19636.8	19418.8	19695.2	19734.5	19750.5	19467.3	19929.8	19582.9
3.11405	0.0147222		0.8676	19838	19886.3	19334.3	19954.2	19911.1	19821	19893.9	19701.7	19874.5	19658.6	19885.9	19800.2	19813.9	20060.3	19820.6	20114.9	19966.7	19773.9	20077.7	20020.5	19709.2	19840.1	20128	19926.9	20056.7	19923.1	19818.2	19843	19779.5	19812	19751.1	19854.7	19599.7	19856	19900.2	19726.9	19599.1	19967.1	20024.7	19534.5	19646.5	19636	19957.6	19509.1	20046.3	19283.3
3.11415	0.015		0.8736	19501.7	19749.3	19468.5	19747.4	19832.9	19707.1	19820.8	19601.9	19806.5	19718.4	19552.6	19895.7	19616.3	19673.9	19965	19920.8	19685.4	19747.8	19826.9	20087.9	19682.3	19724.2	19843.1	19823.8	19889.7	19760.2	19784.1	19691.2	19770.4	19522.5	19840.8	19578.2	19907	19829.9	19673.5	19608.2	19819.6	19743.4	19554.2	19431	19662.6	19576.2	19513.5	19379.8	19616	19433.6
3.11407	0.0152778		0.8796	19474.9	19782.7	19666	19761.3	19514.5	19790.6	19853.7	19682.7	19758	19589.3	19877.5	19581.3	19825	19763	19957.3	19778.1	19623.5	19927.4	19710.7	19928.7	19476.8	20126.2	20081.7	19771.5	19840	19701.2	19931.8	19505.6	19883.2	19461.2	19841.4	19881.5	19800.9	19825.8	19795.7	19881.6	19455	19665.3	19770.5	19527.7	19526	19591.9	19830.3	19276.6	19652.8	19445.1
3.11407	0.0155556		0.8856	19505.1	19575	19286.7	19373.3	19236.5	19467.9	19577.5	19344.2	19705.3	19511.2	19508.9	19347.7	19797.6	19771.1	19414.6	19857.6	19573.4	19601.8	19679.2	19790.6	19633.4	19702.8	19709	19538.4	19766.3	19331.2	19604.1	19334.9	19596.5	19568.8	19446.4	19688.8	19408.6	19739.9	19706.9	19804.4	19149.7	19723.5	19399.3	19410.4	19458.4	19151.6	19221.2	19321.8	19533.1	19385.5
3.11413	0.0158333		0.8916	19938.4	19768.4	19480.9	19773.6	19519.3	19792.3	19915.1	19420.3	19952.1	19899.4	19983.6	19810.6	19696.6	19930.1	19594.5	20126.9	19755.4	20050.9	19745.2	19979.4	19686.7	19720	19832	19814.5	20090.4	19741.2	19953.7	19562.8	19993.1	19367.1	19821.5	20037.8	20032.4	19821.7	19741.3	19743.8	19862.6	19901.5	19615.7	19749.2	19956.8	19805.2	19843.5	19410.5	19612.7	19584.6
3.11403	0.0161111		0.8976	19459	19566.7	19101	19555.9	19195.9	19406.7	19830.4	19356	19626.1	19525.3	19208.7	19193.1	19451	19567.4	19546.2	19548.9	19366.6	19501.1	19219.7	19600.6	19391	19500.5	19555.9	19684.7	19682.7	19439.5	19615.9	19364.4	19720.5	19127.6	19473.7	19699.2	19695.8	19516.2	19268.1	19532.7	19472.5	19493.8	19511	19504.5	19390.3	19373	19315.9	19267.5	19963.1	19185.7
3.11407	0.0163889		0.9036	19058.8	19371.7	18884.7	19514.8	19078.1	19192.8	19502.5	19406.7	19643.1	19190.3	19298.1	19174.1	19489.5	19590.6	19610.3	19538.5	19560.3	19726.7	19194.1	19681	19476.8	19664.5	19447.3	19506.5	19456.9	19529.6	19296.2	19254.4	19588.3	19154.8	19426.1	19378.2	19123.8	19645.6	19298.4	19138.9	19188.6	19419.6	19340.3	19326	19544.5	19314.7	19377.3	18991.1	19372.1	19272.9
3.11409	0.0166667		0.9096	19438.4	19513	19179.3	19658.1	19210.2	19411.7	19396.7	19347.1	19653.3	19381.5	19460.5	19402.4	19562	19472.3	19535.5	19490.2	19402.4	19591.4	19381.4	19704.5	19512.5	19469.5	19748.2	19253.9	19475	19507.2	19487.6	19209	19498.7	19368.4	19413.7	19614.4	19648	19531.6	19348	19366	19401.6	19417.2	19272.3	19173	19447.1	19390.5	19437.2	19010.3	19464.5	19180.4
3.11409	0.0169444		0.9156	18852.8	18999.2	18739.8	18808.4	18998.4	19075	18916.5	18961.8	18993	18796.5	18830.1	18931.7	18757	19042.1	19257.8	19427.9	19325.7	19568.9	19188.9	19071.8	19179.6	19230.7	19340.4	19073	19074.1	18887.9	18883.7	19141.9	19061.4	18840.3	19297.2	19398.5	19018.7	18971.7	18961.8	19161.4	19059.8	18931.1	18906.8	18711.3	19042.4	18994.1	18877.7	18904.4	19098.5	18730.7
3.11407	0.0172222		0.9216	18897.5	19200.5	18934.9	19116.4	19059.8	19015.8	19250.1	18951.6	19259.7	19089.7	19180.7	18982.2	19279.8	19121.4	19061.8	19010.9	19034.6	19486.3	19000.2	19295.6	18878.6	19282.1	19336.9	19360.4	19070.5	18985.2	19154.9	18952.3	19126.3	18574	19124	19252.9	19050	19199.7	18908.9	19115.7	18810.9	19063	19104.5	18874.7	19136.2	18834.8	19283.8	18732.5	19011.4	18826.6
3.11422	0.0175		0.9276	18842.5	18947.7	18859.9	19267.2	19150.1	19142.1	19309	18977.5	19306.7	19107.1	19154.9	19140.3	19240.2	19182.5	19265.3	19239.5	19191.6	19551.4	19102.1	19236.2	19294.4	19435.9	19368.3	19295.3	19033.1	19273.9	19362.3	19149	18992.2	18837.2	19387.6	19449.2	19104.2	19358.3	19111	19209.6	18842.3	18920.6	19137.7	18711	19078.5	18966.1	19063.4	18874.7	19141.7	18734.1
3.11415	0.0177778		0.9336	18782.2	19222.8	18683.2	18858.4	18937.7	18969.6	19068.2	19209.2	19578.1	19066.7	19181	19015.7	19026.2	19063.3	19169.3	19152.1	19099.1	19315.1	19257.9	19005.3	18871.9	19149.2	19131.4	19136	18862.1	18803.5	18914.8	18943.8	19050.7	18559.3	19095.2	19090.9	18685.2	19071.5	18677.1	18971.2	18943.5	18991.1	18784.4	18695.5	18957.9	18580.9	18959.7	18663.5	18905.4	18879.4
3.11401	0.0180556		0.9396	18707.2	18737	18598.2	18816.9	18717.5	18587.4	18870.5	18702.3	18991.9	18777.2	18881.5	18614.9	18794.2	18889.7	18681.6	18956.9	18793.3	18956.7	18781.8	19147.5	18745.2	18841.1	19114.7	18896.7	18837.2	18767	18867.1	18701.1	18695.2	18632.3	18867.2	18858.8	18627.1	18643.2	18608.1	18684.6	18606.7	18930	18592.3	18623.9	18811.7	18787.4	18553.3	18584.1	18655.3	18472.3
3.11417	0.0183333		0.9456	18530	18864.2	18106.6	18811.4	18299.3	18269.8	18731.1	18654.7	18862.9	18572.9	18426.8	18453.4	18927.1	18790.2	18640.8	18522.3	18674.2	18892.5	18555.2	18464.8	18551.7	18726.5	18573.8	18478.8	18798.3	18594.4	18562.6	18167.5	18521.5	18403.1	18507.4	18490.3	18642.9	18536.3	18393.5	18602.6	18337.6	18386.8	18724.5	18438.3	18479	18290.4	18684.8	18449	18433	18321.5
3.11415	0.0186111		0.9516	18751.8	18920.9	19011	18833.8	18776.6	18765.6	18785.2	18598.9	19053.2	18937	18591.9	18731.4	19081.9	18899.6	19055	19048.8	19034.5	19119.1	19063.6	19178.1	18731.2	19134.3	19182.6	18828.5	19050.7	18946.7	18765.7	18637	18848.5	18708.1	18870.8	19011	18988.1	19046.9	18771.9	19169.2	18510.9	18714.1	18987.2	18769.6	19012.5	18684.9	18712.5	18824.3	18880.2	18425
3.11413	0.0188889		0.9576	18426	18871.3	18476.4	18587.6	18586.3	18828.6	18893.2	18648.1	18814.4	18502.2	18471.2	18238.6	18616.7	18732.5	18702.7	18734.3	18702.8	18888.9	18669.1	18708.2	18474.7	18822	18819.1	18687.5	18755.2	18533.7	18751.1	18721.5	18888.6	18264.2	18772	18846.2	18746.7	18674	18589.5	18522.1	18420	19069.7	18502.6	18300.8	18668.8	18332.7	18663.7	18478.7	18865	18346
3.11407	0.0191667		0.9636	18222.7	18284.1	17965.7	18294.9	18040.7	18153.2	18441.6	18113.8	18348.9	18155.8	18028.3	18202.3	18371.8	18307.5	18486.7	18548.2	18553.7	18515.9	18489	18425.6	18420.7	18449	18494.8	18192	18439.8	18287.8	18659.5	18294.7	18608.1	18199	18324.4	18409.6	18227.4	18459	18203.5	18226.3	18215.7	18411.6	18166.8	18035.7	18581.1	18427.7	18193.2	18116.3	18429.3	18039.1
3.11407	0.0194444		0.9696	18195.1	18449.5	17923.8	18415.3	18461.4	18261.6	18397.8	18277.6	18598	18345.1	18333.6	18416.2	18384.9	18383.3	18183.6	18584.4	18506.1	18533.5	18406.1	18679.7	18414.3	18509.8	18559.7	18547.2	18557.9	18304.8	18418.7	18364.1	18441.4	18227.2	18621	18569.6	18328.7	18374.3	18312.3	18588.9	18257.7	18298.2	18288.5	18280.7	18404	18365.2	18289.8	17988.8	18389	18274.6
3.11407	0.0197222		0.9756	18068.4	18558.3	18047.1	18296.1	18232.6	18596.3	18310.5	18239.5	18626.7	18430.2	18423	18250.3	18180.3	18450.1	18296.9	18661.9	18474	18773.5	18401.5	18751.8	18507.9	18644.2	18612.5	18468.3	18748.2	18558.8	18636.9	18522.1	18460.6	18117.1	18652.9	18600	18400.4	18806.9	18330.9	18618.7	18490.9	18226	18444.4	18301.5	18460.6	18439.4	18479.3	18036.6	18590.9	18179.9
3.1143	0.02		0.9816	18517.1	18508.8	18334.9	18618.1	18529.9	18253.1	18789.2	18192.2	18820.2	18418.4	18645	18624.9	18401.4	18651.3	18733.4	18705.1	18873.1	18589.1	18862.1	18663.6	18637.6	18627.1	18879.1	18616.6	18733.2	18432.1	18612.5	18487.3	18376.9	18542.4	18962.1	18956.7	18743.7	18543.8	18409.2	18751.7	18565.2	18461.8	18414.5	18489.9	18464.2	18618.5	18639.8	18227.9	18506.7	18203.2
3.11413	0.0202778		0.9876	18257.9	18493.4	18111.3	18253.5	18172	18054.5	18445.4	18244.3	18564.1	18356.5	18122.5	18187.8	18319.2	18193.8	18743.1	18582.6	18214.2	18504.5	18211.5	18555.1	18348.6	18354.3	18155.7	18658.1	18412.4	18448.8	18302.3	18430.6	18270.4	18166.2	18611.8	18659.8	18431	18378.5	18499.4	18203.1	18223.6	18472.5	18219.3	18149	18282.4	17944.7	18356	18060.5	18290.9	18110.2
3.11407	0.0205556		0.9936	18451.8	18675.9	17888	18653.5	18217.4	18234.7	18724.4	18393.9	18722.2	17985	18358.8	18376.8	18402.3	18562.8	18192.7	18510.3	18616.7	18286.5	18603.4	18344.1	18409.5	18486.5	18634.3	18267.2	18505.3	18445.1	18590.6	18380.8	18215.8	18263.8	18270	18441.6	18522.9	18321	18145.7	18740.1	18476.9	18367.3	18275.5	18274.7	18454.1	18120	18387.7	18242.6	18235.2	18113.2
3.11411	0.0208333		0.9996	17969.2	18138.2	17690.6	18203	17922.8	17778.6	18285.3	17989.8	18242.9	18025.5	18170.2	17935.2	18222.6	18128	18138.8	18246.3	18295.6	18297.4	18065.2	18309.2	18110	18153.3	18309.7	18099.4	18303.2	18071.7	18022.9	18032.5	18042.2	17935.7	18188.3	18183.6	18083.9	17885.7	18120.4	18111.1	17825.4	18271.1	18116.5	17749.2	17960.1	17980.5	18077.2	17776.1	18141.1	17810.8
3.11421	0.0211111		1.0056	18295.2	18608.4	18321	18853.1	18432.7	18563.5	19050.1	18674.7	18987.4	18485.4	18691.7	18399.5	18903.8	18631.3	18597	18798.4	18572.5	18718.3	18514.8	18841.4	18491.8	18773.5	18894.4	18578.5	18367.1	18382.3	18545.2	18366.2	18729	18261	18609.9	18841.3	18349.4	18809.7	18353.3	18590.1	18308.3	18700.2	18591.5	18547.2	18464.8	18724.6	18575.7	18319.5	18716.2	18574.9
3.11417	0.0213889		1.0116	18042.5	18484	18202	18759.5	18339.8	18263.5	18480.2	18528.7	18560	18407	18332.8	18433.6	18422.1	18529.8	18432.6	18481.4	18221.7	18462.9	18761.6	18603	18347.3	18519.7	18484.7	18440.3	18716.3	18533.5	18519.2	18153.8	18246.7	18170.5	18556.3	18554	18345	18488.8	18326.9	18314.9	18032.5	18644.9	18533.2	17904.5	18024.8	18459.3	18214.7	18202.4	18250.1	18296.8
3.11415	0.0216667		1.0176	18787.5	18931.8	18487.2	18933.4	18731.6	18624.1	18956	18816	18987.8	18845.3	18762.8	18568.2	18874.6	19113.4	18925.3	19023.4	18948.4	19097.2	19031.7	18689.1	18949	18997.5	18985.5	18952	19050.4	18764.7	18689.2	18634.3	18840	18653.4	18849.8	18946.8	18925.5	18817	18579.4	18947.6	18686.1	18798.3	18674.2	18778.5	18947.3	18950.9	18957.1	18565.8	18626.7	18736.9
3.11424	0.0219444		1.0236	17955.4	18187.6	17787.1	18218.7	17754.1	18108.2	18222.1	18029.4	18245.3	17900.9	18099.6	17915.4	18079.3	18166.8	18192.7	18319.6	18221.8	18229.9	18228.4	18158.4	18052	18167.6	18249.3	18222.7	18306.3	18141.4	18157.1	17942.5	18181.9	17935	18070.2	18096.4	17950.8	18016.5	18051.7	18150.2	17933.5	18340.3	18197.9	18098	18120.8	17999.2	18093.4	17799.9	18107.8	18029
3.11417	0.0222222		1.0296	18169.3	17862.9	17840	18173.9	18156.4	17792.6	18311.3	17933.9	18198.2	18066.1	17961	17880.9	17928.2	18268.2	18175.6	18227.5	18166.7	18345.9	17870.5	18425.1	18294.2	18408.7	18182.8	18238.3	18298.5	18206.7	18230.3	18072.8	18256.6	18188.4	17879.7	18196.1	18115.1	18143	17860.1	18169.9	18376.1	18245.2	17774	17918.3	18273.5	17851.6	18232.6	17782.6	18093	17792.8
3.11407	0.0225		1.0356	18039	18441.6	18250.5	18326.5	18133.9	18034.1	18487.9	18161.4	18277.8	17975.8	18226.5	18081.4	18377.8	18144.5	18415.3	18477.1	18137.5	18364.6	18402.7	18473.8	17881.9	18629.4	18619.4	18493	18573.1	18237.3	18388	18287.3	18335.3	17993.9	18387.1	18525.7	18010.8	18279.6	18188.6	18519.5	18251.9	18286.9	18163.7	18106.9	18279.2	17921.2	17969.4	17992.1	18337.6	18352.4
3.11409	0.0227778		1.0416	18076.4	18131.2	18125.2	18019.9	17975.3	18013.5	18376.6	17837.7	18317.3	18059.4	18114.2	18085.6	18336.1	18309.4	18240.1	18258.7	18111	18275.9	18275.9	18344	17989.8	18243.2	18299.3	18219.2	18223.3	18155.5	17944.5	18001	18063	17563.6	18249.8	18470.8	18036.8	18257	17821.2	18232.5	17904.1	18024.2	18131.4	17510.4	18092.4	18083.4	17990.1	17934.7	18064.3	17976.5
3.11407	0.0230556		1.0476	17736.5	17977.4	17622.3	17959.7	17800.3	18064.2	18029.8	17837	18113.9	17693.2	18052.7	17722.2	18112	18165.6	18094.8	18193.7	17916.3	18204	18116.8	18202.2	17914	18146	18245.9	18183.8	18005.5	17844.8	18018	17616.3	18098.7	17970.1	18038.7	17969.7	17824.5	18271.5	17978.4	17995	17731.6	17887.5	17920.7	17705	18074.1	18138.6	17994.7	17630.7	17686.2	17544.7
3.11411	0.0233333		1.0536	17752.9	18019.9	17507.5	17937.8	17792.9	17782.6	17965.1	17847.8	18150.7	17727.4	17837.9	17636.3	18063.8	17987.1	17886.7	18027.5	17920.7	17900.7	17706	17966.3	17801.4	17823.4	18109.6	17935.4	18015.6	17769.9	17975.7	17691.4	17688.6	17677.2	17889.2	17919	17828	17923.9	17755.4	17773.5	17714.7	17854.6	17877.5	17807.2	17777	17620.6	17624.3	17479.5	17810.2	17728.2
3.11413	0.0236111		1.0596	17907	18264.8	17927.5	17954.4	17763.1	17910.2	18127.9	17989	18198.3	17941.7	18032.9	17931.4	18104.8	18105.7	18069.5	18144	18134.2	18184.3	18239.1	18195.4	18418.3	18230.9	18399.9	18212.5	18272.3	17922.3	18167.7	17940.3	18196.9	17901	18144	17984.5	18020.2	18109.6	18193.1	17856.8	17671.2	18088.1	18054	17935.8	18109.2	17880.3	17911.4	18085.1	18090.8	17940.2
3.11415	0.0238889		1.0656	17988.2	17742	17520.9	17749	17827	17883.2	18083.5	17894.3	18208.2	17672.5	18050.6	18019.1	17847.5	18026.6	17719.2	17998.2	17955.1	17834.6	17840.7	18003.9	17584.2	18171.5	18368	18133.7	17892.1	18035.7	17921.4	17842.2	17815.6	17941.1	17874.4	18071.6	17956.5	18093.9	17912.2	17891.5	17739.5	17979.3	17762.8	17611.7	17646.4	17682.7	17819.5	18047.2	18131.4	17713.4
3.11413	0.0241667		1.0716	17666.3	17665.8	17446.1	17595	17369.5	17046.8	17650.6	17376.1	17770.6	17544	17624.5	17595.8	17719.3	17725.6	17939.5	17778.8	17748.7	17777.3	17784.5	17701.7	17905.7	17956.5	18107.2	17587.6	17740.5	17501.2	17433.7	17569.2	17567.1	17354.7	17704	17841.5	17654.3	17650.3	17536	17398.8	17537.2	17641.7	17559.4	17416.9	17813.4	17576.8	17694.3	17463.4	17244.3	17393.7
3.11405	0.0244444		1.0776	17434.7	17855	17546.2	17857.4	17714	17720.6	17748.7	17806.6	18085.7	17640.6	17929	17753.2	17936.2	17882.4	17926.6	18388.7	17990.8	18148	17896.1	18094.8	18048.4	17997.6	17909.7	17910.2	17966	17781.4	17803.1	17870.3	17947.8	17791.8	17777.2	17992.7	17715.2	17834.3	17880.6	18167	17824.3	18213	17696.5	17813.1	17827.6	17683.3	18008.5	17684.2	17834.2	17607.6
3.11413	0.0247222		1.0836	17649.3	17778.8	17393.5	17688.1	17680.4	17652.7	17754.4	17517.7	17774.1	17678.5	17805.6	17572.6	17482	17700.2	17752.6	17974.2	17687.5	17752.6	17804.6	17839.1	17753	17800.4	17894.6	17563.5	17884.5	17788.1	17660.2	17586.7	17776	17517.3	17642.3	17630.5	17677.4	17612.6	17546.6	17543.5	17585.5	17651.5	17601.5	17391.9	17641.6	17575	17813.8	17571.6	17616.3	17603.7
3.11413	0.025		1.0896	17763.4	17736.7	17572.5	17768.1	17905	17779.6	17903.7	17778.9	17868.5	17832.4	17624.9	17757.9	17802.3	18070.3	17757.6	17826.7	17749.5	17472.5	17701.4	18134	17899.6	17927.4	18028.4	17790.5	17836.8	17947.1	17771.4	17623.7	17737.7	17918.6	17722.6	17980.6	17895.5	17723.1	17740.1	17753.9	17566	17456.1	17600.4	17600.9	17822.8	17818.7	17735.9	17635.3	18025.6	17417
3.11396	0.0252778		1.0956	17613.7	17621.1	16956	17586.4	17438.4	17784.6	17415	17121.8	17558.7	17367	17256	17360.6	17205	17458.8	17566	17586.9	17426.4	17656.3	17665.8	17419	17366	17686.3	17647.2	17383.1	17398.4	17404.4	17383.9	17236.8	17395.3	17325.7	17555.1	17661.5	17437.8	17561.6	17371.8	17523.3	17187.3	17546	17328.3	17528.6	17327.3	17407.3	17488.5	17256.4	17712.3	17340.3
3.11426	0.0255556		1.1016	17086.1	17165.3	16715.3	17218.8	17117.6	16958.6	17277.8	16882.7	17252.5	16996	17316.2	17214.5	17339.3	17312	17146.1	17367.1	17152.3	17440.6	17336	17437	17453.1	17230	17409.1	17207.9	17323.8	17270.1	17482.4	17179.1	17310.5	17178.8	17243.7	17355.7	17360.9	17176.4	17184.4	17223.4	17352.8	17132.2	17151.9	17084.8	17357.1	17179.8	17201.5	16880.6	16952	17197.8
3.11411	0.0258333		1.1076	17125.2	17019.1	17014.4	16953.7	16909.8	16922.1	17119.3	16788.9	17497	16786.7	16666.4	16913.5	16938.6	17130.1	16910.9	17242.6	17005.2	16901.4	16976.4	17245.5	17206.3	17250.4	17133.8	17158.4	17114.6	17154.8	17205.3	16895.5	17465.2	16786.8	17172.7	16936.7	16998	17193.4	16724.4	17038.4	16942.9	17228.8	17101.2	16862.4	17329.9	16989.4	16745.3	16818.9	17081.9	16875.9
3.11413	0.0261111		1.1136	17437.1	17641.7	17427.3	17426	17432.9	17600.4	17551.7	17385.1	17889.4	17555.5	17361.7	17377.3	17665.9	17726.5	17525.6	17748.1	17496.9	17732.7	17627.5	17580.4	17694.8	17705.5	17851.9	17531.4	17672.4	17653.6	17540.2	17584.8	17559.9	17436	17524.7	17573.3	17365.3	17643.1	17482.5	17555.6	17371.3	17673.6	17619.5	17485.1	17676.8	17526.1	17594.1	17276.9	17485.9	17506.8
3.11413	0.0263889		1.1196	17175.7	17443.8	16980	17492.8	16846.2	17107.3	17365.8	17335.3	17370.9	17231.4	17315.4	17635.3	17484.5	17692.4	17455.2	17597.9	17255.2	17472.1	17440.1	17495.1	17346.1	17698.2	17743	17199.5	17556	17370.3	17446.6	17239.1	17362.9	17171.9	17364	17702.3	17629.5	17684.9	17326.6	17349.6	17456.1	17228.6	17495	17682.6	17430.6	17467.7	17486.6	17050.9	17161.2	17212.9
3.11413	0.0266667		1.1256	17296.8	17116.8	16931.7	16988.9	16675.9	16988.3	17121.5	16937.6	17289.9	17084.1	16884.1	17199.4	16834	17057.4	17326.5	17137.3	17171.8	16981.9	17025.6	17295.8	17240.9	17165.3	17237.6	17122.5	17172.7	16886.6	16918.4	16894.7	17026.7	16870	16979.6	17361.4	17026.3	17113.5	16989.9	17306.1	17012.6	16662.2	17093.2	16617.4	16934.5	17032.5	17037.7	16748.3	16960.4	16664.9
3.11417	0.0269444		1.1316	17238.1	17603.3	17075.2	17727.8	17535.8	17340.2	17696.8	17042	17777.4	17589.9	17564.5	17118.8	17669.4	17550.3	17622.4	17754.4	17356.9	17570.4	17549.9	17546.6	17558.6	17806.4	17600.6	17844.1	17549	17571.2	17460.8	17520	17553	17385.8	17612.4	17800.5	17621.1	17754.1	17581.7	17672.1	17382.3	17799.8	17530.7	17404.2	17507.5	17334.3	17590.6	17282.7	17465.7	17327.1
3.11417	0.0272222		1.1376	17260	17491.5	17110	17830.5	17486.8	17285.1	17471.3	17477.6	17656.4	17163.4	17462	17210.8	17314.6	17373.3	17532.2	17553.1	17668.5	17514.7	17349	17561.9	17502	17570.6	17542.5	17506.2	17439.7	17155.9	17461.2	17397.1	17261.3	17221.7	17607	17649.4	17519.9	17360.5	17521.8	17536.4	17494.1	17697.5	17379.8	17141.2	17447.6	17381.9	17467.8	16989.3	17375.3	17296.1
3.11419	0.0275		1.1436	17376.5	17278.6	17075.5	17395	17281.8	17395.9	17520.3	17392.7	17614.4	17232.3	17440.1	17430.1	17535.4	17538.9	17578	17550.1	17280	17556.5	17357.8	17443.2	17179.3	17687.6	17556.1	17357.3	17437.3	17246.8	17502.7	17144.7	17485.5	17359.9	17399.5	17517.9	17494.3	17519.1	17350.7	17517.7	17275	17441.4	17288.4	17338.5	17514.7	17318.4	17235.3	17056.5	17372.8	17321.2
3.11415	0.0277778		1.1496	17112.6	17356.5	17067.9	17079.9	17219.2	16960.6	17279.6	17130.7	17472.9	16866.2	16851.3	17101.4	17085.9	17473.6	17748.2	17644	17167	17341.1	17113.8	17269.7	16943.6	17461.9	17394.9	17344.4	17170.9	16982.4	17564.2	17085.7	17361.3	16799.8	17272.9	17315.7	17071.3	16931.9	17227.3	17327.1	16806.3	16889.1	17442	17097.7	17203.2	17101.1	17353.7	17078.4	17276.3	17015.6
3.11426	0.0280556		1.1556	16845.1	17271.9	16961.3	16786.6	17113.3	16808.8	17172.7	17020.7	17284.5	16765.1	16880.7	16878.4	17046.8	17257.5	17235.2	17117.4	17156.5	17254.5	16994	17151.9	16930.2	17474.2	17251.4	17153	17285.8	17150.3	16924.2	16868.6	17158.1	16945.6	17289.7	17325.9	16861	17114.2	16742.2	17093.9	16832.4	17030.5	17152.1	16955.7	17089.8	17043.4	17197	16920.6	17185.3	17039.3
3.11413	0.0283333		1.1616	17159.5	17144.6	16796	17182.6	16980.1	17180	17219.1	17176.1	17391.4	17161.7	16908.6	17338.6	16993	17279.5	17325.1	17237.3	17185.8	17362.8	17012.9	17110.2	17081.8	17407.4	17369.8	17246.4	17307.1	17270.9	17321.7	17187.5	17252.6	16868.5	17183.1	17432.6	17067.9	17197.9	16973	17359.6	17140.5	17283.9	17141.4	17033.3	16949.1	16713.6	16923.6	17132.6	16896.3	16981.3
3.11415	0.0286111		1.1676	16993.1	17145	16989.9	17214.3	17118.4	17015.2	17088.4	17122.5	17263.4	17116.3	17219.1	16953.1	17039.3	17018.5	17080.1	17279.1	16962.2	17310.9	17001.3	17193.5	17142.7	17190.3	17349.4	17221.3	17078.3	17019.6	17040.3	16736.9	17011.2	16966.7	17038.7	17264.5	16878.3	17189.8	17046.2	16993.6	16939.5	16837.2	17153.7	16910.8	17005.4	16860.7	17100.7	16791.8	17075.1	16717.5
3.11415	0.0288889		1.1736	16637.1	16502.8	16318.2	16762.2	16723.5	16470.4	16746.6	16465.5	16689.9	16513	16734.6	16602	16692.5	16955.1	16800.3	16988.3	16666.4	16761	16283.9	16723.7	16688.7	16614.3	16710.3	16786.4	16851.3	16761.9	16648.9	16497.7	16822.4	16516	16782.7	16945.2	16751.5	16787.3	16521.8	16796.6	16712.8	16891.1	16907.5	16824.8	16567.7	16585.9	16710.5	16431.7	16723.4	16369.7
3.11405	0.0291667		1.1796	17270.2	17457	16845.5	17082.6	17185.7	17293.5	17293.3	17084.2	17199.1	16993.6	17015.5	17118.5	17184.8	17405.1	17369.7	17385.7	17223	17436.3	17150.3	17407.6	17260.1	17396.4	17380	17510.9	17530.2	17482.2	17439.6	17044.3	17374.8	17000.9	17075.1	17321.2	17408.5	17562.8	17239	17304.7	17236.2	17101.2	17357.6	17085.5	17251.4	17315.7	17437.3	17023.9	17363.2	17243.4
3.11409	0.0294444		1.1856	16977	17313.9	16844	17094.3	17407.7	17145.6	17290.8	16824.1	17229	17237	16858.5	16860.2	17152.1	17153.5	16946.3	17270	17236.7	17361.1	16843.1	17341.5	17123.3	17000.9	17261.4	17151.4	17176.6	17020.3	16970.9	17003.6	17170.6	16949.6	17241.3	17109.4	16847.6	17188.1	17080.5	17235.4	16811.8	17202.4	17087.7	16979.8	17070.9	16844	17051.5	17067.9	17297.5	16915.5
3.11419	0.0297222		1.1916	17099.5	17192.5	16875	17197.9	17415.1	16806.8	17052.2	17182.8	17364.9	16863.8	17181.2	17023.2	17295.6	17353.2	17268.4	17577.2	17426.2	17230.4	17011.1	17129.1	16962.3	17146.7	17396	17087.8	17327.8	17399.8	17301.7	16687.9	17400.7	16985.6	17267.5	17064.9	17150.8	17342.1	16829.1	16795.1	17127.2	17122.5	17084.9	16869.4	17332.6	17158	17037.1	17004.1	16979.9	17011
3.11417	0.03		1.1976	16715.9	16969.7	16737.1	17109.1	16838.5	16845.8	17109.8	16946.1	17143.9	16971.5	16873.3	16810.3	17002.2	17027.6	16927.2	16924.3	16969.2	17061	16884.9	17114.8	16825.3	17102.1	16979.6	16968.1	17012.9	16897.7	17012.6	16808.7	16965.3	16912.7	16999.1	17142	16889.8	17134.1	16854.1	17021.8	16879.1	16832.4	16867.2	16632	16879.5	16750.4	16943.5	16653.9	16945.5	16802.6
3.11411	0.0302778		1.2036	17031.3	16814.1	16742.2	16641.9	16780.7	16992	16752.8	16706.7	17090.6	16996.8	16737.8	16707.9	16772.2	17014.7	16959.4	16861.5	16900.9	17074.4	16907.2	16918.7	16753.6	16809	17073.3	16748.9	16903.3	16747.2	16746.6	16965.7	17215.4	16706.6	16759	16853.4	16814	16997.7	16814.8	16790.6	16881.2	16824.2	16854.5	16948.1	16689.7	16751.2	16763.4	16579.2	16705.1	16655.1
3.11411	0.0305556		1.2096	16818.8	16794.2	16537.6	17027	16720.2	16671.9	16902.9	16569.3	17034.2	16636.2	16804.9	16457	16670.4	16747.2	16890.1	16818	17141.5	17173.1	16851.9	16771.5	17162.5	16900.7	16773	17072.8	16757	16866.7	16880.9	16762.2	16973.2	16484.2	16784.6	16759.4	16621.3	16869.2	16859.2	17005.9	16794.2	16776.8	16825.7	16487.6	16745	16533.8	16723.8	16465.5	16731.7	16689.6
3.11422	0.0308333		1.2156	16816.3	17333.1	16868.4	17261.9	16854.3	16989.7	17241.3	16992.9	16981.6	17021.4	16955.6	17051.8	17228.1	17376.4	17203.6	16855.3	17293.6	17243.9	17195.8	17344.7	17408.3	17260	17248.7	17125.9	17419.7	17054.6	16989.3	17067.7	16961.9	16914.2	16956	17271.9	17005.4	16995.5	17153.5	17218.8	17095	17217.7	17193.6	17265.9	17343	17198.8	17216	16825.6	16983.3	17018.5
3.11421	0.0311111		1.2216	16450.3	16532.7	16384.9	16640.4	16596.6	16559.4	16651.4	16331	16652.4	16722.1	16630.7	16353.9	16487.3	16478.8	16326.8	16925.2	16598.7	16720.7	16768.5	16493.5	16628.7	16554.2	16753	16565.2	16845	16543	16589.4	16576.5	16823.3	16335.7	16482.1	16712.1	16514.1	16639.7	16566.9	16565.4	16458.2	16419.4	16408.9	16523.6	16369.1	16251.7	16420.7	16418.2	16255.9	16336.6
3.11413	0.0313889		1.2276	16761.4	16959.8	16546.1	16880.4	16667.3	16716.8	16747.8	16755.1	16876.1	16769.9	16864.2	16827.2	16897.1	16750.8	16749.4	17145.7	16769.7	16996.9	16766.5	16776.7	16941.8	16892.9	16837.7	16684.4	16991.2	16694.2	16781.1	16821.2	16886.6	16814.9	16909.4	16906.1	16959.3	16866.7	16806	16755.2	16826.9	16772.8	16771.6	16729.2	16724.5	16921.2	16852.4	16479.1	16930.9	16611.5
3.11409	0.0316667		1.2336	16744.1	16846.4	16751.4	16796.5	16884.4	16808.8	16964.4	16608.6	16772	16994.2	16675.6	16912.4	16883.7	16765.3	17014.1	16853.4	17090.2	17164.4	16904.3	17219.3	17061.5	17376.9	17015.5	16772	16915.2	17149.3	16934.5	16946.2	17145.2	16887.4	16835.8	17190.4	17035.8	17075.4	16941.4	16879.4	16932.6	16875.5	16720.2	16822.2	16896.1	16580.9	16818.3	16692.8	16919.5	16615.3
3.11403	0.0319444		1.2396	16615.5	16913.5	16581	16577.5	16695	16517.2	16748.1	16702.6	16928.4	16865.7	16972.1	16923	16852.3	16876	16813.9	17164.6	17196	17177	17140.9	17146.5	16803.7	16859.5	17057.4	16791	16852	16518.4	17037.8	16765.7	16758.3	16707.4	16871.9	16838.5	16993.1	17159.4	17036.8	16881.9	16867.6	17018.4	16910.3	16713.8	16894.7	16792.3	16966.9	16801.1	16741.8	16528
3.11415	0.0322222		1.2456	17293.1	17492.9	17052.5	17484.4	17172.6	17113.9	17768.9	17428.6	17714.4	17048.3	17349.4	17359.2	17172.9	17225.4	17136	17153.1	17453	17518.5	17439.6	17195.4	17126.7	17289.9	17437.8	17298.2	17384.2	17161.5	17304	17305.8	17071.6	16914.4	17348.9	17207.3	17425.1	17419	17409.8	17408.4	17234.7	17490.9	17034.9	17232.3	17367.9	16986.1	17250.5	17079.7	17129.5	17445.5
3.11411	0.0325		1.2516	16929.7	17057.9	17013.1	17160.9	16922.9	17120.3	17217.9	17140.1	17162.1	17043.9	16783	16986.9	16921.6	17137.8	17146.7	17241.4	16993.7	17155	16768.9	17132.9	17031.2	17200	17182.2	17430.9	17025.8	16816.8	16968.7	16879.5	17121.4	16665.4	17073.6	17241.1	17243.1	17228.4	17101.4	17074.7	17124.1	17102.8	17134.1	17254.8	17161.4	17144.8	17137.3	16892.8	17307.4	16929.9
3.11417	0.0327778		1.2576	17295.3	17365.9	17140	17684.1	17198.4	17342.5	17530.9	17231.7	17363.4	17097.3	17106.5	17128.3	17212.3	17351.7	17410.5	17316.2	17277.7	17450.2	17200.7	17436.5	17255.4	17304.7	17362.2	17459	17379	17202.9	17223.5	17140.6	17361.6	17134	17313	17354.8	17481.7	17313.3	17275	17627.4	17216.9	17513.2	17253.8	17404.3	17316.1	17464.2	17261.2	17346.6	17328.2	17279.9
3.11415	0.0330556		1.2636	17319.4	17145.8	16795.4	17280.4	16940.5	17206.4	17151.6	17156.9	17322.4	16856.7	17124.6	17133.3	17094.7	16938.8	17451.8	17294.8	17228.7	17375.7	17394.1	17401.9	17129.6	17541.7	17379.6	16879.5	17277.1	17229.5	17191.2	17046.9	17101.2	16879.8	17331.7	17238.8	17371	17176.3	17264.6	17181.8	17113.8	17391.2	17212.3	17142.4	17424	17189.6	17039	16922.4	17203.9	17008.7
3.11422	0.0333333		1.2696	17436.1	17200	17154	17489.1	17281.1	17146.8	17418.1	17409.4	17446.1	17404.9	17389.7	17189.4	17162.4	17355	17249.3	17676.5	17680.6	17601.6	17457.5	17422	17509.4	17655	17587.4	17539.7	17608.3	17394.3	17493.3	17568.3	17428.4	17265.7	17277.6	17384.7	17733.5	17509.4	17636.9	17494.8	17347.7	17685.6	17299.5	17588.7	17716.8	17499.7	17440.8	17382	17636.9	17569.1
3.11411	0.0336111		1.2756	17818.5	17943.4	17437.8	17919.5	17611.5	17859.8	18061.3	17722.7	17989	17691	17758	17625.4	17976.8	17910.6	17752.6	17989.2	17878.6	17898.4	17846.7	18001	17886.7	17963.6	17971.5	18095.5	17981.3	17767.8	17598.8	17835.1	17932.2	17558.4	17969.2	18002.9	18163.3	18015.8	17704.9	18202.3	17666	17936	17767.8	17910.7	18166.9	17990.2	18059.7	17693.3	17980.7	17747.6
3.11409	0.0338889		1.2816	17800.8	18030.6	17736.7	18327.7	18025.4	18002	18092.8	17967.9	18106.8	17926	17912.6	18062.9	18333.9	18273	17961.7	18019.2	18113.7	18150	17973.6	18057.4	17970.5	18094.4	18064	18113	18342.5	17869.9	17874.5	18046.8	17969.8	18213.9	17820.3	18144.1	18525.7	18049.1	18109.6	18340.7	18118.9	18004	17984.2	18226	18160.7	18358.5	18109.3	18175.6	17842	18257.8
3.11411	0.0341667		1.2876	18058.5	18352.5	17935.3	18148.7	18137.9	18134	18421.6	18336.5	18457.2	18164.2	18118.1	18212.9	18435.1	18052.9	18322.3	18360.5	18405.1	18522	18213.5	18293.2	18290	18571	18221.7	18334.2	18497.8	18011.8	18369.4	18247.1	18514	18078.6	18118.6	18468.7	18772.6	18386	18453.1	18543	18401.8	18410.6	18296.2	18300.7	18441.1	18266.8	18572.1	18298.9	18487.1	18341.8
3.11419	0.0344444		1.2936	18677.8	18841.7	18320.8	19248.6	18890.7	18354.8	18678.8	18549.6	19078.7	18672.4	18513.2	18791.6	18841.8	18530.9	18792.7	18755	18863	18727.2	18736.3	18561.2	18810.5	18822.2	18776.6	19002	19060.9	18298.3	18817.7	18784.5	18789.6	18519.9	18592.9	19126.4	19118.1	18763.4	18790.8	18930.7	18638.2	18643.3	18532.8	18870.3	18926.3	18945.2	18725.7	19014	18844.6	18737.1
3.11411	0.0347222		1.2996	19221	19246.9	18881	19616.4	19436.9	19162.8	19413.6	19197.8	19633.4	19365.6	19288.2	19345.6	19201.2	19084.4	19326.2	19379.2	19347.8	19407.4	19410.8	19106.3	19334.6	19551	19209.6	19430.4	19515.4	19155.1	19220.2	19519.3	19378.4	19260.3	19152.9	19732.3	19887.9	19860	19426.7	19914.1	19589.1	19297.5	19256.2	19456.2	19204.5	19427.1	19625.7	19528.8	19477.4	19197
3.11405	0.035		1.3056	19167.5	19563.1	19079.9	19353.2	19424.3	19236.1	19425.4	19461.3	19531	19101.1	19220.5	19222.5	19194.8	19534.5	19459.3	19737.6	19464.7	19507.6	19480.5	19450.7	19557	19541.3	19664.2	19372.5	19623.6	19464.9	19439.4	19289.1	19589.7	19302.7	19522.5	19623.3	19979	19564.8	19698.4	19779.4	19541	19481.7	19301.6	19566	19341.4	19520.3	19679.2	19296.7	19770.3	19461.5
3.11409	0.0352778		1.3116	19706.3	19633.8	19057.8	19762.5	19422.2	19640.5	19508.8	19670.9	20030	19624.9	19732.2	19369.4	19743.1	19425.1	19894.1	19824.2	19697.5	19745	19944.7	19649.3	19834	19705.5	19745.6	20072.5	19925.7	19695.6	19699.5	19578.7	19762.6	19260.3	19540.8	20074	20297.9	20298.1	19830.2	20139	19743	19868.2	19979.5	19891	19916.1	19935.3	20101.9	19645.2	19742.8	19792.8
3.11417	0.0355556		1.3176	20056.2	20135.2	19929.5	20277.2	19971	19935.1	20207.3	20034.2	20206	19962.8	20114.2	19890.3	20103.7	20038.8	19918.6	20159.7	20116.8	20415.1	19983.8	20218.9	20297.7	20445	20282	20209.5	20272.2	20141.5	20197.8	20020.5	20201.8	19868	20164.8	20274.1	20426	20370.8	20127.2	20238.4	20156.8	20265.1	20166.2	20032.9	20159.3	20097.4	20145	20189.8	20243.2	20051.8
3.11421	0.0358333		1.3236	20690.2	20829.6	20410.8	21062.3	20759.2	20996.2	21068.1	20866.2	21144.3	20761	20841.4	20562.5	20740	21024.4	20543.2	21049.5	20511.6	21187.7	21146.4	21135.6	20910.7	21231.5	21156.2	20823.8	20809.7	20695.3	21133.4	20739.8	20987.8	20867.3	20681	21160.6	21270.7	21282.2	21176.8	21047.2	21194.4	20968.3	21001	20957.9	21046.6	21323.8	20872.1	20945.9	21373.9	21041.2
3.11403	0.0361111		1.3296	20887.3	20822.3	20541.2	20976.8	20740.7	20758.4	20959.9	20721.7	20673.4	20706.4	20477	20412.4	21145.8	20687.8	20509.5	20771.5	20792	21005.1	20694.1	20801.4	20793.1	21024.6	20969.1	20770.3	20999.2	20795	20683.2	20982.3	20785.5	20644.1	20857.6	21234.9	20987.6	20707.1	20644.5	21262.9	20751.3	20821.3	20650	20884.8	20978.1	20881.7	21000.5	20798.2	20915.3	20860.8
3.11411	0.0363889		1.3356	21065.6	21485.8	20867	21703.3	21029.5	21096.4	21641.3	21150	21386.3	21070.6	21126	20883.9	20998.7	20953.8	21116.2	21059.9	21232.2	21624.3	21285.5	21253.9	21014.9	21354.7	21306.4	21403.9	21600.3	21413	21288.5	21297.8	21366.4	20999.4	21296.9	21350.7	21271.2	21146.1	21084.5	21317.1	21330.7	21221.1	21260	21146.9	21175.7	21308.4	21475.9	21117.9	21333.6	21161.4
3.11405	0.0366667		1.3416	21608.1	21590.2	21436.2	21811.8	21511.1	21579.2	21669	21665.5	21997.3	21447.3	21478.9	21349.9	21473.7	21654.2	21606.8	21539.4	21503.9	21554.2	21588.2	21619.5	21617.9	21824.1	21661.1	21452.7	21872.2	21569.6	21735.2	21386.4	21794.7	21343.7	21420.6	21747.6	21911.3	21782.1	21521.5	21713.4	21651.5	21534.3	21787.9	21599.1	21716.2	21595.7	21557.3	21645.9	21620.5	21394
3.11419	0.0369444		1.3476	21520.3	21255.8	21234.1	21555.9	21397.5	21605.2	21838.1	21374.2	21472	21489.3	21424.5	21376.4	21320.2	21597.5	21730.1	21913.7	21722.3	22065.9	21844.1	21940.7	21621.5	21618.9	21646.3	21760.9	21595.3	21390.6	21587	21498	21399.9	21175.4	21781.4	21809.1	21823.2	21679.1	21845.9	21815.6	21263.3	21859.5	21789.9	21343.5	21732.6	21576.9	21654	21566.1	21456.3	21595.7
3.11405	0.0372222		1.3536	22064.6	22077.8	21440.4	22180.5	21812.3	21597.4	22204	21931.5	21990.1	21634.6	21842.5	21728	21597.6	22054.4	21873.7	21816.1	22001	21941.6	21987.8	22049.4	21968.5	22234	22097.2	22076.3	21909.9	21844.4	22011	21971.6	21725.8	21562.4	22170.4	21924.6	21843.2	21951.8	21661.2	21785.5	21752.4	21958.8	21856.6	21825.3	21778.9	21725.5	22014.3	21928.1	21908.7	22062.9
3.11421	0.0375		1.3596	21577.9	21951.4	21610.8	22167.9	21858.4	22074.3	21985.8	21985.5	22074.7	21749.8	21940.3	21935.9	21965.1	22101.4	21830.5	22077.8	21941	22107.2	21679.5	21655.1	22064.8	22081.9	22206	21901.3	21934.9	21996.9	21762.4	21807.3	21786.3	21929.4	22163.7	22238.3	22293.2	21979.3	21869.2	22360.3	21983.5	22155.5	22038	22060.2	21904.7	21967.1	21970	21951.3	22206.3	22162.3
3.11405	0.0377778		1.3656	22119.2	22451.3	21986.2	22486.2	22287.8	22541.5	22504.3	22227.7	22822.2	22312.5	22204.1	22263.1	22306.8	22667.5	22510.4	22659	22288.3	22630.4	22464	22474.7	22397.8	22786.1	22710.3	22595.1	22697.7	22530.7	22678.4	22217.5	22402	22343.4	22607.9	22679.5	22512.3	22630.7	22347.8	22314	22453.5	22560.3	22609.8	22567.6	22497.7	22638.6	22509.3	22397.7	22692.4	22484.5
3.11422	0.0380556		1.3716	22370.5	22322.6	22040.6	22667.8	22635.2	22301	22579	22393.2	22633.6	22375.1	22282	22300.3	22429.1	22397.1	22504.2	22791.5	22381.2	22510.6	22462.2	22430.5	22438.3	22496.7	22716.2	22379.5	22706	22506.4	22620.5	22544.3	22538.7	22100.4	22568	22615.9	22797.4	22633.8	22393.2	22815.4	22567	22517.2	22622	22383.9	22718.1	22470.7	22665.3	22383	22631.6	22558.4
3.11411	0.0383333		1.3776	22967.4	23157.3	22589.3	23427	22809.2	22721.2	23101.6	22950.1	23282	23072.3	22954.3	23177.9	23116.8	23110.4	22991.3	23568	23075.1	23057.9	22987.8	23229.6	23101.1	23274.1	23320.9	23057.8	22704.2	22844.9	23023.7	22887	22841.4	22655.4	23083.4	23160	23467.7	23131.6	22895.2	23375.9	23165.9	23352.6	23303	23164.3	23339.1	23235.9	23487.5	22894.7	23307.2	23037.5
3.11419	0.0386111		1.3836	23194.6	23246.6	22715.1	23620.7	23328.1	23033.4	23387.5	23168.1	23435	23140.7	23059.7	23281.6	23365.6	23223.1	23306.2	23342.7	23504.2	23425.8	23147.8	23484.6	23100.3	23613	23574.8	23186.4	23671.8	23376.6	23316.9	23358.7	23343.9	23438.9	23406.3	23474.7	23970.4	23623.8	23406.2	23691.8	23232.2	23409.9	23474.3	23379.4	23619.4	23416.6	23630.5	23432.9	23554	23372
3.11424	0.0388889		1.3896	23665.9	23818.1	23458.4	23893.4	23907.8	23678.6	23712	23654.4	23885.7	23829.5	23816.8	23750	23910.1	23924	23585.2	23779.1	24027.2	24020.9	23706.5	24172.5	23729.7	23820.2	24354.8	23875.5	23844.9	23847.3	23878.3	23881.8	23742	23557.9	23829.7	24202	24332	24034.7	24026.3	24268.5	23683.4	23948.1	23675.1	23860.4	24028.4	23788.6	23826.6	23770.6	23891.1	24052.7
3.11419	0.0391667		1.3956	23445.7	23680.6	23626.2	24005.6	23659.7	23687.2	24036.7	23864.4	24028.9	23603.2	23981.7	23394.3	23831	23763.5	23908.6	23971.5	23675.9	23495.4	23802.1	23955.6	23688.9	23863.7	24137.5	23914.3	24134.9	23758.1	23882.3	23734.3	24221.6	23539.4	23582.4	24073.2	24535.9	23913.2	23690.9	24035.4	23931.7	23911.3	24021.6	23968.2	23902	23758.8	24029.2	23947.1	23822.2	24049.5
3.11428	0.0394444		1.4016	24231.5	24414.5	24163.7	24675.6	24200.6	24316.9	24631.8	24236.1	24602.1	24100.3	24137.5	23963.1	24197.7	23987.9	24125	24215.6	24580.6	24559.8	24184.5	24470.7	24190.8	24460.7	24402.8	24278.8	24449.1	24339.5	24246.3	24168.8	24373.9	23961.8	24203.6	24381	24575.9	24503.9	24585.8	24645.7	24292.4	24329.7	24295.2	24396.1	24520.4	24476.5	24475.2	24386.4	24380.3	24379.1
3.11413	0.0397222		1.4076	24131.1	24153.1	23918.6	24265.3	24245.7	24002.9	24493.4	24216.9	24600.4	24388.6	24318.6	24506.7	23981.7	24203.2	24269	24434.5	24722	24573.9	24518.1	24645.4	24448.4	24551.8	24748.2	24256.7	24829.7	24330.1	24330	24205.3	24571.4	24152.5	24302.8	24626.8	24604.8	24638.6	24554.2	24612.1	24242.3	24545.6	24696.9	24725.5	24591.1	24593.1	24758	24412.1	24743.5	24374.5
3.11424	0.04		1.4136	24965.9	25198.8	24830.8	25635	25338.6	25301.3	25492.9	25240.7	25951.3	25378.3	25326.7	25401.5	25535.3	25292	25380.9	25455.6	25640.2	25525.1	25495.4	25816.3	25548.5	25800.6	25432.3	25676.4	25601.1	25657.4	25580.8	25366.2	25492.7	25116.4	25848.2	25685	25814.2	25859	25640.6	25632.4	25423.6	25450.5	25686.3	25735.7	25561.4	25403.7	25727.1	25302.3	25402.7	25120.2
3.11426	0.0402778		1.4196	25036.4	25092.8	24802.2	25227.5	25012.4	25306.5	25213.8	25181.8	25276.8	25027.2	25332	24552.1	25010.5	25120.8	24877.7	25135.5	25104.6	25208.2	24916	25155.4	24995.8	25285.6	25417.8	25056.1	25286.3	25332.8	25263.9	24924.2	25412.4	25014.3	25218.3	25607.1	25477.9	25534.9	25121.3	25086.9	25017.6	25300.3	25188.5	24782.7	25085.7	25269.3	25352.7	25062.9	25249.3	25153
3.11413	0.0405556		1.4256	25632.3	25921.5	25368.5	25494.8	25408.7	25536.9	25725.7	25731.7	25743.6	25378.5	25192.3	25238.2	25694.3	25829.3	25512.8	26214.3	25925.7	25767	25606.5	25894.8	25468	25957.8	25706	25884.4	26335.7	26071	25536.3	26104.6	25815.4	25455.8	25681.2	25585.7	26245.8	26088.1	25935.4	25775.6	25430.8	25629.4	25751.7	25954.8	25793.3	26215.9	26012.9	25730.4	25823	25841.7
3.11422	0.0408333		1.4316	26617.7	27048.6	26319.3	27027.2	26831.3	26805.8	27151	26999	27125.8	26807.8	26847.8	26654.3	26773	26863.3	26611.9	27033.4	26731.5	26833.8	26744.2	26742.6	26464.9	26853.8	26924	26811.9	26833.8	26884.1	26684.3	26807.2	26831.8	26626.9	26750.1	26901.5	27038.9	26943	27008.9	27210.9	27107.3	27088.5	26990.2	26954	27239.4	26981.9	27152.2	26886.8	27037.3	27024.9
3.11428	0.0411111		1.4376	27293.9	27514	27010.1	27576.4	27717.6	27295.2	27959.8	27597.4	28081	26937.8	27462.4	27398.9	27539.2	27313.4	27338.9	27625.3	27384.5	27562.3	27447.2	27265.5	27264	27431.6	27951.9	27443.4	27504.5	27293.5	27551.1	27451	27479.7	27127.6	27499.3	27680	27896	27734.9	27247.9	27420.3	27247.2	27502	27866.9	27595.1	27585	27351.4	27806.3	27655.5	27804.3	27383.1
3.11419	0.0413889		1.4436	28037	27570.1	27393.2	28461.8	27540.7	27983.8	27819.9	28039.7	27688.7	27385.5	27755.1	27566.2	27769.3	27956.6	27468.4	27704.9	27954.8	28243.5	27744.1	27920	27781.6	27947.1	27883.6	27981.2	27857.5	27492.6	27832.5	27260.5	27966	27630.2	27952.1	28058.3	28043.5	28167.1	27788.6	28072.2	27997.5	28056.4	28175	27975	28159.3	27904.6	28132.5	27683.4	28157.8	28027.1
3.11405	0.0416667		1.4496	28115.7	28745.5	28096.5	28619.3	28605.2	28131	28507.2	28478.2	28813.2	28201.3	28235.7	28460.8	28412.3	28331.5	28272.5	28786.2	28183.4	28640.9	28354.5	28575	28369.2	28889.2	28496.3	28407.5	28714	28617	28552.2	28522.7	28520.4	28069.8	28635.4	29011.8	28610.9	29190.9	28579.5	28785.9	28695.9	28728.4	28660.3	28624.2	28835.7	28768.1	28542.7	28527.7	29019.6	28321.6
3.11417	0.0419444		1.4556	28950.9	29533.1	28347.9	29184.1	29077.7	29021.5	29335	29083.6	29302.3	29082.5	28781.6	28650.3	29222.1	29573.5	29246.6	29541.2	29033.4	29364.8	28930.4	29273.8	29364.3	29097.3	29383.4	28926.3	29208.3	28819.5	29135.4	29343.2	29398.5	28792.7	28865	29309.5	29479.6	29175.3	29368.7	29575.3	29168.1	29421.8	29148	29301	29626.9	29286.4	29316.8	29239.5	29560.9	29481
3.11419	0.0422222		1.4616	29274.7	29191	28900.6	29494.4	29078.2	28977.1	29360.3	29422	29737.9	29209.5	29266.1	29309.5	29458.7	29526.2	29322.3	29460.1	29284	29341.2	29248	29561.6	29114.5	29365.6	29501	29332.6	29597.2	29131.9	29436.5	29032.8	29204.9	28979.4	29636.2	29743.6	29510.1	29333.5	29313.9	29679.3	29468.7	29547.2	29524.5	29238.1	29575.2	29371.6	29743.8	29205.3	29512.5	29246.8
3.11413	0.0425		1.4676	29696.1	29978.8	29406.9	29811	29606.9	29928.8	29896.9	29959	29772	29988	29748.3	29572	29792.6	29689.4	29960	29824	29957.9	29963.4	29684.3	30338.2	30018.5	30148.6	30324	29802.9	29910.2	29887.8	30221.6	29708.9	29748.3	29542.6	29854.5	29988.6	29777.2	30090.4	29908.5	29943.2	29833.4	30197.5	29936.1	29953.9	30155	29864.2	30019.1	29708.9	30089.6	29824.2
3.11401	0.0427778		1.4736	29896.3	29910.8	29786.7	30174.1	29841.6	29733.6	30802.8	29932	30409	30456.4	29962.5	29933.3	30335.7	30221.4	30054.8	30221.9	29887.5	30442.3	30030.9	30339.9	30290.1	30475	30509.5	29749.1	29955.7	30102.2	30078.2	29976.5	30395.8	29945.8	30278.9	30493.1	30194.6	30003.6	30448.8	30495.4	30412.8	30145.1	30231.2	30246.4	30130.3	29951.1	30669.5	30279.9	30413	30284.2
3.11422	0.0430556		1.4796	29703.9	30037.1	29573.5	30100.3	29663.1	30428.4	30421.8	29866.5	30342.9	29925.5	30087.2	29568.5	30097.2	29926.5	29953	30073.1	30220.5	30001.5	29719.2	29865.4	29801	30387.3	30018	29850.1	30466.1	29866.1	30270	29431.2	29879.4	29903.4	30057.1	30556.1	30034.6	30082.3	30017.3	30442.8	29911.6	30298.2	30476.3	30230.4	30350.6	29921	30495.7	30072.2	30008.3	30013.1
3.11413	0.0433333		1.4856	30288.6	31010.3	30197.8	30478.2	30150.2	30341.6	30474.2	30429.5	30732.8	30530.1	30788.2	30599.9	30501.2	30755	30795.6	30765.5	30522.3	30614.2	30961.8	30899.8	30548.5	30774	30752.6	30862.2	30728.5	30070.7	30856.6	30794.4	30799.7	30663	30784.4	30831.2	30698.9	30828.2	30666.7	31059.8	30522.4	30993.4	30861.1	30653.9	30989.8	30818.9	31170.2	30627.3	30503.7	30910.1
3.11415	0.0436111		1.4916	31245.5	31305	31096.2	31445.9	31323.7	31148.8	31632.8	31297.4	31680.9	31078.6	31192.8	30909.4	31124.3	31545.7	31353	31760.9	31408.3	31493.7	31430.9	31384.6	31112.6	31404.5	31519.4	31739	31626.8	31461.2	31289.1	31236	31341.9	31087.6	31423	31694.5	31461	31669.4	31508	31657.9	31373	31548.8	31797	31298.3	31474.8	31244	31615	31373	31524.1	31321.5
3.11428	0.0438889		1.4976	31767.9	32507.7	31658.4	31916	31856.7	32088.7	32413.4	32221.9	32186.5	31785.8	32051.6	31759.7	31935.4	31910.9	32033.1	31876.3	32062.2	32243.3	32032	32231.4	31781.6	32341.5	32157.4	31783.3	32416.2	32139.2	32227.6	31680.9	32289.7	31833.6	32340.1	32328	32263.5	32112.8	32110.3	32301.6	32247.4	32018.6	32308.9	31900.1	32074.5	32360.4	32309.3	32018	32671.8	32095.1
3.11426	0.0441667		1.5036	31596.9	31565.7	31151.9	31482.4	31627.7	31572	31798.7	31264.9	32105	31410.1	31249	31471.2	31677.4	31844.6	31382.7	31646.6	31026.2	31773	31670.9	31650.6	31574.9	31468.1	31959.7	31481.8	31690.9	31521	31967.9	31268	31539.3	31611.5	31390.6	31699.6	31620.1	31704.4	31611.1	31667.6	31634.8	31854.3	31709.3	31344.2	32384.6	31750.4	31772	31478.5	31828.7	32153.1
3.11411	0.0444444		1.5096	32918.3	32689.3	32693.2	32776.4	32791.5	32764.2	32848.6	33306.6	33193.2	32630.3	32815.8	32740.1	32993.7	32647.6	32734.7	32726.9	32634.9	32537.1	32283	32912.6	32484.7	33019.3	33202.1	32948.6	32760.6	32750.6	32886	32539.6	32560.4	32267.1	32663.7	33217.7	32595.1	33124.4	32722.7	33290.5	32470.2	32935.5	33281.3	32910.6	32590.3	32976.3	33092.9	32988	33073.7	32676.8
3.11417	0.0447222		1.5156	32313.5	32868.5	32244.4	32846.7	32714.8	32567.6	32771.7	32862.3	32960.3	32663.5	32852.6	32406.6	32346.9	32662	32537.7	32918.8	32832.5	33320.2	32619.2	33256.9	32666.9	33077	33175	32693.4	32987.9	32819.5	32895.2	32726	32849.1	32463.8	33029	33130.2	32994.6	33216.5	32778.3	33212.4	32743	32799.6	33113.4	32877.8	32957.2	32997	33116.7	32868	33109.3	32922
3.11419	0.045		1.5216	33099.3	33246.4	32722.2	33211.5	32828.2	33298.1	33599.6	33043.9	33294.8	33133.2	33253.2	33197.4	33298.1	33504.9	33146	33190.4	33508	33177.6	33370.6	33413.2	32990.6	33597.3	33659.7	33288	33362.6	32789.7	33577.5	33298	33233.1	33027.9	33482.8	33382.2	33223.7	33444.7	33234.4	33460.1	33155.7	33734.3	33303.3	33025.8	33173.8	33556.9	33808	33104.9	33302.1	33456.8
3.11413	0.0452778		1.5276	33343.6	33790.4	33094.4	33695.9	33228.9	33622.7	34309.8	33632.9	34114.1	33195.8	33647.7	33595.8	33359.9	33831.5	33586.9	33699.6	33813.8	33648.2	33402.9	33927.5	33448.1	33711.9	33571	33691.6	34116.8	33423.6	33698	33299.6	33890.5	33235.6	33536	34059.5	33183.7	33636.1	33370.2	33883.8	32893.4	33464	33883.1	33353.9	33697.7	33726.7	33503.2	33601	34145.2	33482.3
3.11421	0.0455556		1.5336	33527.1	33948.9	33848	33638.2	33582	33336.9	33986.6	33793.4	33917.9	33661.6	33878.9	33354.6	33881.6	33796.8	33921.2	33579.2	33365.1	33428	33267.9	33939.8	33161.1	33572.8	33653.6	33248.1	33495.3	33721	33242.5	33422.3	33458.2	33182.7	33591.6	33545.9	33757.8	33653.6	33664.2	33750.6	34075	33962.4	33691.1	33662.8	33845.8	33944.5	33952.1	33497	33664.9	33501.6
3.11422	0.0458333		1.5396	35123.6	35122.8	35022.2	35301.2	34888.9	35315.6	35377.1	35115.3	35546.2	35233.3	35356.3	34841	35292.5	35161.6	34938.7	35273	35050.9	35276.4	35116.5	35208.9	34972.3	35399.9	35534.9	35198.6	35470.7	35247.5	35102	35156	35640.7	35036.5	35670.6	35669.9	35306.2	35349.3	35089.4	35313.8	34931.7	35240.1	35663.9	35322.1	35398.6	35624.3	35732.8	35175	35466.7	35149.5
3.11413	0.0461111		1.5456	34887.3	34972.3	34778.7	35198.3	34848.1	35120.1	35349.9	34941.3	35331.4	35025.4	35024.8	34933.1	35058.7	35201.4	34891.5	35115.7	35081.8	35239	34782.7	35464.6	34850.5	35137.2	35384.5	35107.8	35358	35165.4	35223.5	34944.2	35163	34900.5	35155.2	35435.7	35264.6	35302.9	35176.3	35156.6	34875.6	35344	35506.7	35080.1	35400	35158.2	35419.6	34959.1	35335.7	35098.7
3.11419	0.0463889		1.5516	36167.3	36354.9	35611.5	36205	36258	36138.4	36360.8	36360.4	36584.3	36265.8	36399.1	35923	36034.2	36385.7	36065.1	36538	36022	36336.1	36231.3	36630.2	36238.7	36655.9	36696.9	36615.3	36488.9	36567.5	36327.4	36332.2	36477	35978.6	36534.6	36915.8	36672.7	36586.9	36641.3	36810.8	36369.4	36685	36546.9	36338.2	36705.9	36631.8	36825.1	36456.3	36843.4	36334.9
3.11417	0.0466667		1.5576	36653.8	36702.3	36464.8	36604.5	36755	36721.6	36715.1	36867.1	37061	36899.3	36454.9	36421.8	36707.2	36684.7	36446.2	36753	36580.3	37051.1	36690.5	36642.1	36539.2	36974.5	37071.6	36872.1	36746.9	36757.4	36713.8	36653.9	36795.3	36362.7	36979.2	37033.3	36560.2	36847.1	36726.9	36760.8	36572.7	36628	36957.9	36599.5	36841.7	36693	37102.2	36929.9	37019.5	36527.4
3.11426	0.0469444		1.5636	36493.5	36809.7	36534.7	36893.2	36596	36995.2	37093.1	36682.5	37122.3	36663.3	36606.7	36454.8	36634.2	37085.6	36418.9	36891	36600.4	36854.4	36425.8	36918.2	36597.7	36861.7	36913.6	36835.9	36752.4	36607	36872	36570.8	36740	36274.7	36779.8	37142.4	36440.2	36806	36844.3	36895.5	36548	36802.9	36815.6	36878.2	36805	36660.4	36985.2	36736.4	36951.6	36820.1
3.11405	0.0472222		1.5696	36483.8	36732.8	36240.2	36902.9	36613	36519.4	37021.2	36574.1	36913.2	36711.9	36598.3	36617.4	36744.3	36790.6	36449.9	36992.2	36301.3	37064.5	36538.7	37038.5	36591.3	36838.2	36766	36731.5	36685.1	36556.6	36971.2	36657.2	37072	36467.1	36750.6	36999.3	36526.3	37079.4	36703.2	36891.3	36733.6	36788.8	36927.9	36657.3	36807.2	36668.7	36958.2	36568.1	36988.4	36779.9
3.11417	0.0475		1.5756	36877.4	37007.3	36705.1	37013.1	37029	37037.7	37390.3	37016.6	37443.1	36931.9	37098.9	36717	36938.1	37477.9	36944.3	37128.3	37044.9	37218.9	36750.3	37140.5	36902.9	37011.4	37315.7	36897	37202.2	36875.8	37381.5	36739.6	37173.3	36745.7	37224.4	37507.8	37191.2	37227.4	37062.6	37327.5	37146	37238.3	37340.6	37016.3	37486.2	37040.4	37424.3	37019.7	37304	36996.2
3.11421	0.0477778		1.5816	37630.7	37815.1	37133.8	37529.3	37630.3	37931.2	38160.7	37783.2	38548.3	37647	37866	37928.8	37610	38086.5	38006.9	38178.5	37382.5	37924.8	37611.4	37846.9	37636.6	37658.6	38139.3	37857.1	37908.6	37647.4	37877.7	37572.7	37811.9	37666.2	37939.3	38216.6	37869.3	38067.8	37805.2	37772.3	37453.4	38024.4	38201.3	37855.7	38009.1	37866.5	38161	37768.3	38240.5	37798.9
3.11411	0.0480556		1.5876	37386.7	37812.5	37586.7	37684.9	37521.4	37609.1	38052.3	37698.3	38298	37545.9	37753.7	37280.7	37901.4	37706.5	37558.5	37709.4	37487.9	37939.9	37596.8	37853.5	37319.4	37871.1	37622.2	37769.3	37874.6	37641.4	37614.2	37402.8	37779.7	37379.3	37622.6	38016.6	37681.1	37901.9	37695.5	37953.2	37819.3	37691.5	38136.2	37488.9	37797.4	37694.6	37938.7	37525.5	38126.6	37604.4
3.11424	0.0483333		1.5936	38289.4	38459.5	38131.5	38555.3	38476.1	38453	38965.7	38397.6	38851.3	38278.9	38395.5	38018.6	38632	38562.3	38518.3	38451.3	38599.5	38752.6	38322.3	38749.4	38378.8	38471.1	39026.4	38332.3	38758.4	38431.6	38597.5	38542	38830.8	38210.5	38525.6	39086.6	38627	38762.6	38269.9	38515.4	37994.8	38518.1	38552.7	38620.4	38789.9	38550.9	38789.7	38192.1	38648	38579.6
3.11415	0.0486111		1.5996	38365.9	38463.1	38033.7	38189.7	38287.1	38507.5	38744.5	38475.9	38573.9	38376.9	38199.2	38127.1	38413.4	38819.1	38254.4	38335.4	38386.8	38690.1	38120.1	38812.4	38133.9	38874.4	38888.5	38423.2	38660.8	38529.6	38548	38430.4	38380.6	38234.4	38749.3	38447	38676.4	38583.6	38157.2	38461.8	38607.4	38539.3	38779.5	38269.9	38658.1	38167	38514.2	38099.4	38512.4	38174.1
3.11419	0.0488889		1.6056	38444.3	38543.4	38166	38499.7	38399	38516.7	38604.5	38570.5	38928.7	38204	38568.1	38349.8	38548.9	38672.8	38566.7	38888	38321.7	38789	38566.5	38776.8	38562	38696.6	38888.4	38693.9	38871.9	38516.9	38822.9	38338.8	38660.3	38163.9	38641.2	38895	38427	38730.7	38747.5	38750.5	38494.2	38700.8	38830.3	38508.8	38745.7	38677.5	38726.5	38487.4	38732.6	38502.9
3.11421	0.0491667		1.6116	39223.6	39207.5	38752.9	39117.5	38866.1	39212.8	39581.9	39051.8	39485	38998.2	39245.9	38944.4	39190	39431.9	39269.6	39534.6	38822.4	39436.6	39254.5	39324.1	39045.3	39286.1	39522.3	39117.2	39320.2	39394.5	39394.7	39126.4	39724.3	39096	39496.6	39727.7	38969.7	39324.8	39268.4	39759.3	38831.1	39575.9	39505.5	39066.5	39343.5	39024.4	39734.8	39266.4	39335.1	38920.1
3.11438	0.0494444		1.6176	38533.1	39089.2	38700.7	38830.9	38904.7	38983.9	39304.1	38874	39332.3	38525	39014.8	38790.7	38885.3	39179.4	38893.2	39013.3	38880.1	39065.1	38817.9	39136	38798.7	39235.4	38968.6	38893.8	39131.2	38955.1	38961.9	38665.4	38909.3	38768.6	39031.6	39283.9	39053.5	39017.6	39142.2	39290.3	38858.3	39015.1	39306.1	39261.1	39129.4	39121.2	39276.6	38810.7	39126	38703.8
3.11415	0.0497222		1.6236	38548	38897.5	38346.1	38911.3	38546.8	38625.8	38713.3	38653.1	38699.7	38252.2	38685.5	38513.7	38678.9	39024.1	38851.9	39094.4	38539.6	39227.7	38493.5	39164.2	38462.2	39229.7	39198.7	38956.5	39158.1	38914.9	39404.5	38906.9	39279.8	38787.4	39375.4	39601.9	38928.2	39150.1	38996.8	38904	38659.2	39415.2	39247.7	39167.7	39438.9	39175.2	39402.1	38684.1	39161.2	39037.3
3.11424	0.05		1.6296	39546.3	40022.8	39195.4	39888.8	39883.6	39480.4	39854.3	39860.1	40367.9	39858.6	39656.2	39554.7	39717.8	40201.7	39644.9	40097.5	39755.4	39883.3	39814.5	39700.6	39526.6	39831.8	39880.6	39688	40074.1	39442.2	39710.7	39385.2	39635	39172.5	39485.5	40222.6	39573.8	39706.3	39640.6	39729	39674.8	39700.3	39841.2	39656.4	39967.9	39576.2	39970.7	39361.8	39981.9	39722.9
3.11419	0.0502778		1.6356	39588.6	39840	39592.5	39833.1	39774.8	39750.8	40286	39765.6	40114.2	39498.5	39899.3	39545.8	39779.5	39812.4	39883	40054.1	39664.7	39866.6	39704.6	39920.3	39532.8	39942.9	40108.2	39778.4	40141.2	39818.2	40076.5	39652.3	39969.6	39500.2	40059.5	40269.3	39651.5	40359.6	39901.5	39869.9	39637.2	39713.9	40206	39817.7	40060	39794.2	40047.8	39449.3	39959.6	39678.3
3.11421	0.0505556		1.6416	39764.4	40222.8	39623.9	40107.8	39993.1	39934.2	40490.1	40052.8	40199.7	39975.9	39920.4	39796.7	40154.8	40078.4	39892.5	40204.3	40006.3	40211.9	39844.5	39958.9	40148.3	40596.9	40283.2	39838.4	40398.8	39846.5	40421.5	39886.7	40270.3	39997.8	40317.6	40444.4	39816.6	39937.9	40078.1	40296.3	40047.8	40266.2	40448.3	40053.2	40259.2	39970.7	40276.6	39873.6	40359.5	39971.8
3.11421	0.0508333		1.6476	39938.4	40355.5	39195.1	39687	39639	39882.7	40494.2	40086.8	40574.9	39815.4	40378.9	40041.7	40231.7	40220.3	39917.3	40235.6	40106.9	40622.3	39754.5	40474.7	39713.6	40217.7	40307.9	39840.7	40158.7	40100.5	40165.5	39607.9	40084.7	39778	40254.4	40543.2	39936.4	40158.3	40137.4	40344.9	39894.9	40375.6	40252.2	40071.4	40715.1	39905.7	40534.7	40159	40076.2	40218.3
3.11413	0.0511111		1.6536	40296.2	40408.7	40293.6	40056.6	40229.7	40380	40454.3	40488	40620.8	40214.7	39877.6	40158.5	40412.5	40534.2	40442.8	40804.3	40286.3	40376.2	40249.7	40389.3	40204.6	40607.9	40620.7	40364	40500.2	40357.7	40443.2	40074.6	40633.8	40275.8	40325.7	40721.7	40386.7	40412.7	40293.7	40616.7	39823.1	40460	40431.1	40323.1	40717.7	40293.2	40267.5	40085.3	40539.4	40155.6
3.11415	0.0513889		1.6596	40477.7	40806.1	40491.1	40716.2	40690.1	40996.8	41169	40699.8	41321.5	40602.7	40920.3	40410	41027.5	41188.2	40599.5	41113.3	40678.5	40956	40509.3	41062.2	40543.5	40961.2	40954.7	40782.2	41021	40683.4	40938	40524.1	41027.1	40622.2	40938.3	41268.6	40855.1	41111.6	41029.3	40332.6	40617.1	40926.9	40947.8	40842.1	41042.6	40785.9	40988.3	40797.9	40999.2	40640
3.11422	0.0516667		1.6656	40617.5	40918.8	40512.8	40778.6	40600.8	41015.9	41099.8	40758.4	40870.4	40624.9	40904.3	40580.3	40982	40946	41196.6	40924.3	40500	41000.8	40729.3	40978.8	40395.8	40899.9	41292	41011.3	41096.3	40872.8	40851	40466.4	40663.3	40214.9	40956.4	41105.1	40827.7	41294.2	40873	41199.4	40452.8	40797.4	41189.4	40832.2	40959.9	40564.8	41215.2	40765	40862.5	40545.4
3.11411	0.0519444		1.6716	40005.3	40281.3	39796.2	40371.6	40029	40229.2	40400.8	39949.8	40483.9	40317.1	40502	40339.3	40029.2	40296.2	40053.5	40528.7	39855.6	40333.9	39935.8	40472.2	40232.4	40275.6	40432.1	40272	40578.2	39942.7	40223.3	40102.8	40290.8	40016.7	40407.4	40498	39986.1	40238.8	40109.5	40066.6	39922.8	40197.6	40652.5	39826.6	40486.1	39861.9	40481	40137	40381.2	39937
3.11422	0.0522222		1.6776	41309.8	41751.7	41105.2	41503.2	41051.7	41395.8	41618.8	41437.4	41800.5	41226.5	41348	41241.2	41187.2	41204.9	41323.8	41822.1	40702.8	41544.8	40889.4	41482.4	41206.6	41551.9	41500.3	41444.7	41544.5	41359.6	41483.2	41084.2	41103.8	41468.4	41156.2	41830.1	41072.6	41608.3	41317.5	41634	41398.9	41436.2	42019.8	41322.8	41545.6	41345.4	41374.9	41086.2	41544.3	41251.4
3.11432	0.0525		1.6836	39984.4	40180.2	39964	40574.8	39675.8	40277.5	40298.8	40097.9	40449.2	40121.4	40442.4	40227.8	40247.3	40495.9	40100	40476.4	40373.5	40720.7	40182.1	40251.7	40001.4	40576.2	40708.6	40488.2	40683.3	40243.3	40597.7	39753.7	40389.6	39956.5	40242.1	40489.4	40258.8	40358	40306.4	40861.7	40184	40525.3	40657.9	40364.8	40680.7	40378.8	40283.5	39892.2	40686.2	40157.7
3.1143	0.0527778		1.6896	40366.8	40456.2	39929.8	40299.4	39990.7	40525.3	40405.7	40226.2	40841.1	40206.8	40475.9	40271.3	40507	40714.7	40575.7	40764.7	40259.9	40641.4	40445.5	40652.9	40211	40496	40917.8	40523.2	40546.4	40421.9	40576.6	40165.2	40600	40083.1	40331	40838.4	40251.1	40719.2	40498.6	40506.3	40271.3	40324.2	40785.1	40401.8	40700.5	40366.6	40687.1	40025	40658.6	40168
3.11422	0.0530556		1.6956	40470.6	40705.7	40274.3	40461.1	40472.5	40757.6	41002.1	40447.3	40676.6	40504	40400.3	40596.2	40576.6	40675.7	40572.2	41058.3	40562	40652.6	40726	40711.4	40586.8	40748.3	41195.3	40641.4	40914.1	40605.1	40767.8	40369.3	40994.7	40499	41015.7	40962.5	40679.9	40814	40397.1	40680.4	40389.9	40922.5	41167.4	40655.3	40786.6	40277.4	40738.8	40481.1	40901.2	40347.3
3.11424	0.0533333		1.7016	40154.1	40696.2	40083.9	40642.9	40274.1	40253.9	40733.6	40283.9	40488.9	40621.2	40522	40410.9	40519.9	40534.3	40323.5	40539.4	40394.5	40757.6	40185.3	40304.4	40432.3	40708.1	40797	40517	40673.3	40371.7	40474.9	40192	40622.6	40055.5	40571	40663.8	40403.1	40565.2	40628.8	40666	40482.8	40779.3	41085	40468.2	40582.2	40487.4	40514.9	40224.5	40547	40383.4
3.11419	0.0536111		1.7076	40045.6	40728.9	40317.1	40569.5	40448.9	40589.9	40790	40618.8	41087.4	40708.8	40640.5	40156.1	40726.7	40828	40775	40922.6	40418.3	40860.9	40375.6	40605.5	40264.8	40713.9	40945.9	40525.6	40773.7	40567.7	40660.4	40616.1	40617.3	40363.7	40667.5	40775.5	40447.2	40703.1	40205	40317.9	40186.7	40577.1	40728.2	40461.2	40855.7	40025.1	40719.7	40394.3	40741.7	40130.8
3.11419	0.0538889		1.7136	39993.2	40360.5	40012.7	40448.8	39966.9	40184.9	40570.1	40260.3	40470.2	40371.7	40430.3	40084.2	40321.9	40340.3	40091.2	40441	40336.7	40516.7	39982.2	40612.5	40336.1	40336.5	40765.3	40259.7	40569.7	40221	40325.3	39809.9	40283.2	40108.4	40544.7	40535.4	40363.6	40406.8	40129.1	40716.4	39655.4	40188.9	40446.3	40201.1	40177.1	40096.7	40392	39900.7	40416.7	39924.1
3.11411	0.0541667		1.7196	40755.3	41221.1	40720.8	41125.2	40993.7	40957.2	41364.4	40624.9	41356.5	40895.4	41068.5	40672.5	41122.1	41283.6	41080.7	41485.9	41042	41326.2	41026.4	41406	40936.8	41278.2	41421.7	41201.7	41443.6	41219.4	41478.1	41058	41208.7	40851.6	41369	41543.8	41250.6	41233.5	40966.2	41316.9	41022.4	41138	41381.6	41202.4	41449	41001	41367.9	40834	41370.8	40871.6
3.11421	0.0544444		1.7256	40099.4	40305.1	39956.4	40362.7	40260.4	40401.5	40387.1	40168.6	40884.7	40156.5	40216.3	40127.5	40460.6	40619.9	40594.7	40217.5	40126.8	40466.5	40349	40469.9	40179.9	40320.2	40868.1	40723	40662.7	39961.3	40393.6	40063.6	40286.2	40091.1	40545.3	40951.1	40253.3	40279.4	40502.5	40630.3	40063.1	40348.3	40792.4	40210.7	40334.4	40120.9	40358.6	39896.2	40579.4	40341.2
3.11428	0.0547222		1.7316	40481.5	40871.2	40279.2	40377.2	40357.7	40486.8	41055.4	40558.7	40923.1	40575.7	40916	40369	40768.6	40686.2	40735.7	41455.5	40753.8	41130.2	40534.1	40936.1	40394.6	40797.8	41107.8	40845	40962.3	40665.5	40965.7	40488.4	40814.9	40543	40938.8	41095.6	40725.3	40853.1	40624.3	41169	40568.4	40865.2	41179.7	40532.8	40815.5	40430.7	41042.8	40613.3	40831.4	40314.1
3.11413	0.055		1.7376	40521.7	40945.2	40616	40852.8	40872.9	40627.1	41217.1	40834.2	41154.3	40607.4	40577.8	40681.7	40759.7	40703.4	40681.1	41267.1	40893.3	41132.9	40604.7	41115.8	40588.5	40859.4	41128	40658	41118.8	40764.5	40786.3	40422.7	40999	40923.4	40998.8	41169.4	40944.1	41152.3	40686.1	40908.6	40769.8	40961.9	41162.2	40720.3	41160.5	40881.3	40928.8	40381.5	41076.7	40635.9
3.11415	0.0552778		1.7436	40311.3	40268.6	39660.5	40224.9	40322.2	40495.8	40826.8	40162.7	40626.9	40079.4	40279.9	40032.8	40547.4	40576.8	40456.4	40539.3	40100.6	40744	40227.4	40689.3	40072.9	40614.6	40388.5	40383.8	40673	40449.6	40561.6	40182	40579.8	40257.9	40663.8	40603.5	40301.5	40555.4	40405.3	40381.5	40041.2	40302.9	40331.5	39996.2	40372.6	40031.3	40441.9	40061	40329.2	39894.3
3.11419	0.0555556		1.7496	40324.3	40666	40247.8	40494.3	40430	40270.7	40609.6	40460.4	40730.7	40354.5	40419.7	40184.9	40439.8	40746.5	40608.7	40632.3	40503.3	40709.3	40400.7	40616.3	40281.8	40423.3	40806.9	40229.3	40770.1	40610.8	40622.1	40241.7	40740.4	40374.3	40566.7	40807.3	40574.1	40583.5	40271.9	40449.2	40062.1	40480.3	40641.7	40454.6	40455.3	40046.2	40543.6	40236.6	40646.9	40226.9
3.11424	0.0558333		1.7556	39676.5	40248.7	39655	40179.3	39954.2	40001.1	40205.2	40103.7	40173.9	39913.6	40014	39887.2	39923.1	40136.5	40047.7	40240.1	39823.1	40206.4	39880.7	40087.8	39801.2	39886.7	40378.3	40054.2	40298.1	40261.2	40475.1	39687.3	40322.5	40234.7	40200.2	40383.5	40168.9	40252.2	39954.5	40309.1	39959	40231.5	40400	40073.1	40183.2	40049.9	40019.2	39782.8	40317.8	39705.9
3.11421	0.0561111		1.7616	40476.6	40982.7	40559	40724.9	40244	40278.1	41027.2	40494.4	40836.8	40637.5	40549.6	40111.8	40427.8	40713.7	40651.4	41007.3	40393.6	40739.4	40464.1	40883.1	40359.3	40406.4	40907.6	40567.9	40845.7	40301.4	40746.8	40239.8	40445.1	40311.8	40716.7	40866.2	40680.6	40499.1	40579.7	40640.2	40316.6	40611.4	40828	40487.3	40960.8	40472.7	40603.6	40270.2	40954.5	40395
3.11428	0.0563889		1.7676	40315.1	40290.6	39847.6	40740.4	40362.6	40003.1	40984.3	40218	40438.6	40231	40472.3	40166.9	40527.1	40768.5	40422.5	40744.6	39967.8	40699.1	40428.5	40834.8	39832.6	40453.9	40660.8	40455.6	40564.8	40537.2	40608.5	40376.1	40548.5	40595.4	40631.7	40997.9	40415.4	40596.5	40311.1	40731.1	40389.4	40603.1	40931.4	40281.9	40467.8	40225.8	40933.8	40246	40762.7	40238.5
3.11417	0.0566667		1.7736	40176.7	40490.5	40025.2	40194.4	40332.9	40284.5	40594	40045.8	40677.1	39813.3	40567.6	40097.3	40579.6	40342.8	40264.2	40776.8	40223.1	40456.5	40147	40366.6	40265.6	40408	40658.7	40307.5	40440.4	40086.7	40703.3	40338.8	40333.8	40114.3	40168.4	40722.9	40374.8	40379.8	40044.6	40382.6	40246.4	40398.6	40663.8	40285	40543.3	40470.8	40529.7	39941.8	40557.6	39952.1
3.11421	0.0569444		1.7796	40371.9	40372.6	40261	40635.3	40349.9	40343.8	40678.8	40517.2	40855.1	40338.7	40691.3	40432.5	40657.2	40627.1	40617.6	40902.9	40559.4	40873.8	40556.1	40695.8	40423.7	40868.7	40593.7	40448.8	40899.5	40641.9	40698.1	40243.2	40724	40590.2	40692.1	40787.6	40670	40844.3	40424	40831.4	40612.2	40851	40703.5	40448.7	40853.9	40532	40823.6	40464.3	40938.3	40460.1
3.11419	0.0572222		1.7856	39846.9	40343.2	39668.3	40518.8	40110.8	40278.7	40573	39864.3	40339.4	40114.6	40154.8	39907.3	39845	40277.1	40246.2	40332.6	39982.8	40488.2	40031.1	40545.1	39961.2	40378	40381.2	40098.1	40416.3	39776.1	40335.8	39991.8	39862.8	39886.8	40328.4	40842.7	40296.4	40213.7	40017.4	40280.9	40198	40415.6	40287.7	39984.3	40357.5	40006.6	40330	39893.8	40249.8	40079.4
3.11424	0.0575		1.7916	40015.1	40338.2	39366.7	39935.1	40168.8	40260.9	40081.2	39589.3	40194.4	39826	40180.3	39686.3	39827.7	40353.6	40218.1	40154.7	39924.6	40153.3	40007.8	40282.7	39989.2	40202.7	40389.1	40044.1	40283.5	39993.9	40084.1	39782.9	40151.3	39965.7	40215.9	40646.5	39981.9	40235.3	39899.7	40407.5	39719.4	40027.2	40251.4	40018.1	40076.2	39984.7	40098.1	39817.6	40190.9	39787.1
3.11424	0.0577778		1.7976	40195.4	40337	40070.4	40230.4	40290.5	40323.4	39999.3	40297.2	40220.2	40129.4	40002.3	39837.2	40462.5	40366	40336.6	40628.7	40222.7	40314.7	40112.7	40459.2	40167	40534.9	40682.6	40338.7	40745.7	39995.8	40728.8	40101.4	40668.3	40350.3	40343.2	40566.9	40206.9	40466.9	40304.3	40616.9	40267.7	40583.6	40616.2	40336.7	40598.6	40322.3	40539.6	40095.2	40412.4	40066.7
3.11419	0.0580556		1.8036	40134.9	40157.9	40036.6	40280.6	40119.6	40245	40424.4	40077.2	40623	40041.4	40132	40104.9	40342.5	40526.9	40163	40600.2	40363.6	40462.5	40052.6	40287.5	40064.8	40349.3	40449.6	40371.8	40662.2	40119.7	40354.8	39930.4	40486.2	39957.5	40306.2	40477.6	40186.5	40511.3	40087.4	40276.9	39918.2	40217.3	40506.6	40050.7	40358.2	40175.2	40390	39990.8	40606.6	40220.8
3.11424	0.0583333		1.8096	40165.3	40817.1	39854	40453.4	39987.2	40065.2	40622.2	40176.2	40673.9	40170.7	40490.4	40091.2	40409.4	40569.2	40421.3	40534.4	40083.4	40692.5	40257.3	40472.4	40155.9	40440.3	40612.7	40415.3	40693.5	40460.2	40655.3	40260.4	40366	40318.1	40342.2	40668.8	40326.5	40435.8	40267.9	40625.2	40203.6	40547	40581	40145.2	40715.7	40335.4	40522.9	40061.3	40586.9	40108.4
3.11421	0.0586111		1.8156	40406.4	40667.1	39971.4	40951.5	40235.1	40887.5	40764.9	40501.8	41155.3	40581.5	40850.5	40476.5	40686	40812.6	40616.8	41031.7	40607.5	40723.7	40383.2	40828.6	40472.1	40859.6	41041.7	40680	41090.7	40458.2	40997.5	40329.1	41075.8	40562.1	40903.9	41192.8	40751.2	40947.6	40665	40823.9	40530.4	40813.6	40889.9	40766.2	40897.4	40777.9	40950.4	40513	40948.2	40487.4
3.11419	0.0588889		1.8216	39764	39906.2	39835.2	39864.2	39868.7	39923.5	40207.9	39802	40100.2	39774.7	40003.8	39372.8	40072.3	40127.7	39738.1	40154	39886.2	40040	39773.4	40207.9	39710	40017.4	40436	40188.9	40071.3	39909.9	39890.4	39883.3	39954.1	39724.2	39965.9	40293.9	40090	40326.3	40041	39985.6	39798	40041.3	39695.1	40027.6	40230	39912.1	40325.6	39808.6	39932.3	39707.4
3.11426	0.0591667		1.8276	40401.7	40699.7	40006.3	40351.4	40222	40552.7	40184.4	40194	40955.9	40468.4	40557.8	40235.8	40548	40726.2	40712.6	40925.3	40643.8	40802.6	40397.2	40657.4	40399.1	40574.9	40705.4	40633.3	40815.6	40630	40716.4	40388.7	40610.6	40504.3	40735.2	41048.1	40602.9	40699.2	40728.9	40686.6	40316.5	40519.2	40599.8	40386.7	40664.3	40265.2	40552.7	40486.7	40816.5	40240.3
3.11424	0.0594444		1.8336	40770.6	40788.5	40461.4	40798.5	40487.9	40945.1	41217.7	40801.2	41032.1	40721.8	41048.4	40514.7	40749.7	41211.9	40705.8	41094	41097.4	40808.2	40584.8	41065.5	40651.7	40798.4	41270.2	41036	41151.3	40998.3	41164.5	40759.5	41026.6	40701.8	41033	41180.1	41030.7	40841.1	40831.4	40990.5	40803.4	41146.4	41049.9	40763.5	40995.7	40643.2	41105.9	40662.7	40987.5	40711.2
3.11424	0.0597222		1.8396	40079.6	40378.5	40209.5	40266.1	39974.6	40340.3	40688.5	40013.8	40616.4	40042.1	40412.4	39880	40551.4	40533.5	40266.4	40704.3	40415.8	40600.1	40265.3	40384.9	40094	40410.9	40498.2	40237.7	40664.2	40238.6	40630.5	40053.2	40567.2	40280.1	40561.4	40647.4	40559.8	40484.2	40135.3	40604.7	40148.1	40389.1	40617.7	40495.7	40566.5	40365.7	40630.2	40286.7	40765.9	39942.4
3.11413	0.06		1.8456	39971.7	40466.8	39750	40300.8	40047.6	40097.8	40478.3	40091.6	40554	40109.4	39983.2	40075.4	40115.2	40684	39923.9	40643.2	39913.2	40610	40019.7	40434.5	40003.1	40390.7	40397.7	40143.1	40900.6	40089.7	40271.3	40048.5	40073.8	40041	40158.8	40553.5	40169.2	40547.4	40119.9	40570.5	40240.9	40349.1	40656	40082.7	40595.4	40316.4	40624.3	40033.8	40429.7	40003.6
3.11413	0.0602778		1.8516	40217.4	40442.9	39992.7	40583.8	40069.1	40108.9	40287.2	40425.9	40843.6	40017.3	40355.8	40506	40443.3	40563.1	40411.8	40770.1	40309.8	40727.7	40186.1	40419.1	40232.7	40253.5	40634.8	40413.1	40567.6	40257.9	40562.3	39943.5	40613	39866.6	40530.3	40954.8	40290.4	40596.9	40512	40261.4	40144.2	40200.2	40560.7	40209.1	40567	40101.9	40354.3	40174.5	40410.8	40279.5
3.11411	0.0605556		1.8576	40093.9	40489.6	39856.1	40584.4	40196	40566.2	40449.4	40230.3	40526.3	40090.7	40369.1	39940.5	40321.5	40415.2	40324.7	40773.5	40169.8	40714.4	40417.4	40608.2	40040.1	40589.7	40659.3	40530.4	40788.1	40399.4	40386.3	39944	40649.6	40241.5	40428.6	40838.9	40342.4	40650.3	40143.2	40458	40140.9	40847.5	40886.6	40338.9	40810.6	40311.9	40746.6	40315.3	40631.4	40110.7
3.11421	0.0608333		1.8636	40103.5	40555.6	40216.3	40217.6	40141.4	40413.2	40628.8	40256.5	40598.9	40261.5	40393.3	40218.5	40321.2	40529.5	40353	40623.6	40178.6	40545.3	40102.2	40547.5	40140	40039.3	40632.1	40563.9	40606.7	40306.8	40419.9	40131.9	40483.7	40464.5	40596.4	40790.4	40362.3	40720.6	40363.6	40747.9	40113.3	40501.7	40652.3	40389.8	40649.8	40401.7	40482	40308.3	40574.2	40133.1
3.11417	0.0611111		1.8696	39871.2	39913.3	39692.4	40246.8	39968.1	40004.5	40655.7	40370.8	40505.5	39809.2	40234	39835.4	40283.5	40296.8	40144.1	40301.2	39963.5	40453.1	39784.1	40243.6	39828.4	40325	40568.5	40162.8	40518.3	40270.4	40544.2	40135.7	40350.4	40133.3	40341.3	40237.1	40152.3	40290.6	39996.6	40536.9	40135.4	40305.4	40112.4	39997.6	40426	40205.9	40421.1	39804.3	40418.8	39921.8
3.11421	0.0613889		1.8756	39783.2	40255.4	39495.2	39844.2	39575	40054.7	40277.3	39799.4	40449.7	39703	40270.2	39730.4	40051.7	40183.8	40015.3	40288.8	39791.5	40114.2	39753.3	40029.8	39489.3	40059	40224.8	40030.2	40271.2	39915.9	40053.9	39636.1	40405.3	39742.4	40070.5	40333.1	40073.3	40248.2	39847.3	40160.6	39908.7	39805.4	40108.3	39902.7	40118.4	40152.5	39895	39600.4	40399.1	39857.7
3.1143	0.0616667		1.8816	40586.3	40504.3	40531	40727.3	40285.8	40627.8	40713.2	40602.5	41024.5	40745.7	40857.1	40447	40581.4	40809.3	40746.3	41155.6	40969.6	40925.9	40384.4	40758.7	40653.7	40777.1	41068.4	40684.2	40809.3	40612.3	40756.7	40450.9	40917.9	40433.5	40825.7	40775.4	41365.2	40839.9	40451.9	40690.8	40476.5	40838.5	40964.3	40536.2	40958.7	40062.8	40961.8	40457.6	40663.9	40246.6
3.11421	0.0619444		1.8876	40453.2	40509.3	40036.5	40231.3	39889.9	40392	40603.4	39874.9	40397.8	40314.3	40382.4	39953.3	40290.8	40514.3	40116.8	40555	40121.7	40297.6	39789.4	40390.9	40206.3	40486.4	40442.6	40243.6	40287.6	40209.2	40264.7	39825.7	40274.5	39835.3	40146.7	40477.6	40186.6	40505.2	39940.9	40217.3	40076.3	40283.5	40332.6	40367.7	40711	40039.3	40743	40146.1	40467.4	40267.8
3.11424	0.0622222		1.8936	40159.8	40369.2	39893.8	40406.9	40129.2	40063.6	40183.7	40221.6	40449.8	40187	40234.9	40071.9	40262.5	40380.3	40375.2	40551.3	40084.3	40642.3	40300.4	40347.9	40230.6	40380.8	40522.8	40240.7	40591.6	40070.6	40461.4	40096.8	40507.2	40347.2	40345.3	40357.9	40343.3	40438.4	40193.6	40599.1	40282.6	40614.7	40508.2	40317.1	40384.1	40258.9	40453.8	40041.2	40280.5	40000.1
3.11411	0.0625		1.8996	40183.4	40293.6	39746.4	40362.6	40075.9	40066.3	40446.5	40180.1	40253.4	39883.9	39847.9	39985.9	40117.8	40379.5	40347.7	40416.7	39956.5	40575.2	40185.2	40334.2	40145.9	40291.1	40603.8	40119.9	40562.9	39821.3	40332.7	39842.2	40357.3	40164.1	40416.5	40533.7	40217.3	40238.8	40123.9	40337.7	39705.1	40170.7	40479.6	39901.2	40385.5	40148.6	40264.8	39882.1	40494.1	40014.6
3.11419	0.0627778		1.9056	39794.6	39635.6	39509.2	40051.5	39991.3	40074.8	40499.6	39942.7	40230.1	40035.9	40205.8	40096.2	40387.3	40209.3	40255	40550	40183	40240.4	40351	40249.1	39968.8	40038.2	40876.7	40292.9	40383.9	39928.1	40191.3	40036.2	40333.9	40080.5	40442.8	40678.5	40106.4	40062.2	40236.2	40427	40129.3	40366	40289.8	39931.1	40301.3	40279.9	40164.9	39645.5	40327.6	39996
3.11422	0.0630556		1.9116	39723.7	40140.8	39794.2	39667.3	39540.5	39750	40304.5	39856	40179	39809.8	39951.3	39645	39873.9	40104.1	40094.3	40147.2	39395.8	40169.6	39777.6	40044.8	39630	39854.7	40319.8	39924.5	40143.2	39824.2	39910.1	39766.1	39902.9	39730.7	39948.7	40141.6	39780.4	39962.3	39691	40091	39545.9	40066.7	40234.8	39968.6	40199.4	39972.9	40326.3	39683.8	40245.4	39819.2
3.11422	0.0633333		1.9176	39608.8	39982.4	39780.1	39734.3	39703.9	39556.2	40013.4	39809.8	40089.9	39812.4	40018.8	39993.1	39984.2	40028.2	40077.4	40416.4	40035.1	40120	39924.4	40268.6	39813.1	39898.5	40613.3	39925.8	40345.2	40114.1	40175	39707.8	39611.1	39833.1	39927.6	40234.3	39835.2	39977.9	39708.8	39677.9	39643.9	40099.1	40360.9	39978.7	40175.3	40002.4	40203	39507.6	40487.3	39784.1
3.11413	0.0636111		1.9236	39984.2	40069.2	39790.4	40108.7	40050	40090.5	40218	40271.6	40459.8	39859.4	40207.8	39846.7	40293.8	40167.3	40144.5	40553.3	40072.5	40358.4	39863.1	40234.9	39889.4	40200.4	40531.7	40081.6	40449.2	40066.7	40182.1	39748.3	39935.2	39872.8	40301.2	40472.7	39872.6	40136.1	39949.5	40162.2	39753.5	40141.8	40314.8	40022	40466.9	40105.7	40284.2	39781.5	40311.1	39884.8
3.11415	0.0638889		1.9296	39771.4	39775.1	39563.4	39906.9	39719.7	39672.2	39968.1	39866.4	40047.6	39560.3	40053.7	39699.2	39729.7	39758.6	40223.4	40119.9	39544.5	39844.2	39857.7	40086.2	39856.8	40155.6	40174.8	39649.3	40294.6	39973.3	39901.9	39765.7	39926.8	39573.3	39940.8	40122.1	40004.6	40196.4	39895.5	40016.7	39547.8	39968.4	40403.1	39870.8	40275.3	40006.1	40272.4	39673.9	40294.3	39602.7
3.11424	0.0641667		1.9356	39548.6	39922.5	39301.7	39616.8	39475.8	39322.1	39818.9	39407.2	39802.9	39507.7	39512.2	39409.9	39683.3	39900.5	39788.3	40133.6	39537	39905.3	39330	39823.8	39535.3	39816.4	39945.3	39488.1	39670.7	39640.4	39906.1	39253.2	39622.5	39415.5	39387.9	40068.8	39454	39752.1	39414.6	39836.1	39476.9	39619.6	39865.8	39806.7	39845.8	39178.3	40003.8	39362.6	39794	39130
3.11415	0.0644444		1.9416	39531	39969	39162.3	39783.2	39184.4	39761.4	39849.9	39274.4	40008.1	39167.2	39424.7	39502.2	39556.1	39614.9	39901.7	40051.7	39767.4	39574.9	39325.1	39862.3	39534	39877.9	40064	39439.7	39603.4	39547	39748.9	39326.7	39394.9	39546.6	39855.7	39823.8	39403.1	39523.7	39153.2	39750.1	39289.6	39519.6	39835.9	39543.1	39952.1	39468.4	39778.5	39672	39623.3	39566.8
3.11424	0.0647222		1.9476	39618.5	39875.8	39484	39924.5	39497.4	39871.7	40139	39717.8	40052.4	39794.5	39816	39485.9	39752.3	39884.7	39891.6	40287.4	39705.5	40190	39643.6	39997	39628.3	39969.4	40155.7	40005.8	40197.4	39739.6	39883.7	39582.4	40143.2	39408.9	39935.5	40304.6	39685.9	40255.4	39648.7	39930.5	39606.4	39730.3	39733.9	39842.2	39906.9	39859	40005.9	39458.2	39832.3	39566.3
3.11424	0.065		1.9536	39729.1	39974.8	39392.4	39831.8	39574.3	39722.4	40191.3	39680.2	40027.6	39602.2	40028.5	39449.1	39920.5	39719.3	39798.9	40198.6	39882.6	39969	39812.6	39816.8	39737.8	40114.6	40159	40267.3	40195.8	39782.2	40022	39764.9	40045	39850	40090.2	40078.3	39884	40100.2	39840.6	39914.7	39815	40103.1	40088.3	39927.3	40159.5	39833.2	40067	39715.8	39910.3	39684.4
3.11428	0.0652778		1.9596	38966.7	39338.4	39190.9	39337.6	39500.8	39296.1	39492.1	39247.3	39444.3	39224.6	39326.4	38939.8	39313.3	39406.7	39355.4	39822.9	39335.9	39883.4	39189.6	39504.4	39094.6	39727	39751.1	39618.4	39801.9	39314.5	39574.4	39144.9	39924.1	39197.1	39445.2	39975.1	39316.9	39590.4	39211.2	39688.6	39315.1	39626.8	39612.7	39295.4	39603.3	39528.9	39527.9	39123.9	39466.4	39122.3
3.11426	0.0655556		1.9656	39713.1	39758.6	39105.9	39782.2	39325.7	39639.6	39939.2	39165	39822	39740.6	39716.9	39303	39534.8	39641.6	39468.1	39825.7	39248.7	39765.3	39354.3	39908	39349.2	39761.7	40011.4	39599.6	39667.9	39704.7	40003.8	39605.9	39770.2	39050.9	39827.4	40000.8	39294.7	39815.8	39611.9	40007.6	39380.5	39655.2	40047.7	39753.8	40063.2	39716.8	39740.4	39710.9	40111.7	39313.4
3.11417	0.0658333		1.9716	39595.7	39714.7	39139.8	39715.2	39479	39497	39867.8	39616	39895.9	39634.2	39543.6	39106.7	39638.4	39727.3	39721.7	40001.9	39572.8	39768.4	39375.5	39715.6	39317.5	39850.2	39955	39880.4	39725.3	39464	39768.2	39341.1	39548.5	39517.2	39603.3	39613.4	39888.9	39917.2	39499.5	39963.6	39654.4	39676.9	39988.2	39582.9	40079.1	39619.8	39856.4	39235.3	39622.3	39492
3.11421	0.0661111		1.9776	39488.5	39949.9	39248.5	39950.7	39499.7	39583.2	40088.3	39732.1	40052.9	39605.2	39790.5	39471.6	39548.1	39733.2	39698.7	40077.4	39604.9	39947.4	39600.1	39842.8	39578	39918.2	39803.3	39617.9	40047.2	39738.8	39944.9	39650	39715.7	39528.9	39982	40296.2	39709.7	39930	39735.5	39866.2	39717.7	39908.8	39964.8	39646.2	39863.7	39658.5	39934.4	39719.7	39962.3	39753.7
3.11419	0.0663889		1.9836	38629.4	38910.6	38417.9	38506.5	38546.6	38655.9	39090.5	38627.9	38896.4	38779.5	38725.3	38553.1	38714.4	38856.7	38659.6	39195.5	38619.6	38933.7	38744.5	38786.6	38733.6	38820	39276.8	38873.8	39129.8	38728.8	38962.6	38675.4	38976.1	38673.7	38916	38997.6	39053.8	38991.4	38852.5	38943.2	38677.1	38957.4	38942.5	38667.1	38838.3	38628.8	38984.5	38526.5	38865.7	38563.6
3.11409	0.0666667		1.9896	39510.7	39636.3	39450.1	39641.5	39156.1	39282.7	39971	39545.7	39480.5	39569.4	39570.8	39563.7	39934.2	39922.2	39880.6	39917.2	39589.2	40009.1	39376.8	39860.3	39369	39764.2	39903.2	39735.8	39829.2	39590.7	40027	39386.3	39995	39551.3	39375	40022.1	39930.8	39801.9	39852.7	39728.2	39495.8	40039.5	39959.8	39625.6	39834.6	39639.1	39747.7	39523.3	39766	39293
3.11415	0.0669444		1.9956	39652.1	39630.8	39444.5	39732.4	39372.2	39713.1	39941.4	39743.5	40033.7	39505.6	39767.4	39614.1	39644.1	39864.7	39676.6	40074.1	39509.7	39922.3	39414.7	40088.5	39750	39787	40129.6	39960.7	40009.8	39632.4	39906.2	39838.2	39969.4	39462.9	39707.5	40124.2	39808.9	39751.6	39642.1	39799.9	39623.8	40114.7	40237.3	39696.7	39881.7	39810.1	39827.4	39707.7	39889.4	39595
3.11426	0.0672222		2.0016	39591.1	39798.8	39490.5	39921.6	39664.3	39905.1	40071.4	39702.7	40243.7	39626.4	39962.7	39439.7	39839.4	39757.3	39544.5	40098.3	39977.7	40169.4	39669	39964.8	39548.8	39841.1	40261	39938.1	40145.4	39896.3	39699.5	39604.8	40129.6	39812.2	40032.2	40149.1	40017.2	40064	39352.3	40101.1	39863.1	40165	40005.8	39803.6	40242	39737.1	40117.8	39638.4	40112.1	39678.9
3.11415	0.0675		2.0076	39976.8	40658.8	39883.8	40454.8	40141	40181.8	40541.6	40185.6	40409.5	40133.3	40089	40231.8	40544.8	40648.3	40215.8	40660.5	40271.7	40535.9	40343.9	40351.5	40230	40557.3	40746	40287.7	40837.9	40535.5	40484.1	40216	40330.9	40135.8	40432.7	40815.2	40357.4	40442.6	40168.5	40715.1	40249	40710.3	40384.5	40619.2	40726.5	40370.2	40413.6	40126.3	40465.6	40189.6
3.11413	0.0677778		2.0136	39707.9	39549.4	39297.7	39442.2	39406.1	39449.6	39877.9	39409.2	39820.5	39715.5	39553.2	39461.3	39731.3	39827.3	39592.5	39682.3	39550.3	39948.4	39573	39654.3	39386.7	39848.7	39817.9	39651.7	40032.8	39617.5	39921.6	39393	39901.9	39572.8	39548.4	39767.8	39710.7	39880.3	39560.9	39852.7	39567.1	39679.6	39963.5	39589.9	39895.8	39424.7	39848.5	39606.6	40099.6	39440.3
3.11415	0.0680556		2.0196	39442.6	39689.4	39198.3	39822.4	39559.7	39856.5	40069.9	39905	40310.7	39481.8	39825.5	39670.6	39732.7	39784.4	39828.7	40270.1	39611.9	39928.1	39854	40153.3	39615.4	39788.8	40339.3	39731	40021.7	39853.8	39660.7	39392	39843.3	39789.1	39737.5	40127.3	39742	39975	39633.3	40079.9	39675.5	39853.3	40056.9	39770.8	40030	39917.6	40030.4	39812.1	39903	39689.9
3.1143	0.0683333		2.0256	39845.1	39987	39463.2	40021	39580.3	39817.5	40219	39730.3	40113.5	39829.8	39940.1	39628.8	40004	40143.4	39987.9	40344.1	39507.3	39960.6	39863.7	40032.1	39649.4	40163.6	40287.8	40224.7	39976.2	40078	40330.2	39780.2	40125.6	39594.6	39963	40165.9	39925.5	40637.6	39779	40085.5	39955	40271.6	40245.3	40051.7	40511.2	39763.1	39912.5	39872.1	40186.3	39734.1
3.11422	0.0686111		2.0316	39603.2	39817.7	39667.2	39869.6	39654.9	39910.2	39994.3	39617	40266.8	39742.9	39883.1	39823.3	39789.7	40052.2	40002.1	40339.2	39730.1	39960.9	39496.6	39992.9	39888.6	40298.6	40286.6	39899	40201.4	39950.9	39910.4	39477.1	39977.3	39780.7	40011.4	40525.4	40173	40141.8	40059.4	40139.7	39876.8	39758.9	40132.9	39991.5	40326.3	39858.2	40304.6	39884.7	40080.5	39752.6
3.1143	0.0688889		2.0376	39832.2	39793.1	39572.8	39965.8	39827.1	39857.3	39995.7	39740.6	40198.2	39804.8	39982.6	39595.1	39980.7	40171.4	39620	40278.4	39982.4	40184	39742.2	40171.1	39550.6	39983.9	40175.3	39810.4	40118.4	39819.1	39935	39871.6	39967.4	39653.5	39920.2	40257.1	39970.2	40088.8	39847.6	40171.2	39854.7	40108.3	40050.9	39832.9	40083.2	39682.5	39976.5	39808.7	40290.9	39498.4
3.11426	0.0691667		2.0436	39222.4	39148.3	38638.3	39227.5	38914	39619.3	39568.3	39086.2	39700.8	39365.3	39414.1	38930.8	39177.7	39506.8	39428.3	39515.1	39451.8	39472	39191.8	39766.4	39157.7	39556.3	39564.8	39367.6	39798.5	39488.3	39550.8	39090.3	39514.9	39096.5	39444.1	39922.9	39295.4	39378.6	39421	39556.2	39355.4	39314.6	39773	39156.5	39481.3	39175.9	39254.3	39345.3	39232.8	39257.7
3.11428	0.0694444		2.0496	39823.5	39966.9	39660.3	40039.9	39693	39875.7	39870.1	39896.1	40186.6	39702.4	39781.8	39636	40075.8	40196.2	39641.6	40070.9	39787.2	40083.8	39766.5	40150.6	39743.7	40046.1	40373.2	39894.8	40265.4	40046.4	40291.2	39583.9	40013.4	39962	39906.1	40166.3	39963.4	40108.2	39847.5	40144.2	39504.6	40357.3	40190.7	39672.8	40225.8	40043.3	39995.8	39912.4	39848.4	39572
3.11424	0.0697222		2.0556	39787.7	39883.4	39708.1	40220.9	39641.4	40198.6	40118	39445.9	40075.2	39846.3	40104.4	39713.4	39933.4	40393.5	40120.1	40368.8	39757	40100.1	39667.7	40230.9	39641.7	40410.5	40243.5	39883.9	40297.9	40153.3	40200.2	39711.5	39760	39796.7	40183.7	40040.5	39898.2	40128.9	39774.3	40330.6	39904.4	40141.2	39931.6	39992.3	40278.8	40005.7	40152.8	39852.2	40126.5	39927.1
3.11428	0.07		2.0616	39425.8	39611.9	39495.6	39738.6	39370.4	39795.9	39812.9	40065.4	40100.1	39650.2	40060.7	39702.9	39857.4	39973.5	40379.6	39979	39877.5	40202.6	40057.8	40137.9	39766.4	40043.8	40501.4	39907.7	40421	39853.3	39849.8	39691.1	40001.4	39833.4	40021	40479.7	40013.1	40205.1	39850.8	40198.7	39567.6	40071.5	40223	39950.2	40283.6	39722	40273.1	39798.9	39663.4	39494.6
3.11426	0.0702778		2.0676	39048.2	39200.6	38869.2	39136.4	39185	39277.4	39426.3	39103	39403.2	39038.8	39283.7	38974.5	39012.1	39421.3	38918.6	39598.9	39421.7	39393.2	39324.8	39332.1	39062.6	39266.7	39488.9	39451.2	39640.5	39304	39448.6	39234.9	39392	39024.3	39426.2	39657.6	39337.6	39521.6	39170.8	39522.3	39139.5	39385.9	39641.4	39387.9	39628.2	39189.8	39417.7	39023.2	39535.4	39095.6
3.11421	0.0705556		2.0736	39684	40097.2	39302.1	39699.6	39464.4	39726.9	40282.9	39599.1	40045.9	39639.2	39595.1	39354.5	39739.7	40053.1	39756.2	39844.3	39885.5	39910.4	39410.8	39909.7	39514.7	39903.6	40044.5	39834.3	40120.6	39845.9	39814.7	39646.8	39963.8	39685.3	39591.8	39895.8	39834.1	39891.8	39774.2	40053.1	39683.9	39780.1	39827.7	39857.8	40145.5	39749.5	39805.4	39552.3	40080.8	39514
3.11421	0.0708333		2.0796	39759.2	39862.8	39442.4	40140.6	39831.4	39798.6	39896.6	39616.3	40075.2	39899.5	39986.8	39667.6	40065.2	40165.4	39974.4	40176.8	39816.1	39936.9	39906.8	39787.4	39961.1	39957.4	40408	39870.3	39832	39536	40096.3	39446	40114.6	39583.3	39911.7	40080	39776	39866.6	39845.8	40212.4	39860.4	40102.3	40092	39754.4	40058.3	39984.1	39958.7	39496.6	40226.3	39795.9
3.11419	0.0711111		2.0856	39490.8	39678.2	39268.7	39722.5	39289.8	39742.1	39715.3	39690.7	39584.8	39494.4	39623.5	39400.1	39683.9	39977.5	39614.7	39923.8	39535.1	39881.5	39776.2	40243.7	39319.1	39814	39838.7	39643	39900.8	39760.4	39798.2	39382.6	39797.1	39721.9	39849.3	40347.2	39614	40039	39502.9	40080	39454.7	39989.3	39918.1	39952.8	39820.6	39880.7	39955.8	39181.5	40138.3	39279.8
3.11419	0.0713889		2.0916	38915.1	39270.7	38946.2	39242.7	39045.6	39377.7	39276.5	38977.1	39170.5	38960.5	39232.2	38803.1	39112.9	39576.6	39215.1	39605.4	39442.3	39451.8	39270.3	39293.6	38808.3	39408.5	39257	39226.5	39416.6	39038.5	39029.6	39079.6	39422.1	39233.9	39476.9	39747.5	39213.3	39394	38792.5	39482.1	38878.1	39245.5	39513.7	39101	39532.8	39165	39310.1	38878.2	39387.7	38848.6
3.11417	0.0716667		2.0976	39381.6	39708	39117.2	39535.1	39953.2	39373.9	40310.1	39639.7	39875.8	39739.9	39808.7	39543.5	39855.9	39923	39963.1	39984.9	39373.8	39720	39337.3	39846.4	39690.8	39940	40100.5	39685.6	40074.6	39744.9	39807.2	39621.2	39665.3	39667.1	39827.5	40134.3	39781.5	40113.7	39879.9	39548	39600.8	40166.5	39874.4	39952.1	39923.5	39746.6	40180.9	39540.9	40060	39507.5
3.11421	0.0719444		2.1036	39401.5	39597	38957.6	39540.1	39213.1	39544.3	39795.8	39119.7	39552.5	39192	39518.5	39115.7	39470.2	39440	39628.7	39603.1	39183.6	39709.7	39541.8	39603	39323.8	39479.9	39874.1	39466.4	39864.7	39311.9	39551.7	39124	39431.5	39079.3	39527.3	39587.1	39272.9	39623.2	39513.2	39657.8	39110.9	39489.2	39705.7	39396.7	39850.8	39479.9	39337.4	39210.3	39727.4	39366.8
3.11417	0.0722222		2.1096	39062.2	39248	38728.1	39246.8	38828.7	39196.3	39601.8	39304.4	39465.1	39402	39165.3	39131.2	39472.9	39566.4	39511.3	39840.4	39446.2	39514.1	39013.3	39663	39526.4	39693.1	39586.9	39808.8	39767.1	39746.5	39420.7	39167.3	39764	39257.8	39755.6	39952.9	39432.5	39696.2	39605.1	39809.8	39389.5	39346.6	39531.3	39561.7	39607.8	39591.9	39457.6	39173.5	39665.3	39195.5
3.11432	0.0725		2.1156	38921.8	39047.6	38896.4	39142.5	39250.2	38904.6	39472.5	39179.3	39449.5	39018.6	38939.8	38920.3	39079.3	39327.7	39045.4	39563.4	38857.1	39143.2	38519.8	39028	38827.4	39198.8	39531.6	38979.8	39610	39109.8	39049.9	38674.4	39490	38912.9	39094.8	39555	38897.1	39291.4	38987.2	39407.2	38700.9	39345.4	39350.9	39080	39385.6	39010.4	39274.7	38748.5	39165.9	38868.8
3.11432	0.0727778		2.1216	39484.3	39776.9	39517.9	39912	39717.3	39496	39877.8	39807.3	40032.2	39704	39854.5	39568.9	40218.4	40190.7	39973.3	39997.4	39863.3	40117	39630.3	40077.6	39678.2	40128.3	40161.7	39726.1	40257.5	39708.9	40159.9	39627.9	40264.5	39530.6	39973.8	40503.2	39902.7	40145.8	39726.8	39911.7	39794.4	40031	40033	39926.7	40031.2	40031	40060	39612.3	39910.3	39632.3
3.11426	0.0730556		2.1276	39418.1	39936.1	39549.7	39985.8	39716.7	39791	39824.7	39806.1	40300.2	39705.7	40038.9	39644.1	39722.7	40195	39948.6	40129.9	39554.6	40167.3	40088.4	40270.3	39922.4	39784	39909.2	40045.9	40116.9	39931.7	39795.5	39866.4	40133.3	39523.1	39972.8	40310.8	40188.8	40096.9	40037.8	40139.9	39990.1	40094.7	40278.2	39716.2	40200.9	40059.3	40121.6	40014.2	40159.6	39862.8
3.11428	0.0733333		2.1336	39656.1	40034.2	39588	39951.9	39371.8	40025.7	40179.1	39888.6	39969.7	39861.8	39887.6	39912.2	40292.5	40006	40277	40373.1	39716.4	40181.1	39864.9	39943.6	39597.9	40154.3	40210.3	39857.1	40400.6	40081	40083.7	39709.3	39956.5	39763.2	40137.3	40455.2	39994.9	40147.4	39849.1	40320.8	39519.4	40184.4	40189	40067.1	40309.2	39775.9	40042	39694.9	39953.9	39783.6
3.11417	0.0736111		2.1396	39851	39837.9	39130.9	39872.2	39519.6	39554	39858.5	39771.7	39988.9	39698	39922.7	39454	39890.4	40063.3	40046.8	40159.1	39523.4	39870.5	39608.5	39976.9	39689.1	40041.2	40262.4	39987.4	40173.6	39988.6	40033.2	39691.9	40062.5	39765.6	40284.4	40203.6	40246.3	40041.3	39793.5	40221.6	39730.2	39871.4	40179.3	39826.5	40247.5	39805.7	39945.6	39759.1	40297.7	39929.5
3.11426	0.0738889		2.1456	39663.2	39983.8	39505.8	39811.1	39732.4	39614.5	39983.5	39950.7	39943.5	39666.8	39934.7	39580.4	39567.5	39936	39967.5	40237	39818	40195.4	39676.2	39978.7	39683.2	40216.9	40227.9	39862.7	40261.3	39975.6	40074.6	39641.2	40030.8	39896.4	40267.1	40263.3	39828.7	40084.4	39633.9	39975.1	39509.2	39988.2	40024.8	39677.8	40289.1	39727.2	40048.3	39732.9	39991.4	40000.8
3.11428	0.0741667		2.1516	39447.1	39667.9	39548.5	39797.6	39637.4	39495.5	39966.5	39924.8	39967.7	39605.2	39786.9	39578	39753.5	39837.9	39973	40067.4	39665.5	40087.8	39742.1	39856.1	39606.7	39983.5	40216	39700.2	40081.2	39751.4	40053.9	39717.2	39936.8	39437.3	39863.4	39970.8	39825.5	40013	39770.8	39872.3	39473.6	40077.9	40282	39944.6	39977.1	39834.7	40154.6	39557.1	39943.9	39324.9
3.11417	0.0744444		2.1576	39262.7	39714.8	39027.6	39487.4	38936.3	39325.5	39402	39032.8	39482	39359.4	39257.7	39107.6	39372	39615.7	39435.9	39620.8	39135.9	39483.4	39298.3	39248.6	39094.4	39463	39452.7	39525	39538.5	39530.1	39496.7	39088.1	39523.7	39243.6	39544.3	39663.1	39362	39676.4	39167.6	39450.3	39427.8	39241	39671	39354.5	39805.5	39310.9	39569.4	39353.6	39355.7	39174.2
3.11432	0.0747222		2.1636	38798	39248.7	38669.8	39390.1	39251.2	38979.4	39312.4	39151.8	39387.3	38895.2	39289	39047.5	39028.2	39462.7	39428.5	39391.8	39208.5	39459.2	39078.9	39530.1	39055.1	39466.3	39539.7	39178.2	39169	39246.6	39201.2	38945.3	39031.5	38652.8	39089.4	39865.4	39160.2	39444.9	39095.4	39551	39002.9	39094.3	39290	39100.9	39672	39418.8	39193.2	38748.3	39073.6	39017.2
3.11421	0.075		2.1696	40060.9	40603.9	39988.8	40343.7	40100.6	40442.1	40547.6	40067.5	40541.6	39826.7	40295.1	40049.3	40659.8	40797.2	40568.5	40664.8	39956.6	40305.7	40214.5	40703.7	40208.7	40447.1	40699.4	40121.4	40751.7	40224.4	40847.2	40350.4	40549.4	40289.3	40585.6	40781.6	40516.6	40867.9	40388.3	40607.8	40155.8	40461.1	40516.9	40461.2	40618.3	40346.6	40452.1	40161.2	40542.5	40138.5
3.11413	0.0752778		2.1756	39966.4	40199.6	39703.7	39810.3	39760.6	39862.1	40293.6	39679	40166	39879.6	40023.9	39526.9	39940.2	40067.4	40018.4	40188.2	39846.3	40072.1	40095.4	40344.1	40250.6	40310.7	40053.7	40125.6	40361.3	39817.3	40322.9	40132.6	40091	39917.7	40358.4	40754.9	40105.7	40524.3	40176.2	39998.4	39994	40076.6	40572.9	40036	40385.2	40187.4	40218.7	40169.8	40140.8	39731.7
3.11436	0.0755556		2.1816	39519.4	39657.9	39348.7	39889.1	39423.5	39797.5	39776.9	39571.6	39730.9	39313.4	39612.3	39497.9	39793.1	39871.7	39860.7	39780.8	39796.5	39982.7	39834.4	39511.3	39607.7	39865.3	40001.2	39966.1	39999.1	39666.5	39647.6	39523.3	39851.7	39440.1	39970.7	40310.2	39923	39873.4	39786.3	40065.3	39650.9	39795.5	39668.5	39657.3	39944	39598.3	40068	39730.8	39702.6	39476.6
3.11432	0.0758333		2.1876	39723.8	39896.1	39653.9	39969.9	39711.6	39965.2	40398.7	40056.2	40533.6	40063.5	40154.3	39790.9	40038.3	40147	40233	40416.1	39976.4	40243.8	40030.8	40161.6	39842.3	40151.9	40217.8	39969.5	40176.9	39925.9	40155.1	39777.5	40177.7	39882.7	40204.4	40340.9	39859.6	40183.3	39994.1	40338.3	40161.1	40270.4	40257.7	40190.7	40272.1	39910.2	40351.4	40104	40375.4	40007
3.1143	0.0761111		2.1936	39375.3	39896.3	39180.2	39619	39349.2	39403.1	39566.8	39565.4	39869.5	39438.9	39689.8	39155.2	39264.5	39754.6	39640.1	39743.6	39482.9	40022.2	39503.9	39614.3	39640.1	39816.8	39791	39743.9	40044.7	39571.8	39614.3	39460.8	39812.6	39347.9	39796.8	40012.3	39618.2	40087.6	39761.1	39796.5	39604.8	39741	40002.6	39751.4	40159.9	39484.8	39821.3	39485.2	39720.9	39606
3.11419	0.0763889		2.1996	39771.4	40242.6	39427.6	39828.2	39899	39972.6	40427.5	40123.1	40334.9	39982.4	40124.9	40036.9	39991.9	40068.7	40090.8	40551.2	40081.9	40202.9	39909.5	40224.9	39963	40395.2	40315.8	40198.6	40607	40258.9	40378.5	39630.1	40219	39983.4	39940.7	40362.6	40138.6	40259.8	39747.3	40261.3	39499.7	39931.9	40234	39755.8	40116	40003.9	39747.9	39685.1	40254.7	39993.3
3.11415	0.0766667		2.2056	39982.1	40257.7	39661.5	39988.8	40039.4	40015.5	40279.2	39902.8	40519	39893.3	40428.5	39879.3	40287.3	40461.8	40099.5	40670.5	40317.7	40544.2	39964	40402.5	40011.9	40254.9	40272.8	40239.6	40588.5	39967.8	40165.8	39958.8	40338.2	39882	40283.9	40568.9	40347	40638.6	39984	40535.6	40025.7	40024.8	40597.2	40233.9	40612.8	40241.8	40268.6	40031.2	40280	39995.3
3.11422	0.0769444		2.2116	39358.9	39884.5	39333.7	39715	39463.8	39561	39882.7	39352.7	40002.5	39554.9	39696.4	39520.5	39824.3	39927.2	39546.8	40147.7	39875.5	40110	39813.7	39935.7	39780	40008	40278.1	39732.7	40129.3	39856.9	40058.1	39493.6	39924.4	39530.1	39889.2	40099.9	39999.2	39893.9	39604.1	40271	39751.7	39841.1	40145.1	39592.6	40215.2	39713.3	40039.2	39641.5	40119	39711.2
3.11426	0.0772222		2.2176	39317.2	39415.2	39120.6	39575.8	39122.8	39478.3	39709.5	39514.3	39531	39218.4	39658.8	39488.9	39561.9	39597.7	39391.3	39626.2	39540.2	39679.4	39317.2	39937.9	39158.7	39523.8	39579.2	39664	39881.6	39592.1	39401.5	39448.1	39459.8	39490.3	39595.8	39774.2	39432.6	39844.1	39693.8	39952.6	39519.3	39643.6	39862.1	39655.4	39808.1	39490	39619.3	39435.6	39548.4	39344.5
3.11424	0.0775		2.2236	39374.6	39672.5	39147.9	39540.8	39411.3	39510.7	39792.8	39384.8	39735	39360.7	39766.1	39448.3	39711.3	40073.4	39812.5	39728.9	39443.7	39915.1	39439.1	39548.8	39538.7	39676.2	39814.3	39596.4	40158.3	39618.6	39747.3	39415.7	39710.2	39530.8	39458.1	39912.8	39395.8	39628.2	39323.1	39807.8	39420.8	39315.5	39868.6	39529.6	39645.2	39634.2	39963.5	39391.5	39711.4	39400.3
3.11426	0.0777778		2.2296	39063	39291.2	39026.8	39411.7	39053.1	39168.1	39632.1	39433.6	39481.7	39313	39469.6	39489.4	39599.2	39946.3	39645.8	40130.7	39478	39304.4	39283.3	39582.2	39234.3	39478	40062.4	39730	39889	39423.5	39961.3	39482.9	39702.8	39266.1	39571.6	39666.2	39471.9	39871.3	39256.8	39918.4	39807.7	39623.4	39890.8	39545.7	39764.9	39350.5	39468.1	39577.2	39943.2	38948.3
3.11436	0.0780556		2.2356	39382.2	39611.1	39263.4	39853.2	39567.7	39485.6	39658.4	39546	39891.1	39629.8	39542.9	39624.4	39773.6	39781.1	39706.5	40045.4	39711.3	39855.5	39564	39787.4	39639.9	39738.2	39940.7	39629.3	39908.8	39648.4	39779.3	39316.1	39817.6	39402.5	39695.7	40001	39793	39951.3	39640.2	39955.5	39360.3	39677.7	40092.3	39577.7	39829.5	39641.7	39895.1	39403.6	39901.6	39495.5
3.11419	0.0783333		2.2416	39484.5	39638.2	39327.7	39646.8	39476.8	39488.9	40071.6	39642.2	39889.5	39687.4	39628.7	39651.1	39680.4	39628.8	39687	40038.9	39579.5	39858.5	39514.3	39930.3	39650.7	39889.2	40058.4	39745.4	40115.5	39436.7	39867	39356.7	39574.1	39745.1	39875.6	39935.9	39615.4	39950.8	39651.9	40001.5	39445.4	39771	39876	39562.5	39921.2	39594.6	39685.6	39175.5	39761.4	39487.9
3.11424	0.0786111		2.2476	39417.2	39785.9	39327.5	39841.1	39308.2	39651.3	39934.6	39646.8	39774.4	39438.3	39922.7	39376.7	39703.3	39873.8	39868.8	40031.7	39566.5	39936.7	39410.6	39771.7	39513	39646.3	40252.4	39439.9	40128.8	39977.6	39928.6	38989.6	39928.7	39205.1	39765.8	39622.4	39477.1	39922	39643.1	40043.3	39363.4	40102	40155.8	39697.4	40283.5	39626.1	40011.9	39699.6	39771.4	39694.5
3.11417	0.0788889		2.2536	39294.6	39541.8	39029.7	39516.1	39571.9	39440.9	39944	39644.4	39643.1	39392.5	39801.2	39338.7	39836	39648.4	39515.4	40122.4	39607.2	39777.8	39608.5	39874.8	39198.6	39647.7	40039.6	39574.3	39826.6	39876.9	39749.9	39681.4	39832.2	39416.6	39896.6	40245.4	39720	39759.4	39437.1	39857.1	39524.9	39554.3	40092.9	39719.7	40128.8	39648	39703.8	39330.8	39826.4	39393.8
3.11421	0.0791667		2.2596	39215.3	39586.5	39094.1	39270.5	39171.6	39196.5	39552.1	39258.1	39545.8	39268.5	39579.9	38949.3	39539.7	39811.2	39581.8	39790.5	39469.4	39713.3	39371.9	39510.4	39298.3	39706.4	39852.9	39431.3	39845.9	39090.3	39368.5	39024.9	39340.5	39442	39978.9	39796.2	39762.4	39707.1	39326.7	39787.4	39554.1	39849.3	39739.9	39416.9	39599.5	39271.9	39622	39408	39951	39495.6
3.11434	0.0794444		2.2656	39378.7	39559.8	39090.2	39489.4	39172.2	39593.9	39889.2	39473.7	39598.3	39330	39614.5	39364.1	39532.7	39964.2	39817.6	39793	39390.4	39438.1	39580	39758.7	39236.5	39892.9	39928	39635.8	39790.4	39450.4	39814	39569.7	39933	39476.4	39586.2	40071.4	39775.2	39719.8	39621.8	39634.2	39417	39630.7	39959.2	39601.5	39689.1	39595.3	39796.4	39341.4	39592.4	39540.4
3.11424	0.0797222		2.2716	39138.3	39637	39106.9	39500.8	39214.6	39364.6	39703.3	39510.4	39570	39034.5	39308.5	39131.4	39465.3	39430.8	39715.7	39760.7	39445.1	39664.8	39435.8	39714.9	39550.6	39638.5	40020.2	39750.9	39926.1	39576.8	39791	39463.8	40038.2	39346.1	39736.6	39916.5	39526.8	39699.5	39273.9	39757	39467.9	39507.9	39563.2	39469.4	39831.9	39413.3	39898	39233.3	39830.5	38973.1
3.11422	0.08		2.2776	39280.8	39534.5	39390.1	39557.1	39294.1	39623.8	39676.6	39437.8	39822.5	39177.7	39310.3	39356	39612.1	39769.5	39612.5	40067.8	39299.3	39862.7	39538.1	39773.8	39585.7	39889	39934	39614.3	39749.6	39515.8	39900.6	39491.1	39748.7	39543.3	39561.2	39960.4	39410.6	39721.4	39579.3	39702	39522.1	39693.4	39747.7	39404.2	40120.5	39490	39568.7	39266.3	39768.2	39136.2
3.11428	0.0802778		2.2836	39334.2	39482.8	39254.9	39576.4	39305.3	39678.5	40126.5	39474.8	39917	39471.3	39887.2	39355.7	39469.8	39813.2	39322.7	39900	39385.9	39725	39374.7	39595.9	39558.3	39751.2	39450.4	39597.3	39816.4	39608.8	39709.6	39254	39513.9	39389.9	39988.4	40032.7	39493.8	39609.6	39811.2	39970.3	39534.3	39426.9	39412.2	39457.9	39842.1	39349.2	39561.1	39369.3	39780.2	39477.4
3.11426	0.0805556		2.2896	39534.9	40137.1	39614	40006.8	39794.5	39814.6	40035.2	39833.5	39957.2	39736.5	40163.2	39809.3	39922.7	40075	40077.1	40240.7	39913.8	40195.3	39769.2	40071.5	39772.4	40001.5	39978.4	39966.8	40100.7	39985.9	40076.4	39684.2	39979.2	39709.9	40141.7	40280.9	39966.1	40059.8	39761.8	39848.9	39789.3	40073	40230.5	39794.9	40118	39861	40154.4	39777.6	39863.7	39622.5
3.11421	0.0808333		2.2956	39058.9	39341.2	38852.3	39395.5	39163.6	39170.8	39548	39117.7	39532.7	39297.2	39309.7	39081.1	39533.9	39641.1	39217	39815.9	39220.2	39610.9	39163.4	39629.7	39253.3	39472.5	39859	39410	39742.4	39118.1	39512.1	39488.4	39375.1	39173	39518.5	39797.7	39528.8	39527.6	39310.6	39733.9	39236.8	39463.5	39963.7	39414.9	39524.6	39408.9	39722.2	39465	39648.8	39485.9
3.11428	0.0811111		2.3016	39743.9	39805.2	39582.8	39778.2	39576.7	39497.8	40171.5	40014.5	40130	39806.9	40001.3	39602	39861.4	40073.1	39927.1	40026.7	39804.4	40097.1	39778.2	39708.4	39642.8	39808.5	40213.4	39842.4	39958.4	39796.2	39848.6	39840.5	39923.9	39626.2	39767	40220.3	39752	39957.2	39575.9	39704.4	39678.2	39955.3	40105	39858	40237.5	39766.5	40249.9	39361.6	39784.2	39687
3.11417	0.0813889		2.3076	38779.7	39211.8	38758.3	38885.6	38698.9	38777.7	38980.6	39025.9	39388.3	38749.4	39173.6	38671.1	39181.9	39310.6	39326	39381.5	38870.6	39305.6	39068.7	39298.9	38635	39102.7	39479.5	39385.9	39474.5	39306.9	39180.8	39097.1	39389.1	38974.1	39157.7	39500.7	39329.4	39218.5	38754.9	39290.9	38944.9	38930.2	39430.9	38983.9	39617.3	39224.4	39482.1	39012	39524	39065.2
3.11424	0.0816667		2.3136	39481.9	39912	39246.6	39648.3	39587.5	39641.9	39642.5	39405.3	40045.9	39590.6	39765.7	39631.7	39840.9	40065.8	39618.1	39801.3	39533.7	40166.4	39963.1	39750.8	39661.2	39915.4	40065.6	39806	40122	39678.1	39954	39850.8	40105.2	39545.7	39989.8	40151.9	39727.9	40241.5	39580.6	40232.4	39637.1	39862.5	40003.8	39661.8	40166	39763.7	39884.8	39693	40089.3	39497.6
3.11424	0.0819444		2.3196	39357.2	39311.4	39037.5	39725.3	39262.4	39333.2	39638	39100.8	39732.1	39369.5	39464.8	39360.3	39461.1	39956.6	39471.3	39867.3	39304.2	40056.8	39538.7	39745.1	39181.5	39590	39988.5	39549.4	39759.8	39296.5	39686.3	39241.1	39582.8	39431.1	39358.5	39853.2	39631.1	39626.1	39410.3	39744.1	39596.7	39852.9	39770	39461.4	39616.3	39408.1	39503.3	39309.5	39585.5	39229
3.11426	0.0822222		2.3256	39553.1	39801.3	39287.2	39545	39457.5	39702.3	40048.3	39568.5	39773.7	39633.1	39752.5	39390.1	39540	39941	39825.9	39937.4	39600.7	39879.7	39494.8	39873.7	39774.6	39888.1	40093.3	39892.2	40123	39759.9	39775.5	39563.3	39724.7	39330.4	39910.4	39875	39358.5	39777.4	39771.1	39956	39457.6	39850.9	40235.1	39559.6	40029.7	39751.3	39913.7	39581	39927.6	39551
3.11422	0.0825		2.3316	39773.3	40014.6	39526.6	39700	39654.9	39735.4	40067.6	39807.4	40232.9	39728.5	39887.4	39495.7	40001	40037.4	39782.2	40093.9	39688.1	40196.6	39857.5	39791.8	39627.1	39661.4	40160.8	39814.7	40431	40035.1	40196.5	39654.4	40204.2	39686.1	40128.5	40422.6	39932.6	40026.5	39615.4	39912.6	39661.8	39922.2	40210	39806.2	40239.8	39853.8	39985.5	39801.5	40078.3	39638.8
3.11428	0.0827778		2.3376	38919.7	39116.5	38432.4	38917.9	38878.4	39454.4	39373.8	39075.2	39112.3	39045.1	39127.9	38831.8	39011.6	39325.6	39169.3	39616.6	39068.8	39527.8	38962.3	39378.3	38985.8	39231.5	39419.1	39325.5	39888	39100.9	39152.9	38985.8	39184	39105.7	39381.4	39694.9	39390.5	39378.9	39212.3	39569.5	39121.9	39296.8	39664.2	39355.6	39714.4	39301.6	39355.1	39228.9	39089.9	39421.7
3.11424	0.0830556		2.3436	38831.2	39444	38896.9	39614.5	39127.7	39371.3	39428.9	39368.1	39505.9	39051.2	39304.4	39115.8	39359.8	39497.1	39413.5	39451.9	39403	40050.8	39390.4	39504	39326.8	39363.6	39472.5	39506.2	39768.7	39550.1	39518.6	39125.9	39429.1	39331.7	39376.1	39840.5	39689.3	39650.4	39353.5	39621.2	38936.2	39330	39631.2	39511.5	39587.5	39298.4	39562.7	38894	39443.9	39177.8
3.11422	0.0833333		2.3496	39573.2	39818.1	39360.5	39743.7	39525.9	39533.9	40000.6	39814.9	40062.5	39482.9	39964	39699.2	40090.8	40039.4	39806.3	40336.8	39774.5	40154.7	39595.3	39569.5	39615.7	40183.9	39970.4	39750.9	40220.7	39675.5	40038.1	39529.1	39972	39732.4	40102.3	40216.3	40096.5	39925.1	39789.3	40100.7	39987.2	40343.8	40317.8	39989.9	39862.6	39592	40014.7	39618.6	40072.6	39909.3
3.11432	0.0836111		2.3556	39484.7	40028.9	39673.5	39794.9	39797.8	39934.8	39998.5	39683.6	40171.2	39909.2	40276.9	39758.7	39937.5	40324	39860	40297.8	39905.2	40318.5	39910.1	40012.4	39619.7	40020.5	40082	39979.9	40308.2	39965.3	40252.4	39854.1	40263.7	39817.1	39941.1	40352.9	39842	40052.1	39786.9	40222.4	39664	40055.8	40370.9	39848.2	40061.6	40075.2	40280.7	39863.6	40200.3	39861.1
3.11434	0.0838889		2.3616	39891.5	39992	39619.3	40106.6	39893	40164.9	40313.5	39998.2	40322	40047.4	39948	39997.3	40038.4	40318.1	40166.6	40503.7	39945.5	40289.3	40109.5	40345.3	39781	40323.2	40408	39957.4	40324.8	40101.1	40408.7	39850.9	40300.7	40184.7	40402.9	40572.6	40323.6	40278.3	40102.6	40428.5	39833.5	40064.6	40695.1	40273.3	40330.3	40039.8	40295.2	39987.6	40163.9	40093.9
3.1144	0.0841667		2.3676	39733.9	39855.6	39488.7	39929.7	39834.5	40032.6	40065.5	39796.7	40097.7	39765.5	39920.8	39937.7	40068.8	40354.6	40269	40187.9	39879.6	39976.8	39905.8	40019.6	39727.3	40162.6	40403.6	40089.2	40412.7	39856.5	40071.4	39950.9	40324.5	39927.7	40281.2	40202.3	40090.6	40129.6	39913.4	40423.6	39897.7	40016.2	40174.3	39799	40123.4	39764.4	40080.9	39664.7	40152.7	39998.9
3.11426	0.0844444		2.3736	40097.5	40455.9	39751.2	40487.8	40204.2	40224.5	40779.8	40236.6	40657.5	40353.7	40300	40617.6	40700.1	40577.6	40812.6	40799.1	40548.8	40532.8	40291.3	40690.4	40133.2	40607	40719.3	40578.2	40629.6	40299.8	40617.8	40558.6	40677.8	40408.2	40717.4	40849.7	40420.2	41012.8	40397.4	41065.9	40275.5	40787.3	40943	40461.3	40734.9	40730.7	40860.4	40250.9	40850.8	40486.5
3.11417	0.0847222		2.3796	40229.2	40450.7	40046.8	40250	40370.4	40098.2	40440.4	40443.9	40681.7	40534.9	40606.2	40212.3	40526	40362.8	40245.9	40666.2	40114.8	40686.5	40535.5	40732.2	40238.9	40623.8	40755.8	40505.6	40852.9	40337.6	40486.3	40538.4	40643.1	40386.1	40606.8	40676.3	40525.9	40683.9	40306.3	40528.6	40172.6	40371.4	40657.5	40489.3	40536.1	40509.6	40721.1	40462.9	40393.3	40164.8
3.11434	0.085		2.3856	39933.2	40120.1	39686.2	40079.5	39805.7	40086.4	40293.7	39957	40404.5	40099.1	40304.1	39944.6	39998.4	40508.1	40197.8	40637.2	39984.9	40232.1	39704.4	40102.3	40393.9	40227.7	40637.9	40201.2	40573.2	39996	40259.7	39705	40086.2	39874.4	40454.4	40695.7	40283.8	40192.4	40022.4	40314.5	39777.9	40307.5	40169.8	40079.8	40235.7	40117.2	40259.3	40045.1	40203.4	40125.5
3.11428	0.0852778		2.3916	40009.6	40238	39949.8	40352.7	39848.5	39902	40465.9	40228.6	40516.1	40206.4	40239.2	40195.7	40297.1	39999.1	40298.3	40565	40188.9	40490.4	40225	40474.8	40094.9	40461.8	40675.4	40175.4	40500.3	40300.7	40908.6	40117.8	40472.9	40186.3	40392.1	40818.3	40472.2	40677.8	40346.2	40507.3	40179.3	40439.6	40631.8	40241.4	40673.2	40205.6	40527	40061.1	40539.7	40322.6
3.11428	0.0855556		2.3976	39589.9	40116.7	39431.7	39860.3	39859.6	39682.7	40001.4	39852.4	40332.7	39609	39975.2	39822	39904.5	40096.1	40223.6	40274.1	39998.7	40158.3	40006.1	40231.1	39867.7	40249.8	40366.7	39925.5	40155.4	40098.6	40086.7	39836.5	40205.5	39972.6	40132.9	40346.1	39878.8	40363.6	39999.9	40206.6	40002.9	40234.4	40313.2	40129.8	40348	40070.9	40296.6	40327.1	40421.5	39742.7
3.11434	0.0858333		2.4036	40049.6	40139.4	39851.8	40246.6	40200.5	40369.4	40752.7	40081.8	40479.5	40775.9	40521.5	40131.4	40594	40656.2	40356.5	40957	40425.8	40727.8	40547.3	40801.9	40247.9	40706.1	40761.6	40256.8	40593.2	40366.3	40709.8	40347.1	40584	40201.8	40350	40640.3	40442.6	40561.3	40182.5	40626	40440.8	40517.6	40804.7	40581.8	40665.2	40475.9	40527.1	39869.4	40577.3	39949.5
3.11434	0.0861111		2.4096	39205.3	39587.2	39247.5	39635.6	39400.8	39490.5	39821.7	39576.9	39861.6	39323.4	39558.7	39217.9	39736.5	39874.3	39755.4	39686.7	39475.9	40070.7	39456.2	39883.4	39283.2	39674.3	39959.1	39757.6	39995	39731.9	39980	39614.7	39763	39430.3	39617.1	39967.2	39766.4	40068.7	39478.6	39816.9	39679.3	39849.8	40222.5	39372.2	39947.6	39566.9	39714.5	39646.4	39758.4	39491.9
3.11421	0.0863889		2.4156	40111.3	40226.5	39697.2	40179.7	40103	40058.2	40516.8	40297.6	40414.2	40111.9	40528.5	40182.8	40344.2	40545.3	40664.9	40967.9	40057.8	40421.8	40018.4	40657.2	40188.1	40534.7	40861.4	40440.3	40871.6	40395	40670.9	40267.8	40526.1	40209.7	40775.4	40853.6	40504.1	40670.7	40352.4	40357.3	40407.5	40360.8	40589	40382.7	40735.9	40509.8	40623.6	40462.3	40526.5	40174.1
3.11422	0.0866667		2.4216	39767.4	40152	39573.4	40415.1	39766.6	40083.1	40509.9	40082.6	40527.8	40151.2	40164.5	40008.8	39866.9	40260.2	40021.5	40261.1	40208.2	40288.4	40065.4	40324.4	39883.8	40030.7	40309.3	40278.6	40671.4	40182.1	40379	39955.1	40650.1	40524	40316.7	40467	40215.4	40218.5	39996.6	40323.6	40109.2	40260.4	40459	40086.4	40580.5	40549.4	40413.8	40083.4	40869.1	40181.8
3.11426	0.0869444		2.4276	40517.8	40951.5	40207.2	40392.3	40114.3	40656.4	40767.7	40548.7	41126.5	40551.7	40680.8	40231	40400.9	40643.5	40495.3	40731.4	40424.5	40874.3	40408.5	40576.9	40504.2	40771.5	40967.5	40897	40970.7	40539.4	40813.9	40080.8	40791.9	40332.8	40885.4	41029.5	40337.2	40693	40663.3	40610.3	40447.7	40717	41184.5	40699.2	40692.3	40446.2	40891.1	40622.4	40635.5	40523
3.11421	0.0872222		2.4336	40038.6	40414	40069.6	40637	40220.5	40646.9	40480.3	40334.5	40491.6	40200.7	40857.1	40292.7	40755	40535.6	40522.9	40715	40178.9	40867.5	40280.7	40473.2	40092.7	40546.5	40847.8	40453.8	40621	40040.7	40295.7	40190.5	40492.4	40063	40333.8	40662.4	40401.3	40497.1	40572.1	40660.5	40441.9	40522.6	40778.7	40106.3	40702.3	40330.8	40853.6	40538.3	40455.5	40073.1
3.11415	0.0875		2.4396	40589	40809	40312.2	40803	40698.3	40642.6	40929.7	40773.2	41145.8	40439.1	41132.8	40387.7	40816.4	41052.5	40882.4	41047.6	40783.7	41086.3	40880.1	41043	40908.8	40824.2	41067.1	40962.5	41034.2	40861.5	41017.5	40724.6	40957.4	40833.4	41190.4	41185.5	40669.7	41036.1	40677.1	41086.3	40774.8	41120.7	41193.2	40906.5	41215.9	40912.6	40943.3	40701.5	41260.4	40782
3.11422	0.0877778		2.4456	40162.3	40237.2	39970	40576.3	40176.6	40039.2	40383.1	40383.3	40646.4	40259.4	40149.2	40336	40159	40532.1	40522.3	40719.8	40320.2	40827.4	40344.9	40717.4	40327.5	40869.6	40627	40565.2	40929.6	40120.3	40383.3	40353.5	40647	40577.2	40492.9	40836.4	40471.3	40763	40440.4	40585	40382.7	40532.9	40795.1	40482.5	40810	40362.7	40592.7	40044.7	40563.4	40185.2
3.1143	0.0880556		2.4516	39878.2	40272.2	40252.2	40301.7	40387.1	40365.5	40540.7	40282	40843.3	40129.7	40381	39717.6	40516.1	40557.2	40350.5	40664.1	40102.5	40714.4	40341.3	40830.7	40092.4	40696.7	40802.5	40394	41058.9	40509.9	40506.6	40444.5	40627.1	40399.1	40719.4	40856.4	40809	41118.9	40489.9	40529.3	40403.4	40492.9	40679.2	40303.3	40757.5	40400.6	40651.3	40155.1	40604.4	40203.3
3.11419	0.0883333		2.4576	40175.7	40402	40136.1	40578.1	40152.2	40375.9	40468.7	40481	40370.6	40421.8	40546.9	40566	40602.9	40863.5	40613.1	41010.5	40473.9	40620.1	40283.7	40988.6	40401.9	40511	40876.4	40640.6	40776.6	40562.9	40543.5	40130.2	40652.5	40317.9	40694.7	40860.8	40588.7	40945.5	40573.3	40943	40551.2	40627.6	40865.9	40610.6	40616.8	40673	40598.2	40686.9	40717.8	40195.1
3.11421	0.0886111		2.4636	40280.8	40728.3	39898	40417.1	40216.4	40514.7	40467.8	40217.7	40615.1	40070.2	40541.7	40191.2	40077.1	40408.1	40482.4	40938.2	40317.6	40593.9	40340.5	40441.3	40318	40545.4	40812.7	40212.9	40756.4	40335.8	40782.4	40038.9	40380.7	40159.4	40805.2	40825.6	40184.8	40554.3	40304.7	40650.5	40404.2	40377.4	40652.3	40323.7	40603.7	40448.7	40372	40295.2	40282.2	40171.5
3.11424	0.0888889		2.4696	40078.3	40127.3	39579	39911.8	39904.9	40014.6	40390	40061.7	40004.2	39827.4	40136.9	39923.9	40093.8	40156.6	40087.9	40413.8	39840.3	40277.5	39917.6	40074.3	39917.1	40488.2	40274.6	40201.6	40469.5	40187.7	40276.6	39906.9	40342.8	39834.8	40252	40297.2	40189.6	40138.9	39894	40408.1	39953.2	40267.6	40333.1	40117.7	40390.7	40176.9	40639.5	40158.5	40265.3	39922.5
3.11419	0.0891667		2.4756	39925	40224.7	39883.9	39985.7	39903.8	40138.4	40210.3	40175.6	40140.6	39959.3	40135.9	40036.9	40320.3	40040.8	40193.9	40391.1	39961.7	40518.3	40129.4	40296.2	39816.8	40234.6	40295.1	40113.6	40740.4	40239.8	40435.2	40048.8	40318.9	39931.1	40302.6	40611.7	40148.1	40453.5	40031.6	40196	40036.1	40267.9	40388.6	40045.2	40414.2	40458.9	40281.9	39841.6	40390.7	40043.7
3.11424	0.0894444		2.4816	40176.1	40466.3	39918.7	40320.1	40127.7	40201.6	40408.4	40188.5	40694.8	40162.2	40279.6	39987.9	40263.7	40559.4	40396.8	40672.5	40127.9	40568	40240	40234.2	40507.3	40372.2	40677.8	40476.7	40877.1	40256.1	40299	40223.2	40685	40087.9	40660.3	41007.6	40291.3	40799.9	40390.2	40775.9	40466	40403.6	40671.4	40273.6	40997.7	40472.3	40612.9	40229.6	40599.4	40151
3.1143	0.0897222		2.4876	40615.3	40733.9	40380	40547.2	40834.7	40637.8	41183.6	40680.4	40960.3	40455.4	40750.2	40322.2	40817.2	41194.1	40707.2	41128.1	40605.2	40980.9	40618.1	40587.2	40722.4	40737.2	40978.9	40617.8	41181.4	40645.4	41109	40885.9	41006.1	40381.2	41101.1	41250.2	40841.4	41004.6	40738.2	40975.2	40685.1	41187	41219.5	40923.9	41101.4	40849.9	41244.1	40818.4	40846.6	40547.4
3.1143	0.09		2.4936	40136.1	40190.4	40127.6	40600.5	40493.9	40170.4	40578.7	40486.5	40519.9	40316.1	40405.2	40110.8	40394.8	40787.5	40440.9	40781.4	40579.2	40641.4	40306	40475.3	40586.2	40539	40549.6	40505.2	40522	40388.9	40696.8	39900.2	40515.8	40228.7	40450.9	40722.3	40363.9	40736.1	40366.9	40660.3	40402.9	40688.4	40810.5	40276.8	40682.7	40329	40399.4	40559.1	40700.9	40286.6
3.11421	0.0902778		2.4996	40524.2	40700.8	40278.1	40779.9	40644.2	40759.6	40931.8	40720.7	41076.8	40697.7	40901.1	40332.1	40750.4	40853.7	40800.5	40844.1	40663.2	40898.6	40830.4	41010.5	40557.2	40932.9	41028.8	40710	41093.8	40928.2	40925.5	40646.8	40948.6	40745.6	40784.2	41370.4	40709.5	41176.6	40748.9	40900.5	40718.1	40908.5	41223.6	41056	40994.6	40665.8	40943.7	40290	40944.9	40757
3.1144	0.0905556		2.5056	40019	40206.3	40122	40101.9	40024.3	40112.6	40464.1	40253.3	40522.1	40115	40479.2	40230	40231.8	40619.6	40436.8	40585.5	40455.3	40372.9	40243.3	40451.6	40165.8	40553	40819.5	40277.4	40824.2	40635.4	40515.2	40251.5	40498.7	40157.8	40258.9	40478.1	40470.2	40939	40315.3	40811.7	40230.1	40600.1	40748.1	40287.7	40868.2	40446.2	40569.4	40157.8	40470.2	40034.7
3.11417	0.0908333		2.5116	40236.6	40487.1	40141.8	40536.5	40525.9	40496.6	40850.7	40463.4	40897.6	40199.6	40518	40455.5	40488.4	41150.7	40821	40954.9	40227.3	40704.1	40435.4	40617.7	40405.4	40542.4	40803.7	40610.1	40740.4	40633.7	40797.5	40632.6	40782.8	40393.1	40791.5	40984.1	40724.4	40909.4	40790.1	41079	40647.4	40756.5	41167.9	40558	41151.1	40576.1	40889	40780.9	40591.2	40521.7
3.11428	0.0911111		2.5176	40351.1	40563.7	40397.6	40756.3	40540.4	40329.4	40713.8	40657.5	41041.7	40397.9	40818.1	40282.7	40694.8	40765.6	40737.8	40723.2	40416.5	40799.9	40601.2	40879.7	40652.6	41442.7	40971.1	40563.7	40884.4	40400.8	41024.5	40382.9	40694.7	40285.8	40541.1	41068.6	40974.6	40782.3	40485.8	40735.2	40420	40835.3	40954.6	40700.8	40792.2	40563.3	40919.5	40446.6	41027.4	40543.9
3.11424	0.0913889		2.5236	40865.6	41100.8	40765.5	41176.9	40693.1	40433.5	41265.9	41045.6	41149.3	40911	41013	40818.5	40930.8	41141.2	40834.1	41216.7	41005.2	41243.9	40803.2	41268.2	40828.8	41034.7	41354.2	40943.9	41093.8	41097.6	41214.5	40759.2	41082.2	40917.5	41137.3	41017.8	41059.4	41316.1	41027.2	41265.5	40871.9	41146.5	41115.7	41011.4	41352	40796.1	41179	40620	41271.8	40931.8
3.11422	0.0916667		2.5296	40163.8	40097.3	39617	39968.6	39932	40242.9	40301.3	40276.6	40526.5	39849.1	40185.1	39979.7	40295.9	40440.6	40465.8	40504.4	40013.6	40324.1	40163.7	40180.8	40046	40473.6	40658	40252.8	40571.6	40277.3	40191.4	39989.9	40402.1	39805	40168.1	40350.2	40343.5	40450.6	40039.7	40353.3	40050.6	40345.4	40541.9	40160.8	40353.1	40105.6	40543.2	40051.9	40467.3	39999.9
3.11419	0.0919444		2.5356	40454.1	40851.8	40104.3	40780.4	40355.1	40563.3	40320.9	40567.1	40801	40474.7	40550.3	40292.6	40583.4	40566.2	40568.7	40897.8	40434	40833.2	40495.1	40784.6	40408.4	40749.6	40892.3	40650.3	40921.8	40526.3	40791.4	40466.3	41096.6	40329.2	40807	40984.1	40915.9	40888	40437.9	40857.8	40479	40855.1	40713.8	40713.1	41088.2	40709.9	40787.3	40483.9	40692.3	40717.8
3.11422	0.0922222		2.5416	40826.4	40711.2	40498.5	40805.2	40594.8	40957.6	41022.2	40997.5	41026.6	40762.3	40949.2	40701.3	40939.1	40935.9	40808.9	41254.1	40921.7	41116.4	41187.5	41145.8	40762.2	41006.5	40957.4	41204	41066.7	40797.1	40775.3	40598.3	40866.5	40571.2	41012.8	41294.6	40980.5	41061.1	40951.9	41188.6	41090.8	41117.2	41342.3	40857	41173.8	40884.7	40955.9	40755.5	41013.6	40729.6
3.1143	0.0925		2.5476	41280	41435.6	40860.4	41522.1	41369.4	41017.4	41417.2	41260.6	41722.3	40896	41222.3	40873.7	41257.7	41642.5	41215.7	41707.6	41327.9	41699.1	41271.6	41601.4	41127.2	41349.3	41639.3	41160.6	41592.5	41506.9	41495.2	41257.4	41542.9	41245.9	41593.6	41907.7	41452.6	41584.1	41350.6	41631.1	41292.1	41643.6	41483.9	41522.1	41826.2	41516.3	41811.5	41348.7	41520.4	41235.7
3.11422	0.0927778		2.5536	40808.6	40910.1	40679.1	41248.2	40919.4	41139.5	41326	40714.6	41339.6	40931.9	40960.5	40811.3	40938.8	41172.3	40963.5	41296.4	40964.6	41024.9	40941	41346.6	40984.1	41262.4	41304.7	41218.3	41344.1	41180	41320.7	40965.4	41189.6	40907.7	41266	41661.7	41320	41186.2	41077.7	41438.5	40982.9	41222.3	41307.1	41225.5	41390.1	41354.7	41090.2	40889.6	41360.6	41020.6
3.11421	0.0930556		2.5596	40635.1	40997.1	40479.9	40936.9	40831.4	41033	41158.5	40823.5	41117.5	40677.6	41130	40555.7	41180.4	41313.4	41170.7	41384.5	40929.4	41155.7	40965.2	41135	40786.8	41115	41366.6	40942.9	41370.9	41027.7	41295.6	40809.2	41100	40797.6	40929.8	41172.9	41083.7	41221.8	40996.7	41072.7	40829.3	41120.9	41163	40918.5	41389.7	40971.9	41335.1	40927	41022.6	40859.4
3.11422	0.0933333		2.5656	40737.8	41313.2	40938.7	41336	41212.1	41098.5	41641.7	41192.7	41541.2	41239.2	41486.1	41116.3	41540.3	41569.5	41383.7	41697.3	41401.5	41596.2	40753.3	41620	41173.5	41458.9	41715.3	41218	41709.5	41328	41551	41108.4	41505	41384.4	41507.1	41864.2	41564.8	41756.1	41340.5	41911.2	41005.6	41504	41913.2	41281.1	41709.6	41466.6	41613.6	41226.7	41788.1	41288.1
3.11426	0.0936111		2.5716	41188.3	40970.9	40691	41158.8	41041	41257.4	41445.1	41064.5	41284.2	41134.9	41308.2	40862.8	41148.9	41453.9	41151.5	41395.3	41282.3	41420.3	41658.6	41248.1	40988.7	41428.9	41463.4	41125.9	41448.1	41089.6	41274.8	41093.2	41163.2	41008.2	41522.6	41552	41133	41346.7	41101.7	41579.3	41467.8	41267.5	41661.1	41043.4	41313.3	41045.4	41246.1	40900.8	41332.6	40973.8
3.11426	0.0938889		2.5776	40667.4	40980.7	40539.6	40665	40947.1	40951.4	41213.8	40781.4	41253.5	40523.3	41049.7	40572.8	40937.7	41061.3	40980.6	41360.6	40962.5	41288.9	40918.8	41075.5	40797.7	40881.2	41228.8	41032.5	41211.1	40932.6	41032.4	40707	41060.8	40992.3	41012.4	41614	40860.2	41087.4	40917.9	41289.3	40899.9	40944.9	41237.9	41097.3	41418	41063.3	41091.6	40835.8	40970.7	40736.8
3.11424	0.0941667		2.5836	40674	40961	40708.8	40778.2	41003.1	40756.5	41573.5	41033	41376.8	41012.1	41219.2	40807.6	41285.7	41671.5	41037	41542.6	41010.1	41115.2	40810.2	41449.3	40793.5	41369.9	41606.7	41434.8	41500.1	40932.2	41366.1	41137.6	41537.7	41316.8	41366	41411.1	41379.3	41410.9	41205.8	41112.8	40912.6	41340.3	41709	41299.3	41524.3	41113.7	41355.6	40988.4	41381.6	41224.1
3.11434	0.0944444		2.5896	40527.3	41075.6	40359.6	40844.3	40327.2	40846.7	40964	40456.5	41048	40212.2	40699.1	40330.4	40636	40608.7	40592	41229.7	41019.5	41325	40888.1	40707.5	40593	40976.9	41053.2	40699.3	41021.5	40582.1	40774.1	40565.6	40928.5	40535.9	40959.9	41087.8	40678.2	41029.2	40542.5	41184.6	40395.6	40945.8	40805.8	40529.1	40591.2	40536.9	40617.9	40353.1	40991.6	40626.9
3.1144	0.0947222		2.5956	41112.5	41420.3	40975	41309.4	41438.6	41344.4	41524.8	41346.1	41499.4	41192.1	41395.8	41086.7	41444.5	41654.4	41645.1	41877.6	41456.5	41405.1	41485.1	41555.5	41153.5	41565.1	41656.5	41444.9	41773.4	41321	41624.8	41341.9	41565.6	41232.1	41365.1	41716.9	41373.7	41605	41458	41667.3	41212.3	41604.7	41671.9	41377.3	41675.2	41422.6	41713.9	41298.9	41657.5	41220
3.11438	0.095		2.6016	41145.8	41304.7	41123.5	41341.7	41281.3	41220	41772.2	41433.9	41723.1	41285.1	41701.2	41076.2	41511.2	41737.4	41677.5	42023.3	41195.3	41785.6	41420.6	41627.4	41277.8	41626.6	41956.3	41516.8	41750.1	41435.7	41699.5	41384	41530.7	41408.9	41555.6	42020.9	41741.7	41978.6	41370.1	41638.7	41221	41496.1	41773.9	41491.2	41826.1	41594.9	41801.7	41155.6	41656.2	41394.3
3.11419	0.0952778		2.6076	40666.3	41182.3	40644.2	40845.1	41046.3	41157.3	41285.6	40993.7	41542.3	41019.3	41144.1	40876.3	41094.1	41249.9	41393.3	41148.5	41150.6	41378.8	40991.8	41033.1	41086.5	41328.2	41535.4	41152.2	41378.9	41098.8	41550.6	41202.5	41447.5	41118.6	41483.4	41335.6	41455.9	41671.5	41065.4	41227.1	40962.9	41481.3	41510.8	41359.4	41412.3	41218.5	41380.1	40940	41184.9	40991.9
3.1143	0.0955556		2.6136	41017.9	41410.9	40843.8	41132.4	41168.4	41151.5	41448	41251.4	41327.7	41035.4	41187	41124.6	41026.8	41681.3	41373.9	41695.8	41258.6	41595.3	41353.5	41466.9	41360	41590.1	41890	41332.8	41874.7	41389.6	41670.9	41158	41556.9	41081.2	41644.4	41821.6	41435.4	41551.4	41281.5	41588.2	41188.5	41525.6	41942.2	41522.6	41665.7	41293.1	41529.9	41099.6	41561.4	41036.6
3.11426	0.0958333		2.6196	41063.3	41083.4	40849.5	41167.5	41255.9	41088.6	41454.6	40938.3	41446.2	40807.9	41034.9	41123.4	41192.6	41534.2	41242.1	41598.2	41327.9	41488.1	41252.3	41536.5	41304	41595.7	41732.9	41161.2	41714.4	41316.1	41387.9	40841.9	41290.2	41332.7	41451.6	41479.2	41303.5	41536.5	41334.6	41286.6	41169.3	41456.3	41511.7	41380.3	41562.3	41163.7	41511.8	41119.1	41428.6	41224.6
3.11432	0.0961111		2.6256	41405.2	41819.1	41400.5	41772	41796	41624.5	41893.1	41633	41957.9	41351.5	41796.6	41485.5	41723.7	42181.5	41735.5	42350.2	42039.3	42101.2	41613.9	41950.3	41570.6	41975.8	42210.4	41822.8	42081.6	41869.2	41879.8	41629	42034	41833.8	42058.6	42203.1	41717.4	42137.1	41955.7	42027	41666.3	41902.5	42246.5	41915.9	42039.2	41703.5	42007.7	41376.4	41832.2	41613
3.11436	0.0963889		2.6316	41087.1	41382.9	41198.3	41362.5	41270.3	41136.4	41582.7	41456	41554.8	41333.2	41594.4	41166.2	41455.6	41704.9	41692.7	42061.9	41538.1	41866.6	41718.4	41885.5	41210.4	41961.3	41858.2	41583.1	41956.7	41553.8	41788.4	41403.9	41899.8	41614.6	41758.9	42123.5	41545.4	41879.2	41544.5	41725.1	41517.8	41821.2	41927.5	41627.8	41712	41622.8	41674.3	41764	41838.2	41427.6
3.11421	0.0966667		2.6376	41545.8	41657.7	41221.5	41507.5	41452.9	41519.1	41563.3	41564.7	41689.7	41412.8	41558.5	41245.8	41458	41952.4	41517	42022.8	41621.8	41872	41348.4	41699.2	41288.8	41769.9	41916.3	41698.8	41767.8	41442.1	41967.8	41655.9	42032.7	41575.1	41808.7	42100	41670.3	41884.9	41458	41966.7	41354.8	41908.5	42097.9	41601.3	41863.1	41588.1	41855.5	41322.9	41830.1	41585.5
3.11432	0.0969444		2.6436	41174.5	41229	40964.5	41149.2	41202.2	41127.1	41492.6	41167.2	41591.1	41150.6	41293.2	40876.3	41221.9	41617.9	41083	41833.3	41068.7	41372.9	41303	41438.5	41101.8	41263.9	41648.3	41301.7	41654.5	41196.1	41545.4	41019.2	41550.5	41112.8	41510.5	41659.6	41517.1	41547.4	41353.7	41492.7	41093.3	41403.3	41612.4	41291.5	41527.1	41073.2	41574.6	40971.6	41562.5	41053.5
3.11426	0.0972222		2.6496	41345.2	41625.8	41406.4	41509	41398	41536.5	41813.9	41463.5	41475.8	41255.6	41564.4	41336.6	41601.6	41726.7	41440.9	41851.6	41460.4	41772.5	41348.5	42019.3	41228.5	41826.9	41857.8	41541.3	42011.8	41678.2	41864.4	41513.6	41620.9	41622.7	41622.2	42030.9	41926.5	41841.5	41495.5	41812.7	41429.7	41619.6	42013.7	41630.1	41696.7	41599.3	41907.8	41343.8	41655.5	41322
3.11426	0.0975		2.6556	41644.1	41766.8	41403.7	41771.6	41953	41627.3	42167.6	41535.9	42078.6	41813.5	41900.8	41568.2	42004.2	42214.4	42000	42230.4	41928	42156.3	41852.6	42010.8	41848	42081	42237.7	41906.4	42399	41937.5	42195.1	42041.2	41953.5	41720.1	42177.7	42522.4	41900	42166.9	42099.2	42438.3	41705.5	42204.6	42316	42151.4	42196.3	41912.8	42187.8	41858.5	42209.5	41911.6
3.11428	0.0977778		2.6616	41525.6	41871.6	41328.7	42017.7	41560.1	41640.9	42109.3	41546.9	42225.1	41491	41916.4	41524.9	41833.1	42310.9	41680.4	42213.6	41841.6	42184	41696.3	42232.2	41853.2	41924.8	42266.6	41995.9	42221.1	42125.3	41959.6	41709.4	42131.7	41701.6	41915.7	41999.1	41820	42096.3	41893.4	42277.9	41667.9	41687.1	42117.2	41968.9	42065	41828.8	41927.8	41350.2	41757.4	41760.3
3.11438	0.0980556		2.6676	41893	42006.3	41730.6	42062.7	42090.2	41953.6	42285.4	42031.8	42200.5	41782.3	42075.9	41901.7	42289.7	42425.8	42045.9	42582.6	41910.8	42330.5	41869.7	42413.3	41930.5	42117.1	42561.1	42222.1	42439.4	42126.6	42388	41990.5	42170.2	42120.9	42175.6	42667.9	42283.6	42393	42029.7	42312.5	42109.1	42332.5	42818.1	42219.4	42478.4	42325.5	42332.7	42268.3	42517.2	41783.3
3.11434	0.0983333		2.6736	41414.9	41567.1	41101.6	41490.3	41566.4	41668.1	42058.3	41696.2	41848.7	41486.1	41836.9	41745.8	42034.9	42221.3	41936.2	42179.1	41527.7	41896.3	41672.3	41889.6	41587.3	41906.4	42301.6	41653.1	41993.3	41816.3	42097.4	41499.2	41836.7	41712.4	41903.3	42270.3	41721.2	41898.8	41697.6	41895.2	41558.1	41830.2	42042	42051.7	42125.3	41799.3	41970.2	41639.3	42168.8	41544.4
3.11451	0.0986111		2.6796	41068.4	41173.1	41024.2	41392.3	41250.7	41052.2	41549.2	41299.9	41574.8	41438	41435.9	41421.5	41567.8	41512.3	41654.1	41564.5	41399.9	41814.8	41376	41607.3	41359.7	41527.8	41718.2	41506.7	41730	41443.8	41472.2	41225.1	41625.6	41550.1	41619.2	41911.7	41683.7	41590.9	41599.3	41556.2	41499.6	41571.2	41865.2	41465.3	41813.3	41560.9	41735.8	41599.4	41595.2	41105.2
3.1144	0.0988889		2.6856	41512.5	42066.7	41636.1	42026.9	41770.2	41913.4	42116.8	42054.1	42238.9	41794.2	42023.4	41937.8	41795.3	41946.9	41931.6	42427.9	41803.5	42301.2	41832.9	42272.9	41978.5	42022.2	42197.3	41919.6	42175.5	42013.2	42171.8	41733.4	42337.3	41745	42121.6	42431.1	42081.5	42313.2	42150.1	42083.1	41887	42277.6	42398.3	42095.4	42242.2	42074.9	42198.5	41878.6	42250.1	41860.9
3.11428	0.0991667		2.6916	41340.4	41790.2	41041.4	41734.4	41522.4	41478.1	41698.9	41293.1	41918.4	41517.6	41447.1	41404.9	41337.3	41709.3	41808.1	41780.2	41562.6	41901.5	41479.4	41637.5	41506.4	41922.6	42082.5	41648.3	42057.6	41523.2	41399.8	41454.6	41811	41598.7	41837.8	42119.9	41606.6	41864.2	41432.4	41863.9	41434.6	41844.4	42020.6	41699.2	41778.5	41586.9	41888.3	41465.5	41429.8	41523.8
3.11424	0.0994444		2.6976	41406	41676.6	41397.8	41742.2	41414.9	41710.6	41803.4	41605.7	42077.3	41222.6	41622.8	41443.8	41801.8	41955.2	41731.1	41985.9	41840.1	42032	41715.7	42076.2	41460.7	41753.8	42033.4	41636.5	41632.5	41925.5	42017.5	41718.3	41931.5	41880.1	41912.3	42004.9	41930	41922.7	41544.2	41898.7	41572	41752	42129.7	41813.1	42136.1	41853.8	42102.9	41669.3	41987.2	41514.3
3.11447	0.0997222		2.7036	41637.6	42038.8	41643.8	41986.2	42003.3	42124.9	42361.5	41740.1	42267.8	41955.4	42160.9	41804.3	42298	42344.6	42116.3	42523.9	42218.4	42401.3	41900.9	42513.2	42030.2	42213.2	42406.8	42148.5	42424.7	42125.2	42149.7	41978.6	42304.6	41999.8	42393.5	42420.8	41986.1	42250.5	41950.9	42283.4	41901.4	42192.1	42413.2	42145.8	42354.6	41996.6	42424	41934.6	42356.5	42106.5
3.11428	0.1		2.7096	42046	42208.9	41621	42213.7	42125.4	42057.8	42481.8	42069.7	42452.4	41987.8	42314.3	41922.1	42220.4	42513.2	42308.5	42469	42395.8	42487.7	42406.4	42286.9	42007.1	42258.6	42672.7	42344.5	42596.1	42384.2	42290.1	42105.2	42367	42171.3	42301	42621.2	42283.3	42420.3	42479.5	42474.2	42230.1	42552.7	42691.7	42469.5	42547.3	42356.3	42539.7	42219.8	42780.2	42019.1
3.11436	0.100278		2.7156	41241.5	41336.6	41348.9	41372	41599	41370.7	41579.3	41501.6	41852.5	41473	41625	41208.8	41547.9	41872.7	41676.3	41898.1	41589.5	41960.4	41487.1	41758.2	41482.9	41868	42033	41576.5	42068.8	41516.6	41668.1	41411.9	41636.2	41567.5	41729.5	42118.4	41599.5	41841	41509.3	41932.7	41782.8	42009.3	41779.7	41637.8	41762.7	41630	41889.7	41210.7	41907.2	41558.3
3.1144	0.100556		2.7216	41163.9	41614.8	41097.5	41555.2	41316.3	41259	41813.6	41353.3	41801.7	41422.5	41632	41247.8	41962.5	42163.7	42033.2	41938.4	41370.5	41754.5	41641.1	41672.9	41565.2	41630	42001	41672.9	41938	41755.2	41773.6	41495.3	41859.9	41545.2	41899.4	42141.1	41709.1	41892.7	41700.3	41934.5	41775.5	41719.2	42157.5	41812.2	41871.6	41613.3	41668.5	41643.9	41930.9	41476.7
3.11422	0.100833		2.7276	41923.3	42284.9	41709.2	41798.5	41886.7	41940.8	42077.2	41912.7	42202.9	41896	41949.8	41920.6	42209.7	42313.4	41652.2	42335.6	42044.1	42330.6	41962	42213.2	41743	42350.5	42340.4	42037.5	42596.1	42190.4	42257.4	41705	42319.2	41989.1	42154.3	42707.9	42259.3	42023.2	41895.7	42338.7	41994.3	42292.4	42646.8	41859.5	42318.2	41911.1	42261.5	41867.7	42321.5	42033.4
3.11428	0.101111		2.7336	41777.4	41709.6	41515.4	42114.4	41762.2	42048.8	42296.7	41898.8	41942.9	41818.8	41909.6	41788.2	41998.7	42377.4	42513.4	42318.5	41950.6	42162.1	42098.5	42365.4	41681.3	42315.6	42322.9	42054	42488	42104.8	42326.6	42002.9	42212.6	41889.1	42418.7	42488.6	42190.6	42693.4	41968.5	42332.2	41939	42169.8	42302.2	41907.2	42181	41946.4	42303.8	41977.7	42291.4	41773.6
3.11426	0.101389		2.7396	41914.7	42188.1	41774.4	42148.1	42162	41966	42365.8	42135.6	42475.6	41911.9	42300.3	41868.6	42122.9	42518.5	42251.4	42666.9	42111.5	42557.1	42099.5	42372.3	41957.7	42328.2	42530.5	42404	42740	42313.5	42465.6	41975.3	42395.4	42229.7	42548.6	42745	42521.3	42462.4	42216.1	42494.8	42159	42171.3	42834	42317.4	42674.2	42216.5	42586.5	42039.3	42358.9	42010.2
3.11426	0.101667		2.7456	41865.4	42052.8	41643.8	41945.3	41996.5	42019.8	42483.2	42177.1	42338.1	41942.2	42294.1	41951.9	42042.1	42392.3	42273.1	42465.9	42328.9	42249.1	42065.6	42186.5	42098.3	42239.4	42539.8	41959.2	42545.6	42194.7	42475.4	42063.8	42405.1	42163.8	42531	42703	42530.7	42500.5	42013.4	42504.4	41894	42377.6	42484.9	42105.3	42415.2	42230	42141.3	41800.7	42494.6	42013.6
3.11432	0.101944		2.7516	41977.3	42308.9	41797.7	42211.4	42166.6	42308.1	42666.5	42287.4	42694	42197.9	42311.9	41999.5	42259.2	42406.1	42025.8	42358.8	42334.5	42594.7	42245.3	42708.8	42314	42630.3	42705.1	42287.7	42506.3	42276.5	42466.7	42053.7	42534	42352.9	42586	42716.7	42530	42642.9	42275.1	42641.6	42309.6	42395.2	42793.5	42326.5	42688.3	42397.8	42643.6	42206.7	42757.8	42367.4
3.11434	0.102222		2.7576	41836.1	41724.4	41558.7	42028.6	41915.7	41808.7	42058.9	41648.1	41987.9	41520.4	41941.8	41529	41755.4	42085.4	41840.8	42092.5	41689.3	42152.1	41946.5	42050.8	41818.5	42247.3	42154.6	41843.2	42102.7	41962	42065.2	41661.3	42173.3	41682.3	42046.6	42177.8	42151.7	42325.1	41836.3	42300.1	41663	41976.5	42182.8	42045	42380.4	41826.8	42001.9	41620.8	42091.5	41796.9
3.11428	0.1025		2.7636	42018.7	42183	41916.9	42290.6	42233.5	42224.1	42733.7	42297	42381.5	42335.8	42451.2	42116.6	42370.9	42731.6	42438	42715.2	42362	42463.2	42378.3	42856.4	42388.4	42397.4	42841.7	42579.9	42651.8	42749.1	42630.5	42252.8	42592.5	42123.9	42591	42735.6	42564.7	42855.3	42561.4	42522	42547.4	42440.1	42721.2	42210.5	42777	42447.5	42892.8	42328.8	42820.9	42343.3
3.11434	0.102778		2.7696	42151.8	42596.7	42119.5	42381	42237.5	42257.2	42630	42299.2	42670.7	42330.3	42526	42334.9	42406.6	42758.4	42395.6	42586.1	42471.9	42732.2	42614.3	42675.3	42349.2	42597	42704.1	42473.7	42947.6	42634.1	42658.4	42162.8	42788.6	42414.4	42667.7	42831.1	42518.4	42608.7	42442.5	42820.2	42475	42696.2	42878.6	42600.2	42778.2	42550.7	42795.5	42386.1	42747.6	42331.7
3.11426	0.103056		2.7756	41954.9	42329.2	42033.2	42467.6	42126.8	42261.2	42592	42178.5	42610.9	42008.5	42157.7	42283.2	42656.8	42421.2	42650.2	42690.3	42327.8	42651	42329.8	42551.7	42270.1	42443.4	42871	42552.4	42763	42280	42941.3	42323.9	42774.8	42153.6	42491.9	42709.8	42634.4	42792.7	42516.2	42647.9	42317.1	42526.4	43167.6	42657.7	42758.5	42357.7	42741.6	42067	42643.3	42152.7
3.1143	0.103333		2.7816	41779.7	42325.7	41756.6	42091	42041.5	42135.6	42366.2	41992.9	42294.4	41901.9	42158.4	41891.6	42411.8	42278.8	42401.9	42547.2	41977.4	42297.4	42137.2	42513	41987.8	42559.2	42547.2	42226.5	42495.1	42156.1	42335.5	41847.4	42561.8	41991.4	42349.1	42774.7	42217.2	42350.6	41831.1	42267.7	42022.9	42301.7	42499.7	42327.3	42840.1	42231	42616.5	42162.7	42370.6	41979.5
3.11428	0.103611		2.7876	42406.7	42569.1	42050.5	42607.4	42377.3	42418.6	42827.7	42417.7	42743.5	42225.6	42547.7	42357.2	42613.7	42696.8	42763.2	42754	42419.2	42914.2	42462.2	42613	42580.8	42711.1	42978	42629.7	43114.7	42469.1	42695.6	42186.1	42742.7	42354.4	42588	42911.3	42712.2	42993.1	42581.2	42791.9	42364.4	42829.5	42985.8	42725.4	42948.3	42577.3	42955.6	42393	42975.5	42620.2
3.11436	0.103889		2.7936	42806.3	42823.4	42484.3	43016	42748.8	42701.9	43083.9	42750.2	43158.3	43032	42968.2	42764.8	42769.5	43142.7	43090.9	43269.6	42953	43036.4	42444.5	42932.7	42879.5	43224.3	43389.6	43225.5	43484.2	43026.7	42988.2	42803.1	43194.4	42837.3	43068	43570	42883.1	43222.1	43042.6	43000.5	42848.2	43086.8	43224.1	42935.6	43094.5	42992.8	43031.8	42654.8	43381.2	42556.6
3.11417	0.104167		2.7996	42174	42452.6	42193.5	42362.4	42351.7	42293.9	42450.8	42310	42778	42261.7	42636.9	42199.5	42574.3	42571.1	42464.3	42618.4	42276.3	42533	42458.8	42699.5	42289.6	42392.6	42989.6	42476.9	42845.1	42508.4	42728	42329.9	42771.7	42359.1	42594.4	42790	42630.3	42671.3	42502.6	42901	42347.2	42572.5	42726.7	42512.7	42644.4	42263.8	42615	42334.3	42570.2	42310.6
3.11428	0.104444		2.8056	42258.3	42538.8	42261.1	42936.1	42614.8	42484.1	42795.6	42400	42777.5	42418.2	42807.2	42290.3	42742.5	42882.3	42572.3	42760.1	42564.3	42928.4	42453.5	42801.7	42535.4	43014.1	43239.8	42733.7	43022	42866	42734.6	42545.1	42785.3	42737.9	42660.3	43113.3	42689.7	42967.6	42677.8	42931.9	42606.1	43070.9	43061.4	42666.4	43027.1	42569.2	43040.5	42570.1	42998.2	42674.9
3.11432	0.104722		2.8116	42331.2	42600	42221.8	42547.1	42442.1	42530.3	42888.6	42578.9	42964	42469.5	42625.7	42144.8	42444.3	42680.8	42619.5	43000.4	42347.1	42657.7	42302.1	42463.7	42431.9	42740.3	43073.2	42681.1	42813.3	42541.2	42873.9	42705.9	42724.1	42474.2	42748.9	42988	42699.6	42920.3	42690.3	42785.3	42521	42694	43010.7	43058.2	43052.9	42549.7	42860.7	42505	42813.9	42645.3
3.11438	0.105		2.8176	42931.2	43225.4	42817.9	43308.2	43053.5	43103.9	43335.8	43029.4	43378.6	42835.6	43069.4	42984	43194.6	43427.4	43272.2	43653.7	43082.1	43394.4	42929.1	43327.8	43071.7	43302.2	43614.7	43401	43755.2	43051.8	43527.4	43211.5	43268.2	43126.3	43502.6	43679	43101.4	43587.4	43071.7	43422.7	43151.6	43454.5	43416.5	43407.1	43439.9	43303.1	43432.4	42853.5	43369.2	42919.6
3.11434	0.105278		2.8236	42627	42876.9	42456.5	42685.3	42763.8	42734.8	43225.8	42751.8	43190.7	42568.3	42998.1	42586.7	42917.4	42957.2	42719.8	43114.2	42884.6	43104.2	42676.1	43354.3	42777.6	42848	43180	42999.9	43175.8	42902.3	42910.8	42824.9	42981	42934.8	42828.6	43290.3	42997	43134.8	42695.2	43247.4	42817.1	43283	43409.8	43007.2	43228.2	42801.7	43008.4	42820.3	43071.9	42528
3.11426	0.105556		2.8296	42608.5	42780.2	42496.6	42958.7	42869.7	42858.7	43247.9	42878.9	43183.2	42790.3	43060.8	42582.5	43053.4	43012.1	43136.9	43186.1	42769.4	43136.9	42744.8	43176.6	42910.2	43128.9	43214.9	43304	43311.3	43181.9	43154.3	42863.8	43368.6	42973.4	43043.5	43522.2	43078.8	43446.3	43025.7	43189.7	42945.3	43092	43376.6	43127.4	43399.1	43093	43307.6	42932.4	43187.1	43029.1
3.11426	0.105833		2.8356	42658.2	42736.5	42292.2	42749.9	42891.4	42807.2	42975.6	42610.8	43190.7	42718.4	42895.8	42461.3	42855.2	42946.4	43124.8	43246.2	42798.2	43136.1	42863.3	42841.8	42810.6	43145.7	43365.7	43092.8	43322.3	42694.2	43143.1	42844.3	42844.3	42793.4	42913.5	43263	42962.2	43220.2	42548.6	43067	42754.1	43111.2	43347.2	42903.4	43026.1	42661.8	43277	42742.2	43199.4	42799.2
3.11424	0.106111		2.8416	43049.4	43058.1	42939.5	43287.7	42957.7	43141	43473.2	43049.9	43614.3	43049.5	43053.3	43112.9	43236.4	43541.4	43227	43734.4	43399.5	43478.8	43234.1	43414.4	43288.3	43361.6	43572.1	43280.3	43856.9	43276.8	43377.2	42960.7	43396.5	43365.6	43455.3	44003.4	43077.8	43324.7	43333.6	43459	43101.2	43620.5	43595.9	43389.8	43489.3	43403.5	43299	43123.6	43569.4	43255.9
3.11434	0.106389		2.8476	42951.9	43110	42680.1	43135.7	43109.4	43155.1	43450.2	42846.6	43059.2	42901.7	43269.2	42822.9	42977.2	43366.5	43024.1	43574.2	43269.1	43313.8	43151	43139.7	42896.3	43135.9	43320.2	43264.8	43622.8	42983.6	43218.1	43108.6	43334.7	43164.9	43309.7	43632.6	43296.6	43522	43295.1	43437.4	43085.8	43402.3	43515.3	43258.4	43540.2	43109	43544.2	43101.7	43310.5	42991.2
3.1143	0.106667		2.8536	42305.5	43198.7	42616.5	42943.9	42930.4	42815.8	43429.6	42793	43374.2	42727.8	42946	42709.1	43031.1	43422.5	43061.1	43473.7	43070.9	43274.2	43004.4	43206.1	42825.8	43193.3	43542.3	43254.2	43310	43119.7	43175.8	42792.1	43200.2	43013.5	43235.8	43428.4	43134	43378.5	43140.9	43424.7	42965.6	43475.6	43298.7	43288.5	43458.9	43361.6	43290	43117.2	43414.3	43226.9
3.11421	0.106944		2.8596	43142.4	43473.1	42939.7	43220.1	43261.4	43346.4	43809.2	43167.6	43836.5	43353.5	43431.3	43219.9	43475.3	43316	43473.4	43768.7	43331.3	43520	43410.4	43380.5	43183.7	43728.4	43825.7	43255.9	43704.5	43505.9	43363.9	43179.2	43463	43233.1	43389.4	43792.5	43519.5	43855	43512.8	43765	43236.6	43557.2	43841.8	43432.9	44042.6	43651.2	43530.6	43355.8	43781.4	43463.8
3.1144	0.107222		2.8656	43030.2	42929.7	42788.5	43095.2	43013.8	43236.2	43441.6	43141	43055.8	42997.9	43221.2	43089	43241.5	43355.7	43326.2	43457.2	43223.9	43407.8	42954.5	43450.8	42770.9	43169.2	43437.9	43012.4	43423	43217.1	43390.2	43102.3	43284.7	43304.6	43446.3	44150.6	43209.7	43478.7	43244.2	43698.5	43050	43247.3	43708.3	43246	43115.1	43234.4	43245.7	42947.4	43655.3	42902.1
3.11424	0.1075		2.8716	43154.4	43533	43378.8	43743.9	43418.7	43586.1	43882.7	43173.8	43750.3	43389.1	43457.7	43324.6	43645.8	44093	43724.6	43746.7	43474.8	43750.5	43559.5	44034.4	43450.8	43648	43989.8	43666.9	43849.6	43490.7	43900.5	43304.7	44036.4	43571	43720.5	44010.8	43705.1	43808.8	43345.3	43947.5	43332.6	43744.4	44156.2	43653.1	44050.3	43522.8	43883.2	43445	43692.6	43380.2
3.1143	0.107778		2.8776	43386.7	43721	43264.6	43837.9	43668.7	43768.9	43780.5	43753.1	43800.3	43489.5	43598.4	43537.9	43522.5	43761	43573.9	43986	43571.9	43859.6	43338	44024.1	43452.6	43792.8	43903.4	43423.4	43873	43478.3	43880.7	43234.1	43900.7	43440.8	43789.1	44035.4	43738.4	44055.1	43561.4	43700.2	43416.5	43844	44156.4	43604.2	43944.2	43584.1	43921	43402.4	43941.7	43338.1
3.1143	0.108056		2.8836	43080.7	43432.8	42985.6	43420.8	43368.1	43281.5	43617.1	43241.6	43544.6	43277.1	43426	43238.2	43455.4	43642.9	43435.9	43803.2	43347.4	43504.5	43311.8	43561.2	43156.8	43505.9	43962	43454.2	43615.7	43317.7	43389.1	43146.3	43673.9	43217.4	43549.6	43851.1	43349	43592.2	43319.3	43549	43289.6	43745.6	43822.3	43451.4	43693.7	43355.6	43626.7	43343.5	43642.1	43403.7
3.11428	0.108333		2.8896	43465.4	43676.3	43249.7	43666.1	43494.8	43483.8	43824.2	43593.8	43885.3	43310.8	43817.7	43440	43578.4	43783.7	43761.6	44249.3	43571.1	43919	43529.3	43772.7	43314.6	43772.5	43872.4	44071.4	44140.5	43745.4	44027.9	43442.3	43795.4	43744.4	43657.7	44114.4	43792	44137.3	43740.4	43822.1	43706.6	43779.6	43988.6	43989.4	44124.5	43629.9	44009.4	43609.1	44080.6	43278.4
3.11436	0.108611		2.8956	43583.3	43776.1	43517.1	43959.4	43684.4	43749.6	44223.1	43754.3	44216.1	43697.2	43759.5	43550.2	43988.6	44087.6	43668.2	44054.3	43829.5	44248.9	43834.1	43922.4	43675.7	44163.2	44486.6	43883.7	44222.3	44070.9	44214	43737.4	44086.8	43686	43947.4	44209.1	44111.8	44079.9	43821.3	44302	43865	44157	44281.3	43794.1	44233.1	43862.7	44452.8	44070	44187.1	43611.1
3.11428	0.108889		2.9016	43531.7	44040.5	43072.6	43796.3	43396.4	43880.1	43913.4	43712.6	43909.6	43713.9	43638.6	43424.4	43624.3	44020.3	43680.6	44215.3	43704.7	44033.6	43695.5	43627	43502.3	43761.4	44064.3	43723.8	44250.6	43848.5	43893.2	43582	43909.5	43659.5	43880.7	43897.8	43891.3	43806	43700.6	43962.5	43752.2	44124.7	43927.3	43958.3	44156	43944.5	43910.6	43719.2	44020.9	43551.5
3.11432	0.109167		2.9076	43285	43363.6	42985	43351.6	43347.4	43381	43751.1	43243.8	43653.8	43434.5	43671.2	43348.7	43797.4	43910.1	43598.8	43683.6	43443.5	43723.8	43479.9	43683.8	43255.6	43547.5	43936.9	43620.1	43807.1	43654.2	43621	43263.8	43478.3	43397.7	44021.7	43848	43537.8	43929.9	43550.8	43986	43353.5	43766.7	43996.7	43452.7	43696	43617.4	43875.2	43222.3	43732.4	43238.5
3.11442	0.109444		2.9136	43506.6	43712.7	43225.2	43661.3	43476.1	43654	43895.3	43407.9	43977.9	43527.4	43679.1	43422.8	43716.4	44025.4	43868.4	44176.6	43698.5	44092.5	43633	43931.3	43705.1	43968.3	44259.3	43913.8	44085.5	43920.6	43929.3	43441	44155	43762.4	43952.1	44376	43914.8	44194.4	43655.8	44019.6	43719.8	44102.2	44148.5	43789.2	44076.8	43916.7	43950.4	43742.9	44202.5	43712.6
3.11443	0.109722		2.9196	43797.5	44142.9	43752.4	44141.6	44078	43911	44310.7	44102.1	44446.1	43993.8	44205.3	43894.9	44505.5	44463.2	44275.9	44538.3	44252.2	44448.9	44068.7	44335.4	43719.7	44417.7	44522.8	44199.4	44676.3	44177.1	44348.8	44055	44362.9	43986.6	44546.8	44875.9	44147.1	44592.6	44070.1	44314.8	43859.6	44184.5	44759.1	44298.5	44525	44190.4	44436.6	44113.8	44735.5	43879.8
3.11424	0.11		2.9256	43596.5	43813.2	43370.7	43595.7	43868.9	43921.6	44042.6	43656	44039.2	43710	43757.4	43795.3	43676.1	44131.8	43884.6	43952.3	43700.5	43959.3	43422.1	43901.6	43719.7	43919.9	43908.1	43689.5	43975.9	44093.6	44013.1	43308.2	43819.9	43713.7	43925.5	44283	43709.7	44016.3	43464	43952.3	43561.5	44047.9	44294.1	43682.7	44002.5	43617.7	44012.1	43507.1	44120.5	43788.8
3.11428	0.110278		2.9316	43302.3	43468.6	43067	43611.9	43645.2	43667.2	43938.6	43592.2	44096.2	43637.4	43997.8	43511.6	43834.3	44064.6	43732.3	44171.1	43767.6	43774.6	43492.3	43992	43581.4	43811.6	44073.4	43683.9	44048.4	43694.4	44209.8	43653.8	44119.8	43764.6	43935.2	44168.4	43713.8	44052.3	43826.7	44079.3	43772.2	43912.9	44105.9	43684.7	44387.9	43857.2	43902.4	43764	43915.9	43667.1
3.11434	0.110556		2.9376	43496	43825	43496.2	43844.7	43372.4	43685	43952.1	43372.4	43919.3	43490.1	43994	43258.6	43939.9	43855.1	43887.8	44160.4	43796.1	44109.2	43686.1	43894.5	43289.1	44063	44060.2	43702.9	43790.3	43611.7	44053.2	43563.9	43686.5	43504	43832.4	44271	43688.9	43975.6	43670.9	44304.4	43514.3	43816.5	44165.6	43764.1	43995.8	43647.9	44015.1	43682	43965.6	43552.3
3.11422	0.110833		2.9436	44053.1	44135.7	43570	43951.8	43820.8	44034.1	44154.7	43730.9	44439.3	43844.4	43991.4	43737.6	43927.6	44017.5	44219.5	44311.9	44061.6	44376.2	43864.5	44331.7	43942.2	44057.9	44267.3	44137.2	44266.4	44046.1	44205.7	43839.8	43969.9	43802	44157.7	44320.2	43925	44292.5	43975.3	44089.9	43892.2	44133.4	44345.3	44137	44268.9	43946.1	44253.1	43721.1	44196.3	43844.2
3.1144	0.111111		2.9496	43371.1	43877.3	43398.4	43825.9	43704.9	43609.7	43860.2	43411.1	43919.5	43390.3	43987.3	43432.4	43901.7	44222.8	43964.3	44165.8	43837.8	43953.3	43744.4	43967.4	43680.2	43940	44336.6	44113.4	44198.1	43808.5	44079.5	43861	44413	43772.6	43868	44614.6	43882.4	44270.2	43819.5	43850.5	43630.3	44152.3	44284.7	43958.2	44110.5	43868.6	44065.7	43607.2	44315.4	43635.5
3.11438	0.111389		2.9556	43622.3	43761.2	43195.6	43831.3	43936.5	44124.9	44100.3	43740	44236	43577.3	43851.9	43385.7	43765.7	44072.6	43718.8	44223	43873.2	44080.4	43747.9	44198.9	43725.6	44006.9	44478.9	44007.4	44340.1	43900.3	44100.3	43835	44323.9	43909.1	44072.4	44374.1	44008.7	44185.6	43796.5	44495.8	43861.3	44154.8	44218.8	43876.7	44320.4	44151	44393	43708.6	44213.2	43696.7
3.11438	0.111667		2.9616	43816.3	44061.6	43537.2	43933.5	43774.5	43789.6	44059.8	43724.5	44215.8	43811	44041.1	43765.9	43984.6	44375.3	43897.1	44432.7	44038.1	44347.3	43806.3	44064.5	43789.2	44152.3	44183.1	44017.5	44578.1	44041.9	44240.8	43881.7	43992.4	44182.3	44343.4	44390.4	44118.2	44107.1	43936.8	44254.5	43771	44250.3	44339	44293	44187.8	44204.7	44295.5	43950.2	44139.3	43807.5
3.11432	0.111944		2.9676	43319.1	43551.1	42872.3	43207.7	43486.6	43640.2	43748.4	43444	43524.4	43296.8	43598.2	43313.5	43317.6	43821.7	43476.6	43918.8	43319.5	43894.6	43375.8	43754.1	43331.8	43804	44018.8	43439.2	43720.9	43497.4	43724.2	43144.3	43739.5	43534.8	43641.9	44098.1	43664.5	43873.3	43424.8	43999.1	43298	43746.5	43787.3	43594.5	43853.1	43465.1	43582.8	43394.3	43650.2	43266.1
3.11434	0.112222		2.9736	43786.5	44174.4	43597.5	43936.5	43972.6	43875.7	44142.3	43835.1	44261.4	43677.5	44104.4	43785.1	44138.3	44324.7	44042	44408.5	43826.9	44261.8	43945.2	44041.8	43816.7	44108.4	44402.4	44188.4	44209.5	43944.7	44274.2	43919	44304.1	43988.6	44236.6	44628.7	44154.6	44380.1	44195.2	44399.9	44019.1	44148.1	44339.7	44268.4	44423.1	44003.5	44343.3	43991.4	44441.1	43810.2
3.11428	0.1125		2.9796	44381.8	44696.6	44232	44495.7	44511.8	44614.2	44858.4	44496.9	44979.2	44703.2	44802	44400.1	44461.2	45015.6	44539.8	44843.4	44820	44929.5	44846.7	44930.6	44570.1	44837.9	45108.1	44790.8	44887.3	44717.7	44879.5	44747.6	44881.7	44893.5	45001	45136.7	44846.7	45332.5	44699	44858.4	44831	44890.8	45150.7	44952.4	44874	44847.6	45082.8	44389.1	44764.1	44405.4
3.11426	0.112778		2.9856	43802	44029	43579.8	44114.3	43690.3	44128.8	44220.1	43986.9	44175.2	43716.3	44085.7	43653.1	43897.8	44306.7	44128.8	44402.6	44239.6	44362.4	44012.1	44242.7	43916.8	44175	44543.7	44034.5	44569.6	44186.4	44551.9	44000.3	44260	43881.6	44473.9	44682.2	44397.5	44539.5	44174.7	44578.4	44014.3	44170.7	44448.5	44278.6	44287.1	44093.7	44489.8	44246.1	44456.4	43868.2
3.11422	0.113056		2.9916	44016	44325.4	44002.8	44329.1	44204.5	44320.3	44554.4	44217.9	44549.7	43938.5	44528.1	44224.4	44300.7	44604.4	44275.9	44847	44315.7	44589.7	44223.2	44643.1	44275.6	44545.5	44801	44351.8	44571.7	44460.7	44431.6	44310	44667.4	44287.3	44768.4	44809.4	44466.6	44715.8	44474.5	44725.8	44210.2	44500.8	44690.8	44455.1	44450.6	44447	44700.5	44255.1	44508.5	44064.1
3.11434	0.113333		2.9976	43775.4	44086.1	43769	44381.3	44168.8	44133.9	44444	44032.8	44564.7	44017.9	44228.6	43862	44278.8	44633.1	44171.4	44593.5	44106	44628.6	44282.6	44300.9	43899.7	44421	44567.1	44348.9	44507.1	44115.4	44572.6	44164.6	44425.1	44260.1	44697.6	44832	44405.3	44595.6	44230.4	44328	44026.6	44518.9	44476.1	44331	44570.7	44135.3	44554.6	44143	44609.7	44128.2
3.11436	0.113611		3.0036	44128.6	44377	44157.3	44497.2	44142.9	44290.5	44779.8	44650.7	44782	44422.6	44577.7	44375.6	44529.3	44751.2	44690.9	44654.6	44239.4	44809.6	44477	44843.6	44238.6	44774.8	44910.6	44630.2	44775.9	44535.6	44542.9	44350.5	44685.5	44328.3	44742.4	44909.6	44563.9	44698.5	44462.3	44620.3	44331.3	44528.3	44720.3	44410	44948.1	44456.5	44686.7	44246.3	44870.7	44518.3
3.11426	0.113889		3.0096	44373.7	44755.5	44140.1	44724.3	44522	44381	45039.1	44806.6	44983.7	44508.1	44859.8	44487.9	44821.3	45026.3	44817.8	45054.3	44819.9	44901.2	44644.2	44903.5	44639.7	44776.5	45090.4	44917.1	45203.1	44884.5	44960.7	44633.5	44978.8	44684.7	44913.3	45119	44715.7	45191.8	44566.4	44863.8	44632.2	44888.1	45137.2	44954.7	45249.6	44599.1	45107.4	44828.7	45190.7	44297.4
3.1143	0.114167		3.0156	44997.6	45439.7	44894.9	45368.8	45193.6	45016.6	45761.9	45208.3	45334.1	45218.2	45273.8	45001	45517.9	45679	45498.5	45803.4	45253.1	45559	44886.5	45521	45090.8	45480.9	45664.7	45442.2	45685.3	45450.4	45683.3	45282	45595.9	45309.3	45712.2	45973.1	45773.5	45701.3	45295.5	45703	45420.5	45625.8	45843.2	45322.3	45766.3	45352.2	45649.3	45142.1	46187.8	45449.4
3.11426	0.114444		3.0216	44954.2	45027.4	44762.4	45165.2	45073.3	45048	45179.2	44919.9	45343.2	44804.1	45254.5	44866	45234.7	45295.1	45245	45422.5	44931	45465.7	44838	45162.7	44885.2	45194.8	45390.6	45357.1	45398.7	45059.9	45547.1	45069.4	45360.4	45045.6	45383.5	45546.1	45299.2	45588.5	45188.6	45531.1	44998.2	45166.9	45519.6	45227.8	45602.9	45258.1	45441.6	45191.9	45423.9	45254.4
3.11436	0.114722		3.0276	44420.4	44642.2	44385.4	44681.7	44501.1	44631.3	44915.1	44614.4	45096.5	44751.7	44694	44560.5	44866.3	44893.1	44916.6	44976.7	44807.8	45165.3	44546.9	44928.5	44569.6	44899.8	45210.6	44787.6	45141.6	44737	44892	44559.9	45091.4	44738.9	45101.6	44907.8	44771.3	45108.9	44564.8	45052.4	44800.3	45106.2	45283.7	45008.6	44880.8	44752.5	45191	44509.6	44954	44581
3.11422	0.115		3.0336	44788	45286.8	44670.1	44986.7	44852	45266.3	45292.4	45127.1	45414.8	45174.2	45072.2	44817.6	45007.5	45358.4	45137	45552.6	45076.2	45517.6	45031.6	45337.7	44906.8	45145	45578.5	45232	45500.1	45292.4	45313.5	45296.6	45327.1	45054.9	45338.5	45534.8	45060.8	45578.5	45050.8	45316.9	45045.7	45356.3	45469.6	45132.6	45316.4	45356.3	45446.5	44902.3	45366.4	44987.5
3.11424	0.115278		3.0396	44931.4	44988.2	44728.3	45213.5	45115.3	45279.1	45371.4	45032.9	45308.1	45108.3	45322.7	44755.2	45413.8	45605.3	45556.6	45573.9	45235.8	45676.3	45208.6	45394.7	45050.4	45495.6	45742.5	45334.4	45700	45334.7	45462	45005.6	45416.4	45230.1	45230.7	45820.4	45513.2	45291.1	45291.3	45428.8	45266.9	45603.9	45783.8	45250	45596	45220.2	45286.8	44882.4	45619.4	45166.4
3.11443	0.115556		3.0456	45117.5	45145.9	45127.1	45317.7	45157.3	45604.7	45402	45462.4	45574	45279.6	45371.4	45057.7	45575	45734.9	45504	45716.7	45533.1	45630.9	45287.8	45422.7	45326	45543.2	45596.6	45638.5	45982	45301.8	46065.9	45546.9	45549.9	45434.5	45465.4	45757.3	45517.7	45710.2	45709.1	45539	45334.1	45576.4	45914.7	45607.7	46060.3	45486	45837.4	45443.5	45836.6	45296
3.1143	0.115833		3.0516	45238.9	45442.2	45194.3	45490.7	45360.8	45464.7	45861.6	45254.4	45823.4	45329.5	45613.1	45403.7	45695.2	45840.4	45647.5	46043.2	45717.1	46067.9	45461.8	45784.5	45382.2	45539.7	45842.4	45652.2	45890.3	45676.7	45485.6	45443.3	45848.2	45446.3	45497.8	46100.1	45579.3	45840.5	45518.4	45900.4	45446.3	45787.2	46047.6	45834.8	45915.9	45743	45905.5	45338.5	46063.8	45604.1
3.11432	0.116111		3.0576	44952.3	45362.7	44729.4	45144.6	44923.9	45039.3	45346.7	44995.9	45250.7	45015.4	44979	44893.2	45403.8	45279	45285.7	45534.2	45155.7	45350	45181	45409.5	45187.7	45144	45508.2	45466.8	45540.3	45024.3	45374.6	45069.2	45302.7	45165.5	45462.5	45662.6	45364.8	45421.7	45283.7	45373.8	45029.8	45307.1	45650.8	45218.5	45625.2	44936.2	45614.1	44713.6	45397.2	44899.9
3.11436	0.116389		3.0636	44951.1	45300.3	45052.1	45309	44961.6	45185.3	45334	45180.5	45425.1	44838.3	45431.8	45117.6	45767.6	45442.2	45587.5	45606.2	45192.7	45348.6	45289	45747.2	45235.3	45582.6	45749.2	45617.3	45999.9	45452.3	45502.8	45173.3	45614.5	45150.7	45669.2	45719.7	45519.1	45737.3	45601.4	45495.1	45195.9	45473.9	45970.4	45319	45542.8	45374.6	45779.4	45195.5	45946.9	45535.7
3.1143	0.116667		3.0696	45202.4	45358	44882	45310.2	45117.4	45275.6	45483	45171.8	45524.1	45174.6	45277.4	45166.7	45731.9	45544	45463.2	45655.1	45199.9	45558.8	45314.5	45528	45217.4	45682.2	45938.7	45675.2	45852.3	45253.8	45515.5	44930.1	45344.8	45379.3	45776.6	45717.1	45398.7	45772.4	45455.3	45769.6	45375.6	45735.8	46016.4	45783.1	45744.9	45357.8	45769.9	45268.5	45973.8	45229.5
3.11434	0.116944		3.0756	45686.6	45624	45409.6	45722.4	45850.8	45694.8	46061	45738.4	45945.6	45878.9	45844.4	45730.1	45848	46312.3	46095.9	46389	45977.9	46175.6	45595.7	46130.7	45704	46122.1	46199.8	46068.2	46665.8	46096.2	46329.8	45949.4	46175.1	45909.2	46165.1	46272.6	46153.4	46155.8	46070.1	46343.8	45867.6	46419.7	46311.3	46262.8	46236.8	45982.7	46308.6	45790.2	46055.8	45847.9
3.11432	0.117222		3.0816	45158.8	45427.8	44855	45371.2	45300.9	45397.8	45666.4	45480.7	45602.9	45268.7	45562.9	45083	45415.7	45422.6	45282.1	45771.3	45195	45663.1	45268.6	45640.3	45158.7	45567.7	45688.7	45441	45787.2	45280.2	45619.8	45102.4	45790.4	45214.5	45585.2	45989	45399.6	45730.8	45141.8	45719.9	45329	45614	45707.7	45609.5	45802.3	45247.2	45690.2	45151	45675.1	45195.8
3.11442	0.1175		3.0876	45840.2	46098.8	45664.3	46129.9	45983.2	45980.3	46244.4	45987.2	46279.6	45866.6	46127.5	45953	46161.9	46220.5	46061.8	46244.9	46269.6	46302.1	46086.6	46313.6	45874.4	46348.2	46463.1	46227.9	46502.9	46014.5	46242.5	45793.7	46222.9	46247.9	46155.7	46518.9	46292.3	46248.6	46144.7	46234.7	46094.6	46335.4	46525.1	46196	46479.8	45987.3	46362	45980.9	46323.1	45982.9
3.11424	0.117778		3.0936	45257.9	45546.5	45069	45546.3	45574.4	45411.6	45879.2	45381.9	45810	45343	45549.7	45221	45568.5	45871.1	45522	45911.1	45502.9	45642.8	45621.9	45493.9	45457.5	45999.3	45989.4	45475.3	45805.4	45709.5	45616.3	45505.8	45755.9	45526	45722.8	46091.3	45533.6	45586.1	45317.3	45984.1	45452	45909.8	45992.5	45407.6	45699.6	45391.2	45719.5	45568.2	45638.9	45585.8
3.11424	0.118056		3.0996	45416.3	45436	45103.5	45157.5	45375	45632.4	45783.6	45573.2	46021	45360	45657.1	45218.9	45529.8	45851.9	45719	45788.5	45436.3	45809.3	45675.1	45746.9	45282	45647.3	45982.1	45902.6	46037.5	45667.8	45809.8	45795	45934.8	45698.4	46011.8	46049.9	45713	45964.1	45494.6	45441.3	45626.9	45646.1	46189.3	45733.1	45974.5	45718.3	45847.9	45235.2	45988	45478.6
3.11432	0.118333		3.1056	45274.7	45387.9	44885.4	45545.4	45225.7	45487.8	45637.9	45494.4	45762	45341.5	45432.8	45335.6	45887.3	45597	45446.4	45731.8	45343.3	46131.7	45314.5	45840.3	45260	45551.8	45803	45548.6	45793.2	45603.7	45674.1	45448.8	45807	45580.6	45729.2	45883.5	45641.2	45717.3	45588.5	45636.2	45556.9	45656.7	45979.6	45859.8	45724.4	45502.6	45605.7	45379.1	45864.7	45460.1
3.1143	0.118611		3.1116	46026.1	46407.1	45853.1	46086.8	46227.3	46143.2	46444.9	46245.1	46435.9	46280.6	46530.5	46037.6	46499.9	46564.5	46684.2	46819.3	46122.9	46844.8	46186.8	46550.1	46024.4	46319.3	46574.5	46611.8	46617.4	46412.1	46623.2	46084.2	46653.6	46330.5	46323.5	46822.5	46253	47160	46433.4	46677.1	46473.3	46664	46926.1	46451.5	46890.6	46275.9	46693.1	46284.1	46562.3	46444.4
3.11434	0.118889		3.1176	45898.1	46215.1	45606.7	46084.3	46204.8	46048.2	46516.9	46093.9	46648	46107.6	46298	45967	46225	46577.8	46273.5	46621.1	46367.1	46537.9	46211.1	46360	46103.8	46442.5	46618.1	46286.2	46700.7	46178.5	46279.1	46088.5	46426.4	46157.7	46474.6	46780	46223	46515.6	46216.6	46490.7	46074.6	46398.5	46784.8	46359.9	46690.3	46335	46515.5	46239.8	46644.7	46058.8
3.11438	0.119167		3.1236	45978.3	45959.7	45754.9	46064.1	46384.1	46116.4	46502.9	46355.6	46400.6	46172.4	46269.9	46059.8	46571.7	46530.9	46485.3	46751.2	46249.6	46399.5	46248.2	46288.3	46173.8	46548.5	46638.4	46444.3	46672.2	46090.7	46300	46067.3	46530.1	46304	46304.4	46655.4	46394.4	46434.6	46111.1	46517.7	45982.1	46518.8	46634.2	46309	46532	46200.6	46372.4	46243.2	46246.8	46112.4
3.11432	0.119444		3.1296	46503.1	46357.5	46289.6	46523	46724.8	46648.1	46810.8	46305	46988.3	46590.7	46629	46360.8	46681.4	46920.2	46514.8	47001.4	46658.5	46934.4	46429	46921.8	46408.6	46730.4	46847.4	46842.7	46985.1	46739.2	46716.7	46637.2	46875.8	46807.7	46842.1	47043.3	46655	46940	46413.8	47008.4	46559.5	46971.4	46972.1	46571.5	47006.5	46854.2	47152.7	46722.2	46650.7	46287.4
3.11442	0.119722		3.1356	46141.5	46354.5	45869.6	46428.4	46114	46194.6	46520.4	46229.6	46729.3	46148.1	46447.5	46043.4	46548.4	46895	46444	46770.6	46413	46527.2	46390.9	46563.9	46246.4	46616	46825	46565.1	46796.2	46468.6	46791.8	46175.4	46569.3	46364.7	46548.5	46846.2	46400.4	46560.7	46435.1	46937.7	46517.3	46770.4	47037.5	46379.6	46963	46464.4	46759.7	46404.1	46629.3	46275.7
3.11421	0.12		3.1416	46471.5	46775.7	46366.9	46744.1	46700.5	46681.8	46972.7	46661.5	47062.3	46518.1	46645.9	46427.4	46732.1	47002.5	46901.3	47329.8	46850.5	47085.5	46379	47088.4	46655.6	47149.2	47206.4	46882.6	47197.3	46897.5	46836.7	46840.6	46969.4	46856.8	47096.2	47311.5	46851	46963.4	46631.3	46816.4	46629.9	46899.2	47425.2	46989.5	47397	46873.7	47221.3	47092.9	47216.2	46839.7
3.11442	0.120278		3.1476	46158.7	46580.7	45931.2	46193.3	46399.6	46386.9	46694	46367.4	46727.3	46355.7	46505.3	46315.9	46673.8	46908.4	46351.5	46574.2	46233.6	46724.6	46467.3	46931.2	46248.7	46543.3	46861	46526.9	46972.4	46617.3	46610	46337.6	46681.5	46339.7	46775.2	47137.3	46529.4	46696.5	46661.1	46663.2	46482	46793.2	46996	46676.5	46883.7	46536.1	46662.7	46412.1	46851	46195.7
3.11428	0.120556		3.1536	45958.2	46085.1	45593.8	46017.8	46178.8	45975.3	46413.7	46229.7	46564.6	46128.5	46088.7	46087.5	46074.4	46570.6	46395	46608.3	46133.2	46368.7	46283.5	46338	45874.9	46238.8	46797.1	46262.1	46729.3	46109.7	46453.7	46098.2	46300.3	46045.1	46438.3	46687.7	46347.6	46435	46133.9	46398.5	46233.3	46225.2	46422.3	46510.9	46642.1	46352.9	46838.3	46083.1	46716.8	46085.1
3.11436	0.120833		3.1596	46653.4	46936.3	46545.8	47113.9	46785.5	46812.2	47305.3	46807	47292.1	46836.3	46858.8	46647.2	47068.1	47285.7	47077.2	47439	47123.5	47293.6	46965.3	47101.3	46834	46982.2	47431.4	47036.8	47130.3	47183.1	47429.3	47003.9	47041.7	46811.6	47616	47500.6	47182.6	47085	47163.7	47093.6	46989.3	47383	47567.7	47035.3	47336.2	46992.8	47448.4	46713.6	47370	46624.7
3.11434	0.121111		3.1656	46568.1	47100.1	46623.4	47031	46838.8	47069.5	47269.8	46878.7	47346.7	46787.8	47068.2	46760.1	47021.1	47399.8	47062.8	47320.6	47084.8	47258.8	47071.4	47268.9	46942	47158.7	47392.8	46762.2	47414.5	47062.5	47281.8	46887.1	47234.4	47045.2	47212.6	47415.2	47287.2	47323.9	47152.4	47235.8	46986.7	47125.4	47411.1	47048.3	47054.4	46890.8	47113.7	46831.3	47344.7	46665.8
3.11436	0.121389		3.1716	46438.5	46522	46141.2	46721.2	46867.1	46452.4	46950.5	46508.2	47065.7	46365.6	46913.3	46467.7	46708.2	46963.3	46765.7	46898	46658.2	47142.1	46739	47030	46268.7	46631.2	46976.8	46795.4	47012.7	46508.2	46747.5	46342.5	46913.2	46362.3	46993.2	47159.4	46843.2	46946.4	46566	47026.4	46525.5	46655.4	47122.9	46717.2	46767.6	46847.9	47016.2	46556.2	46840.6	46647.3
3.11436	0.121667		3.1776	46997.3	47170.8	46392.2	47034.7	46987.1	46895.6	47357.9	46989.3	47179.7	46722.4	47184.4	46687.7	47093	47371.9	47189.7	47453.4	47046.9	47331.5	46970.8	47560.5	47066	47329	47317.5	47327	47699	47139.8	47345.3	46903.3	47293.4	47093.3	47387.4	47672.9	47346.6	47466.7	47023.9	47449.5	47089.8	47549.8	47493.6	47227.8	47461.3	47358.5	47633.5	46976.4	47466.5	46930.7
3.1143	0.121944		3.1836	47474.3	47382.7	46836	47273	47094.2	47306.1	47836.8	47413.1	47728	47220.5	47255.8	46909	47689	47688.9	47465.9	47746.3	47163.6	47428.5	47031.5	47502.8	46956.4	47510.3	47755.8	47331	47324.3	47275.3	47676.1	47135.9	47813.6	47195.9	47359.1	47902	47319.7	47583.6	47627.5	47660.8	47312.2	47632.5	47833.7	47565.1	47706.5	47341	47937.6	47219.4	47658.4	47311.1
3.11426	0.122222		3.1896	47567.6	47906.3	47277.6	47530.8	47558.5	47538.6	48199.9	47848.5	48086	47455.6	47826.2	47418.8	47727	48078.7	48040.1	48043.8	47717.9	48120.5	47721.5	47989.8	47705.8	47784.8	48079.1	47851.8	48114.4	47813.5	48018.1	47493.4	47970.5	47600.5	47995.9	47913.2	47696.9	48122.9	47595	48035	47577	47984.4	48207.6	47703.4	47787.7	47738.3	48139.8	47531.3	47920.7	47626.4
3.11428	0.1225		3.1956	47457.8	47469.2	47148.9	47471.1	47474.2	47575.2	48060.4	47430.3	47828.6	47414.2	47575.4	47407.8	47664.7	47845.2	47724.1	48020.3	47374.8	47935.6	47679.5	47886.1	47541.8	47717.6	48061.4	47722.7	47970.8	47522.2	47706.4	47449.5	47697	47363.2	47534.9	48346.2	47835.5	47975	47739	47948.1	47759.3	48125.2	47963.1	47897.9	47934.7	47731.9	47893	47426.1	47993.3	47464.8
3.11426	0.122778		3.2016	46915.1	47238.7	46819.2	47138.1	47041.4	47066.4	47459.5	47237	47494.8	47184.6	47230.9	46896.3	47355.5	47329.5	47388.9	47347.2	47053.9	47506.7	47101.3	47217.2	46921.1	47235.8	47723	47290.1	47421.9	47281.4	47389.3	47209.1	47458.9	47386.9	47435.1	47773.5	47198.3	47684.4	47106.4	47488.3	47055	47239.5	47812.6	47456.7	47809.4	47257.6	47570.2	47246.2	47473.5	47145.3
3.11436	0.123056		3.2076	47721.5	48080.9	47459.9	48006.8	47697	47918.6	48256.6	47812.7	48132.9	47780.5	48015.1	47762.4	47774.4	47848.8	48084.1	48291.3	47795.9	48237.6	47882.1	48194.1	47817.6	47822.3	48443.7	47711.2	48268.8	48053.8	47666.4	47763.3	47888.2	47713.2	48208.7	48366.9	48028.7	48195.9	47858.1	48168.7	47538.7	48062.5	48335.4	48034.7	48208.9	47792.5	48124.4	47678.3	48234.2	47592.9
3.11434	0.123333		3.2136	47194.5	47572	47270.3	47548.3	47637.7	47544	47821.3	47671.2	47758.4	47520.6	47696.5	47673.7	47667.2	47947.1	47538.5	47949.9	47664.5	47907	47317.9	47715.8	47556.6	47712.4	48016.6	47692	47778.1	47459	47921.3	47606.7	47770.4	47458.1	47373.6	48113.3	47662.7	47905.5	47300.2	47910.8	47421.7	47449.5	47908.2	47706	48010.9	47647	47852.3	47682.4	48093.7	47470.2
3.11436	0.123611		3.2196	46786.9	47024	46772.4	46905.2	46795	46842.9	47541.2	47057.8	47279	46824.7	47161.4	46839.8	47069.9	47441.9	47061.8	47039.2	46943.5	47223.2	47034.8	47410.4	46614.2	47122.9	47314.5	47089.1	47482.4	47222.5	47405	46928.1	47513.4	47158.5	47160.2	47706.2	47007.4	47507.2	47155.1	47445.8	47136.5	47299.2	47581.3	47143.5	47569.7	46885.2	47316.4	46985.8	47496.1	46592.2
3.11426	0.123889		3.2256	47199.3	47282.1	47068	47403.7	47006.9	47427	47702.3	47542.4	47810.1	47378.6	47582.6	47159.1	47395.6	47719.7	47630.4	47732.5	47297.4	48008.7	47299	47836.6	47246.7	47513.6	47860.6	47535.5	47888	47505.2	47899.6	47340.8	47703.9	47404.8	47927	47967.7	47588.1	47929.8	47419.5	47745.5	47490.7	47726	47817.1	47677.2	47893.3	47620.3	47700.1	47244.5	47672.6	47265.6
3.1143	0.124167		3.2316	47205.1	47361.8	46966.4	47415.3	47327.2	47475.1	47722.9	47260.6	47922	47288.2	47468.3	47190.4	47562.8	47710.5	47657.8	47826.7	47292.6	47647.6	47201.6	47520.8	47258.4	47772.1	47817.1	47751.4	47735.6	47300.3	47754.7	47280.6	47731.2	47256.2	47610.8	47974.1	47518.1	48054.5	47409.3	47687.3	47306.3	47702.8	48051.2	47509.5	47702.8	47574.5	47454.7	47120.3	47634.8	47199.7
3.11442	0.124444		3.2376	47893.5	47884.4	47450.6	47964.4	47759.6	47931.3	48288.9	48036.9	48549	47892.2	48073.5	47921.3	48186.5	48404.3	47749.3	48635.2	48145.6	48608.4	48158.1	48624.7	47774.2	48383.2	48748.4	48097.8	48533.3	48236.9	48382.8	47819.5	48387.2	48082.1	48171.1	48520.2	48232	48245.8	48180.2	48490.6	48208.7	48574.2	48456.2	48113	48547.3	48228.7	48448.3	47888.3	48376.7	48081
3.11432	0.124722		3.2436	48122	48284.1	47748.1	48483.5	48188.8	48369	48855.8	48575.9	48801.4	48203.7	48681.9	47839	48365.9	48603.5	48273.4	49012.5	47937.2	48595.9	48357.4	48775.1	48166.2	48819.7	48822.6	48344.3	48536.1	48437.3	48544.4	48212.2	48403.4	48385.5	48283.1	49012.2	48572.7	48780.2	48391.6	48515.2	48181.8	48495	48987.8	48459.5	48563.9	48229.6	48670.9	48226.8	48725.6	48191
3.11424	0.125		3.2496	48014.3	48246.8	47640.7	48522.7	47882.4	48082.7	48612.7	47925.1	48687.1	47950.8	48237.6	47896.3	48108.9	48394.6	48304.5	48580.3	48183.8	48482	48079.9	48738.4	47816.8	48213.1	48679.1	48438.8	48250.3	48264.8	48360.1	47860.3	48406.4	48094.4	48471.3	48768.6	48295.2	48648.1	47984.7	48463.6	48050	48310.4	48817.8	48414.1	48305.6	48327.7	48574.2	48110.9	48454.6	47916.8
3.11419	0.125278		3.2556	47856	48091.8	47833.5	48080.8	48135.8	47940.4	48286.8	48036.7	48467.3	47596.2	47948	47688.4	48170.6	48136.9	47988.7	48391.4	48024.8	48229.3	47983.1	48150.2	47948.9	48119.8	48423.3	47975.6	48715.5	48054.4	48598.7	47726	48312.2	47896.5	48307.5	48520.6	48160.2	48488	48126.9	48198.1	47931	48068.5	48502.5	48024.3	48524.2	48072.4	48317	47956.3	48360.6	47854.5
3.11426	0.125556		3.2616	47483.5	48036	47493.8	47963.8	47750.5	47989.3	48257.2	47736	48145.9	47703.2	48236.4	47647.6	47903.3	48176.4	48081.6	48333.8	47752.9	48141.4	47927.4	48132.4	47828.3	48198.7	48508.4	47968.3	48192	48131.4	48262.1	47683.8	48336.9	48224.8	48110.2	48636.5	48089	48227.4	47953.6	48286.2	47964.2	48068.5	48469.1	48131.6	48306	47935.1	48395.2	47798.9	48325.2	48031
3.1143	0.125833		3.2676	47610	47887.1	47470.3	47930.9	47607.8	47864	48007.2	47834	48439.1	47499.7	47772.5	47561	47782.8	47919.3	47860.1	48588.4	48031.4	48537.6	47870.8	48288.9	47785.1	48401.8	48382.9	47954.8	48641.1	48155.6	48113.2	47850.8	48124.1	47718	48139.9	48484.4	48228.9	48286.1	48007	48316	47928.5	48079.4	48541.6	48304.8	48202.2	48041.3	48471	47959.5	48323.1	47878.2
3.1144	0.126111		3.2736	48607.1	48619.6	48241.1	48583	48292.9	48386.7	48919.6	48612.9	48840.3	48693.5	48634.3	48533.2	48814.9	48870.9	48475.3	49039.2	48648.5	48798.9	48340.8	48973.3	48394.7	49049.2	49070.1	48771.1	49089	48886	48915.9	48461	48777.9	48443.5	49269.6	48873.3	49041	49059.4	48824.6	49151.8	48698.1	48808.3	49273.9	48604.6	48934.9	48858.6	49060.4	48517.4	48952.1	48771.7
3.11443	0.126389		3.2796	47929.2	48531.3	47809.6	48397.8	48349.7	48476.3	48842	48730.6	48789.8	48405.3	48706.6	48103.8	48811.4	48835.9	48666.2	48972.5	48534.5	49059.6	48460.6	48863.9	48691.2	48725.5	49025.9	48668.7	49010	48659.7	48961.5	48789.8	48874.7	48432.4	48833.6	48999.9	48582.3	48948.8	48537.7	49189.2	48469.3	48919.4	49012.9	48503.5	48990.7	48678.1	48987.6	48494.9	49144.2	48465.5
3.11426	0.126667		3.2856	48235.8	48418.4	47940	48360.6	48251.7	48157.3	48465.1	48378.5	48639.8	48286.3	48419.7	48165	48576.8	48764.8	48370.3	48902.4	48249.6	48689.7	48232.6	48479.9	48384.1	48622.3	48787.2	48434.4	48815.7	48443.9	48693.5	48440	48669.3	48184.8	48671.3	48953.5	48130.5	48954.5	48390.1	48825.1	48119.8	48585.9	48806.1	48539.3	48804.4	48250.2	48535.9	48081.1	48621.1	48247.2
3.11426	0.126944		3.2916	48391.6	48679.1	48197.3	48836.8	48634.6	48815.4	49049.1	48797.1	49115.5	48716.8	48851.9	48628.5	48801.1	49037.3	48751.4	49059.7	48692.1	48880.8	48742.1	48753.7	48523.2	48799.7	49004.5	48680.7	49154.4	48509.1	49038.8	48534.8	48613.6	48848.9	48646.8	49223.9	48731.6	49140.6	48648.5	48982.4	48575.6	49104.7	49298.9	48844.3	49345.2	48889.8	49020.4	48787.6	49047	48508.1
3.11432	0.127222		3.2976	48484	48567.1	48163.4	48540.1	48445.9	48499.7	48895	48381.1	48730.9	48625.4	48811.5	48042	48608.9	48928.4	48559.7	48790.6	48562.5	49055	48387.9	48725.9	48438.8	48743.4	49022.5	48464	49030.2	48531.1	49023	48502.1	49010.2	48319.2	48989.2	49200.4	48837.1	48981.4	48917.3	48990.4	48693.1	48905	49098.5	48794.8	49226.5	48658.8	49125.1	48409.8	49081.3	48287.4
3.11438	0.1275		3.3036	48683.9	48529	48478.4	48569	48721.6	48767.3	49080.2	48721.6	48991.3	48819.5	48918	48389.4	48891.8	49133.5	48938.1	49252	48941.2	49130.6	48774.8	48840.8	48806.1	48987.1	49366.1	48933	49234.7	48790.9	49124.1	48901.1	49018.9	48870.6	49070.5	49327.5	48894.1	49129.9	48726.9	49236.7	48722.3	49072.4	49421.3	49096.1	49432.1	49067.6	49193.6	48797.8	49174.7	48633.1
3.11442	0.127778		3.3096	48550.3	48810.3	48543.9	48747.3	48627.8	48650.4	49328.3	48679.7	49036.3	48616.3	48953.4	48439.3	48978	49094.5	48889.7	49128.6	48940.7	49170.3	48696.4	48949	48565.7	49013.4	49022.1	48715.5	49217	48768.1	48941.8	48548.6	48734.1	48746.6	48789.6	49018.4	48876.4	49084.2	48753.9	49117.6	48609.3	49076.5	49471.7	49096.6	49605.4	48789.9	49336.4	48817.1	49190.5	48606.7
3.11438	0.128056		3.3156	48727.2	48575.4	48324	48739.6	48337.2	48511.4	48969.7	48559.5	48936.4	48633.4	48845.8	48257.6	48995.2	48753.2	48486.2	48886.3	48680.2	48991.3	48579.2	49020.1	48470.3	49022	49227.3	48824.1	49317.2	48683.2	49125.4	48617.1	48880.3	48821.9	48752	49133.1	48699	49159.6	48704.9	48939.9	48445.6	48939.2	49097.6	48724.7	48994.2	48921.3	49108.7	48588.9	49085.3	48606.5
3.11432	0.128333		3.3216	48705	49545.7	48965	49317.7	49238.7	49257	49644.3	49180.7	49524.6	49182.4	49476.3	49189.4	49441.4	49543.9	49497.9	49778.7	49323.4	49665.8	49133.7	49797.1	49336.7	49643.6	49957.7	49454.2	49867.9	49350.9	49835.1	49404.8	49801.2	49235.5	49712.8	50136.9	49604.8	49827	49579.9	49762.3	49078.2	49417.7	49971.9	49599.8	50227.5	49551	49724.2	49491.6	49728.6	49466.4
3.1143	0.128611		3.3276	48294.1	48676.1	47980.1	48310.7	48046.2	48138.1	48718.2	48334.1	48854.4	48190.7	48532.7	48183.4	48478.1	48731.4	48472.8	48857.5	48377.4	48847.8	48204.1	48550.2	48451.4	49000.3	48919.7	48860.6	49071.5	48524.6	48864.7	48548.6	48728	48317.8	48689.5	48884.4	48790.9	48941.1	48580.1	48971.2	48408.8	49035.5	49154.7	48785.2	48912.6	48601.7	48775.2	48494.6	48724.6	48549
3.11453	0.128889		3.3336	48456.9	49381.7	48592.6	49047.7	48748	48759.2	49167.1	48798.6	49182.7	48886.4	49396.9	48549.3	49114.6	49253.5	48946.3	49200	48990.8	49117.7	48750.5	49058.8	48777.7	49171.1	49434	49095.6	49295.9	49026.8	49456	48946.2	49271.9	48784.3	49293.1	49217.5	48913.9	49074.9	48591.7	49369.9	48777.8	49099.6	49428.9	48998.4	49572.6	49075.1	49279.3	48918.2	49237.8	48742.5
3.1143	0.129167		3.3396	49290.4	49709	49173.4	49537.1	49467.9	49435	49781.7	49418.2	49639	49401.3	49630.9	49215.4	49696.8	49750.4	49544.5	49821.4	49409.8	49691	49147.7	49449	49420.2	49461	49734	49435.8	49868.8	49446.1	49713.9	49219.7	49614.8	49338.5	50007.3	50309.8	49400.3	49806.7	49491.7	49874.3	49556.4	49682	50092.2	49773.8	49837.7	49622.1	50028.4	49270.5	50002.3	49246.3
3.11426	0.129444		3.3456	49217.9	49523.2	48886.8	49460.8	49469.5	49404.7	49811.2	49481.7	49829.8	49017.8	49481.3	49179.4	49574.8	49787.6	49362.7	49822.1	49531.7	49851.4	49422.4	49833.3	49150.5	49764.3	49875.9	49509.6	50012.2	49680	49793.1	49372.6	49585.5	49376.9	49615.4	49998.5	49511.1	49692	49350	49723	49254.1	49409.6	49936.1	49436.2	49837.8	49371.6	49902.1	49453.4	49596.2	49220.2
3.11438	0.129722		3.3516	49734.9	49975.7	49508.2	50113	49608.5	49849.6	50193.6	49898.7	50190	49750	50049.7	49559.4	49962.5	50259.2	49896	50452.8	49927.6	50172.1	49702.2	50026.7	49648.6	49862.7	50258.1	49687.1	50101.5	49630.4	49882	49669.9	50196.7	49815	50239.8	50244	49823.1	49943.4	49882.6	50233.7	49703.4	50122	50368.6	49935.9	50252.2	49671.9	50163.2	49935.3	50082.1	49864
3.11434	0.13		3.3576	49223.7	49540.7	49125.9	49375.8	49484.5	49308.4	49941.8	49594.9	49743.4	49430.6	49651.1	49286.3	49604	49731.1	49598.6	49947.5	49589.3	49795.5	49496.1	49575.6	49033.8	49783.6	50026.4	49384	49899.8	49390.2	49846.5	49471.9	49915.2	49409.7	49857.6	50175.6	49813.1	50098.7	49392.2	49920.2	49611.5	49856	49934.9	49673.7	50009.3	49373.5	49936.6	49405.9	49820.5	49662.1
3.11436	0.130278		3.3636	50130.7	50658.5	49791.3	50238.2	50148.4	50368.1	50451.8	50394.9	50817	50025.1	50444.2	50325.2	50593.9	50466.1	50479.6	50740.7	50609.1	50692.9	50336.9	50656.6	50176.3	50479.4	51009.2	50531.9	50784.2	50305.7	50717.8	50417.4	50711.8	50066.9	50642.6	50915.9	50407.9	50942.1	50467.6	50817.3	50645.7	50780.4	50995.7	50495.4	50894.2	50447.5	50926.7	50240.3	50913.7	50344
3.11443	0.130556		3.3696	49770.4	50174	49523.8	49951	49858.8	49767.8	50205.1	50099.3	50252.4	49707.3	50069.5	49609.5	50014.5	50232.8	49973.5	50097.2	49968.5	49982.9	49764	50238.8	49861.8	50160.8	50432.4	50067.3	50542.7	50036.8	50401.4	49556.9	50174.1	50036.4	50311.1	50705.2	50151.6	50325	50055.1	50309.7	49917.8	50253.5	50521.6	50158.2	50521.6	50012.3	50307.4	49815.5	50046.3	49727.4
3.11424	0.130833		3.3756	49829.7	50405.5	49932.1	50193.4	50196.7	50118.2	50564.8	49947	50644.3	50229.4	50089.4	49833.7	50130	50431.1	50160.5	50550	50236.1	50680.4	50303	50423.4	49937.5	50421.8	50677.5	50113.4	50688.4	50435.2	50475.9	49988	50452.2	50273.4	50649.4	50906.2	50395.8	50875.9	50124.6	50443	50109.8	50580.8	50946.5	50527.4	50631.8	50409.6	50707.1	49953.2	50617.6	50017.2
3.11422	0.131111		3.3816	50131.8	50549.3	49984.1	50523.8	50313.5	50492.4	50932.2	50347.5	50778.5	50283.3	50618	50237.3	50786.9	50661.1	50503.7	50908.2	50618.7	50822.8	50398.1	50803.2	50375.8	50863.2	51149.8	50576.1	50976.9	50909.4	50949.2	50506	50701.6	50425.9	50718.4	51200.5	50819.5	51081.6	50555.2	50982.8	50605	50882.7	51282.3	50888.6	51023.6	50691.2	51230.5	50432.4	50955.3	50486.4
3.11442	0.131389		3.3876	50492.4	50885.1	50567.5	50672.7	50625.9	50997.7	51286.1	50949.4	51278.2	50719.1	51050.6	50755.6	51125.3	51280.7	50934.5	51170.1	50888.7	51227.9	50659.4	51219.4	50711.6	51052.8	51260.4	51048.1	51498.5	50976.9	50955.5	50709.8	51060	51012.2	51348	51548	51159.3	51316.5	51030.5	51184	50862	51348.2	51407	50963.1	51371.9	51218.3	51415.3	50575.8	51280.8	50965.6
3.1143	0.131667		3.3936	50403.5	50832.7	50364	50732.4	50715.7	50775.5	50784.8	50486.2	51127.7	50213.8	50593	50527.5	50859.3	51113.2	50656.8	51132.5	50729.3	50994.8	50390.9	51093.5	50383.4	50808.1	51308.9	50536	50783.2	50586.1	50834.7	50813	50745.4	50619.4	51092.2	50856.2	50831.2	51167.7	50676.8	51194.6	50542.4	50736.6	51342.5	50874.8	51437.3	50779.9	50842.8	50584.2	51049.5	50512
3.11428	0.131944		3.3996	50579.5	50859.9	50323.5	50719.2	50592.9	50598.3	50820.1	50481.1	51038.7	50384	50730.7	50417.6	50874.9	51031.1	50687.5	51276.3	50601.5	50840.2	50496	50769.4	50444.6	50716.6	51112.5	50679.4	51092.7	50526.4	50981.4	50603	50979.3	50637.5	50836.7	51087.7	50986.9	51108.2	50697.1	50928.3	50730.1	51040	51123.5	50910.6	51300.3	50795.7	51159.7	50480	51086	50582.4
3.11428	0.132222		3.4056	50417.4	50718.6	50138.9	50796.2	50510.4	50474.8	51031.2	50772.6	51159.3	50568.8	50783.3	50542.8	50606.8	51064	50829	51061.2	50777.2	51074	50581.5	51133.5	50530	50950.8	51231.9	50793.4	51206.5	50879.5	51127.5	50487.6	50834.4	50679.2	51030.4	51340.8	50993.4	51130.9	50895.1	51116.1	50897.5	51090.3	51271.2	50919.3	51417	50829.3	51265.4	50593	51328.6	50623
3.11447	0.1325		3.4116	50850.5	50965.5	50648.1	51013.5	50854.7	51026.2	51463.5	51216.5	51499	50988.2	51195.1	50824.3	51305	51361.1	51416.6	51692.1	51141.7	51268.4	51014.5	51446.3	51184.7	51634	51747.3	51291.4	51471.7	51039.9	51515.9	51076.4	51529	51080.1	51356.8	51715.5	51246.3	51433	51080.9	51442	51111.4	51483.9	51706	51129.7	51531.4	51209.7	51413.1	51206.5	51479.9	50744.5
3.1143	0.132778		3.4176	50545.2	50717.1	50178.8	50650.4	50728.4	50687.7	51202.7	50752.5	50905.7	50651.1	50975.3	50496.8	50556	51005.8	51288.4	51098.9	50550.1	50891.3	50501	51261.7	50446	50939.8	51150.6	50923.9	51456.9	50700.1	50994.6	50623.5	50889.9	50987	51093.4	51558.8	50940.5	51097.6	50887.8	51087.7	50855.6	51094.9	51482	50940.1	51188.4	50601.5	50939.3	50637.8	51177.8	50646.7
3.11436	0.133056		3.4236	49929.4	50575.2	50126.3	50629.2	50545	50691.5	50814.7	50432.4	50880.2	50604.5	50755.5	50153.4	50982.7	51121.8	50885	50896.2	50552.8	51106.3	50811.4	50956.3	50391.2	50694.9	51074.2	50646.6	50804.5	50976.5	50914.5	50712.8	50869.4	50799.4	50893.8	50970.3	50827	51007.2	50670.9	50892.7	50612	51185.2	51230.3	50972.4	51047.7	50407.4	51357.6	50671.1	50723.7	50420
3.11436	0.133333		3.4296	51210.1	51277.3	50903.8	51418.8	51158.1	51306.2	51689.9	51242.5	51524.4	51033.5	51381.1	51082.1	51586.1	51535.2	51583.8	51757.7	51638.4	51614.3	51394.7	51633.7	51392.2	51579	52015.5	51564	51724.7	51436.3	51372.2	50966.8	51700.9	51378.5	51565.2	51968	51456.4	51713.5	51302.9	51761.6	51099.6	51759.2	51655.7	51254.8	51799.7	51401.3	51665	51308.2	51555.1	51167.5
3.11434	0.133611		3.4356	50917.2	51237.4	50563.9	51112	51109.2	50963.6	51762	50970.4	51502.3	50771.9	51010.2	50577	51124.5	51561.1	51269	51617.6	51134	51234.7	50940.6	51110.7	50714.8	51411.2	51440.6	51104.5	51600.2	50997.4	51328.7	50875.6	51352.4	50760.7	51266.5	51549.3	51087.2	51248.7	50917.1	51314.5	50856.9	51208.8	51464.9	51085.5	51437	50970.3	51496.5	50998.5	51413.3	50607
3.1144	0.133889		3.4416	51065.3	51368.1	50828.3	51478.7	51088.7	51309.3	51454.8	51130.9	51521.4	51147.5	51577.9	51028.6	51346.8	51636.7	51535.8	51925.8	51481.1	51694.3	51396.7	51657.9	51220	51619	51928.1	51478.4	51707.1	51446.7	51530.8	51228.4	51632.4	51269.3	51524	52044.6	51591.9	51702	51034.4	51777.5	51452.2	51701.2	51790.4	51461.1	51620.6	51259.5	51771.1	51154.4	51629.2	51247
3.11434	0.134167		3.4476	51556	52082.5	51664.5	51913.9	51833.8	51721.2	52230.7	51851.2	52319.1	51923.5	52297.9	51713	52288.7	52548.9	52154.9	52462.5	52000.4	52310	51839	52308.3	52069	52467.5	52526.8	52319.6	52463.1	52206.6	52281.9	51886.2	52110.8	52442.4	52662.4	52576.9	52209	52584.3	52092.6	52493.1	52036.5	52338.9	52701.3	52430.5	52397.1	51956.9	52515.6	51968.7	52557.8	51849.4
3.11428	0.134444		3.4536	51525.8	51928.5	51173.5	51655.1	51729.9	51595.9	52093.9	51315.3	52035.9	51340.9	51859.2	51359.3	51737.3	51976.2	51807.6	52049.8	51557.6	52204.9	51530.9	51830.2	51608.5	51634	52186.3	51473.1	51930.2	51579.1	51986.8	51674.1	52055.4	51632	51913	52089.7	51421.3	52077.1	51605	52238	51444.1	52088.4	51989.5	51718.5	51938.7	51667.4	52051.8	51686.3	51993.8	51419.7
3.11424	0.134722		3.4596	51346.1	51824.1	51401.5	51448	51341	51751.5	52036.3	51578.5	52031.3	51232.3	51976.6	51447.4	51726.9	51957.9	51801.2	52073.5	51760	51885.5	51541.6	52106.7	51441.4	51854.8	52134.4	51485.7	52057.5	51580.2	51873.1	51567.7	51924.1	51358.8	52106.9	52029.2	51827.6	52047.4	51555.8	52127.5	51645.8	51941.3	52334.6	51871.7	52228.3	51650	52062	51367.5	52077.5	51379.8
3.11434	0.135		3.4656	51411	51657.2	51222.7	51656.1	51352.9	51524.7	52009.7	51547.3	52025.5	51633.7	51690.7	51381.3	51881.4	52110	51766.5	52078.7	51383.8	51939.8	51195.9	51663.9	51281.2	51940.1	52130.6	51906.7	52087.4	51548.3	51826.9	51593.7	51779.3	51465.3	51973.2	52129.3	51832.1	51944.9	51799.2	51873.8	51513.1	51850.9	52142.4	51536.5	52030.3	51890.4	51961.4	51570.1	52013.4	51597
3.11442	0.135278		3.4716	51644.4	51961.8	51388.3	51659.3	51620.4	51594.3	52138.5	51609.5	52050.9	51700.9	51964.9	51714.6	52190.3	52082.1	51986	52441.6	51850.9	52161.1	51873.7	52269.1	51818	51943.2	52319.2	52004.6	52403.8	51828.6	52116.9	51590.6	51898.7	51792.4	52309.9	52245.8	51715.4	52115.4	51848.1	52089.1	51577.1	51936.2	52436.2	52111.5	52347.8	52041.4	52119.8	51703.1	52139.4	51606.7
3.11434	0.135556		3.4776	51777.8	52021.4	51548.7	52032.2	51984.8	51526	52064	51982.7	52060.6	51722.4	51699.3	51587.5	51932.2	52129.9	51765.6	52420.9	51672.2	52287.2	51685.4	51937	51676	51962.3	52314.7	52116.4	52511.4	51863.7	52117.4	51754.5	52249.9	52000.7	52300.2	52499.3	52275.1	52242.5	51656.1	52229.1	51936.1	52201.2	52491.6	52272	52507.6	52189.5	52176.2	51728	52108.5	51917.1
3.11432	0.135833		3.4836	52006.9	52190.8	51737.5	52054.7	52087.4	51936	52296.3	51983.8	52232.8	51714.3	52145.6	51909.9	51944.9	52513	52280.6	52672.9	52065	52317.8	51853.2	52295.4	51817.9	52228.5	52568.6	52201.3	52336.7	52085.3	52002.5	51977	52653.8	51974.3	52162.9	52780.6	52479.2	52510.7	51965.5	52812.6	52206.9	52457.4	52586.6	52211.9	52648.8	52312	52518.5	51996.4	52498	52042.8
3.11428	0.136111		3.4896	51879.5	52326.6	51820.6	52297.7	52172.8	52335.2	52537.6	52272.2	52697.2	51884	52351.4	52063.4	52327.3	52519.7	52206.1	52748.3	52307.7	52465.8	52027.4	52378.7	51945.6	52398.6	52707.4	52394.2	52825.9	52196.9	52453	52057.8	52522.6	52209.8	52612.4	52907.4	52282.4	52732	52196.7	52730.4	51811.4	52518.2	52848.5	52341.1	52718.4	52103.7	52535.1	51913.3	52675.8	51967.7
3.1144	0.136389		3.4956	52439.7	52814.4	52279.5	52666.9	52485.7	52718.8	53185.4	52794.3	52962.4	52523.3	52595	52375	52705.4	53019.3	52609.8	53023.6	52717.6	53000.5	52878.1	52956.1	52616.4	52804.5	53170.6	52923.6	53050.1	52856.5	53196.4	52825.2	53154.5	52750.7	53114.8	53276.2	52997.1	53192.6	52900.9	53417.7	52750.4	53234.6	53189.9	53154.8	52988.5	52769.3	53159.7	52603.7	53175.1	52596.7
3.1143	0.136667		3.5016	51854.6	52123.2	51476.8	52011.7	51708.5	52352.8	52470	51762.6	52315.6	51920.6	52110.8	51769.9	52102.9	52424.8	52432.4	52298.8	52131.8	52316.6	52022.3	52323.2	51701	52270	52394.4	51838.3	52428.3	51980.9	52163.7	51909.5	52272.1	51902.3	52180.2	52516.5	51956.2	52465.2	52069.6	52330.5	51859.6	52033.3	52562.6	52015	52563	52024.3	52091.7	51961.8	52516.4	51864.7
3.11449	0.136944		3.5076	53033.9	53214.3	52322	53169.5	53018.6	53099.1	53241.1	52963.7	53444.6	53305.4	53320.5	52455.4	52849.5	53511.5	53401.3	53690.1	52839.3	53080.5	52912.4	53331.2	52936.8	53549.4	53402.3	53169.2	53683.3	53142.7	53203.2	52777.9	53216.2	52969	53208.2	53637.9	53222.8	53575.5	52814.3	53413.9	52805.6	53228.5	53485.5	53152.1	53280.5	53179.1	53590.9	52953.7	53511.5	52678.5
3.1143	0.137222		3.5136	53033.5	53338.6	52806.7	52893.3	52742.2	53176.4	53230.5	52833.6	53055.4	52575.2	52604.5	52589.7	53021.9	53285.3	53024.9	53631.1	53412.2	53731.5	53087.6	53149.4	52432.9	53112.5	52922.6	52825.1	53167.2	53204.9	53139.5	52726.9	53083.2	52758.8	52937.9	53239.3	52936.7	53043.5	52846	53412.3	52903.7	52972.3	53364.9	53054.9	53350	52885.6	52969.3	52729.2	53173.1	52656
3.11436	0.1375		3.5196	52516.3	52890.9	52271.5	52584.6	52969.9	52674.2	53277.9	52963.9	53071.1	52642.7	52956.2	52523.2	52973.3	53160.4	52969.4	53356.3	52764.6	53014.2	52487.4	53010.2	52538	53060.5	53622.3	52810.9	53165.1	52938.5	53154.1	52574.9	52957.5	52919.9	53019.5	53533.4	53056.8	53204.2	52957.8	53034	52728.4	53132.8	53323.1	53245.1	53434.5	53067.6	53275.4	52941.3	53320.2	52914.7
3.11434	0.137778		3.5256	52206.3	52626.8	52030.1	52357.9	52267	52380.5	52830.8	52328.9	52619.4	52421	52733	52024.5	52452.6	52795.5	52292.8	52809.1	52331.7	52955	52285.5	52742.2	52155.3	52563.8	52967.5	52443.7	53030.8	52624.9	52634.2	52321.9	52584.8	52176.4	52717.1	52916.4	52433.4	52637.7	52119.8	52589.9	52382.3	52780.5	53087.2	52766.3	52690.9	52580.7	52781.6	52419.8	52841.5	52247.6
3.1143	0.138056		3.5316	51957.6	52256.4	52036.1	52289.6	52559.8	52206.6	52574.3	52190.5	52636.3	52163.1	52517.9	52132.2	52480	53032.9	52298.3	52688.7	52588	52643.7	52540.4	52661.4	52069.7	52577.4	52751.1	52846.2	52841.1	52585	52697.8	52061.6	52606.8	52308.5	52671.7	53163	52403.3	52983.3	52258.1	52650	52209.2	52789	53034.4	52781.1	52991.1	52441.7	52639.8	52399.7	52727.2	52541.8
3.11438	0.138333		3.5376	52768.9	53156.6	52449.3	52900	52756.9	53045.6	53228	52779.7	53285.7	52814.5	53057.9	52789.9	53148.5	53529	53086.5	53469	53200.6	53351.2	52810.9	53024.2	52986.3	53186.8	53568.2	53037.1	53669.6	53157.6	53455.5	52658.3	53484	52995.3	53120.6	53616.9	53386.9	53364.4	52940.7	53114.5	52897.6	53132.7	53279	53040.4	53494.6	52962.3	53238.3	52817.3	53563.8	52809.3
3.1143	0.138611		3.5436	53133.9	53522.4	52675.2	53257.7	53067.7	53094.3	53638.2	53358.3	53583.6	52978.7	53360.1	52889.4	53359.4	53371.5	53416.5	53590.4	52971.5	53698	53037.3	53536.7	52867.6	53270.2	53874.3	53448.5	53764.8	53439.3	53686.7	53232.9	53653.9	53231	53250.7	53790.4	53674.7	53591.8	53195.2	53543.8	53301.1	53511.7	53668	53485.3	53697.4	53271.6	53910.3	53188.8	53580	52974.7
3.11434	0.138889		3.5496	53145.4	53316	52736.2	53255.2	52941.7	53134.7	53434.6	53114.8	53774.2	53290.7	53369.3	53065.7	53455.7	53610.5	53616.8	53821.9	53275.4	53644.2	53216.3	53536	53113.1	53727.1	53582.8	53048.6	53608.5	53215.3	53724	53088.1	53457	53268.6	53452.6	53860.5	53602.9	53659.6	53425.3	53807.6	53168.3	53629.8	53679.8	53425	53767.3	53516.8	53871	53343	53739	53074.4
3.11432	0.139167		3.5556	53105.7	53579.3	52778.7	53300.2	53240.6	53207.2	53512.6	53137.9	53598	53076.1	53453.4	53084.1	53381.2	53679.7	53449.6	53690.4	53454.2	53407.4	53063.3	53545.1	53129.4	53551.8	53936	53309.8	53677.1	53343.5	53531.8	53121.3	53245.9	53145.8	53485.9	53681.1	53393.2	53608.2	53218.3	53658.1	52982.5	53505.4	53673.4	53619.9	53758.9	53180.7	53619.4	53333.6	53723.2	53351.4
3.11436	0.139444		3.5616	53203.3	53523	53287.5	53409.8	53194.1	53369.3	53616.2	53390.4	53827.7	53155.6	53332.8	53009.2	53622.4	53714	53492.8	53958.9	53374.9	54018.8	53470.9	53803.4	53366.7	53907.4	54261.2	53690.3	53919.1	53801.1	53810.3	53719.8	54093.6	53450.8	53791.6	53979.7	53610.6	53832.7	53582.7	54065	53542	53736.9	54072.9	53563.1	54210.6	53867.9	54110.7	53683.1	53904.9	53368.1
3.11434	0.139722		3.5676	53096.1	53416.1	52728.8	53435.8	53263.3	53425.9	53723.1	53312.5	53889.8	53310.4	53620.5	53014	53451.6	54055.8	53583.3	53717	53410.3	53811.7	53334.5	53673.9	53073.2	53291.9	54052.5	53863.5	53787.3	53445.6	53776.8	53359.5	53692.2	53451.3	53414.2	53760.3	53462	53779.3	53291.1	53623.9	53222.7	53705.6	54257.3	53843.2	53712.9	53526.2	53743.1	53352.4	53903.3	53126.9
3.1143	0.14		3.5736	53390.8	53586.9	53252	53651.2	53665.1	53588	53973.9	53561.9	53879.7	53366.2	53856.9	53406.9	53667	54018.3	53861.6	54046.6	53627.4	54033.5	53518.3	53724.2	53450.1	54052.6	54076.9	53532.8	53841.9	53731.1	54002.6	53371.7	53833.3	53636.8	53840.2	54185.6	53518.9	54031.5	53812	53928.3	53669.9	53928.2	54023	53692.9	54142.7	53898.1	53928.6	53637.3	54310.6	53619.9
3.1143	0.140278		3.5796	54164.7	54323.8	53867.6	54517.7	54125.8	54347.5	54563.3	54208.8	54482.2	54162.8	54257.1	54001.8	54475.2	54446.7	54261.4	54634.4	54275.7	54401.4	54131.5	54584.5	53847.4	54288.3	54658.6	54260.2	54826.4	54276.2	54616	54027.8	54454.5	54247.3	54464.7	54737.4	54184.4	54517.1	54278.4	54378.9	54169.4	54465.8	54675.6	54389.7	54565	54196.8	54721.1	53993.4	54449.8	53836.4
3.11443	0.140556		3.5856	53554.3	53651.7	53327.2	53869.3	53510.8	53873.4	54248.2	53824.5	54063.3	53408.7	53844.9	53529.3	53882.4	54177.6	53982.1	54183.8	53741.1	54349.2	53666.7	54193.3	53679.1	53857.9	54141.1	53634.9	54290.8	53939	54144.5	53526.3	54063.9	53546.1	53837	54358.8	53764.5	54048.4	53546.2	54227.8	53553.4	54046.3	54026.9	53704.1	54247.1	53893.8	53911.2	53553.6	54081.6	53409.2
3.1144	0.140833		3.5916	54389.1	54497.9	53587.2	54466	54219.5	54600.4	54637.2	54286.2	54998.1	54310.1	54583.5	53946.6	54642.1	54812.4	54272.4	54995.8	54467	54742.3	54187.5	54777.1	54283.3	54922.9	54899.1	54507.1	54968	54682.3	54695.9	54393	54598.3	54657.5	54798.9	54902.8	54757.4	54564.9	54554.6	54910.4	54204.3	54845.6	55104.6	54579.9	54838.4	54778.5	55006.9	54459.5	55015.2	54504.8
3.1144	0.141111		3.5976	54435.7	54932.1	54174.1	54618.7	54682	54626.5	55050.5	54775.8	55146.4	54559.9	54610.9	54338.8	54765.3	54725.3	54410.6	55309.2	54526	55034.3	54566.6	54941.2	54457	54994.5	55017.9	54514.5	55097.3	54496.3	54749	54547.7	55083.8	54623.1	54863.5	55391.8	54812.2	55186.4	54728.9	55109.7	54536.8	54777.3	55093.7	54927.1	55222.6	54710.9	54877.8	54539.5	55043	54515.5
3.1143	0.141389		3.6036	53952.4	54266.5	53933.7	54382	53812.3	54201.5	54721.7	54063.2	54314.1	53810.1	54234.4	53844.1	54117.4	54111	54340.7	54662.9	54217.8	54518.4	53862.7	54456.4	54011.9	54510.6	54770.9	54187.5	54616.1	54188.3	54333	53931.3	54204.1	53996.6	54351.6	54507.1	54353.2	54398.6	54204.9	54288.2	53957.8	54122	54617.2	54153.9	54338	53769	54413.9	53754.8	54132	53789.7
3.11432	0.141667		3.6096	54232.6	54562.8	54389.5	54521.2	54744.6	54231.2	54820.5	54459	54857.5	54162	54269.4	53856.9	54771.4	54866	54770.1	54927.7	54418.9	54609	54258.3	54797.4	54430.2	54668.1	55060.5	54515	55000.7	54585.9	54705.9	54233.6	54751	54281.4	54744.9	54998.6	54811.8	54880.6	54688	54974.5	54480.8	54701.6	55120.1	54631.1	54793.9	54613.4	54971.2	54436.4	54690	54252.4
3.11421	0.141944		3.6156	54880.4	55177.7	54756.1	55173.3	54983.4	54991.8	55561.4	55087	55540.4	55079.1	55111.4	54787.9	55328	55413	55165.2	55736	55021.2	55574.1	55151.5	55330	55002.4	55402.4	55866.5	55407.1	55682.1	55316.2	55496.3	55064.4	55453.1	55328.6	55655.1	55821.7	55385.1	55510.9	55157.5	55527.3	54806	55434.8	55875.4	55436.6	55599.8	55369.1	55675.1	55038.3	55444.1	55173.7
3.11436	0.142222		3.6216	54018.4	54185	53631.5	54368.9	54109.9	54040.2	54715.6	54122	54565.5	53942.8	54265.1	53809.2	54083.6	54474.4	54312.3	54407.3	54319.4	54630	54257.2	54808.1	54345.3	54704.1	54633.2	54371.6	54890.9	54382.4	54881.6	54511.8	54850.1	54251.5	54634.9	55072.9	54689.2	54721.4	54490.2	54576.4	54297.5	54557.2	55133.9	54669.8	54917.7	54292.1	54806.1	54166.3	55115.4	54228.7
3.11443	0.1425		3.6276	55115.6	55328.4	54751.5	55170.5	55021.5	55099.4	55704	55365.8	55635	55216.1	55425.3	54941	55210.7	55607.7	55475.8	55905.9	55437.8	55650.3	55218.2	55575.6	54990.6	55423.7	55905.6	55355.6	55774.5	55279.4	55586	55242.2	55504.3	55308.2	55612.1	55944.4	55693.7	55581.5	55227.3	55742.6	55031.6	55743.2	55805.9	55002.7	55649.5	55268.8	55852.4	55274.3	55649.9	55427.4
3.1143	0.142778		3.6336	54632.7	54992	54503.5	54957.3	54789.9	54990.9	55336.7	54764.8	55215.9	54617.6	55023.3	54803.2	55154.5	55276.9	54804.5	55477.3	55335.2	55133	54824	54924.8	54715.5	55201.5	55435.3	55046.4	55325.8	54813.6	55228.9	54608	55353	54736.6	55244.2	55514.4	55262.8	55497.9	55264.9	55518.3	54806.9	55238.4	55334.5	54975.1	55705.9	55102.2	55243	54618	55381	54905.9
3.11443	0.143056		3.6396	55350.9	55363.6	55073.2	55302.7	55273.4	55506.4	55542.6	55404.7	55617.1	54971.7	55496.5	54987.8	55412.3	55891.9	55515.9	55901.7	55263.8	55683.1	54971.2	55919.6	55256	55882.9	55853	55760.6	56240	55642.5	55800.6	55335.1	55872.8	55374.3	55995	55880.7	55868.8	56041.8	55550.4	55991.6	55331.1	55525.2	56028.6	55541.4	55948.5	55283.9	55611.3	55609.3	56024.8	55267.1
3.11421	0.143333		3.6456	55053.9	55313.8	54710.8	55232.5	55161.7	55339.8	55700	55174.1	55880.9	54966	55431.6	54914	55089.1	55619.9	55418.6	55889.5	55161.3	55776.6	55173.1	55821.8	55152.3	55624	55890.2	55321.1	55637.6	55490.5	55794	55174.2	55909.9	55461.1	55514.5	55962.4	55428.9	55651.5	55744.9	55793.9	55251	55632.8	56092.1	55708.1	55987.5	55473.4	55735	55174.4	55762.7	54978.9
3.11426	0.143611		3.6516	56226.1	56263.9	55701.6	56241	55924.5	55800.1	56614.2	56157.6	56792.1	55996.9	56250.8	56016.1	56273.1	56277.7	56003.5	56448.3	56049.2	56430.3	56064.3	56124	55964	56364.3	56628.7	56066.8	56608.2	56269.5	56339.6	55997.1	56454.7	56317.8	56183.8	56572.9	56408	56290.9	56075	56792.4	56094.6	56560.1	56703.8	56290.6	56584.6	56117.1	56486.7	55970.5	56392.1	55977.5
3.1143	0.143889		3.6576	55663.9	56004.4	55592.2	55923.2	55821.3	56012	56496.2	55855.9	56350.8	55904.6	55839.3	55597.3	56090.7	56093	55960.5	56543.9	55856.3	56358.7	56060.4	56056.6	55971.4	56142.3	56528.2	55970.2	56283.6	56321.1	56561.2	55863.5	56292.6	55974.8	56242.3	56506.9	56237.4	56392.7	56217.6	56381.1	55696.9	56586.8	56830.9	55922.3	56502	55851.2	56452.2	55478.3	56319.6	55783.8
3.11436	0.144167		3.6636	55771.2	55878.9	55451.9	55712.7	55672.7	55806.4	56148.8	55940.8	56335.3	55597.7	55988.2	55773.5	55895.1	56153.6	55979.9	56169.7	55871.9	56080.8	55397.4	56158.2	55438.9	56156.1	56362.8	56002.3	56195.2	55955.7	56116.7	55422.8	56020.8	55608.2	56071.5	56354.3	55943	56177.3	55873.6	56506.5	55384.8	56090.6	56369.7	55870.5	56253.1	56123.4	56184.1	55636.6	56120.6	55602.4
3.11442	0.144444		3.6696	55848.9	55677	55264.4	55789.1	55735.1	55853.5	55981.5	55499.6	56090.9	55570.9	55760	55260.4	55735.6	55898.4	55518.5	56444	55701.9	56222.2	56191.1	56263.3	55302.1	56057.4	56247.8	55636.8	55931.7	55942.5	56032.5	55564.5	55976	55519.7	55827.3	56175.9	56025.8	56167.4	55794.5	56130.6	55980.6	55802.3	56330.1	56084.8	56430.4	55866.9	56074.8	55622.1	55862.2	55607.6
3.11434	0.144722		3.6756	56077.8	56468.2	55850.1	56082.8	56101	55889.3	56494.3	56357.6	56445.9	56026.8	56218.8	55796.4	56256.8	56532.7	56679.3	56631.5	55966.6	56678.2	56158.9	56380.7	55930.6	56321.4	56539.7	56524.6	56497.9	56202.7	56425.3	55932.4	56397.1	55907.2	56543.1	56713.2	56327.9	57080.1	56252.8	56768.1	56293	56473.1	56588	56293.6	56783.7	56206.5	56523.3	56076.4	56600.5	56002.4
3.11422	0.145		3.6816	55756	56394	55657.8	56177.5	56125.7	55913.6	56470.6	56236.8	56164.8	56201.7	56310.9	55731.8	56140.5	56528.3	56141.8	56741.6	56209.1	56695.7	55795	56570	55897.5	56285.7	56723.3	56426.3	56501.3	56207.6	56486.5	55751.9	56602.1	56104	56327	56632.5	56446.4	56661.5	56292.4	56428.7	56062.5	56211.5	56818.1	56503.3	56631.1	56105.7	56345.8	55963.5	56434.1	56037.3
3.1143	0.145278		3.6876	55456.5	55697.5	55326.5	55528	55622.6	55717.6	55954.8	55543	55925.6	55373.9	55751	55408	55794.4	56294.7	56332	56122.8	55645.6	56265.8	55565.9	55756.3	55476.1	55946.8	56257.5	55943.8	56167.5	55911.5	56037.9	55464.4	56112.2	55902	55687.9	56392	55817.5	56682.5	55965.7	56056.1	55660.7	55983.6	56297.7	56140.5	56192.1	55749.1	56333	55666.2	56207.2	55357.5
3.11443	0.145556		3.6936	55989.1	56416.6	55839.6	56431	56273.6	56339.5	57026.5	56275.9	56695.3	56303.9	56614.9	56063	56457.5	56843.3	56459	57123.2	56350.8	56724.7	56414	56579.5	56152.6	56639	56974.9	56321	56666.5	56400.7	56716.3	56246.3	56551.5	56233	56653	57053.4	56467.5	56880	56597.4	56523.3	56376.9	56691.9	56953.7	56457.7	56957.2	56594.5	56901.6	56298.7	56948.7	56033.4
3.1144	0.145833		3.6996	56409.4	56719.8	56351.1	56768	56696.6	56468.1	56839	56407	56885.7	56429.6	56544.4	56385.3	56872.8	56952.8	56791.7	57012.3	56106.7	56830.5	56385.7	56569.8	56513	56763.8	57214.1	56548.7	57168.4	56957.1	56822.6	56328.4	57056.1	56375.3	56686.4	57138.8	56510.5	56970	56518.5	57124.6	56395.3	56577.6	57182.5	56584.4	57005.2	56383.4	57121.9	56605.1	57058.5	56540.3
3.1144	0.146111		3.7056	56196.1	56562.5	56173.5	56659.6	56500.8	56490.6	56957.9	56362.4	56614.5	56028.5	56445.8	56284.1	56462.5	56221.1	56515.5	57072.6	56270.9	56837.4	56265.3	56854.8	55955.3	56593.5	56811.6	56211.6	56894.6	56541	56614.5	56217	56919.6	56443.6	56855.5	56829.4	56340	57008.8	56346.7	56772.9	56592.5	56748.7	57229.4	56666.9	57197.1	56529.8	56863.8	56384.8	56743.2	56434.6
3.11432	0.146389		3.7116	56552.2	57032.8	56615.2	56882.2	56686.4	57071.2	57235.3	56930.3	57355.4	56856	57232.7	56883.3	57449.4	57518.6	57237.8	57616.2	57084.5	57082.9	56692.2	57181.8	56708.2	57288.5	57194.8	57000.9	57538.9	56870.3	57538.4	56832.9	57397.1	57136	57193.4	57414.4	56996.7	57266.7	56877.1	57347.1	57185.7	56893.2	57559.9	57118.8	57341.7	56963.2	57157.5	56703.6	57314	56588.9
3.11428	0.146667		3.7176	56753.8	57157.8	56635.7	57387	56942.1	56980.5	57346.4	56945.6	57275.7	57013.5	57172.2	56677.9	57133.5	57663.8	57317.2	57513	56908.6	57420.1	56855.6	57156.8	56631.1	57207.2	57401.3	57198.9	57566.4	57093.5	57546.7	56804.1	57477.8	57017.9	57249.9	57641.8	57231.7	57593.6	56983.7	57561.5	56815.4	57551.4	57616.4	57274.6	57591.1	57194.3	57548	57160.2	57441.6	56965.3
3.11445	0.146944		3.7236	56747.6	57358.3	56686	57069.2	56903	57228.5	57309.3	56827.3	57368.2	56818.9	57152.4	56452.8	57288.6	57367.2	57160.3	57748.1	57239.7	57401.5	56921.4	57266.4	57002.4	57384.6	57411.6	57117.8	57580.3	57068	57498.3	56975.4	57307.1	57036.8	57247.8	57590.7	57200.2	57356.8	57326.8	57593.2	57301.2	57529	57760.1	57337.2	57633.7	57166.2	57628.7	57036	57453.4	56977.5
3.11434	0.147222		3.7296	57297.9	57423.1	56909.5	57549	57288.3	57407.3	57895.9	57280.2	57572.2	56969.6	57556.3	57044	57502.4	57769.7	57181.4	57944.5	57450.3	57828	57357.9	57549.7	57251.2	57924.7	58068.7	57549.5	57927.7	57597.1	57543	57308.2	57943.4	57648	57715.1	58098.6	57656.7	57936.9	57278.8	57948.7	57458.3	57861.3	58081.4	57550.9	57962	57299.2	57989.1	57265.2	57958.7	57295.4
3.11434	0.1475		3.7356	57506.3	57923.3	57189.6	57652.1	57720.2	57785.7	58230	57653.6	58250.2	57616	57669.6	57266.2	57808.1	58077.6	57745	58371.7	57757.5	58150.6	57581.6	57789.4	57511.6	57870.1	58170.5	57727.7	58372.9	57822.5	58310.2	57216.5	57975.3	57591.2	57907.7	58283.9	57931.5	58463	57705.2	57886.3	57456.9	58003.7	58118	57749	58204.2	57757.9	58146	57782.7	57996	57447.7
3.11428	0.147778		3.7416	56472.7	56893.1	56571	56966.2	56792.3	56899.8	57386.7	56647.4	57226.8	56695.3	56843.8	56508.9	56991	57337.3	56848.1	57363.8	56761	57007.8	56900.8	57198.3	56809.6	56963.6	57616.2	57240.1	57227.2	57039	57250.2	56605	57119.5	56675.6	57175.5	57453.8	56816.3	57430.3	56880.9	57370.6	57145.2	57059.1	57390.1	57342.8	57278.5	57050.3	57017.2	56757.6	57192.1	56595.1
3.11434	0.148056		3.7476	57643.7	57561.4	57172.1	57633.3	57714	57739.9	57983.1	57416.5	57922.1	57817.1	57802.9	57019.3	57757.3	58131.6	57799.4	58026.1	57764.6	58072.1	57503.8	57907.3	57322.4	57883.2	58257.9	57709.2	58334.7	57670	57677	57390.8	57670.1	57470.7	57893.7	58397	57903.3	58011.9	57659	58020.5	57755	57855.1	58080.8	57728.9	58029.2	57751.8	58104.8	57678.6	58519.2	57485.3
3.11432	0.148333		3.7536	57791.9	57852.8	57523.7	57806.1	57882.4	57630.5	58372.1	57998.6	58296.1	57662	58021.2	57841.9	58232.2	58423.1	57935.1	58326.4	58014.5	58405.9	58139.2	58434.2	57811.3	58114.7	58426.8	58058.8	58642.3	58019.2	58215.8	57604.8	58611.7	57973.3	58278.7	58662	58382.6	58336.9	57998.1	58091.8	57602.2	58484.5	58516.9	58065.7	58433.1	57837.7	58333	57910.1	58626.8	57865.7
3.1144	0.148611		3.7596	57537	58075	57746.2	58068.9	57782.8	57751.5	58477.4	57818.6	58141.5	57848.8	58099.4	57746.7	58313.1	58434.1	58157.7	58239.3	57735.3	58200	57878.2	57998.5	57752.1	58175.9	58405.8	57998.4	58526.8	58035.2	58446.9	57768	58185.4	58093.9	58234.8	58535.3	58209.2	58178.9	57796.6	58395.5	57617.2	58285.8	58549.2	57949.3	58586.9	58214.2	58383.1	57904.8	58314.5	57919.2
3.11426	0.148889		3.7656	57857	58052.9	57433	58023.5	57638.3	57998.6	58517.7	57999.1	57894.1	58119.2	57874.4	57825.9	58060.7	58472.5	58185.2	58251.5	57486.4	58509.8	58108.7	58185.9	57847.4	58123.7	58577.6	58135.7	58709.8	57775.6	58121.1	57435	58045.2	58031.4	58232.6	58543.9	58123.4	58327.1	58100	58175	57988.3	58093.7	58361.9	58500.3	58539.3	58046.1	58532.6	58005.2	58466.9	58049.3
3.11428	0.149167		3.7716	58010.5	58312.9	57466.4	57878.1	57777.7	57977.7	58245.9	57964.2	58183.8	57729	58395.7	57735.4	58081.6	58424.7	58056.4	58418.8	58126.4	58672.7	58100.9	58396.8	57734.9	58164.5	58413.1	58176.4	58356.1	57753.3	58259	57477.8	58455.3	57989.9	58259.1	58715	58152.6	58379.6	58044.2	58213	58065.7	58498.6	58538.4	58205.1	58376.8	58258.9	58435.4	57908.2	58320	57748.9
3.1144	0.149444		3.7776	58620.8	59060.6	58437.9	58841.6	58779.5	58633.3	59111.3	58921.9	59188	58838.4	58904.9	58355.8	59034.8	59096.7	58945.8	59381.5	58931.5	59203	58745.6	59298	58522.5	59030.9	59507.8	59032.3	59204.8	58750.4	59091	58671.6	59099.7	58855.4	59161.4	59431.1	58718	59094.6	58914.7	59461.9	58554.4	59366.4	59456.8	58926.9	59588.2	59189.2	59346.3	58999.6	59327.5	58802.8
3.11432	0.149722		3.7836	58328	58714.2	58267	58802.3	58585.2	58517.6	59061.3	58706.6	59024.7	58691.9	58944.5	58114.2	58706.6	58885.9	58687.6	59076.3	58749.2	59153.1	58587.7	58852.6	58496.6	58810.3	59031.1	58609.8	59202.5	59034.1	59108.1	58440.4	58883.9	58937.6	59114.3	59312.7	58775.9	59020.6	58740.8	59135.2	58705.6	59081.6	59602.2	58893.9	59112.8	58823.3	59287.3	58552.3	59072.2	58345
3.11436	0.15		3.7896	58193.1	58493.1	57927.5	58159.5	58133.8	58293.7	58893.1	58237.1	58877.1	58237.6	58431.6	57824.8	58507.3	58818.8	58359.8	58895.6	58301.6	58921.5	58169.5	58745.7	58188.3	58591.6	58985.4	58646.9	59007.7	58474.8	58510.6	58108.1	58699.6	58320.5	58707.4	58917.9	58732.5	58718.7	58223.5	58646.8	58188.4	58398.3	58952.9	58540.1	58991.4	58518.9	58635.1	58315.8	58649.2	58316.2
3.11438	0.150278		3.7956	58379.8	58571.3	57966.7	58510.3	58541.9	58458	58817.4	58319.1	59293.9	58428.2	58556.7	58376.8	58537.2	59057.4	58821.9	59223.6	58768.4	59137.2	58463.8	58926.2	58255.4	58817.2	59238.3	59146.5	59245.8	58447.5	58697.8	57966.8	58934.7	58510.3	58822.9	59147.8	58611.5	59006.1	58555.6	58810.1	58336.8	58561.7	59030.5	58803.6	58963.4	58621.5	59013.7	58700.9	58749.2	58496.2
3.11438	0.150556		3.8016	59064.8	59268.1	58765.8	59552.8	59218.1	59220.8	59873.2	59486.6	59651.1	59284	59255.2	58978	59684.3	59591.7	59461.8	60022	59439.1	59564.9	59163.4	59693.9	58952	59538.2	59631.4	59421.5	59657.4	59391.2	59687.7	59612.9	59915.1	59327.3	59373.5	59940.9	59548.6	59752	59263.2	59735.4	59485.3	59459.5	60062.9	59566.1	59978.4	59476.6	59749.2	59423.9	59791.2	59277.1
3.11432	0.150833		3.8076	59043.2	59462.9	58609.7	59248.1	59028.1	59110.9	59695.8	59424.8	59652.5	58913.6	59266.9	58750.9	59487.6	59553.8	59271	59420.8	59064.4	59712.9	59124.7	59504.4	58948.7	59632.8	59597.2	59355	59822.1	59466.5	59610.8	58922.1	59461.9	59132.8	59550.4	59760.4	59555.2	59658	59210.7	59688.6	59030.7	59763.2	59455.7	59509.7	59724.1	59313.1	59741.9	59120	59537.9	59099.6
3.1143	0.151111		3.8136	59307.9	59493.5	59119	59446.8	59460.3	59288.9	59576	58965.2	59755.1	59393.8	59529.2	58972	59447	59565.9	59650.6	59849.7	59468.9	59796.7	59100.5	59837.7	59121	59416	59898.3	59401.3	59969.3	59549	59778.8	59239.2	59582.2	59211.8	59723.8	60012	59547.7	59831.8	59629.7	59599.4	59412	59639.9	59845.5	59723.4	60106.7	59284.6	59820.9	59133.3	59602.3	59229
3.11436	0.151389		3.8196	59455.8	59733.2	59446.4	59895.5	59543.5	59695	60119.4	59924.7	60208.5	59668.9	59798.6	59238.4	59772.9	60042.7	60038.1	60469.2	59857.5	59808.4	59677.4	60042.1	59603.1	60043.1	60018.1	59747.8	60025.9	59843.6	59956	59567.2	59902.5	59467.7	60206.7	60282.5	59930.3	60077.1	59959.7	60221.3	59884.4	60226.1	60349.9	60030	60320.9	60016.6	60173.5	59703.5	59902.2	59517.2
3.11443	0.151667		3.8256	59167.8	59777.8	58913.5	59465	59363.5	59511.9	60218.8	59362.3	60128.4	59524.3	59832.2	59244.5	59582.2	60117	59689	60301.1	59630.5	60188.1	59398.3	59891.9	59389.9	59833.9	60014	59845	60373.8	59764.7	60043.5	59373.5	59991.7	59502.5	59817.6	60225.3	59542.2	59992.5	59507.2	59922	59291.7	59978.2	60101.3	59712.2	59984.4	59341.5	60008.4	59641.5	59913.2	59667.5
3.11442	0.151944		3.8316	60805.9	60943.2	60524.6	60637.8	60483.8	60317.8	60983.7	60478.1	60817.8	60348.2	60397.2	60377.6	60729.8	60952.3	60739.6	60944.4	60753.9	61289.7	60574.2	61165.7	60708.4	60926.8	61284.5	60944.5	61383.4	60767.8	61053.5	60496.8	60996.4	60719	60966.7	61385.7	60960.8	61223.7	60662.3	61018.5	60496.2	60749.3	61259.8	60847.7	61358	60755.9	61553.5	60697.3	61358.1	60672
3.11428	0.152222		3.8376	59663	60198.5	59538.2	60081.8	59671.9	60239.8	60513.6	59767.5	60410.9	59828	60115.2	59610.9	60007.4	60227.7	60300.5	60511.2	59826.3	60439.3	59818.6	60292	59865.8	60233.8	60431.4	59892.4	60439.1	60115.6	60086.2	59833	60311.7	59748.6	60166.4	60630.3	60113.1	60493.5	60056.6	60546.9	59998.8	60103.3	60567	60196.3	60654.4	60333.2	60536.2	60091.6	60419.8	60072.4
3.11426	0.1525		3.8436	60009.5	60505.1	60348.6	60660.6	60658.7	60261.8	60975.6	60460.1	60854.8	60097.1	60655.4	59999.1	60281.5	60462	60137.6	60877.3	60406.7	60805.7	60186.5	60495.9	59850.4	60274.5	60837.4	60541.7	60858.7	60350.1	60856.6	60253.4	60757	60374.5	60613.2	60942.8	60568.7	61140	60262	61026.2	60359.1	60774.6	61212	60560.7	60975.4	60427.2	60807.1	60577.9	60922	60563
3.11438	0.152778		3.8496	60777.1	60818	60122.3	60844.8	60587.8	60364.9	61225.8	60665.2	60998.6	60477.2	60726.3	60615.2	60784.5	60893.9	60889.8	61114.1	60497.9	60808.9	60546.2	60826.4	60520	60911	61175.7	60952.5	61039.7	60708.2	61106.4	60291.8	60909	60821.9	60943.6	61331.8	60894.6	61105.4	60656.8	60964.7	60640.8	61104	61308.2	60893.3	61362	60765.2	61244.4	60636.4	61108.3	60472.4
3.11428	0.153056		3.8556	60118.5	60345.7	59697	60117.6	60021.5	60177.9	60752.5	60102.6	60247.9	60204.3	60280.5	59681.6	60162.2	60177.8	59687.2	60618.5	60165.8	60435.2	59743.1	60445.5	60076.8	60694.8	60895.6	60278.2	60794.9	60561.3	60582.3	59679.6	60299.5	60145.9	60842.4	60943.3	60450.7	60722.2	59964.6	60948.5	60171.4	60588.1	60779.6	60242.7	60795.6	60458.4	60549.7	60075.9	60737.3	60029
3.11445	0.153333		3.8616	60513.1	61190.5	60201.5	60981.7	61068.2	60452.8	61208.3	60446.3	60980.6	60420.9	60866.8	60308.9	60475.3	61043.5	60804.9	61348.3	60603	60963.1	60378	60880.3	60366	60924.6	61138.5	60860.5	61250.6	60241.3	60747.9	60290.5	60916.1	60661.3	61143.6	61169.3	60794	60721.4	60725.3	60901.7	60403.6	60803.8	61004.7	60782.9	61186.4	60593.6	61289.3	60584	60994.9	60663.5
3.1144	0.153611		3.8676	60451	60497.8	60077.3	60778.3	60706.1	60405.6	60950.4	60307.6	60852.1	60445.4	60724.5	60145.8	60738.2	61154.2	60819.6	61184.6	60887.6	61253.3	60508.1	60833.2	60561.9	60964.5	61106.6	60690.4	61142.6	60616	60771.6	60435.3	60935	60576.6	60570.6	61261	60692.6	61056.3	60639.8	60903.4	60543.2	60748	61483	60818.7	61055.6	60502.1	61159.6	60387.9	60847.3	60570.9
3.11443	0.153889		3.8736	60202.8	60643.9	60096.2	60784.7	60437.9	60549.1	60911.4	60155.9	60923.6	60543.9	60564	60350	60661.1	60864.6	60632.7	60962.1	60575.4	61071.7	60145.5	60698.8	60361.3	60757	61176.7	60576.7	60955.9	60589.3	60867.5	60461.8	60914.8	60239.1	60933.2	61335.2	60827.7	60844.6	60265.5	60588.8	60343.6	60951.7	61181.3	60741.6	61309.9	60581.9	61040.4	60369.9	60797.7	60150.3
3.11434	0.154167		3.8796	60639.3	60957.2	60364.7	60841.5	60775.9	60671.3	61025.3	60761.5	60932.2	60662.9	60716.2	60676.2	60985.6	61167	60900.9	61540.4	60937.8	61087	60457.5	61189.4	60820.6	61038.6	61438.5	61086.2	61235.3	61022.7	60972.8	60708.4	61191.4	60577.5	61189.2	61519.1	61111	61332.7	60663.5	61329.2	60595.4	61148.8	61262.9	60898	61341.7	60849	61218.6	60834.3	61324.1	60771.8
3.11443	0.154444		3.8856	61359.1	61412.2	60867.4	61149.8	61153.9	61121.5	61725.6	61032.5	61477.4	60934.9	61592.9	60717	61348.3	61546	61145.1	61671.6	61099.5	61562.7	60905.8	61524.1	60799.8	61505.8	61682.5	61126.4	61684.1	61274.6	61393.5	60854.3	61147.5	61081.9	61679.8	61790.1	61232.9	61471.4	60787	61663.8	60887.8	61371.5	61598.7	61290.4	61591	61096.5	61522.3	60821.9	61671.5	61166.9
3.11445	0.154722		3.8916	61281	61485	61476	61525.1	61342.4	61670.7	61636.2	61419.8	61512.8	60926.7	61626.4	61052.6	61525.2	61908.5	61370.3	61789.2	61457.5	61802.7	60976.4	61842.5	60828.8	61353.1	62097.2	61729.3	61911.1	61638.1	61736	61217.8	61499.9	61025.3	61451.6	61939.1	61530.1	61501.5	61416.6	61904.2	61194.8	61759	62163.6	61516.7	61939.4	61543.2	61910.3	61668.5	61360.5	61156.2
3.11428	0.155		3.8976	60932.3	61260.4	60744.7	61016.4	61039.3	61140.6	61829.3	60947.3	61604	61072.4	61172.4	60860.4	61228.8	61652	61448.3	61721.7	61223.3	61194.7	61082.1	61404.6	61105.3	61441.1	61697.3	61300.3	61431.2	60965.8	61418.2	61072.6	61706	61008.6	61578.6	61746.8	61287	61674.6	61157.5	61521	61191	61574.1	61548.9	61192.3	61830.7	61324	61634.5	60887.1	61471.3	61152.2
3.11432	0.155278		3.9036	61400.2	61932.6	61481.7	61876.3	61718	61583.1	62142.4	61697.9	62184.4	61562	61687.2	61347.6	61774.2	61982.1	61922.2	62146.2	61832.6	62224.3	61369.3	61961.6	61423.2	62142.5	62128.6	61703.5	62280.4	61612.5	62190.6	61508.7	62017.9	61794.4	62046.4	62431.4	61886.7	62181.2	61586.6	62273.3	61674.7	62105.1	62186.6	61925.1	62079.6	61852	62369.8	61568.2	62209.8	61677.9
3.11438	0.155556		3.9096	61996.1	62254.3	61780.2	62342.4	62602.4	62000.8	62805.5	62301.2	62705.1	62158.2	62311.7	61698	62203.5	62618	61955	62527.6	62215.1	62687.3	62064	62603.8	61963.8	62454.9	63000.2	62380.2	62709	62350.4	62382.7	62070.2	62749.7	62251.3	62689.4	62902.9	62470.4	62782.7	61918.4	62592.9	62156.5	62164.6	62714.7	62473	62730.4	62145.9	62683.8	62213.8	62921.5	62039.6
3.11442	0.155833		3.9156	61255.1	61486.6	61317.6	61477.6	61473.9	61238.2	62068.2	61575	61805	61378.3	61649.9	61091.3	61313.4	62206.4	61519.3	61933.4	61554	62046	61320.2	61518.6	61149.2	61604.8	61890.8	61633.8	62153.3	61343.2	61717.8	61259.3	62163.4	61399.2	61895.2	62193.1	61533.5	61863	61273.3	61564.1	61061.3	61792.6	62165.2	61926.6	61752.4	61475.4	61829.2	61336.4	61966.8	61192.4
3.11426	0.156111		3.9216	62121.5	62133.7	61484.3	61992.6	61650.3	61926.7	62133.6	61814	62427.7	61678.6	62018	61642.5	61649.6	62152.4	62035.6	62343.5	62253.3	62479.9	61949.6	62065.3	61697.8	62186.9	62702.8	61852.6	62100.8	61692.9	62091.1	61681.7	62184.8	61700.2	62224	62455.9	62024.8	62158.8	61591.7	62463.1	61504	62111.8	62427	61759.4	62205.1	61679.8	62105.9	61496.6	61936.5	61390.1
3.11432	0.156389		3.9276	62109.6	62374.8	61827.5	62366.4	62670.2	62325.4	63095.7	62688.1	62954.9	62324	62438.6	62493.7	62690.4	62982.3	62811.1	63133.6	62192	62610.4	62259.5	62587	62041.8	62820.1	63268.8	62682.9	63171.6	62634	63008.2	62355.6	62881.2	62360.8	62747.2	63157.7	62733	62975.8	62681.5	62555.2	62235.9	62644.7	62794.9	62838.1	63158.7	62730.3	63005	62496.1	63094.3	62549.5
3.1144	0.156667		3.9336	61907	62278.1	61548	62113.8	61861.7	62154.1	62440.6	61874.2	62490.2	61945.5	62164.3	61802.4	62368.9	62568.3	62463.9	62818	62078.9	62618.2	62055.9	62476.7	62044.4	62092.4	62556.9	62268.3	62552.9	62368.4	62366.9	61871.4	62312.2	62039.4	62239.5	62889.7	62216.7	62677.6	62004.7	62468.6	61921.9	62353.7	62874.5	62593.8	62416.3	62147.1	62535.5	62096.4	62574.6	62211.6
3.11426	0.156944		3.9396	61858	61932.1	61635.2	61884	61662.9	62338.9	62538.5	62163.1	62443.8	61584.2	62213.3	61917.6	62096.7	61856.5	61839.8	62391.8	61619.3	62431	61839	62102.4	61474.7	62177.2	62464.4	62205.7	62554.3	62108.4	62156.5	61754.4	62042.2	61929.8	62435.8	62438.4	61936.9	62263.4	61596.4	62218.5	61762.8	62103	62442.9	62121.8	62498.6	62323.7	62134.6	61917.6	62413.7	61824.2
3.11434	0.157222		3.9456	62300.7	62788.9	61972.4	62495	62725.6	62641.4	63470.2	62460.7	63035.3	62158.2	62768.2	62383.8	62787	62651.6	62516.8	63270.4	62605.7	62837.2	62409	62862.8	62209.7	62674.7	63248.1	62325.5	63191.2	62279.7	62934.8	62304.8	62871	62790.5	62591.5	63256.3	62582.4	63208.4	62317.9	62926.3	62642.7	62982.2	63059.2	62615.2	62990.1	62397.3	63114	62476.3	63005.1	62454.9
3.1144	0.1575		3.9516	62646.4	62925.4	62473.8	62935.8	62552.8	62824.8	63394.2	62487.7	62933	62491.9	62967.5	62567	62853	63174.3	62526.5	63064.6	62862	63196.7	62635.1	63063.1	62467	63080.2	63230.9	62853.1	63525.9	62690.1	62955.1	62546.3	62933	62708.9	63159.4	63681.5	63018.9	63108.3	62613.4	63360.2	62617.7	63174.2	63072.3	63112.8	63341.5	62862.1	63044.9	62527.6	63079.9	62513.2
3.1144	0.157778		3.9576	63214.2	63355.1	63307.5	63301.6	63279.2	63235.1	63760.7	63311.4	63453.4	63144.3	63296.7	62754.3	63385.5	63679.1	63165.5	63791.4	63046.6	63545	63305.4	63290.4	63022.6	63574.6	63916.4	63522.2	63715	63157.1	63382.7	63327.5	63530.6	63116.4	63609.1	63829.9	63409.7	63842.3	63274.2	63323.2	63306.6	63587.7	63919.5	63394	63862.4	63541.5	63819	63074	63750.6	62846.3
3.11434	0.158056		3.9636	63019.7	63170.7	62692.2	63002.6	62767.9	62662	63243.8	62876.9	63360.7	62656.5	63193.9	62697.6	63169.5	63557.1	63108.9	63716.9	62805	63106.5	62523.8	62828.5	62853.8	62866.8	63312.7	63037	63394.5	62898	63307.7	62794.1	63092	62959	63270.7	63813.9	63226.6	63382.7	63020.6	63684	62756.9	63174.8	63661.6	63232.2	63808.1	63213.1	63352.2	63004.1	63555.6	62744.4
3.11438	0.158333		3.9696	63302.9	63902.4	63160.3	63837.2	63590.5	63669.1	63969.4	63260.4	64049.4	63357.7	63781.9	63194.4	63905.1	63781.3	63589.1	64049	63382.3	63905.5	63413.2	63909.5	63647.5	63984.5	64023.9	63736.9	64323.3	63901.6	64124.8	63519.4	64321.7	63789.7	63994.5	64431.9	63738.4	64135.2	63867.7	64023.3	63445.4	64013.2	64226.9	63825.6	64164.5	63530.6	64040.6	63463.1	64130.8	63432.7
3.11442	0.158611		3.9756	63225.9	63696.5	62734.3	63921.1	63672.8	63907.9	63860.6	63932.9	64335.8	63598.4	63842.6	63556.3	63694.7	64058.3	63885.4	64177.1	63784.7	64317.4	63692.7	64082.1	63542.8	64177.1	64335.9	63991.6	64490.4	63947.3	64245.4	63363.9	63987.1	63946.5	64188	64308	63954.8	63986.9	63770.5	64107.5	63690.9	64123.9	64549	63865.1	64305.9	64003.8	64107.9	63499.2	64216.6	63429.7
3.11445	0.158889		3.9816	62378.5	62604	61759.4	62719.5	62379	62437.4	62955.4	62740.3	62910.8	62457.7	62554.8	62152.1	62556.5	62879.4	62302.7	63210.9	62315.6	62709.7	62364	62669.1	61997.7	62774.8	63134.9	62273.5	62630.2	62411.7	62422.8	62160.8	62566.1	62460.9	62724.4	63332.5	62439.8	62811.7	62370.9	62781	62043.9	62661.3	63062.1	62569	62874.2	62444.6	62629.9	62101.5	62676.7	62317.8
3.11447	0.159167		3.9876	62630.7	62896.6	62585.6	62911.1	62833.5	62509.1	63432.1	62974.7	63111.8	62552.9	62730.8	62404.9	62785.3	63397.9	62931	63478	63158.8	63491.2	62760.1	63059.8	62595.3	63355.1	63308.7	62847.6	63375.5	62826.6	62732.8	62665.5	62990.1	62781	63184.7	63559.8	63023.6	63343.8	62941.6	63399.7	62855.4	63343.7	63594.7	63049.5	63532.1	62775.4	63098.2	62776.6	63529.9	62540
3.11438	0.159444		3.9936	63537.9	64025	63389.9	63714.8	63773.6	63909.8	64419.2	63794.5	64272.1	63733.4	64068.1	63434.2	63856.9	63999.8	64168.4	64518.4	63784.8	64415.2	63752.8	63934.1	63401.4	64007.3	64269	63826	64380.5	63922	64196.3	63655.7	64219.9	63812.6	63991.6	64699.8	63939.3	64288.1	63869.9	64159.2	63803.5	64077.6	64483.8	64005.6	64349.4	63793.6	64204.4	63745.1	64080.7	63469.5
3.11438	0.159722		3.9996	63547.2	64291.5	63523.7	64081	64001.7	63837.1	64453.9	63875.4	64325.2	63687.4	63965.9	63583.2	64429.6	64200.2	63979.4	64208.3	63939.3	64053.4	63924.2	64082.5	63739.9	64378.5	64490.6	64054.4	64545.1	64017.8	64265.4	63561.3	64024.1	63796.5	63818.5	64746.2	64063.4	64305.5	63724.3	64097.7	64096.8	64062	64739.1	64283.5	64215.8	64430.8	64662	63563.3	63954.9	63522.5
3.11453	0.16		4.0056	64187.1	65163.8	64440.3	64813.3	64584.1	64591.2	65113.5	64816.8	64948.2	64154.6	64660.5	64106.7	64900.6	65226.6	64525.1	65131.5	64646.9	65101.7	64322.9	65093.3	64204.3	64601.5	65374.1	65102.4	65473.2	64586.3	65245.8	64573.2	65331.9	64784	65169	65431.7	64898.9	64936	65167.2	65143.1	64713	65025	65644.8	64841	65204.4	64941.8	65161.3	64415.7	65110.7	64681.6
3.11445	0.160278		4.0116	64341.2	64535.6	64265.6	64521	64460.9	64164.8	64932.7	64281.7	64893.8	64153.4	64620.4	64048.2	64638.9	64782.1	64598	65019.6	64468.4	64891.8	64616.2	64841.7	64225.9	64615.3	64875.6	64606.2	64784.9	64296.4	64762.2	64256.2	64587.5	64417.5	64514.2	65038.4	64380.4	64802.9	64180.4	64964.5	64768.5	64977.1	64871.2	64519.2	64741.7	64637.9	64683.1	64304.5	64935.6	64189.3
3.11445	0.160556		4.0176	64300.7	64924.9	64370.8	64428.2	64604.9	65007.4	65251.2	64614.4	65191.8	64424	65137	64389.8	64867.8	65182	64915.5	65399.8	64793.5	65287.4	64169.1	65144.2	64559.9	64781.3	65209.1	64622.6	65217.9	64861.2	65008.8	64460.9	64957.8	64443.2	65052.6	65278.5	64692.1	65028.8	64752	65140.2	64182.5	64924.9	65418.4	64608.2	65419.8	64854.1	65077.8	64638.5	65464.3	64554
3.11445	0.160833		4.0236	64588.2	64781.7	64007.8	64123.4	64244.8	64453.1	65032.2	64347.7	64833.6	64338.8	64813	64336.5	64640.1	64914.3	64710.9	64958	64660.5	64840.3	64328.2	64883.4	64255.8	64919.8	65154.1	64777.2	64979.4	64501.8	64987.3	64328.1	64798.1	64287.9	64768.1	64981.3	64887.9	65349	64371.5	65009.2	64395	64970.8	65308.3	64834.7	65125.7	64668.5	65300.8	64560.8	65110.8	64242.9
3.11436	0.161111		4.0296	64426.2	65195.8	64470.5	65145.5	64848.3	64831.7	65292.3	64773.9	65233.8	64789.7	64938	64336.3	64659.9	65150.4	65080	65418.1	64563.5	65484.5	64985.9	64975.4	64220.7	65050.1	65449.3	64818.3	65238.5	64671.9	65467.8	64612	65242	64963.7	65368.9	65735.4	64902.8	64999.9	64686.5	65434.6	64717.7	65067.5	65542	65047.8	65556.9	65053.2	65511.7	64537.7	65435.8	64426.2
3.11449	0.161389		4.0356	64857.6	65191	64713.4	65477.5	65159.6	65135.9	65725.7	65357.3	65973.9	65024.7	65499.9	64960.3	65588.1	65682	65520.7	65679.1	65158.3	65393	65279.2	65265.8	64732.8	65199.9	65811.5	65308.2	65678.8	65206.2	65463.7	65067.5	65556.8	64854.8	65301.6	65772	65202.2	65651.9	65239.1	65557.7	65065.8	65488.5	65954.4	65427	65759	65253	65885.6	64955.2	65439.6	65042.8
3.11434	0.161667		4.0416	65293	65622.7	65129.7	65702	65159.5	65478.6	66022	65230	65662	65298.6	65813.9	64928.7	65584.2	65900.2	65523.6	65748	65657	65957.7	65424.9	65810	64996.6	65577.2	65948.4	65528.9	65890	65164.5	65868.8	65182.9	65832.5	65370.4	65795.5	66202.4	65604.1	66084.1	65495.1	65895.8	65270.7	65618.6	66313.3	65558.5	66001.3	65396.9	65882.2	65437.1	65803.4	65220.2
3.11443	0.161944		4.0476	65846.7	65845.2	65398.2	65816.6	65720.4	65564.7	66147.1	65473.8	66004.1	65523.1	65929.1	65529.5	65846.8	66267.2	65657.2	66341.8	65885.1	65957.4	65394.4	65866	65020.7	66005.6	66138.4	65639	65960.5	65786.7	65921.6	65247	66086.3	65577.3	66058.5	66724	65866.8	66158.7	65677	66313.2	65653.7	66241.9	66276.8	66183.6	66265.6	66187.9	66079.9	65402.3	65922.6	65166.1
3.11434	0.162222		4.0536	65938.6	66383.2	65588.5	66244.8	65685.8	65869.9	66423.7	66159.4	66405	65770.6	66223	65469.4	65936.7	66243	66132.9	66524.7	65871.7	66140	65920.1	66253.1	65687.8	66075.4	66157.7	65881.3	66313.2	65910.4	66431.7	65539.3	66096.8	65751.8	66118.6	66585.6	66017.6	66295.5	65973.1	66267.9	65685.8	66136.3	66542.9	66208.8	66564.5	65945.9	66341.9	66013.6	66467.6	65808.4
3.11438	0.1625		4.0596	66035.4	66458	66165.6	66524	66373.4	66567.4	66618.2	66366.6	66418.2	66283.6	66668.4	66293.8	66862.4	66665.7	66670.5	66965.1	66372.5	67038.1	66272	66556.9	66222.6	66551.7	66901.7	66630.1	67118.1	66464.7	67042.2	66141.6	66642.7	66376.9	66291.6	67253.8	66535.4	66997.7	66525.7	66694.1	66490.4	67054	67076.5	66450.3	67063.4	66314.5	67106.1	66319.2	67035.5	66537
3.1144	0.162778		4.0656	65737.4	66021.4	65523.5	65794.6	65663.2	66197.7	66411.4	65947.9	66357	66148.3	66226.3	65718.8	65980.8	66392.1	65958.6	66760.6	66126.8	66325.2	65843.8	66352.2	65632.2	66140.2	66766.8	65952.6	66343.2	66080	66444.3	65865.6	66235.3	66021	65943	66699.1	66166.8	66386.1	65903.8	66466	65748.9	66197.7	66387.7	66428.4	66610.9	65875.8	66754.7	65762.7	66593	66023.4
3.11438	0.163056		4.0716	65219.3	66051.3	65265.4	65720.5	65690.4	65975.3	66120.5	65553.7	66068	65245.7	65691.2	65415.3	65585.3	66294.5	65714.8	66345.4	65574.2	66248.4	65482.4	66151.4	65428	66267.7	66586.8	65854.7	66401.9	65739.7	65956.2	65380.4	65982.1	65700.3	66138.8	66370.2	65752.7	66236.9	65819.7	66301.7	65617.8	65971.8	66406.1	65868.3	66335.9	65589.2	66180.7	65597	66111	65523.3
3.11432	0.163333		4.0776	65826.8	66269	65957.3	66477.1	65797.5	66522.2	66648.9	66374.6	66782.5	65898.9	66301.2	65459.2	66223.7	66643.3	66124.1	66805.1	66179.2	66696.1	66105.9	66422.3	65996.8	66355.7	66433.1	66296	66630	66212.4	66562.8	65779.4	66290.3	66239.2	66237.5	66374.1	66315.6	66563.3	66196.5	66769.5	66293.3	66429.2	66825.6	66531.7	66757.5	66366.4	66308	65988	66861.1	65750.2
3.11442	0.163611		4.0836	65857.9	66372.8	65712.5	66349.6	66012.8	65887.1	66345.8	65991.8	66606.1	65725.4	65871.1	65728.7	66067.4	66456.3	65970.2	66600.5	65914.8	66169.2	65896.3	66228	65786.6	66089.1	66408.3	66401.6	66563.8	66219.8	66364.2	65872.7	66225.8	66001.9	66254.1	66722.1	66061.3	66495.9	65824.9	66476.3	65843.1	66557.9	66977.6	66262.5	66571.9	66098.3	66643.9	66026.1	66381.4	65934.2
3.11436	0.163889		4.0896	66359.6	66668.4	66146.2	66676.9	66405.6	66614.2	67119.8	66524.6	66908.6	66357.8	66453.8	66026.8	66700.7	67042.9	66370.1	66863.4	66424.3	66935.1	66534.9	66840.1	66466.2	66875.8	67538.2	66593.1	67083.5	66557.3	67188.5	66258.8	66664.9	66332.2	66822.3	67231.6	66792	66798.8	66479.7	66960.7	66621.7	67143	67193	67026.3	66891.1	66611.8	66837.5	66244	66807.9	66139.4
3.1144	0.164167		4.0956	66855.6	66867.4	66256.8	66756.8	66667.8	66990.1	67323.1	66748.6	67213.3	66715.5	66839	66494.6	66667.3	67420.7	66953.4	67281.7	66989.2	67164.7	66587.3	67107.5	66646.6	67113.9	67554.9	66816.5	67431.4	66828.8	67241.8	66616.8	67314.9	66860.5	66700.2	67427.5	66927.1	67258.2	66700.4	67347.1	66745.5	67146.7	67569.6	66728.9	67321.6	67017.5	67491.6	66599.7	67047.1	66823.3
3.11436	0.164444		4.1016	67108.6	67625.2	66843.3	67578.3	67416.1	67549.4	67771.7	67296.5	67959.2	67275.7	67740.7	67046.5	67705.2	67906.8	67378.9	68156	67263.5	67720.5	67330.1	67706.1	66988	67590.9	67994.8	67309.4	67899.4	67615.2	67590.2	67147.3	67362.3	67235.7	67668.5	68142.3	67598.4	67690.6	67013.8	67675.1	67490.1	67723.5	68084.1	67742.9	67991.7	67382.1	67703.8	67339.4	67990.1	67035.4
3.11442	0.164722		4.1076	66545.4	67210	66550.1	67062.3	66778.9	66637.9	67081.3	66803	67389.2	66886.3	66808.5	66724.9	66918.8	67480.8	66725.6	67419.3	66807.3	67560.8	66578.9	67082.1	66684.6	67148.6	67493.7	66987.8	67594.7	66672.1	67050.7	66551.6	67009.6	66561.1	67000.8	67337.8	66864	67340.2	66793.8	67199.7	66467.8	66979.6	67556.6	66807.8	67403.2	66860.1	67562.6	66489.3	67143.4	66581.5
3.11424	0.165		4.1136	66968.9	67076.9	66523.3	67071.2	66579.8	66930.3	67473.2	67000.4	67330.6	66830.6	67259.3	66603	67059.7	67258.6	66812.5	67510.1	67009.3	67242.7	66937.5	67208.2	66602.6	67178.8	67523.6	67085.7	67311.5	66969.8	67344.6	66552.7	67404.5	66932.3	67210.9	67563.7	67076.9	67324.2	66544.2	66933.8	66549.4	67420	67609.7	66965.4	67482.7	66840.1	67006.3	66629.1	67114.3	66500.2
3.11434	0.165278		4.1196	66961.6	67195	66454.4	67225.7	66852.5	66885.7	67615.3	66989.5	67400.3	66746.8	66899.2	66304.5	66942	67666.5	67613.9	67632.6	66949.5	67345.9	66961.7	66980.4	66734.6	67401.6	67925.5	67271.6	67750.4	67070.1	67244.5	66964.8	67398.3	67160.1	67381.5	67813.1	67142.9	67547.6	67126.8	67640.4	67429.8	67415.4	67937.2	67054.8	67500.5	67094	67554.8	66673.8	67673.7	66846.8
3.1144	0.165556		4.1256	67362	67766.3	67329.2	67880.2	67194.8	67517.7	67887.4	67554.7	68357.1	67122.9	67587.1	66982.1	67435.3	67656.6	67728	67887.7	67296.8	67742.9	67220.9	67909.9	67477	67878.2	68174.7	67653.9	68036.8	67590	67965.2	67562.1	67916.7	67660.7	68102	68069.8	67889.1	68469.8	67852.3	67990.5	67670.6	68183.2	68303.3	68047.7	68221	67984	68215.9	67523.1	67904.6	67474.8
3.11442	0.165833		4.1316	68123.4	68598.5	67818.5	68241.8	68154.2	68276.7	68644	68195.3	68454.5	67940.3	68205	67681.3	68305.2	68694.4	68149.2	68885.2	68039.2	68747.1	68348.2	68584.3	68117	68345.5	68881.1	68405.8	68794.5	68077	68596.2	68186.4	68589.2	68119.6	68563.7	68735.6	68115	68375.5	68077.9	68682.5	67917.9	68391.4	68507	68412.6	68831.8	68017.5	68624.5	68201.4	68477.4	68240.5
3.11443	0.166111		4.1376	67656.4	68230.1	67304.1	67770.2	67928.8	67765.8	68378.4	67957	68285.8	67555.4	67929.4	67509.6	68104.7	68174.3	68130.2	68342.8	67851.8	68129.3	67586.9	68298.3	67520.9	68128.2	68631.2	67947.3	68233.8	67914.6	68147.1	67651	68283.3	67646.7	68040.8	68447.2	68089.4	68441.6	67751.8	68345.9	67876.6	68377.1	68142.8	68098.3	68778.1	67623.7	68682.1	67517.2	68587	67649.6
3.11442	0.166389		4.1436	67465	68091.9	67477.7	68529	68002.2	68181.9	68325.2	68079	68655.9	67840.8	68576.4	67893.7	68103	68306.4	68199.6	68572.8	68074.7	68525.1	68087	68235.8	67625.9	67974.5	68824.3	68220.8	68451.7	67692	68469.6	67552.1	68359.9	68132.8	68363	68759.8	68083.4	68519.1	67861.2	68524.2	67871.7	68614.6	68765.7	68281.1	68547.7	68355.1	68630.9	68175.3	68455.8	68054.2
3.11443	0.166667		4.1496	68439.3	68570.1	68183.1	68665.7	68539.2	68555	68939.1	68272.4	68957.6	67919.9	68480	68271.6	68640	69246	68666.7	69191.1	68615.5	68923.3	68509.3	69135.7	68493.2	68565.1	68972.2	68339.7	68809.9	68735	68919.6	68151.9	68571.8	68552.7	69010.7	69180.3	68532.8	69044.4	68527.1	68902	68380.1	68861.3	69433	68748.6	69093	68808.6	69330.3	68392.2	69243.5	68211.7
3.11438	0.166944		4.1556	68966.6	69405	68476.3	68925.1	68626.1	69205.5	69463	68978.2	69425.5	68748.8	68978.8	68394.6	69281.3	69334	69031.6	69405.3	69302.5	69487.3	68810.1	69331.8	68599.2	69088.2	69490.6	68787.8	69512.3	68947.5	69130.1	68742.7	69101.2	68738.3	69011.6	69686	69203	69729.4	68875	69704.2	68654.8	69400.2	69848.5	68954.8	69577.6	69183.6	69567	68688.2	69374.7	68801.7
3.11451	0.167222		4.1616	68473.1	68964.2	68112.5	68592.7	68704.2	68341.5	69392	68817.8	69401.3	68551.8	68735.5	68367.3	69089.6	68859.3	68722	69518.6	68475.5	69164.9	68565.7	69310.1	68313.2	69034.2	69488.3	68544.9	69232	68772.6	68975.3	68611.6	68925.9	68640.1	68796.2	69329.3	68729.1	69101.1	68585.1	68966.6	68465.4	68946.4	69370.9	68799.5	69363.4	68581.9	69152.4	68410.6	68946.9	68374.9
3.11428	0.1675		4.1676	68962.6	69502.9	68932.7	69354.8	69369.2	69116.3	69573.1	69068.1	69508.3	69068.7	69342.1	68487.3	69420.5	69615.5	69466.2	69901.5	69232.7	69627.8	69292.2	69460.2	68867.5	69534.7	69830.6	69243.9	69653.2	69268.9	69713.6	69212.9	69534.3	69078.8	69680.2	69866.5	69104.8	69666.7	69171.3	69612.1	68962.1	69534.1	69989.7	69457.2	69574.7	69305.4	69804.2	68998.7	69762.5	69288.8
3.11434	0.167778		4.1736	69460.4	69873.3	69263.8	69787.3	69637.9	69580.6	69763.2	69698.7	70089.8	69419.2	69435.9	69161.6	69831.7	70310.8	69802.6	70165	69492.8	69949.1	69406.8	70326.6	69215	69637.5	70108.9	69884.2	70160.3	69637	70279.8	69604	70058.7	69491.1	70030.5	70463.8	70003.4	70154.3	69162.8	70514.2	69606.7	70078.2	70252.9	69842.7	70154.2	69626.5	70080.8	69521.5	70219.8	69345.3
3.11451	0.168056		4.1796	69343.6	69614	68798.3	69221.1	69442.7	69279.2	69829.5	69758	69938.9	69028.8	69713.4	69235	69684.4	69829.6	69500.9	69986.7	69644.2	70090.9	69719.7	70001.3	69184.6	69431	70034.6	69510.6	69964.4	69447.5	69757.8	69440.2	69912.5	69428	69737.6	70286.3	69799.9	69965.6	69397.6	69403.2	69278.7	69425	70020.9	69642.3	69957.1	69247.9	69828.8	68913.2	69719.9	69228.7
3.11434	0.168333		4.1856	69384.7	69778.9	69149	69498	69437.6	69676.3	70174.4	69642	69971.8	69221.5	69783.4	69179.3	69814.2	70443.5	69907.2	70574.2	69620.9	70235.1	69639.2	70226.3	69139.8	69918.5	70254	69831.4	70391.5	69815.1	69972	69346.2	70062.2	69665.6	69911.2	70522.4	69965.7	70335.3	69905.7	70573.3	69600.5	70188	70621.1	70012.8	70472	69916.4	70185.8	69942.8	70284.3	69524.3
3.11436	0.168611		4.1916	69920.9	70289.7	69719.2	70332.2	70103.7	70113.2	70527.7	70315.8	70608.7	69986.3	70207.5	69624.6	70092.9	70506.2	70360	70604.7	70019.1	70126.8	70097.5	70360.4	69828.2	70246	70737.9	70251.7	70755.8	70127.9	70956.5	69703.6	70331.3	69999.7	70339.3	70829.1	70254	70730.3	69966.3	70916.2	70124.5	70455.7	70951.6	70328.4	70885.9	70087.9	70531.5	69990.9	70478.6	69982.4
3.11432	0.168889		4.1976	70297.5	71005.4	69817.8	70452.3	70178.8	70456	70865.3	70218.8	70960.1	70273.7	70601.6	69986.3	70290.1	70821.2	70573	70930.1	70428.6	71107.7	70172.1	71023.2	70049.7	70591.5	71006.5	70449.5	70877.5	70593	70697.1	69831.2	70625.6	70264.6	70595.3	70701	70350.3	70844.6	70185	70625.7	70221.3	70522.8	71212.9	70359	70958.4	70524.7	70636	70308.1	70886	70085.8
3.11434	0.169167		4.2036	69620.7	70053.9	69336.4	70176.7	69822.2	69980.7	70447.1	69578.2	70205.9	69582.1	69879.4	69372	70033.1	70426.3	69850.6	70322.1	69656.2	70240.1	69871	70279	69721.8	70051.5	70581.5	69857	70377	69531.5	69902.1	69295	69908.2	70024.9	69949.3	70615.6	70223.9	70291.5	70126.5	70409.7	69648.3	70353.4	70353.6	70071.5	70346.3	70003.2	70282.2	69832.8	70160.9	69747.4
3.11438	0.169444		4.2096	70557.8	70589.1	69911.9	70606.5	70437.6	70557	70658.9	70169.3	71107.6	69885.1	70736.7	69847.9	70554.2	70571.8	70438.3	71052.5	70511.2	71066.9	69794.5	70701.6	70058.7	70733.9	71262.9	70179.9	70722.7	70747.9	70596	69885.2	70792.2	70177.6	70876.5	71498.1	70468.5	71006.1	70267.2	70475.7	70307.1	70594.1	70989.8	70701.7	71030.3	70297.4	70847.5	69934.7	70797.5	70247.6
3.11451	0.169722		4.2156	69972.6	70469.9	69592	70278	70200.2	70435.7	70879.7	70240.8	70756.4	69883	70568.9	70232.5	70437	70767.7	70212.7	71097.6	69993.9	70518.5	69735.6	70472.6	69959.3	70266.5	70813.1	70453.9	70682.4	70589.1	70480.3	69970.7	70569.7	70331.3	70536.4	70711.1	70198.5	70594	70061.7	70756.9	70000	70363.8	70954	70325.5	70805.5	70486.6	70645.6	69921.2	70623	69948.2
3.11428	0.17		4.2216	70417.9	70360.5	70091.6	70337.8	70418.2	70620.5	70887.5	70566.2	70717	70192.4	70655.8	70045.8	70597.2	70703.7	70495.8	71177.6	70506.6	70943.3	70175.9	70809.6	69978.2	70763.7	71452.9	70605.1	71087.5	70446.6	70887.6	70334	70362.3	70182.5	70654.1	71027.6	70626.9	70628.9	69912.3	70879.7	70273	70329.4	71149.3	70623.4	71241.1	70502.3	71103.7	70292.5	71087	70155.7
3.11443	0.170278		4.2276	71047.3	71211	70704.5	71163.7	70846	70950.6	71578.9	70958.8	71427.6	70856.9	71353.7	70824	71384.5	71711.1	71029	71381.5	71251.2	71542.8	71079.1	71271.8	71240.9	71018.8	71800.4	71263.3	71648.5	71111	71498.4	70842.4	71239	71089.6	71362.3	71887.3	70976.7	71530.8	70841.9	71406.7	71000.7	71354.9	71545.8	71112.4	71422.8	71055.6	71536	71169	71665.1	70803
3.11449	0.170556		4.2336	70215	70779.1	70035.7	70831.5	70548.9	70559.3	70837.3	70480.3	71258.8	70476.4	70793.8	69966.3	70486	70706.3	70492.3	71178	70389.8	71050.7	70491.1	71191.4	70517.6	71242.3	71103.1	70611	71014.3	70640.8	70961.9	70316.4	70726.4	70407.5	71167.8	71542.1	70676.8	71048.1	70467.5	70769.2	70424.5	70992.6	71015.6	70666.4	71064.4	70751	71283.5	70310.5	71015.8	70317.1
3.1144	0.170833		4.2396	71286.4	71708.9	70596.1	71143.9	71014.7	71267.3	71732.9	70817.9	71698.2	70940.9	71219.2	70714.4	71390.7	71641.3	71113.9	71908.5	70728.5	71757.1	70953.4	71551	70950.9	71424.9	71718.1	71652.3	71893.2	71321.6	71607.1	70735.2	71892.9	71234.9	71378.3	71995.5	71629	71779.8	71134.8	71650.2	70861.8	71372.7	71750.4	71305.2	71747.3	71320.4	71597.3	70687.9	71298.1	71147.2
3.11443	0.171111		4.2456	71385.4	71673.8	71106.3	71788.7	71515.9	71292.5	72017.7	71660	72003.5	71487	71608.7	71108.9	71428.6	72024.3	71680.6	72040.1	71893	72161.9	71367.8	71625.1	71283.7	71658.3	72259.9	71545.9	72031.3	71557.4	71903.6	71279.2	71762.6	71463.1	71695.3	72331.8	71653.5	72143.2	71557.9	71845	71549.4	72001.4	71981.9	71500.2	71809	71373.9	72133.8	71432.2	72079.2	71366.3
3.11436	0.171389		4.2516	70941.1	71406.9	70656.3	71471.7	71145.5	71019.5	72016.7	71202.7	71964.3	70877.8	71498.7	70964.9	71472.9	71852.9	71747.5	71753.9	71143.4	71609.6	71176.4	71571.4	70890	71823.4	72118.3	71426.4	72159.6	71335.1	72047.1	71045.9	71615.8	71241.2	71692.3	72037.9	71323.1	71774.7	71445.7	71793.7	70905.8	71688.4	71860	71410.7	71918.6	71319.5	72071.2	71097.7	71811.9	71167.7
3.11442	0.171667		4.2576	71119.3	71744.4	71190.9	71711.5	71226.5	71333.1	72070.6	71553.9	71986.3	71284.4	71609.5	70828.6	71503.3	71845.3	71391.2	71918.3	71137.8	71684.2	71372.6	71716	71187.2	71943.4	72140.9	71477.2	72087.9	71367.3	71589.6	71310.1	71983	71366.2	71712.5	71974.4	71537.7	71914.4	71269.2	71943.5	71108.6	71778.9	72373.1	71745	72317.8	71729.8	72195.9	71363.9	71975.8	71348.5
3.11447	0.171944		4.2636	71909.2	72119.9	71601.2	72202.6	71635	71995	72638.6	72134.4	72505.4	71909.8	72054.1	71392.3	72379.3	72395.5	71998.1	72403	71735.3	72358.9	71665.9	72457.1	71839.1	72110.6	72441.6	72187.7	72578	72293.5	72278.5	71913.2	72305.4	72226	72484.9	72908.5	72338.1	72705.9	72360.9	72268.3	72328.5	72570.7	72956	72247.4	72689.5	72285.8	72942	71733.3	72615.3	72022.7
3.11434	0.172222		4.2696	71912.5	72311.1	71699.2	72001.7	72235.4	71821.8	72944.2	72069.6	72546.1	71775.1	72006.3	71936.4	72111.6	72450.4	72080.5	72576.5	72006.5	72567.9	71903.8	72374.8	71934.6	72418.2	72556.3	72260.2	72236.9	72212.1	72583.1	71866.2	72207.3	71981.3	72425.9	72865.6	72054.2	72731.4	72087.4	72516.1	72078	72377.3	72759.6	72454.8	72518.5	72186.8	72505.8	72301	72769.4	71561.8
3.11442	0.1725		4.2756	71818.5	72418.1	71808.5	72015.4	72042.7	72380.3	72790.3	72052	72370.6	71931.7	72324.9	72055.3	72484.1	72683.9	72374.2	72828.8	72268.8	72911.1	72138.5	72610.7	71862.2	72578.7	72802	72359.6	72992.7	72003.1	72701.1	72005.4	72584.8	72184.3	72401.5	72923.7	72438.7	72813.9	72245.8	72514.1	72086.7	72611.8	72948.1	72479.4	72997.5	72173.1	72613.2	72255.1	72540.3	72176.2
3.1144	0.172778		4.2816	72110.8	72859.7	72176	73074.4	72508.7	72536.5	72901.6	72498.4	73104.5	72115.7	72790.5	72073.1	72625.9	73202.1	72763.7	72796	72271.3	72609.8	72097.6	72813.9	71935.2	72774.3	73162.4	72960.6	72985.3	72327.5	72815.3	72394.4	72557.4	72039.1	72720.1	73294.4	72940.5	73336.4	72530.2	72653.4	72663	73278.9	73673.6	72841.6	73033.9	72855.6	73050.5	72639.2	72946.6	72253.5
3.11443	0.173056		4.2876	71758.2	72044.9	71523.8	71848.2	72021.1	72118	72361.5	72044.1	72329.5	71538.3	72167.6	71351	72259.2	72284.6	71944	72715.3	71807.3	72708.8	71700.1	72160.9	71738.8	72027.9	72583.7	72060	72454	71942.5	72221.4	71753.2	72158	72004.5	72142.1	73022.4	72030.8	72519.9	72296.9	72565.1	71889.3	72343.5	72463	72255.1	72604.2	72263.7	72571.5	71830.3	72434.8	71485.3
3.11432	0.173333		4.2936	72919.8	73104.6	72759.8	72859	72789.3	73254.3	73462.4	72961.2	73488.9	72601.6	73372	72439.9	73209.5	73368.1	73107.4	73746.4	72958.4	73594.2	73100.5	73404.4	72963.6	73099.3	73761.5	72878.5	73622.8	73185.6	73157.2	72888.1	73225.6	72945.1	73180.9	73943.4	73110.2	73723.6	73000.4	73311.3	72845.8	73448.2	73794.4	73011.1	73522.7	72784.5	73414.4	72766.3	73493.2	72988.2
3.11447	0.173611		4.2996	73392.1	73470.6	72881.8	73507.7	73287.3	73834.9	74325.3	73130.7	73861.8	73374.9	73869.8	72706.6	73358.5	73657.6	73732.7	74078.6	73270.8	73693.3	73073.7	73806.6	73023	73487.4	73941.1	73661.6	74042.6	73203	73602.7	72984.7	73220.3	73385.9	73212.4	73898.4	73552.5	74095.1	73460.7	73594.5	73019.9	73337.3	73793.6	73445.9	73948.7	73489.4	73811	72746.6	73355.8	73144
3.11443	0.173889		4.3056	73120.4	73421.5	72941.8	73473.4	73285.6	73505	74076.9	73345.7	73685.8	73047.8	73407.3	72764.1	73315.8	73648.3	73423.1	73857	73142.2	73847.5	73256.6	73558.1	72951.8	73462.1	73729.4	73275.2	74077.5	73182.5	73698.1	72978.3	73474	73244.9	73728.5	74255.4	73731.1	73687.5	73264.5	73916.3	73092.3	73694.6	74236.5	73528.4	73865.3	73392.1	73922.5	73104.6	73883.1	73014.4
3.11445	0.174167		4.3116	73109.9	73376.9	72691.5	73270	73153.9	73012.2	73587.6	73077.9	73728.6	72996.5	73121.1	72601.7	73026.4	73767.8	73104.2	73676.7	73361.6	73416.9	73066.1	73800.5	72726.3	73202.7	73676.8	72930.7	73765.9	72985.5	73414.6	72916.9	73158.6	73272.9	73474.7	73637.7	73413.9	73778.1	73245.7	73395.4	73469.4	73694.4	73932.7	73440.4	74289.1	73432.2	73993.1	72991.5	73782.8	72698
3.1144	0.174444		4.3176	72893.4	73414.5	72854.1	73558.1	73006.1	73521.1	73792.5	73196.9	73643.5	73161.1	73459.7	72922.1	73412.2	73301.8	73462.3	73587.5	72960.8	73822.1	73120.5	73613.6	72795.1	73309.6	73919.6	73195.3	73676.9	73152.3	73479	72875.6	73764.4	72751.4	73682.3	73925.1	73331	73794.7	73165.4	73807.4	73196.8	73505.9	73736.3	73569.9	73888.3	73354.4	73839.3	73122.9	73542.7	72970.7
3.11445	0.174722		4.3236	73674.1	74008.7	73404.3	73876.6	73734.9	74013	74411.5	73858.5	74366.5	73863.7	73958.7	73213.5	73784.9	74063.8	74257	74519.8	73607.1	74130.1	73684.8	74052.1	73572.8	74004.6	74494.1	73576.9	74116.9	73698.7	74210.4	73425.9	74056.5	73288.3	73876.4	74592.9	73825.4	74237.6	73758	73906.1	73521	74051.2	74596.2	73798	74315.5	73924.7	74225.2	73720.7	74400.7	73613.3
3.1144	0.175		4.3296	73976.6	73978.6	73273.6	74313.7	73588.8	73819.9	74249.9	73787.5	74023.2	73368.8	73906.7	73409.3	73947.8	74184.5	73681.2	74402.5	73524.8	73868	73680.8	74054.2	73442.2	73855.6	74311.3	73490.5	73842.8	73944.8	74170.8	73492.2	74159.3	73461.6	74209.2	74349.1	73854.5	74048.3	73736.5	74285.2	73375.3	74370.2	74548	74134	74435.6	74109.5	74240.4	73523.5	74252.8	73284.5
3.1144	0.175278		4.3356	73099.1	73653.1	73022.9	73623.3	73420.1	73245.3	73754.9	73249.3	73750.9	73469	73771.9	73041.8	73716.6	73941.3	73641.3	74077.7	73577	73958.2	73659.8	74008.9	73184.9	74110.9	74306.4	73634.9	74466.7	73717.2	74051.3	73445.9	74048.6	73619.1	73740.6	74214.1	73492.3	74270.1	73596.5	74040.8	73660	73889.4	74399.8	73850.5	74167.5	73442.7	73972.6	73199.1	74002.4	73143.1
3.11428	0.175556		4.3416	73316.5	73951	73075.9	73551	73408.4	73452.1	73981.5	73618.4	73919.9	73327.8	73552.5	72892.2	73405.6	73704.4	73553.7	74030.8	73487.6	73923.5	73205.7	73439.5	73232.1	73744.1	74154.7	73529.1	73843.5	73542.1	73965.1	73072.1	73943	73371.1	73843.8	74522.2	73859.8	73737.2	73338.9	73707.4	73471.4	73673.4	74354.4	74011.6	74176.5	73226.3	74069.9	73428.4	73760	73415.1
3.11445	0.175833		4.3476	74412.8	74906.6	74208.6	74688.9	74737.5	75191	75082.8	74861.7	75074.8	74491.7	74751.5	73929.9	74902.4	74939	74680.2	75289.9	74672.3	74995.9	74480.9	74978.8	74289.8	74849.7	75220.6	74774.6	75243.5	74823	75106.1	74414.8	75249.7	74554.3	75219.1	75448.7	74822	75113.7	74554.6	75578.4	74768.2	74966	75620.4	74466.6	75533.6	74968.5	75643.1	74660.8	75173.8	74822
3.11447	0.176111		4.3536	74525.5	75036.6	74298.3	74887.9	74613.4	74586.6	75204.8	74733.3	75005.9	74951.6	75093.5	74320	74675.2	75295.4	74784.2	75482.8	74509.1	75425.4	74703.7	74905.2	74472	75020.3	75506.1	75176.2	75545.9	74864.6	75015.7	74762.3	74807.1	74811.9	75033.9	75611.3	75119.3	75512.1	75090.3	75313.3	74666.4	75000.7	75513.7	74805.4	75283.8	74698.8	75399.5	74656.6	75521.7	74477.6
3.11442	0.176389		4.3596	74346.6	74753.4	74239.7	74788.8	74775.9	74003.1	75174	74562.3	75199.9	74336.7	74784.5	74386.3	74833.5	75330.6	74923.2	75283.2	74734.9	74970	74438.8	74595.7	74380.8	74990.8	75169.3	74706.7	75465.6	74621.2	75116	74334.2	74999.1	74820.4	75071.2	75615.5	74758.8	75259.3	74688	74556.2	74669.1	75144.8	75693.3	74722.5	75363.8	75118.5	75294.7	74536.7	75127	74264
3.11432	0.176667		4.3656	74783.2	75046	74357.8	74920.8	75184.1	74874.6	75316.7	74859.7	75343.8	74570.7	74889.7	74356.7	74952	75349.3	74602.2	75304.7	74907.1	75345.9	74632.9	74923.2	74184.9	74681.5	75283.6	74885.5	75452.3	74623.3	75481.6	74450.7	75083.1	74794.4	75116.5	75452	75078.1	75314.3	74691.1	75179.2	74634.7	75217.4	75507.8	75002.1	75352.5	74652.5	75299.6	74395	75199.5	74176.5
3.11449	0.176944		4.3716	75584.1	75975	75146.6	75835	75579.8	75804	76326.4	75711.8	76399.7	75837.1	75952.9	75350	75888.9	76203.6	75922.1	76525.7	75943.1	76260.2	75717.6	76173	75474.6	75955.6	76758.9	75700.1	76376.1	75533.3	76189.3	75591.8	76185.2	75605.2	76326.7	76279.5	76121.4	76447.5	75677.3	76303.1	75925.9	76144.5	76646.1	76072.8	76709.2	75968.9	76480.5	76097	76525.2	75516.8
3.11432	0.177222		4.3776	76266.6	76414.5	76032.4	76370.9	76123.8	76450.3	76760.8	76148.5	76909.6	75955.6	76550.4	75859.7	76420.9	76971.8	76205.5	76631.3	76261.6	76857.7	76240.4	76599.7	75946	76733.8	77129.6	76014.2	76968	76455.5	76563	75903.2	76268.2	76205.8	76594.5	77212.2	76259.7	76928.6	75816.2	77038.2	76027.4	76415.8	77118.5	76593.9	76853.1	76731.5	76584.2	75964	76472.2	76106.9
3.11447	0.1775		4.3836	75926.3	75923.1	75457.1	76087.5	75654	76137.6	76463.2	76005.4	76306.7	75428.3	75954.9	75805.6	75802.9	76510.5	75916.4	76720.7	76004.6	76353.1	75814.9	76343.2	75608.7	76247	76656.8	76317.8	76893.8	75980.8	76458.3	75559.4	76074.5	75568	76021.9	76982.1	76118.6	76295.4	75755.8	76614.8	75905	75852.2	76617.4	76220	76400.8	75703.8	76671.9	75523.5	76200	76070.1
3.11447	0.177778		4.3896	75554.8	76230.8	75716.1	76159.7	75912.2	75988.5	76659.7	76311.6	76638.8	76064.9	76349.6	75951.7	76323.5	76782	76192.6	76985.8	76129	76425.7	75820.9	76529.3	75863	76522	77120.4	76257.7	76828.1	76227.4	76764.5	75892	76658.7	76137.9	76542.5	77020.7	76386.9	76739	76073.8	76500.4	76168.3	76480.1	76848.1	76582.4	76761	76278.4	76795.1	76309.6	76775.4	76205.7
3.11436	0.178056		4.3956	76400.3	76496.3	76240	76680	76928.7	76524	77374.2	76687.1	77370.3	76374.9	76551.8	76165	76482.3	77107.7	76511.3	77010.1	76374.2	77085.5	75957.4	76805.8	75999.8	76642.5	77307.3	76602.9	76869.4	76855.5	76816.5	76201.2	76979.4	76287.5	76835.3	77358.4	76973.9	76940	76896.8	77334.2	76646.8	77337.4	77133.6	76692.7	77479.6	76512	77146.6	76776.8	77137.7	76595.4
3.11438	0.178333		4.4016	76318.5	76782.9	76088	76673.6	75957.4	76478.2	76887.8	76231.5	76668.8	75852.3	76550.1	75854.8	76390.5	76681	76403.9	76721.8	76368.9	76657.8	76218	76707.2	75861.2	76642	76973.1	76371.7	77021	76557.3	76782.1	76148.5	76908.7	76176.3	76583.3	76976.7	76430.9	77044.7	76186.3	76913.6	75930.6	76591.3	77210.7	76597.5	77057.1	76619.9	76940.4	76002.1	76668.3	76025.6
3.11436	0.178611		4.4076	75621.8	76582	75988.9	76275.5	76227.7	76475.9	76712.5	76330.1	76851.2	76108.2	76243.8	75910	76306.9	76904	76293	76721.2	76100.9	76733.7	76232.4	76742.8	75984.9	76771.9	77502.7	76216.1	76885.3	76205.8	76795.9	76244.1	76477.3	76145.1	76673.4	77227.3	76647.1	77016.9	76240.6	76757.5	76248.8	77063.4	77676.2	76647.7	76787.1	76664.6	77577.1	76503.6	76991	76316
3.11442	0.178889		4.4136	76037.4	76787.6	76049.3	76278.4	76618.8	76308.3	77027	76236.7	76808.5	76284.4	76397	76072	76466.5	76620.2	76226.2	76802.9	76125.5	76684.3	76049.7	76701.8	75444.6	76812.9	77006.7	76324.4	76986.4	76357.2	77099	76041.6	76564.7	76549.7	76846.2	77241.1	76709.4	77012.1	76525.7	76884.2	76256.6	76661.3	77294.9	76830.7	77201.5	76038.6	76905.6	76292.9	77065.5	76311.2
3.11432	0.179167		4.4196	76342.1	76640.7	76369.5	76378.2	76300.8	76503	76829.1	76304.9	77031.6	76238.5	76491.7	76187.6	76511.6	76989.3	76803.6	76905.2	76549.7	76880.9	76415.1	76796.5	75719.3	76391.6	76971.4	76620.4	77033.7	76450.5	76772.3	76104	76598.7	76292.2	76714.6	77174.9	76816.5	76977.1	76375.7	76850.8	76243.5	76760.8	77162.1	76770.2	77097.3	76822.8	76879.8	75997.2	76716	76028.4
3.11443	0.179444		4.4256	77512.7	78057.5	77094	77915	77783.1	77674.2	78579.9	77410.9	78195.5	77316.9	77862.5	77412.6	78063.8	78228	78061.6	78357.8	77506.7	78499	77490.9	78410.4	77575	77953.2	78604.2	77671.6	78548.4	77487.8	78245	77470.3	78632.9	77748.9	78351.3	78497.4	77917.9	78449.4	77689.4	78379.8	77572.7	78268.3	78689.4	78359.9	78460.9	77943.7	78484.9	77732.5	77937.2	77605
3.11438	0.179722		4.4316	76901.6	77362.6	76522.5	76974.9	77113.1	77337.6	77532.6	76798.1	77495.2	76990.9	77470.2	76657.5	77163.4	77572	77211.1	77998.6	77104.3	77844.4	77056	77236.6	76848.6	77165.4	77934.1	77099	77863.7	77671.1	77438.9	76896.8	77037.2	76725.2	77344.7	77804.5	77233.1	77265.3	77248	77902.8	77098.6	77417.5	77877.9	77266.8	77850.4	76950.3	77887.8	76989.3	78007.3	76954.9
3.11434	0.18		4.4376	77758.2	78323.9	77799.8	78363.1	78011.2	77810.8	78724.8	78060.2	78529.8	77918.8	78374.2	77607.9	78279.8	78709.7	78021.2	78483.8	78211.8	78312	78004.9	78562.7	77901.3	78454.7	78661.4	78359.3	78644.4	77945	78162	77808.5	78039.9	78249	78321.2	79333.4	78467	78762.3	78150.1	78385	77901.8	78398	79234.4	78324.5	78994.5	78236.5	78714.4	78162.1	78551.1	77918.7
3.11436	0.180278		4.4436	77151.7	77488	76935.8	77541.4	76908	77404.1	77956.6	77230	77640.7	77499.5	77705	76942.7	77508.8	77847.7	77517.8	78015.3	77169.7	78046.6	77621.7	77397.1	76758.3	77780.4	77955.3	77166.9	77757.2	77208.5	77830.1	77011.5	77662.2	77226.5	77822.9	78554.2	77683.9	77648	77328.1	77837.8	77224.6	77942.1	78296.9	77899	78007.5	77506.4	77776.1	77162.8	77997	77219.5
3.11447	0.180556		4.4496	77547.3	77931.5	77186.4	77825	77613.3	77775.1	78279.4	77511.4	78175.9	77276.8	77750.5	77386	77835.4	78425.2	78047.7	78158.9	77722.4	78082.9	77443.4	78158.7	77468.8	77953	78306.8	77942.2	78264.2	77947.2	78066.8	77235.1	77947.7	77560.8	77994.4	78423.2	77658	78319.8	77700.8	78374.7	77453.7	77815.9	78624.1	78226.2	78549.9	77843.1	78171.1	77396.2	78147.7	77418
3.11432	0.180833		4.4556	77635.5	78082.5	76943.3	77875.2	77621.6	77839.6	78334.2	77716.7	78230.4	77489.8	78084.1	77227.9	77784.1	78379.6	78079.1	78750.3	77948.4	78262.7	77635	77952.8	77628	78139.2	78612.5	78159.2	78352.6	77722.7	78409	77647.3	77897.9	77554.2	78190.5	78611.5	77831.8	78358.2	77813.3	78403.1	77488.3	77999.9	78455.3	77821.5	78405.5	77722.3	78724.3	77666.3	78313.7	77558.9
3.11443	0.181111		4.4616	78556.6	79190.6	78071.4	78604.7	78613.4	78684.6	79162.9	78432.2	79327.6	78237.8	78750.2	78394.2	78740	79199	78728.6	79498.1	78818.6	79270.4	78544.1	79201.8	78336.8	78567.8	79268.1	78711	79191.3	78826.5	79218.2	78204.9	79012.5	78350.6	78599.9	79247.8	78530.6	79191.7	78598	79135.6	78306.7	78534.3	79262.6	78821.7	79277.5	78637.6	79036.4	78550.2	79003.7	78522.9
3.11436	0.181389		4.4676	77819.8	78551.3	76938.2	78002.6	77810	77956.4	78209.4	77984.4	78652	78066.8	78521.5	77784.2	78203.8	78448.3	78312.3	78763.7	78139.7	78455	77892.6	78481	77595.2	78292.4	78799.3	78468.9	78190.5	78017.5	78421.8	77469.9	78468.9	77866.4	78289.7	79010.5	78380.6	78520	78013.5	78719.4	77591.1	78257.2	78627.1	78118.5	78590.4	77846.9	78836.7	78267.6	78281.7	77831.5
3.11447	0.181667		4.4736	77882.1	78159.2	77342.9	78286.8	78234.5	78083.1	78622.5	77533.8	78707.3	77481.3	78310.3	77921.9	78379.5	78715.8	78381.3	78877.6	77981.9	78328.4	78328.8	78534.8	77863.5	78435.7	78788.3	78285.4	78628.7	78183.8	78532.4	77701.3	78369.4	77827.1	78211.8	78690	78465.6	78424.8	78023.1	78532.2	77750.3	78469.8	78401.5	78141.8	78660.7	78335.3	78524.4	77720.2	78537.2	77614.2
3.11443	0.181944		4.4796	77654.6	78368.8	77308.2	77881.4	77963	78258.8	78677	78014.9	78618.2	77695.2	78248.8	77595.3	77995.2	78610.4	78117.5	78449.7	78024.5	78697.5	77673.8	78162.4	77816.4	78008	78931.7	77899.7	78611.9	77870.4	78379.4	77750.9	78430.4	77915.7	78337.5	78481.4	78069.1	78750.6	77946.3	78611	77706.3	78660.5	78869.7	78333.8	78840.5	78256.1	78599.5	77985.5	78780.7	77792.6
3.11438	0.182222		4.4856	79605.2	79867.4	78820.9	79238.6	79726	79287.6	80104.7	79682.7	79806.1	79213.9	79707.9	79102.6	79882.5	79547.9	79321.1	80013.9	79457.5	80008.1	79179.9	79898.9	78741.1	79503.9	80211.3	79639.6	80017.3	79750.3	80429.5	79219.4	79869.9	79492.1	80222.2	80558.4	79785.1	80302.6	79556.1	79977	79750.6	79605.1	80328.6	79786	80387.4	79534.7	80358.3	79716.6	80082.9	79381.1
3.11434	0.1825		4.4916	78936.4	79237.8	78766.9	79414	78914.2	79281.3	79744	79142.2	79489.6	78872.6	79368.2	78721.4	79354.2	79372.4	79430.2	79667.6	79408.1	79721.8	79231.8	79463.6	78974.3	79634.8	79714	79471.7	79575.8	79227.5	79701	78956.6	79291	78811.9	79791.5	79786.7	79381.2	79734	78934.5	80140.7	79120.4	79446.1	79798.1	79202.3	79709.3	79206.6	79957.7	78990.2	79743.6	78863.7
3.11449	0.182778		4.4976	78994.1	79661.2	78774	79301.9	79162.5	79312.4	79876.8	79149.5	79827.5	79057.6	79733.8	78835.9	79242.1	80080.6	79301.4	80248.8	79293.9	79822.7	79296	79611.1	78994.1	79945.9	80097.8	79488.2	80056.6	79369.5	79959.7	78839.8	79757.1	78919.1	79821.1	80689.8	79831.5	79883.2	79372.5	79900.7	79388.8	80068.8	80080.8	79587.7	80218.4	79278.9	79828.2	78981.5	79793	79057.3
3.1144	0.183056		4.5036	78860.1	79249.1	78641	79102.9	79180.8	79096.8	79653	78832	79805.8	78610.9	79099.5	78326.7	79456.2	79786.7	79336.1	79812.5	78803	79474.7	78783.1	79633.1	78667.2	79173	79819.6	79023.9	80037.6	79213.3	79116.7	78915.1	79405.3	78919.2	79229.7	79786.4	79170	79696.1	79009.3	79566.7	78557.5	79522.9	79952.4	79596.6	79780.9	79366.6	79627.9	78931.1	79614.6	78801
3.11438	0.183333		4.5096	79562.2	79982.9	79153.9	79798.6	79980.4	79675.8	80303.9	79872.7	80211.2	79345.2	79711.5	79587.9	79926.5	80296.8	80037.3	80347.1	79778.8	80286.5	79421.4	80175.1	79331.9	79875.5	80482.7	79776.8	80290	79763.4	80012.1	79555.4	80329.8	79651.1	80362.3	80766.5	79990.7	80249.7	79825.6	80033.8	79427.1	80222	80495.4	79692.7	80371.1	79956.6	80231.8	79462.3	80104	79464.4
3.11443	0.183611		4.5156	78853.4	79359.2	78428.5	79053.2	78879.9	79347.3	79683.3	78885.8	79528.7	78955.4	78994.5	78618.2	78998.2	79612.1	79313.5	79768	78885.9	79397.1	79017	79682	78986.5	79551.6	80018.2	79610.3	79579.7	78995.6	79340.6	79108.9	79511.4	79090.8	79180.2	80205.2	79478.5	79881.7	79023.2	79517.3	78851.2	79198.8	80090.2	79270.2	79674.9	79430	79506.8	78493.1	79872	78884.7
3.1143	0.183889		4.5216	79132.3	79852.4	78731.3	79428.4	79369.8	79614.9	80148.5	79438.3	80012.3	79276.5	79514.5	78837.4	79368.9	79904	79399	80062.9	79324.2	80178.6	79105.3	79933.2	79513	79713.3	80269.6	79467.7	79986.2	79549.7	80105.8	79386.2	80065.3	79356.1	79957.3	80310.6	79647.5	79932.9	79391.4	80060	79409.5	80071.6	80364.9	79704.3	80322.1	79473.6	80380.6	79573.4	80079.9	79277.9
3.11442	0.184167		4.5276	79013.5	79725.5	78512	79190.6	79082.3	80154	80005.5	79226.9	80013.4	79032.7	79639.8	79142.4	80073.5	79788.3	79961.5	80159.2	79436.8	79862.6	79167.1	79752.7	79392.8	79627.9	80183.4	79315.3	80318.6	79881.9	80119.6	79246.3	79868.3	79349.8	79958.8	80304.2	79389.4	79966.6	79490	80536.8	79399.7	79857.4	80341.6	79620.3	79956.5	79887.2	80004.3	79465	80201	79233.7
3.11438	0.184444		4.5336	80219.7	80659.4	79706.2	80849.6	80534.8	80535.9	81063.4	80230.3	81123.7	80066.4	80701.4	80101	80805.4	80853.8	80440	81312.9	80553.9	80913	80099	80840.4	79946.5	80526.9	80835.2	80438.4	81076.5	80716.5	80807.6	80018.3	80753.5	80335.1	80384.9	81307.4	80525.3	81174.8	80707.2	80735.3	80205	80726.7	81101.6	80756.5	81358.1	80679.2	80564.9	79893.2	80953	80512.7
3.11447	0.184722		4.5396	79863.2	80093.1	79293.2	80017.5	79806.9	79886.7	80713.7	79917.2	80385.4	79442.2	80049	79475.4	80123.3	80693.6	80064.8	80582.9	79812.9	80418.3	79977.1	80319.1	79621.3	80301.3	80854.5	80053.5	80718.9	80106	80350.8	79724.8	80447.8	80179.1	80238	80849.9	80139.4	80635.9	79707.3	80516.5	79752.3	80312.8	80869.5	79969.6	80554.6	79910.2	80540.1	79721.5	80331.4	79819.7
3.11455	0.185		4.5456	80002.5	80145.6	79602	80205	79983.6	80124.4	80677.9	80202.5	80886	79587.6	80313.6	79546.8	80255	80572.2	80296.5	80650.9	79753.9	80593.6	79738.5	80267.1	79731.4	79992.8	80863.6	80429.4	80829.3	80123.3	80588.9	79681.8	80737.5	79720	80358.3	81019.8	80542.4	80452.9	80284.5	80801.9	80160.7	80889.4	81066.7	80460.1	80859.5	80478.7	80763.3	80068.9	80651.6	80221.4
3.1144	0.185278		4.5516	80070.2	80472.3	79946	80567	80234.8	80064	80684.1	80012.2	80669.9	80129.7	80512.9	79980.3	80469.9	80808.4	80727.6	81056.1	80172.5	80524.4	80131.4	80727.1	80115.7	80749.9	80845	80620	80814.7	80198.2	80591.6	79907	80708.7	80058.4	80387.1	80926.4	80400.2	80802.7	80190.1	80694.6	79844.4	80583.1	81098.4	80782.5	81087.5	80176.5	80834.5	80430.8	80665.8	79731.1
3.11442	0.185556		4.5576	80716.6	81834.7	80348	80806.3	80859	81107.7	81508	80912.1	81557.5	80772.3	81442.1	80396.6	80957.2	81447.6	81361.9	81666.8	81125.2	81399.1	81178.7	81041.3	80723.3	81119.4	81598.4	80884.7	81330.8	80970.9	81244.2	80601	80933.3	80521.7	81207.4	81727.9	81366.1	81806.5	80624.4	81309.2	80944.7	81036.3	81694	81049.7	81634.3	80794.8	81692.5	80867.5	81436.9	80765.5
3.1144	0.185833		4.5636	80694.7	80761.8	80045.6	80883.5	80767.6	80416.6	81424.6	80875.3	81272.8	80415.7	81192.6	80699.1	81368.4	81282.7	80993.7	81513.4	80800.1	81042.6	80482.3	81260.6	80742.3	81152.1	81879.9	81241.8	81832.3	81326.3	81629.1	80981.1	81295.9	80914.2	81066.2	81799.7	80975.4	81563.8	80762.7	81218	80776.9	81127.9	81904.6	81232.3	81909.3	81219.7	81649.7	81075.5	81251.7	80579.4
3.11434	0.186111		4.5696	81758.2	81644.9	81108.7	81596.3	81637.5	81348.9	82126.7	81124.1	82164.7	81225.2	81426.5	81148.4	81469.8	81966.7	81468.8	82123.3	81517.1	81830.5	81105.8	81773.9	81333.4	81651.3	82191.8	81796.6	82243.6	81515.9	81911.1	81086	81953.8	81670.6	82034.1	82278.9	81878.3	82394.9	81297.3	81985.5	81301.9	81839.5	81806.9	81418.6	82164.9	81344.1	82019.5	81258.3	81726.7	81368.4
3.11453	0.186389		4.5756	81118.7	81410.7	81069.7	81470.2	81222.9	81399.9	81843.2	81218.8	81842.3	80799.9	81804.8	80773.4	81929.1	81913.9	81622	81962.3	81421.7	82000.8	81160.4	82086	81327.9	81684.7	82033	81636.2	82225	81306	81622.2	81267.5	81799.3	81220.8	81859.5	82378.3	81801.4	82168	81679.2	82253.9	81258.1	82191.9	82113.8	81783.1	82225.5	81340.2	82161.1	81328.5	82116.9	81393
3.11449	0.186667		4.5816	80830.3	81588.3	80629.8	81482.8	81402.3	81161.6	81764.8	81059.9	81697.5	81127.9	81358.5	81036.9	81588.1	81859.1	81311.3	81975.8	81390.8	81724.7	81289.3	81596	80950.3	81395.8	81973.6	80986.7	81592.2	81389	81419.7	80697.4	81686.5	81366	81682.1	81856	81179.6	81650.6	81157.2	81770	81353.6	81394.6	81928.1	81525.9	81594.2	81324.8	81944.7	80973.8	81930.3	80890.4
3.11445	0.186944		4.5876	80722.8	81444.1	80530.7	81353.2	81092.7	80905.2	81705.8	80849	81456	80976.8	81482.1	80413.3	81439	81373.5	81126.4	81710.5	80923.9	81563.1	80739.8	81292.2	80549.1	81318.8	81641.9	81118.9	81985.6	81039.9	81354.3	80750.9	81396.2	80743.6	81008.6	81464	81077.3	81662.9	80914.1	81670.4	80908.3	81273.1	81774.7	81128	81751.8	81343.6	81740	81321.2	81933.3	80743.6
3.11449	0.187222		4.5936	81434.9	81791.7	81101.8	81487.1	81328.4	81471.9	82135.2	81583.3	81716.2	81290.4	81879.6	81059	81581.9	82106.6	81897.2	82101.4	81448	82223.3	81253.2	81781	81052.2	81732.5	81940.3	81480.7	82005.5	81341	81839.3	80865.5	81964.6	81521.1	81618.5	82193.5	81536.3	81969.7	81511	81871	81654	81856.2	82302.6	81738.9	82139.1	81605.9	82002.1	81217.7	81969.4	81046.8
3.11443	0.1875		4.5996	82191	83291.8	82260.8	82637	82813.4	83304.5	83689.8	83359.7	83820.2	82995.6	83435.9	82596.4	83376	83469.1	82950.7	83673.5	82961.4	83549.6	82402.9	83374.8	82236.7	83355.9	83508	83180.8	83652.2	83094.6	83286.7	82789.3	82960.4	82973.9	83538.7	84309.4	83369.4	83714.8	83014.8	82902.4	82422.8	83527.7	83789.4	83332.6	83375.9	82868.4	83696.2	83148	83643.9	82676.1
3.11451	0.187778		4.6056	82634.3	83174	82257.4	82981.3	82688.6	83018.3	83208.2	82688	83403.7	82395.8	82966	82482.8	83039	83499	82965.3	83752.4	82879.2	83728.7	82691.9	83124.6	82993.1	83068.1	83930.5	82761.5	83696.2	82887.4	83459.1	82639.3	83228.9	83164.7	83610.9	84028.2	83192.2	83616.8	83013.2	83935.8	82724.5	83192.1	83859.9	83413.2	83584.2	83277.6	83656.2	82853.7	83628.5	82809.3
3.11438	0.188056		4.6116	81344.9	81679.3	81098.3	81805.2	81374.1	81609.2	82609.9	81309.8	82107.6	81396.8	81911.5	80828.3	81480.4	82177.5	81558.6	81895.4	81543.7	82259.2	81550.3	82143.1	81434.4	82022.6	82630.1	81253.6	82338.8	81584.2	82152.5	81098	81842.7	81721.3	81716.5	82640.8	82042	81823.7	81353.2	82085.3	81286.8	81782.9	82529.4	81776	82189	81742.3	82220.1	81469.5	82480.8	81345.5
3.1144	0.188333		4.6176	81646.5	82206.1	80998.7	81830.8	81810	81590.2	82161.3	81864.9	82308.9	81786.6	81614.6	81494.7	81295.6	82233.8	81888.6	82533.4	81539	82423.4	81745.1	82380.9	81455.3	82132.2	82672.9	82046.1	82141.3	81984	82013.8	81669.3	81910.1	81716.7	82293.4	82228.1	82113.2	82353.7	82219.4	82822.5	81783.7	82226.3	82626.2	82329.5	82645.1	82149.3	82375.8	81767.3	82515.3	81562.3
3.11445	0.188611		4.6236	82805.9	83203.8	82295.4	82983.2	82895.7	83101.2	83531.3	82635.3	83731.6	82771.9	83019	82494.3	83229.1	83663.8	83058.1	83657.2	82776.7	83439.6	82985	83477.3	82667.8	83460.7	83833.1	83275.6	83429.8	82864.9	83572.8	83058.3	83213.9	83031.5	83436.7	83755.9	83148.4	83483.2	82898.7	83408.5	82622	83395.6	84011.1	83366.6	83715.3	82989	83417.3	82834.8	83395.8	82829
3.11443	0.188889		4.6296	83455.2	83667.5	82912.2	83525.3	83282.2	83463.1	83996.1	82970.7	83762.8	83307.9	83470.3	83206.2	83509.2	83770.8	83477.3	84069.3	83363.6	83876.7	83249	83990.7	82903.9	83813.7	84049.3	83673.1	84401.4	83349.3	83713.6	83140.1	84075.1	83424.6	83774.8	84153.3	83353.9	83906.3	83420.4	83777.1	83237.4	83769.2	84245	83633.7	84527.9	83347	84067.2	83304.8	84067	83156.7
3.11438	0.189167		4.6356	83815.4	84307.1	83580.2	84127.9	83874.5	84068.7	84576.5	84220.5	84519.1	83562.4	84190.2	83320.2	84171	84207	83822.5	84853.4	84123	84510.9	83769.1	84138.9	83451.3	84398.8	84870.6	83936	84833.7	84046.7	84201.6	83677.9	84386.6	84188.1	84020	84449.3	84082.1	84821.3	84119.5	84302.1	84216.3	84430.6	85117.4	84001.8	84773.7	83962.6	84618.4	84034.2	84682.5	83791.5
3.11449	0.189444		4.6416	82774.8	83314.3	81978.5	83045.7	82793	82907.5	83064.5	83027.1	83646.5	82469.1	82859.8	82289.6	82783	83167.8	82817.3	83610.4	82928.1	83390	82493.1	83229.8	82235.2	83042.5	83746.5	83002.8	83363.6	83313.9	83313.7	82481.7	83472.9	82607.4	83025.7	83488.4	82780.6	83340.8	82671.1	83328.8	82925.6	83636.6	83340.1	83256.7	83654.9	83083.4	83322.2	82632.3	83423.3	82796.1
3.11442	0.189722		4.6476	82905.8	83300.3	82303	83131.4	82699.3	83042.3	83482.1	82835.3	83438	82811.7	83098.5	82759	83221.9	83487.8	82912.6	83214.4	82771.2	83255.5	82662.6	83191.1	82436.6	83021.5	83977.6	83098	83705.7	83491.2	83483.5	82831.6	83031.5	83124.2	83152.5	83977.5	83280.4	83848.7	83079.8	83650.2	83121.7	83432.1	84136.2	83628	83830.9	83080.4	83768.2	82804.6	83696.2	82634.1
3.11445	0.19		4.6536	84059.4	84092.5	83652.2	83822	84337.1	84280.6	84495.7	84257.6	84592.4	83591.1	84222.6	83457.3	83890.8	84320.8	83951	84673.6	83813.8	84531.2	83891	84581.3	83729.7	84611.1	84773.2	84430.4	85041.6	84276.9	84860.2	83711.3	84387.4	84076.7	84259.7	84992.1	84250	84827.1	84089.1	84242.7	83791	84380.2	84853.6	84394.2	84694.8	84218.7	84803.4	83995.7	84720.4	83669.5
3.11447	0.190278		4.6596	83934.6	84718.5	83902.4	84403.8	84505.9	84479.7	85164.9	84622.4	84823.1	84063.6	84388.5	83893.4	84481.6	84696.9	84306.1	84921.3	84334.3	85110.3	84239.7	84884.2	84437.2	84933	84939.2	84411.4	85042.5	84558.5	84816.4	83983.8	84866.7	84657.6	84517.7	85244.6	84662.8	84730.8	84418	85001	84422.5	84776.1	85009.4	84980.6	85128.9	84302.1	84987.6	83838.4	85246.5	84078
3.11447	0.190556		4.6656	84276.6	85058.7	84181.8	84410.7	84227.6	84581.7	85215.1	84537.8	85072.6	84240.5	84854	84353.9	84503.4	85021.3	84621.5	85513.3	84501.6	84894.4	84532.6	84755.1	84147.2	85014.5	85276.3	84834.4	85448.8	84761.1	85340.8	84305.1	84613.4	84291	84839.4	85706.8	84567.1	85409.4	84528.5	85108.3	84595.6	85272.1	85634.3	84725.1	85354	84700.7	85013.2	84474.6	85453	84347.2
3.11432	0.190833		4.6716	83817	84230.7	83671.9	84152	83857.2	84289	84648	84078.7	84484.5	83906	84006.2	83779	83858.7	84274.9	84332.5	84663.9	83965.3	84910.2	83824.7	84381.3	83695.9	84358.7	84778.7	84248.3	84819.6	84083.7	84348.7	83995.9	84401.5	83927.8	84240.5	84954.9	84181.4	84496.4	84186.2	84682.8	84225.6	84743.4	85230.6	84544.1	84776.3	84371.6	84807.1	84015.6	84527.1	83524.4
3.11438	0.191111		4.6776	84216.9	84350.6	83546.5	84539.3	84372.9	84234	84516.8	84108.4	84946.2	84607.8	84719.8	84182.2	84518.3	84669.2	84361.7	84824.6	84226.7	84832.1	84036.5	84743.4	83862.2	84599.8	84704	84643.6	85043.9	84423.1	84448.8	84029.4	84893.5	84192.1	84908.2	85346.8	84789.9	84845.9	84454.4	85091	83930.4	84983.4	85201	84516.9	85335.7	84962.5	85252.1	84202.3	85119	84374.8
3.1143	0.191389		4.6836	84089.2	84760.6	83668.1	84129	84388.6	84154.1	84995.6	84426.5	84836.7	83947.9	84694.6	84137.6	84644	84959.6	84680.2	85062.4	84479.6	84835.4	84112.1	84661.7	84018.3	84635.4	85396.8	84607.2	85296.7	84319.4	84850.7	84055.4	84566.2	84439.1	84940.6	85428.4	84610.3	85063.4	84657.4	84884.1	84299	85131	85636.4	84462.6	85338.4	84605	85303.7	84329.7	84920	84169.3
3.11451	0.191667		4.6896	84218.1	84757.6	83816.7	84680.8	84562.5	84389.2	85182.8	84620	85098.2	84394.7	84518.4	83824.3	84678.4	85135.9	84404.7	85176	84471.2	84849	84064	84887.7	84485.8	84973.2	85282.4	84642	85626.4	84933.7	85142	84338.8	84727	84301.8	85240	86017.3	84880.4	85534	84814.9	85314.5	84837.6	85037.7	85345.2	85049.4	85327	84783.3	85270.5	84594.6	85256.8	84569.1
3.11438	0.191944		4.6956	84660.1	85329.4	84699.8	84861.9	85179.3	84941.2	85485.8	85114.2	85456.3	84873	85388.7	84596.1	85012.6	85484.3	85105.8	85464.9	84706.6	85483.3	84858.6	85369.7	84311.8	85334	85970.9	85037.8	86233.7	85335.2	85893.5	84899.1	85450.2	85390.5	85628.7	86091.2	85267.9	85775.2	85269.5	85736.9	85013.7	85262.5	85745.6	85369.5	85786.7	85105.8	85696	84807.8	85714	84872.2
3.11443	0.192222		4.7016	86117.4	86983.1	85532.1	86692.7	86607	86462.6	86621.8	86250.1	87266.4	86105	86617.7	86084.6	86216	86964.6	86599.4	87209.3	86732.7	87099.4	86473.1	87275.6	86227.7	86481.7	87123.7	86636	87221.8	87075	86775.8	86391.9	86879.4	86464.6	86957.1	87399.2	86452.3	86864.4	86817.2	86951.4	86129.8	87034.5	87414.1	86591.7	87471.3	86534.6	87016.9	86486.3	87336.1	86304
3.11443	0.1925		4.7076	85201.7	85718.7	84838.5	85203.4	85146.8	85204.4	86159.1	85296.4	85725.6	85222.2	85244.6	85006.2	85497.8	86205.5	85621.6	86114.6	85785.4	85991.9	85448.7	85790.9	85134.9	85909	86152.7	86090.7	86389.7	85629.8	86105.1	85293	86423.6	85488.4	85524.2	86570	85855	86577.4	85484.8	86432.4	85587.5	86244.3	86713.2	86035.5	86417.1	85873.1	86452.2	85955.1	86489.1	85439.3
3.11447	0.192778		4.7136	85856.1	86699.7	85646.7	86273.7	85996.9	86288.2	86901.5	86175.4	86884.5	85844.3	86513.2	85746.5	86412.3	86894.7	86146.3	86788.7	86454.3	87145.2	86160.1	86582.3	85770.9	86494.5	86942.1	86495	86964.5	86452	86711	86026.8	86762.8	86388.9	86745.3	87021.4	86529.8	86988.9	86422.3	87034	86419.5	86463.7	87333.1	86672.6	87036.5	86488.9	87036.3	86523.2	87046.5	86249.4
3.1144	0.193056		4.7196	85750.6	85866.8	85313.7	85882.2	85830.7	86106.9	86436.3	85715.3	86316.9	86075.7	86379.9	85527.2	86802.5	86611.5	86172.7	86792.4	86075.8	86541.2	85508.5	86406.3	85285.5	86102.2	86932.2	86192.2	86785.4	85674.1	86522.7	85936.9	86347.3	86037.3	86671.1	87125.2	86376.5	86793.6	86214.6	86890.7	86116.8	86671.6	87262.5	86260.4	86845	86194	87090.6	86289	87099.6	86101.6
3.1144	0.193333		4.7256	86501.1	86888.6	86356.9	87033.2	86937.9	87208.2	87607.9	86834.1	87243.4	86703.4	86970.4	86537.9	86746.1	87165.2	87455.2	87572.7	86904.3	87556.1	86713.8	87271.6	86408.2	86902.2	87593.2	87373.6	87369.8	86905.1	87382.9	86507.3	87418.3	86839.2	87300.8	87710	87229.9	87648.2	86724.1	87256	87041.4	87507.1	88252.4	87555.8	87946.3	86968.6	87634	86698.7	87297.3	86698.1
3.11443	0.193611		4.7316	86149.5	86521.1	85710.3	86724.5	86573.9	86690.2	86975.7	86415	86967.6	86070.1	86666.4	86008.1	86361.6	86998.9	86434.2	86993.9	86251.8	87066.7	86282.6	87206.4	85736.2	86491.1	87328.5	86475.7	87212.5	86878.3	87100.1	86107.6	87146.8	86304.4	86561.9	87672.4	86691.6	87009.5	86632.6	87207.2	86463.5	87197.6	87387.1	86741	87814.6	86787.9	87132.8	86292.2	87272.8	86580.4
3.11447	0.193889		4.7376	87020.6	86523.3	86038.1	86785.9	86391.7	86684.6	87486.2	86500.1	87268.8	86362.4	86960.5	86329.4	86483.9	87368	86649.5	87207.2	86604	87406.2	86665.3	87167.9	86246.5	86998.7	87488.9	87118.2	87829.3	87126.9	87300.2	86776.1	87379.5	86685.8	87509.7	88213.3	87138.4	87808.4	87433.8	87659.6	86831.1	87016.6	88298.3	87604.7	87785.3	87300.8	88123.9	86977.7	87612.6	86870.7
3.11449	0.194167		4.7436	86686.3	86939.2	86528.7	87210.9	86911.2	87056.2	87494.3	86893	87449.4	86522.6	87271.2	86794.4	86949.4	87530.4	87195.7	87697.6	87079.7	87276.7	86678.2	87194.4	86780.4	87517.7	87867	87102.3	87822.1	87079.9	87255.5	86671.8	87255.3	86955.2	87337.6	88259.3	87431.6	87966.6	87009.2	87706.8	87065.3	87723.9	88036.8	87190.1	88029.9	87530.3	87820.5	87152.6	88034.7	86889.1
3.11453	0.194444		4.7496	86047.1	86189.9	85772.7	86336.4	86470.9	86266.8	86879.6	86290.1	86888.8	86151.2	86414.9	86202.9	86724.7	87289.7	86657.2	87198.6	86215.8	87006.6	86270.1	86841.9	86160.8	87152.9	87523.1	86635.5	87181.5	86846	87146.1	86398.3	87357.7	86542.6	87207.8	87522.7	86849.2	87459.4	86805.5	87239.1	86637.2	87191.2	87549.4	87089.7	87526.7	87112.1	87271.3	86846.8	87568.9	86625.1
3.11436	0.194722		4.7556	88038.9	88362.7	87422.9	87914.1	87811.4	87919.4	88534	87770.9	87981.2	87409.9	88474.7	87108.4	88102.1	88429.9	88291.3	88621.9	87707	88487.3	87979.7	88331	88040	88380.4	88835.4	88239.8	89152.4	87742.1	88534.7	87780.2	88085.9	87840.6	88552.1	89040.7	88442.2	88572.8	87923.9	88755.4	88419	88803.9	89123.9	88559.6	89226	88490.3	89331.2	88459.7	88871.1	87750.1
3.11443	0.195		4.7616	87417.4	87851.9	87149.1	87738.1	87401	87983.3	87803.5	87604	88118.4	87115	88199.2	87525.4	87643.3	88133	87873.6	88472.4	87584	88251.4	87714.8	88436.1	87242.4	88069.5	88525.4	87784.9	88596.3	87525.6	87654.6	87124.1	88092.5	87830.8	88440.5	88858.8	87895.8	88421.2	88243	88355.8	87725.4	88259.2	89060.3	88508.3	88685.4	88599.9	88694.2	87675.9	88783	87892.9
3.11434	0.195278		4.7676	88159.5	88587.3	87667	88320.7	88446.5	88464.5	89266.9	88353.2	89423.2	88381.3	89239.3	88027.9	89025.8	88937.7	88730.1	89458	88335.7	89219.6	88392.5	88869.3	88274.2	88974.6	89503.7	88998.3	89591.4	88978.7	89027.5	88690.7	89077.7	88801.1	89336.1	89730.4	89202.5	89467.7	89107.8	89757.1	88516.7	89737.8	89975.3	89412.8	90030.8	89496.2	89786.4	89142.7	89719.3	89141.5
3.11447	0.195556		4.7736	88201.5	88635.5	87679.5	88262.3	88587.5	88220.2	88903.1	88441.6	89157.7	88059.6	88724.4	88013	88603.2	89307.3	88360.9	89355.8	88426.9	88979.2	88310.7	89127.9	88346.2	88868.1	89166.3	88689	89336.7	88650.6	88835	88704.7	89066.3	88579	89210.4	89782.5	88964.7	89481.5	89145	89211.3	88971.4	89421.3	90018.5	89274.2	89757.8	89120.9	89786.5	89216.7	89451.9	88772.9
3.11442	0.195833		4.7796	87421.9	87645.7	86986.5	87755.2	87418.9	87821.5	88351.1	88064.1	88329.1	87529.3	88226.2	87167.4	88013	88068.2	87752.4	88469.5	87897	88664.2	87929	88385.2	87897.3	88410.8	88766.2	88057.1	89079.3	88078.2	88155.6	87992.6	88722.2	88423.1	88952.2	89105.9	88449.5	89074.7	88261	88887.7	87954.1	88734.6	89149.6	88920.4	89088.6	88093.3	89024.4	88140.7	89079.5	88357.1
3.11442	0.196111		4.7856	87580.9	88350.2	87030.1	87459.3	87841	87509	88827.3	87766.9	88540.8	87738.6	88462.8	87316.1	88372.4	88452.6	88084.7	88537.8	88030.1	88421.2	87597.5	88435.6	87776.3	88489.6	89206	88258.2	89117.3	88367.9	88588.8	87822.1	88926.1	88189.6	88786.9	89323	88335.9	88990	88311.3	88625.1	88463.2	88910.9	89651.6	88975.5	89538.5	88495.7	89508.7	88391.9	89485.5	88213.8
3.11436	0.196389		4.7916	89136.2	89879.4	88856.7	89814.8	89376.5	89650.2	90431.7	89471.1	90177.7	89181.1	90175.3	89468.2	89853.3	90586.4	89988.8	90438.9	90121	90536	89399.9	90228.7	89685.4	90138.2	90667.6	90274.8	90939.5	89689.1	90549.7	89803.7	90534.2	90185.3	90762.4	91049.1	90329.6	90492.9	90372.7	90980.4	89805.8	91124.7	91138.6	90890.7	91104.8	90831.6	91555.5	90444.5	90601.8	89725.4
3.11426	0.196667		4.7976	89006.3	89133.8	88305.6	89083.8	89229.3	88961.5	90168.6	89017.1	90068.2	88995.8	89558.9	88987.3	89478.3	89984.8	89602.2	90222.5	89252.7	89959	88940	89906.3	89389.9	90036	90646.2	89903.2	90692.9	90187.6	90400.6	89821.8	90497.2	89955.5	90528.2	90871.2	90518.5	91044.8	90054	90637.6	90189.7	90392.3	91081.4	90542	90852.7	90297	90918.7	90076.9	90985	90184.8
3.11424	0.196944		4.8036	89610	90085.8	89343.5	90379.1	90512.2	90072.9	90810.6	90299.1	90713.6	89954.9	90464	89756.4	90299.8	90884.2	90628.8	91193.8	90138.9	90660.1	89944.4	91238	90111.3	90529.9	91631.3	90935.3	90849	90935.9	91172	90418.6	91540.5	90879.9	91255.8	91874.3	91014.6	91875.3	90909.1	91588.4	90589.4	91727.1	92324.5	91617.9	91960.8	91794.3	91944.1	91093.5	91975.9	91020.2
3.11411	0.197222		4.8096	88915.9	89958.7	88794.9	89412.4	89349.2	89253.2	90142.2	89401	89986	89383	89541.9	89089.6	89996.8	90171	90012.8	90482.2	89836.8	90331.3	89717.6	90302.4	89709	90583.4	90795.1	90224	90891.4	90216.8	90704.7	89880.6	90832.7	90162.3	90648.6	91194.1	90791.4	90968	90719.6	91200.7	90180.2	90745.6	91317.7	91044.2	91424.7	90331.3	91439.6	90498.5	91191.8	90559.3
3.11396	0.1975		4.8156	89755.4	89511.2	88659.3	89929.4	89400.5	89426.1	90459.9	89383.4	90131	89618.6	89838.4	89270.6	90109.9	90454.7	89785.1	90497.4	89603.1	90717.6	90045.6	90666.1	89806	90379.8	91238.9	90172.9	91000.5	90672.7	90472.5	89670	90916.3	90542.4	90900.6	91499.3	90779.2	91197.5	90674.9	91191.2	90740.2	91319.4	91966.8	90808	91534.1	91226.5	91886.2	90436	91409	90632.2
3.11401	0.197778		4.8216	90816.8	91446.7	89910.1	91221.9	90800	91013.6	92006.2	90914.1	91289.2	90628.5	91443.5	91012	91182.6	91924.6	91486.8	91773.1	91653.3	92140.7	91656.3	92075.2	91497.7	92066.2	92842.9	91889.6	92740.9	92301.8	92907.3	91850.3	92566.9	92221.1	92679.8	93111.1	92777.3	92578.7	92125	93002.6	92178.6	92681.5	93489.7	92645.9	93480.9	92694	93413.4	92679.8	93205.6	92425.8
3.11403	0.198056		4.8276	91327.2	91695.2	91158.8	91677.6	91152	91483.7	92058	91659.4	92155.7	91559.6	92023.3	91372.4	92106.3	92544.8	92000.9	92776.6	91949.9	92433.6	91739	92774.1	91610.6	92500.7	93064.5	92309.3	92892.2	92215.4	93082.8	92445.1	93179.9	92795.9	92798.4	93879.3	93087.5	93664.9	92829.7	93885.8	93048.5	93843	94179.4	93549.5	94616.4	93556.2	94217	93620.3	94105.6	92988.7
3.11388	0.198333		4.8336	91653.4	91417	90957.1	91598.9	91374.8	91857.7	92312.5	91463.3	92531.4	91538.7	92165.6	91675.1	92255	92745	91957.3	93440.1	92154.6	93056.3	92385.8	93127.9	92277.8	92911.9	93261.4	93296	93406.8	92870.8	93613.6	92289.9	93274.1	92783.7	93628.4	94378.2	93770.2	94352.8	93188	93727.5	93224.1	93829	94611.5	94078.9	94399.3	93931.4	94500.6	93707.5	94152.4	92986.6
3.11386	0.198611		4.8396	91161.5	91459.2	91017.3	91714.3	90924.3	91450.6	92173	91297.6	91897.4	91590.6	91941.7	91214.3	91655.7	92369.1	91939.6	92584.4	92119.7	92737	91937.5	92513.2	92029.1	92615	93307.7	92868.4	93571.3	93043.6	93397	92777.3	93566.8	93033.9	93800.4	94095.6	93509.5	94138.7	93572.3	94239.7	93757	94302.1	94324.3	93887.2	94741.5	93861.8	94562.6	93829.1	94270.4	93665
3.11375	0.198889		4.8456	91473.3	91893.1	91368.7	92239.8	92059.6	91823.8	92486.1	92014.3	92817.3	91704.1	92151.1	92093.5	92726	93004.1	92411.9	93584.9	92754	93168.9	91866	93137.7	92754.3	93377.9	94125.5	93403.4	93662.2	93641	93574.1	93364.7	94056.3	93302	94325	95113.3	93833.5	94762.6	94178	94559.3	94168.5	94878.9	95515.4	94914.1	95903.6	95090.8	95456	94955.7	95338	94596.9
3.11386	0.199167		4.8516	90959.7	91222.8	90236.7	91154.8	91001.2	91396.8	91964.6	91126.3	91419	91049.9	91509.3	91035.5	91800.2	92289.6	91559.8	93009.4	91529	92419.9	91557	92531.8	91736	92526.9	93174.7	92565.4	92961.9	92508.8	92966.3	92766.6	93264	93410.8	93143.5	93935.1	93588.4	94023.2	93416.7	94426.2	93479.1	94411.1	94961.6	94469.5	95159.5	93915	95190	93720.2	94906.4	93829.7
3.11363	0.199444		4.8576	92528	93228.1	92298.4	93053.2	92874.9	93022.1	93874.8	93297.7	93953.9	93082.9	93207.1	93098.6	93562.1	94242.9	93892.5	94784.8	93859.1	94701	94097.9	94974.1	93833.2	94774.1	95566.7	95070.4	95627.7	95421.5	95696.2	94984.8	95683.4	95505.8	96177.7	96658.1	95986.5	96833.1	96150.7	97223.5	96088	97167.4	97780.4	97011.2	97699.8	96681.9	97732.1	96762.7	97367.6	96291.3
3.11367	0.199722		4.8636	92838.8	92949.5	92305.5	92742.8	92827.6	93108.6	93537.4	92908.3	93803.7	92690.8	93558.4	92737.6	93337.2	94104.3	93826.2	94560.6	94110.3	94674	93916.5	94826.3	94263.3	95378.8	96024.3	95301.6	96057.5	95347.2	96116.3	95000.3	95910.3	95977.3	96264.7	97368.2	96678	97303.5	96451	97364.9	96847	97408.6	98180.9	97407.4	98379.9	97471.8	98033.4	97090.6	98191.2	96737.1
3.11375	0.2		4.8696	93946.1	94215	93304.5	93961.9	94026.9	94269.9	94647.5	94212.1	94891.2	94256.6	94558.7	93943.5	94902.6	95226.4	95220.6	95957.1	95500.4	96031.1	95269.6	96477.3	95541.2	96245.5	96894.3	96349.3	97438.5	97058.4	97664.5	96729.1	97619.6	97439.4	98188.5	98936.5	98475.8	99333.9	98310.8	99414.5	98655.7	99572.6	100065	99213.9	99961.9	99104	99978.2	98852.9	99864.6	98828.4
3.11367	0.200278		4.8756	94054.4	94817.4	93821.1	94473.6	94513.7	94876	95343.2	94771.8	95424.2	95133.6	95500.4	94610.4	95746.7	95839.7	95803.6	96981.7	96113.5	96961	96067.1	96993.6	96601.3	97353.7	98016.5	97692.1	98364.9	97660.9	98694.8	98012.1	98860	98331.2	99124.5	100313	98974.2	99995.5	99423.5	100019	99615	100944	101531	101092	101098	100351	101527	99929.3	101083	100203
3.11356	0.200556		4.8816	94993.4	95381.5	95017.8	95371.2	95519	95646.5	96557.4	95885.3	96722.8	95766.9	96562.2	95923.4	96799.8	97021	96979.3	97947.4	97225.9	98162.7	97084.7	98090.8	97911.4	98678.3	99015.7	98518	99696.9	99170.1	99421.3	99090.8	100189	99863.7	100623	101095	101189	102293	101286	102255	101551	101943	102874	102210	102976	102226	103167	101993	102388	101614
3.11338	0.200833		4.8876	96392.8	96820.8	96351.5	97161.8	97130.5	97067.5	97746.1	96997.8	98527.7	97148.5	98054.2	97519	98207.4	98948.5	98491.4	99281.1	98677.7	99804.2	99138.8	99698.2	99415.1	100572	101102	100797	101810	101280	101800	101683	102443	102493	102802	103906	103607	104262	104078	104872	104175	104727	105507	104920	105764	105431	105779	104686	105490	104116
3.11348	0.201111		4.8936	97836.5	98179.6	96763.5	97859.3	98122.5	98367.5	99061	98699.3	99287.3	98718.7	99476.1	98770.6	99767.8	100274	99900.3	101093	100344	101450	100935	101899	101503	102476	103124	103023	103460	103066	104339	103198	104785	104473	105423	106087	106002	106452	105917	107190	106566	107387	108225	107576	108550	107432	108660	107430	108102	106680
3.1135	0.201389		4.8996	98178.5	98602.2	97824	98505.8	98868.4	98916.7	100248	99251.2	100275	99299.9	100217	99708.9	100041	101108	100950	102051	101114	102432	101635	102787	102552	103696	104738	104137	105488	104861	106015	105682	106613	106374	106950	108609	107767	108540	108181	109611	108531	109844	110589	109760	110641	110057	110389	109614	110144	108649
3.11335	0.201667		4.9056	98368.8	98979.5	98043.1	99064.2	98842.7	99229.1	100390	99079.2	100449	100049	100631	100120	101102	101717	101765	102720	102262	103360	102827	103666	103381	104792	105528	104982	105948	105975	107044	106697	107810	107948	108387	109424	109370	110032	109392	110633	110285	111320	112352	111377	111789	111149	111847	111126	111693	110321
3.11335	0.201944		4.9116	99096.9	99793.4	98890.3	99845.8	99632.3	100036	100921	100648	101254	100815	101909	101216	101745	103547	103297	103953	103551	104224	103856	105425	104699	106104	107369	106633	108203	108077	108625	108450	109980	110239	110879	111976	111653	112816	112101	113078	112150	113002	114497	113188	114249	113093	114158	113075	113671	112127
3.11344	0.202222		4.9176	101891	102494	101970	102728	102936	103264	104193	103713	104791	103800	104830	104807	105547	107167	106509	107932	107106	108506	108094	109295	108750	110370	111417	111909	112875	112576	113484	113507	115024	114785	115997	117000	116470	117350	116650	117998	117225	118007	119373	118492	119139	118100	119378	118269	118889	117345
3.11348	0.2025		4.9236	103657	104056	103447	104117	104163	104697	105757	105174	106509	106075	106912	106556	107893	109022	109616	109563	109293	110480	110197	111137	110655	112574	114017	114588	114835	115048	116328	115797	117610	117107	118845	119963	118971	120775	119385	120662	119727	120667	122462	120969	122303	121284	121945	120554	121269	119484
3.11327	0.202778		4.9296	106635	107254	106431	107375	107211	107900	108634	108766	109876	109025	110119	109761	111598	112187	112589	113879	113518	114936	114634	115932	115549	117185	118489	118633	119962	119439	121311	121017	121986	122556	123609	124622	123634	125031	123814	125571	124894	125643	126198	125560	126527	125326	126509	125549	125918	124452
3.11329	0.203056		4.9356	107222	107872	107154	107853	108017	108354	109961	109433	110705	110089	110919	110772	112336	113684	113594	114662	114635	116110	115667	117213	117085	118662	120185	120270	121622	121582	122603	122420	123183	123466	124866	125415	125275	125443	124812	126346	125056	126581	127726	126352	127312	126086	127334	126313	126466	125571
3.11327	0.203333		4.9416	110398	111022	110212	110910	111480	112163	113235	112791	114237	113809	115282	115059	116771	117584	117819	119301	119397	120743	120366	122329	121270	123489	124742	124320	126936	126056	127475	126892	127932	128125	128920	129675	128856	129965	128718	130071	129168	130179	130511	130294	131158	129942	130995	129790	130492	129505
3.11321	0.203611		4.9476	114544	114815	114054	115382	115603	116090	117392	117254	118839	118367	119622	119426	120932	121839	122110	123808	123360	124529	124719	126271	126243	127698	129091	128624	130422	130061	130790	130503	131694	131202	132382	133451	132068	133090	131749	133028	131502	132785	133964	132907	133536	133268	133864	132873	133692	132345
3.11329	0.203889		4.9536	119202	119866	119236	120523	120450	121059	122928	122563	124284	123641	125395	124926	126254	127176	127654	129681	128499	130378	130146	131778	131239	132907	134405	133958	135132	134912	135682	135252	136390	135712	136520	137108	135802	136630	135442	136350	134854	136117	137080	135885	136582	135828	136690	135790	137062	135612
3.11327	0.204167		4.9596	123982	125252	124071	125508	125963	126375	128168	127481	128976	128479	129891	129319	131282	132846	132042	133848	133413	135065	134800	135971	135734	137957	138892	138310	139997	139354	139802	139233	139875	139717	139692	140105	138518	139192	137429	139032	137229	138374	138790	137920	139267	138149	139407	137958	139634	138012
3.11317	0.204444		4.9656	126687	128341	126599	127985	128425	129460	130948	129818	132122	131119	132407	132137	133458	134611	134579	136285	135659	137254	136387	138264	137772	139235	140152	139415	140654	139925	139941	138733	139817	138516	139297	139812	138158	138229	137274	138001	136781	137510	138177	137296	138072	136841	137906	137277	138943	137433
3.11308	0.204722		4.9716	129353	129743	128798	130327	130378	131437	132598	131978	133812	132844	134378	133612	135283	136206	135716	137496	137184	137536	137821	138847	138370	139775	140656	139877	140190	139565	139852	138885	139681	138586	138220	139549	137563	137384	136566	136296	135549	136803	137026	135910	137056	136367	137470	136700	137943	136688
3.11308	0.205		4.9776	133644	134060	132778	134474	134380	134674	136794	136210	137223	136292	137384	137189	138023	139424	139902	140268	139508	140461	139413	140511	139711	140245	141450	140370	141083	139687	140180	138703	139172	137542	138062	138310	136599	136645	135636	136275	134724	135273	135839	135037	135683	135143	136131	135570	137323	136747
3.11317	0.205278		4.9836	135755	136026	135353	136593	136552	137583	138867	137509	139101	137760	138851	137558	138672	139255	139204	140232	139331	140338	138536	140188	138788	139869	140019	138814	139483	138127	138554	136455	137206	135379	135537	135730	134092	134093	133056	133226	131906	132334	133077	132131	133048	132110	133737	132798	134562	134306
3.11306	0.205556		4.9896	137370	138783	137438	138369	138349	138814	139926	138585	140528	138810	139947	138664	139624	140926	139576	140696	139076	139925	139335	139771	138405	138706	139280	137279	138043	136666	136935	134999	135619	134217	133710	134019	132268	132508	131209	131480	130077	130823	131800	130887	131503	131525	132762	131877	132906	133059
3.11302	0.205833		4.9956	136470	137680	136795	137353	137472	137681	138864	137508	139079	137441	138265	136829	137584	138220	137774	138340	137339	137678	136164	136883	135173	136032	136207	134236	134862	133438	133385	131748	131994	131210	130232	130533	129370	129154	127686	128482	126890	127782	128477	127659	128042	128048	129468	128747	130855	130044
3.113	0.206111		5.0016	135079	136015	134793	135787	135493	135828	136814	135741	135807	134645	135589	134322	134775	135457	134510	135332	134047	134810	132760	133058	131759	132357	132218	130524	131226	129506	130068	127468	128212	126857	126589	126795	125684	125661	124219	125274	123863	124682	125470	124371	125384	125159	126473	126211	127773	127536
3.11304	0.206389		5.0076	133549	134712	133187	134251	133609	134017	134305	133027	133902	132234	132818	131279	131839	132348	131295	132278	130454	131476	129879	130161	128268	128911	129033	127692	127622	126419	126608	124801	124811	123771	123763	124216	122364	123161	121983	122380	121314	121940	122954	121975	121953	122082	123869	123325	125158	124945
3.113	0.206667		5.0136	131597	133025	132320	132921	132329	132064	132951	131464	131704	130820	131123	130046	130354	130432	129805	129446	128754	129232	127680	128048	126373	126461	126707	125446	125647	124431	124787	122597	123570	121632	122014	122456	121059	121663	120448	121283	120525	121270	121548	120955	121709	121200	122964	122022	124059	123660
3.11302	0.206944		5.0196	127162	128267	127310	127480	127670	127449	128145	126848	127006	125543	126126	124873	125784	125816	125134	125225	123290	123824	122800	123303	121648	122465	122643	120692	121055	120007	120452	118660	118564	118152	117979	118330	117481	117724	116643	118053	116734	117481	117937	117661	118313	117930	118953	118530	120160	119726
3.11293	0.207222		5.0256	122236	123045	122543	123207	123038	122372	123299	122263	122286	121034	121378	120157	120697	120760	119819	120358	119332	118937	118194	118316	117272	117511	118184	117010	117396	115655	115998	114504	115070	114271	113527	114675	113571	113942	112914	114017	112730	113646	114024	113793	114691	114254	115251	114709	116257	116342
3.11291	0.2075		5.0316	120614	120991	119494	120619	120044	120324	120997	119247	119821	118726	119154	117762	118307	118161	117787	118084	117203	117336	116491	116530	115507	115820	115894	115106	115412	113866	114350	113163	113485	113009	112768	113426	112402	113068	112271	112892	111866	112561	113420	112662	113807	112777	114454	113788	115581	115052
3.11289	0.207778		5.0376	117456	117901	117192	117871	117642	116581	117467	116645	117181	116060	116420	114881	115640	115819	114973	115948	114523	114604	113295	113957	113169	113488	113693	112364	112716	111989	112267	111136	111849	110848	110986	111640	110947	110947	110401	111421	109989	110629	111980	111389	112178	111415	112747	111963	113704	113852
3.11289	0.208056		5.0436	113544	114443	113568	114373	113406	113846	114376	113771	113606	112751	113115	111668	112269	112537	111985	112196	111537	111730	110441	111112	109816	110701	110770	110377	110473	109235	110241	108536	109502	108525	108801	109543	108823	109252	108512	109247	108435	109146	110204	109361	109948	109570	110998	109871	111467	111243
3.11289	0.208333		5.0496	112522	113540	112558	113341	113123	113404	114040	112510	113250	112006	112473	111486	112122	112623	111786	112027	111443	111983	110500	110818	109928	110582	111196	110149	110317	109256	109673	109017	109808	108223	109011	109695	109011	109544	108690	108991	108692	109287	109967	109889	109840	109667	110660	110180	111347	110976
3.11287	0.208611		5.0556	109862	110648	109686	110100	109609	109687	110300	109048	109761	108857	109447	108386	108887	108923	108778	109139	108201	108877	107615	107933	107005	107833	108767	106994	107631	107081	106909	106003	106974	106258	106334	106985	106575	106188	105822	106460	105719	107147	107272	106649	107162	106858	108169	107772	108523	108447
3.11294	0.208889		5.0616	108814	109043	108358	109381	109118	108864	109621	108712	109215	108009	108809	107764	108153	108500	107951	108531	107414	107583	107104	107712	106174	107376	107454	106909	107196	106532	106669	105714	106391	105540	106475	106961	106000	106393	105969	106649	105566	106435	107133	106619	107473	107024	107816	107095	108353	108131
3.11273	0.209167		5.0676	106187	106207	105731	106287	105939	106067	106603	105689	105985	105476	105530	104713	105343	105652	105270	105989	104998	105134	104353	105090	103524	105090	104820	104362	104462	103787	104221	103356	104078	103550	104094	104255	103799	103880	103396	104086	103625	104265	104980	104485	105204	103914	105092	105170	106045	105370
3.11285	0.209444		5.0736	105244	105773	104722	105785	105244	105271	105866	104827	105499	104599	105045	104227	104835	105201	104570	105286	104466	104861	103714	104704	103665	104259	104836	103819	104183	103550	103936	103197	103406	102689	103721	104079	103651	103879	103334	103771	103347	104214	104259	103936	104725	104220	105384	104266	105553	105445
3.11293	0.209722		5.0796	103833	104451	103333	104338	104331	104306	105331	104298	104585	103154	104032	103176	103850	104432	103506	104243	103180	103619	102650	103708	102963	103175	103672	102672	103811	102724	103265	101911	102784	102373	102940	103753	103205	103281	102823	103238	102396	103068	103920	103329	103633	103439	104084	103781	104584	104062
3.1127	0.21		5.0856	103431	103768	102963	103457	103237	103239	103891	102972	103681	102862	102855	102202	103106	103604	102782	104025	102949	103100	102311	102909	101707	102730	103462	102187	102767	102226	102510	101809	102154	101690	102089	103211	102502	102735	101911	102702	102073	102897	103292	102771	103803	102844	103971	102530	104045	103223
3.11273	0.210278		5.0916	101938	102844	101969	102348	102392	102461	102764	102328	102611	101981	102501	101606	102108	102440	101785	102452	101602	102505	101262	102046	101284	101846	102379	101138	102269	101373	101754	100884	101507	101025	101407	102352	101277	101766	101047	102084	101220	101704	102516	101501	102544	101656	102874	102378	103350	102295
3.11275	0.210556		5.0976	102005	102668	101837	102405	101866	102106	103387	102393	102606	101788	101970	101484	102468	102457	102238	102276	101393	101979	101472	101694	100647	101820	102502	102265	101934	100851	101909	100999	101924	101554	101690	102152	101676	102684	101151	101778	101211	101778	102690	101939	102773	102257	102447	102053	102945	102238
3.11275	0.210833		5.1036	101679	102340	101727	102382	102218	102307	103124	102097	102667	101700	102097	101387	102050	102530	101073	102542	102074	102472	101571	101969	101541	101870	102663	101250	102419	101249	102006	101210	101841	101040	101736	102074	101289	101460	101771	102310	101201	102072	102980	101960	102336	102298	102336	102342	103091	102785
3.11273	0.211111		5.1096	101595	102228	101182	101870	101911	101803	102338	101375	102427	101218	101689	100899	101566	102185	101795	102344	101465	101737	101179	101718	100913	101299	102047	101091	102119	101309	101493	100694	101565	100667	101443	102253	101062	101756	101177	102013	101104	101729	102955	101528	102389	101341	102729	101705	102351	101743
3.11256	0.211389		5.1156	101145	101538	100809	101565	101540	101719	102477	101843	102293	100975	102166	101272	101511	102256	101385	101746	100825	101716	100448	101101	100703	101232	101612	100997	101557	100968	101452	101058	101264	100844	101245	101872	100886	101605	100842	101731	100932	101597	102207	101007	102122	101261	101999	101664	102683	101446
3.1126	0.211667		5.1216	100704	101026	100301	100883	101037	101130	101664	100720	101508	100545	101156	100412	100852	101145	100835	101655	100768	101296	99976.5	101018	100134	100718	101436	100776	100988	100121	100735	100095	100913	100217	100579	101111	100401	101039	100436	100981	100112	101023	101453	100628	101524	100858	101662	100569	101981	100711
3.11275	0.211944		5.1276	99887.1	100630	99824.7	100572	100128	100666	101067	100567	100686	99974.1	100370	99784.1	100145	100705	100693	101068	100789	100581	100017	100405	99757.3	100900	100901	100329	101210	100057	100419	99745.3	100675	99874.8	100365	100784	99913.4	100720	100077	100742	99901.3	100442	101094	100697	101266	100554	101385	100378	101282	100636
3.11268	0.212222		5.1336	99430.8	100435	99299.4	99597.5	99975.6	99594	100512	99720.3	100017	99300.8	100261	99194.7	99698	100282	100112	100313	99807.8	100679	99719.1	99985.1	98983	99692.7	100400	99576.1	100447	99963.4	99871.1	99079.9	99821.1	99539.8	100096	100233	99149.7	100165	99056.4	100212	99314.5	100120	100769	99916.5	100324	100157	100531	100057	100612	99520.4
3.11258	0.2125		5.1396	100655	101350	100444	101367	100691	100872	101803	100532	101233	100585	101209	100769	100982	101134	100887	101704	100597	101058	100395	101407	100341	100862	101377	100570	101519	100933	101003	99784.8	100925	100286	101185	101869	100716	101360	100688	101258	100922	101153	101892	101153	102006	101022	101931	101469	101760	101440
3.11256	0.212778		5.1456	100027	100418	99687.1	100790	100480	100733	101655	100123	100786	100243	100346	99878.3	100278	101205	100587	101101	100621	100947	100070	100766	99869.8	100579	101301	100514	100964	100311	100891	100089	100609	100348	100364	101442	100389	100966	100022	100666	100013	100811	101419	100924	101346	100716	101572	100737	101251	100770
3.11264	0.213056		5.1516	98894.6	99497.5	98970.5	100000	99418.6	99669.2	100086	99346.9	100082	98929.6	99749.5	98620	99715.6	100069	99364.9	100121	99022.3	99649.8	98798.4	99435.6	99029.6	99664.8	100035	99085	100032	99115.8	99435.9	98757.8	99334.5	98910.7	99298.4	100073	99357	99938.8	99324.7	100075	99217.3	99734.9	100172	99717.6	100198	99641.8	100254	98890.6	100289	99658.3
3.11262	0.213333		5.1576	99446.1	100549	99319.2	100205	99953.6	99788.3	100684	99721.3	100564	99392.9	100007	99271	100049	100701	100347	100966	99763.1	100257	99668.7	99949.6	99183.8	100009	100201	100002	100458	100116	100216	99351.3	100177	99799.4	100048	100652	99731.8	100536	99720.6	100939	99710.3	100054	101242	100545	101157	100271	101085	99915.5	100980	100305
3.11254	0.213611		5.1636	100411	100495	99644	100795	100222	100438	100690	100463	100794	99824.4	100438	100038	100271	100692	100074	101050	99969.8	100786	100104	100901	99582.3	100484	101350	100394	100768	100421	100686	99787.4	100610	99834	100812	101187	100664	100870	99890.8	100812	100484	100651	101017	100663	101251	100612	101081	100936	101623	100434
3.11264	0.213889		5.1696	100150	100772	99977.8	100854	100254	100244	101157	100398	100995	100405	100333	99954.4	100574	100995	100298	100896	100463	101093	100192	100403	99841.4	100387	101249	100425	101071	100601	101479	100255	100817	100613	101026	101974	100640	101399	100403	100956	100124	101179	101611	100803	101265	101052	101707	100509	101197	100622
3.11262	0.214167		5.1756	98394	98866.1	97921.7	98614.6	99100	98600.4	99558.1	98611.5	99138.3	98738	98785.5	98410.8	99182.3	98938.1	98710.8	99514.7	98843.1	99469.5	98443	98914.2	98170.7	98888.9	99364.9	98712.6	99252.4	98430.5	99534.5	98470.3	98923.5	98002.3	98818	99808.4	98682.6	99218.3	98755.9	99196.7	98586.3	98877.3	99685.9	99138.9	99297.2	98963	99388.9	99325.2	99705	98749
3.1126	0.214444		5.1816	99580.6	100346	99025.5	99807.6	99799.7	99779.1	100563	100305	100296	99492	100143	99164.1	99884.7	100523	99958.7	100608	99965.1	100498	99495.8	99970.1	99232.1	100256	100295	99864.2	100493	99602.8	100028	99413.8	100001	99421.9	99686.6	100511	99883.2	100572	99557	100711	99196.5	100253	100750	100090	100733	99842.1	100515	99681.7	100793	99978.3
3.11264	0.214722		5.1876	100208	100680	99620.7	100491	100243	100714	101252	100367	100594	100465	100617	99794.9	100598	100870	100424	101237	100584	100959	99960.5	100844	99743.7	100760	101221	100462	101006	100381	100587	99829	100767	100124	100665	101125	100346	100648	99808.1	101013	100116	100692	101738	100564	101421	100700	100920	100259	101262	100392
3.11273	0.215		5.1936	99396.8	99951.8	98763.7	99504.3	99479	99468.6	100302	99347.9	99963	99003.9	99565.5	98969.7	99731.5	100397	99593.2	100240	99313.5	99645.9	99192.8	99687.5	98968.3	99834.4	100320	99767.6	100252	99561.6	99927.9	99120	99983.2	99194.9	100138	100851	99696.6	100399	99903.9	100671	99642.5	99936.6	100661	100437	100505	99916.5	100492	99807.2	100686	99969.6
3.11281	0.215278		5.1996	100365	101038	99844.2	101134	100624	101038	101383	100527	101656	100395	101247	100406	101332	101333	101212	101649	100522	100958	100346	101074	100061	100292	101195	100102	101675	100376	101074	100177	100893	99911	100683	101611	100664	101349	101199	101350	100532	101252	101883	101120	101475	100744	101325	100888	101476	100400
3.11275	0.215556		5.2056	100327	100877	100486	101020	100798	100988	101771	100969	101630	100376	100817	100555	101038	101693	100284	101291	100674	101321	100488	101682	100558	101613	101625	100480	101577	101064	101433	100612	101352	100540	101243	101943	100851	100370	100875	101465	100787	101250	101771	101293	101691	101102	102076	100856	101927	101388
3.11287	0.215833		5.2116	99180.4	99773.7	98973.1	99925.7	99035.7	99588	100162	99282.4	99768.4	99201.1	99491.6	98784.8	99435.1	100039	100337	100020	99374.4	100366	99277.9	99920.6	99093.9	100001	100382	99354	100044	99365.4	100059	98967.4	100116	99486.3	99583.9	100407	99352.7	100801	99384.3	99462.2	99217.8	100041	100279	99963.2	100262	99809.7	100164	99335	100221	99732.3
3.11281	0.216111		5.2176	100799	101578	100366	101525	101086	101024	101562	101063	101928	101056	101105	100604	100865	101541	100952	102082	100828	102003	100833	101692	101013	101538	101880	100880	101955	101629	101518	100569	101066	101249	101818	102188	101445	102042	101109	101786	100971	101652	101857	101306	102161	101475	102099	100627	102106	100587
3.11291	0.216389		5.2236	99521	99650.5	99060.8	100378	99809.7	100074	100164	99205.3	100291	99406	99744.3	99326.2	99993.6	100532	99929.3	100435	99459.7	100294	99635.7	100434	98998	100320	100584	99939.1	100760	99859	100242	99444.2	100266	99745.6	100024	100783	99886.4	100053	99254.2	100319	99622.1	99974	100278	100064	100600	99858.7	100778	99870.7	100668	99786.4
3.11289	0.216667		5.2296	98923.5	100022	98705.1	99461.1	98771.6	99134.3	99969.8	99392.3	99720.8	99060.9	99561.9	98938.2	99874	100058	99383.7	99825.2	99031.5	99710.9	98942.8	99747.8	98451.3	99824.6	99732.5	99255.1	99721	98983.5	99466.8	98699.9	99421.3	99348.6	99531.1	100447	99285.2	99919.8	99395.5	100625	99123.1	99960.1	100440	99430.3	100154	99306.4	100102	99465.3	99892.6	99293.4
3.11294	0.216944		5.2356	100463	100733	99747.5	100718	100116	100383	100957	100401	101099	100457	100843	99961.7	100646	101021	100778	101264	100717	101194	100441	101141	100205	101022	101680	100807	101409	100644	101213	100190	100945	100449	100792	101371	100502	101397	100283	101696	100291	101108	101426	100824	101545	100796	101352	100676	101632	100533
3.11302	0.217222		5.2416	99652.3	100425	99596.2	100192	100314	99945.7	100934	100150	100706	99998.8	100453	99195.5	100396	100708	100116	100841	100293	100522	99717.2	100700	99283.1	100505	101290	100283	100986	100017	100773	99720	100152	99929.4	100563	100890	100021	100819	99587.4	100568	100043	100449	101039	100371	100997	99985.7	101175	99909	100972	100432
3.113	0.2175		5.2476	101416	101953	100833	101814	101801	101804	102330	101580	102095	101338	102062	100887	101973	102387	101857	102585	101337	102193	101340	102130	101264	102055	102510	101880	102439	101610	102274	101296	101773	101233	101902	102597	101944	102313	101331	102433	101818	102377	103185	101881	102679	102205	102452	101654	102216	101448
3.11306	0.217778		5.2536	101697	102102	101037	101931	101862	101537	103112	101438	102188	101439	102260	101301	101859	102051	102017	102538	101505	102562	101350	101925	101932	102248	102697	101868	102268	101737	101898	101469	102328	101356	101764	102435	101887	102100	101539	102147	101479	102344	102564	102496	102995	101892	102426	101551	102604	101446
3.11302	0.218056		5.2596	100761	101424	100450	101247	101204	101325	101818	101059	101617	101101	101825	100916	101282	101857	101268	101827	101387	101716	101055	101512	100812	101143	101856	101279	101701	100807	101386	101000	101132	100651	101446	101714	101060	101572	100852	101709	101047	101670	102578	101389	102042	101148	102339	100366	102310	101234
3.11312	0.218333		5.2656	100355	101017	99809.6	100805	100515	100386	101471	100164	101350	100092	100823	100022	100623	101159	100972	101477	100563	101059	100386	100996	99892.4	101227	101602	100684	101481	100589	100723	100272	101113	100410	100720	101599	100803	101069	100461	100782	99933.6	100912	101727	100841	101771	100936	101703	100477	101404	100485
3.11312	0.218611		5.2716	100518	101103	100155	101042	100612	100707	101148	100368	101514	100407	100918	100259	100721	101285	100619	101200	100536	101329	100631	100813	100195	100805	101691	100565	101150	101013	101340	100586	100950	100826	100837	101567	100981	101656	100659	101545	100973	101289	101963	101091	101654	100891	101411	100731	101150	100690
3.11298	0.218889		5.2776	101509	102394	101566	102000	101926	102352	102942	101708	102420	101528	101858	101485	101880	102530	102118	103109	101986	102526	101673	102511	101474	102480	102599	102240	102611	102067	102394	101453	101728	101591	102162	102732	102162	102619	102234	102764	101783	102344	102639	102204	102811	102054	102579	101845	102474	101623
3.11306	0.219167		5.2836	102059	102586	101990	102488	101851	102371	102863	101959	102620	101792	102497	101450	102607	102700	102319	103050	102079	102741	101757	102736	101767	102475	103507	102242	102808	102218	102562	101976	102593	101604	102499	103011	102175	102526	102286	102831	102113	102155	102983	102482	103080	102364	102676	101837	102883	101486
3.11312	0.219444		5.2896	101930	102311	101859	102934	102457	102612	103197	102696	103240	102570	102899	102175	102876	103029	103052	103463	102405	103000	102601	102549	102122	102822	103040	102743	103463	101971	102699	102167	102722	102429	102324	103631	102698	102935	102535	103070	102357	102386	103476	102811	103189	102722	103403	101813	102899	101947
3.11308	0.219722		5.2956	101498	101830	101250	102049	101848	101534	102424	101518	102304	101211	101755	100952	101610	102521	101530	102406	101523	102176	101244	102003	101136	101713	102452	101673	102070	101446	101870	100995	102057	101407	101688	102538	101672	102236	101572	102233	101502	101950	102296	101894	102614	101865	102055	101762	102173	101096
3.11319	0.22		5.3016	102244	102858	101744	102652	101722	102702	102776	102061	102612	102316	102717	102020	102694	102998	102470	103305	102465	103021	102321	102675	101882	102420	103475	102481	103384	102561	102728	101857	102776	102118	102548	103175	102814	102943	102456	102972	101975	102669	103112	102379	102874	102359	103013	102027	103093	102281
3.1131	0.220278		5.3076	101998	102937	101568	102707	102367	102652	102835	102420	102717	102119	102313	101836	101690	102528	101728	102922	101861	102369	101597	101880	101357	102212	102938	101785	102683	102039	102477	101758	102514	101970	102313	102999	101958	102698	101988	102335	102289	102411	103059	102136	103063	102131	102926	101339	102583	101744
3.11329	0.220556		5.3136	102361	103028	101953	102799	102100	102827	103236	102423	102959	102150	103050	101918	102181	103016	102489	103606	102481	103112	102486	102897	102130	102663	103242	102974	103327	102690	102752	102156	102873	101904	102728	103236	102369	103211	102262	102872	102143	102779	103503	103028	103413	103056	103397	102241	103273	102372
3.11331	0.220833		5.3196	103000	103497	102669	103357	102971	103023	103510	103022	103632	102361	103302	102612	103340	103273	103221	103837	103138	103870	102693	103793	102108	103428	103531	103058	103882	102837	103212	102603	103538	102829	103099	103998	103592	103824	102691	103332	102647	103603	103895	103604	103937	103209	103951	102864	103690	102713
3.11333	0.221111		5.3256	101999	102313	101818	102504	102266	102041	102760	101797	102402	101763	102411	101565	102304	102705	102074	102747	102157	102579	101813	102570	101689	102256	102861	101983	102906	102081	102261	101976	102544	102079	102642	103206	102229	102682	102243	102698	101890	102731	103243	102541	102945	102211	103114	101914	102899	101712
3.11329	0.221389		5.3316	102517	103101	101700	102852	102642	102803	103758	102742	103401	102290	102986	102021	102901	103412	102664	103716	102555	103360	102305	103079	102279	102927	103754	102573	103418	102843	102833	102200	103012	102267	103118	103520	102865	103562	102749	103404	102378	103266	103615	102750	103684	102746	103303	102333	103420	102132
3.11325	0.221667		5.3376	102763	103823	102820	103568	103537	103376	104135	103315	103857	103084	103734	102697	103236	103711	103589	104149	102841	103622	102745	103719	102723	103090	103962	103445	104167	103375	103419	102954	103471	102748	103208	103964	103085	103976	103380	103945	103357	103507	104103	103339	103819	103330	103665	103178	103806	103037
3.11325	0.221944		5.3436	101553	102600	101642	102116	102062	102081	102999	101991	102973	102426	102432	101696	102575	102486	102226	103240	101882	102305	102129	103060	101958	102744	103306	102017	102829	101911	102398	101817	102304	101948	102165	103096	102229	102541	101989	102527	101496	102302	103165	102419	102588	102182	102892	101490	102578	101820
3.11333	0.222222		5.3496	101734	102410	101424	102433	102769	102016	102857	101791	102736	101484	102693	101884	102338	102945	102284	102749	101942	102884	101808	102716	101747	102596	103041	102516	102669	102285	102254	101897	102471	102049	102243	103188	102401	102791	102017	102513	101634	102558	103322	102579	103181	102271	102176	102350	102715	101729
3.11331	0.2225		5.3556	103228	103686	102601	103556	103465	103601	104062	103172	104127	102997	103616	102815	103257	103837	103299	104299	103202	103657	102819	103507	102704	103333	104212	103495	103970	103559	103741	103109	103683	102951	103330	104082	103053	103735	103279	103651	102746	103325	104119	103369	103987	103205	103885	103095	104070	102756
3.11331	0.222778		5.3616	103747	103970	103169	103994	103707	103706	104507	103881	104478	103617	104150	103341	104285	104091	103901	104663	103706	103829	103467	103895	103087	103835	104167	103506	104718	103661	104204	103355	103947	103220	104019	104474	103688	104033	103538	104347	103675	103992	104622	103697	104329	103548	104287	103656	104085	103747
3.11327	0.223056		5.3676	104958	105737	104480	105021	104906	105149	105572	104920	105872	104225	105069	104366	104906	105441	104659	105471	104466	105239	104573	105091	104046	104834	106016	104758	105265	104589	105032	103984	104965	104589	105097	105710	104814	105196	104649	105460	104572	104856	105675	104905	105344	104561	105441	104138	105213	103887
3.11336	0.223333		5.3736	104057	104622	103400	104461	104477	104426	105587	104174	105032	103732	104333	103562	104300	104517	104203	104611	104362	105177	104234	104262	104238	104562	104969	104488	104898	104030	104611	103699	104553	104273	104196	105183	104519	104906	103778	104496	103620	104388	105182	104486	105178	104126	104880	103905	104665	103925
3.11336	0.223611		5.3796	103721	104508	103231	104027	103751	103661	104706	104019	104575	103460	104464	103188	103894	104015	103654	104395	104047	104272	103508	103842	103410	104055	104483	104050	104635	103959	104431	103711	103892	103274	104338	105061	103669	104408	103824	104175	103843	103954	104724	104294	104322	103919	104566	103853	104387	103597
3.11331	0.223889		5.3856	104257	104336	103854	104675	104144	104134	105209	104128	104693	103751	104582	103767	104257	104596	104299	105123	103988	104686	103931	104358	103786	104631	104986	104249	104923	104386	104350	103473	104313	104158	104300	105535	104230	104864	103610	104948	103915	104613	104836	104571	105062	104056	104693	104014	104725	103863
3.11327	0.224167		5.3916	104618	105004	104434	105023	104708	104826	105794	105226	105531	104904	104821	104298	104748	105186	105152	105526	104368	105261	104413	105211	104282	105166	105606	104910	105448	104707	105305	104466	105179	104751	104901	105899	104746	105298	104361	105117	103883	104886	105658	104992	105814	104771	105424	103991	105320	104910
3.11336	0.224444		5.3976	104191	105350	103935	104247	104536	104655	105212	104661	105410	104028	104956	103998	104816	105455	104702	105558	104458	104921	104147	104571	103947	104724	105246	104360	105089	104167	104742	104506	104624	104193	105092	105643	104362	104992	104133	104785	104100	104814	105412	104968	105507	104230	104937	104320	104876	104170
3.11335	0.224722		5.4036	104769	104965	103793	105048	105172	105126	105454	104636	105571	104650	104705	104635	104944	105650	105002	105824	104794	105443	104228	105268	104409	105594	106188	105281	105544	105174	105486	104431	105152	104676	105771	105720	105359	105702	104900	105711	104985	105135	105749	104648	105778	105053	105779	104597	105831	104567
3.11352	0.225		5.4096	104553	105029	104671	105456	104946	105075	105774	105135	106194	104698	105017	104546	105115	105334	105039	105494	104935	105537	104808	105818	104082	105126	105683	104940	105783	105151	105635	104593	105311	104530	105006	105741	105114	105735	105406	105539	104606	105433	105953	104734	106019	104892	105512	104773	105500	104418
3.1135	0.225278		5.4156	104885	105333	104402	105019	105034	105334	105562	105224	105697	104628	105412	104450	105068	105834	104940	105777	105080	105572	104500	105444	104466	105014	105763	104640	105916	104957	105471	104808	105485	104870	105415	106078	105336	105519	104758	105649	104718	105398	106104	105037	105679	104959	105697	104894	105668	104531
3.11333	0.225556		5.4216	104234	104838	104239	105041	104745	104606	105432	104667	105443	104196	104811	103883	104568	105202	104186	105215	104186	104982	104192	104619	103382	104300	105017	104152	105310	104335	104672	103836	104953	104534	104700	105374	104427	105166	104180	105002	104156	104736	105323	104640	104977	103945	105132	103566	104728	103777
3.11354	0.225833		5.4276	104823	105731	104586	105587	105384	105396	106204	105521	105716	104781	105477	104646	105219	105719	104963	105642	105128	105696	104649	105515	104404	105630	105803	104888	105807	104695	105316	104268	104873	104847	105195	105818	105039	105813	105211	105604	105131	105063	105996	105354	105974	104972	105728	104816	105210	104750
3.11335	0.226111		5.4336	105045	105532	104662	105193	105152	105329	106177	104882	105664	104924	105350	104788	105463	105859	105364	105923	104832	105725	104937	105594	104983	105090	105714	104567	105580	104770	105414	104518	105282	105137	105320	105760	105314	105865	104645	104864	104856	105349	106302	105138	105778	104527	105454	104362	105463	104869
3.11344	0.226389		5.4396	104896	105594	104554	105410	105127	105154	105510	104719	105557	104484	105137	104329	105196	105859	105273	105445	105417	105991	104216	105276	104200	105259	105732	104895	105656	104832	105384	104508	105418	104566	105195	105621	104480	105230	104764	105227	104912	105192	105841	105018	105707	104897	105236	104644	105322	104227
3.11352	0.226667		5.4456	105502	106406	105526	106071	106212	105979	106987	106442	107002	105850	107120	105816	107002	107129	106601	107472	105904	106981	105555	107019	105633	106662	107060	106215	107367	106389	106251	105892	106739	106114	107049	107184	106625	107219	106002	106413	105366	106698	107227	106318	107082	105990	106909	106316	106540	105770
3.11344	0.226944		5.4516	106095	106928	105961	106723	106388	106749	107258	106346	107114	106106	106946	105776	107024	106794	106663	107300	106385	107328	106105	106667	105827	106622	107212	106535	107102	106621	107234	105857	106543	106612	106430	107200	106322	107166	106325	107278	106332	106582	107754	106779	107053	106488	107287	106144	107249	106370
3.11342	0.227222		5.4576	105724	106466	105461	106070	106302	105860	106765	105778	106385	105836	106159	105516	105920	106326	106481	106868	105851	106608	105989	106500	104972	105797	106593	106022	106399	105867	106098	105143	105970	105313	106138	106605	105989	106157	105459	106491	105399	106121	106930	105635	106977	105637	106310	105472	106265	105482
3.11357	0.2275		5.4636	105454	106499	104753	105971	105678	105539	106356	105156	106312	105214	105570	104763	105781	106251	105882	106404	105272	106180	105282	106110	105163	105652	106409	105878	106290	105417	106195	105167	105700	105144	105574	106729	106033	106282	105410	106104	104989	105874	106591	105559	105997	105244	105403	104953	106143	104648
3.1134	0.227778		5.4696	105585	106303	105418	106276	106124	105852	106858	105789	106217	105437	105947	105214	105998	106609	105651	106837	105697	106445	105446	106280	105612	106174	106814	105835	106760	105555	106151	105100	106097	105341	105889	106813	105751	106330	105788	106548	105046	105976	106869	105877	106313	105666	106361	105497	106012	105246
3.11344	0.228056		5.4756	106982	107707	106616	107511	107424	107554	108086	107290	108021	106838	107647	106907	107530	107707	107161	108304	107395	107731	106836	107881	106383	107289	107935	107751	107512	107220	107643	106672	107245	106814	107310	108501	107276	107931	106807	107995	106831	107436	108052	106808	107917	106823	107483	107004	107157	106569
3.11352	0.228333		5.4816	106584	107358	106448	107266	106923	107405	107615	106637	108036	106736	107417	106567	107298	107223	106637	108061	106956	107563	106732	107309	106505	107142	108125	106482	107641	106732	107218	106660	107346	106674	107518	108104	107112	107264	106766	107642	106513	107584	107533	107163	107490	106930	107620	106841	107305	106317
3.11342	0.228611		5.4876	106046	106781	105464	106217	105644	106231	106922	106093	106578	105472	106001	105356	105724	106493	105800	106788	106074	106843	106050	106149	105616	106461	106663	105891	106684	105747	106506	105842	106490	105877	106433	107060	106123	106777	105777	106833	105506	106504	106815	106018	106652	105730	106331	105285	106372	105676
3.11352	0.228889		5.4936	106964	107837	106353	107398	107266	107337	108004	107623	107932	106649	107329	106935	107498	107667	107556	108010	106745	107784	106731	107536	106315	106899	107837	107223	107926	106926	107253	106816	107476	106635	107144	107558	107045	107515	106665	107742	106446	107373	108364	107327	107875	107203	107935	106984	107636	106400
3.11357	0.229167		5.4996	107035	107729	106849	107378	107347	107512	107964	107205	107626	107334	107673	106572	107464	108104	107291	108535	107222	107707	107004	107761	106838	107381	108192	107175	107681	107201	107532	106639	107264	107054	107518	108230	107537	107932	107186	107512	106949	107533	108123	107445	107875	107095	107740	106800	107628	106334
3.11336	0.229444		5.5056	106886	107634	106718	107114	106962	107558	108302	107056	107756	106749	107174	106337	107066	107899	107210	107770	107048	107554	106903	107596	106589	107383	107971	106866	107804	107303	107386	106596	107033	106971	107588	108078	107237	107851	107172	107777	106469	107395	108173	107172	107584	107015	107818	107059	107236	106436
3.11356	0.229722		5.5116	106242	106727	105851	106488	106206	106045	107268	106203	107071	105673	106262	105178	106336	107258	106623	106867	105968	106956	105742	106093	105582	106393	106891	106124	106864	106154	106455	105790	106494	106034	106088	107118	105811	106340	105946	106379	105837	106499	107093	105989	107092	106003	106519	105688	106826	105558
3.11344	0.23		5.5176	108071	109071	107826	108178	108257	108439	109189	108001	109231	107887	108708	108065	108547	108981	108594	109483	108654	109039	108024	108876	107764	108728	109826	108089	109348	108502	108254	107866	108669	108342	108802	109604	108575	109220	108367	109122	107802	108760	109260	108852	109228	108444	109085	108480	109259	107766
3.11361	0.230278		5.5236	107197	107852	106845	107317	107715	107609	108349	107477	107974	107171	107687	106366	107771	107419	107040	108361	107246	108512	107078	107834	106379	107642	107759	107385	107999	106671	107708	106883	107302	106908	107544	108442	107321	107842	107247	107710	107321	107431	108199	107440	108221	107085	107496	106528	107742	106428
3.11357	0.230556		5.5296	107230	107824	107053	107772	107277	107783	108392	107716	108381	106998	107708	106905	107841	107898	107639	108372	107653	107840	106981	107702	106953	107569	108240	107582	108406	107296	107646	106745	107642	106943	107745	108330	107684	108155	106978	107844	107214	108121	108447	107606	108227	107353	108268	107278	108150	106839
3.11352	0.230833		5.5356	108181	108901	107519	108271	108067	108234	109087	108592	108727	107707	108886	107272	108412	108730	108412	109585	108082	109068	107998	108914	107919	108641	109105	108296	108962	107962	108985	108103	108828	108156	108684	109566	108442	108999	108310	108855	108039	108550	109462	108190	108982	108044	108826	107789	108568	107637
3.11342	0.231111		5.5416	108928	109742	108984	109730	109370	109355	110315	108963	109899	109083	109412	108817	109570	110031	109302	110370	109517	110169	108868	109745	108898	109481	110034	109341	110324	108750	109484	108846	109703	109137	109441	110752	109428	109690	109249	109875	108759	109689	110113	109725	109856	108960	109532	108880	109609	108646
3.11352	0.231389		5.5476	108296	109079	108299	108280	108430	108420	109479	108812	109728	108129	108496	108129	108814	109464	108848	109001	108654	109028	107695	108391	107948	108378	109410	108360	109236	108539	108960	107619	108431	108473	108397	109967	108834	108915	107930	109091	108214	108830	109399	108770	109169	108149	109114	107883	108908	108069
3.11354	0.231667		5.5536	108796	108830	108054	108610	108057	108364	109316	108430	109258	107948	108463	107902	108841	109330	108801	109364	108048	109258	108250	109084	107844	108679	109410	108760	109168	108634	109435	108014	108375	108149	108976	109919	108453	108900	108216	109069	108256	108755	109276	108128	109091	108455	109252	108214	109031	107931
3.11354	0.231944		5.5596	106996	107848	106882	107441	107203	107395	107844	107160	107916	106866	107757	106589	107434	108195	107203	107915	107362	107779	106948	108018	106910	107667	108207	107171	107957	107072	107990	107171	107898	107137	107925	108309	107447	107954	106620	107481	106861	107464	108190	107214	108157	107172	107728	107157	107795	106704
3.11359	0.232222		5.5656	109574	109838	109356	109860	109549	110019	110760	109779	110594	109399	109553	109020	110247	110235	109709	110750	109806	110527	109300	110158	109189	109928	110380	109518	110455	109591	109999	109194	109979	109520	109845	110572	109997	110143	109558	110494	109172	109890	110548	109957	110434	109707	110559	109490	109999	108968
3.11357	0.2325		5.5716	108572	109845	108239	109656	109370	108957	110160	108923	109355	108461	109451	108642	109364	109624	109340	109820	108899	109123	108493	109543	108583	109132	109594	108775	109680	109015	108874	108050	109037	108540	109090	110244	109145	109733	108969	109614	108920	109449	109731	109269	109531	108735	109402	108734	109525	108247
3.11352	0.232778		5.5776	110579	110428	109553	110087	109963	110338	111109	110185	110906	109767	110631	109882	110212	110588	110090	111033	110356	111098	109615	110830	109901	110311	110654	110653	111158	109749	110732	109665	110600	109510	110350	110674	109280	110552	109764	110344	109303	110118	110906	110153	111194	110022	110573	110144	110262	110039
3.11365	0.233056		5.5836	108887	109147	108577	109126	108973	109360	109678	109168	109232	108473	109168	108420	109047	109585	109038	109533	108786	109223	108654	109141	108068	109333	110026	109085	109633	109041	109082	108525	109290	108610	108692	109226	108877	109025	108539	108968	108038	108575	109620	108500	109067	108484	109402	108184	109193	108309
3.11359	0.233333		5.5896	109651	110044	109081	110163	110106	110017	110732	109707	110446	109530	110314	109248	109776	110903	109784	110969	109750	110762	109573	110319	109162	109850	110780	110208	110641	109712	110109	109256	110032	109769	109911	110858	109707	110362	109548	110537	109462	110147	110767	109870	110517	109746	110500	109207	110110	109226
3.11356	0.233611		5.5956	109323	110077	109164	109685	109278	110042	110615	109524	110201	109149	109865	109315	109833	110105	109886	110424	109382	109866	109250	110190	109232	109822	110146	109563	110116	109684	110343	109164	110010	109288	109903	110904	109431	110463	109691	110140	109557	109634	110921	110060	110426	109252	110620	109393	110121	109509
3.11352	0.233889		5.6016	109632	110333	108793	110398	110195	110096	110921	109855	110186	109400	110039	109450	110366	110259	109916	110322	109388	110374	109448	110279	109080	110545	111009	109977	110552	110169	110174	109247	110286	109818	110380	110597	110341	110436	109751	110712	109756	110189	110937	109865	110603	109848	110847	109649	110533	109788
3.11352	0.234167		5.6076	107632	108366	107563	108286	108303	108599	108912	108458	108670	107882	108429	107109	108230	108777	108284	109221	107455	108517	107889	108293	107274	108162	108758	107796	108934	108044	108174	107469	108207	107610	108197	108873	108127	108238	107826	108310	107409	108201	108595	108104	108866	107572	108462	107734	108687	107537
3.11357	0.234444		5.6136	110476	110749	109950	110857	110524	110618	111324	110155	111444	110447	110840	110013	110515	111262	110581	111649	110549	111516	110245	110583	109789	110615	111074	110800	111081	110551	110634	109621	110788	110356	110682	111190	110349	111236	109953	110692	109839	110612	110840	110625	111162	110641	111133	109962	110781	109388
3.11359	0.234722		5.6196	109503	110154	108995	109828	109880	109685	110240	109478	110098	109280	109968	108813	109523	110082	109016	110366	109493	110307	109575	110057	109235	110161	110461	109645	110467	109470	109950	108873	109918	109410	109975	110663	109502	110177	109210	110015	109377	110311	110410	109597	110313	109403	109748	108992	109928	109228
3.11363	0.235		5.6256	110654	111187	110411	111336	111023	111214	112120	111233	112086	110546	111264	110532	111419	111899	111029	111941	110847	111817	111017	111318	110398	111916	112290	110818	111724	111067	111360	110659	110854	110211	110902	111915	110799	111520	110984	111439	110573	111371	112706	111602	112008	111007	112159	110911	111731	110744
3.11382	0.235278		5.6316	109761	110724	109788	110594	110134	110076	111167	109886	111250	109933	110128	109555	110504	110967	110410	110750	109797	110518	109490	110640	109892	110253	111124	110095	110556	110176	110286	109917	110207	109886	110144	110801	109890	110424	109791	110546	109668	110167	111226	109946	110785	110050	110187	109655	110298	109282
3.11373	0.235556		5.6376	110714	111334	110010	111046	110668	110814	111175	110572	111377	110597	110949	109652	110633	111079	110400	111692	110502	110893	110270	110943	109948	110750	111153	110765	111423	110335	111022	110417	110557	109945	111436	111677	111126	111643	111046	111226	110118	111067	111710	110908	111603	110500	111578	110076	110974	110223
3.11354	0.235833		5.6436	110423	111354	110499	111178	111422	111082	111955	110956	111886	110917	111450	110824	111238	111951	111050	111784	109993	111368	110443	111564	110664	111306	112272	111247	111801	111201	111451	110588	111408	110940	111182	112039	111309	111756	110827	110734	110535	111225	112214	111263	111573	111025	111748	110401	111443	110789
3.11357	0.236111		5.6496	111209	111730	110469	111136	110830	111395	111235	111213	111820	110587	111246	110582	110812	111499	111070	111782	111211	111836	110745	111032	110241	111065	111800	111066	112056	110798	111075	110298	111069	110535	111085	111802	110628	111453	110445	111754	110410	111243	112009	111019	112226	110261	111425	110270	111257	110025
3.11357	0.236389		5.6556	110352	111188	109929	110432	110516	110425	111624	110422	110847	109869	110965	110069	110281	111053	110348	110985	110193	110747	109878	110520	109884	110264	111082	110420	110821	109853	110762	110161	110701	110576	110441	111232	110823	111079	110358	111057	110308	111020	111588	110757	110948	110454	111021	110250	110620	109646
3.11361	0.236667		5.6616	109923	110161	109163	110109	110074	109851	110382	109414	110337	108990	110329	109230	110318	110110	109598	111120	109544	110373	109265	110200	108923	110573	110126	110029	110462	109769	110097	109621	109788	110080	110413	111098	109997	110238	109839	110268	109256	110463	111043	109907	111054	109601	110594	109562	110660	109554
3.11371	0.236944		5.6676	112603	112633	111343	112579	111760	112090	112739	112241	112817	111434	112023	111411	112187	112758	112080	112533	112044	112863	111556	113009	111482	112212	113469	111805	113048	111801	111942	111636	112099	111858	112528	113007	112094	113089	111503	112520	111760	112845	113128	112220	112376	112222	113083	112030	112555	111609
3.11356	0.237222		5.6736	109636	110802	109764	110585	110285	110437	111227	110067	111182	109666	110564	109684	110454	110940	110334	111176	110401	111098	109704	110646	109934	110777	111053	110548	111227	110663	110809	109600	110691	109973	110622	111289	110187	110787	109984	110710	109629	110756	111232	110307	111379	110198	110827	109991	110898	109843
3.11363	0.2375		5.6796	111896	112819	111565	112342	112407	111949	112883	112232	112999	111857	112431	111744	112606	112459	112382	112892	112027	113019	111884	112361	111506	112111	113344	111978	112651	112201	112677	111583	112848	111797	112224	112615	112328	112596	112118	112674	112277	112596	113144	112306	112777	111681	112842	111809	112310	111257
3.11361	0.237778		5.6856	111368	112075	110900	111939	112107	111583	112863	111920	112407	111390	112252	111144	111702	112682	111769	112247	111777	112535	111687	112039	111029	111961	112653	111777	111998	111591	112378	111151	112060	111661	111654	112570	111743	112601	111505	112008	111010	111728	112290	111962	112594	111896	112506	111221	112031	111005
3.11365	0.238056		5.6916	113073	113339	112866	113647	112796	113184	113830	113048	113611	112872	113358	112369	113094	113489	113088	113829	112331	113598	112938	113044	112082	112768	113449	112730	113194	112892	112857	112552	112840	112575	113252	113755	112839	113943	112460	113122	112430	113019	113469	112889	113450	112646	113399	112285	112966	112545
3.11367	0.238333		5.6976	111815	112770	111859	112912	112300	112925	113184	112478	113215	112199	112962	111779	112527	113152	112484	113066	112283	112538	112170	112582	111631	112450	113030	112858	113339	112421	112558	111453	112712	111917	112851	113290	112709	112722	111466	113075	111827	113155	113332	112548	113131	112611	113071	112291	112655	111914
3.11363	0.238611		5.7036	111832	112433	111293	112259	112395	111805	112884	112041	112814	111924	112352	111163	112239	112598	111981	112915	111831	112658	111618	112468	111435	112089	113243	111511	112963	112316	112410	111605	112213	111649	112371	112769	111993	112569	111958	112586	111732	112197	113048	112019	112826	111860	112775	111683	112787	111573
3.11369	0.238889		5.7096	112224	113166	112179	112689	112408	112511	113328	112465	113541	112225	112903	111794	112532	113286	112613	113483	112472	113037	112278	112988	111998	113010	113638	112489	113348	112440	113085	112159	112838	112393	112755	113516	112632	113058	111799	112760	111943	113028	113363	112967	113277	112271	112784	111926	113027	111964
3.11377	0.239167		5.7156	112729	113751	112399	113644	112855	113076	113985	113152	113788	112881	113261	112632	112885	113437	113136	113576	112886	113707	112916	113277	111960	113343	113596	112669	113394	112633	113369	112049	112868	112206	112688	114023	112771	113555	112569	113095	112606	113310	113424	112792	113665	113000	113587	112576	113094	112591
3.11373	0.239444		5.7216	113427	114332	113025	113806	113691	113456	113931	113353	113904	112609	113563	112482	112871	113763	113210	114260	113359	113561	112986	113829	112952	113594	113914	112964	113793	113583	113572	112685	113688	112886	113198	114128	113399	113737	113339	113778	113044	113750	114215	113619	114075	113019	113973	112934	113891	113053
3.11367	0.239722		5.7276	113159	113347	111715	112725	112133	112428	113838	112839	113587	112591	113048	112116	112560	113046	112491	113587	112609	113811	112093	113035	111870	112937	113457	112826	113865	112196	113000	112542	113571	112921	113377	113837	112654	113790	113059	113248	112125	112927	113856	113016	113637	112336	113238	112271	113886	112599
3.11357	0.24		5.7336	112820	113326	112356	113156	112817	113125	113835	113026	113296	112757	113146	112322	113010	113661	113141	114011	113128	113517	112406	113388	112504	112699	113433	112576	113614	112655	113697	112591	113790	112717	113428	113729	112759	113374	112709	113402	112240	113422	113961	113235	113905	112937	113486	112912	113584	112216
3.11382	0.240278		5.7396	112579	113215	112009	113251	112880	112673	113962	112668	113204	112299	113050	112182	113080	113408	113107	113650	112399	113422	112550	113313	112256	112628	113652	112881	113214	112517	113027	112217	113240	112447	113050	113395	112602	112810	113027	113215	112553	112879	113563	113018	113493	112318	113421	112130	113139	111982
3.11375	0.240556		5.7456	114208	114487	113471	114401	114377	114780	115110	114378	114876	113934	114454	113148	113609	114480	113892	114993	114089	115271	113590	114196	113313	113964	115065	114063	114580	114146	114941	113442	114598	113490	113919	115142	114153	114759	113645	114824	113502	114524	115030	113939	114702	113982	115214	113472	115041	113916
3.11367	0.240833		5.7516	114155	114706	113648	114696	114172	114352	115342	114523	115198	113990	114676	114047	114735	115382	114813	115281	114313	115109	114083	114552	113798	114307	115542	114555	114936	114356	114573	114125	114503	113883	114508	115185	114757	115033	114247	114837	113652	114860	115488	114694	115140	114354	115095	113853	114886	113746
3.11373	0.241111		5.7576	113426	114068	113193	113927	113975	113710	114438	113762	114656	113420	114268	113225	114477	114728	114308	114597	113578	114582	113413	113968	113299	114339	114790	113601	114373	113694	113824	113227	113971	113532	114174	114747	114075	114521	113812	114501	113664	114232	114840	113832	114746	114147	114444	113049	114500	113417
3.11371	0.241389		5.7636	113678	113993	113140	114008	113586	113589	114716	113642	114324	113350	113885	112760	113938	114497	113931	114264	113137	114355	113281	114028	112870	114078	114550	113602	114459	113387	113874	113045	113343	113419	113694	114320	113352	114222	113372	113820	113139	113938	114649	113425	114155	113461	114330	113398	114316	113284
3.11369	0.241667		5.7696	114283	114503	113541	114394	113810	114066	115219	113868	114800	113450	114295	113523	114213	114553	113939	115099	114052	114601	113512	113980	113500	114480	115122	113996	114737	113546	114332	113311	114126	113474	114403	115008	114125	114622	113505	114664	113921	114253	114770	114064	114635	113793	114507	113912	114109	113253
3.1138	0.241944		5.7756	113498	114188	113321	114341	113568	113869	114864	114046	115041	113972	113936	113405	114254	114578	114102	114772	113826	114391	113597	114315	113458	113968	114935	114182	114826	114026	114323	113418	113939	113796	113892	114756	113848	114348	113621	114556	113028	114232	114865	114232	114877	113977	114702	113954	114290	113407
3.11365	0.242222		5.7816	114697	115990	114853	115271	115093	115524	116184	115016	115780	114829	115449	114409	114925	115475	115259	116236	115352	115978	114846	115998	114850	115416	116544	115397	116396	115403	115452	114871	115566	114659	115251	116269	115195	115600	114868	115332	114697	115377	116424	115235	116185	115401	115870	114757	115439	114350
3.11369	0.2425		5.7876	115103	115147	113961	115288	115070	114843	116003	114404	115978	114456	115493	114036	115151	115647	115584	115619	114946	115539	114146	114963	114251	114913	115680	115168	115580	115234	114790	113878	115247	114476	114984	115663	114578	115308	114502	115365	114863	115117	116135	115138	115565	114705	115706	114587	115543	114077
3.11384	0.242778		5.7936	113167	114078	112851	113711	113530	113608	114305	113553	114353	113353	113907	112965	113752	114044	113941	114014	113745	113917	113221	114099	112915	113857	114334	113817	114164	113457	113831	112955	113914	113097	113599	114750	114024	114684	113202	114054	112983	113713	114258	113666	114195	113392	114057	113382	113921	113030
3.11392	0.243056		5.7996	114273	115201	114001	114660	114745	114703	115561	114734	115316	114165	114657	113944	114736	115460	114275	115558	114390	114609	114636	114914	114156	114600	115601	114437	115737	114447	115368	113974	115020	114829	114790	115759	114722	114280	114846	115311	114426	115148	116002	114416	115626	114502	114906	114327	114930	114470
3.11369	0.243333		5.8056	114192	114929	114124	114718	114508	114085	114968	114324	115681	113955	115071	114136	114531	115113	114254	115363	114166	114989	113965	114984	113965	114527	115464	114510	115574	114614	115101	114156	114822	114396	114793	115593	114090	115010	113967	115280	113680	114813	115337	114703	115542	114589	115028	113932	115264	114433
3.11373	0.243611		5.8116	115788	115988	115335	115716	115837	116248	116982	115274	116510	115081	115889	114700	115832	116376	115931	116513	115559	116205	115457	116216	114868	115775	116408	115769	116564	115485	116050	115096	115938	115246	115519	116756	115941	116507	115829	115620	114792	115927	116335	115460	116362	115117	116079	115055	116152	115057
3.1138	0.243889		5.8176	116144	116572	115269	116673	116019	116512	117192	116344	116505	115547	116530	115468	115884	116876	115981	116916	115836	116258	115526	116342	115700	116749	117039	115681	116504	116133	116499	115585	116209	115515	116425	117138	116180	116382	116000	116786	115655	116837	117106	116178	116578	115891	116632	115917	116850	115440
3.11365	0.244167		5.8236	114349	114801	113736	114521	113848	114463	114956	114161	114814	114182	114573	113594	113979	114836	114053	115017	114115	115093	114125	114321	113181	114302	114946	113997	114611	113629	114069	113270	114079	113427	114421	114563	113873	114803	113611	114688	113740	114056	114799	113556	114815	113751	114461	113509	114423	113259
3.11377	0.244444		5.8296	115310	116228	115243	115969	115641	115485	116647	115239	116037	115206	115518	114373	115371	116499	115498	116288	115473	115896	114932	116194	114949	115854	116640	115593	116831	115850	115942	114795	116032	115313	116018	116711	115334	115864	115657	115854	114941	115672	116448	115529	116614	115163	116010	115061	115884	114918
3.11375	0.244722		5.8356	116216	116608	115916	116439	116054	116278	117062	116438	116637	115630	116802	115636	116340	116740	116157	117072	116150	116612	115769	116488	115623	116031	116968	116419	116706	115532	116722	115248	116269	115824	116388	116959	116113	117110	116091	116937	115648	116409	116955	115996	116914	116056	116741	115084	116314	115657
3.1139	0.245		5.8416	114495	114718	113983	114477	114526	114550	114989	114441	114698	114218	114364	113506	114541	114876	114392	115389	114109	114836	113998	114762	113790	114467	114753	113980	114234	113429	114363	113771	114439	114263	114262	114969	114037	114552	113848	114740	113861	114474	115215	114548	115228	114146	115148	113874	115048	113774
3.11388	0.245278		5.8476	114465	115194	114007	115047	114420	114232	115443	114471	115449	114566	114747	113668	114727	115255	114774	115705	114917	115274	114527	114994	113595	115020	115485	114607	115356	114333	115096	114462	115039	114312	114539	115674	114632	115342	114530	115786	114309	115532	115727	114770	115950	114653	115091	114436	115269	114135
3.11384	0.245556		5.8536	115696	116187	115005	115934	115998	115816	116629	115808	116600	115133	115902	114870	115933	116461	116080	116591	115364	116319	115050	116251	115374	116192	116351	115441	116282	115540	115926	114942	115563	115543	115974	116738	115854	116512	115525	115978	115299	116072	116499	115864	116627	115691	116264	115531	116395	115326
3.11377	0.245833		5.8596	115328	115993	114988	115938	115639	115812	116581	115926	116685	115106	116161	114750	116248	116272	115609	116406	115285	115849	114772	115797	114981	115584	116168	115417	116102	115398	116010	115013	116085	115270	115748	116503	116069	116116	115384	116511	115653	115920	116239	116026	116681	115310	116427	115148	115950	115206
3.11384	0.246111		5.8656	115338	115832	114736	115851	115379	115939	116878	115569	116094	115254	115662	114696	115675	116276	115483	116148	115405	115797	114883	115371	114852	115637	116140	115343	116151	115091	116200	114769	115602	115265	116100	116409	115678	115788	115462	115637	114695	116061	116291	115552	116052	114924	115902	114683	116002	115000
3.11377	0.246389		5.8716	116011	116809	116200	116863	116540	116283	117835	116625	116896	116205	116826	116233	117025	116743	116775	117627	116156	116867	116270	116702	116201	116689	117525	116180	117457	116612	116478	115902	116722	116199	117011	116853	116640	116960	116031	116337	116071	117182	117623	116231	117020	116159	117029	115792	116547	115620
3.11356	0.246667		5.8776	116676	116685	115465	116785	116499	116712	117541	116395	116958	116169	116431	115577	116089	116815	116400	117012	116080	116625	116107	116787	115611	116361	117254	116615	117355	116418	116875	116165	116678	116021	116866	117137	116480	116909	116346	116614	116331	116523	116893	116599	116986	116247	116793	115806	116634	115763
3.11382	0.246944		5.8836	115379	115659	115047	115493	115449	115397	116207	115428	116132	115541	116253	114895	115911	116058	115802	116619	115385	116448	114912	115684	114708	115614	116710	115718	116698	115596	116428	114838	115783	115581	115846	117058	115632	116373	115381	116509	115377	116015	116872	116227	116703	115783	116031	115419	115945	115054
3.11369	0.247222		5.8896	116130	116750	115256	116290	116232	116501	116950	116102	117249	115885	116682	115497	116211	116756	116335	117240	115879	116827	115908	116976	115630	116578	117347	116230	116575	115812	116736	115922	116521	115583	116371	116896	116120	116688	115778	117102	115403	116450	117135	116072	116841	116430	116635	116116	116762	115307
3.11377	0.2475		5.8956	117198	118504	117129	118396	117873	117965	118651	117259	118557	117089	117433	116836	117510	118138	117318	118089	117076	118076	117297	118188	117001	117942	118430	117754	117697	117406	118203	117083	118046	117309	117738	118476	117805	118415	117120	118187	117423	117991	118451	117742	118998	118121	118717	117210	117925	117311
3.11379	0.247778		5.9016	117257	117579	116545	117498	117447	117507	118314	117287	117731	116473	117520	116478	117145	117813	117042	117801	116852	117476	116515	116865	116357	116879	118142	116838	118323	117245	117582	116886	117246	116783	117068	118297	117147	117991	117125	117501	117079	117825	118219	117387	118070	116896	118127	116879	117511	117007
3.1138	0.248056		5.9076	116701	117620	116724	117569	117366	117498	117960	117294	118054	116928	117272	116503	117289	117581	117328	117754	116886	118096	116628	117607	116506	117260	118137	117268	117707	116926	117407	116222	117544	116906	117513	118129	117122	117741	116857	117647	116862	117853	118120	117393	117887	117079	117566	116957	117693	116218
3.11386	0.248333		5.9136	117246	117860	116931	117469	117183	117770	118300	117582	118107	117161	117783	116716	117972	118296	117845	118134	117318	118098	117204	117548	116925	117818	118164	117965	118159	116984	118034	116626	117422	116773	117896	118789	117653	117857	117132	117661	117233	117772	118432	117425	118438	117385	118028	117102	118290	116773
3.11384	0.248611		5.9196	116910	116880	116147	117232	116442	116581	117771	116862	117694	116037	116821	116056	116819	117451	117069	117408	116398	117552	116577	117528	116331	116970	117597	116792	117314	116481	117525	116539	117282	116658	117190	117623	116696	117224	116425	117177	116447	117420	117792	117013	117946	116778	117105	116363	116826	116375
3.11384	0.248889		5.9256	115601	116153	115219	116338	115994	116198	116759	115934	116897	115940	116063	115489	116485	116582	116233	117294	116232	117101	115228	116159	115516	116316	117236	116349	117096	116160	116812	115676	116650	116128	116410	116735	116134	116577	115829	116850	115361	116227	117326	116322	116614	116057	116268	115622	116213	116044
3.11382	0.249167		5.9316	116204	116274	115073	115978	116111	116153	116758	115898	116813	115457	116297	115527	116336	116711	116676	117490	116266	116640	115871	116659	115511	116713	117135	116459	116945	116049	116622	115518	116509	116061	116447	117216	116506	117117	116251	116649	115952	116708	117146	116289	116814	115819	116836	115896	116774	115483
3.11375	0.249444		5.9376	116606	117379	116340	117445	116852	116903	117378	116764	117521	116648	117191	116151	117189	117635	116898	117880	116630	117681	116306	117068	115818	116966	117785	116834	117611	116790	117154	116137	116892	116582	117203	117560	116674	117643	116602	117452	116053	116855	117486	116713	117266	116652	117385	116550	117088	116430
3.1139	0.249722		5.9436	117203	117435	116176	117138	116884	117308	118091	117111	118214	116627	117421	116391	117330	117417	116918	117955	116897	117583	116978	117555	116416	117158	117908	117509	118108	116856	117621	116603	117304	116685	117214	117994	117082	117810	116811	117554	116863	117327	117989	116830	117866	116772	117930	116965	117420	116445
3.11388	0.25		5.9496	117636	118321	116753	117657	117545	117613	118190	117075	117804	117269	117377	116471	117562	118086	117456	118381	117448	118098	116950	117318	116708	117585	117950	118112	118062	117130	117910	116978	117360	117419	117251	118361	117415	118120	117172	117788	116773	117535	118337	117535	118136	117209	118121	116923	117549	116567
3.1135	0.250149		5.9556	117953	118557	117770	118263	117923	118287	119417	118126	118695	117725	118087	117317	118251	118558	117982	118954	117924	118849	117618	118083	117258	118315	118955	118235	118723	117590	118342	117263	118339	117232	117922	118986	118407	118120	117748	118468	117824	118470	118975	118031	118619	117764	118764	117668	118737	117351
3.11897	0.25015		5.9616	116666	117099	116214	117066	116760	116370	117917	117318	117235	116312	117007	116279	117337	117307	116806	118026	116799	117260	116702	116786	116538	117157	117552	116537	117821	116753	117114	116273	117036	116427	116881	117816	117041	117495	116447	117244	116420	117199	117826	116858	117373	117133	117424	116466	117276	115951
3.12433	0.25015		5.9676	117664	118124	117349	118269	118087	117910	118896	117702	118694	117348	118179	116978	117886	118259	118021	118404	117710	118102	117040	117989	116757	118151	118583	117941	118569	117801	117738	117048	118015	117465	117773	118898	117765	118258	117572	118414	117649	117920	118817	118098	118573	117606	118263	117448	118298	117216
3.12936	0.250166		5.9736	117472	117851	117088	117567	117247	117550	118878	117232	118472	117137	117965	116818	117675	118506	116953	118472	117561	118148	117213	118208	116760	117773	118186	116997	117877	117002	118191	116607	118040	117282	117732	118364	117531	117552	117022	118003	116835	118040	118188	117626	118544	117414	117753	117064	117582	116835
3.13442	0.250213		5.9796	117635	117699	116967	118056	117474	117322	118663	117399	118194	117461	117578	117073	117998	118087	117576	118482	117428	118264	116993	118060	116757	117391	118148	117504	117962	117343	117795	116800	117952	117248	117822	118403	117427	117808	117227	118450	117040	117961	118454	117622	118207	117400	118658	117281	117936	116442
3.13949	0.250272		5.9856	116531	117375	116060	116657	116551	116472	117257	116076	117110	116141	116967	115978	116813	116756	116807	117198	116644	117189	116057	117095	115971	116886	117065	116625	117021	116232	116974	115948	116927	116328	116568	117765	116778	117367	116204	116958	115715	116785	117454	116838	116760	115793	117098	116143	117069	116251
3.14449	0.250339		5.9916	117477	117389	116795	117570	118033	117380	118462	117208	118294	116863	117391	116794	117475	117235	117023	118262	117343	118208	117187	117494	116258	116811	117799	116905	118257	117161	117908	117118	117506	116386	117658	118553	117206	117811	116957	117728	117026	117817	118342	117460	118326	117582	118450	117359	117659	116594
3.1495	0.250412		5.9976	117640	118048	117426	118355	117679	117571	118531	117636	118467	117611	117924	117397	117992	118394	117976	118611	117401	118002	117167	117818	117151	117768	118248	117650	118236	117140	117990	117209	117805	117249	117524	119169	117372	118518	117334	118103	117264	117933	118602	117863	118342	117333	118388	117238	117867	116944
3.15451	0.250492		6.0036	117977	118606	117365	118250	118188	118547	118899	117984	118932	117853	118419	117774	118249	118829	117969	119196	118462	118948	118385	118593	117211	118465	119414	118445	118879	118365	118545	117541	118274	117801	118397	119373	118288	118802	117975	118723	117696	118340	119415	118254	118610	118117	118949	117585	118500	117519
3.15951	0.250576		6.0096	117747	118166	117154	117797	118045	117822	118298	117433	118013	116924	117898	117202	117713	118094	117866	118697	117631	118308	117843	118286	116970	118133	118889	117725	118542	117802	118456	117057	118043	117886	117575	118632	116898	118182	117878	118531	117323	118226	118154	118119	118433	117622	118190	116950	118168	117612
3.16452	0.250662		6.0156	118186	119187	117942	119084	118355	118811	119951	118554	119266	118230	119164	118288	118888	119434	119098	119337	118602	119286	118152	118550	118164	119186	119317	118260	119880	118885	118962	118110	119410	118528	119206	119242	118361	119511	118497	119360	118514	119299	119807	118626	119467	118691	119557	118203	119601	118351
3.16954	0.250755		6.0216	116868	117139	115841	116809	116838	116726	118221	117419	118108	117020	117661	116796	117514	117449	117535	118315	116527	117721	116428	117742	116583	117538	118169	117172	117633	117016	117698	116431	117376	117027	117416	118423	117258	118219	117156	117085	116317	117782	118139	117303	117926	117451	117794	116660	117958	117091
3.17461	0.250852		6.0276	117522	117911	117002	117858	117524	117568	118446	117646	117830	116579	117786	116649	117607	117904	117764	118439	117626	118286	117341	117779	116852	117629	118415	117318	117691	117130	118050	116905	117757	117097	117622	118483	117555	117799	116876	118419	117135	117787	118866	117724	118253	117407	118034	116873	118103	116784
3.17961	0.250955		6.0336	115887	116875	115517	116566	116384	116478	116937	116119	116991	115881	116185	115544	116412	116629	116093	117123	116079	116897	115924	116214	115692	116719	117593	116333	117014	116240	116637	115663	116277	115878	116771	117406	116504	116887	116242	117230	115667	117153	117656	116926	117196	115990	117381	116229	117054	115825
3.18466	0.25106		6.0396	118338	119394	118242	119036	118804	118526	119741	118485	119156	117979	118836	117619	118811	119177	118701	119332	118315	119139	118280	118832	117773	118981	119050	118761	119491	118982	119071	118134	119060	118643	118817	119787	118158	119181	118429	119123	118333	118870	119549	118794	119698	118777	119208	118053	119186	118268
3.1897	0.25117		6.0456	116944	117699	116085	117014	116798	117405	118091	116835	117614	116509	117551	116122	117260	118222	117350	117840	117321	117964	117060	117666	116602	117491	117981	117270	117868	117585	117259	116297	117251	116558	117125	118338	116812	117455	116907	117282	116528	117834	118382	117105	117671	116946	117580	116733	117809	116324
3.19473	0.251284		6.0516	118437	119548	118342	119438	118722	118896	120168	118828	119617	118382	118795	118308	118987	119390	119084	119836	118810	119387	118168	119001	117742	118708	119114	118649	119562	118860	119445	118081	118891	118214	119009	120079	118881	119570	118380	119483	118356	119226	119863	118907	119592	118672	119416	118414	119500	117906
3.19977	0.251406		6.0576	117754	117984	117211	118267	117700	118009	118551	117961	118415	117505	118431	117282	117557	118406	117898	118493	118036	118650	117530	118192	116829	117917	118710	117988	118171	117685	117985	117390	117905	117426	117844	118973	117953	118398	117608	118748	117187	117994	118994	118166	118648	117891	118482	117257	118403	117196
3.2048	0.25153		6.0636	117798	118169	117203	118420	118092	117982	118537	117515	118918	117534	118174	117178	118100	118842	117846	118670	117685	118328	117098	118092	117017	118100	119152	117596	118400	118092	118119	117631	118222	117590	118048	119118	117906	118055	117383	118478	117748	117939	119102	118035	119124	118211	118588	117611	118118	117438
3.2098	0.251661		6.0696	117447	118056	116742	117741	117647	117996	118856	118307	118475	117899	118175	117074	118016	118623	117848	118873	117398	118563	117528	118129	117458	118253	118927	117668	118339	117948	118076	117383	118020	117480	118214	118856	118025	118738	117334	118776	117526	118057	118992	117233	118682	117804	118713	117499	118628	117247
3.21483	0.251796		6.0756	118271	118172	117478	118249	117791	117511	118573	117941	118803	117533	117803	116800	118055	118412	118387	118510	117624	118297	117759	118099	116871	118326	118551	117972	118833	117974	118552	117488	118297	117602	118291	119046	118034	118641	117734	118578	117975	118673	119135	118241	118899	117835	119061	117569	118332	117675
3.21986	0.251939		6.0816	116405	117510	116358	116760	116597	117170	117520	116618	117354	116099	116828	115907	116982	117310	116603	117872	116289	117501	116688	117204	116408	116960	117607	116625	117396	116396	117647	116715	117514	116152	117148	117662	116872	117675	116149	116979	116670	117096	117696	116580	117367	116916	117692	116598	117310	116307
3.22492	0.252087		6.0876	116751	117432	116298	117081	117223	117243	118219	117053	117840	116838	117377	116270	117029	117281	117185	117989	117364	117753	116858	117265	116747	117237	118102	117489	117921	116969	117621	116230	117368	116918	117381	118254	117420	117683	117202	118507	117128	117772	118126	117695	118670	117101	117758	116924	117347	116738
3.22994	0.252244		6.0936	117529	117647	116990	117765	117306	117514	118599	117784	118012	117094	118191	116720	117899	118196	117321	118149	117058	118170	117151	117903	116846	117402	118313	117321	118055	116887	117759	116630	117869	117030	117810	118381	117727	117791	117191	117875	117000	117957	117884	117679	118114	117273	118082	116545	117943	116875
3.23495	0.252404		6.0996	117410	118133	117340	118205	118224	117868	118843	117994	118416	117592	118300	117450	117977	118765	118119	118920	117923	118554	117519	118067	116618	118121	118543	117697	118403	118213	118076	117403	117982	117673	118146	118977	117690	118487	117349	118324	117075	118338	118582	118090	118336	117250	118451	117456	118434	117003
3.23996	0.252576		6.1056	117149	117954	116970	117400	117505	117711	118760	117481	118172	117120	117200	116863	117719	118086	117582	118828	117278	118064	116874	117015	116874	117487	118661	117295	118599	117282	117609	116668	117432	117211	117339	118419	117585	117982	116919	117856	116875	118108	118287	117708	118092	117533	118432	117475	118270	116834
3.24496	0.252754		6.1116	116412	116753	115884	116363	116505	116663	117201	116307	117019	115861	116463	115840	116810	117091	116740	117326	116239	117198	115933	116629	115474	116520	117314	116501	117165	116480	116806	115422	116545	116118	116578	117505	116582	117324	115945	116633	115617	116840	116977	116597	117127	116235	116663	115917	116911	115949
3.24999	0.252937		6.1176	117505	118369	117138	118231	117879	118000	118761	117790	119148	117737	118544	117335	118223	118269	118288	118777	117872	118484	117466	118547	117134	118126	119071	117967	118876	117971	118539	117944	118588	117957	118078	118988	118112	119147	117781	118570	117497	117994	119144	118450	118853	118007	118847	117602	118884	117583
3.255	0.253137		6.1236	117537	117556	116754	117727	117572	117908	117990	117416	117984	116840	117597	116963	117407	118067	117277	118223	117262	118091	116699	117622	116524	117795	118493	117786	118081	117307	118042	116833	117761	117412	117398	118077	117312	117921	117392	117863	116978	117835	118204	117593	118038	117351	118280	116856	117884	116536
3.26002	0.25334		6.1296	116875	118032	116736	117633	117187	117219	118050	117279	117770	116656	117950	116251	117432	118018	117385	117707	117071	117906	116949	117964	116641	117717	117913	117154	118316	117384	117746	116522	117551	116912	117944	118528	117054	117908	117125	117532	117186	117555	118311	117136	118308	117011	117798	117026	118041	116802
3.26503	0.253555		6.1356	116613	117742	116364	116818	117347	117282	117623	116771	117435	116642	117134	116031	117845	117576	117401	117770	116957	118224	116176	117319	116293	117024	117399	116752	117645	116872	117020	116512	117275	116061	117364	117979	117062	117508	117042	117994	116532	117298	118208	117216	117615	116933	117531	116224	117440	116156
3.27007	0.253783		6.1416	116350	117050	115894	116461	116444	116612	117321	116244	117182	115808	116561	115847	116536	117065	116832	117330	116649	117061	116185	116975	115919	116933	117240	116589	117116	116380	116903	116086	116730	115966	116538	117252	116254	117260	116542	117163	116101	116909	117203	116793	117259	116543	117213	116019	116815	115958
3.2751	0.254024		6.1476	118316	118873	117924	118625	118613	118515	119208	118242	118732	117963	118515	117961	118647	118823	118449	119344	118315	119498	118608	118985	117554	118328	118977	118661	119028	118806	118710	117676	118811	118209	118732	119817	118688	118989	118333	119091	118071	118814	119862	118694	118996	118358	119026	117956	119036	118132
3.2801	0.254275		6.1536	117139	117167	116061	117709	117563	117131	117888	117262	117797	116547	117537	116247	116911	117763	116994	117990	117295	117438	117168	117781	116621	117458	118126	116998	117977	117279	117222	116709	117930	116915	117434	118173	117115	117903	116927	117609	117052	117176	117913	117532	118004	116921	117562	117119	117434	116759
3.28513	0.254538		6.1596	117814	117992	117113	118127	117754	117402	118651	117809	118459	116939	117858	117080	117661	118487	117796	118432	117398	117916	117228	118527	116983	117937	118960	118205	118923	117931	118569	117092	117935	117477	118280	118787	118075	118395	117667	118184	117287	118109	118949	118144	118899	117904	118524	117102	118540	117323
3.29014	0.254815		6.1656	116062	116390	115644	116552	116110	116198	117012	116207	116840	115598	116766	115330	116608	116804	116258	116611	116071	116284	115743	116322	115373	116293	116771	116400	116415	115714	116665	115107	116062	115613	116239	117026	115750	116477	115989	116822	115706	116051	117346	115902	116729	116107	116626	115530	116486	115602
3.29514	0.255103		6.1716	116518	117746	116418	117605	116887	117327	117825	116931	117597	116624	117511	116263	117275	117874	117159	117972	116782	117489	116500	117225	116556	117047	118003	117006	117811	116958	117414	116552	117354	116697	117156	117699	116983	117555	116706	117355	117077	117450	118173	117439	117860	117061	117604	116443	117611	116528
3.30015	0.255414		6.1776	116918	117010	116418	117057	117212	117129	118305	116963	118191	117078	117031	116649	117323	117806	116987	117843	116823	117827	117090	117537	116444	117625	117824	116997	117695	117388	117353	116511	117586	117153	117557	118474	117553	118128	116817	117417	116381	117230	118112	117579	118124	116882	117886	116598	117632	116743
3.30519	0.25574		6.1836	115550	116061	115176	115844	116051	115871	117259	115513	116353	115878	116247	114885	116156	116504	116097	116682	115883	116343	115931	116150	115273	116133	117079	115976	116726	115918	115973	115785	115986	115589	116175	117225	116345	116448	115730	116684	115770	115927	116898	116074	116755	116061	116696	115789	116488	115074
3.31026	0.256078		6.1896	117544	118667	117091	117870	117292	117707	118505	117175	118834	116903	117356	116698	117841	118384	117411	118556	117589	117938	117039	117993	116894	117509	118170	117279	119054	117550	118270	117168	117679	117240	117879	118991	117310	117791	117330	117943	116572	117861	118715	117455	118113	117404	118047	116966	118275	117134
3.31528	0.256441		6.1956	115531	116075	115733	116222	115293	115994	116831	115889	116326	115554	115852	115310	116395	116709	116169	116765	115579	116868	115624	116248	115276	116437	117042	115950	116855	115611	116407	115452	116616	115740	116164	116658	115924	117044	115426	116672	115826	116577	117075	116403	116890	116088	116444	115550	116619	115987
3.32031	0.256823		6.2016	116906	117664	116538	117604	117328	117394	118306	117004	118032	117307	117812	116579	117168	118252	117532	118156	117296	117637	117056	117878	116761	117644	117988	117329	117805	117246	117410	116417	117462	116991	117245	118082	117206	118225	116924	117679	116807	117767	118314	117748	118116	117187	118119	116673	117824	116723
3.32531	0.257216		6.2076	116736	118112	116514	117087	117344	117000	118053	116929	117852	117049	117946	116629	116916	117599	116808	118048	117067	117428	116710	117577	116575	117434	117410	117112	117930	117359	117014	116686	117693	116880	117479	118568	117423	118123	117176	117337	116637	117313	118019	117380	117847	116737	117216	116672	117741	116520
3.33032	0.257634		6.2136	115258	115632	114875	116016	115564	115741	115761	115773	116396	115218	115541	115293	115741	116393	115905	116487	115353	116522	115004	115957	115442	115357	116633	115544	116384	115650	116232	114925	116128	115313	115599	116321	115642	115922	115214	116097	114586	115820	116911	115545	116181	115323	116236	115262	116335	115078
3.33535	0.258076		6.2196	114162	115174	113773	115073	114495	114718	115333	114398	114931	113708	114273	113957	114144	114933	114423	115214	113773	114812	113909	114383	113724	114485	115336	114357	114716	113730	114668	114305	114537	114199	114241	115404	114550	114979	114161	115170	114431	114740	115589	114998	115192	114190	115543	114192	115237	114348
3.34039	0.258542		6.2256	116516	117430	115929	116899	116645	116707	117525	116446	117117	115977	116804	115823	116519	116893	116588	117672	116568	117289	116171	116980	115555	116732	117043	116361	117119	116355	117013	116326	116739	116192	116986	117442	116293	117004	116248	117089	115950	116862	117890	116332	117210	116414	117234	116019	117069	115801
3.3454	0.259028		6.2316	116296	117008	115945	116761	116744	116680	116974	116531	117187	116177	117094	115851	116640	117193	116798	117360	116271	117054	116237	117044	116218	116781	117383	116592	117478	116237	117064	115779	116629	116358	116997	117230	116671	116869	115888	117066	116070	117084	117264	116439	117279	116542	117355	115713	116880	115805
3.3504	0.259536		6.2376	115636	116177	114856	115870	115777	116032	116625	115522	115886	114687	115899	115071	115619	116714	115984	116297	115344	116398	115261	116000	115063	115843	116184	115617	116389	115786	115819	114756	115863	115230	116365	117197	116022	116159	115459	116451	115434	116293	116879	116061	116490	115308	116395	115501	115716	114648
3.35541	0.260073		6.2436	117072	117660	116014	117149	116782	117253	118143	116881	117667	116886	116882	116306	117302	117141	117230	117843	117028	117861	116722	117116	116251	117307	118073	117027	117338	116590	117022	116358	117339	116616	116880	117946	116967	117555	117013	117568	116279	117348	118121	117168	117798	116938	117545	116230	117109	115721
3.36042	0.260637		6.2496	114733	115431	114482	115222	114687	114840	115757	115455	115672	115138	115065	114337	115361	116072	115316	116091	115068	115515	114809	115535	114272	115004	115713	114805	115449	114367	115999	114604	115264	114802	115334	115517	114870	115731	114434	115757	114876	115305	115767	115768	116016	115270	115660	114883	116096	114489
3.36544	0.261225		6.2556	115644	115952	115254	115879	115608	115749	116362	115944	116099	114939	115659	115143	115786	116238	116129	116318	115415	116358	115386	116095	115158	115955	115952	115861	116129	115374	115836	115037	115873	115378	115629	116297	115499	116526	115404	116262	115026	115846	116657	116008	116113	115379	115805	115236	116009	115323
3.37047	0.261843		6.2616	116596	117429	115949	117036	116431	117047	117570	116770	117514	116108	117099	116219	117009	117101	116433	117718	116604	117412	116225	116947	116469	116906	117690	116569	117337	116725	117147	116270	116748	116696	116858	117640	116625	117348	116546	117329	116796	116923	117892	116827	117406	116612	117617	116523	117367	116491
3.37553	0.2625		6.2676	115736	116220	114978	115930	115766	115644	116887	115610	116545	115074	116094	114826	115719	116359	115411	116560	115720	116303	115344	115832	114989	115567	116341	115320	116182	115316	115846	114522	116014	115408	115625	116327	115896	116314	115614	116038	114947	115631	116668	115632	116470	115195	116172	115241	116085	114873
3.38061	0.263193		6.2736	113705	114406	113456	114343	113763	114305	114799	114150	114576	113637	114458	113266	114156	114574	113760	114624	113979	114716	113584	114431	113357	114335	114859	113919	114373	113883	114461	113656	114269	113383	114026	115241	113898	114462	114087	114506	113813	114023	114631	114215	114658	113848	114911	114194	115109	113872
3.38564	0.263918		6.2796	115093	115873	114849	115889	115439	114979	116077	115403	116263	115019	115740	115047	115690	116336	115438	116616	115736	115735	115135	115576	114520	115344	116019	115100	116130	114902	115784	114410	115635	114885	115689	116042	116059	115732	115167	116249	114982	116235	116653	115566	116205	115592	115885	114812	116009	115023
3.39065	0.264671		6.2856	114389	115311	114086	114930	114615	114924	115718	115051	115584	114487	115214	114397	115107	115373	114671	115988	114550	115570	114844	115383	114208	114921	115827	115113	115660	114742	115303	114377	115246	114231	115091	115708	114878	115274	114724	114999	114295	115595	115791	114595	115524	114705	115555	114140	115136	114116
3.39567	0.265464		6.2916	114857	115625	114131	114651	114802	114774	115951	114660	115472	114477	115000	114423	115043	115760	114780	116070	115620	115301	114815	115067	114197	114710	115930	114818	115557	115181	114672	114456	115061	114727	115272	116047	115246	115527	114981	116112	114568	115450	116044	115178	116121	115022	115258	114617	115719	114897
3.40072	0.266294		6.2976	113710	114654	113519	114702	114208	114132	115218	114180	114903	114070	114710	113897	114474	115031	113871	115073	114504	115142	114177	114927	114024	114480	115109	114866	115207	114048	114733	113614	114311	113650	114205	115222	114859	115060	114374	115456	114216	114816	115260	114414	115047	113907	114672	113812	114666	113599
3.40574	0.267164		6.3036	115159	115612	114465	115993	115172	115077	115736	115071	115891	114364	115044	114535	115322	115599	115508	115613	114938	115892	115268	115447	114453	115209	116311	115138	115735	115371	115882	114794	114901	114897	114914	116058	115117	115445	115636	115764	114866	115599	116035	115662	116066	114860	115687	115009	115665	114392
3.41077	0.268081		6.3096	115551	116165	114421	116031	115576	115774	116516	115330	115678	114743	115667	114846	115668	116264	115897	116382	115680	116557	115347	116493	114802	115888	116287	115251	116585	115149	115639	114628	115644	115061	115669	116685	115711	116076	115201	116593	115113	115885	116659	115516	116282	115326	116081	115094	115872	114827
3.41577	0.269031		6.3156	114611	115125	114309	115179	114703	115288	115735	114802	115663	114458	115067	113679	114742	115211	114569	115558	114613	114995	114042	114915	114004	114994	115565	114660	115499	114376	114861	113956	114890	114403	114975	115517	114765	115420	114596	115132	114292	115215	115467	114724	115462	114621	115285	114330	114848	114220
3.42078	0.270027		6.3216	114534	115574	114161	114455	114909	115210	115662	114779	115273	114009	114801	114097	114840	115274	114824	115701	114585	115161	114048	115120	113811	114591	115305	114783	115079	114162	114815	114124	115392	114012	114767	115630	114915	116144	114930	115411	114418	115920	115948	114886	115775	114971	115448	114332	115178	114290
3.42579	0.271075		6.3276	114181	114819	113441	114183	114518	114575	115206	113758	114440	113510	114667	113872	114368	114615	114309	115348	114136	114896	114169	114160	113638	114764	115330	114536	115268	113986	114392	113796	114384	113925	114608	115305	114451	114760	114119	114587	114181	114631	115309	114357	115266	114796	114947	113635	114596	113755
3.43079	0.272166		6.3336	112939	113737	112676	113814	113347	113086	113752	113065	113300	112602	113372	112307	112927	113331	112821	113969	112589	113122	112984	113618	112801	113368	113987	113013	113608	112633	113161	112705	113188	112770	113345	114204	113439	113717	113017	113643	112861	113447	114056	113259	113748	112749	113458	112429	113614	112636
3.4358	0.273311		6.3396	112704	113432	111939	113346	113457	112747	113809	112758	113598	111979	113165	112277	112917	113292	112801	113972	113121	113353	112690	113103	112254	112946	113879	112545	114184	112837	113419	112522	112957	112986	112612	114166	113307	113797	112955	113761	112228	113253	113922	113306	113541	112915	113636	113188	113292	112553
3.44088	0.27451		6.3456	112420	113501	112557	113600	113065	113076	113853	112996	113867	112660	113214	112389	113094	113527	113272	113642	112615	113538	112523	113137	112299	112949	114141	112969	113961	113191	113315	112908	113521	112680	113532	113981	113126	113435	112974	113877	112619	113572	114236	113530	114099	113071	113609	113065	114018	112860
3.44593	0.275768		6.3516	113077	113532	112195	113362	112882	112954	113860	113053	113483	112624	113500	112927	113234	113135	113206	114197	112758	113706	112739	113889	112416	112805	113641	113152	113584	113200	113564	112108	113235	112828	113133	113888	113167	113434	112678	113490	112412	113681	113820	112960	114398	113105	113881	112719	113893	112601
3.45093	0.277096		6.3576	112609	113806	112207	112965	112971	113286	113611	112604	113485	112347	112765	112349	112654	113699	113167	114048	112767	113683	112580	113541	112475	113079	114145	113026	113847	112891	113480	112579	113193	112837	113028	114210	112968	113311	112962	113799	112525	113854	114042	112924	113932	113036	113581	112700	113736	112568
3.45594	0.278487		6.3636	112055	112434	111483	112693	112289	112224	113347	112568	113328	111916	112369	111496	112497	113040	112166	112922	112618	112685	112111	112725	112162	112519	113126	112420	112906	112206	112456	112005	113030	111668	112256	112770	112217	112871	111745	113131	111688	112648	112952	112069	112924	111898	112792	112161	113196	112045
3.46095	0.279946		6.3696	113340	113814	112715	113875	113393	113610	114756	113719	114271	113460	113811	113284	114014	114356	113871	114438	113417	113928	113430	114136	113164	114108	114424	113573	114453	113355	113928	113069	113937	113251	113906	114743	113598	114559	113299	114281	113167	113908	114508	114291	114839	113605	113901	113399	114328	113294
3.46595	0.281465		6.3756	112374	112854	112013	112918	112683	112917	113730	112764	113736	112792	113308	112151	113060	113337	112746	113432	112549	113465	112288	112805	111640	113199	113997	112938	113466	112424	112990	112095	113059	112412	113055	114029	112485	113169	112751	113486	112332	113122	113842	113242	113790	112815	113698	112241	113365	112502
3.47096	0.283072		6.3816	112228	112564	111890	112220	112228	112318	112717	112131	112830	111558	112466	111167	112265	112582	112469	112678	112035	112484	111563	112651	111968	112042	113177	112305	112740	112238	112602	111627	112599	112093	112589	112986	112437	112971	111949	112672	111742	112611	113425	112539	112802	111913	112494	111942	112850	111774
3.476	0.284767		6.3876	112073	112969	111057	112628	112630	112299	112949	112294	113500	111700	112836	111695	112565	113186	112161	113046	111655	112967	111961	112536	111778	112653	113334	112685	113235	112300	113161	112003	112557	112018	112625	112927	112916	113427	112047	112878	111939	112468	113370	112290	113234	112075	112715	111759	112247	111751
3.48101	0.286576		6.3936	111509	111667	110896	111661	111635	112081	112366	111430	112408	111214	112122	110845	111609	112525	111220	112800	111185	112219	111311	112017	110999	111724	112359	111930	112356	111693	111771	111221	112129	111703	111750	113053	111459	112284	111327	112023	111492	112255	112487	111818	112904	111600	112385	111405	112393	111117
3.48605	0.288496		6.3996	112456	112951	111643	112567	112228	112566	113204	112175	112874	112137	112371	111498	112366	112914	111842	113248	112266	112660	112042	112900	111703	112613	113711	112393	112677	112420	112983	111639	112799	112042	112604	113227	112710	112512	112185	112643	111876	112765	113374	112421	113447	112425	113116	112171	112955	111831
3.4911	0.290517		6.4056	111548	111969	111211	111761	111803	111412	112186	111486	112017	111251	111772	110897	111792	112381	111271	112328	111321	112101	111139	111767	110884	111636	112269	111199	112301	111354	111685	110982	111550	111234	111754	112497	111197	112340	111203	112394	111181	111930	112363	111810	112693	111778	112564	111223	112312	111036
3.49614	0.292698		6.4116	111175	111941	110747	112266	111499	111779	112236	111258	112097	111405	111392	111113	111524	112012	111271	112382	111026	112287	111096	111660	110913	111784	112238	111303	112301	111461	112106	110880	111497	110688	111649	112360	111422	112106	111465	112130	111142	111659	112818	111768	112362	111135	112266	111307	112103	110938
3.50115	0.295014		6.4176	111870	112504	111655	112496	112083	112238	112589	112081	112571	111264	112368	111495	112098	112657	112370	113108	111752	112591	111440	112226	110991	112485	113079	112046	112709	111836	112341	111539	112216	111553	112156	113107	111800	112253	111810	112098	111727	112148	112769	111891	112496	112090	112976	111508	112747	111656
3.50616	0.297489		6.4236	111786	112535	111491	112397	111985	111844	112918	111809	112789	112478	112619	111588	112306	112934	112343	113167	111830	112758	111959	112361	111679	112058	112765	112103	113046	112306	112507	111469	112659	111789	112084	113134	112086	112513	111907	112485	111760	112374	113320	112725	112959	111820	113187	112280	113174	111611
3.51116	0.300156		6.4296	110489	110828	109782	110902	110719	110553	111568	110508	110757	110157	110638	110050	110661	110876	110135	110858	110087	111228	109787	110359	109586	110291	111258	110337	111138	110482	110883	110021	110944	110254	110596	111566	110133	110912	110135	111165	110387	110689	111313	110842	111178	110606	111177	110250	111086	109876
3.51581	0.302934		6.4356	111109	111841	111054	111921	111664	111766	112420	111533	112168	111268	111805	110740	111708	112046	111539	112391	111335	112326	110927	112082	110812	111693	111994	111439	112090	111198	111977	110944	111713	111206	111696	112352	111662	111964	111457	112131	111199	112001	112639	111671	112486	111738	112169	111447	112043	111441
3.52014	0.305712		6.4416	112111	112505	111844	112772	112496	112135	113235	112251	112841	112217	112486	111526	112760	112871	111918	113088	112131	113326	112203	112571	111678	112600	113286	112045	112490	112371	112423	111632	113017	112365	112822	113422	112598	112981	111952	112922	112093	112942	113478	112663	112977	112169	113047	112000	113136	111711
3.52421	0.30849		6.4476	110488	110972	110042	110741	110638	110485	111295	110151	111336	109843	110686	110093	110994	111565	110495	111050	110780	111488	110076	110840	110275	110696	111339	110584	111134	110664	110858	110002	110865	110049	110930	111489	110726	111100	110454	111132	110231	111128	112026	110809	111695	110268	111307	110653	111108	109893
3.52783	0.311268		6.4536	109435	109774	108612	109586	109267	109903	110317	109238	109998	108851	109150	108693	109807	110475	109379	110273	108932	110167	108676	109998	108652	109038	110376	109774	109926	109621	110027	108681	109826	109071	109968	110942	109398	110074	109334	110179	109241	109968	110227	109705	109922	109456	110356	109060	110137	108948
3.53125	0.314045		6.4596	110350	111221	110131	110641	110469	110932	111625	110592	111104	110221	111081	109871	110945	111252	110352	111548	110556	111177	110498	110636	110127	110805	111434	110833	111307	110553	111296	109886	110945	110232	111079	111719	110688	111531	110553	111390	110333	110903	111408	110790	111561	110490	111434	110282	111504	110313
3.53442	0.316823		6.4656	110799	111634	110605	111376	111223	111137	111451	110893	111704	110817	111668	110330	111131	111479	110582	111806	110875	111788	110879	111666	110526	111212	111952	111110	111951	110900	111435	110453	111617	110660	111169	112312	111247	111593	110928	111612	110916	111550	112186	111585	112434	111284	111953	111025	111843	110685
3.53723	0.319601		6.4716	109530	110076	109211	110356	109918	109784	110567	109570	110368	109109	109846	108775	109731	110525	109802	110627	109624	110024	109763	110179	109483	109849	110822	109732	110354	109903	109872	109215	109801	109399	109968	110638	109658	110887	109961	110240	109375	110205	110484	109672	110878	109663	110085	109102	110222	109018
3.53986	0.322379		6.4776	108929	109387	108467	109920	109649	109426	110339	109166	109921	109006	109838	108564	109035	109551	109683	110473	108863	110024	108980	109536	109192	109367	110343	109382	110042	109196	109608	108689	109376	108658	109191	110125	109511	110443	109209	110142	109200	109610	110405	109719	110303	108992	110001	109274	109893	109243
3.54244	0.325156		6.4836	109504	109354	108848	109590	109190	109222	110055	109375	110564	108888	109644	108617	109812	109801	109297	110109	109206	109873	108683	109496	109341	109437	110402	109240	109911	108922	109470	108494	109855	109226	110059	109905	109366	109872	109306	109839	108681	109385	110225	109441	110186	108788	109665	108575	109752	108790
3.54477	0.327934		6.4896	108673	109245	108510	109020	108933	109217	109629	109270	109445	108703	109277	108125	109184	109612	108823	109716	108719	109318	108621	109365	108349	108902	109868	108609	109618	108643	109362	108598	109173	108553	109277	109403	108844	109593	108685	109326	108338	109403	109594	109009	109730	109033	109471	108673	109552	108628
3.5469	0.330712		6.4956	109130	109422	108764	108948	109105	109146	110270	109058	109646	108289	109063	108418	109143	109590	109321	110091	108535	109687	109174	109520	108560	109201	109910	109077	109517	108737	109323	108439	109229	108704	109210	110244	109331	109556	108647	109525	108530	109839	109957	109012	109256	108965	109781	108779	109330	108506
3.54904	0.33349		6.5016	107669	108737	107747	108277	108251	107828	108179	108124	109039	107927	108534	107054	108259	108776	108259	109206	107619	108310	107741	108256	107432	108543	109162	107778	109003	107742	108548	107529	108734	108418	108582	109226	107857	108153	107528	108157	107749	108333	108845	108195	108379	107680	108749	107665	108751	107185
3.55093	0.336268		6.5076	110046	110269	109733	110040	110169	110187	110985	110894	111022	110217	110313	109894	110373	110617	110202	110866	109946	110689	109977	110468	109706	110225	111142	110324	110803	110384	110819	109406	110599	110073	110485	110997	110302	110739	110082	110651	109459	110331	111148	110191	110752	109729	110601	110126	110722	109231
3.55269	0.339045		6.5136	107963	108730	107349	108422	108364	108433	109183	108805	109019	107949	108474	107633	108401	108766	108250	109121	108483	108506	107670	108902	107800	108653	109081	108097	108776	108133	108592	108016	108324	108077	108666	109139	108487	108784	108298	109060	108016	108624	109654	108453	109283	108452	108505	107528	109040	107351
3.55433	0.341823		6.5196	108113	108517	107505	108099	107994	108217	109020	108285	108874	107782	108210	107313	108245	108670	108105	109174	108274	108530	108528	108386	107566	108540	108949	108152	108761	108068	108661	107399	108369	108061	108478	109004	108088	108754	107590	108862	108456	108883	108929	108123	108749	108134	109018	107841	108575	107600
3.55578	0.344601		6.5256	107932	109770	108536	109455	108783	108943	110093	109058	110062	109185	110033	108897	109975	110023	109634	110168	109238	110124	107771	110220	108878	110204	110303	109603	110026	109425	110247	109525	109936	109201	109848	110382	109625	110125	108932	110178	108125	109735	111079	110017	110491	109477	110009	109035	110145	109038
3.55744	0.347379		6.5316	109269	109890	108739	109478	108980	109196	109975	109216	109515	108956	109443	108775	109251	110069	109414	110184	109020	109889	108936	109672	108300	109579	109947	109222	109469	109282	109385	108495	109377	108414	109362	110666	109446	109702	109320	109801	109052	109836	110314	109372	109760	109097	109876	108832	109633	108871
3.5588	0.350156		6.5376	108973	109423	108165	109198	109031	109060	109453	108955	109648	108342	108729	108343	108606	109185	109095	109004	108143	109365	108305	109618	108445	109043	109439	108534	109731	108868	109281	107984	109004	108476	108429	109540	108533	108974	108096	109115	108163	108769	109327	108805	109702	108552	109326	108847	109418	108158
3.56002	0.352934		6.5436	108486	108731	107956	108672	108975	108970	109368	108323	109085	107675	108429	107451	108759	109027	107872	109190	108311	109158	108445	108761	107915	108732	109366	108530	109214	108350	108822	107872	108893	108244	109128	109797	108800	108654	108530	108970	108284	109171	109554	108681	109427	108974	109788	108621	109327	108445
3.56134	0.355712		6.5496	107606	108211	107225	107973	107881	107796	108559	107712	108399	107278	107857	107133	107925	108401	107937	108439	107859	108111	107365	108049	107335	107871	108182	107510	108204	107779	108064	107137	108245	107566	107716	108782	108166	108556	107431	108441	107344	108265	108618	108129	108371	107602	108293	107641	108277	107440
3.5626	0.35849		6.5556	108802	109279	108231	109302	108968	108889	109449	108707	109411	107754	108974	107798	108364	108951	108296	109521	108661	109634	108337	108861	108375	108858	109726	108458	109490	108562	108977	108262	109130	108394	108598	109375	108456	109067	108633	109287	108039	108844	109440	108585	109448	108411	109015	108570	109415	108250
3.56377	0.361268		6.5616	106934	107721	106717	106850	107460	106961	107948	107018	107790	106942	107309	106248	106974	107910	107446	107573	107216	107592	106753	107401	106406	107294	107800	107038	107884	107317	107987	106932	107576	107042	107449	108251	107152	107965	106577	107333	106569	107534	108027	107126	107902	107130	107990	106571	107956	106804
3.56491	0.364045		6.5676	108981	109347	108617	108936	108675	109127	109893	108729	109881	108815	108907	108098	108667	109577	109098	109318	108720	109543	108810	109254	108378	109075	109728	108782	109200	108922	109997	108533	109406	108559	109201	109994	109036	109965	108716	109214	108399	109193	109803	109228	109780	108679	109399	108805	109251	108623
3.56591	0.366823		6.5736	106376	106920	106011	106910	106406	106639	107321	106304	107363	106172	106625	105801	106569	107115	106502	107048	106465	106893	106000	106785	106204	106510	107132	106258	107162	106497	106780	106043	106629	106302	106573	107263	106906	106974	106117	107059	105833	106887	107617	106761	107132	106495	107289	106220	107242	106101
3.56704	0.369601		6.5796	106051	106693	105848	106522	106301	106823	107243	106368	106780	105980	106684	105535	106590	107236	106786	107211	106271	106789	106075	106412	106138	106824	107083	106352	107308	106531	106886	106170	106791	106159	106645	107195	106533	107142	106490	106936	106129	106781	107306	106530	107343	106427	107101	105979	106946	106074
3.56801	0.372379		6.5856	105529	106489	105539	106360	106373	106145	106968	106072	106469	106326	106315	105633	106451	106546	106082	106706	105559	106387	105091	106318	105710	106334	107301	106294	106786	106330	106753	105562	106605	105748	105900	107053	105976	106629	105870	106863	105202	105759	106516	106140	106953	105820	106612	106126	106555	105867
3.56889	0.375156		6.5916	104794	105849	104718	105281	104953	105335	106042	105050	105914	104728	105454	104429	104721	105429	104700	105759	104737	105144	104670	105344	104119	105350	106084	105248	106255	105001	105344	104792	105779	105305	105621	105912	105378	105148	104775	105732	104730	105766	106043	105528	105830	105175	106011	104740	105788	104892
3.56996	0.377934		6.5976	107339	107875	106712	107835	107524	107241	108212	107195	107896	106817	107476	106284	107753	107651	107439	108148	107201	108168	106768	107566	106680	107188	107776	107198	108165	107222	107806	106437	107390	107059	107250	108761	107706	107961	107455	107987	107192	107738	107967	106701	107717	107184	107997	106724	107526	106817
3.5707	0.380712		6.6036	106243	106813	105463	106275	106044	106296	106936	105880	106624	105872	106231	105326	106155	106768	106132	106868	105880	106578	105765	106541	105463	106215	106738	106248	106731	105718	106539	105504	106265	106059	106125	107188	106148	106871	105973	106895	105714	106526	107239	106509	107085	106170	106847	105947	106865	105516
3.57156	0.38349		6.6096	106132	106811	105882	106873	106556	106708	107222	105992	106907	105820	106629	105887	106310	106924	106467	107648	106386	106829	105887	106951	105631	106578	107383	106580	107489	106685	106637	105977	106869	106098	106304	107459	106376	107079	106203	107084	106368	106635	107777	106590	107609	106275	107165	106030	107303	105948
3.5725	0.386268		6.6156	104795	105145	103884	105042	104606	104846	105690	104646	105379	104387	104715	103989	105316	105411	104658	105952	104826	105553	104647	105315	104389	105071	105991	105048	105494	105319	105071	104610	105292	104355	105371	105771	104741	105581	104560	105315	104515	105361	105995	105461	105878	105275	106089	104950	106009	105093
3.57317	0.389045		6.6216	105698	106186	105187	105747	105460	105856	106442	105729	106291	105292	105966	105298	105989	106194	106340	105990	105248	105935	104981	105931	104911	105523	106327	105928	106242	105620	105694	104696	105653	105423	105557	106558	105460	105771	104901	106234	105083	106046	106303	105355	106266	105114	105650	105322	106041	104895
3.57401	0.391823		6.6276	106086	106651	105551	106918	106823	106588	106709	106183	106579	105944	106226	105140	106077	106281	106376	106387	106392	106553	106083	106383	105723	106552	106676	106029	106784	106507	106531	105593	106826	106160	106488	107422	106160	106821	105761	106526	106156	106690	107194	106436	107244	105905	106801	105720	106723	105734
3.57476	0.394601		6.6336	105446	105860	105222	106163	105832	106090	106294	105689	106277	105421	106069	104962	105829	106166	105749	106304	105323	105852	105090	105846	105062	105879	106210	105474	106173	105460	106009	105066	105755	105260	105937	106259	105375	106198	105583	106108	105338	106049	106690	105600	106431	105480	106372	105503	106300	105346
3.57537	0.397379		6.6396	104669	105343	104497	105474	105226	105009	106126	104908	105560	104395	105224	104744	105443	105592	104896	105388	105406	105379	104769	105253	104216	105111	105649	105192	105390	105028	105304	104151	105046	104521	105332	105736	104548	105201	104525	105524	104266	105448	105960	105175	105565	104540	105707	104275	105430	104520
3.57613	0.400156		6.6456	104599	105071	104182	104784	104650	104868	105188	104710	104916	104106	104715	103816	104839	104957	104768	105493	104127	105154	104353	104587	103305	104592	105270	104444	105048	104376	104597	103931	104448	104621	104796	105519	104682	105198	104593	105446	104582	105359	105856	105108	105835	104709	105179	104385	105466	104206
3.57693	0.402934		6.6516	103894	104390	103798	104440	104234	104308	104661	104199	104843	103851	104481	103731	104366	104677	104632	105070	103698	105076	103718	104782	103916	104370	105180	104492	104883	104355	104429	103709	104676	104244	104366	105192	104791	104907	104161	104595	103809	104868	105057	104419	104730	104182	104909	103907	104778	103639
3.57739	0.405712		6.6576	104558	105534	104289	105142	105217	104759	105685	105001	105860	103920	104879	104291	104858	105365	105185	105609	105031	105660	104124	105513	104105	104935	105591	104999	105740	104911	104981	104475	105448	104529	105080	106032	104964	105679	104485	105625	104566	105456	106214	105097	105851	104969	105304	104405	105740	104826
3.578	0.40849		6.6636	103916	104356	103587	103748	104089	104095	104803	103982	104429	103533	103853	102782	104082	104275	103892	104370	103508	104140	103186	104009	103423	104153	104484	103840	104515	103887	104114	103010	104060	103464	103919	104728	103891	104228	103613	104286	103715	104381	105213	104082	104909	103717	104170	103730	104362	103259
3.5786	0.411268		6.6696	104331	105006	103582	104680	104530	104598	105319	104082	105070	104199	105012	104089	104715	104841	104283	105250	104391	104610	104001	104899	103367	104801	105098	104468	105091	104151	104676	103896	104695	104372	104893	105582	104816	105132	103968	104780	104260	104703	105517	104948	105331	104184	105044	104118	104972	104082
3.5793	0.414045		6.6756	103378	104214	103185	104644	104254	103661	104637	104177	104362	103216	103876	102903	104048	104256	103589	104113	103450	104296	103462	104164	103007	103990	104628	103671	104077	103621	104267	103213	104389	103852	104232	104676	103795	104068	103494	103931	103225	104378	104283	103982	104721	103639	104305	103674	104051	103252
3.58018	0.416823		6.6816	102968	103637	103123	103698	103584	103491	104190	103112	104080	102705	103331	102442	103156	103602	103617	103888	102827	104033	103151	103890	103191	103525	104257	103723	103847	103319	104141	103078	103574	103088	103624	104191	103314	103835	103215	103696	102756	103454	103986	103783	104358	103239	103984	103211	104141	103126
3.58077	0.419601		6.6876	103009	103529	102504	103560	102727	103365	103756	102972	103616	102662	103405	102765	102586	103740	103147	103841	102632	103218	103038	103124	102243	103240	103841	102676	103747	102846	103418	102319	103304	102400	103118	104042	103293	103327	102896	103633	102769	103430	104032	103458	104148	102457	103610	103024	103588	102661
3.58125	0.422379		6.6936	101798	102226	101314	102320	101955	102279	102531	102173	102793	101666	102308	101429	102252	102483	102099	102451	101993	102823	101730	102502	101563	102129	103050	102187	102656	102243	102616	101625	101883	101853	102144	102810	102452	102861	101862	102778	101552	101815	102792	101840	102937	101823	102605	101544	102544	101300
3.58192	0.425156		6.6996	103710	104208	103001	103653	104135	103953	104886	103614	104341	103946	104116	103622	104103	104619	104295	104288	103787	104487	103286	104444	103584	103927	104610	103638	104326	103888	104025	103224	103986	103847	104228	105024	103857	104488	103445	104530	103211	104099	104832	103962	105073	103879	104522	103947	104527	103537
3.58249	0.427934		6.7056	103584	103991	102713	103771	103621	103857	104575	103519	103924	103509	104210	103455	103756	104324	103264	104984	103710	104094	103261	104242	103008	103165	104428	103763	104798	103653	103920	103321	103863	103309	103794	104677	103732	104271	103512	104115	103394	104103	104525	103753	104521	103727	104409	103179	104259	102928
3.58301	0.430712		6.7116	103359	103834	103151	103754	103461	103645	104302	102931	104096	103032	104000	102705	103399	103756	103591	104193	103569	104211	103089	103372	103107	103457	104653	103314	104486	103584	104277	103103	103591	103235	103811	104348	103351	104091	103394	103694	103301	103856	104820	103865	104632	103255	104293	102995	103947	102734
3.58355	0.43349		6.7176	102361	102850	101989	102485	101956	102632	103095	103026	103077	101942	102787	101943	102642	102679	102586	103453	102460	102562	102055	102863	102002	102793	102912	102142	103139	101975	102792	101927	102749	102707	102900	103602	102995	103110	102185	103158	102203	103029	103657	102824	103200	102462	103383	102323	103077	102040
3.58408	0.436268		6.7236	102760	103347	102309	103368	102927	102982	103860	103013	103195	102259	102947	102417	103180	103731	102755	103799	102931	103200	102224	103088	102196	103310	103676	102864	103474	102681	103621	102484	103362	102406	103018	103847	102662	103389	102495	103544	102294	103334	103883	102791	103596	102529	103307	102251	103172	102199
3.58452	0.439045		6.7296	102721	103198	102141	102994	102759	102460	103280	102150	102937	102011	102820	102055	102103	102634	102491	102992	102256	103092	102598	102822	101679	102229	103307	102606	102761	102503	102778	101776	102595	101759	102480	102980	102116	102948	101626	102990	102400	102522	103169	102668	102959	102439	103017	101925	102784	101789
3.58519	0.441823		6.7356	102361	102337	101560	102576	102083	102289	103447	102284	102906	101907	102620	101669	102470	102802	102669	103026	102106	102700	101983	102553	101821	102619	102752	102524	102846	102227	102572	101830	102608	102248	102539	103757	102381	103111	102403	102769	101600	102498	103235	102422	103240	102625	103075	102286	102979	102186
3.5857	0.444601		6.7416	101747	102533	101252	102210	102054	102204	102263	101861	102467	101803	102693	101481	102391	102796	102104	102578	102016	102626	101388	102230	101471	101849	102620	101918	102428	101295	102102	101765	102074	101842	101928	102469	101854	102219	101994	102546	101779	102168	102673	102315	102880	102152	102972	101608	102520	101716
3.58628	0.447379		6.7476	102100	102451	101798	102491	102012	102480	102981	102333	102876	101830	102533	101419	102009	102728	102098	102740	102118	102534	101520	102284	101458	102306	103129	101936	102474	101660	102215	101743	102398	101612	102564	103254	102247	102515	102206	102471	101745	102673	102661	102330	103173	102013	102671	101840	102593	101953
3.58668	0.450156		6.7536	101356	101882	101205	101736	101758	101540	102280	101426	102253	101504	102066	101118	101478	102462	101720	102733	101578	102042	101381	101903	101099	101949	102175	101578	102075	101719	101931	101018	101610	101271	102019	102229	101622	102130	101386	102210	101030	102204	102796	101666	102382	101893	102512	101195	102031	101148
3.58737	0.452934		6.7596	101474	101738	101012	101705	101581	101716	102059	101198	101601	100669	101692	100325	101089	101939	102086	102066	101216	101903	101078	101638	100858	101555	101993	101367	101847	101426	101424	100626	101224	100799	101804	101855	101298	101987	101188	101804	101321	101762	102184	101636	101852	100938	101884	100959	101723	101059
3.5876	0.455712		6.7656	101468	102102	100962	102083	101685	101419	102318	101465	101801	100915	101399	101269	101457	102082	101742	102707	101498	101916	101568	102049	101401	102269	102695	101818	102097	101967	102014	100959	101721	101122	101405	102715	101539	101983	101562	102201	101136	102050	102503	101755	102451	102060	102239	101506	102161	101080
3.58825	0.45849		6.7716	101565	102043	101468	101626	101461	101904	102237	101351	102329	101106	102006	100721	101374	102068	101538	101941	101183	101924	101358	101657	100814	102020	102602	101391	102403	101630	101980	100744	101926	101070	102000	102413	101739	102052	101360	101935	101284	102044	102795	101717	102182	101356	102418	101158	101767	101182
3.58865	0.461268		6.7776	101411	102369	100966	102098	101630	101657	102309	101667	101985	101600	101730	100952	101828	101990	101669	102461	101592	102310	101244	102129	101066	101745	102472	101800	102164	101468	101660	101058	101780	101721	101562	102112	101645	101799	101245	102355	101259	101989	102313	101616	102419	101614	102642	101465	102269	100972
3.58911	0.464045		6.7836	101546	101862	100943	101802	101611	101680	102305	101732	102389	101270	101528	100847	101706	101907	101484	102147	101357	102420	101440	101636	100812	101726	102089	101410	102121	101463	101687	101127	101970	101505	101729	102373	101572	102241	101435	101948	101165	101798	102480	102026	102462	101359	102379	101289	101959	101008
3.58939	0.466823		6.7896	101521	101915	101284	101640	101592	101469	102159	101225	101885	100912	101516	100688	101519	101703	101229	102341	101591	101657	101100	101852	101329	101613	102142	101328	101900	100793	101659	100952	102032	101251	101777	102123	101317	102063	101203	101582	101259	101653	102358	101432	101846	101610	101693	100920	102017	100900
3.58989	0.469601		6.7956	100628	101384	100465	100758	100471	100997	101703	100743	101638	100382	101462	100444	101223	101433	100896	101906	101100	101418	100560	101474	100533	101221	101794	101132	101703	101168	101473	100430	101301	100954	101323	101644	100890	101188	100681	101729	100658	101355	101512	101254	101826	101168	101538	100611	101674	100484
3.59027	0.472379		6.8016	100577	101470	100548	101183	100736	101118	101980	100842	101481	100698	100858	100380	100910	101346	101696	101755	100770	101361	100958	101309	100249	100909	101493	101387	101273	100592	101540	100557	100791	100719	101060	101913	100892	102140	100837	101209	100659	101230	101791	101103	102142	100974	101202	100502	101501	100179
3.59079	0.475156		6.8076	101053	101768	100481	101305	101246	101089	101970	100921	101740	100841	101356	100660	101285	101745	100402	101990	101136	101517	100308	101556	100554	101309	101522	100217	101510	101089	101541	100809	101560	100604	101146	101875	101171	100806	101024	101578	100813	101682	101890	101201	102036	101216	101667	100846	101511	100606
3.59125	0.477934		6.8136	98157.3	98596.6	97556	98769.6	98425.3	98110.2	98894.2	98507.9	98680.9	98056.5	98830.9	97612.3	98641.1	98770.7	98157.3	98884.7	98162.4	98690.7	98130.8	98489.2	97714	98381.5	99080.6	98052.1	98934.8	98151	98284.1	97532.7	98430.9	98069.5	98747.9	98920.6	98051.4	98773.8	97888	98561.7	97380.5	98646.8	99261.8	97787	99169.4	98115.5	98641.8	97854.5	98824.8	97756.2
3.59159	0.480712		6.8196	98501.1	98963.3	99001.2	98989.2	98872.5	99367.3	99660.2	98569.4	99795.7	98560.7	98773.1	98312.2	99234.8	99494.8	98962.4	99571.1	98402.9	99716.5	98706.7	99736.3	98216.3	99328.2	100242	99007.3	99780.7	98696.5	99541.8	98669	99232.2	98954.2	99125.3	99757.4	99000.6	98967.4	98614.5	98991.6	98111.2	98926.6	100056	99153.8	99544.7	98824.5	99712.2	98936.1	99285.6	98368.9
3.59213	0.48349		6.8256	99166.8	99794.7	98527.8	99739.5	99369.7	99222.2	99834.2	99374.5	100088	98677.2	99567.6	98485.2	99161.5	100212	99183.5	100276	99812.2	99948.4	98837.6	99888	98310.3	99566.6	99500.9	99622.7	100061	99260.6	99916	98710	99545.9	99310.5	98996.7	100236	99251.9	100151	98839.1	99741.1	98735.3	99309.9	100112	99245.7	100012	99109	99742.2	98854.6	99924.2	98650.1
3.59247	0.486268		6.8316	98260.9	98662.3	98249.4	98965.9	99053.3	98606.1	99182.1	98945.1	99432.4	98968.1	98817.5	98062.7	98850.1	99081.1	99085.9	99593.4	98201.1	99075.1	98352.7	98692.9	98414.4	99098.2	99076.8	98868.5	98888.8	98395	99099.6	97775.9	98971.4	98605.3	98616.1	99160.4	98233.6	99337.3	98325.4	99343.2	98060.3	98826.3	99371.1	98368.7	99228.3	98847.1	99028.9	97997.4	99351.2	98066.8
3.59291	0.489045		6.8376	97735.3	98382.7	97375.9	97949.9	97635.6	97926.8	98917.4	98096.5	98779.7	97980.1	98531.2	97079.4	98294.7	98636.4	97982.7	98561.7	98102.6	98510.3	97170.4	98097.3	96978	98184.6	98902.3	97846.8	98281.2	97329.7	98250.2	97970.5	98188.7	97772.2	98392.5	98998.6	98418.5	98844.7	97716.4	98475.9	97667.1	98111.1	98603.7	98079	98525.1	97754.8	98233.4	97517.8	98372.4	97509.9
3.59333	0.491823		6.8436	98205.1	98500.9	97550.2	98316.2	98419.6	98063.5	98487.6	97986.2	98811.1	97630.8	98305.4	97371.8	98053.1	98752.9	98118.1	98665.9	97836	98576.2	97569.2	98521.8	97529.8	98082.4	98580.9	97712.4	98560.1	97561.6	98152.9	97829.8	98182.4	97922.6	98106.5	98820.6	97832.1	98465.3	97784.4	98230	97739	98351.9	98796.3	97731.4	98978.9	97862.7	98497.8	97550.9	98584.3	97317.8
3.59369	0.494601		6.8496	97866.5	97808.1	96724.4	97777.1	97773	97565.3	97794.9	97131.7	97771.9	97257.6	97747.5	97183.7	97824	98199.9	97321.9	98092.8	97521.3	98140	97382.6	98023.8	96911.2	97373.2	97892.2	97352.6	98332.8	97618.1	97713.3	97149.5	97424.1	97297.3	98006.9	98774.9	98405.8	98072.7	96740.1	98327.6	96989.3	97981.5	98251.2	98049.1	98197	97651	97958.1	97065	98146.7	96813.9
3.59415	0.497379		6.8556	96337.2	96565.7	95478.2	96538.3	96311.2	96296.2	97594.2	95898.9	96937.7	95903.1	96252.6	95928	96511.7	96971.3	96192.6	96839.4	96292.4	96335.4	95884.4	96711.8	95559.9	96842.1	96755.8	95980.4	97146.2	95835.4	96408.9	96355.6	96477	95950.1	96816.1	96991.9	96301.1	96447.7	96090.8	96787.3	95922.9	97337.3	97343.5	96314.1	96931.7	96848.4	96610.4	95745.3	96974.6	96020.2
3.59453	0.500156		6.8616	98646.9	99013.8	98295.9	98661.6	99252.6	98267	98907	98362.3	98686	97570.2	98173.7	97597	97948.6	99016.2	99002.9	98944.5	98129.8	98927.5	98010.9	98446.5	97612.1	98799.4	98745.3	98163.5	99079.7	98086.1	98887.9	97780.9	98840.5	97911.5	98161.1	98621.4	98476.6	98892.4	98365.5	98578	97832.9	98741.4	99325.9	98335.9	99274.8	98187.8	98775.9	98114	98836.5	97657.1
3.5948	0.502934		6.8676	98322.5	98781.8	98039.1	98720	98456.9	98740.8	99747.8	98553.8	98923.9	98106.8	98188.1	98011.6	98836.5	99132.9	98581.3	99625.5	98199.9	98821.6	97952.2	99107.4	97912	98937.7	99224.7	98275.1	99214	98558	99119.4	98337.3	98813.9	98615.9	98714.1	99910.2	98843.7	98743.1	98605.2	99129	98695.8	98847.8	99676.1	98850.1	99306.1	98712.5	99206.7	98615.1	99329.1	98270.1
3.59518	0.505712		6.8736	97585.6	98125.2	97541.5	97699.2	97955.5	97682.9	98640	97826.4	97671.7	97222.9	97175.8	96509.2	97642.1	98277.8	97801.3	97882	97897.3	98509.6	97186.9	98125.7	97164.3	97542.7	98407.8	97245.3	98193.9	97413.8	98284.7	96918.7	98235.6	97391.5	97961.4	98810.9	97718.3	98523.2	97997.3	97978.2	97357.1	97855.7	98739.2	97897.2	98405	97343.9	98192.2	97240.1	97913.3	97528.9
3.59564	0.50849		6.8796	97215.3	97621.5	96389.8	97197.5	97597.5	97879.4	98559.7	97604.7	98466.1	96919	97653	96956.9	97471.4	97798.8	96933.6	98295.9	97241	97754.1	97389.8	97712.7	97236.6	98019.9	97828.6	97083.2	97959.9	97270.1	97998.9	97175	97972.2	97514.4	98122	98360.2	97766.5	98016.2	97199.7	97950	97025.1	97352.6	98580.6	97307.1	98354.2	97645.3	98388.2	97558.8	97653.5	97508.5
3.59597	0.511268		6.8856	99215.3	99756.1	98183	99064.9	99688.5	98607.2	99729.1	98943.6	99321	98153	99291.6	98411.4	98894.3	99854	98736.7	100150	99212.9	99673.3	98678.4	99143.7	98274	98599.7	99498.6	98972.4	99536.8	98212.6	99050.7	98697.2	98944.6	99298.3	99151	99053	99147.3	99482.9	98704.3	99226.5	98151.5	99689.2	99659.5	98793.6	99712.9	98831.7	99416.6	98832.8	99438.2	98687.7
3.59635	0.514045		6.8916	98727.6	98948.4	98444.5	98790.5	99157.4	98671.9	99767.5	98436.8	99443.5	98434.7	98850	97951.2	98895.5	99457.4	98611.3	99542.3	98522	99343.6	98042.1	98597.9	98151.3	99587.4	99727.2	98880.6	99575.4	99005.3	99446.3	98159.9	98954.4	98499.4	99227.2	99579.2	99276	99335.3	98636.5	98936.7	98577.9	99366.6	99710.5	99307.7	99738.4	98996	99343	98811.5	99383.7	98543.1
3.59677	0.516823		6.8976	97693.6	97794.2	96182.2	97416.9	96666.5	97501.9	97205.5	96841.3	96585.7	96562	96290	95913.8	96928.4	97046.4	96664	97416.7	97153.1	98003.2	96955.7	97182.4	96028.4	96534.3	97188.9	96622.3	97300.7	96756.4	97245.1	96118.2	96732.2	96531.4	96743.6	97780.2	96715.1	97288.2	96224	98294.4	96398	96696.2	97693.4	96952.6	97359.5	96709.5	97338.8	96140.6	97129.5	96220.6
3.59706	0.519601		6.9036	96366.7	96999.4	96134.1	96577.8	96841.8	96893.6	97482.5	96472	97231	96431.5	97058	95709.9	96703.5	97180.7	96715.5	96893.3	96456.7	96792.8	95990.3	96936.3	96092.6	96774.1	97387.6	96650.2	97411.8	96043.8	97202	96420.1	96669.5	96462.8	96668.4	97518.9	96595.8	97293.3	96756.1	96912.5	96125	97084.5	97277.1	96832.5	97290.5	96786.9	97385.2	96491.4	96892.6	95994.3
3.59765	0.522379		6.9096	96225.3	97273.6	95786.4	96454.2	96519.7	96377.6	96892.4	95876.9	96637	96005.2	96348.3	95746.9	95974.7	97046.4	96447.4	97069.8	95967.1	96836.6	95935.5	96518.1	95474.6	95938.9	96936.6	96049	97271.2	95914	96322.7	96079.6	96463.3	95877.1	96393.5	96952.6	95824.1	97042.3	96085	96362	95838	96571.1	96945.2	96335.7	97149.6	96316.7	96648.1	96377	96727.7	95624.1
[truncated: 8,715 more rows]
[truncated: 64 more columns]

## Sheet: 9b
Potential	Time (h)		2 Theta	Intensity…
[truncated: 9,776 more rows]
[truncated: 59 more columns]
