# Supplementary material for: Tuning Li occupancy and local structures for advanced Co-free Ni-rich positive electrodes
Source: Nat Commun. 2025 Mar 5;16:2203. doi: 10.1038/s41467-025-57063-7 (PMC11882807; doi:10.1038/s41467-025-57063-7)
Supplement: Supplementary file 3 — Source Data [file 41467_2025_57063_MOESM3_ESM.zip › Source Data/FigS13.xlsx]

## Sheet: 10a
SoC	c-axis-102		SoC	c-axis-RM
0	14.2407		0	14.2107
1.1334	14.2404		1.31285	14.2127
2.62231	14.2404		2.81257	14.2155
4.11121	14.2412		4.30231	14.2178
5.62234	14.2429		5.79831	14.2206
7.11124	14.2448		7.29078	14.2238
8.60015	14.2471		8.78059	14.2267
10.0891	14.249		10.2704	14.2307
11.578	14.2511		11.7602	14.2337
13.0669	14.2539		13.25	14.2374
14.5558	14.2559		14.7398	14.2406
16.0447	14.2583		16.2297	14.2442
17.5336	14.2611		17.7195	14.2477
19.0225	14.2639		19.2093	14.2515
20.5114	14.2658		20.6991	14.2553
22.0003	14.2692		22.1889	14.259
23.4892	14.2714		23.6787	14.2631
25.0003	14.2749		25.1908	14.2669
26.4892	14.2777		26.6806	14.2714
27.9781	14.2806		28.1704	14.2763
29.467	14.2839		29.6602	14.2807
30.956	14.2866		31.15	14.2848
32.4449	14.2896		32.6398	14.29
33.9338	14.2924		34.1296	14.2945
35.4227	14.2956		35.6194	14.2995
36.9116	14.2982		37.1092	14.304
38.4005	14.2999		38.6213	14.3083
39.9116	14.3037		40.1111	14.3127
41.3783	14.3053		41.6009	14.3165
42.8894	14.3125		43.0907	14.3209
44.3783	14.3158		44.6027	14.3247
45.8895	14.3176		46.0925	14.3288
47.3784	14.3188		47.5823	14.3316
48.8895	14.3228		49.0944	14.3343
50.3784	14.3234		50.5842	14.3383
51.8895	14.325		52.0962	14.3409
53.3784	14.3255		53.586	14.3422
54.8673	14.3266		55.0758	14.3436
56.3562	14.3271		56.5656	14.3434
57.8451	14.3267		58.0554	14.3432
59.334	14.3273		59.5452	14.3407
60.8229	14.3259		61.035	14.338
62.3118	14.3249		62.5248	14.3336
63.8007	14.323		64.0146	14.3272
65.2896	14.321		65.5044	14.3195
66.7785	14.3174		66.9941	14.3101
68.2674	14.3131		68.4839	14.2975
69.7563	14.3081		69.9737	14.2836
71.2452	14.3013		71.4635	14.2636
72.7341	14.2927		72.9533	14.2345
74.2453	14.2801		74.4653	14.1904
75.7342	14.2613		75.9551	14.1392
77.2231	14.24		77.4449	14.0852
78.712	14.2132		78.9347	14.0368
80.2064	14.1805		80.2624	13.9954
81.2131	14.1469		81.1791	13.9658

## Sheet: 10b
SoC	Volume-102		SoC	Volume-RM
0	102.914		0	101.828
1.1334	102.882		1.31285	101.789
2.62231	102.839		2.81257	101.748
4.11121	102.79		4.30231	101.703
5.62234	102.755		5.79831	101.66
7.11124	102.712		7.29078	101.619
8.60015	102.671		8.78059	101.569
10.0891	102.625		10.2704	101.53
11.578	102.574		11.7602	101.48
13.0669	102.536		13.25	101.435
14.5558	102.491		14.7398	101.385
16.0447	102.438		16.2297	101.339
17.5336	102.391		17.7195	101.293
19.0225	102.343		19.2093	101.251
20.5114	102.285		20.6991	101.206
22.0003	102.242		22.1889	101.159
23.4892	102.182		23.6787	101.108
25.0003	102.135		25.1908	101.064
26.4892	102.079		26.6806	101.022
27.9781	102.029		28.1704	100.975
29.467	101.976		29.6602	100.926
30.956	101.918		31.15	100.874
32.4449	101.863		32.6398	100.829
33.9338	101.799		34.1296	100.773
35.4227	101.739		35.6194	100.718
36.9116	101.673		37.1092	100.661
38.4005	101.596		38.6213	100.599
39.9116	101.517		40.1111	100.527
41.3783	101.423		41.6009	100.454
42.8894	101.375		43.0907	100.381
44.3783	101.282		44.6027	100.302
45.8895	101.18		46.0925	100.231
47.3784	101.059		47.5823	100.146
48.8895	100.998		49.0944	100.081
50.3784	100.897		50.5842	100.026
51.8895	100.798		52.0962	99.9692
53.3784	100.727		53.586	99.9074
54.8673	100.653		55.0758	99.8566
56.3562	100.568		56.5656	99.7919
57.8451	100.494		58.0554	99.7333
59.334	100.43		59.5452	99.6522
60.8229	100.365		61.035	99.5846
62.3118	100.289		62.5248	99.4967
63.8007	100.211		64.0146	99.3941
65.2896	100.159		65.5044	99.2819
66.7785	100.081		66.9941	99.1628
68.2674	100.015		68.4839	99.0153
69.7563	99.9411		69.9737	98.8621
71.2452	99.8651		71.4635	98.6712
72.7341	99.7849		72.9533	98.4075
74.2453	99.6714		74.4653	98.0373
75.7342	99.4979		75.9551	97.6273
77.2231	99.3129		77.4449	97.1787
78.712	99.0782		78.9347	96.7659
80.2064	98.7795		80.2624	96.4048
81.2131	98.4872		81.1791	96.1672
