# Supplementary material for: Tuning Li occupancy and local structures for advanced Co-free Ni-rich positive electrodes
Source: Nat Commun. 2025 Mar 5;16:2203. doi: 10.1038/s41467-025-57063-7 (PMC11882807; doi:10.1038/s41467-025-57063-7)
Supplement: Supplementary file 3 — Source Data [file 41467_2025_57063_MOESM3_ESM.zip › Source Data/FigS14.xlsx]

## Sheet: Tabelle1
	Ni-O bond	Li-O bond	Li@Li	Ni@Li	Li@TM	Ni@TM	Mn@TM	Nb@TM	Mo@TM	W@TM
108-pristine	1.9482(15)	2.1525(19)	0.938(2)	1.560(3)	1.630(3)	2.954(5)	3.540(6)	5.426(9)	5.368(9)	5.515(9)
108-charge (81% SoC)	1.8758(21)	2.1833(28)	0.863(3)	1.435(4)	1.982(5)	3.592(8)	4.305(10)	6.598(15)	6.527(15)	6.706(15)
108-discharge	1.9341(15)	2.1724(18)	0.889(2)	1.478(3)	1.693(3)	3.069(5)	3.678(6)	5.637(9)	5.577(9)	5.730(9)
114-pristine	1.9608(15)	2.1339(18)	0.987(2)	1.640(3)	1.575(3)	2.855(5)	3.422(6)	5.244(9)	5.188(9)	5.330(9)
114-charge (81% SoC)	1.8874(21)	2.1637(28)	0.910(3)	1.513(5)	1.921(5)	3.481(8)	4.172(10)	6.395(10)	6.326(15)	6.499(15)
114-discharge	1.9504(15)	2.1474(18)	0.951(2)	1.581(3)	1.620(3)	2.936(5)	3.519(6)	5.394(9)	5.336(9)	5.482(9)
120-pristine	1.9592(23)	2.1257(27)	1.009(3)	1.677(5)	1.582(4)	2.868(7)	3.437(9)	5.268(13)	5.211(13)	5.354(13)
120-charge (81% SoC)	1.8897(29)	2.1696(38)	0.896(4)	1.489(6)	1.909(6)	3.460(11)	4.147(13)	6.536(20)	6.288(20)	6.460(21)
120-discharge	1.9400(22)	2.1465(27)	0.954(3)	1.585(5)	1.666(4)	3.020(7)	3.620(9)	5.548(14)	5.488(14)	5.638(14)
