# Supplementary material for: Tuning Li occupancy and local structures for advanced Co-free Ni-rich positive electrodes
Source: Nat Commun. 2025 Mar 5;16:2203. doi: 10.1038/s41467-025-57063-7 (PMC11882807; doi:10.1038/s41467-025-57063-7)
Supplement: Supplementary file 3 — Source Data [file 41467_2025_57063_MOESM3_ESM.zip › Source Data/FigS15.xlsx]

## Sheet: Tabelle1
number	a-axis-120	error bar		number	volume-120	error bar		Time (h)	Voltage (V)			number	a-axis-RM	error bar		number	volume-RM	error bar		Time (h)	Voltage (V)
1	2.82537	0.00011		1	98.5606	0.00821		-4e-14	4.39944			1	2.81911	0.00012		1	96.234	0.00931		-5e-14	4.39186
2	2.82545	0.00011		2	98.5567	0.00807		3.88889e-07	4.39054			2	2.82088	0.00011		2	96.4345	0.00777		3.28333e-05	4.38685
3	2.82565	0.00011		3	98.6103	0.00794		3.51111e-05	4.38552			3	2.82191	0.00011		3	96.7069	0.008		8.87222e-05	4.38177
4	2.82598	0.00011		4	98.6986	0.00775		0.000440722	4.38051			4	2.82294	0.00011		4	96.9876	0.00818		0.000188056	4.37676
5	2.82628	0.00012		5	98.7833	0.00854		0.00256128	4.37551			5	2.82383	0.00011		5	97.2827	0.00769		0.000380278	4.37174
6	2.82694	0.0001		6	98.9278	0.00726		0.00533906	4.37217			6	2.82423	0.00011		6	97.5946	0.00777		0.000889111	4.36672
7	2.82747	0.0001		7	99.0705	0.00742		0.00811683	4.36934			7	2.8253	0.00012		7	97.9235	0.00836		0.00216956	4.36169
8	2.82821	0.0001		8	99.2389	0.00722		0.0108946	4.36703			8	2.82612	0.00013		8	98.2872	0.00864		0.00458778	4.35667
9	2.82886	0.00011		9	99.4042	0.00761		0.0136724	4.36485			9	2.82715	0.00013		9	98.6163	0.0091		0.00736556	4.35299
10	2.82963	0.0001		10	99.5624	0.00679		0.0164502	4.36321			10	2.82822	0.00013		10	98.8816	0.00963		0.0101433	4.34978
11	2.83043	9e-05		11	99.7057	0.00676		0.0192279	4.36149			11	2.82926	0.00012		11	99.0867	0.00876		0.0129211	4.34719
12	2.83119	9e-05		12	99.8301	0.00682		0.0220057	4.35989			12	2.83019	0.00012		12	99.249	0.00815		0.0156989	4.34488
13	2.83199	9e-05		13	99.9416	0.00679		0.0247835	4.35842			13	2.83105	0.00012		13	99.3901	0.00854		0.0184767	4.34263
14	2.83266	0.0001		14	100.031	0.00692		0.0275613	4.35695			14	2.83179	0.00012		14	99.5049	0.00998		0.0212544	4.34046
15	2.83344	9e-05		15	100.121	0.00674		0.0303391	4.35547			15	2.83263	0.00012		15	99.6096	0.01064		0.0240322	4.33866
16	2.83415	0.0001		16	100.195	0.00714		0.0331168	4.35429			16	2.83329	0.00011		16	99.6814	0.00901		0.02681	4.337
17	2.83489	9e-05		17	100.268	0.00668		0.0358946	4.35297			17	2.83407	0.00012		17	99.7587	0.00884		0.0295878	4.33517
18	2.83568	9e-05		18	100.338	0.00662		0.0386724	4.35181			18	2.83498	0.00011		18	99.8369	0.00835		0.0323656	4.33361
19	2.83656	9e-05		19	100.408	0.00668		0.0414502	4.35068			19	2.83596	0.00011		19	99.9113	0.0081		0.0351433	4.33203
20	2.83729	9e-05		20	100.463	0.00658		0.0442279	4.3495			20	2.83699	0.00011		20	99.9831	0.00806		0.0379211	4.33069
21	2.83812	9e-05		21	100.517	0.00652		0.0470057	4.3482			21	2.83809	0.00011		21	100.05	0.00797		0.0406989	4.32913
22	2.83892	9e-05		22	100.572	0.00659		0.0497835	4.34715			22	2.83924	0.0001		22	100.12	0.00772		0.0434767	4.32768
23	2.83982	0.0001		23	100.629	0.00704		0.0525613	4.34606			23	2.84046	0.0001		23	100.196	0.00801		0.0462544	4.32627
24	2.84062	9e-05		24	100.674	0.00643		0.0553391	4.34507			24	2.84173	0.0001		24	100.273	0.0076		0.0490322	4.32512
25	2.84145	9e-05		25	100.725	0.00638		0.0581168	4.34398			25	2.84296	0.0001		25	100.346	0.00752		0.05181	4.32384
26	2.84225	9e-05		26	100.767	0.00627		0.0608946	4.34285			26	2.84418	0.0001		26	100.414	0.0075		0.0545878	4.32255
27	2.84309	9e-05		27	100.81	0.00626		0.0636724	4.34201			27	2.84542	0.0001		27	100.478	0.00736		0.0573656	4.32131
28	2.84381	9e-05		28	100.842	0.00626		0.0664502	4.34109			28	2.84651	0.0001		28	100.536	0.00708		0.0601433	4.32009
29	2.84476	9e-05		29	100.888	0.00631		0.0692279	4.34008			29	2.84783	0.0001		29	100.608	0.00698		0.0629211	4.31888
30	2.84547	8e-05		30	100.919	0.00633		0.0720057	4.33897			30	2.84913	9e-05		30	100.669	0.00655		0.0656989	4.31787
31	2.8463	8e-05		31	100.955	0.00616		0.0747835	4.33806			31	2.85033	9e-05		31	100.724	0.00659		0.0684767	4.31656
32	2.8471	8e-05		32	100.987	0.00613		0.0775613	4.33729			32	2.85161	9e-05		32	100.784	0.00646		0.0712544	4.31555
33	2.84794	8e-05		33	101.024	0.00588		0.0803391	4.33618			33	2.85292	8e-05		33	100.847	0.00611		0.0740322	4.31457
34	2.84875	8e-05		34	101.055	0.00594		0.0831168	4.33546			34	2.85413	8e-05		34	100.896	0.00601		0.07681	4.31329
35	2.84959	9e-05		35	101.084	0.00631		0.0858946	4.33439			35	2.85532	8e-05		35	100.949	0.00596		0.0795878	4.31226
36	2.85061	8e-05		36	101.124	0.00573		0.0886724	4.33349			36	2.85673	8e-05		36	101.013	0.00599		0.0823656	4.31137
37	2.85144	8e-05		37	101.157	0.00572		0.0914502	4.33271			37	2.85801	8e-05		37	101.07	0.00614		0.0851433	4.31051
38	2.85261	8e-05		38	101.197	0.0058		0.0942279	4.33166			38	2.85932	7e-05		38	101.125	0.00574		0.0879211	4.30937
39	2.85341	8e-05		39	101.226	0.00586		0.0970057	4.33089			39	2.86055	7e-05		39	101.183	0.00598		0.0906989	4.30835
40	2.85467	8e-05		40	101.271	0.00585		0.0997835	4.32996			40	2.86176	7e-05		40	101.237	0.00546		0.0934767	4.30752
41	2.85611	8e-05		41	101.33	0.00587		0.102561	4.3292			41	2.86296	7e-05		41	101.295	0.00543		0.0962544	4.30637
42	2.85752	8e-05		42	101.382	0.0058		0.105339	4.32841			42	2.86412	7e-05		42	101.348	0.00527		0.0990322	4.30536
43	2.85915	8e-05		43	101.442	0.00579		0.108117	4.32761			43	2.86534	7e-05		43	101.405	0.00547		0.10181	4.30462
44	2.86022	8e-05		44	101.489	0.00583		0.110895	4.32673			44	2.86673	7e-05		44	101.474	0.00611		0.104588	4.30362
45	2.86134	8e-05		45	101.527	0.00571		0.113672	4.32591			45	2.86818	7e-05		45	101.54	0.00545		0.107366	4.30275
46	2.8622	8e-05		46	101.555	0.00578		0.11645	4.32501			46	2.86953	7e-05		46	101.604	0.00547		0.110143	4.30193
47	2.86285	8e-05		47	101.574	0.00581		0.119228	4.32423			47	2.87104	7e-05		47	101.683	0.00559		0.112921	4.30097
48	2.86333	8e-05		48	101.583	0.00674		0.122006	4.32347			48	2.87226	8e-05		48	101.743	0.00624		0.115699	4.30027
49	2.86385	8e-05		49	101.588	0.00688		0.124784	4.32274			49	2.87321	8e-05		49	101.795	0.0062		0.118477	4.29924
50	2.86417	9e-05		50	101.601	0.00775		0.127561	4.32194											0.121254	4.29832
51	2.86483	8e-05		51	101.622	0.00641		0.130339	4.32123											0.124032	4.29756
52	2.86572	9e-05		52	101.666	0.0079		0.133117	4.32033											0.12681	4.29668
53	2.86591	8e-05		53	101.664	0.00683		0.135895	4.31978											0.129588	4.29584
54				54				0.138672	4.31879											0.132366	4.29498
								0.14145	4.31802											0.135143	4.29435
								0.144228	4.31735											0.137921	4.29363
								0.147006	4.31644											0.140699	4.29269
								0.149784	4.31586											0.143477	4.29197
								0.152561	4.31512											0.146254	4.29109
								0.155339	4.31426											0.149032	4.29031
								0.158117	4.31363											0.15181	4.28943
								0.160895	4.31275											0.154588	4.28865
								0.163672	4.31214											0.157366	4.28779
								0.16645	4.31138											0.160143	4.28739
								0.169228	4.31063											0.162921	4.28663
								0.172006	4.30998											0.165699	4.28575
								0.174784	4.30928											0.168477	4.28512
								0.177561	4.30861											0.171254	4.2844
								0.180339	4.30788											0.174032	4.28379
								0.183117	4.30714											0.17681	4.28306
								0.185895	4.30666											0.179588	4.28216
								0.188672	4.30597											0.182366	4.28184
								0.19145	4.305											0.185143	4.28085
								0.194228	4.30444											0.187921	4.28035
								0.197006	4.30383											0.190699	4.27967
								0.199784	4.30318											0.193477	4.27886
								0.202561	4.30244											0.196254	4.27839
								0.205339	4.30175											0.199032	4.27761
								0.208117	4.30123											0.20181	4.27694
								0.210895	4.30036											0.204588	4.27623
								0.213672	4.29976											0.207366	4.2757
								0.21645	4.29921											0.210143	4.27526
								0.219228	4.29866											0.212921	4.2744
								0.222006	4.29795											0.215699	4.27392
								0.224784	4.29724											0.218477	4.27326
								0.227561	4.29656											0.221254	4.27261
								0.230339	4.296											0.224032	4.27207
								0.233117	4.29522											0.22681	4.27143
								0.235895	4.2947											0.229588	4.27083
								0.238672	4.29405											0.232366	4.2703
								0.24145	4.29335											0.235143	4.26961
								0.244228	4.29272											0.237921	4.26917
								0.247006	4.2922											0.240699	4.26841
								0.249784	4.29155											0.243477	4.26797
								0.252561	4.29102											0.246254	4.26744
								0.255339	4.29041											0.249032	4.26679
								0.258117	4.28983											0.25181	4.2661
								0.260895	4.28907											0.254588	4.26563
								0.263672	4.28851											0.257366	4.26496
								0.26645	4.28777											0.260143	4.26454
								0.269228	4.28725											0.262921	4.26395
								0.272006	4.28666											0.265699	4.2633
								0.274784	4.28611											0.268477	4.2628
								0.277561	4.2854											0.271254	4.26227
								0.280339	4.28498											0.274032	4.26174
								0.283117	4.28422											0.27681	4.26128
								0.285895	4.28393											0.279588	4.26059
								0.288672	4.28328											0.282366	4.26006
								0.29145	4.28257											0.285143	4.25966
								0.294228	4.2821											0.287921	4.25905
								0.297006	4.28152											0.290699	4.25859
								0.299784	4.28097											0.293477	4.25819
								0.302561	4.2804											0.296254	4.25748
								0.305339	4.27973											0.299032	4.25699
								0.308117	4.27933											0.30181	4.25651
								0.310895	4.27864											0.304588	4.25594
								0.313672	4.27799											0.307366	4.25533
								0.31645	4.27755											0.310143	4.25485
								0.319228	4.27681											0.312921	4.25447
								0.322006	4.27648											0.315699	4.25388
								0.324784	4.27591											0.318477	4.25338
								0.327561	4.2753											0.321254	4.25296
								0.330339	4.27474											0.324032	4.25258
								0.333117	4.27415											0.32681	4.25199
								0.335895	4.27369											0.329588	4.25134
								0.338672	4.27318											0.332366	4.25111
								0.34145	4.27272											0.335143	4.2505
								0.344228	4.27207											0.337921	4.24995
								0.347006	4.27155											0.340699	4.24947
								0.349784	4.27091											0.343477	4.24899
								0.352561	4.27047											0.346254	4.24855
								0.355339	4.26993											0.349032	4.24817
								0.358117	4.26942											0.35181	4.24768
								0.360895	4.26884											0.354588	4.2472
								0.363672	4.26837											0.357366	4.24686
								0.36645	4.26785											0.360143	4.2463
								0.369228	4.26724											0.362921	4.24586
								0.372006	4.26684											0.365699	4.24556
								0.374784	4.26615											0.368477	4.24495
								0.377561	4.26573											0.371254	4.24476
								0.380339	4.26514											0.374032	4.24413
								0.383117	4.26476											0.37681	4.24363
								0.385895	4.26435											0.379588	4.24323
								0.388672	4.26371											0.382366	4.24279
								0.39145	4.26311											0.385143	4.24236
								0.394228	4.26275											0.387921	4.24194
								0.397006	4.26222											0.390699	4.24155
								0.399784	4.26166											0.393477	4.24112
								0.402561	4.26103											0.396254	4.24077
								0.405339	4.26073											0.399032	4.24031
								0.408117	4.26019											0.40181	4.23991
								0.410895	4.25968											0.404588	4.23955
								0.413672	4.25918											0.407366	4.23904
								0.41645	4.25864											0.410143	4.23864
								0.419228	4.25815											0.412921	4.23833
								0.422006	4.25773											0.415699	4.23785
								0.424784	4.25738											0.418477	4.23738
								0.427561	4.25666											0.421254	4.23705
								0.430339	4.25616											0.424032	4.23661
								0.433117	4.25589											0.42681	4.23635
								0.435895	4.25532											0.429588	4.23597
								0.438672	4.25488											0.432366	4.23545
								0.44145	4.25425											0.435143	4.23513
								0.444228	4.25387											0.437921	4.23474
								0.447006	4.25339											0.440699	4.23421
								0.449784	4.25307											0.443477	4.23396
								0.452561	4.25246											0.446254	4.23354
								0.455339	4.25204											0.449032	4.23322
								0.458117	4.25154											0.45181	4.2328
								0.460895	4.25099											0.454588	4.23249
								0.463672	4.25053											0.457366	4.23225
								0.46645	4.25016											0.460143	4.23158
								0.469228	4.2498											0.462921	4.23143
								0.472006	4.24919											0.465699	4.23085
								0.474784	4.24896											0.468477	4.23064
								0.477561	4.24839											0.471254	4.23034
								0.480339	4.24772											0.474032	4.22971
								0.483117	4.24734											0.47681	4.22944
								0.485895	4.24696											0.479588	4.2291
								0.488672	4.24646											0.482366	4.22885
								0.49145	4.2461											0.485143	4.22835
								0.494228	4.24571											0.487921	4.2282
								0.497006	4.24514											0.490699	4.22767
								0.499784	4.24482											0.493477	4.22742
								0.502561	4.24424											0.496254	4.22704
								0.505339	4.2439											0.499032	4.22662
								0.508117	4.24342											0.50181	4.22622
								0.510895	4.24302											0.504588	4.22603
								0.513672	4.24277											0.507366	4.22565
								0.51645	4.24203											0.510143	4.22538
								0.519228	4.24182											0.512921	4.225
								0.522006	4.24121											0.515699	4.2245
								0.524784	4.24086											0.518477	4.22433
								0.527561	4.24042											0.521254	4.22381
								0.530339	4.23991											0.524032	4.22353
								0.533117	4.23949											0.52681	4.22315
								0.535895	4.23905											0.529588	4.22292
								0.538672	4.23872											0.532366	4.22256
								0.54145	4.23832											0.535143	4.22214
								0.544228	4.23786											0.537921	4.22193
								0.547006	4.23752											0.540699	4.22172
								0.549784	4.23697											0.543477	4.22118
								0.552561	4.23664											0.546254	4.22097
								0.555339	4.2362											0.549032	4.22051
								0.558117	4.23578											0.55181	4.22046
								0.560895	4.23529											0.554588	4.22023
								0.563672	4.23485											0.557366	4.21979
								0.56645	4.23443											0.560143	4.21933
								0.569228	4.23416											0.562921	4.2191
								0.572006	4.23382											0.565699	4.21897
								0.574784	4.23351											0.568477	4.21857
								0.577561	4.23286											0.571254	4.21834
								0.580339	4.23244											0.574032	4.21794
								0.583117	4.23225											0.57681	4.21758
								0.585895	4.2317											0.579588	4.21725
								0.588672	4.2312											0.582366	4.2172
								0.59145	4.23091											0.585143	4.2166
								0.594228	4.23045											0.587921	4.21645
								0.597006	4.22998											0.590699	4.21607
								0.599784	4.22969											0.593477	4.21592
								0.602561	4.22927											0.596254	4.21563
								0.605339	4.2291											0.599032	4.21527
								0.608117	4.22866											0.60181	4.21506
								0.610895	4.22841											0.604588	4.21474
								0.613672	4.22799											0.607366	4.21451
								0.61645	4.22744											0.610143	4.21411
								0.619228	4.2269											0.612921	4.21391
								0.622006	4.22662											0.615699	4.21367
								0.624784	4.22629											0.618477	4.21323
								0.627561	4.22602											0.621254	4.21302
								0.630339	4.22556											0.624032	4.21283
								0.633117	4.22518											0.62681	4.21256
								0.635895	4.22493											0.629588	4.21218
								0.638672	4.2244											0.632366	4.21199
								0.64145	4.22404											0.635143	4.21182
								0.644228	4.22369											0.637921	4.21143
								0.647006	4.22308											0.640699	4.21119
								0.649784	4.22306											0.643477	4.21098
								0.652561	4.2226											0.646254	4.21052
								0.655339	4.22232											0.649032	4.21033
								0.658117	4.22178											0.65181	4.20999
								0.660895	4.22142											0.654588	4.20976
								0.663672	4.2211											0.657366	4.20949
								0.66645	4.22083											0.660143	4.2093
								0.669228	4.22052											0.662921	4.20892
								0.672006	4.22003											0.665699	4.20865
								0.674784	4.21943											0.668477	4.20844
								0.677561	4.21932											0.671254	4.20825
								0.680339	4.21898											0.674032	4.20791
								0.683117	4.21873											0.67681	4.20781
								0.685895	4.21835											0.679588	4.20752
								0.688672	4.21793											0.682366	4.20716
								0.69145	4.21766											0.685143	4.20695
								0.694228	4.21718											0.687921	4.2068
								0.697006	4.21697											0.690699	4.20653
								0.699784	4.21659											0.693477	4.20619
								0.702561	4.21624											0.696254	4.20598
								0.705339	4.21588											0.699032	4.20567
								0.708117	4.21535											0.70181	4.2056
								0.710895	4.21512											0.704588	4.20525
								0.713672	4.21479											0.707366	4.20499
								0.71645	4.21451											0.710143	4.20474
								0.719228	4.2142											0.712921	4.20463
								0.722006	4.21372											0.715699	4.20428
								0.724784	4.21346											0.718477	4.20405
								0.727561	4.21306											0.721254	4.2038
								0.730339	4.21273											0.724032	4.20352
								0.733117	4.21241											0.72681	4.20335
								0.735895	4.2121											0.729588	4.20316
								0.738672	4.21178											0.732366	4.20306
								0.74145	4.21149											0.735143	4.20272
								0.744228	4.21115											0.737921	4.2023
								0.747006	4.21067											0.740699	4.20224
								0.749784	4.2104											0.743477	4.20201
								0.752561	4.21013											0.746254	4.20175
								0.755339	4.20987											0.749032	4.20148
								0.758117	4.20937											0.75181	4.20133
								0.760895	4.20899											0.754588	4.201
								0.763672	4.2087											0.757366	4.20085
								0.76645	4.20828											0.760143	4.2006
								0.769228	4.20819											0.762921	4.20043
								0.772006	4.20786											0.765699	4.2001
								0.774784	4.20754											0.768477	4.19997
								0.777561	4.20725											0.771254	4.19978
								0.780339	4.20687											0.774032	4.19942
								0.783117	4.20654											0.77681	4.19911
								0.785895	4.20635											0.779588	4.199
								0.788672	4.20595											0.782366	4.19881
								0.79145	4.20568											0.785143	4.1986
								0.794228	4.20545											0.787921	4.19848
								0.797006	4.20505											0.790699	4.19816
								0.799784	4.20463											0.793477	4.19806
								0.802561	4.20442											0.796254	4.19768
								0.805339	4.2041											0.799032	4.19749
								0.808117	4.20368											0.80181	4.19745
								0.810895	4.20347											0.804588	4.19713
								0.813672	4.2031											0.807366	4.19696
								0.81645	4.20288											0.810143	4.19684
								0.819228	4.20242											0.812921	4.1965
								0.822006	4.20211											0.815699	4.19637
								0.824784	4.20181											0.818477	4.19621
								0.827561	4.2016											0.821254	4.19589
								0.830339	4.20129											0.824032	4.19568
								0.833117	4.20095											0.82681	4.19551
								0.835895	4.20072											0.829588	4.19522
								0.838672	4.20039											0.832366	4.19511
								0.84145	4.20009											0.835143	4.19482
								0.844228	4.19974											0.837921	4.19467
								0.847006	4.19938											0.840699	4.1945
								0.849784	4.19915											0.843477	4.19423
								0.852561	4.19881											0.846254	4.19402
								0.855339	4.19846											0.849032	4.19389
								0.858117	4.1981											0.85181	4.1936
								0.860895	4.19783											0.854588	4.19345
								0.863672	4.19757											0.857366	4.19326
								0.86645	4.19749											0.860143	4.19305
								0.869228	4.19713											0.862921	4.19286
								0.872006	4.19663											0.865699	4.19268
								0.874784	4.19653											0.868477	4.1924
								0.877561	4.19619											0.871254	4.19226
								0.880339	4.19585											0.874032	4.19213
								0.883117	4.19552											0.87681	4.19186
								0.885895	4.19533											0.879588	4.19156
								0.888672	4.19487											0.882366	4.19144
								0.89145	4.19461											0.885143	4.19122
								0.894228	4.19436											0.887921	4.1911
								0.897006	4.19409											0.890699	4.19081
								0.899784	4.19382											0.893477	4.1907
								0.902561	4.19335											0.896254	4.19051
								0.905339	4.19314											0.899032	4.1902
								0.908117	4.19277											0.90181	4.19007
								0.910895	4.19264											0.904588	4.18994
								0.913672	4.19226											0.907366	4.18975
								0.91645	4.19193											0.910143	4.18956
								0.919228	4.1917											0.912921	4.18948
								0.922006	4.1913											0.915699	4.18921
								0.924784	4.19109											0.918477	4.189
								0.927561	4.19075											0.921254	4.18879
								0.930339	4.19054											0.924032	4.18868
								0.933117	4.19025											0.92681	4.18845
								0.935895	4.18981											0.929588	4.1882
								0.938672	4.18964											0.932366	4.18814
								0.94145	4.18932											0.935143	4.18788
								0.944228	4.18901											0.937921	4.18763
								0.947006	4.18869											0.940699	4.18748
								0.949784	4.18846											0.943477	4.18727
								0.952561	4.18802											0.946254	4.18692
								0.955339	4.18786											0.949032	4.18681
								0.958117	4.18725											0.95181	4.1867
								0.960895	4.18731											0.954588	4.18647
								0.963672	4.18685											0.957366	4.18631
								0.96645	4.18655											0.960143	4.18629
								0.969228	4.1863											0.962921	4.18587
								0.972006	4.18601											0.965699	4.18565
								0.974784	4.18567											0.968477	4.18559
								0.977561	4.18544											0.971254	4.1854
								0.980339	4.18509											0.974032	4.18519
								0.983117	4.18477											0.97681	4.18505
								0.985895	4.1845											0.979588	4.18479
								0.988672	4.18418											0.982366	4.18463
								0.99145	4.18391											0.985143	4.18437
								0.994228	4.18374											0.987921	4.18423
								0.997006	4.18318											0.990699	4.18406
								0.999784	4.18311											0.993477	4.18391
								1.00256	4.18261											0.996254	4.18372
								1.00534	4.18225											0.999032	4.18351
								1.00812	4.18206											1.00181	4.18322
								1.01089	4.18183											1.00459	4.1832
								1.01367	4.1816											1.00737	4.18292
								1.01645	4.18122											1.01014	4.18271
								1.01923	4.18095											1.01292	4.18248
								1.02201	4.18053											1.0157	4.18227
								1.02478	4.1803											1.01848	4.1821
								1.02756	4.18003											1.02125	4.18196
								1.03034	4.17967											1.02403	4.18183
								1.03312	4.17937											1.02681	4.18154
								1.03589	4.17912											1.02959	4.18156
								1.03867	4.17862											1.03237	4.18113
								1.04145	4.17843											1.03514	4.18105
								1.04423	4.17816											1.03792	4.18082
								1.04701	4.17782											1.0407	4.18069
								1.04978	4.17755											1.04348	4.18034
								1.05256	4.17721											1.04625	4.18023
								1.05534	4.17684											1.04903	4.18006
								1.05812	4.17663											1.05181	4.18
								1.06089	4.17629											1.05459	4.17979
								1.06367	4.17587											1.05737	4.17969
								1.06645	4.17576											1.06014	4.17929
								1.06923	4.17553											1.06292	4.17912
								1.07201	4.17507											1.0657	4.17891
								1.07478	4.1748											1.06848	4.1787
								1.07756	4.17448											1.07125	4.1787
								1.08034	4.17407											1.07403	4.17855
								1.08312	4.17386											1.07681	4.17813
								1.08589	4.17348											1.07959	4.17813
								1.08867	4.17308											1.08237	4.17802
								1.09145	4.17291											1.08514	4.17771
								1.09423	4.17255											1.08792	4.17758
								1.09701	4.17222											1.0907	4.17727
								1.09978	4.17192											1.09348	4.17725
								1.10256	4.17161											1.09625	4.17697
								1.10534	4.17125											1.09903	4.17674
								1.10812	4.17083											1.10181	4.17647
								1.11089	4.1705											1.10459	4.17628
								1.11367	4.17027											1.10737	4.17634
								1.11645	4.16995											1.11014	4.17601
								1.11923	4.16961											1.11292	4.17588
								1.12201	4.1694											1.1157	4.17563
								1.12478	4.16899											1.11848	4.17542
								1.12756	4.16867											1.12125	4.17536
								1.13034	4.16825											1.12403	4.17514
								1.13312	4.1681											1.12681	4.17491
								1.13589	4.16777											1.12959	4.17456
								1.13867	4.16737											1.13237	4.17453
								1.14145	4.16697											1.13514	4.17428
								1.14423	4.16682											1.13792	4.1742
								1.14701	4.16647											1.1407	4.17393
								1.14978	4.16609											1.14348	4.17376
								1.15256	4.16577											1.14625	4.17338
								1.15534	4.16544											1.14903	4.1733
								1.15812	4.16508											1.15181	4.17319
								1.16089	4.16491											1.15459	4.17292
								1.16367	4.16454											1.15737	4.17275
								1.16645	4.1642											1.16014	4.17254
								1.16923	4.16368											1.16292	4.17239
								1.17201	4.16351											1.1657	4.17216
								1.17478	4.1633											1.16848	4.17208
								1.17756	4.16269											1.17125	4.17184
								1.18034	4.16246											1.17403	4.17159
								1.18312	4.16221											1.17681	4.17143
								1.18589	4.16176											1.17959	4.17132
								1.18867	4.16134											1.18237	4.17094
								1.19145	4.16103											1.18514	4.17073
								1.19423	4.16069											1.18792	4.17058
								1.19701	4.16042											1.1907	4.1704
								1.19978	4.16006											1.19348	4.1702
								1.20256	4.15985											1.19625	4.1701
								1.20534	4.15935											1.19903	4.16997
								1.20812	4.15899											1.20181	4.16966
								1.21089	4.15876											1.20459	4.16943
								1.21367	4.15836											1.20737	4.16926
								1.21645	4.15807											1.21014	4.16905
								1.21923	4.15769											1.21292	4.16896
								1.22201	4.15727											1.2157	4.16869
								1.22478	4.15708											1.21848	4.16854
								1.22756	4.15662											1.22125	4.16829
								1.23034	4.15618											1.22403	4.168
								1.23312	4.15593											1.22681	4.16787
								1.23589	4.15551											1.22959	4.16772
								1.23867	4.15524											1.23237	4.16754
								1.24145	4.15482											1.23514	4.16728
								1.24423	4.15461											1.23792	4.16703
								1.24701	4.15414											1.2407	4.16688
								1.24978	4.15377											1.24348	4.16678
								1.25256	4.15351											1.24625	4.16642
								1.25534	4.15307											1.24903	4.16625
								1.25812	4.1528											1.25181	4.16613
								1.26089	4.15234											1.25459	4.16592
								1.26367	4.15202											1.25737	4.16569
								1.26645	4.15177											1.26014	4.1655
								1.26923	4.1515											1.26292	4.1652
								1.27201	4.15106											1.2657	4.16501
								1.27478	4.1506											1.26848	4.16499
								1.27756	4.1502											1.27125	4.16457
								1.28034	4.15001											1.27403	4.16438
								1.28312	4.14963											1.27681	4.16438
								1.28589	4.14917											1.27959	4.16398
								1.28867	4.14871											1.28237	4.16373
								1.29145	4.14852											1.28514	4.16377
								1.29423	4.14806											1.28792	4.16329
								1.29701	4.1477											1.2907	4.163
								1.29978	4.14739											1.29348	4.16287
								1.30256	4.14701											1.29625	4.16285
								1.30534	4.14657											1.29903	4.1626
								1.30812	4.14625											1.30181	4.16237
								1.31089	4.14581											1.30459	4.16207
								1.31367	4.14552											1.30737	4.16188
								1.31645	4.14506											1.31014	4.16184
								1.31923	4.14482											1.31292	4.1615
								1.32201	4.1443											1.3157	4.16138
								1.32478	4.14397											1.31848	4.16106
								1.32756	4.14361											1.32125	4.16089
								1.33034	4.14325											1.32403	4.16056
								1.33312	4.14292											1.32681	4.16026
								1.33589	4.14256											1.32959	4.16037
								1.33867	4.1422											1.33237	4.15999
								1.34145	4.1418											1.33514	4.1597
								1.34423	4.1414											1.33792	4.15959
								1.34701	4.14096											1.3407	4.15936
								1.34978	4.14065											1.34348	4.15902
								1.35256	4.14027											1.34625	4.15898
								1.35534	4.13981											1.34903	4.15881
								1.35812	4.13966											1.35181	4.1585
								1.36089	4.13916											1.35459	4.15824
								1.36367	4.1387											1.35737	4.15791
								1.36645	4.13842											1.36014	4.15776
								1.36923	4.13805											1.36292	4.15762
								1.37201	4.13769											1.3657	4.15743
								1.37478	4.13712											1.36848	4.15734
								1.37756	4.13697											1.37125	4.157
								1.38034	4.13645											1.37403	4.1568
								1.38312	4.13616											1.37681	4.15667
								1.38589	4.1358											1.37959	4.15621
								1.38867	4.13532											1.38237	4.15614
								1.39145	4.13477											1.38514	4.15581
								1.39423	4.13456											1.38792	4.15562
								1.39701	4.13416											1.3907	4.15545
								1.39978	4.13383											1.39348	4.15513
								1.40256	4.13339											1.39625	4.15495
								1.40534	4.13301											1.39903	4.1549
								1.40812	4.13255											1.40181	4.15457
								1.41089	4.13227											1.40459	4.15438
								1.41367	4.13179											1.40737	4.154
								1.41645	4.13135											1.41014	4.15394
								1.41923	4.13091											1.41292	4.15368
								1.42201	4.13059											1.4157	4.15339
								1.42478	4.13015											1.41848	4.1532
								1.42756	4.12992											1.42125	4.1531
								1.43034	4.12954											1.42403	4.15276
								1.43312	4.12902											1.42681	4.1524
								1.43589	4.12877											1.42959	4.15228
								1.43867	4.12835											1.43237	4.15209
								1.44145	4.12787											1.43514	4.15188
								1.44423	4.12745											1.43792	4.15148
								1.44701	4.12715											1.4407	4.15135
								1.44978	4.12671											1.44348	4.1511
								1.45256	4.12637											1.44625	4.15099
								1.45534	4.12595											1.44903	4.15066
								1.45812	4.12558											1.45181	4.15026
								1.46089	4.12499											1.45459	4.14994
								1.46367	4.1248											1.45737	4.14988
								1.46645	4.1243											1.46014	4.14963
								1.46923	4.12404											1.46292	4.14931
								1.47201	4.12356											1.4657	4.14923
								1.47478	4.12314											1.46848	4.14908
								1.47756	4.12285											1.47125	4.1486
								1.48034	4.12251											1.47403	4.14851
								1.48312	4.12186											1.47681	4.14828
								1.48589	4.12157											1.47959	4.14799
								1.48867	4.12117											1.48237	4.14778
								1.49145	4.12064											1.48514	4.14746
								1.49423	4.12025											1.48792	4.14725
								1.49701	4.11999											1.4907	4.14706
								1.49978	4.11983											1.49348	4.14677
								1.50256	4.11909											1.49625	4.14662
								1.50534	4.11884											1.49903	4.14637
								1.50812	4.11833											1.50181	4.14599
								1.51089	4.11789											1.50459	4.14572
								1.51367	4.1176											1.50737	4.14544
								1.51645	4.11699											1.51014	4.14525
								1.51923	4.1167											1.51292	4.14511
								1.52201	4.11642											1.5157	4.14462
								1.52478	4.11579											1.51848	4.14446
								1.52756	4.11552											1.52125	4.1442
								1.53034	4.11523											1.52403	4.14406
								1.53312	4.11464											1.52681	4.14378
								1.53589	4.1142											1.52959	4.14349
								1.53867	4.11378											1.53237	4.14332
								1.54145	4.11357											1.53514	4.14301
								1.54423	4.11311											1.53792	4.1428
								1.54701	4.11271											1.5407	4.14246
								1.54978	4.11229											1.54348	4.14231
								1.55256	4.11197											1.54625	4.14198
								1.55534	4.11134											1.54903	4.14175
								1.55812	4.11111											1.55181	4.14145
								1.56089	4.11061											1.55459	4.14134
								1.56367	4.1103											1.55737	4.14084
								1.56645	4.10967											1.56014	4.14074
								1.56923	4.10939											1.56292	4.14044
								1.57201	4.1091											1.5657	4.14017
								1.57478	4.10853											1.56848	4.13985
								1.57756	4.10801											1.57125	4.1396
								1.58034	4.10769											1.57403	4.13939
								1.58312	4.1074											1.57681	4.13907
								1.58589	4.10692											1.57959	4.13887
								1.58867	4.10654											1.58237	4.1384
								1.59145	4.10629											1.58514	4.13832
								1.59423	4.10572											1.58792	4.13796
								1.59701	4.1052											1.5907	4.13792
								1.59978	4.10475											1.59348	4.13739
								1.60256	4.10442											1.59625	4.13725
								1.60534	4.10412											1.59903	4.13687
								1.60812	4.10362											1.60181	4.13668
								1.61089	4.10318											1.60459	4.13632
								1.61367	4.10287											1.60737	4.1362
								1.61645	4.1023											1.61014	4.13586
								1.61923	4.10198											1.61292	4.13569
								1.62201	4.1015											1.6157	4.13533
								1.62478	4.10116											1.61848	4.13504
								1.62756	4.10072											1.62125	4.13472
								1.63034	4.10028											1.62403	4.13453
								1.63312	4.09982											1.62681	4.13422
								1.63589	4.09947											1.62959	4.13388
								1.63867	4.09904											1.63237	4.13363
								1.64145	4.09869											1.63514	4.13329
								1.64423	4.09818											1.63792	4.13321
								1.64701	4.09795											1.6407	4.13273
								1.64978	4.09747											1.64348	4.1325
								1.65256	4.09701											1.64625	4.13222
								1.65534	4.09663											1.64903	4.13184
								1.65812	4.09613											1.65181	4.13172
								1.66089	4.09573											1.65459	4.13126
								1.66367	4.09522											1.65737	4.13107
								1.66645	4.09493											1.66014	4.13081
								1.66923	4.09449											1.66292	4.13052
								1.67201	4.09422											1.6657	4.1301
								1.67478	4.09361											1.66848	4.12987
								1.67756	4.09321											1.67125	4.1296
								1.68034	4.09287											1.67403	4.12937
								1.68312	4.09227											1.67681	4.12918
								1.68589	4.09197											1.67959	4.1288
								1.68867	4.09161											1.68237	4.1285
								1.69145	4.09128											1.68514	4.1281
								1.69423	4.09075											1.68792	4.12789
								1.69701	4.09042											1.6907	4.12751
								1.69978	4.09004											1.69348	4.1272
								1.70256	4.08943											1.69625	4.12718
								1.70534	4.0891											1.69903	4.12665
								1.70812	4.08867											1.70181	4.12649
								1.71089	4.08826											1.70459	4.12608
								1.71367	4.08809											1.70737	4.12588
								1.71645	4.08756											1.71014	4.12543
								1.71923	4.0871											1.71292	4.12527
								1.72201	4.08656											1.7157	4.12499
								1.72478	4.0863											1.71848	4.12464
								1.72756	4.0858											1.72125	4.12442
								1.73034	4.08538											1.72403	4.12411
								1.73312	4.08509											1.72681	4.12379
								1.73589	4.08454											1.72959	4.12348
								1.73867	4.0842											1.73237	4.123
								1.74145	4.08376											1.73514	4.12278
								1.74423	4.08351											1.73792	4.12251
								1.74701	4.08294											1.7407	4.1222
								1.74978	4.08261											1.74348	4.12186
								1.75256	4.08215											1.74625	4.12178
								1.75534	4.08179											1.74903	4.12121
								1.75812	4.08135											1.75181	4.12102
								1.76089	4.08097											1.75459	4.12056
								1.76367	4.08055											1.75737	4.12039
								1.76645	4.08007											1.76014	4.11999
								1.76923	4.0798											1.76292	4.11974
								1.77201	4.07934											1.7657	4.11938
								1.77478	4.07892											1.76848	4.11915
								1.77756	4.07845											1.77125	4.11883
								1.78034	4.0781											1.77403	4.1185
								1.78312	4.07766											1.77681	4.11818
								1.78589	4.0773											1.77959	4.11782
								1.78867	4.0768											1.78237	4.11762
								1.79145	4.07652											1.78514	4.11726
								1.79423	4.07608											1.78792	4.1169
								1.79701	4.07579											1.7907	4.11673
								1.79978	4.07522											1.79348	4.11629
								1.80256	4.07472											1.79625	4.11589
								1.80534	4.07447											1.79903	4.11572
								1.80812	4.07398											1.80181	4.11537
								1.81089	4.07363											1.80459	4.11513
								1.81367	4.07312											1.80737	4.11474
								1.81645	4.07287											1.81014	4.11453
								1.81923	4.07239											1.81292	4.11415
								1.82201	4.07188											1.8157	4.11364
								1.82478	4.07155											1.81848	4.11349
								1.82756	4.07125											1.82125	4.11318
								1.83034	4.07069											1.82403	4.11284
								1.83312	4.07029											1.82681	4.11247
								1.83589	4.06995											1.82959	4.11227
								1.83867	4.06972											1.83237	4.11179
								1.84145	4.06913											1.83514	4.11146
								1.84423	4.06865											1.83792	4.1112
								1.84701	4.06848											1.8407	4.1107
								1.84978	4.06787											1.84348	4.11062
								1.85256	4.06754											1.84625	4.11011
								1.85534	4.06726											1.84903	4.10984
								1.85812	4.0668											1.85181	4.1095
								1.86089	4.06649											1.85459	4.10912
								1.86367	4.06596											1.85737	4.10887
								1.86645	4.06552											1.86014	4.10858
								1.86923	4.06521											1.86292	4.1083
								1.87201	4.06479											1.8657	4.10811
								1.87478	4.0645											1.86848	4.10769
								1.87756	4.06401											1.87125	4.10715
								1.88034	4.06353											1.87403	4.10704
								1.88312	4.06321											1.87681	4.10658
								1.88589	4.06282											1.87959	4.10616
								1.88867	4.06248											1.88237	4.10591
								1.89145	4.06204											1.88514	4.10557
								1.89423	4.06147											1.88792	4.10521
								1.89701	4.06124											1.8907	4.10496
								1.89978	4.06089											1.89348	4.10456
								1.90256	4.06053											1.89625	4.10423
								1.90534	4.0599											1.89903	4.10393
								1.90812	4.05977											1.90181	4.10355
								1.91089	4.05925											1.90459	4.10324
								1.91367	4.05879											1.90737	4.10282
								1.91645	4.05847											1.91014	4.10265
								1.91923	4.05805											1.91292	4.10229
								1.92201	4.05769											1.9157	4.10189
								1.92478	4.05729											1.91848	4.10153
								1.92756	4.0569											1.92125	4.10128
								1.93034	4.05654											1.92403	4.10084
								1.93312	4.05627											1.92681	4.10051
								1.93589	4.05562											1.92959	4.10023
								1.93867	4.05524											1.93237	4.09979
								1.94145	4.05488											1.93514	4.09937
								1.94423	4.05459											1.93792	4.09912
								1.94701	4.05415											1.9407	4.09882
								1.94978	4.05377											1.94348	4.0984
								1.95256	4.05347											1.94625	4.09805
								1.95534	4.05306											1.94903	4.09779
								1.95812	4.05255											1.95181	4.09746
								1.96089	4.05238											1.95459	4.09714
								1.96367	4.05182											1.95737	4.09681
								1.96645	4.05133											1.96014	4.09657
								1.96923	4.05115											1.96292	4.09618
								1.97201	4.05073											1.9657	4.09575
								1.97478	4.05035											1.96848	4.0954
								1.97756	4.04988											1.97125	4.09517
								1.98034	4.04965											1.97403	4.09481
								1.98312	4.04921											1.97681	4.09435
								1.98589	4.04879											1.97959	4.09397
								1.98867	4.04846											1.98237	4.09371
								1.99145	4.04806											1.98514	4.09342
								1.99423	4.0476											1.98792	4.09309
								1.99701	4.04714											1.9907	4.09275
								1.99978	4.04686											1.99348	4.09233
								2.00256	4.04665											1.99625	4.09189
								2.00534	4.04611											1.99903	4.09178
								2.00812	4.04579											2.00181	4.09124
								2.01089	4.04539											2.00459	4.09092
								2.01367	4.045											2.00737	4.09058
								2.01645	4.04468											2.01014	4.09031
								2.01923	4.0443											2.01292	4.08991
								2.02201	4.04378											2.0157	4.08955
								2.02478	4.04352											2.01848	4.08932
								2.02756	4.04304											2.02125	4.08892
								2.03034	4.04264											2.02403	4.08861
								2.03312	4.04235											2.02681	4.08825
								2.03589	4.04201											2.02959	4.08783
								2.03867	4.04153											2.03237	4.08741
								2.04145	4.04128											2.03514	4.08728
								2.04423	4.04076											2.03792	4.08684
								2.04701	4.0404											2.0407	4.08649
								2.04978	4.04019											2.04348	4.08632
								2.05256	4.03975											2.04625	4.08585
								2.05534	4.0392											2.04903	4.08554
								2.05812	4.03905											2.05181	4.08505
								2.06089	4.03859											2.05459	4.08464
								2.06367	4.03832											2.05737	4.08445
								2.06645	4.03786											2.06014	4.08413
								2.06923	4.03761											2.06292	4.08384
								2.07201	4.03719											2.0657	4.08329
								2.07478	4.03683											2.06848	4.08312
								2.07756	4.03643											2.07125	4.08274
								2.08034	4.03616											2.07403	4.08243
								2.08312	4.03572											2.07681	4.08203
								2.08589	4.03532											2.07959	4.08161
								2.08867	4.035											2.08237	4.08138
								2.09145	4.03471											2.08514	4.08098
								2.09423	4.03423											2.08792	4.08054
								2.09701	4.03399											2.0907	4.08028
								2.09978	4.0336											2.09348	4.07993
								2.10256	4.03305											2.09625	4.0797
								2.10534	4.03286											2.09903	4.07925
								2.10812	4.03242											2.10181	4.07904
								2.11089	4.03209											2.10459	4.07875
								2.11367	4.03165											2.10737	4.07843
								2.11645	4.03129											2.11014	4.07787
								2.11923	4.03101											2.11292	4.07757
								2.12201	4.03068											2.1157	4.07705
								2.12478	4.03034											2.11848	4.07684
								2.12756	4.02997											2.12125	4.07656
								2.13034	4.0295											2.12403	4.07612
								2.13312	4.02917											2.12681	4.07583
								2.13589	4.0289											2.12959	4.07555
								2.13867	4.0285											2.13237	4.07524
								2.14145	4.02808											2.13514	4.07469
								2.14423	4.02768											2.13792	4.07448
								2.14701	4.02741											2.1407	4.07413
								2.14978	4.02717											2.14348	4.07381
								2.15256	4.02673											2.14625	4.07347
								2.15534	4.0264											2.14903	4.07307
								2.15812	4.02598											2.15181	4.07278
								2.16089	4.02554											2.15459	4.07242
								2.16367	4.02545											2.15737	4.07213
								2.16645	4.02482											2.16014	4.07167
								2.16923	4.02455											2.16292	4.07139
								2.17201	4.02432											2.1657	4.07101
								2.17478	4.02388											2.16848	4.07062
								2.17756	4.02367											2.17125	4.07041
								2.18034	4.02321											2.17403	4.06999
								2.18312	4.02293											2.17681	4.06963
								2.18589	4.02235											2.17959	4.06933
								2.18867	4.02216											2.18237	4.069
								2.19145	4.02186											2.18514	4.06853
								2.19423	4.02148											2.18792	4.0682
								2.19701	4.02123											2.1907	4.06795
								2.19978	4.02067											2.19348	4.06757
								2.20256	4.02035											2.19625	4.06723
								2.20534	4.02008											2.19903	4.06698
								2.20812	4.01974											2.20181	4.06647
								2.21089	4.01936											2.20459	4.06631
								2.21367	4.01895											2.20737	4.0658
								2.21645	4.01842											2.21014	4.06549
								2.21923	4.01821											2.21292	4.06519
								2.22201	4.018											2.2157	4.0649
								2.22478	4.01766											2.21848	4.0646
								2.22756	4.01735											2.22125	4.06422
								2.23034	4.01687											2.22403	4.06368
								2.23312	4.01666											2.22681	4.06349
								2.23589	4.01613											2.22959	4.06319
								2.23867	4.01588											2.23237	4.06294
								2.24145	4.01552											2.23514	4.0625
								2.24423	4.01515											2.23792	4.06225
								2.24701	4.01483											2.2407	4.0617
								2.24978	4.01445											2.24348	4.06158
								2.25256	4.01426											2.24625	4.06118
								2.25534	4.0138											2.24903	4.0608
								2.25812	4.01359											2.25181	4.06048
								2.26089	4.01311											2.25459	4.06008
								2.26367	4.01277											2.25737	4.0599
								2.26645	4.01237											2.26014	4.05948
								2.26923	4.01204											2.26292	4.05916
								2.27201	4.01173											2.2657	4.05893
								2.27478	4.01141											2.26848	4.05847
								2.27756	4.01114											2.27125	4.05815
								2.28034	4.01076											2.27403	4.05788
								2.28312	4.01042											2.27681	4.05748
								2.28589	4.01005											2.27959	4.05725
								2.28867	4.00981											2.28237	4.05685
								2.29145	4.00933											2.28514	4.05636
								2.29423	4.00912											2.28792	4.05618
								2.29701	4.00866											2.2907	4.05582
								2.29978	4.00841											2.29348	4.05552
								2.30256	4.00807											2.29625	4.0551
								2.30534	4.00778											2.29903	4.05483
								2.30812	4.00746											2.30181	4.05462
								2.31089	4.00698											2.30459	4.05428
								2.31367	4.00681											2.30737	4.05384
								2.31645	4.00627											2.31014	4.05357
								2.31923	4.00593											2.31292	4.05327
								2.32201	4.00568											2.3157	4.05277
								2.32478	4.00547											2.31848	4.05264
								2.32756	4.00505											2.32125	4.05214
								2.33034	4.00467											2.32403	4.05191
								2.33312	4.0044											2.32681	4.05168
								2.33589	4.00415											2.32959	4.05123
								2.33867	4.00369											2.33237	4.05096
								2.34145	4.00322											2.33514	4.0505
								2.34423	4.00305											2.33792	4.05029
								2.34701	4.00262											2.3407	4.04989
								2.34978	4.00222											2.34348	4.04951
								2.35256	4.00198											2.34625	4.04926
								2.35534	4.00171											2.34903	4.04884
								2.35812	4.00135											2.35181	4.04855
								2.36089	4.00104											2.35459	4.04833
								2.36367	4.00068											2.35737	4.04802
								2.36645	4.00028											2.36014	4.0477
								2.36923	4.0001											2.36292	4.0473
								2.37201	3.99984											2.3657	4.04682
								2.37478	3.99917											2.36848	4.04669
								2.37756	3.99903											2.37125	4.04642
								2.38034	3.99856											2.37403	4.04606
								2.38312	3.99831											2.37681	4.04579
								2.38589	3.99793											2.37959	4.04548
								2.38867	3.99772											2.38237	4.04497
								2.39145	3.99741											2.38514	4.04463
								2.39423	3.99712											2.38792	4.04426
								2.39701	3.99676											2.3907	4.044
								2.39978	3.9964											2.39348	4.04382
								2.40256	3.99607											2.39625	4.04352
								2.40534	3.99567											2.39903	4.0431
								2.40812	3.99541											2.40181	4.04287
								2.41089	3.99516											2.40459	4.04262
								2.41367	3.99481											2.40737	4.04207
								2.41645	3.99439											2.41014	4.04182
								2.41923	3.99411											2.41292	4.04157
								2.42201	3.99371											2.4157	4.04115
								2.42478	3.99346											2.41848	4.04091
								2.42756	3.99302											2.42125	4.04052
								2.43034	3.99273											2.42403	4.04022
								2.43312	3.99243											2.42681	4.04007
								2.43589	3.99201											2.42959	4.03957
								2.43867	3.9918											2.43237	4.03936
								2.44145	3.99149											2.43514	4.03909
								2.44423	3.99118											2.43792	4.03873
								2.44701	3.99073											2.4407	4.03837
								2.44978	3.9905											2.44348	4.03793
								2.45256	3.99023											2.44625	4.03785
								2.45534	3.98981											2.44903	4.03749
								2.45812	3.98943											2.45181	4.03709
								2.46089	3.98922											2.45459	4.03679
								2.46367	3.98885											2.45737	4.03658
								2.46645	3.98861											2.46014	4.03619
								2.46923	3.98817											2.46292	4.03589
								2.47201	3.9878											2.4657	4.03553
								2.47478	3.98756											2.46848	4.03522
								2.47756	3.98721											2.47125	4.03501
								2.48034	3.98689											2.47403	4.03457
								2.48312	3.98651											2.47681	4.03425
								2.48589	3.98631											2.47959	4.034
								2.48867	3.98586											2.48237	4.0336
								2.49145	3.98566											2.48514	4.03341
								2.49423	3.98517											2.48792	4.03305
								2.49701	3.98502											2.4907	4.03284
								2.49978	3.9846											2.49348	4.03246
								2.50256	3.98418											2.49625	4.03213
								2.50534	3.98395											2.49903	4.03181
								2.50812	3.98356											2.50181	4.03135
								2.51089	3.98326											2.50459	4.03124
								2.51367	3.98309											2.50737	4.03085
								2.51645	3.98265											2.51014	4.03051
								2.51923	3.98219											2.51292	4.03019
								2.52201	3.98196											2.5157	4.02999
								2.52478	3.98165											2.51848	4.02969
								2.52756	3.98129											2.52125	4.02925
								2.53034	3.98099											2.52403	4.02902
								2.53312	3.98053											2.52681	4.02874
								2.53589	3.98051											2.52959	4.02841
								2.53867	3.98015											2.53237	4.02814
								2.54145	3.9798											2.53514	4.02786
								2.54423	3.97929											2.53792	4.02738
								2.54701	3.97888											2.5407	4.02719
								2.54978	3.97885											2.54348	4.02681
								2.55256	3.97833											2.54625	4.02662
								2.55534	3.9782											2.54903	4.02641
								2.55812	3.9778											2.55181	4.02595
								2.56089	3.97736											2.55459	4.02576
								2.56367	3.97703											2.55737	4.02538
								2.56645	3.97694											2.56014	4.02521
								2.56923	3.97644											2.56292	4.02488
								2.57201	3.97621											2.5657	4.02446
								2.57478	3.97585											2.56848	4.02416
								2.57756	3.97549											2.57125	4.02393
								2.58034	3.97526											2.57403	4.0237
								2.58312	3.9748											2.57681	4.02324
								2.58589	3.97451											2.57959	4.02301
								2.58867	3.97432											2.58237	4.0228
								2.59145	3.97382											2.58514	4.02238
								2.59423	3.97361											2.58792	4.02214
								2.59701	3.97329											2.5907	4.02191
								2.59978	3.97291											2.59348	4.02156
								2.60256	3.97251											2.59625	4.0213
								2.60534	3.97216											2.59903	4.02093
								2.60812	3.97197											2.60181	4.02059
								2.61089	3.97153											2.60459	4.02034
								2.61367	3.97121											2.60737	4.02011
								2.61645	3.97084											2.61014	4.01981
								2.61923	3.97071											2.61292	4.01958
								2.62201	3.97029											2.6157	4.0191
								2.62478	3.96989											2.61848	4.01901
								2.62756	3.96958											2.62125	4.01863
								2.63034	3.9693											2.62403	4.01828
								2.63312	3.96888											2.62681	4.0179
								2.63589	3.96851											2.62959	4.01786
								2.63867	3.96846											2.63237	4.01741
								2.64145	3.96804											2.63514	4.01706
								2.64423	3.96767											2.63792	4.01695
								2.64701	3.96743											2.6407	4.01645
								2.64978	3.96695											2.64348	4.01622
								2.65256	3.96678											2.64625	4.01594
								2.65534	3.96634											2.64903	4.01559
								2.65812	3.96611											2.65181	4.01515
								2.66089	3.9659											2.65459	4.015
								2.66367	3.96534											2.65737	4.01464
								2.66645	3.96502											2.66014	4.01441
								2.66923	3.96487											2.66292	4.01401
								2.67201	3.96454											2.6657	4.01392
								2.67478	3.9641											2.66848	4.01357
								2.67756	3.96376											2.67125	4.01319
								2.68034	3.96345											2.67403	4.01298
								2.68312	3.96307											2.67681	4.01268
								2.68589	3.96269											2.67959	4.01237
								2.68867	3.96242											2.68237	4.01199
								2.69145	3.96212											2.68514	4.0118
								2.69423	3.96179											2.68792	4.01147
								2.69701	3.96164											2.6907	4.01123
								2.69978	3.9611											2.69348	4.01092
								2.70256	3.96089											2.69625	4.01046
								2.70534	3.96051											2.69903	4.01025
								2.70812	3.96026											2.70181	4.01002
								2.71089	3.95977											2.70459	4.00978
								2.71367	3.95961											2.70737	4.00953
								2.71645	3.95919											2.71014	4.00913
								2.71923	3.95898											2.71292	4.00888
								2.72201	3.95843											2.7157	4.00859
								2.72478	3.95835											2.71848	4.00835
								2.72756	3.95793											2.72125	4.00793
								2.73034	3.95746											2.72403	4.00785
								2.73312	3.9573											2.72681	4.00728
								2.73589	3.95698											2.72959	4.00712
								2.73867	3.95665											2.73237	4.00695
								2.74145	3.95642											2.73514	4.00653
								2.74423	3.95595											2.73792	4.00627
								2.74701	3.95562											2.7407	4.006
								2.74978	3.95539											2.74348	4.00562
								2.75256	3.95501											2.74625	4.00526
								2.75534	3.95472											2.74903	4.00524
								2.75812	3.95413											2.75181	4.00474
								2.76089	3.95411											2.75459	4.00457
								2.76367	3.95371											2.75737	4.00417
								2.76645	3.95335											2.76014	4.004
								2.76923	3.95318											2.76292	4.00363
								2.77201	3.95283											2.7657	4.00323
								2.77478	3.95239											2.76848	4.00302
								2.77756	3.95205											2.77125	4.00279
								2.78034	3.95167											2.77403	4.00224
								2.78312	3.9514											2.77681	4.0022
								2.78589	3.95113											2.77959	4.00182
								2.78867	3.95079											2.78237	4.00163
								2.79145	3.95041											2.78514	4.00131
								2.79423	3.95018											2.78792	4.00102
								2.79701	3.94978											2.7907	4.00077
								2.79978	3.94947											2.79348	4.00047
								2.80256	3.94901											2.79625	4.00022
								2.80534	3.94873											2.79903	3.99993
								2.80812	3.94852											2.80181	3.99957
								2.81089	3.94812											2.80459	3.9993
								2.81367	3.94781											2.80737	3.99902
								2.81645	3.94741											2.81014	3.99875
								2.81923	3.94712											2.81292	3.99839
								2.82201	3.94689											2.8157	3.99806
								2.82478	3.94659											2.81848	3.99793
								2.82756	3.94624											2.82125	3.99742
								2.83034	3.94582											2.82403	3.99722
								2.83312	3.94558											2.82681	3.99694
								2.83589	3.94514											2.82959	3.99671
								2.83867	3.94485											2.83237	3.99648
								2.84145	3.9446											2.83514	3.99616
								2.84423	3.94424											2.83792	3.99576
								2.84701	3.94399											2.8407	3.99556
								2.84978	3.94349											2.84348	3.99526
								2.85256	3.94323											2.84625	3.99495
								2.85534	3.94298											2.84903	3.99488
								2.85812	3.94254											2.85181	3.99444
								2.86089	3.94225											2.85459	3.99413
								2.86367	3.94201											2.85737	3.99385
								2.86645	3.94164											2.86014	3.99373
								2.86923	3.94134											2.86292	3.9932
								2.87201	3.94105											2.8657	3.99299
								2.87478	3.94076											2.86848	3.99276
								2.87756	3.94029											2.87125	3.99242
								2.88034	3.94008											2.87403	3.99215
								2.88312	3.93962											2.87681	3.99169
								2.88589	3.93939											2.87959	3.99156
								2.88867	3.93908											2.88237	3.99135
								2.89145	3.93885											2.88514	3.99103
								2.89423	3.93824											2.88792	3.99072
								2.89701	3.93803											2.8907	3.9904
								2.89978	3.9378											2.89348	3.99017
								2.90256	3.93736											2.89625	3.98988
								2.90534	3.93704											2.89903	3.98956
								2.90812	3.93662											2.90181	3.98919
								2.91089	3.93654											2.90459	3.98898
								2.91367	3.93618											2.90737	3.98866
								2.91645	3.93597											2.91014	3.98837
								2.91923	3.93545											2.91292	3.98807
								2.92201	3.93513											2.9157	3.9878
								2.92478	3.93482											2.91848	3.98752
								2.92756	3.93446											2.92125	3.98711
								2.93034	3.93427											2.92403	3.98689
								2.93312	3.93391											2.92681	3.98658
								2.93589	3.93364											2.92959	3.98624
								2.93867	3.93328											2.93237	3.98618
								2.94145	3.93291											2.93514	3.98586
								2.94423	3.93267											2.93792	3.98549
								2.94701	3.9323											2.9407	3.98525
								2.94978	3.93184											2.94348	3.9849
								2.95256	3.93152											2.94625	3.98458
								2.95534	3.93129											2.94903	3.98443
								2.95812	3.93093											2.95181	3.98422
								2.96089	3.93068											2.95459	3.98381
								2.96367	3.93018											2.95737	3.98355
								2.96645	3.93007											2.96014	3.98298
								2.96923	3.92963											2.96292	3.98288
								2.97201	3.92929											2.9657	3.98256
								2.97478	3.92888											2.96848	3.98233
								2.97756	3.92867											2.97125	3.98204
								2.98034	3.92829											2.97403	3.98175
								2.98312	3.92806											2.97681	3.98141
								2.98589	3.92764											2.97959	3.98111
								2.98867	3.92745											2.98237	3.9808
								2.99145	3.92701											2.98514	3.98055
								2.99423	3.92673											2.98792	3.98031
								2.99701	3.92642											2.9907	3.97987
								2.99978	3.926											2.99348	3.97973
								3.00256	3.92577											2.99625	3.97931
								3.00534	3.92547											2.99903	3.97924
								3.00812	3.92508											3.00181	3.97861
								3.01089	3.92468											3.00459	3.97853
								3.01367	3.92449											3.00737	3.97825
								3.01645	3.92399											3.01014	3.97786
								3.01923	3.92386											3.01292	3.97756
								3.02201	3.92331											3.0157	3.97742
								3.02478	3.92314											3.01848	3.97714
								3.02756	3.92287											3.02125	3.9768
								3.03034	3.92247											3.02403	3.97641
								3.03312	3.9223											3.02681	3.97609
								3.03589	3.92193											3.02959	3.97584
								3.03867	3.92153											3.03237	3.97552
								3.04145	3.92117											3.03514	3.97536
								3.04423	3.92081											3.03792	3.97498
								3.04701	3.92067											3.0407	3.97468
								3.04978	3.92033											3.04348	3.97441
								3.05256	3.91997											3.04625	3.97418
								3.05534	3.91956											3.04903	3.97382
								3.05812	3.91922											3.05181	3.97336
								3.06089	3.91905											3.05459	3.97319
								3.06367	3.91874											3.05737	3.97294
								3.06645	3.9183											3.06014	3.97268
								3.06923	3.91794											3.06292	3.97248
								3.07201	3.91775											3.0657	3.97208
								3.07478	3.91737											3.06848	3.97174
								3.07756	3.91712											3.07125	3.97151
								3.08034	3.91678											3.07403	3.97105
								3.08312	3.9163											3.07681	3.97082
								3.08589	3.9162											3.07959	3.97054
								3.08867	3.91584											3.08237	3.97018
								3.09145	3.91555											3.08514	3.96999
								3.09423	3.91517											3.08792	3.96955
								3.09701	3.91485											3.0907	3.96932
								3.09978	3.91445											3.09348	3.96909
								3.10256	3.91424											3.09625	3.96873
								3.10534	3.91399											3.09903	3.96846
								3.10812	3.91359											3.10181	3.96825
								3.11089	3.91301											3.10459	3.96791
								3.11367	3.91297											3.10737	3.96766
								3.11645	3.91271											3.11014	3.9673
								3.11923	3.91227											3.11292	3.96712
								3.12201	3.91194											3.1157	3.96669
								3.12478	3.91173											3.11848	3.96627
								3.12756	3.91139											3.12125	3.96608
								3.13034	3.91105											3.12403	3.96598
								3.13312	3.91057											3.12681	3.9655
								3.13589	3.91034											3.12959	3.96533
								3.13867	3.91007											3.13237	3.96491
								3.14145	3.9098											3.13514	3.9647
								3.14423	3.90942											3.13792	3.9643
								3.14701	3.90902											3.1407	3.96392
								3.14978	3.90872											3.14348	3.96365
								3.15256	3.90843											3.14625	3.96335
								3.15534	3.90824											3.14903	3.96312
								3.15812	3.90791											3.15181	3.96278
								3.16089	3.90747											3.15459	3.96241
								3.16367	3.9073											3.15737	3.96218
								3.16645	3.90694											3.16014	3.96196
								3.16923	3.90656											3.16292	3.96159
								3.17201	3.90627											3.1657	3.96136
								3.17478	3.9061											3.16848	3.96104
								3.17756	3.90558											3.17125	3.96077
								3.18034	3.90526											3.17403	3.96051
								3.18312	3.90501											3.17681	3.96005
								3.18589	3.9045											3.17959	3.95997
								3.18867	3.90446											3.18237	3.95951
								3.19145	3.90413											3.18514	3.95938
								3.19423	3.90373											3.18792	3.95902
								3.19701	3.90354											3.1907	3.95856
								3.19978	3.90318											3.19348	3.95837
								3.20256	3.90283											3.19625	3.95804
								3.20534	3.90253											3.19903	3.95782
								3.20812	3.90216											3.20181	3.95742
								3.21089	3.90188											3.20459	3.95705
								3.21367	3.90144											3.20737	3.95686
								3.21645	3.90132											3.21014	3.95661
								3.21923	3.90081											3.21292	3.95629
								3.22201	3.90068											3.2157	3.95587
								3.22478	3.90043											3.21848	3.95547
								3.22756	3.90004											3.22125	3.95537
								3.23034	3.8997											3.22403	3.95503
								3.23312	3.89945											3.22681	3.95473
								3.23589	3.89899											3.22959	3.95442
								3.23867	3.89867											3.23237	3.95398
								3.24145	3.89842											3.23514	3.95368
								3.24423	3.89804											3.23792	3.95343
								3.24701	3.89775											3.2407	3.9533
								3.24978	3.89754											3.24348	3.95278
								3.25256	3.8972											3.24625	3.95244
								3.25534	3.89684											3.24903	3.95221
								3.25812	3.89659											3.25181	3.95196
								3.26089	3.89628											3.25459	3.95173
								3.26367	3.8959											3.25737	3.95127
								3.26645	3.89563											3.26014	3.95101
								3.26923	3.89519											3.26292	3.95062
								3.27201	3.89502											3.2657	3.95034
								3.27478	3.89466											3.26848	3.95009
								3.27756	3.89445											3.27125	3.94971
								3.28034	3.89409											3.27403	3.94937
								3.28312	3.89376											3.27681	3.94902
								3.28589	3.89351											3.27959	3.94885
								3.28867	3.89327											3.28237	3.94851
								3.29145	3.89294											3.28514	3.94816
								3.29423	3.8925											3.28792	3.9478
								3.29701	3.89233											3.2907	3.94752
								3.29978	3.89193											3.29348	3.94734
								3.30256	3.89178											3.29625	3.94687
								3.30534	3.89136											3.29903	3.94658
								3.30812	3.89099											3.30181	3.94629
								3.31089	3.89067											3.30459	3.94618
								3.31367	3.8905											3.30737	3.9458
								3.31645	3.89017											3.31014	3.94544
								3.31923	3.88996											3.31292	3.94511
								3.32201	3.88956											3.3157	3.94465
								3.32478	3.88925											3.31848	3.94439
								3.32756	3.88881											3.32125	3.94402
								3.33034	3.88868											3.32403	3.94383
								3.33312	3.88832											3.32681	3.94353
								3.33589	3.88811											3.32959	3.94307
								3.33867	3.88757											3.33237	3.9429
								3.34145	3.88729											3.33514	3.94275
								3.34423	3.88723											3.33792	3.94235
								3.34701	3.8869											3.3407	3.94198
								3.34978	3.88652											3.34348	3.94166
								3.35256	3.88616											3.34625	3.9413
								3.35534	3.88585											3.34903	3.94103
								3.35812	3.88553											3.35181	3.94071
								3.36089	3.88532											3.35459	3.94036
								3.36367	3.88484											3.35737	3.94013
								3.36645	3.88475											3.36014	3.93979
								3.36923	3.88436											3.36292	3.93954
								3.37201	3.88412											3.3657	3.93907
								3.37478	3.88379											3.36848	3.9388
								3.37756	3.88354											3.37125	3.9387
								3.38034	3.88309											3.37403	3.93826
								3.38312	3.88293											3.37681	3.93781
								3.38589	3.88249											3.37959	3.93748
								3.38867	3.88226											3.38237	3.93702
								3.39145	3.88194											3.38514	3.93697
								3.39423	3.88177											3.38792	3.93649
								3.39701	3.88146											3.3907	3.93632
								3.39978	3.88108											3.39348	3.9359
								3.40256	3.88076											3.39625	3.93561
								3.40534	3.88045											3.39903	3.93531
								3.40812	3.88026											3.40181	3.93515
								3.41089	3.8799											3.40459	3.93453
								3.41367	3.87955											3.40737	3.93437
								3.41645	3.87942											3.41014	3.93409
								3.41923	3.87904											3.41292	3.93384
								3.42201	3.87869											3.4157	3.93346
								3.42478	3.87835											3.41848	3.93309
								3.42756	3.87822											3.42125	3.93266
								3.43034	3.87789											3.42403	3.93245
								3.43312	3.87758											3.42681	3.93214
								3.43589	3.87722											3.42959	3.93193
								3.43867	3.8769											3.43237	3.93147
								3.44145	3.87669											3.43514	3.93121
								3.44423	3.87627											3.43792	3.9309
								3.44701	3.87604											3.4407	3.93056
								3.44978	3.87585											3.44348	3.93033
								3.45256	3.87543											3.44625	3.92993
								3.45534	3.87514											3.44903	3.9296
								3.45812	3.87487											3.45181	3.92917
								3.46089	3.87468											3.45459	3.92886
								3.46367	3.87453											3.45737	3.92854
								3.46645	3.87398											3.46014	3.92833
								3.46923	3.87365											3.46292	3.92798
								3.47201	3.8734											3.4657	3.9276
								3.47478	3.87312											3.46848	3.92726
								3.47756	3.87287											3.47125	3.92699
								3.48034	3.87268											3.47403	3.92672
								3.48312	3.87214											3.47681	3.92627
								3.48589	3.87208											3.47959	3.92594
								3.48867	3.8717											3.48237	3.92569
								3.49145	3.87155											3.48514	3.92539
								3.49423	3.87113											3.48792	3.92497
								3.49701	3.87094											3.4907	3.92472
								3.49978	3.87048											3.49348	3.92447
								3.50256	3.8704											3.49625	3.92407
								3.50534	3.86993											3.49903	3.92365
								3.50812	3.86972											3.50181	3.9234
								3.51089	3.86941											3.50459	3.92312
								3.51367	3.86918											3.50737	3.92285
								3.51645	3.86895											3.51014	3.92247
								3.51923	3.86846											3.51292	3.92205
								3.52201	3.8683											3.5157	3.9219
								3.52478	3.86802											3.51848	3.92146
								3.52756	3.86773											3.52125	3.92106
								3.53034	3.86741											3.52403	3.92091
								3.53312	3.86721											3.52681	3.92051
								3.53589	3.86685											3.52959	3.92009
								3.53867	3.86655											3.53237	3.91991
								3.54145	3.8663											3.53514	3.91948
								3.54423	3.86593											3.53792	3.91913
								3.54701	3.86567											3.5407	3.91892
								3.54978	3.86548											3.54348	3.91866
								3.55256	3.86509											3.54625	3.91827
								3.55534	3.86494											3.54903	3.91799
								3.55812	3.86444											3.55181	3.91757
								3.56089	3.86433											3.55459	3.91732
								3.56367	3.86395											3.55737	3.91698
								3.56645	3.86376											3.56014	3.9166
								3.56923	3.86341											3.56292	3.91625
								3.57201	3.86303											3.5657	3.91598
								3.57478	3.86269											3.56848	3.91562
								3.57756	3.86257											3.57125	3.91534
								3.58034	3.86223											3.57403	3.91486
								3.58312	3.86192											3.57681	3.91474
								3.58589	3.86177											3.57959	3.91423
								3.58867	3.86154											3.58237	3.91391
								3.59145	3.86114											3.58514	3.91366
								3.59423	3.86091											3.58792	3.91351
								3.59701	3.86063											3.5907	3.91303
								3.59978	3.86041											3.59348	3.91272
								3.60256	3.86019											3.59625	3.91236
								3.60534	3.85992											3.59903	3.91209
								3.60812	3.85956											3.60181	3.91181
								3.61089	3.85936											3.60459	3.91139
								3.61367	3.85902											3.60737	3.91112
								3.61645	3.85875											3.61014	3.91083
								3.61923	3.85843											3.61292	3.91034
								3.62201	3.85807											3.6157	3.91011
								3.62478	3.85791											3.61848	3.90979
								3.62756	3.85759											3.62125	3.90952
								3.63034	3.85734											3.62403	3.90917
								3.63312	3.85713											3.62681	3.90885
								3.63589	3.85688											3.62959	3.90849
								3.63867	3.85642											3.63237	3.9082
								3.64145	3.85629											3.63514	3.90778
								3.64423	3.85612											3.63792	3.90761
								3.64701	3.8556											3.6407	3.9071
								3.64978	3.85526											3.64348	3.90689
								3.65256	3.85507											3.64625	3.9065
								3.65534	3.85484											3.64903	3.90618
								3.65812	3.85459											3.65181	3.90587
								3.66089	3.8544											3.65459	3.90559
								3.66367	3.85415											3.65737	3.90523
								3.66645	3.85388											3.66014	3.90494
								3.66923	3.85356											3.66292	3.90471
								3.67201	3.8532											3.6657	3.9042
								3.67478	3.85297											3.66848	3.90391
								3.67756	3.85272											3.67125	3.90366
								3.68034	3.85249											3.67403	3.90322
								3.68312	3.85216											3.67681	3.90301
								3.68589	3.8518											3.67959	3.90258
								3.68867	3.85159											3.68237	3.90233
								3.69145	3.8513											3.68514	3.90204
								3.69423	3.85117											3.68792	3.90166
								3.69701	3.85077											3.6907	3.90135
								3.69978	3.85058											3.69348	3.90097
								3.70256	3.85031											3.69625	3.90067
								3.70534	3.84997											3.69903	3.90042
								3.70812	3.84987											3.70181	3.9001
								3.71089	3.84959											3.70459	3.89977
								3.71367	3.84934											3.70737	3.89952
								3.71645	3.84894											3.71014	3.89897
								3.71923	3.84869											3.71292	3.89865
								3.72201	3.84842											3.7157	3.89853
								3.72478	3.84813											3.71848	3.89804
								3.72756	3.84781											3.72125	3.89775
								3.73034	3.84756											3.72403	3.89748
								3.73312	3.84726											3.72681	3.8972
								3.73589	3.84706											3.72959	3.89678
								3.73867	3.8468											3.73237	3.89651
								3.74145	3.84653											3.73514	3.89613
								3.74423	3.84621											3.73792	3.89575
								3.74701	3.846											3.7407	3.8955
								3.74978	3.8458											3.74348	3.89531
								3.75256	3.84544											3.74625	3.89477
								3.75534	3.84535											3.74903	3.89462
								3.75812	3.84487											3.75181	3.89414
								3.76089	3.8447											3.75459	3.8939
								3.76367	3.84443											3.75737	3.89363
								3.76645	3.84422											3.76014	3.89323
								3.76923	3.84399											3.76292	3.893
								3.77201	3.84374											3.7657	3.8926
								3.77478	3.84346											3.76848	3.89227
								3.77756	3.84323											3.77125	3.89189
								3.78034	3.84296											3.77403	3.89174
								3.78312	3.84275											3.77681	3.89124
								3.78589	3.8424											3.77959	3.89119
								3.78867	3.84227											3.78237	3.89075
								3.79145	3.84176											3.78514	3.89021
								3.79423	3.84166											3.78792	3.88997
								3.79701	3.84149											3.7907	3.88976
								3.79978	3.84107											3.79348	3.88938
								3.80256	3.8408											3.79625	3.88903
								3.80534	3.84067											3.79903	3.88878
								3.80812	3.84034											3.80181	3.88846
								3.81089	3.83996											3.80459	3.88804
								3.81367	3.83992											3.80737	3.88781
								3.81645	3.83965											3.81014	3.88728
								3.81923	3.83933											3.81292	3.88714
								3.82201	3.8391											3.8157	3.88688
								3.82478	3.83887											3.81848	3.88646
								3.82756	3.8386											3.82125	3.88621
								3.83034	3.83828											3.82403	3.88594
								3.83312	3.83799											3.82681	3.88558
								3.83589	3.83776											3.82959	3.88526
								3.83867	3.83767											3.83237	3.88506
								3.84145	3.83727											3.83514	3.88461
								3.84423	3.83704											3.83792	3.88417
								3.84701	3.83671											3.8407	3.88398
								3.84978	3.83647											3.84348	3.88356
								3.85256	3.83627											3.84625	3.88312
								3.85534	3.83597											3.84903	3.88308
								3.85812	3.83578											3.85181	3.88262
								3.86089	3.83557											3.85459	3.88226
								3.86367	3.83528											3.85737	3.88209
								3.86645	3.83496											3.86014	3.88169
								3.86923	3.83488											3.86292	3.88144
								3.87201	3.83471											3.8657	3.88096
								3.87478	3.83427											3.86848	3.88073
								3.87756	3.83398											3.87125	3.88049
								3.88034	3.83389											3.87403	3.88022
								3.88312	3.8336											3.87681	3.87972
								3.88589	3.83341											3.87959	3.87946
								3.88867	3.83324											3.88237	3.87927
								3.89145	3.83287											3.88514	3.87887
								3.89423	3.83261											3.88792	3.87858
								3.89701	3.83234											3.8907	3.87833
								3.89978	3.83209											3.89348	3.87785
								3.90256	3.83184											3.89625	3.8778
								3.90534	3.83152											3.89903	3.87726
								3.90812	3.83142											3.90181	3.877
								3.91089	3.83112											3.90459	3.8766
								3.91367	3.83095											3.90737	3.87629
								3.91645	3.8306											3.91014	3.876
								3.91923	3.83037											3.91292	3.87579
								3.92201	3.83009											3.9157	3.87547
								3.92478	3.82993											3.91848	3.87509
								3.92756	3.82965											3.92125	3.8748
								3.93034	3.82947											3.92403	3.87436
								3.93312	3.82917											3.92681	3.87419
								3.93589	3.82892											3.92959	3.87391
								3.93867	3.82865											3.93237	3.87351
								3.94145	3.82837											3.93514	3.8733
								3.94423	3.8282											3.93792	3.87299
								3.94701	3.82802											3.9407	3.87272
								3.94978	3.82781											3.94348	3.87223
								3.95256	3.82728											3.94625	3.87213
								3.95534	3.82722											3.94903	3.87188
								3.95812	3.82709											3.95181	3.87127
								3.96089	3.82678											3.95459	3.87112
								3.96367	3.82644											3.95737	3.87076
								3.96645	3.82632											3.96014	3.87047
								3.96923	3.82606											3.96292	3.87022
								3.97201	3.8259											3.9657	3.86982
								3.97478	3.8255											3.96848	3.86956
								3.97756	3.82548											3.97125	3.86927
								3.98034	3.82501											3.97403	3.86893
								3.98312	3.82481											3.97681	3.8686
								3.98589	3.82459											3.97959	3.86832
								3.98867	3.82445											3.98237	3.86805
								3.99145	3.82413											3.98514	3.86767
								3.99423	3.82405											3.98792	3.86736
								3.99701	3.82369											3.9907	3.86725
								3.99978	3.82333											3.99348	3.86692
								4.00256	3.82331											3.99625	3.8665
								4.00534	3.82292											3.99903	3.86603
								4.00812	3.82275											4.00181	3.86591
								4.01089	3.82247											4.00459	3.86555
								4.01367	3.82222											4.00737	3.86519
								4.01645	3.8221											4.01014	3.86505
								4.01923	3.82184											4.01292	3.86469
								4.02201	3.82163											4.0157	3.86425
								4.02478	3.82138											4.01848	3.86404
								4.02756	3.821											4.02125	3.86376
								4.03034	3.82117											4.02403	3.86343
								4.03312	3.82079											4.02681	3.86305
								4.03589	3.82042											4.02959	3.86282
								4.03867	3.82021											4.03237	3.86259
								4.04145	3.82004											4.03514	3.86212
								4.04423	3.81973											4.03792	3.86189
								4.04701	3.81956											4.0407	3.86155
								4.04978	3.81945											4.04348	3.86143
								4.05256	3.81897											4.04625	3.86107
								4.05534	3.81889											4.04903	3.86063
								4.05812	3.81849											4.05181	3.86034
								4.06089	3.81851											4.05459	3.8601
								4.06367	3.81811											4.05737	3.85981
								4.06645	3.81792											4.06014	3.8595
								4.06923	3.81761											4.06292	3.85912
								4.07201	3.81746											4.0657	3.85891
								4.07478	3.81719											4.06848	3.85872
								4.07756	3.81691											4.07125	3.85844
								4.08034	3.81676											4.07403	3.85794
								4.08312	3.81655											4.07681	3.85792
								4.08589	3.81624											4.07959	3.85754
								4.08867	3.81603											4.08237	3.85735
								4.09145	3.81578											4.08514	3.85691
								4.09423	3.81553											4.08792	3.85651
								4.09701	3.81542											4.0907	3.85632
								4.09978	3.81513											4.09348	3.85596
								4.10256	3.8149											4.09625	3.85575
								4.10534	3.81465											4.09903	3.85536
								4.10812	3.81443											4.10181	3.85514
								4.11089	3.81435											4.10459	3.85474
								4.11367	3.81408											4.10737	3.85449
								4.11645	3.81381											4.11014	3.85426
								4.11923	3.81366											4.11292	3.85411
								4.12201	3.81334											4.1157	3.85359
								4.12478	3.81294											4.11848	3.85346
								4.12756	3.81305											4.12125	3.85317
								4.13034	3.81274											4.12403	3.85292
								4.13312	3.81255											4.12681	3.85239
								4.13589	3.81232											4.12959	3.85229
								4.13867	3.81211											4.13237	3.85191
								4.14145	3.8119											4.13514	3.85155
								4.14423	3.81175											4.13792	3.85126
								4.14701	3.81143											4.1407	3.85105
								4.14978	3.81116											4.14348	3.85084
								4.15256	3.81082											4.14625	3.85046
								4.15534	3.81059											4.14903	3.85018
								4.15812	3.81041											4.15181	3.84985
								4.16089	3.8103											4.15459	3.84966
								4.16367	3.8102											4.15737	3.8493
								4.16645	3.80998											4.16014	3.84911
								4.16923	3.80959											4.16292	3.84877
								4.17201	3.8094											4.1657	3.84859
								4.17478	3.80917											4.16848	3.84808
								4.17756	3.80898											4.17125	3.84783
								4.18034	3.80883											4.17403	3.84766
								4.18312	3.80847											4.17681	3.8473
								4.18589	3.8082											4.17959	3.8472
								4.18867	3.80805											4.18237	3.8468
								4.19145	3.80789											4.18514	3.84669
								4.19423	3.80765											4.18792	3.84611
								4.19701	3.80738											4.1907	3.84594
								4.19978	3.80715											4.19348	3.84569
								4.20256	3.80701											4.19625	3.84547
								4.20534	3.80673											4.19903	3.84531
								4.20812	3.80656											4.20181	3.84493
								4.21089	3.80633											4.20459	3.84461
								4.21367	3.80606											4.20737	3.84421
								4.21645	3.80574											4.21014	3.84415
								4.21923	3.80577											4.21292	3.84386
								4.22201	3.80564											4.2157	3.84354
								4.22478	3.80526											4.21848	3.8432
								4.22756	3.80499											4.22125	3.84289
								4.23034	3.80482											4.22403	3.84279
								4.23312	3.80459											4.22681	3.84236
								4.23589	3.80444											4.22959	3.84211
								4.23867	3.8043											4.23237	3.84188
								4.24145	3.80402											4.23514	3.84155
								4.24423	3.80394											4.23792	3.84125
								4.24701	3.80362											4.2407	3.84106
								4.24978	3.80327											4.24348	3.84068
								4.25256	3.80325											4.24625	3.84051
								4.25534	3.803											4.24903	3.84022
								4.25812	3.80272											4.25181	3.83991
								4.26089	3.80249											4.25459	3.83967
								4.26367	3.80234											4.25737	3.83946
								4.26645	3.80222											4.26014	3.83915
								4.26923	3.80199											4.26292	3.83879
								4.27201	3.80157											4.2657	3.83862
								4.27478	3.8014											4.26848	3.83837
								4.27756	3.8013											4.27125	3.83804
								4.28034	3.80102											4.27403	3.83772
								4.28312	3.80073											4.27681	3.83751
								4.28589	3.80056											4.27959	3.83736
								4.28867	3.80039											4.28237	3.83696
								4.29145	3.8002											4.28514	3.83673
								4.29423	3.80006											4.28792	3.83656
								4.29701	3.79981											4.2907	3.83619
								4.29978	3.79957											4.29348	3.83587
								4.30256	3.79924											4.29625	3.83579
								4.30534	3.79926											4.29903	3.83549
								4.30812	3.79901											4.30181	3.83522
								4.31089	3.79878											4.30459	3.83497
								4.31367	3.7985											4.30737	3.83461
								4.31645	3.79832											4.31014	3.83429
								4.31923	3.79804											4.31292	3.8341
								4.32201	3.79783											4.3157	3.83377
								4.32478	3.79781											4.31848	3.83352
								4.32756	3.79764											4.32125	3.83339
								4.33034	3.79731											4.32403	3.83301
								4.33312	3.79712											4.32681	3.83284
								4.33589	3.79693											4.32959	3.83255
								4.33867	3.79668											4.33237	3.83242
								4.34145	3.79647											4.33514	3.83213
								4.34423	3.79626											4.33792	3.83183
								4.34701	3.79607											4.3407	3.83137
								4.34978	3.7959											4.34348	3.83133
								4.35256	3.7958											4.34625	3.83099
								4.35534	3.79548											4.34903	3.83082
								4.35812	3.79525											4.35181	3.83049
								4.36089	3.79519											4.35459	3.83021
								4.36367	3.79489											4.35737	3.83001
								4.36645	3.79454											4.36014	3.82967
								4.36923	3.79443											4.36292	3.82959
								4.37201	3.79428											4.3657	3.82929
								4.37478	3.79399											4.36848	3.82902
								4.37756	3.79374											4.37125	3.82887
								4.38034	3.79368											4.37403	3.82845
								4.38312	3.79349											4.37681	3.82832
								4.38589	3.79317											4.37959	3.82801
								4.38867	3.79302											4.38237	3.82784
								4.39145	3.79284											4.38514	3.82769
								4.39423	3.79258											4.38792	3.82717
								4.39701	3.79261											4.3907	3.82694
								4.39978	3.79227											4.39348	3.82679
								4.40256	3.79204											4.39625	3.82656
								4.40534	3.79187											4.39903	3.82624
								4.40812	3.79158											4.40181	3.82597
								4.41089	3.79141											4.40459	3.82588
								4.41367	3.79124											4.40737	3.82553
								4.41645	3.79095											4.41014	3.82534
								4.41923	3.79067											4.41292	3.82498
								4.42201	3.79059											4.4157	3.82479
								4.42478	3.79042											4.41848	3.82462
								4.42756	3.79019											4.42125	3.82425
								4.43034	3.79											4.42403	3.82414
								4.43312	3.78983											4.42681	3.82383
								4.43589	3.78962											4.42959	3.82366
								4.43867	3.78942											4.43237	3.82338
								4.44145	3.78923											4.43514	3.8233
								4.44423	3.78902											4.43792	3.82296
								4.44701	3.78862											4.4407	3.82265
								4.44978	3.78853											4.44348	3.82233
								4.45256	3.78836											4.44625	3.82214
								4.45534	3.78818											4.44903	3.82196
								4.45812	3.78803											4.45181	3.82156
								4.46089	3.78784											4.45459	3.82151
								4.46367	3.78757											4.45737	3.8212
								4.46645	3.78761											4.46014	3.82101
								4.46923	3.78713											4.46292	3.82069
								4.47201	3.78706											4.4657	3.8205
								4.47478	3.78675											4.46848	3.82025
								4.47756	3.7865											4.47125	3.82013
								4.48034	3.78641											4.47403	3.81979
								4.48312	3.7861											4.47681	3.8196
								4.48589	3.78597											4.47959	3.81922
								4.48867	3.78597											4.48237	3.81918
								4.49145	3.7856											4.48514	3.81889
								4.49423	3.78555											4.48792	3.81867
								4.49701	3.78522											4.4907	3.8184
								4.49978	3.78501											4.49348	3.81813
								4.50256	3.78475											4.49625	3.81805
								4.50534	3.78463											4.49903	3.81773
								4.50812	3.78452											4.50181	3.81744
								4.51089	3.78425											4.50459	3.81731
								4.51367	3.78406											4.50737	3.81714
								4.51645	3.78387											4.51014	3.81693
								4.51923	3.78347											4.51292	3.81666
								4.52201	3.78349											4.5157	3.8162
								4.52478	3.78322											4.51848	3.81603
								4.52756	3.78306											4.52125	3.81584
								4.53034	3.78287											4.52403	3.81565
								4.53312	3.78255											4.52681	3.81533
								4.53589	3.7824											4.52959	3.81523
								4.53867	3.78232											4.53237	3.81512
								4.54145	3.78211											4.53514	3.81479
								4.54423	3.78198											4.53792	3.81454
								4.54701	3.78158											4.5407	3.81432
								4.54978	3.78167											4.54348	3.81414
								4.55256	3.78135											4.54625	3.81397
								4.55534	3.78112											4.54903	3.81365
								4.55812	3.78102											4.55181	3.81332
								4.56089	3.78064											4.55459	3.81313
								4.56367	3.78045											4.55737	3.81287
								4.56645	3.7803											4.56014	3.81268
								4.56923	3.78018											4.56292	3.81252
								4.57201	3.77991											4.5657	3.81229
								4.57478	3.77972											4.56848	3.81203
								4.57756	3.77957											4.57125	3.81182
								4.58034	3.77946											4.57403	3.81155
								4.58312	3.77934											4.57681	3.81144
								4.58589	3.77909											4.57959	3.81121
								4.58867	3.77898											4.58237	3.81088
								4.59145	3.77869											4.58514	3.81084
								4.59423	3.77842											4.58792	3.81046
								4.59701	3.77839											4.5907	3.81025
								4.59978	3.77808											4.59348	3.81012
								4.60256	3.77781											4.59625	3.80981
								4.60534	3.77762											4.59903	3.80974
								4.60812	3.77755											4.60181	3.80951
								4.61089	3.77724											4.60459	3.80918
								4.61367	3.77713											4.60737	3.80894
								4.61645	3.77686											4.61014	3.80871
								4.61923	3.77669											4.61292	3.80857
								4.62201	3.77649											4.6157	3.80844
								4.62478	3.77627											4.61848	3.80833
								4.62756	3.77609											4.62125	3.80789
								4.63034	3.77604											4.62403	3.80787
								4.63312	3.77575											4.62681	3.80756
								4.63589	3.77556											4.62959	3.80737
								4.63867	3.77522											4.63237	3.80712
								4.64145	3.77522											4.63514	3.80691
								4.64423	3.77499											4.63792	3.80659
								4.64701	3.77481											4.6407	3.80636
								4.64978	3.7746											4.64348	3.80625
								4.65256	3.77441											4.64625	3.80609
								4.65534	3.77422											4.64903	3.80602
								4.65812	3.77395											4.65181	3.8056
								4.66089	3.77382											4.65459	3.80548
								4.66367	3.77361											4.65737	3.80526
								4.66645	3.7735											4.66014	3.80512
								4.66923	3.77321											4.66292	3.80493
								4.67201	3.773											4.6657	3.80463
								4.67478	3.77281											4.66848	3.80449
								4.67756	3.77271											4.67125	3.80423
								4.68034	3.77235											4.67403	3.80407
								4.68312	3.7722											4.67681	3.80381
								4.68589	3.77203											4.67959	3.80369
								4.68867	3.77195											4.68237	3.80344
								4.69145	3.77164											4.68514	3.80316
								4.69423	3.77161											4.68792	3.803
								4.69701	3.77126											4.6907	3.80291
								4.69978	3.77115											4.69348	3.80262
								4.70256	3.77098											4.69625	3.80228
								4.70534	3.7708											4.69903	3.80215
								4.70812	3.77069											4.70181	3.80201
								4.71089	3.77056											4.70459	3.80175
								4.71367	3.77027											4.70737	3.80167
								4.71645	3.77											4.71014	3.80129
								4.71923	3.76979											4.71292	3.80115
								4.72201	3.7695											4.7157	3.80098
								4.72478	3.76949											4.71848	3.80087
								4.72756	3.76939											4.72125	3.80066
								4.73034	3.76912											4.72403	3.80031
								4.73312	3.76882											4.72681	3.80018
								4.73589	3.7687											4.72959	3.79999
								4.73867	3.76851											4.73237	3.79976
								4.74145	3.76838											4.73514	3.79944
								4.74423	3.76813											4.73792	3.79946
								4.74701	3.76788											4.7407	3.79925
								4.74978	3.76763											4.74348	3.79902
								4.75256	3.76744											4.74625	3.79887
								4.75534	3.76731											4.74903	3.79854
								4.75812	3.76725											4.75181	3.79835
								4.76089	3.767											4.75459	3.79824
								4.76367	3.76683											4.75737	3.79793
								4.76645	3.76662											4.76014	3.79768
								4.76923	3.76641											4.76292	3.79761
								4.77201	3.76622											4.7657	3.79743
								4.77478	3.76607											4.76848	3.79717
								4.77756	3.76582											4.77125	3.79688
								4.78034	3.7657											4.77403	3.79681
								4.78312	3.76547											4.77681	3.79669
								4.78589	3.7654											4.77959	3.79635
								4.78867	3.76509											4.78237	3.79621
								4.79145	3.76484											4.78514	3.79602
								4.79423	3.76465											4.78792	3.79591
								4.79701	3.76452											4.7907	3.79566
								4.79978	3.76442											4.79348	3.79536
								4.80256	3.76416											4.79625	3.79539
								4.80534	3.76402											4.79903	3.79509
								4.80812	3.76389											4.80181	3.79494
								4.81089	3.76351											4.80459	3.79482
								4.81367	3.76355											4.80737	3.79452
								4.81645	3.76322											4.81014	3.79438
								4.81923	3.76309											4.81292	3.79421
								4.82201	3.76292											4.8157	3.794
								4.82478	3.76272											4.81848	3.79389
								4.82756	3.76257											4.82125	3.79352
								4.83034	3.76229											4.82403	3.79333
								4.83312	3.76213											4.82681	3.79316
								4.83589	3.76196											4.82959	3.79293
								4.83867	3.76173											4.83237	3.79282
								4.84145	3.7616											4.83514	3.79255
								4.84423	3.76143											4.83792	3.7924
								4.84701	3.76116											4.8407	3.79228
								4.84978	3.76089											4.84348	3.79207
								4.85256	3.76091											4.84625	3.79198
								4.85534	3.76055											4.84903	3.79167
								4.85812	3.76049											4.85181	3.79156
								4.86089	3.7603											4.85459	3.79145
								4.86367	3.76007											4.85737	3.7911
								4.86645	3.75994											4.86014	3.79104
								4.86923	3.75965											4.86292	3.7908
								4.87201	3.75963											4.8657	3.79061
								4.87478	3.75921											4.86848	3.79043
								4.87756	3.75919											4.87125	3.7904
								4.88034	3.75902											4.87403	3.79013
								4.88312	3.75883											4.87681	3.78994
								4.88589	3.75864											4.87959	3.78971
								4.88867	3.75826											4.88237	3.78958
								4.89145	3.75827											4.88514	3.78937
								4.89423	3.75812											4.88792	3.78908
								4.89701	3.75782											4.8907	3.78898
								4.89978	3.75761											4.89348	3.78883
								4.90256	3.75757											4.89625	3.78847
								4.90534	3.75722											4.89903	3.78839
								4.90812	3.75709											4.90181	3.78826
								4.91089	3.75688											4.90459	3.78807
								4.91367	3.75667											4.90737	3.78782
								4.91645	3.75663											4.91014	3.7878
								4.91923	3.75644											4.91292	3.78742
								4.92201	3.75612											4.9157	3.78732
								4.92478	3.756											4.91848	3.78712
								4.92756	3.75562											4.92125	3.787
								4.93034	3.75558											4.92403	3.78683
								4.93312	3.75543											4.92681	3.78658
								4.93589	3.75524											4.92959	3.78629
								4.93867	3.75507											4.93237	3.78626
								4.94145	3.7548											4.93514	3.78607
								4.94423	3.75463											4.93792	3.78589
								4.94701	3.75449											4.9407	3.78578
								4.94978	3.75423											4.94348	3.78555
								4.95256	3.75405											4.94625	3.78534
								4.95534	3.75398											4.94903	3.78528
								4.95812	3.75363											4.95181	3.78504
								4.96089	3.75352											4.95459	3.7849
								4.96367	3.75333											4.95737	3.78452
								4.96645	3.75316											4.96014	3.78454
								4.96923	3.75289											4.96292	3.78439
								4.97201	3.7527											4.9657	3.7841
								4.97478	3.75255											4.96848	3.78406
								4.97756	3.75237											4.97125	3.78359
								4.98034	3.75224											4.97403	3.78362
								4.98312	3.75201											4.97681	3.78345
								4.98589	3.7519											4.97959	3.78315
								4.98867	3.75165											4.98237	3.78313
								4.99145	3.75146											4.98514	3.78296
								4.99423	3.7513											4.98792	3.78265
								4.99701	3.75128											4.9907	3.7825
								4.99978	3.75083											4.99348	3.78244
								5.00256	3.75073											4.99625	3.78235
								5.00534	3.7505											4.99903	3.78206
								5.00812	3.75043											5.00181	3.78195
								5.01089	3.7502											5.00459	3.78181
								5.01367	3.74993											5.00737	3.78151
								5.01645	3.74983											5.01014	3.78124
								5.01923	3.74972											5.01292	3.78111
								5.02201	3.74947											5.0157	3.78093
								5.02478	3.74924											5.01848	3.78097
								5.02756	3.74903											5.02125	3.78067
								5.03034	3.74888											5.02403	3.78034
								5.03312	3.74865											5.02681	3.78032
								5.03589	3.74853											5.02959	3.78017
								5.03867	3.74832											5.03237	3.7801
								5.04145	3.74819											5.03514	3.77981
								5.04423	3.748											5.03792	3.77954
								5.04701	3.74769											5.0407	3.77945
								5.04978	3.7476											5.04348	3.77941
								5.05256	3.74722											5.04625	3.77899
								5.05534	3.74729											5.04903	3.77889
								5.05812	3.74701											5.05181	3.77872
								5.06089	3.7468											5.05459	3.7788
								5.06367	3.74672											5.05737	3.77847
								5.06645	3.74655											5.06014	3.7783
								5.06923	3.7464											5.06292	3.77825
								5.07201	3.74607											5.0657	3.77813
								5.07478	3.74592											5.06848	3.77777
								5.07756	3.74573											5.07125	3.77767
								5.08034	3.74554											5.07403	3.77731
								5.08312	3.74529											5.07681	3.77712
								5.08589	3.74527											5.07959	3.7771
								5.08867	3.74496											5.08237	3.77708
								5.09145	3.74475											5.08514	3.77674
								5.09423	3.74456											5.08792	3.77655
								5.09701	3.74426											5.0907	3.77638
								5.09978	3.74433											5.09348	3.7762
								5.10256	3.74403											5.09625	3.77613
								5.10534	3.74376											5.09903	3.77596
								5.10812	3.74359											5.10181	3.77584
								5.11089	3.7434											5.10459	3.77554
								5.11367	3.74328											5.10737	3.77552
								5.11645	3.743											5.11014	3.77523
								5.11923	3.743											5.11292	3.7751
								5.12201	3.74267											5.1157	3.77495
								5.12478	3.7425											5.11848	3.77477
								5.12756	3.74235											5.12125	3.77458
								5.13034	3.7421											5.12403	3.77435
								5.13312	3.74193											5.12681	3.7742
								5.13589	3.74181											5.12959	3.77414
								5.13867	3.74166											5.13237	3.77393
								5.14145	3.74143											5.13514	3.77382
								5.14423	3.7412											5.13792	3.77374
								5.14701	3.7411											5.1407	3.7735
								5.14978	3.74072											5.14348	3.77321
								5.15256	3.74068											5.14625	3.7731
								5.15534	3.74051											5.14903	3.77294
								5.15812	3.74021											5.15181	3.77287
								5.16089	3.74013											5.15459	3.77268
								5.16367	3.74002											5.15737	3.77252
								5.16645	3.73975											5.16014	3.77241
								5.16923	3.73956											5.16292	3.77212
								5.17201	3.73944											5.1657	3.77186
								5.17478	3.73931											5.16848	3.77186
								5.17756	3.73897											5.17125	3.77161
								5.18034	3.73876											5.17403	3.77142
								5.18312	3.73864											5.17681	3.77125
								5.18589	3.73845											5.17959	3.77103
								5.18867	3.73816											5.18237	3.77098
								5.19145	3.73807											5.18514	3.77088
								5.19423	3.73784											5.18792	3.77073
								5.19701	3.73765											5.1907	3.7705
								5.19978	3.73738											5.19348	3.77029
								5.20256	3.73725											5.19625	3.77021
								5.20534	3.73711											5.19903	3.76997
								5.20812	3.73683											5.20181	3.76983
								5.21089	3.73667											5.20459	3.76974
								5.21367	3.7365											5.20737	3.76951
								5.21645	3.73631											5.21014	3.76922
								5.21923	3.73616											5.21292	3.76913
								5.22201	3.73589											5.2157	3.76909
								5.22478	3.73578											5.21848	3.76894
								5.22756	3.73564											5.22125	3.76877
								5.23034	3.73528											5.22403	3.76861
								5.23312	3.73513											5.22681	3.76835
								5.23589	3.73507											5.22959	3.76829
								5.23867	3.7348											5.23237	3.76802
								5.24145	3.73465											5.23514	3.76796
								5.24423	3.73455											5.23792	3.76772
								5.24701	3.73417											5.2407	3.76747
								5.24978	3.73406											5.24348	3.76741
								5.25256	3.73375											5.24625	3.76724
								5.25534	3.73389											5.24903	3.76712
								5.25812	3.73343											5.25181	3.76691
								5.26089	3.73331											5.25459	3.76669
								5.26367	3.73318											5.25737	3.76671
								5.26645	3.73284											5.26014	3.7665
								5.26923	3.73266											5.26292	3.76625
								5.27201	3.73261											5.2657	3.76608
								5.27478	3.7322											5.26848	3.766
								5.27756	3.73224											5.27125	3.76596
								5.28034	3.73201											5.27403	3.76573
								5.28312	3.73178											5.27681	3.76539
								5.28589	3.73157											5.27959	3.76545
								5.28867	3.73138											5.28237	3.76524
								5.29145	3.73119											5.28514	3.76495
								5.29423	3.73108											5.28792	3.76485
								5.29701	3.73073											5.2907	3.76466
								5.29978	3.7307											5.29348	3.76453
								5.30256	3.73047											5.29625	3.76438
								5.30534	3.73029											5.29903	3.76419
								5.30812	3.73005											5.30181	3.76402
								5.31089	3.72986											5.30459	3.76394
								5.31367	3.72976											5.30737	3.7635
								5.31645	3.72945											5.31014	3.7635
								5.31923	3.72947											5.31292	3.76344
								5.32201	3.72902											5.3157	3.76333
								5.32478	3.72884											5.31848	3.76314
								5.32756	3.72873											5.32125	3.76297
								5.33034	3.72846											5.32403	3.76293
								5.33312	3.72829											5.32681	3.76262
								5.33589	3.72808											5.32959	3.76236
								5.33867	3.72798											5.33237	3.76226
								5.34145	3.72774											5.33514	3.76209
								5.34423	3.72756											5.33792	3.76192
								5.34701	3.72739											5.3407	3.76184
								5.34978	3.7272											5.34348	3.76167
								5.35256	3.72709											5.34625	3.76159
								5.35534	3.7268											5.34903	3.76136
								5.35812	3.72678											5.35181	3.76123
								5.36089	3.72649											5.35459	3.76106
								5.36367	3.72611											5.35737	3.76094
								5.36645	3.72602											5.36014	3.76081
								5.36923	3.72584											5.36292	3.76049
								5.37201	3.72577											5.3657	3.76041
								5.37478	3.72552											5.36848	3.76018
								5.37756	3.72529											5.37125	3.76003
								5.38034	3.72508											5.37403	3.75986
								5.38312	3.72487											5.37681	3.75972
								5.38589	3.72476											5.37959	3.75967
								5.38867	3.72451											5.38237	3.75957
								5.39145	3.72439											5.38514	3.75927
								5.39423	3.72416											5.38792	3.75898
								5.39701	3.72403											5.3907	3.75888
								5.39978	3.72371											5.39348	3.75883
								5.40256	3.72355											5.39625	3.75864
								5.40534	3.72321											5.39903	3.75848
								5.40812	3.72315											5.40181	3.75837
								5.41089	3.72292											5.40459	3.7582
								5.41367	3.72281											5.40737	3.75803
								5.41645	3.72254											5.41014	3.75784
								5.41923	3.72233											5.41292	3.75772
								5.42201	3.72212											5.4157	3.75757
								5.42478	3.72206											5.41848	3.75743
								5.42756	3.72183											5.42125	3.7573
								5.43034	3.72164											5.42403	3.75711
								5.43312	3.72147											5.42681	3.75701
								5.43589	3.72118											5.42959	3.75682
								5.43867	3.72099											5.43237	3.75656
								5.44145	3.72088											5.43514	3.75644
								5.44423	3.72071											5.43792	3.75633
								5.44701	3.72048											5.4407	3.75618
								5.44978	3.72034											5.44348	3.756
								5.45256	3.72013											5.44625	3.75579
								5.45534	3.71996											5.44903	3.75583
								5.45812	3.71971											5.45181	3.75558
								5.46089	3.71952											5.45459	3.7552
								5.46367	3.7195											5.45737	3.75518
								5.46645	3.7191											5.46014	3.75499
								5.46923	3.71893											5.46292	3.75494
								5.47201	3.7187											5.4657	3.75484
								5.47478	3.71849											5.46848	3.75465
								5.47756	3.71832											5.47125	3.75459
								5.48034	3.71807											5.47403	3.75423
								5.48312	3.71784											5.47681	3.75402
								5.48589	3.71794											5.47959	3.75394
								5.48867	3.71765											5.48237	3.75385
								5.49145	3.7174											5.48514	3.75373
								5.49423	3.71725											5.48792	3.75356
								5.49701	3.71702											5.4907	3.75337
								5.49978	3.71683											5.49348	3.7531
								5.50256	3.71658											5.49625	3.75309
								5.50534	3.71639											5.49903	3.75299
								5.50812	3.7161											5.50181	3.75274
								5.51089	3.71603											5.50459	3.75251
								5.51367	3.71589											5.50737	3.75234
								5.51645	3.71572											5.51014	3.7523
								5.51923	3.71546											5.51292	3.75204
								5.52201	3.71526											5.5157	3.75181
								5.52478	3.71507											5.51848	3.75186
								5.52756	3.71482											5.52125	3.75164
								5.53034	3.71465											5.52403	3.75146
								5.53312	3.71442											5.52681	3.75135
								5.53589	3.71431											5.52959	3.75104
								5.53867	3.714											5.53237	3.75108
								5.54145	3.71381											5.53514	3.75066
[truncated: 1,616 more rows]
