# Supplementary material for: Tuning Li occupancy and local structures for advanced Co-free Ni-rich positive electrodes
Source: Nat Commun. 2025 Mar 5;16:2203. doi: 10.1038/s41467-025-57063-7 (PMC11882807; doi:10.1038/s41467-025-57063-7)
Supplement: Supplementary file 3 — Source Data [file 41467_2025_57063_MOESM3_ESM.zip › Source Data/FigS16.xlsx]

## Sheet: 108-charge-Ni
Energy	Charge-3.27V			Charge-3.75V			Charge-3.92V			Charge-4.18V			Charge-4.36V
8183.3	0.00676496		8183.3	0.00202143		8183.3	0.00266142		8183.3	0.00837041		8183.02	0.00157811
8184.31	0.00714806		8184.34	0.00266634		8184.31	0.00289696		8184.31	0.00772907		8184.25	0.00209469
8185.37	0.00677877		8185.37	0.00274117		8185.37	0.00276278		8185.37	0.0080349		8185.31	0.00201445
8186.41	0.00659723		8186.43	0.0028076		8186.43	0.00307077		8186.43	0.00756812		8186.41	0.00200964
8187.44	0.00672346		8187.47	0.00247994		8187.47	0.00306111		8187.47	0.00743098		8187.44	0.00222564
8188.5	0.00684305		8188.53	0.00285369		8188.56	0.0025397		8188.5	0.00741562		8188.47	0.00212033
8189.54	0.00639948		8189.57	0.00241591		8189.57	0.00285155		8189.57	0.00717718		8189.57	0.00247518
8190.6	0.00679202		8190.63	0.00238693		8190.6	0.00277612		8190.6	0.0076637		8190.6	0.00197734
8191.61	0.00640487		8191.64	0.00236523		8191.64	0.00317499		8191.64	0.00731167		8191.64	0.00208786
8192.64	0.00683377		8192.7	0.00301429		8192.7	0.00341463		8192.67	0.00772769		8192.67	0.00305554
8193.65	0.00671982		8193.74	0.00291087		8193.71	0.00342264		8193.71	0.00764748		8193.74	0.00301777
8194.71	0.00570753		8194.8	0.00201608		8194.77	0.00215678		8194.77	0.00706905		8194.77	0.00183747
8195.72	0.00515964		8195.87	0.00160531		8195.78	0.00176196		8195.81	0.00601846		8195.84	0.0012442
8196.79	0.0058479		8196.9	0.0016597		8196.84	0.00196157		8196.84	0.00620005		8196.87	0.00122589
8197.82	0.00559695		8197.94	0.00196748		8197.88	0.00283729		8197.88	0.00689209		8197.94	0.00210307
8198.86	0.00609431		8198.98	0.00221158		8198.92	0.00240222		8198.95	0.00661492		8198.98	0.00226393
8199.93	0.00569427		8200.04	0.00205042		8199.96	0.00187274		8199.96	0.00647589		8200.01	0.00229446
8200.96	0.00570454		8201.11	0.00215467		8201.02	0.00231394		8201.02	0.00695842		8201.08	0.00262617
8202.03	0.00598421		8202.15	0.00183704		8202.09	0.00237182		8202.09	0.00693233		8202.12	0.00275903
8203.07	0.00604181		8203.18	0.00209259		8203.1	0.00228735		8203.1	0.00663411		8203.18	0.00287394
8204.11	0.00596069		8204.22	0.00193339		8204.14	0.00257438		8204.17	0.00680158		8204.22	0.00240069
8205.15	0.00581695		8205.26	0.0022491		8205.18	0.00247649		8205.2	0.0069537		8205.26	0.00253671
8206.19	0.00565757		8206.33	0.00217875		8206.24	0.00278433		8206.27	0.00666106		8206.3	0.00235224
8207.25	0.00581675		8207.4	0.00262035		8207.31	0.00292907		8207.34	0.00659034		8207.37	0.00255795
8208.29	0.00593064		8208.44	0.00220364		8208.32	0.00259356		8208.35	0.00652108		8208.38	0.00270311
8209.33	0.00572897		8209.48	0.00223376		8209.36	0.00261358		8209.39	0.00647053		8209.42	0.00236914
8210.37	0.00582416		8210.52	0.00240094		8210.37	0.00303989		8210.43	0.00691379		8210.46	0.00245175
8211.38	0.00531514		8211.59	0.0019851		8211.44	0.00268815		8211.5	0.00698134		8211.5	0.00237521
8212.42	0.00544955		8212.66	0.00239873		8212.48	0.00299394		8212.57	0.00681218		8212.51	0.00242424
8213.49	0.00592564		8213.73	0.00254167		8213.52	0.00259621		8213.61	0.00690792		8213.55	0.00230063
8214.54	0.00556704		8214.77	0.00249645		8214.56	0.00302436		8214.65	0.00698673		8214.59	0.00237636
8215.61	0.00592258		8215.81	0.00230841		8215.61	0.00307576		8215.69	0.00635018		8215.66	0.00254259
8216.62	0.00588657		8216.82	0.00269483		8216.65	0.00270094		8216.76	0.00686236		8216.71	0.00231366
8217.69	0.00588324		8217.89	0.00273247		8217.69	0.00289792		8217.83	0.00670612		8217.75	0.00254398
8218.73	0.00587802		8218.93	0.002755		8218.76	0.00321877		8218.91	0.0067776		8218.82	0.00235655
8219.77	0.00596277		8219.95	0.00270202		8219.8	0.00285744		8219.92	0.00725305		8219.83	0.00229243
8220.85	0.0065607		8221.02	0.00264765		8220.85	0.00291639		8221.02	0.0072445		8220.9	0.00231224
8221.86	0.00606701		8222.06	0.00269888		8221.92	0.00238098		8222.03	0.00668384		8221.98	0.00237695
8222.9	0.00624522		8223.11	0.00244484		8222.93	0.00275339		8223.11	0.00709076		8223.05	0.00283697
8223.98	0.00626982		8224.18	0.00248572		8224.01	0.00297423		8224.18	0.00660956		8224.09	0.00230705
8225.05	0.00626509		8225.22	0.00262547		8225.08	0.00293624		8225.22	0.00711274		8225.14	0.00303364
8226.06	0.0064682		8226.24	0.00247925		8226.09	0.0030253		8226.24	0.00685294		8226.21	0.00311042
8227.14	0.0063566		8227.31	0.00261597		8227.17	0.00292896		8227.31	0.00713593		8227.25	0.00273778
8228.18	0.00683843		8228.36	0.00249745		8228.21	0.00307524		8228.36	0.00705779		8228.3	0.00266449
8229.26	0.00639463		8229.43	0.00258554		8229.26	0.00289379		8229.43	0.00707704		8229.4	0.00306105
8230.3	0.00631078		8230.5	0.00277691		8230.33	0.00282199		8230.5	0.00727862		8230.42	0.00279971
8231.35	0.00683198		8231.52	0.00283862		8231.38	0.00328235		8231.52	0.00743876		8231.49	0.00270935
8232.39	0.00660098		8232.6	0.00268553		8232.42	0.00298054		8232.6	0.00730312		8232.54	0.0022155
8233.44	0.00648491		8233.64	0.0027738		8233.5	0.00330905		8233.67	0.00784775		8233.61	0.00251422
8234.49	0.00675904		8234.69	0.00295041		8234.54	0.00295585		8234.69	0.00783516		8234.66	0.00265892
8235.59	0.00704531		8235.79	0.00280334		8235.62	0.00334649		8235.76	0.0075901		8235.71	0.00255548
8236.58	0.00693452		8236.81	0.00284172		8236.67	0.00348517		8236.78	0.007495		8236.72	0.00284508
8237.63	0.00695442		8237.86	0.00267544		8237.68	0.00284405		8237.83	0.00792499		8237.77	0.00206872
8238.67	0.0070117		8238.94	0.00272444		8238.76	0.00289443		8238.91	0.00778458		8238.82	0.00309144
8239.72	0.00737854		8239.98	0.00331316		8239.81	0.00364856		8239.92	0.00817832		8239.87	0.00302386
8240.8	0.00733703		8241.06	0.00267627		8240.86	0.00310382		8241.03	0.00803364		8240.91	0.00296279
8241.85	0.00742901		8242.11	0.00299104		8241.9	0.00359405		8242.05	0.00787242		8241.99	0.002614
8242.87	0.00769814		8243.16	0.00325807		8242.95	0.00338965		8243.07	0.00840524		8243.04	0.00297249
8243.91	0.00743328		8244.24	0.00317567		8244	0.00355146		8244.15	0.00856805		8244.06	0.00284752
8244.99	0.00783595		8245.28	0.0031317		8245.05	0.00375488		8245.17	0.00863297		8245.11	0.00295363
8246.04	0.00766732		8246.33	0.00291595		8246.1	0.00352824		8246.25	0.00893633		8246.19	0.00249665
8247.12	0.00816922		8247.41	0.00328153		8247.18	0.00350167		8247.33	0.00940641		8247.27	0.00339085
8248.17	0.00854523		8248.46	0.00360613		8248.2	0.00381539		8248.38	0.00960409		8248.32	0.00331533
8249.22	0.00849222		8249.51	0.00315911		8249.25	0.00381373		8249.4	0.00984011		8249.37	0.00308087
8250.27	0.00846724		8250.56	0.00320814		8250.33	0.00371233		8250.45	0.00932668		8250.42	0.00292968
8251.32	0.00849807		8251.61	0.00337395		8251.38	0.00371136		8251.5	0.0097015		8251.5	0.00350951
8252.4	0.00857817		8252.69	0.00350065		8252.43	0.00365925		8252.58	0.00951896		8252.52	0.00315143
8253.42	0.00866145		8253.75	0.00338579		8253.48	0.00422326		8253.66	0.0100125		8253.6	0.00300724
8254.51	0.00890088		8254.8	0.00363428		8254.51	0.00367826		8254.68	0.00995725		8254.65	0.00330096
8255.56	0.00914874		8255.88	0.00390532		8255.59	0.00375791		8255.76	0.0102616		8255.73	0.00340184
8256.61	0.00958855		8256.96	0.00377163		8256.64	0.00415494		8256.81	0.0102127		8256.79	0.00359441
8257.69	0.00979146		8258.01	0.0037343		8257.69	0.00409109		8257.87	0.0106341		8257.84	0.00354683
8258.74	0.00946895		8259.07	0.00394081		8258.77	0.004218		8258.98	0.0107787		8258.92	0.00380558
8259.83	0.00971369		8260.12	0.00377614		8259.83	0.0043765		8260	0.011216		8259.97	0.00368366
8260.85	0.00979263		8261.17	0.00389832		8260.85	0.00457071		8261.06	0.0107643		8261.03	0.00392065
8261.93	0.010127		8262.23	0.00376081		8261.93	0.00428461		8262.14	0.0112282		8262.11	0.00326979
8262.96	0.0102847		8263.28	0.00397264		8262.96	0.00463633		8263.16	0.0109656		8263.16	0.00387579
8264.04	0.0103828		8264.33	0.00378077		8264.04	0.00449383		8264.25	0.0116095		8264.22	0.0036465
8265.12	0.0107649		8265.42	0.00400589		8265.12	0.00483981		8265.27	0.0114854		8265.27	0.00392885
8266.15	0.0109982		8266.47	0.00387378		8266.15	0.0053043		8266.36	0.0117987		8266.36	0.00406246
8267.21	0.0108585		8267.53	0.00387626		8267.23	0.00511405		8267.41	0.0116301		8267.41	0.00450162
8268.29	0.0108938		8268.61	0.00424945		8268.32	0.00520557		8268.49	0.0123751		8268.49	0.00422571
8269.35	0.0108553		8269.67	0.00409013		8269.4	0.00486805		8269.55	0.0121205		8269.55	0.00403278
8270.43	0.0108551		8270.72	0.0037056		8270.46	0.00460908		8270.61	0.0122428		8270.61	0.00410519
8271.49	0.0111194		8271.81	0.00415534		8271.49	0.00427481		8271.66	0.0129899		8271.66	0.00354382
8272.54	0.0116181		8272.87	0.00546849		8272.54	0.00520694		8272.75	0.0136081		8272.72	0.00457576
8273.6	0.0123822		8273.92	0.00577432		8273.6	0.00652731		8273.8	0.0143962		8273.8	0.00512049
8274.69	0.012252		8275.01	0.0054308		8274.66	0.00619951		8274.86	0.0144071		8274.83	0.00472096
8275.74	0.0123174		8276.07	0.00494145		8275.68	0.00559666		8275.92	0.0140321		8275.89	0.00473335
8276.8	0.0127284		8277.15	0.00528381		8276.74	0.00560081		8277.01	0.0143795		8276.98	0.00477147
8277.89	0.0128166		8278.15	0.00550174		8277.8	0.00524286		8278.03	0.0142527		8278.03	0.00454706
8278.95	0.0129856		8279.24	0.00530135		8278.92	0.00573429		8279.12	0.0143677		8279.12	0.00526551
8279.97	0.0130846		8280.3	0.00535137		8279.97	0.00604617		8280.21	0.0147671		8280.18	0.00527762
8281.03	0.0134683		8281.39	0.00546799		8281.03	0.00573837		8281.27	0.0150451		8281.21	0.00500724
8282.09	0.0134345		8282.44	0.00585638		8282.12	0.00614366		8282.36	0.0150827		8282.3	0.00519019
8283.15	0.0139135		8283.53	0.00566834		8283.18	0.00644222		8283.42	0.0154127		8283.36	0.00548854
8284.24	0.0141509		8284.59	0.00559451		8284.24	0.00670768		8284.48	0.0159717		8284.45	0.00530008
8285.3	0.0143694		8285.65	0.00590639		8285.3	0.00664133		8285.53	0.0162003		8285.51	0.00577811
8286.36	0.0145541		8286.74	0.00528734		8286.36	0.00686384		8286.59	0.0162124		8286.59	0.00577952
8287.42	0.0149841		8287.83	0.00606841		8287.45	0.00672673		8287.68	0.0163295		8287.66	0.00614995
8288.48	0.0150503		8288.89	0.0059927		8288.51	0.00692269		8288.75	0.0172119		8288.72	0.00603817
8289.51	0.0152782		8289.92	0.00632169		8289.57	0.00693505		8289.81	0.0174104		8289.78	0.00635239
8290.6	0.0154691		8291.01	0.00633683		8290.63	0.00734912		8290.87	0.0175048		8290.87	0.00578322
8291.66	0.0160017		8292.08	0.00651607		8291.72	0.00759684		8291.96	0.0179134		8291.93	0.00626192
8292.72	0.0161858		8293.14	0.0070979		8292.78	0.00745434		8293.02	0.0181285		8292.96	0.00629234
8293.82	0.0163531		8294.2	0.00738289		8293.85	0.00739263		8294.11	0.0184148		8294.02	0.00609353
8294.82	0.0165131		8295.26	0.00701983		8294.91	0.00777974		8295.17	0.0188122		8295.11	0.00657863
8295.91	0.0169641		8296.32	0.00717835		8295.94	0.00738654		8296.24	0.019575		8296.18	0.0065834
8296.97	0.0171818		8297.42	0.00730425		8297.03	0.00834057		8297.33	0.0198406		8297.24	0.00682986
8298.04	0.0174089		8298.45	0.00762882		8298.13	0.00859283		8298.39	0.0202265		8298.3	0.0072378
8299.13	0.0179115		8299.51	0.00770926		8299.16	0.00822646		8299.46	0.0201747		8299.4	0.00679848
8300.16	0.0182443		8300.61	0.00799137		8300.25	0.00889592		8300.52	0.0208118		8300.46	0.00764861
8301.23	0.0184017		8301.7	0.00818033		8301.35	0.00906254		8301.58	0.0211821		8301.52	0.00763732
8302.29	0.0187345		8302.77	0.00841035		8302.38	0.00903482		8302.65	0.0209882		8302.59	0.00783639
8303.39	0.0192609		8303.83	0.00860795		8303.48	0.00967888		8303.77	0.0213052		8303.68	0.00819289
8304.48	0.0195678		8304.92	0.00842804		8304.54	0.00999801		8304.81	0.0219078		8304.75	0.00801804
8305.52	0.0197661		8306.02	0.00875679		8305.61	0.00977795		8305.9	0.0223701		8305.81	0.0081613
8306.61	0.0201536		8307.06	0.009118		8306.67	0.00996317		8306.97	0.0225898		8306.91	0.0083598
8307.65	0.0205588		8308.15	0.00917439		8307.74	0.0103414		8308.06	0.0231963		8307.97	0.00855508
8308.74	0.0209585		8309.22	0.00951196		8308.83	0.0107864		8309.13	0.0233848		8309.07	0.00866185
8309.78	0.0213504		8310.28	0.0103015		8309.87	0.0108889		8310.22	0.024087		8310.13	0.00917267
8310.88	0.0219545		8311.38	0.00998285		8310.96	0.0112329		8311.29	0.0246131		8311.2	0.00927854
8311.94	0.0222491		8312.45	0.0103318		8312.03	0.0115411		8312.36	0.0251523		8312.27	0.00945534
8313.04	0.0230419		8313.51	0.0107691		8313.1	0.0118139		8313.45	0.0253951		8313.34	0.00974959
8313.66	0.0227917		8314.19	0.0107962		8313.78	0.0123371		8314.11	0.0259522		8313.99	0.0101174
8314.08	0.0240186		8314.58	0.0112166		8314.17	0.0120457		8314.49	0.0250866		8314.37	0.0103648
8314.37	0.0238085		8314.85	0.0108961		8314.46	0.012305		8314.82	0.0249808		8314.67	0.0100798
8314.7	0.0232623		8315.2	0.0110641		8314.82	0.0119932		8315.14	0.0266248		8315	0.0111094
8315.08	0.0237043		8315.56	0.0114489		8315.17	0.0126466		8315.5	0.0263582		8315.32	0.0101412
8315.35	0.0231961		8315.89	0.0113261		8315.44	0.0129142		8315.83	0.027034		8315.62	0.0105564
8315.71	0.0236843		8316.24	0.0122303		8315.8	0.0129122		8316.15	0.0266282		8315.94	0.0105154
8316.09	0.0243427		8316.6	0.0121418		8316.18	0.0123173		8316.54	0.026887		8316.33	0.0110071
8316.36	0.0244457		8316.89	0.0126404		8316.48	0.0133335		8316.83	0.0277235		8316.6	0.0105255
8316.72	0.0247385		8317.22	0.011849		8316.81	0.0129393		8317.16	0.0265566		8316.92	0.010769
8317.1	0.0243833		8317.61	0.0115733		8317.19	0.0130995		8317.55	0.0275728		8317.31	0.0111022
8317.4	0.0249121		8317.93	0.0127032		8317.49	0.0132678		8317.84	0.0279817		8317.61	0.0120057
8317.73	0.0259245		8318.26	0.0127411		8317.84	0.0136442		8318.17	0.0283396		8317.93	0.0114046
8318.08	0.0250964		8318.65	0.0136125		8318.2	0.0139029		8318.59	0.0282617		8318.35	0.0117471
8318.38	0.0256012		8318.94	0.0125333		8318.5	0.0144841		8318.85	0.0277051		8318.62	0.0113794
8318.73	0.0261856		8319.27	0.0132434		8318.85	0.0141129		8319.21	0.0285571		8318.97	0.0112878
8319.09	0.0255482		8319.65	0.0128788		8319.24	0.0143207		8319.6	0.0290306		8319.36	0.0114972
8319.39	0.0263139		8319.95	0.0135675		8319.51	0.0139127		8319.86	0.0288717		8319.62	0.0119612
8319.71	0.0265023		8320.28	0.0129724		8319.86	0.0145305		8320.19	0.0291582		8319.98	0.0124032
8320.1	0.026828		8320.66	0.0137947		8320.25	0.0144721		8320.6	0.0289523		8320.37	0.0126837
8320.4	0.0271114		8320.93	0.0137535		8320.52	0.0155008		8320.9	0.0292371		8320.66	0.0127692
8320.75	0.0271088		8321.32	0.0138177		8320.87	0.0149705		8321.23	0.0299498		8321.02	0.0125344
8321.11	0.0274197		8321.67	0.0136812		8321.26	0.0158414		8321.61	0.0293995		8321.41	0.0126029
8321.41	0.0275742		8321.94	0.0144635		8321.58	0.0152416		8321.91	0.0302491		8321.7	0.0131236
8321.76	0.0276747		8322.3	0.0146493		8321.91	0.0155691		8322.24	0.0308097		8322.03	0.0131016
8322.12	0.0283269		8322.65	0.0152185		8322.27	0.0160396		8322.62	0.0311648		8322.42	0.0142072
8322.42	0.0277585		8322.95	0.0147805		8322.57	0.0165029		8322.92	0.0315143		8322.71	0.0135896
8322.77	0.0289367		8323.31	0.0143264		8322.89	0.016404		8323.25	0.0314401		8323.07	0.0144866
8323.13	0.0284342		8323.66	0.0149398		8323.25	0.0165216		8323.64	0.0312218		8323.46	0.013686
8323.43	0.0289058		8323.96	0.0154729		8323.55	0.0164739		8323.93	0.0322148		8323.72	0.0138833
8323.75	0.0288883		8324.29	0.0149665		8323.87	0.0169245		8324.23	0.0323449		8324.05	0.0143194
8324.14	0.0293985		8324.65	0.0157757		8324.26	0.0178968		8324.59	0.0326067		8324.44	0.0149941
8324.41	0.029678		8324.97	0.0164755		8324.56	0.0179353		8324.91	0.0327626		8324.74	0.0143632
8324.76	0.0302306		8325.3	0.0168634		8324.88	0.0181293		8325.24	0.0326823		8325.06	0.0151386
8325.12	0.0298708		8325.66	0.0170473		8325.24	0.0181899		8325.6	0.0334208		8325.42	0.0159422
8325.42	0.0305026		8325.95	0.0170117		8325.54	0.0184295		8325.89	0.0341516		8325.72	0.0156231
8325.78	0.031568		8326.28	0.0179115		8325.86	0.0188429		8326.25	0.0339384		8326.07	0.0157821
8326.16	0.032057		8326.67	0.0187243		8326.25	0.0194793		8326.61	0.0346422		8326.46	0.0166171
8326.46	0.0319323		8326.97	0.0186544		8326.55	0.0193066		8326.91	0.0354195		8326.73	0.0168686
8326.82	0.0329931		8327.26	0.0187048		8326.88	0.0200839		8327.23	0.035611		8327.05	0.0168651
8327.17	0.0329387		8327.65	0.0188783		8327.26	0.0196143		8327.62	0.0359379		8327.41	0.0181361
8327.47	0.0330435		8327.98	0.0202667		8327.56	0.0202901		8327.95	0.0369508		8327.71	0.0184183
8327.8	0.0340294		8328.27	0.0201975		8327.89	0.0211747		8328.24	0.0361642		8328.04	0.0179215
8328.16	0.0349436		8328.66	0.0207571		8328.27	0.0203904		8328.6	0.0369354		8328.39	0.0187626
8328.42	0.034767		8328.96	0.0215287		8328.57	0.0219159		8328.93	0.0376081		8328.69	0.0193808
8328.78	0.035709		8329.29	0.0224945		8328.87	0.0231299		8329.29	0.0388702		8329.02	0.019968
8329.14	0.0359884		8329.67	0.0232191		8329.26	0.0232943		8329.64	0.0383163		8329.38	0.0199579
8329.44	0.0370298		8329.94	0.0238804		8329.55	0.0241013		8329.94	0.0404724		8329.67	0.0205688
8329.76	0.0378389		8330.3	0.0255718		8329.91	0.0245932		8330.27	0.0405305		8330.03	0.0222118
8330.15	0.0387132		8330.66	0.0261971		8330.27	0.026498		8330.66	0.0426399		8330.42	0.0225269
8330.45	0.0406076		8330.95	0.0288626		8330.57	0.0278689		8330.95	0.0439524		8330.72	0.024575
8330.8	0.0425831		8331.28	0.0306521		8330.92	0.0297118		8331.28	0.0455541		8331.04	0.0246179
8331.16	0.0444233		8331.67	0.0335592		8331.28	0.0317745		8331.67	0.04839		8331.4	0.0278034
8331.46	0.047681		8331.97	0.0375967		8331.58	0.0350672		8331.94	0.0522112		8331.7	0.030618
8331.79	0.0505927		8332.29	0.0408942		8331.91	0.0395105		8332.29	0.0566348		8332.06	0.0342086
8332.17	0.0538444		8332.65	0.0448234		8332.29	0.0433013		8332.65	0.0603621		8332.41	0.0385248
8332.47	0.0573028		8332.95	0.0481611		8332.56	0.0466394		8332.95	0.0648924		8332.68	0.0423872
8332.8	0.0604096		8333.28	0.0511843		8332.92	0.0510245		8333.28	0.0692706		8333.04	0.0474559
8333.16	0.0629003		8333.66	0.0540544		8333.28	0.054714		8333.63	0.070786		8333.4	0.0511397
8333.46	0.0648189		8333.96	0.0552917		8333.54	0.0577196		8333.93	0.0736133		8333.69	0.0542587
8333.78	0.0659322		8334.29	0.0566074		8333.93	0.0592848		8334.26	0.0769882		8334.02	0.0582757
8334.17	0.067232		8334.68	0.0574201		8334.29	0.0611608		8334.62	0.0788497		8334.38	0.0607067
8334.47	0.0683396		8334.97	0.0582659		8334.59	0.0627293		8334.95	0.0786029		8334.68	0.0623436
8334.8	0.0684804		8335.3	0.0580993		8334.92	0.0624081		8335.24	0.0787757		8335.03	0.0630391
8335.15	0.0694877		8335.69	0.059524		8335.3	0.0628471		8335.63	0.0798443		8335.42	0.0631835
8335.48	0.0703671		8336.02	0.0601754		8335.57	0.0629421		8335.93	0.0782298		8335.72	0.0623362
8335.84	0.0715512		8336.35	0.0624933		8335.9	0.0635138		8336.26	0.0801411		8336.05	0.0619928
8336.2	0.0742968		8336.7	0.0637668		8336.29	0.0645441		8336.64	0.0816236		8336.41	0.0632403
8336.5	0.0766127		8337.03	0.0664176		8336.58	0.0652117		8336.94	0.0832715		8336.7	0.0639123
8336.82	0.0788045		8337.36	0.0702902		8336.91	0.067871		8337.27	0.0847928		8337.03	0.0666523
8337.21	0.0823304		8337.75	0.0742804		8337.3	0.0706472		8337.66	0.0886069		8337.42	0.0680247
8337.51	0.0863658		8338.02	0.0796242		8337.57	0.0740281		8337.96	0.0913516		8337.72	0.0702212
8337.87	0.0929401		8338.34	0.0839769		8337.93	0.077198		8338.28	0.0947128		8338.08	0.0747336
8338.28	0.100606		8338.76	0.0919059		8338.31	0.0825533		8338.67	0.0988159		8338.43	0.0785358
8338.55	0.10846		8339	0.0985905		8338.64	0.0877858		8338.94	0.104045		8338.76	0.0818974
8338.88	0.117902		8339.36	0.109205		8338.97	0.092763		8339.3	0.108576		8339.09	0.0866129
8339.27	0.130396		8339.75	0.120987		8339.33	0.100813		8339.69	0.116551		8339.48	0.0919334
8339.57	0.146498		8340.04	0.137346		8339.63	0.108903		8339.99	0.123182		8339.75	0.0984045
8339.9	0.166464		8340.37	0.157474		8339.99	0.118982		8340.34	0.132658		8340.1	0.106439
8340.25	0.190504		8340.73	0.180355		8340.34	0.131627		8340.7	0.145486		8340.43	0.114961
8340.55	0.220605		8341.03	0.206645		8340.61	0.147174		8340.97	0.158024		8340.76	0.126057
8340.88	0.251319		8341.36	0.233442		8340.94	0.165264		8341.33	0.17361		8341.09	0.138432
8341.27	0.284737		8341.72	0.261357		8341.33	0.18808		8341.69	0.190566		8341.48	0.150842
8341.57	0.318118		8342.01	0.289052		8341.6	0.209869		8341.99	0.208441		8341.78	0.165766
8341.9	0.348887		8342.34	0.321894		8341.96	0.235278		8342.31	0.228405		8342.1	0.182883
8342.28	0.378108		8342.7	0.352033		8342.34	0.263164		8342.67	0.254396		8342.49	0.202984
8342.55	0.407127		8343	0.384863		8342.64	0.291496		8342.97	0.280362		8342.79	0.225936
8342.88	0.436934		8343.36	0.419306		8342.97	0.323324		8343.3	0.310375		8343.12	0.254724
8343.27	0.465551		8343.72	0.453662		8343.36	0.357588		8343.69	0.343464		8343.51	0.28693
8343.57	0.496757		8344.05	0.491368		8343.63	0.392788		8344.02	0.382435		8343.81	0.322751
8343.93	0.530547		8344.37	0.522409		8343.99	0.430423		8344.34	0.415632		8344.14	0.360137
8344.28	0.561131		8344.76	0.554791		8344.34	0.462211		8344.73	0.447872		8344.52	0.395079
8344.58	0.59164		8345.06	0.588366		8344.67	0.494559		8345.03	0.481628		8344.82	0.432634
8344.94	0.622931		8345.42	0.622294		8345	0.527243		8345.39	0.517094		8345.15	0.468789
8345.3	0.657371		8345.78	0.660704		8345.36	0.561285		8345.72	0.551398		8345.51	0.506444
8345.6	0.693672		8346.11	0.700839		8345.69	0.598686		8346.02	0.589931		8345.84	0.547387
8345.93	0.734974		8346.41	0.743561		8346.02	0.635571		8346.35	0.627898		8346.14	0.587144
8346.29	0.775639		8346.82	0.794226		8346.38	0.675679		8346.74	0.672227		8346.53	0.635297
8346.62	0.826979		8347.09	0.839026		8346.68	0.721986		8347.03	0.713393		8346.85	0.684271
8346.94	0.879132		8347.45	0.882538		8347.03	0.766848		8347.36	0.753918		8347.18	0.729268
8347.33	0.931832		8347.81	0.926952		8347.42	0.808943		8347.75	0.79244		8347.6	0.774409
8347.63	0.985418		8348.11	0.975204		8347.72	0.850164		8348.02	0.82871		8347.9	0.816911
8347.96	1.03896		8348.44	1.02513		8348.05	0.889636		8348.38	0.868136		8348.26	0.860115
8348.32	1.09824		8348.83	1.07957		8348.41	0.931945		8348.77	0.906111		8348.62	0.901274
8348.62	1.16098		8349.1	1.13527		8348.71	0.974195		8349.04	0.943289		8348.92	0.939289
8348.95	1.22288		8349.43	1.19323		8349.04	1.01749		8349.4	0.986078		8349.22	0.980654
8349.28	1.28958		8349.79	1.25666		8349.43	1.06832		8349.73	1.02717		8349.61	1.02596
8349.58	1.35687		8350.11	1.3178		8349.73	1.12315		8350.02	1.07398		8349.93	1.06976
8349.93	1.41983		8350.44	1.37532		8350.05	1.18149		8350.41	1.11856		8350.26	1.11042
8350.29	1.47026		8350.83	1.42492		8350.44	1.23497		8350.8	1.16632		8350.65	1.14982
8350.56	1.50614		8351.13	1.4707		8350.74	1.28779		8351.1	1.21006		8350.95	1.18926
8350.92	1.53416		8351.49	1.51067		8351.1	1.33779		8351.43	1.26067		8351.28	1.23059
8351.31	1.55312		8351.88	1.54344		8351.49	1.38892		8351.82	1.30971		8351.67	1.27556
8351.61	1.55853		8352.18	1.56728		8351.76	1.43986		8352.12	1.36413		8351.97	1.32236
8351.94	1.55683		8352.51	1.58008		8352.12	1.48616		8352.45	1.41547		8352.33	1.37808
8352.33	1.54322		8352.9	1.5801		8352.48	1.52576		8352.84	1.46184		8352.69	1.43389
8352.63	1.51994		8353.83	1.54944		8352.78	1.5532		8353.14	1.49916		8352.99	1.48442
8352.99	1.48988		8354.72	1.45981		8353.14	1.56943		8353.83	1.53153		8353.71	1.55265
8353.65	1.42795		8355.59	1.33621		8353.8	1.56294		8354.75	1.51231		8354.63	1.59087
8354.57	1.32609		8356.55	1.22037		8354.75	1.49394		8355.71	1.40818		8355.59	1.5286
8355.53	1.2245		8357.42	1.14226		8355.68	1.36927		8356.67	1.28024		8356.55	1.40149
8356.46	1.1436		8358.32	1.08931		8356.67	1.24805		8357.6	1.17702		8357.51	1.28048
8357.39	1.08958		8359.25	1.05489		8357.6	1.16332		8358.56	1.10155		8358.44	1.1758
8358.35	1.04538		8360.15	1.03275		8358.53	1.10508		8359.52	1.06026		8359.4	1.10848
8359.28	1.00728		8361.08	1.01291		8359.49	1.07255		8360.45	1.04167		8360.36	1.07655
8360.24	0.977894		8362.04	0.994756		8360.39	1.05588		8361.38	1.03072		8361.32	1.05908
8361.17	0.950836		8362.97	0.983293		8361.35	1.04243		8362.31	1.02259		8362.28	1.04944
8362.1	0.930217		8363.87	0.978833		8362.25	1.02885		8363.24	1.01499		8363.18	1.04299
8363.03	0.921655		8364.86	0.985058		8363.24	1.01917		8364.2	1.00901		8364.14	1.03562
8363.99	0.924532		8365.82	0.998942		8364.14	1.01223		8365.13	1.00739		8365.07	1.03044
8364.92	0.939313		8366.72	1.01419		8365.1	1.01375		8366.06	1.0128		8366	1.03178
8365.88	0.9573		8367.68	1.02703		8366.03	1.02275		8367.02	1.02431		8366.96	1.04144
8366.81	0.974356		8368.64	1.02979		8366.99	1.03545		8367.98	1.03774		8367.92	1.05788
8367.77	0.98364		8369.61	1.02361		8367.92	1.04787		8368.92	1.04629		8368.89	1.07257
8368.7	0.983505		8370.57	1.00826		8368.89	1.05145		8369.88	1.04582		8369.82	1.079
8369.64	0.974607		8371.5	0.989372		8369.85	1.04752		8370.81	1.03456		8370.78	1.07397
8370.57	0.958804		8372.46	0.969261		8370.78	1.03223		8371.77	1.01779		8371.71	1.06004
8371.53	0.938946		8373.43	0.945573		8371.74	1.01399		8372.7	0.99758		8372.67	1.04056
8372.46	0.918707		8374.36	0.921688		8372.67	0.99268		8373.67	0.974144		8373.61	1.0156
8373.4	0.896281		8375.32	0.900839		8373.61	0.968304		8374.6	0.948546		8374.57	0.988871
8374.36	0.873247		8376.26	0.881021		8374.6	0.943637		8375.56	0.924936		8375.47	0.963055
8375.29	0.854124		8377.19	0.863597		8375.53	0.921134		8376.5	0.900328		8376.41	0.935391
8376.26	0.837976		8378.15	0.850842		8376.47	0.899307		8377.46	0.877842		8377.37	0.906331
8377.22	0.825152		8379.09	0.840827		8377.43	0.879023		8378.42	0.859902		8378.3	0.883822
8378.15	0.818723		8380.05	0.833881		8378.39	0.863723		8379.33	0.844273		8379.24	0.864814
8379.09	0.817384		8381.02	0.830644		8379.33	0.849387		8380.29	0.830029		8380.17	0.846153
8380.05	0.820797		8381.98	0.831389		8380.29	0.83687		8381.26	0.819438		8381.14	0.83282
8381.02	0.828791		8382.91	0.835661		8381.23	0.827749		8382.16	0.810461		8382.07	0.821783
8381.95	0.840903		8383.88	0.841142		8382.13	0.822876		8383.13	0.802485		8383.04	0.810931
8382.88	0.855314		8384.82	0.848532		8383.07	0.818916		8384.03	0.798634		8384.03	0.803969
8383.85	0.867334		8385.78	0.855417		8384.03	0.81899		8385	0.797705		8384.97	0.799082
8384.85	0.876551		8386.75	0.862014		8385	0.821479		8385.96	0.799553		8385.9	0.797262
8385.75	0.882887		8387.68	0.867958		8385.93	0.827078		8386.87	0.804522		8386.84	0.799701
8386.72	0.88634		8388.62	0.874462		8386.9	0.833073		8387.83	0.811884		8387.83	0.804988
8387.65	0.889129		8389.56	0.882127		8387.83	0.84089		8388.8	0.821104		8388.74	0.814265
8388.59	0.893896		8390.52	0.889982		8388.77	0.849715		8389.77	0.831291		8389.71	0.825902
8389.52	0.899506		8391.49	0.90005		8389.74	0.858092		8390.7	0.841158		8390.67	0.837743
8390.49	0.906606		8392.43	0.911981		8390.7	0.867243		8391.67	0.852271		8391.61	0.851458
8391.43	0.916366		8393.36	0.92431		8391.64	0.877918		8392.67	0.864627		8392.55	0.865466
8392.4	0.927017		8394.3	0.938259		8392.58	0.889036		8393.61	0.875777		8393.51	0.877507
8393.33	0.938625		8395.24	0.955148		8393.54	0.902211		8394.54	0.889432		8394.42	0.891261
8394.3	0.952639		8396.21	0.971095		8394.51	0.917251		8395.51	0.904979		8395.39	0.906204
8395.24	0.968849		8397.14	0.986453		8395.45	0.932997		8396.48	0.919848		8396.33	0.92054
8396.21	0.984335		8398.11	1.0027		8396.39	0.948983		8397.42	0.936148		8397.3	0.937006
8397.17	0.999124		8399.08	1.01681		8397.33	0.964812		8398.39	0.952383		8398.26	0.954575
8398.11	1.01435		8400.02	1.02972		8398.26	0.9807		8399.35	0.965892		8399.2	0.97068
8399.08	1.02684		8400.99	1.04362		8399.23	0.994529		8400.29	0.979859		8400.14	0.985992
8400.05	1.04029		8401.96	1.05613		8400.17	1.00676		8401.26	0.993011		8401.11	1.00175
8400.99	1.05451		8402.9	1.06867		8401.11	1.02035		8402.2	1.00505		8402.05	1.01493
8401.96	1.06783		8403.84	1.08177		8402.05	1.0324		8403.14	1.01617		8403.05	1.02775
8402.9	1.07958		8404.78	1.09222		8403.05	1.04445		8404.08	1.02896		8404.02	1.04141
8403.87	1.09081		8405.75	1.10019		8403.99	1.05844		8405.05	1.04275		8404.96	1.05358
8404.84	1.09873		8406.69	1.10585		8404.96	1.07141		8406.02	1.05515		8405.93	1.06542
8405.78	1.10197		8407.6	1.10709		8405.9	1.08237		8406.96	1.06731		8406.9	1.07867
8406.72	1.10139		8408.57	1.1056		8406.84	1.09116		8407.93	1.07628		8407.9	1.09139
8407.66	1.09707		8409.51	1.10212		8407.81	1.09828		8408.87	1.08364		8408.84	1.09984
8408.63	1.09138		8410.51	1.09661		8408.75	1.1008		8409.84	1.08842		8409.81	1.10786
8409.54	1.08391		8411.42	1.08956		8409.66	1.10225		8410.76	1.08919		8410.76	1.11246
8410.51	1.07508		8412.37	1.08359		8410.63	1.10117		8411.73	1.08851		8411.73	1.11398
8411.48	1.06681		8413.31	1.07508		8411.61	1.09799		8412.67	1.08587		8412.67	1.11221
8412.43	1.05679		8414.28	1.06764		8412.55	1.09239		8413.64	1.08011		8413.64	1.1065
8413.34	1.04679		8415.22	1.05954		8413.52	1.0856		8414.58	1.07534		8414.61	1.10042
8414.31	1.03824		8416.16	1.05166		8414.46	1.07999		8415.53	1.06852		8415.59	1.09376
8415.22	1.02993		8417.14	1.04382		8415.43	1.07309		8416.47	1.06237		8416.53	1.0856
8416.19	1.02132		8418.11	1.03738		8416.38	1.06578		8417.44	1.05616		8417.5	1.07883
8417.14	1.01415		8419.05	1.02971		8417.35	1.05926		8418.38	1.04983		8418.45	1.0716
8418.14	1.00782		8420.03	1.02213		8418.29	1.05229		8419.33	1.04247		8419.42	1.0629
8419.08	1.0007		8421	1.01648		8419.24	1.04472		8420.27	1.03581		8420.36	1.05509
8420.03	0.994627		8421.95	1.01055		8420.21	1.03808		8421.25	1.02926		8421.31	1.0481
8420.97	0.989659		8422.92	1.00501		8421.15	1.03112		8422.19	1.02259		8422.25	1.04035
8421.92	0.984032		8423.89	0.999895		8422.1	1.02461		8423.19	1.01641		8423.25	1.03339
8422.89	0.980133		8424.87	0.994715		8423.07	1.01856		8424.11	1.01126		8424.17	1.02785
8423.83	0.975883		8425.81	0.990296		8424.02	1.01364		8425.08	1.00594		8425.14	1.02166
8424.78	0.971617		8426.76	0.987649		8424.93	1.00902		8426.03	1.00168		8426.09	1.01711
8425.75	0.967079		8427.73	0.98453		8425.91	1.00488		8426.97	0.999285		8427.06	1.01331
8426.7	0.963865		8428.68	0.981303		8426.91	1.00197		8427.95	0.996897		8428.01	1.01059
8427.64	0.96051		8429.66	0.979004		8427.86	0.998766		8428.92	0.994476		8428.95	1.00763
8428.62	0.957568		8430.63	0.977479		8428.83	0.995702		8429.9	0.992196		8429.9	1.00547
8429.6	0.955652		8431.58	0.97751		8429.81	0.993221		8430.85	0.990437		8430.85	1.00435
8430.54	0.954766		8432.56	0.977271		8430.75	0.991968		8431.79	0.98864		8431.79	1.00335
8431.52	0.954622		8433.47	0.978127		8431.7	0.99001		8432.77	0.987663		8432.74	1.00268
8432.46	0.955934		8434.48	0.97981		8432.71	0.989249		8433.75	0.988191		8433.72	1.00206
8433.41	0.95742		8435.43	0.9813		8433.59	0.989673		8434.69	0.987506		8434.66	1.00175
8434.36	0.959198		8436.37	0.983199		8434.6	0.989966		8435.67	0.987879		8435.64	1.0024
8435.33	0.961282		8437.35	0.984081		8435.58	0.990564		8436.62	0.988087		8436.62	1.00198
8436.28	0.964118		8438.3	0.985504		8436.53	0.991251		8437.6	0.988959		8437.56	1.002
8437.23	0.966216		8439.28	0.986773		8437.44	0.99228		8438.54	0.988981		8438.54	1.00251
8438.21	0.968307		8440.26	0.988117		8438.42	0.992418		8439.49	0.988918		8439.52	1.00248
8439.15	0.970754		8441.23	0.989004		8439.37	0.993121		8440.44	0.989058		8440.47	1.00216
8440.13	0.973473		8442.18	0.989489		8440.35	0.993192		8441.42	0.989001		8441.42	1.00162
8441.08	0.975302		8443.16	0.989385		8441.33	0.993192		8442.37	0.987837		8442.4	1.00098
8442.03	0.977461		8444.14	0.990008		8442.27	0.992785		8443.35	0.987363		8443.32	0.999584
8443.01	0.979492		8445.09	0.990249		8443.19	0.991953		8444.29	0.985685		8444.29	0.997842
8443.99	0.981709		8446.07	0.991083		8444.17	0.990771		8445.24	0.984057		8445.27	0.99613
8444.97	0.983853		8447.02	0.991266		8445.12	0.990437		8446.19	0.983349		8446.25	0.994249
8445.92	0.985555		8448.03	0.990972		8446.1	0.990079		8447.2	0.982317		8447.2	0.992675
8446.9	0.986722		8448.98	0.988731		8447.08	0.9893		8448.15	0.980618		8448.15	0.98954
8447.85	0.987745		8449.93	0.985882		8448.06	0.987783		8449.1	0.977377		8449.1	0.985745
8448.83	0.986096		8450.91	0.987754		8449.01	0.985211		8450.05	0.973364		8450.08	0.981729
8449.78	0.982572		8451.86	0.99423		8449.99	0.981232		8451.04	0.975772		8451.07	0.984831
8450.73	0.984246		8452.85	0.997076		8450.94	0.984129		8452.02	0.981951		8452.05	0.989854
8451.71	0.990055		8453.83	0.995857		8451.92	0.990182		8452.97	0.984108		8453	0.990688
8452.66	0.99332		8454.81	0.994146		8452.88	0.993473		8453.95	0.982866		8454.01	0.989539
8453.64	0.991936		8455.76	0.993697		8453.86	0.991726		8454.9	0.98067		8454.99	0.988023
8454.59	0.989682		8456.74	0.993882		8454.81	0.990555		8455.85	0.98071		8455.94	0.988199
8455.55	0.988844		8457.73	0.99343		8455.79	0.990524		8456.8	0.981297		8456.9	0.988039
8456.53	0.988331		8458.71	0.994029		8456.74	0.990611		8457.82	0.982254		8457.88	0.988379
8457.48	0.987974		8459.66	0.99376		8457.7	0.991149		8458.74	0.982907		8458.83	0.988841
8458.43	0.987981		8460.65	0.993631		8458.68	0.991137		8459.72	0.984099		8459.78	0.989659
8459.42	0.987107		8461.6	0.992209		8459.63	0.991272		8460.68	0.983573		8460.77	0.990215
8460.43	0.987407		8462.58	0.991022		8460.61	0.990825		8461.63	0.983193		8461.72	0.990243
8461.35	0.987553		8463.54	0.989789		8461.57	0.990776		8462.58	0.982775		8462.7	0.989505
8462.34	0.986066		8464.55	0.987674		8462.55	0.990041		8463.54	0.981518		8463.66	0.988715
8463.29	0.985402		8465.54	0.984137		8463.5	0.988315		8464.52	0.980561		8464.67	0.986655
8464.27	0.98243		8466.49	0.98123		8464.46	0.986545		8465.5	0.978372		8465.63	0.984384
8465.26	0.979719		8467.47	0.977753		8465.44	0.984197		8466.46	0.976615		8466.61	0.98163
8466.24	0.976477		8468.43	0.972812		8466.4	0.981433		8467.41	0.973998		8467.54	0.979016
8467.2	0.973257		8469.38	0.96848		8467.35	0.978584		8468.4	0.970736		8468.55	0.975471
8468.15	0.96898		8470.37	0.964393		8468.34	0.974136		8469.38	0.967695		8469.51	0.972121
8469.17	0.964104		8471.36	0.959454		8469.32	0.970159		8470.34	0.963801		8470.49	0.968388
8470.12	0.960679		8472.31	0.95589		8470.31	0.966247		8471.32	0.9591		8471.45	0.964174
8471.08	0.956479		8473.27	0.952005		8471.26	0.961758		8472.31	0.955217		8472.43	0.959494
8472.06	0.953644		8474.25	0.949988		8472.22	0.957351		8473.27	0.95109		8473.42	0.956562
8473.02	0.951186		8475.24	0.949143		8473.2	0.953803		8474.22	0.947358		8474.41	0.951969
8473.98	0.950353		8476.2	0.949294		8474.19	0.950309		8475.18	0.94392		8475.39	0.948683
8474.96	0.950621		8477.15	0.949977		8475.15	0.947396		8476.17	0.941416		8476.38	0.945478
8475.95	0.951796		8478.17	0.95212		8476.13	0.946054		8477.12	0.93939		8477.34	0.942961
8476.91	0.954263		8479.13	0.954743		8477.09	0.945753		8478.11	0.938366		8478.33	0.941401
8477.89	0.957449		8480.09	0.958357		8478.08	0.945668		8479.07	0.938396		8479.31	0.940736
8478.88	0.961668		8481.07	0.963652		8479.07	0.947429		8480.02	0.939627		8480.27	0.940921
8479.81	0.966158		8482.03	0.968268		8480.02	0.949488		8481.04	0.941304		8481.26	0.942103
8480.8	0.97229		8483.02	0.973764		8481.01	0.952211		8482	0.943578		8482.25	0.944345
8481.72	0.977942		8483.95	0.979524		8482	0.956144		8482.93	0.946526		8483.18	0.94716
8482.74	0.983496		8484.94	0.984367		8482.99	0.959966		8483.95	0.950842		8484.2	0.951409
8483.7	0.989295		8485.9	0.989731		8483.95	0.965093		8484.94	0.955398		8485.15	0.955167
8484.69	0.995195		8486.89	0.994169		8484.94	0.969906		8485.87	0.960358		8486.11	0.959712
8485.65	0.999912		8487.88	0.999017		8485.9	0.974985		8486.85	0.965208		8487.13	0.9649
8486.61	1.00482		8488.84	1.00275		8486.89	0.98002		8487.84	0.969686		8488.09	0.969877
8487.6	1.0089		8489.79	1.00669		8487.88	0.985046		8488.8	0.973913		8489.08	0.975692
8488.56	1.01188		8490.79	1.00989		8488.84	0.989489		8489.79	0.97875		8490.04	0.980769
8489.55	1.01472		8491.75	1.01236		8489.83	0.993683		8490.75	0.983346		8491.03	0.985674
8490.54	1.01656		8492.74	1.01393		8490.82	0.997958		8491.75	0.98689		8491.99	0.989575
8491.5	1.01807		8493.73	1.01653		8491.78	1.00122		8492.67	0.991137		8492.95	0.9941
8492.46	1.01841		8494.69	1.01795		8492.74	1.00546		8493.67	0.995094		8493.94	0.99863
8493.45	1.0194		8495.65	1.01886		8493.7	1.00801		8494.66	0.998228		8494.94	1.00247
8494.41	1.01906		8496.64	1.01969		8494.66	1.01117		8495.62	1.0018		8495.9	1.00549
8495.37	1.01869		8497.6	1.01974		8495.62	1.0131		8496.58	1.00427		8496.89	1.00887
8496.33	1.01774		8498.56	1.02073		8496.64	1.0151		8497.57	1.00741		8497.85	1.01192
8497.35	1.01777		8499.56	1.02061		8497.6	1.01674		8498.56	1.00908		8498.81	1.01459
8498.29	1.01687		8500.58	1.02162		8498.53	1.01843		8499.53	1.0109		8499.84	1.01638
8499.28	1.01602		8501.51	1.02222		8499.53	1.01922		8500.46	1.01267		8500.8	1.0184
8500.27	1.01609		8502.51	1.0231		8500.52	1.021		8501.45	1.01441		8501.76	1.02017
8501.23	1.01591		8503.47	1.02419		8501.48	1.02169		8502.41	1.01615		8502.75	1.02177
8502.2	1.01609		8504.46	1.02505		8502.51	1.02329		8503.41	1.01811		8503.72	1.02427
8503.19	1.01707		8505.46	1.02618		8503.47	1.0251		8504.37	1.0196		8504.68	1.02563
8504.15	1.01754		8506.42	1.02761		8504.43	1.02642		8505.33	1.02117		8505.71	1.02788
8505.15	1.01882		8507.41	1.02953		8505.39	1.02748		8506.33	1.02252		8506.67	1.02908
8506.11	1.01963		8508.38	1.03133		8506.36	1.02876		8507.26	1.02444		8507.6	1.03129
8507.1	1.02098		8509.37	1.03323		8507.35	1.03136		8508.25	1.02627		8508.57	1.03273
8508.04	1.02223		8510.34	1.03443		8508.32	1.03311		8509.22	1.02793		8509.59	1.03495
8509.06	1.02241		8511.33	1.03543		8509.28	1.03437		8510.21	1.03002		8510.56	1.0366
8510.06	1.02344		8512.3	1.03644		8510.24	1.0361		8511.18	1.03139		8511.52	1.03865
8511.02	1.02391		8513.26	1.03688		8511.24	1.03753		8512.21	1.0336		8512.52	1.04018
8511.99	1.02454		8514.23	1.03683		8512.24	1.03849		8513.17	1.035		8513.48	1.04176
8512.95	1.02394		8515.26	1.03652		8513.2	1.03958		8514.14	1.0357		8514.48	1.0433
8513.92	1.02408		8516.22	1.03659		8514.2	1.03987		8515.16	1.03645		8515.44	1.04471
8514.94	1.02351		8517.22	1.03539		8515.16	1.04007		8516.13	1.03717		8516.44	1.04565
8515.91	1.02264		8518.22	1.03346		8516.13	1.04049		8517.09	1.03735		8517.37	1.04664
8516.88	1.02107		8519.21	1.03163		8517.13	1.03991		8518.09	1.03671		8518.4	1.04728
8517.84	1.01984		8520.18	1.02956		8518.09	1.03913		8519.09	1.03711		8519.37	1.04748
8518.87	1.01779		8521.18	1.02772		8519.09	1.03847		8520.06	1.03607		8520.37	1.04711
8519.84	1.01595		8522.11	1.02504		8520.06	1.03702		8521.02	1.03575		8521.33	1.0465
8520.8	1.01377		8523.11	1.02225		8521.02	1.03495		8522.02	1.03451		8522.36	1.04554
8521.8	1.01162		8524.11	1.01936		8522.02	1.03335		8523.02	1.03238		8523.33	1.04415
8522.8	1.00916		8525.08	1.01525		8522.99	1.03154		8524.02	1.0304		8524.33	1.04186
8523.77	1.00584		8526.11	1.01228		8523.96	1.02851		8524.99	1.02844		8525.33	1.03955
8524.77	1.00262		8527.08	1.00853		8524.95	1.02528		8525.98	1.02496		8526.33	1.03762
8525.73	0.999042		8528.08	1.00462		8525.95	1.02228		8526.95	1.02249		8527.27	1.03317
8526.7	0.995784		8529.05	1.00048		8526.92	1.01879		8527.98	1.0194		8528.26	1.03078
8527.7	0.99161		8530.05	0.996184		8527.89	1.01482		8528.95	1.01572		8529.26	1.02685
8528.67	0.988068		8531.02	0.992159		8528.86	1.0117		8529.92	1.01233		8530.23	1.02206
8529.64	0.984271		8532.02	0.988503		8529.83	1.00786		8530.92	1.00842		8531.23	1.01846
8530.61	0.979642		8532.95	0.984579		8530.8	1.00391		8531.86	1.00457		8532.2	1.01396
8531.61	0.976374		8533.96	0.980369		8531.77	1.00003		8532.86	1.00016		8533.2	1.00932
8532.58	0.972798		8534.93	0.976548		8532.74	0.996136		8533.86	0.996597		8534.17	1.00492
8533.55	0.969478		8535.93	0.973654		8533.74	0.991865		8534.86	0.99337		8535.14	1.00083
8534.55	0.965692		8536.9	0.970135		8534.71	0.988309		8535.83	0.98932		8536.15	0.996346
8535.55	0.963329		8537.93	0.96749		8535.68	0.984304		8536.8	0.985574		8537.15	0.9922
8536.55	0.960708		8538.9	0.965326		8536.68	0.98095		8537.81	0.982291		8538.15	0.988977
8537.52	0.95864		8539.9	0.963786		8537.68	0.977839		8538.81	0.978552		8539.09	0.985308
8538.53	0.95783		8540.88	0.963865		8538.65	0.974606		8539.78	0.975007		8540.09	0.981279
8539.5	0.956375		8541.88	0.964286		8539.62	0.972002		8540.78	0.972798		8541.06	0.979355
8540.5	0.956521		8542.88	0.963832		8540.59	0.970471		8541.75	0.972045		8542.04	0.977514
8541.44	0.957969		8543.89	0.964491		8541.6	0.969805		8542.73	0.969597		8543.04	0.974357
8542.44	0.959408		8544.86	0.965916		8542.57	0.968915		8543.73	0.967876		8544.01	0.972421
8543.45	0.960169		8545.83	0.967255		8543.6	0.968086		8544.67	0.966789		8545.01	0.970561
8544.42	0.96235		8546.83	0.969303		8544.61	0.968068		8545.67	0.966216		8546.02	0.969914
8545.39	0.964693		8547.81	0.971715		8545.58	0.968328		8546.65	0.966027		8546.99	0.969088
8546.4	0.967577		8548.78	0.973776		8546.55	0.969047		8547.65	0.966513		8547.96	0.96843
8547.4	0.971113		8549.79	0.976314		8547.56	0.969835		8548.62	0.96672		8549	0.967874
8548.37	0.974083		8550.79	0.978708		8548.53	0.970787		8549.6	0.967298		8550.01	0.967801
8549.38	0.977269		8551.8	0.981148		8549.53	0.972026		8550.6	0.967784		8550.98	0.968359
8550.35	0.980489		8552.8	0.984077		8550.54	0.973673		8551.61	0.96879		8551.95	0.969204
8551.36	0.984265		8553.81	0.986106		8551.51	0.975758		8552.58	0.969756		8552.96	0.97018
8552.33	0.986711		8554.75	0.988308		8552.52	0.977226		8553.59	0.97113		8553.96	0.970634
8553.34	0.989987		8555.79	0.990593		8553.49	0.978585		8554.56	0.97256		8554.97	0.971964
8554.31	0.992306		8556.76	0.992023		8554.5	0.980291		8555.54	0.973271		8555.98	0.973387
8555.25	0.994368		8557.71	0.993719		8555.47	0.982187		8556.51	0.975185		8556.95	0.97442
8556.26	0.995822		8558.71	0.994987		8556.48	0.984339		8557.52	0.977166		8557.96	0.975861
8557.27	0.997617		8559.72	0.996247		8557.46	0.985837		8558.49	0.978408		8558.94	0.977065
8558.24	0.998863		8560.73	0.99762		8558.46	0.987289		8559.53	0.979772		8559.94	0.978184
8559.25	1.00027		8561.74	0.998174		8559.44	0.988573		8560.51	0.98067		8560.95	0.979557
8560.23	1.00099		8562.71	0.99853		8560.45	0.989957		8561.49	0.981867		8561.96	0.981132
8561.2	1.00132		8563.75	0.999703		8561.45	0.990582		8562.49	0.983225		8562.97	0.982302
8562.18	1.00158		8564.7	0.999083		8562.46	0.991515		8563.5	0.984495		8563.94	0.983618
8563.19	1.00209		8565.71	0.999343		8563.47	0.992686		8564.51	0.985627		8564.92	0.985401
8564.2	1.00283		8566.69	1.00048		8564.45	0.992875		8565.49	0.985692		8565.96	0.986185
8565.17	1.00268		8567.69	1.00029		8565.42	0.993469		8566.5	0.986753		8566.94	0.987151
8566.15	1.00359		8568.7	1.00097		8566.43	0.994205		8567.47	0.987034		8567.88	0.988061
8567.13	1.00345		8569.71	1.00236		8567.41	0.995006		8568.48	0.987967		8568.93	0.988722
8568.14	1.00384		8570.69	1.00275		8568.39	0.995121		8569.46	0.988563		8569.93	0.989944
8569.15	1.00433		8571.7	1.00312		8569.43	0.995944		8570.44	0.989084		8570.91	0.991095
8570.12	1.00494		8572.71	1.00364		8570.41	0.996226		8571.45	0.990141		8571.89	0.991465
8571.1	1.00568		8573.69	1.0045		8571.39	0.997531		8572.46	0.991479		8572.9	0.992998
8572.08	1.00602		8574.7	1.00488		8572.37	0.998009		8573.44	0.991993		8573.88	0.993392
8573.09	1.0069		8575.68	1.00584		8573.38	0.998337		8574.42	0.992328		8574.92	0.994626
8574.07	1.00698		8576.69	1.00652		8574.36	0.999181		8575.46	0.993507		8575.9	0.99505
8575.08	1.00758		8577.71	1.00718		8575.34	0.999947		8576.41	0.993725		8576.88	0.99545
8576.09	1.00737		8578.69	1.00769		8576.35	1.00102		8577.39	0.994602		8577.9	0.996764
8577.07	1.00778		8579.7	1.00801		8577.33	1.00121		8578.4	0.995645		8578.88	0.997594
8578.09	1.00741		8580.71	1.00807		8578.34	1.00217		8579.38	0.996513		8579.89	0.99858
8579.07	1.00743		8581.72	1.0085		8579.32	1.00342		8580.36	0.997582		8580.9	0.999561
8580.05	1.00729		8582.67	1.00909		8580.3	1.00379		8581.34	0.998424		8581.88	1.00018
8581.06	1.00741		8583.65	1.00956		8581.31	1.00413		8582.39	0.99968		8582.89	1.00191
8582.07	1.00708		8584.67	1.00944		8582.36	1.00515		8583.37	1.00023		8583.91	1.0024
8583.05	1.0077		8585.65	1.00962		8583.27	1.00522		8584.38	1.00088		8584.92	1.00366
8584.03	1.00709		8586.63	1.00978		8584.32	1.0066		8585.36	1.00186		8585.9	1.00434
8585.02	1.00782		8587.65	1.01009		8585.3	1.0066		8586.38	1.00196		8586.89	1.00536
8586.03	1.00774		8588.66	1.01017		8586.28	1.00731		8587.39	1.00327		8587.93	1.00623
8587.04	1.00754		8589.64	1.01032		8587.3	1.00775		8588.44	1.00363		8588.88	1.00686
8588.03	1.00722		8590.63	1.00965		8588.28	1.00799		8589.39	1.00421		8589.9	1.00725
8589.04	1.00725		8591.64	1.00945		8589.29	1.00837		8590.4	1.00475		8590.91	1.00859
8590.02	1.00609		8592.62	1.00862		8590.28	1.00849		8591.39	1.00525		8591.96	1.00948
8591.04	1.00572		8593.67	1.00742		8591.29	1.00861		8592.37	1.00579		8592.91	1.00978
8592.02	1.00467		8594.69	1.00637		8592.31	1.00886		8593.35	1.00568		8593.96	1.0104
8593.07	1.00304		8595.64	1.00484		8593.29	1.00794		8594.37	1.00585		8594.97	1.01083
8594.08	1.00151		8596.69	1.00313		8594.31	1.0075		8595.35	1.00526		8595.99	1.01041
8595.07	1.00086		8597.67	1.00162		8595.29	1.00691		8596.34	1.00501		8597.01	1.01054
8596.05	0.999225		8598.69	1.00021		8596.24	1.00595		8597.36	1.00493		8597.99	1.01005
8597.07	0.998226		8599.71	0.999033		8597.26	1.00479		8598.34	1.00412		8599.04	1.00828
8598.09	0.99664		8600.69	0.997443		8598.28	1.00398		8599.36	1.0026		8600.06	1.00736
8599.07	0.995674		8601.71	0.99652		8599.29	1.00183		8600.37	1.0021		8601.07	1.00622
8600.06	0.994747		8602.66	0.995302		8600.31	1.00016		8601.39	1.0001		8602.06	1.00406
8601.07	0.993985		8603.71	0.994289		8601.3	0.998866		8602.38	0.998526		8603.08	1.00217
8602.09	0.992973		8604.7	0.993216		8602.31	0.997993		8603.4	0.997074		8604.06	1.00057
8603.08	0.992449		8605.72	0.991908		8603.33	0.996006		8604.41	0.995327		8605.08	0.999031
8604.06	0.992115		8606.71	0.99153		8604.29	0.99502		8605.4	0.994224		8606.1	0.997528
8605.02	0.991668		8607.66	0.991289		8605.27	0.993956		8606.36	0.992582		8607.06	0.995454
8606.07	0.991307		8608.68	0.990334		8606.29	0.99279		8607.41	0.991778		8608.07	0.993941
8607.06	0.991043		8609.7	0.990173		8607.28	0.992201		8608.39	0.99038		8609.03	0.992406
8608.01	0.990015		8610.69	0.990109		8608.3	0.991449		8609.41	0.989224		8610.05	0.991272
8609.03	0.98908		8611.68	0.989591		8609.29	0.991146		8610.4	0.988742		8611.07	0.990611
8610.05	0.988988		8612.7	0.989693		8610.3	0.990474		8611.42	0.988503		8612.06	0.990288
8611.04	0.98769		8613.72	0.989535		8611.26	0.990653		8612.44	0.988186		8613.05	0.989812
8612.03	0.986676		8614.67	0.988662		8612.25	0.990643		8613.46	0.987786		8614.07	0.989963
8613.05	0.985958		8615.66	0.988096		8613.3	0.990379		8614.45	0.987771		8615.06	0.990073
8614.03	0.985511		8616.71	0.988406		8614.29	0.990073		8615.47	0.9879		8616.04	0.990269
8615.02	0.98492		8617.7	0.98808		8615.28	0.989853		8616.49	0.988017		8617.07	0.990681
8616.04	0.984052		8618.73	0.986809		8616.3	0.990262		8617.48	0.988211		8618.06	0.991134
8617.07	0.984006		8619.75	0.988179		8617.32	0.990515		8618.47	0.987727		8619.08	0.991047
8618.06	0.983295		8620.77	0.988568		8618.34	0.990001		8619.49	0.989331		8620.1	0.992439
8619.08	0.982444		8621.76	0.988355		8619.33	0.990255		8620.51	0.989815		8621.09	0.993164
8620.04	0.983697		8622.78	0.98901		8620.35	0.990985		8621.5	0.989045		8622.08	0.993304
8621.06	0.984996		8623.77	0.98953		8621.34	0.990543		8622.5	0.99		8623.13	0.993823
8622.08	0.985104		8624.73	0.989974		8622.37	0.991288		8623.52	0.990119		8624.13	0.99374
8623.1	0.986393		8625.79	0.990667		8623.36	0.99159		8624.54	0.990865		8625.15	0.994215
8624.09	0.987137		8626.78	0.991905		8624.35	0.992198		8625.56	0.991273		8626.17	0.994607
8625.12	0.988522		8627.8	0.992825		8625.34	0.992322		8626.56	0.99126		8627.16	0.994582
8626.11	0.989768		8628.83	0.993458		8626.36	0.992941		8627.55	0.991232		8628.12	0.99442
8627.13	0.990333		8629.85	0.994389		8627.36	0.993212		8628.57	0.991776		8629.12	0.994371
8628.12	0.991726		8630.84	0.995898		8628.35	0.994041		8629.56	0.991334		8630.14	0.994429
8629.15	0.993386		8631.87	0.996232		8629.37	0.994398		8630.59	0.992202		8631.13	0.994345
8630.14	0.994032		8632.86	0.99699		8630.3	0.994962		8631.58	0.992028		8632.16	0.994705
8631.13	0.99512		8633.86	0.998078		8631.32	0.995655		8632.61	0.992803		8633.18	0.994555
8632.19	0.995734		8634.88	0.998489		8632.35	0.996225		8633.66	0.993806		8634.18	0.994546
8633.18	0.996699		8635.91	0.998953		8633.38	0.996233		8634.69	0.993731		8635.2	0.994632
8634.18	0.997616		8636.93	1.00003		8634.34	0.997125		8635.68	0.994286		8636.23	0.995622
8635.2	0.998105		8637.96	1.00093		8635.36	0.997516		8636.68	0.995128		8637.22	0.99544
8636.23	0.998703		8638.95	1.00122		8636.39	0.998741		8637.67	0.994895		8638.22	0.996137
8637.19	0.999676		8639.98	1.00146		8637.38	0.998922		8638.7	0.995592		8639.24	0.996302
8638.22	0.999595		8640.94	1.00212		8638.38	0.999284		8639.72	0.996258		8640.27	0.996944
8639.27	1.0002		8642	1.0026		8639.4	1.00005		8640.75	0.996539		8641.26	0.997695
8640.24	1.00036		8643	1.00304		8640.4	1.00025		8641.78	0.997203		8642.29	0.998556
8641.26	1.00084		8643.99	1.00336		8641.43	1.00091		8642.81	0.997705		8643.29	0.99917
8642.26	1.00091		8645.05	1.00389		8642.39	1.00165		8643.77	0.998588		8644.32	0.999376
8643.26	1.00138		8646.08	1.00461		8643.45	1.00236		8644.8	0.998652		8645.34	1.00023
8644.28	1.002		8647.08	1.00543		8644.48	1.00257		8645.83	0.998941		8646.31	1.00015
8645.31	1.0025		8648.08	1.00554		8645.47	1.00266		8646.82	0.999716		8647.34	1.00126
8646.31	1.00319		8649.07	1.00643		8646.44	1.00348		8647.85	0.999763		8648.33	1.00127
8647.3	1.00456		8650.1	1.00762		8647.46	1.00331		8648.85	1.00079		8649.36	1.00246
8648.33	1.00492		8651.1	1.00792		8648.49	1.00444		8649.84	1.00107		8650.39	1.00225
8649.33	1.00611		8652.16	1.00919		8649.49	1.00508		8650.91	1.00185		8651.42	1.00345
8650.33	1.00723		8653.13	1.00943		8650.52	1.00544		8651.87	1.00203		8652.45	1.00444
8651.36	1.00758		8654.13	1.00988		8651.55	1.00584		8652.9	1.00259		8653.45	1.00435
8652.35	1.00849		8655.16	1.0105		8652.58	1.00675		8653.9	1.00317		8654.48	1.00539
8653.38	1.00926		8656.19	1.01105		8653.58	1.00735		8654.9	1.00354		8655.51	1.00592
8654.41	1.00955		8657.15	1.01184		8654.61	1.00776		8655.93	1.00449		8656.51	1.00709
8655.38	1.01008		8658.18	1.01247		8655.64	1.00858		8656.9	1.00506		8657.51	1.00791
8656.41	1.01034		8659.15	1.01279		8656.64	1.00909		8657.96	1.00605		8658.54	1.00878
8657.41	1.01029		8660.18	1.01296		8657.7	1.0097		8658.96	1.00672		8659.54	1.00881
8658.44	1.01054		8661.22	1.0131		8658.7	1.01039		8659.99	1.00709		8660.57	1.00986
8659.44	1.01023		8662.25	1.01324		8659.7	1.01067		8660.99	1.00761		8661.6	1.0102
8660.44	1.00947		8663.25	1.01254		8660.73	1.01143		8662.02	1.00861		8662.6	1.01082
8661.47	1.00919		8664.25	1.01246		8661.73	1.01196		8663.02	1.00891		8663.63	1.01145
8662.47	1.00829		8665.28	1.01226		8662.76	1.01212		8664.05	1.0092		8664.67	1.01203
8663.47	1.00766		8666.28	1.01121		8663.8	1.01222		8665.12	1.00968		8665.67	1.01312
8664.51	1.0064		8667.35	1.01053		8664.8	1.0122		8666.12	1.01005		8666.67	1.01366
8665.54	1.0057		8668.35	1.00999		8665.83	1.01236		8667.12	1.01048		8667.67	1.01434
8666.54	1.00435		8669.38	1.00848		8666.83	1.01276		8668.12	1.01114		8668.67	1.01482
8667.57	1.00294		8670.39	1.00711		8667.83	1.01189		8669.16	1.01091		8669.71	1.01483
8668.58	1.00138		8671.42	1.00589		8668.83	1.01146		8670.19	1.01088		8670.74	1.0151
8669.58	1.00036		8672.42	1.00516		8669.87	1.01088		8671.19	1.01066		8671.78	1.0153
8670.61	0.998977		8673.46	1.00355		8670.9	1.01057		8672.2	1.01068		8672.78	1.0151
8671.61	0.997393		8674.52	1.00269		8671.94	1.0095		8673.2	1.0093		8673.78	1.01463
8672.65	0.996062		8675.53	1.00092		8672.91	1.00889		8674.2	1.00892		8674.82	1.01451
8673.65	0.995071		8676.53	0.998961		8673.91	1.00732		8675.24	1.00858		8675.82	1.01381
8674.69	0.994256		8677.6	0.997564		8674.95	1.00728		8676.27	1.008		8676.86	1.01327
8675.69	0.992799		8678.57	0.996617		8675.95	1.00564		8677.28	1.00722		8677.89	1.01313
8676.69	0.991566		8679.58	0.995407		8676.95	1.00448		8678.31	1.00628		8678.9	1.01208
8677.73	0.990732		8680.58	0.994203		8677.96	1.00336		8679.32	1.00485		8679.93	1.01113
8678.73	0.990265		8681.62	0.993688		8678.99	1.00198		8680.35	1.00389		8680.94	1.0091
8679.74	0.989838		8682.62	0.992905		8680	1.00015		8681.33	1.00243		8681.94	1.00824
8680.74	0.989671		8683.63	0.992184		8680.97	0.999436		8682.33	1.00098		8682.91	1.00636
8681.78	0.989417		8684.66	0.991755		8682.01	0.998509		8683.4	0.999322		8683.98	1.00539
8682.78	0.98919		8685.7	0.991027		8683.01	0.996689		8684.44	0.997956		8684.99	1.00414
8683.79	0.989547		8686.71	0.991152		8684.08	0.995075		8685.48	0.996497		8685.99	1.0023
8684.79	0.98959		8687.75	0.99073		8685.05	0.994323		8686.48	0.995217		8687.03	0.9998
8685.8	0.989675		8688.75	0.990879		8686.06	0.993757		8687.52	0.993434		8688.04	0.998277
8686.84	0.989631		8689.76	0.990861		8687.1	0.992775		8688.49	0.9929		8689.08	0.995832
8687.84	0.989829		8690.8	0.991238		8688.1	0.991972		8689.53	0.991359		8690.12	0.994804
8688.88	0.990243		8691.81	0.991445		8689.11	0.991686		8690.57	0.990427		8691.12	0.993822
8689.92	0.990721		8692.85	0.991492		8690.15	0.99137		8691.58	0.989912		8692.1	0.992187
8690.93	0.990583		8693.89	0.99123		8691.16	0.990727		8692.62	0.989853		8693.11	0.991048
8691.94	0.990508		8694.93	0.991559		8692.2	0.990642		8693.63	0.9886		8694.15	0.990126
8692.98	0.991059		8695.93	0.991348		8693.17	0.99062		8694.63	0.987885		8695.19	0.989281
8693.98	0.991487		8696.97	0.99102		8694.21	0.990478		8695.64	0.987696		8696.23	0.988755
8694.99	0.991339		8697.98	0.991791		8695.25	0.990463		8696.71	0.986193		8697.24	0.9869
8696.03	0.990887		8698.99	0.992642		8696.26	0.989289		8697.76	0.986409		8698.24	0.98746
8697.1	0.990347		8700.07	0.992015		8697.3	0.988852		8698.76	0.987805		8699.29	0.989065
8698.11	0.991286		8701.08	0.99124		8698.31	0.990574		8699.77	0.988667		8700.33	0.989078
8699.12	0.992569		8702.12	0.991685		8699.32	0.992133		8700.81	0.987841		8701.34	0.988141
8700.13	0.992006		8703.16	0.99199		8700.36	0.991169		8701.86	0.988174		8702.38	0.988168
8701.17	0.991684		8704.17	0.991386		8701.37	0.990947		8702.9	0.987854		8703.42	0.988747
8702.15	0.991506		8705.18	0.991441		8702.38	0.990728		8703.94	0.987797		8704.43	0.988093
8703.22	0.991499		8706.26	0.991602		8703.42	0.991269		8704.95	0.988119		8705.44	0.988429
8704.23	0.991391		8707.27	0.991464		8704.43	0.990996		8705.96	0.988326		8706.48	0.988946
8705.25	0.991457		8708.31	0.991291		8705.44	0.991203		8707.01	0.988207		8707.49	0.989539
8706.26	0.990898		8709.32	0.991784		8706.42	0.990709		8708.02	0.988305		8708.47	0.989126
8707.3	0.991327		8710.33	0.990962		8707.46	0.990854		8709.03	0.988216		8709.52	0.98946
8708.31	0.991299		8711.38	0.991043		8708.51	0.991012		8710.1	0.987834		8710.56	0.990002
8709.35	0.991101		8712.42	0.991349		8709.55	0.990731		8711.12	0.988041		8711.57	0.989944
8710.37	0.991497		8713.47	0.990906		8710.56	0.990648		8712.16	0.98793		8712.62	0.989774
8711.41	0.991058		8714.51	0.991641		8711.54	0.990735		8713.17	0.988065		8713.63	0.990149
8712.45	0.992142		8715.52	0.991492		8712.58	0.990488		8714.18	0.988284		8714.67	0.989431
8713.5	0.992204		8716.6	0.992063		8713.63	0.990402		8715.2	0.988222		8715.72	0.989566
8714.54	0.993155		8717.55	0.992517		8714.64	0.990487		8716.28	0.987999		8716.77	0.989073
8715.56	0.993228		8718.6	0.992876		8715.69	0.99007		8717.29	0.987435		8717.81	0.989141
8716.6	0.993988		8719.64	0.993637		8716.73	0.990689		8718.3	0.987639		8718.83	0.988808
8717.58	0.994582		8720.69	0.993674		8717.78	0.991149		8719.35	0.987635		8719.87	0.98857
8718.6	0.995389		8721.7	0.994575		8718.76	0.990814		8720.39	0.98817		8720.89	0.988408
8719.68	0.99632		8722.75	0.994504		8719.81	0.991186		8721.41	0.988126		8721.9	0.988394
8720.69	0.996669		8723.77	0.995291		8720.82	0.991031		8722.42	0.987731		8722.95	0.988816
8721.74	0.996829		8724.81	0.995727		8721.83	0.991551		8723.47	0.988127		8723.99	0.988643
8722.78	0.997049		8725.86	0.996544		8722.85	0.991646		8724.52	0.988136		8724.98	0.98899
8723.8	0.997866		8726.88	0.996917		8723.9	0.991968		8725.53	0.988456		8726.02	0.988886
8724.81	0.998129		8727.92	0.99664		8724.91	0.992629		8726.58	0.988857		8727.04	0.989175
8725.86	0.998233		8728.97	0.997315		8725.93	0.993001		8727.6	0.989158		8728.09	0.9892
8726.91	0.998543		8729.99	0.998155		8726.94	0.993675		8728.65	0.989729		8729.1	0.989496
8727.92	0.998798		8731.04	0.998818		8727.99	0.993858		8729.66	0.989662		8730.12	0.990238
8728.94	0.998774		8732.09	0.99952		8729.04	0.994475		8730.65	0.990515		8731.14	0.990362
8729.99	0.999396		8733.14	0.999774		8730.05	0.995124		8731.69	0.990856		8732.19	0.990712
8731.01	0.999777		8734.15	1.0006		8731.1	0.995332		8732.74	0.991636		8733.24	0.991843
8731.99	1.00025		8735.14	1.00122		8732.09	0.995703		8733.7	0.992228		8734.25	0.992228
8733.07	1.0007		8736.22	1.00154		8733.14	0.996628		8734.75	0.99307		8735.27	0.992961
8734.12	1.00145		8737.21	1.00243		8734.15	0.996794		8735.8	0.993579		8736.32	0.993719
8735.11	1.00192		8738.23	1.00294		8735.17	0.997882		8736.81	0.993709		8737.37	0.994445
8736.16	1.0031		8739.31	1.00411		8736.22	0.998257		8737.83	0.994252		8738.39	0.99477
8737.17	1.00384		8740.33	1.00482		8737.27	0.999383		8738.88	0.99561		8739.44	0.99555
8738.19	1.00455		8741.38	1.00549		8738.29	0.999581		8739.93	0.996352		8740.46	0.996366
8739.21	1.00473		8742.43	1.00638		8739.34	1.00079		8740.99	0.996581		8741.45	0.997476
8740.26	1.00567		8743.45	1.00661		8740.36	1.00165		8742	0.997227		8742.5	0.997885
8741.25	1.0063		8744.47	1.00698		8741.38	1.00208		8743.09	0.998316		8743.55	0.998863
8742.3	1.00651		8745.52	1.00811		8742.43	1.00261		8744.08	0.99926		8744.57	0.999886
8743.35	1.00722		8746.58	1.00865		8743.42	1.00349		8745.13	1.00021		8745.62	1.00089
8744.34	1.00745		8747.6	1.00892		8744.47	1.00397		8746.15	1.00071		8746.64	1.00199
8745.39	1.00731		8748.65	1.00918		8745.49	1.00447		8747.17	1.00168		8747.66	1.00279
8746.45	1.00818		8749.67	1.00942		8746.54	1.00536		8748.19	1.00215		8748.75	1.00323
8747.47	1.00832		8750.73	1.00977		8747.56	1.00587		8749.28	1.00305		8749.8	1.00403
8748.52	1.0079		8751.75	1.00919		8748.62	1.00654		8750.26	1.00381		8750.82	1.00516
8749.57	1.00809		8752.77	1.00975		8749.64	1.00709		8751.29	1.00481		8751.88	1.00568
8750.59	1.008		8753.82	1.00962		8750.66	1.00791		8752.34	1.00483		8752.93	1.00627
8751.65	1.00713		8754.88	1.00906		8751.71	1.00801		8753.39	1.00488		8753.99	1.00737
8752.67	1.00693		8755.93	1.009		8752.77	1.00857		8754.42	1.00573		8755.04	1.00853
8753.72	1.00618		8756.96	1.00873		8753.82	1.00898		8755.44	1.00637		8756.07	1.00928
8754.81	1.00564		8757.95	1.00784		8754.85	1.00854		8756.43	1.00706		8757.12	1.00963
8755.83	1.00458		8758.97	1.00732		8755.9	1.00923		8757.45	1.00678		8758.14	1.01009
8756.86	1.00425		8760.03	1.00631		8756.96	1.00905		8758.47	1.00769		8759.17	1.01029
8757.85	1.00318		8761.02	1.00402		8757.91	1.00874		8759.46	1.00751		8760.16	1.00954
8758.84	1.00199		8762.11	1.00415		8758.97	1.00832		8760.52	1.00686		8761.21	1.01084
8759.89	1.00011		8763.16	1.00427		8760.03	1.00809		8761.51	1.00742		8762.3	1.01067
8760.92	0.999053		8764.15	1.00388		8761.02	1.00754		8762.57	1.00742		8763.33	1.01148
8761.97	0.99824		8765.21	1.00297		8762.07	1.00675		8763.56	1.00759		8764.35	1.01188
8763	0.99747		8766.27	1.00175		8763.1	1.00767		8764.62	1.00823		8765.41	1.01151
8764.02	0.997405		8767.33	1.00063		8764.12	1.00715		8765.67	1.00738		8766.44	1.01168
8765.05	0.996152		8768.39	0.999799		8765.18	1.00616		8766.73	1.0074		8767.46	1.01138
8766.04	0.9956		8769.38	0.998969		8766.2	1.00559		8767.79	1.00698		8768.52	1.01088
8767.13	0.995191		8770.44	0.998617		8767.26	1.0051		8768.85	1.0057		8769.58	1.01047
8768.12	0.994234		8771.46	0.997912		8768.35	1.00462		8769.88	1.00574		8770.6	1.01086
8769.18	0.993772		8772.52	0.997551		8769.38	1.00338		8770.9	1.00581		8771.63	1.01
8770.17	0.993359		8773.55	0.996646		8770.4	1.00361		8771.96	1.00461		8772.69	1.00881
8771.23	0.992952		8774.61	0.996312		8771.43	1.00263		8772.95	1.00414		8773.72	1.00789
8772.32	0.993592		8775.67	0.996165		8772.52	1.00188		8774.01	1.00332		8774.74	1.00754
8773.35	0.992242		8776.7	0.995943		8773.55	1.00106		8775.04	1.00288		8775.77	1.00694
8774.41	0.992022		8777.73	0.995958		8774.58	1.00001		8776.1	1.00208		8776.83	1.00547
8775.47	0.992936		8778.79	0.995096		8775.64	0.999512		8777.1	1.00102		8777.89	1.00534
8776.5	0.992527		8779.81	0.995954		8776.66	0.999363		8778.16	1.00053		8778.92	1.00386
8777.56	0.992322		8780.84	0.995682		8777.69	0.99886		8779.22	1.00005		8779.98	1.00397
8778.59	0.992821		8781.9	0.995124		8778.75	0.99864		8780.28	0.999153		8781.04	1.00237
8779.62	0.993362		8782.97	0.996087		8779.78	0.998608		8781.34	0.997493		8782.1	1.00142
8780.68	0.993181		8784	0.996769		8780.84	0.997471		8782.4	0.997668		8783.1	1.0012
8781.74	0.994059		8785.09	0.99703		8781.84	0.997671		8783.43	0.997788		8784.16	1.00055
8782.77	0.994233		8786.12	0.996689		8782.9	0.997774		8784.49	0.997756		8785.22	0.999543
8783.8	0.995032		8787.15	0.996824		8783.93	0.997893		8785.52	0.996399		8786.25	0.999053
8784.83	0.995213		8788.21	0.996774		8784.96	0.997069		8786.59	0.997135		8787.28	0.999543
8785.89	0.994915		8789.28	0.99781		8786.02	0.997179		8787.62	0.996472		8788.35	0.999285
8786.95	0.995415		8790.31	0.998369		8787.05	0.997439		8788.68	0.996247		8789.38	0.998657
8787.95	0.995556		8791.37	1.00081		8788.11	0.997076		8789.71	0.995867		8790.44	0.998646
8789.01	0.995296		8792.44	1.0043		8789.18	0.997614		8790.74	0.997225		8791.51	1.00117
8790.08	0.99574		8793.5	1.00053		8790.24	0.998497		8791.77	1.00097		8792.57	1.00376
8791.11	0.99872		8794.57	0.993403		8791.24	1.00081		8792.84	1.00165		8793.57	1.00016
8792.17	1.00194		8795.6	0.990759		8792.3	1.00412		8793.87	0.996478		8794.63	0.99372
8793.24	0.999665		8796.63	0.994021		8793.4	1.00172		8794.93	0.991625		8795.7	0.992654
8794.27	0.992343		8797.66	0.996214		8794.43	0.995063		8795.93	0.991277		8796.76	0.994273
8795.33	0.988872		8798.73	0.996643		8795.47	0.992102		8797	0.993172		8797.83	0.995757
8796.36	0.991281		8799.79	0.997066		8796.53	0.994439		8798.06	0.995517		8798.9	0.99724
8797.43	0.993036		8800.86	0.996823		8797.56	0.99581		8799.1	0.996304		8799.93	0.997718
8798.43	0.994063		8801.89	0.996727		8798.63	0.997601		8800.16	0.996201		8800.96	0.997375
8799.49	0.994689		8802.93	0.996506		8799.63	0.99791		8801.19	0.99629		8801.99	0.997518
8800.53	0.994304		8803.96	0.996936		8800.69	0.997678		8802.26	0.996538		8803.06	0.997384
8801.59	0.99496		8805.06	0.996592		8801.76	0.99809		8803.33	0.996602		8804.1	0.996805
8802.66	0.994824		8806.1	0.997385		8802.83	0.997739		8804.36	0.996171		8805.16	0.997851
8803.7	0.995173		8807.17	0.9968		8803.83	0.998074		8805.43	0.996354		8806.23	0.997805
8804.73	0.99544		8808.2	0.996678		8804.9	0.997646		8806.53	0.996009		8807.23	0.997863
8805.8	0.995556		8809.2	0.997623		8805.96	0.997419		8807.53	0.996291		8808.3	0.997201
8806.83	0.995872		8810.24	0.997191		8807.03	0.997856		8808.6	0.995624		8809.37	0.99791
8807.9	0.995736		8811.27	0.997667		8808.03	0.997601		8809.67	0.996408		8810.37	0.997927
8808.97	0.996049		8812.34	0.997119		8809.14	0.997489		8810.71	0.996525		8811.44	0.997039
8809.97	0.996309		8813.38	0.997567		8810.17	0.99787		8811.74	0.995601		8812.48	0.997688
8811.04	0.99622		8814.42	0.997117		8811.21	0.997519		8812.81	0.995901		8813.55	0.997798
8812.11	0.996115		8815.52	0.997476		8812.28	0.997248		8813.85	0.995744		8814.55	0.997882
8813.14	0.996595		8816.52	0.996911		8813.35	0.997233		8814.95	0.995058		8815.62	0.996761
8814.18	0.996305		8817.59	0.997385		8814.38	0.996847		8815.99	0.995683		8816.66	0.997243
8815.22	0.997054		8818.66	0.99697		8815.45	0.996739		8817.02	0.995787		8817.69	0.997137
8816.29	0.995814		8819.67	0.99748		8816.52	0.99696		8818.06	0.995349		8818.8	0.997204
8817.29	0.996302		8820.74	0.998265		8817.59	0.997056		8819.13	0.995321		8819.84	0.997472
8818.36	0.9965		8821.84	0.997465		8818.63	0.996938		8820.17	0.995662		8820.81	0.997414
8819.43	0.997128		8822.88	0.997612		8819.63	0.997077		8821.24	0.995153		8821.88	0.996471
8820.47	0.997113		8823.92	0.997103		8820.67	0.996486		8822.31	0.99583		8822.92	0.996989
8821.51	0.996435		8824.96	0.9981		8821.74	0.996887		8823.32	0.995193		8823.96	0.996132
8822.58	0.997141		8826.03	0.99735		8822.82	0.996979		8824.39	0.99534		8825.03	0.995831
8823.62	0.997129		8827.07	0.997437		8823.85	0.996941		8825.46	0.99458		8826.1	0.995527
8824.63	0.997827		8828.11	0.998475		8824.89	0.996734		8826.5	0.995323		8827.14	0.996545
8825.7	0.997573		8829.22	0.99853		8825.93	0.997156		8827.54	0.99477		8828.18	0.995843
8826.8	0.99829		8830.29	0.998629		8827.01	0.997363		8828.62	0.995034		8829.25	0.995533
8827.84	0.998589		8831.33	0.998669		8828.08	0.997366		8829.66	0.995276		8830.29	0.995789
8828.88	0.998676		8832.41	0.998915		8829.12	0.99712		8830.7	0.994958		8831.33	0.995487
8829.96	0.999546		8833.48	0.999325		8830.16	0.997294		8831.74	0.995815		8832.41	0.995727
8831.03	0.999415		8834.52	0.999765		8831.2	0.996894		8832.85	0.995154		8833.48	0.996005
8832.07	0.999321		8835.6	1.00039		8832.27	0.99776		8833.89	0.995372		8834.56	0.995555
8833.11	0.998981		8836.68	0.999725		8833.35	0.99803		8834.93	0.995543		8835.6	0.99637
8834.19	1.00033		8837.72	1.00042		8834.36	0.998538		8836	0.995314		8836.64	0.996349
8835.23	1.00022		8838.79	1.00118		8835.43	0.998349		8837.08	0.995513		8837.72	0.996263
8836.27	1.00075		8839.8	1.00134		8836.47	0.997968		8838.12	0.996423		8838.76	0.997055
8837.35	1.00042		8840.88	1.0025		8837.55	0.998502		8839.16	0.996782		8839.84	0.996535
8838.39	1.00125		8841.96	1.00197		8838.62	0.99983		8840.24	0.996082		8840.91	0.996767
8839.43	1.00192		8843.03	1.00194		8839.67	0.999411		8841.35	0.996742		8841.99	0.996466
8840.47	1.00106		8844.11	1.00227		8840.71	0.999945		8842.43	0.996306		8843.03	0.996809
8841.55	1.00184		8845.19	1.00276		8841.79	1.00028		8843.44	0.99712		8844.08	0.997159
8842.66	1.0028		8846.23	1.00323		8842.83	0.999816		8844.48	0.99752		8845.12	0.997861
8843.67	1.003		8847.24	1.00345		8843.87	1.0003		8845.56	0.997635		8846.23	0.998795
8844.72	1.00294		8848.32	1.00385		8844.92	1.00076		8846.6	0.998209		8847.28	0.999215
8845.76	1.00284		8849.4	1.00324		8846	1.00045		8847.65	0.998972		8848.35	0.99933
8846.84	1.00255		8850.48	1.0041		8847.04	1.00065		8848.72	0.998884		8849.4	0.999634
8847.88	1.00272		8851.52	1.00398		8848.08	1.00128		8849.8	0.998905		8850.44	0.999437
8848.99	1.0029		8852.6	1.0034		8849.16	1.00039		8850.88	0.999332		8851.52	0.999973
8850.04	1.00315		8853.65	1.00362		8850.21	1.00185		8851.93	0.999208		8852.6	0.999539
8851.08	1.00319		8854.76	1.00378		8851.25	1.00256		8852.97	0.999637		8853.65	1.00053
8852.16	1.0016		8855.88	1.00378		8852.33	1.00032		8854.02	1.00024		8854.76	1.00135
8853.24	1.00255		8856.92	1.00369		8853.41	1.00281		8855.13	0.999999		8855.81	1.00134
8854.36	1.00224		8857.97	1.00317		8854.49	1.0026		8856.21	1.00064		8856.85	1.00191
8855.4	1.00222		8859.02	1.00296		8855.61	1.00257		8857.26	1.00106		8857.9	1.00215
8856.48	1.0017		8860.13	1.0025		8856.65	1.0029		8858.31	1.00081		8858.98	1.0024
8857.53	1.00143		8861.18	1.0026		8857.7	1.00239		8859.35	1.00068		8860.06	1.00263
8858.61	1.00099		8862.26	1.00182		8858.78	1.00267		8860.4	1.00114		8861.08	1.0026
8859.66	1.00129		8863.31	1.0019		8859.83	1.00234		8861.45	1.00116		8862.16	1.00287
8860.74	1.00047		8864.39	1.00168		8860.88	1.00271		8862.53	1.00115		8863.24	1.0029
8861.79	0.999776		8865.47	1.00157		8861.96	1.0028		8863.61	1.00161		8864.29	1.00315
8862.84	0.999628		8866.49	1.00103		8863.01	1.00234		8864.63	1.00153		8865.34	1.00341
8863.85	0.999672		8867.61	1.00094		8864.09	1.00244		8865.71	1.00149		8866.39	1.00276
8864.9	0.999264		8868.66	1.00028		8865.14	1.00235		8866.79	1.00158		8867.47	1.00292
8865.98	0.998887		8869.74	0.999839		8866.22	1.00175		8867.84	1.00108		8868.52	1.00316
8867.03	0.998707		8870.82	1.00023		8867.27	1.0017		8868.93	1.00083		8869.57	1.0028
8868.11	0.998692		8871.87	0.999605		8868.35	1.00143		8870.01	1.00041		8870.62	1.00311
8869.2	0.998063		8872.99	0.999364		8869.4	1.00073		8871.09	1.00068		8871.7	1.0028
8870.25	0.998315		8874.04	0.998796		8870.45	1.00123		8872.15	1.00049		8872.79	1.00286
8871.33	0.998107		8875.13	0.998722		8871.5	1.0006		8873.2	1.00031		8873.84	1.00279
8872.42	0.997399		8876.21	0.998263		8872.59	1.00039		8874.28	0.999872		8874.92	1.00246
8873.5	0.997315		8877.3	0.998144		8873.64	1.00072		8875.33	1.00035		8876.04	1.00211
8874.55	0.996984		8878.35	0.997933		8874.69	1.00008		8876.42	1		8877.06	1.00177
8875.6	0.996815		8879.4	0.997612		8875.77	0.999671		8877.44	0.999141		8878.11	1.00194
8876.69	0.996515		8880.52	0.997908		8876.86	0.99976		8878.52	0.998862		8879.2	1.00165
8877.74	0.996495		8881.58	0.997627		8877.91	0.99946		8879.61	0.998841		8880.29	1.00138
8878.83	0.99605		8882.66	0.997223		8879	0.999115		8880.69	0.999215		8881.34	1.00038
8879.88	0.996336		8883.72	0.997279		8880.05	0.998484		8881.75	0.998505		8882.39	1.00054
8880.97	0.996223		8884.77	0.997498		8881.17	0.998507		8882.83	0.998333		8883.48	1.00037
8882.02	0.995641		8885.82	0.996644		8882.22	0.998103		8883.92	0.99811		8884.53	1.00011
8883.1	0.995928		8886.91	0.996799		8883.31	0.99822		8884.97	0.997677		8885.59	0.999289
8884.16	0.996099		8887.97	0.997076		8884.4	0.998339		8886.06	0.997248		8886.71	0.999109
8885.21	0.99577		8889.02	0.996781		8885.45	0.99748		8887.15	0.997559		8887.76	0.999387
8886.3	0.995549		8890.08	0.996389		8886.57	0.998093		8888.2	0.996493		8888.82	0.998192
8887.35	0.995783		8891.16	0.996658		8887.63	0.997695		8889.33	0.996867		8889.91	0.998213
8888.44	0.995835		8892.19	0.996948		8888.68	0.997708		8890.38	0.996667		8890.96	0.998283
8889.46	0.995664		8893.24	0.996105		8889.73	0.997103		8891.44	0.996433		8891.98	0.997856
8890.55	0.996288		8894.33	0.996463		8890.86	0.997069		8892.53	0.996018		8893.07	0.997705
8891.61	0.995823		8895.39	0.996655		8891.91	0.996929		8893.62	0.996211		8894.16	0.998062
8892.7	0.995721		8896.51	0.996716		8893	0.99701		8894.67	0.99601		8895.22	0.997434
8893.75	0.995842		8897.57	0.996801		8894.06	0.997153		8895.73	0.995578		8896.27	0.99728
8894.84	0.99615		8898.66	0.996417		8895.18	0.996588		8896.82	0.995832		8897.36	0.996677
8895.9	0.996118		8899.75	0.996403		8896.24	0.99645		8897.84	0.995076		8898.42	0.996708
8896.99	0.996171		8900.81	0.996845		8897.3	0.996577		8898.97	0.995865		8899.51	0.996057
8898.05	0.996474		8901.9	0.997123		8898.35	0.996434		8900.06	0.995513		8900.57	0.996838
8899.1	0.996331		8902.99	0.997097		8899.44	0.996438		8901.11	0.99489		8901.66	0.9969
8900.19	0.996128		8904.08	0.997224		8900.5	0.995983		8902.21	0.994876		8902.75	0.996578
8901.25	0.995977		8905.14	0.997127		8901.59	0.996638		8903.33	0.995224		8903.81	0.996428
8902.34	0.996837		8906.23	0.996896		8902.68	0.996466		8904.39	0.995524		8904.87	0.995918
8903.4	0.996569		8907.29	0.997547		8903.78	0.996895		8905.48	0.995043		8905.96	0.995731
8904.49	0.996537		8908.39	0.997381		8904.8	0.996414		8906.58	0.99479		8907.02	0.995898
8905.55	0.996774		8909.45	0.997247		8905.86	0.997089		8907.64	0.995476		8908.11	0.995867
8906.64	0.996375		8910.57	0.996985		8906.99	0.996989		8908.73	0.99552		8909.17	0.996066
8907.74	0.996888		8911.63	0.99722		8908.05	0.99682		8909.82	0.995575		8910.27	0.996249
8908.83	0.996714		8912.7	0.997169		8909.1	0.997116		8910.92	0.995071		8911.33	0.996383
8909.93	0.996668		8913.79	0.997595		8910.2	0.997096		8911.94	0.995228		8912.42	0.996759
8910.95	0.996732		8914.88	0.997489		8911.26	0.996661		8913.04	0.995774		8913.52	0.99572
8912.05	0.996838		8915.98	0.997267		8912.28	0.996583		8914.13	0.995662		8914.61	0.996103
8913.14	0.997208		8917.08	0.997463		8913.38	0.996833		8915.23	0.995978		8915.67	0.996436
8914.2	0.996971		8918.14	0.99768		8914.47	0.997153		8916.29	0.995879		8916.77	0.996418
8915.33	0.996815		8919.23	0.998017		8915.57	0.997226		8917.38	0.995689		8917.86	0.996784
8916.39	0.997357		8920.26	0.997913		8916.63	0.99725		8918.45	0.99585		8918.86	0.996544
8917.42	0.99725		8921.32	0.997967		8917.69	0.99758		8919.54	0.996077		8919.99	0.997467
8918.51	0.997162		8922.42	0.997776		8918.79	0.997316		8920.6	0.996048		8921.05	0.997148
8919.54	0.99738		8923.52	0.997571		8919.85	0.997562		8921.67	0.995902		8922.15	0.997138
8920.67	0.997372		8924.62	0.998229		8920.91	0.997541		8922.73	0.995997		8923.24	0.997221
8921.74	0.997622		8925.68	0.998392		8922.01	0.997791		8923.86	0.996335		8924.31	0.997096
8922.8	0.997491		8926.74	0.998239		8923.11	0.997822		8924.92	0.996345		8925.4	0.997976
8923.93	0.997639		8927.84	0.998133		8924.2	0.997835		8926.02	0.995815		8926.43	0.997687
8925.03	0.997601		8928.91	0.998615		8925.27	0.997979		8927.12	0.995786		8927.57	0.997729
8926.09	0.997855		8929.97	0.998688		8926.3	0.997827		8928.22	0.996721		8928.63	0.997935
8927.19	0.998051		8931.1	0.998287		8927.39	0.99764		8929.28	0.996816		8929.69	0.998063
8928.29	0.998163		8932.2	0.998534		8928.46	0.997913		8930.35	0.996867		8930.79	0.99825
8929.39	0.998643		8933.27	0.998707		8929.56	0.997768		8931.45	0.996734		8931.86	0.997875
8930.48	0.998276		8934.37	0.999164		8930.66	0.998143		8932.48	0.996761		8932.92	0.997741
8931.55	0.998618		8935.43	0.999206		8931.72	0.998002		8933.58	0.996836		8934.02	0.998033
8932.61	0.998801		8936.53	0.999568		8932.79	0.998317		8934.68	0.996586		8935.09	0.997832
8933.71	0.998913		8937.63	0.999632		8933.85	0.998215		8935.74	0.996724		8936.19	0.997871
8934.78	0.999174		8938.7	0.999629		8934.95	0.998414		8936.81	0.996519		8937.29	0.998506
8935.88	0.999352		8939.8	1.00079		8936.02	0.998319		8937.91	0.996795		8938.36	0.998181
8936.95	0.999281		8940.87	1.00004		8937.12	0.998955		8938.98	0.996929		8939.42	0.998695
8938.05	0.999304		8941.94	1.0002		8938.19	0.998779		8940.04	0.997128		8940.56	0.998191
8939.11	0.999691		8943.04	1.0004		8939.29	0.999264		8941.11	0.997056		8941.63	0.998825
8940.22	0.999886		8944.14	1.00059		8940.39	0.998941		8942.21	0.997458		8942.73	0.998214
8941.32	1.00005		8945.21	1.00069		8941.42	0.999664		8943.25	0.9973		8943.8	0.999001
8942.39	1.00031		8946.28	1.00093		8942.52	0.999258		8944.31	0.99752		8944.9	0.998727
8943.49	1.00052		8947.31	1.00123		8943.59	0.999498		8945.38	0.997817		8945.93	0.998993
8944.59	1.00048		8948.45	1.00171		8944.69	0.999991		8946.45	0.998006		8947	0.99881
8945.62	1.00072		8949.52	1.00149		8945.76	0.999777		8947.52	0.997996		8948.11	0.999141
8946.73	1.00083		8950.59	1.00187		8946.8	1.00006		8948.62	0.99815		8949.18	0.999466
8947.8	1.00078		8951.69	1.00204		8947.9	1.0002		8949.73	0.998398		8950.24	0.999155
8948.86	1.00116		8952.76	1.00215		8949	1.00037		8950.83	0.998503		8951.35	0.999207
8949.93	1.00103		8953.83	1.00272		8950.07	1.00013		8951.9	0.998444		8952.45	0.999068
8951.04	1.00124		8954.94	1.00256		8951.21	1.00069		8952.97	0.998798		8953.52	0.999218
8952.14	1.00126		8956.01	1.00262		8952.28	1.00049		8954.08	0.998953		8954.63	0.999625
8953.21	1.00097		8957.08	1.00256		8953.32	1.00145		8955.15	0.999193		8955.7	1.00027
8954.28	1.00119		8958.19	1.0022		8954.42	1.00134		8956.22	0.999872		8956.77	1.00017
8955.39	1.00112		8959.29	1.0027		8955.53	1.0015		8957.32	0.999466		8957.91	1.00032
8956.46	1.00156		8960.37	1.00242		8956.6	1.00214		8958.43	1.00007		8959.02	1.00066
8957.53	1.00093		8961.47	1.0024		8957.7	1.00186		8959.5	1.00008		8960.09	1.00062
8958.67	1.00076		8962.54	1.00223		8958.78	1.00173		8960.61	1.00025		8961.16	1.00099
8959.78	1.0007		8963.62	1.00196		8959.85	1.00173		8961.71	1.00025		8962.27	1.00118
8960.85	1.00052		8964.73	1.00219		8960.92	1.00183		8962.79	1.00069		8963.34	1.00142
8961.96	1.0004		8965.83	1.00212		8962.03	1.00208		8963.89	1.00035		8964.41	1.0014
8963.03	1.00057		8966.91	1.00175		8963.1	1.0023		8965	1.00066		8965.52	1.00211
8964.17	0.999745		8968.02	1.00171		8964.21	1.00236		8966.11	1.00067		8966.6	1.00182
8965.24	0.999683		8969.12	1.00115		8965.28	1.00195		8967.15	1.00082		8967.67	1.0024
8966.32	0.99992		8970.23	1.00121		8966.35	1.00248		8968.26	1.00111		8968.78	1.00236
8967.39	0.999504		8971.31	1.00142		8967.43	1.00228		8969.4	1.0008		8969.92	1.00265
8968.5	0.999363		8972.42	1.00114		8968.5	1.00199		8970.51	1.00144		8970.96	1.00296
8969.57	0.999481		8973.49	1.00109		8969.61	1.00232		8971.58	1.00173		8972.07	1.0026
8970.65	0.999318		8974.57	1.00048		8970.68	1.00205		8972.63	1.00128		8973.15	1.00321
8971.72	0.998857		8975.68	1.00079		8971.76	1.00189		8973.74	1.00165		8974.22	1.00319
8972.87	0.999085		8976.79	1.00086		8972.83	1.00158		8974.85	1.00164		8975.37	1.00268
8973.91	0.999127		8977.9	1.00047		8973.94	1.00158		8975.89	1.00114		8976.44	1.00298
8975.02	0.999052		8979.01	1.00047		8975.02	1.00171		8976.96	1.00151		8977.55	1.00306
8976.09	0.998613		8980.09	1.00018		8976.09	1.00148		8978.07	1.00109		8978.63	1.00269
8977.21	0.998811		8981.2	1.00023		8977.17	1.00159		8979.18	1.00095		8979.74	1.0024
8978.28	0.998407		8982.28	1.00031		8978.28	1.0009		8980.26	1.00085		8980.82	1.00286
8979.39	0.998264		8983.35	1.00086		8979.43	1.00153		8981.37	1.00055		8981.93	1.0029
8980.47	0.998768		8984.43	1.00094		8980.5	1.0008		8982.45	1.00038		8983.01	1.00274
8981.55	0.998563		8985.55	1.00056		8981.58	1.0006		8983.6	1.00091		8984.12	1.00301
8982.66	0.999051		8986.62	1.00039		8982.69	1.00085		8984.64	1.0005		8985.23	1.00246
8983.77	0.999094		8987.67	1.0007		8983.74	1.0008		8985.79	1.0005		8986.31	1.00247
8984.85	0.999293		8988.78	1.00084		8984.81	1.00087		8986.87	1.00048		8987.42	1.00272
8985.96	0.998773		8989.9	1.00032		8985.93	1.00037		8987.95	1.00058		8988.5	1.00266
8987.04	0.998878		8991.01	1.00044		8987.01	1.00062		8989.06	1.00026		8989.62	1.00183
8988.12	0.998845		8992.05	1.00027		8988.09	1.00106		8990.17	1.00006		8990.77	1.00211
8989.23	0.998738		8993.2	1.00022		8989.2	1.00078		8991.29	1.00011		8991.85	1.0021
8990.31	0.998635		8994.28	1.00024		8990.31	1.00099		8992.4	0.999618		8992.96	1.00164
8991.43	0.998624		8995.36	1.00024		8991.39	1.00098		8993.45	0.999703		8994.08	1.0014
8992.54	0.998638		8996.48	0.999863		8992.51	1.00075		8994.56	0.999782		8995.16	1.00142
8993.62	0.998521		8997.56	0.99966		8993.62	1.00075		8995.64	0.999703		8996.27	1.00085
8994.74	0.998482		8998.68	0.999896		8994.7	1.00058		8996.76	0.999686		8997.39	1.00164
8995.85	0.998267		8999.79	0.999665		8995.82	1.00022		8997.84	0.999917		8998.47	1.00118
8996.93	0.99814		9000.88	0.999441		8996.9	1.00024		8998.96	0.999645		8999.59	1.00078
8997.98	0.997802		9001.96	0.999455		8997.98	1.00029		9000.04	0.999628		9000.67	1.00096
8999.1	0.997706		9003.08	0.999387		8999.1	0.999912		9001.12	1.00015		9001.78	1.00123
9000.18	0.997998		9004.19	0.999831		9000.21	1.00075		9002.2	0.999959		9002.9	1.00147
9001.26	0.99783		9005.31	0.999404		9001.3	1.00037		9003.32	0.999399		9004.02	1.00107
9002.34	0.997646		9006.39	0.999194		9002.38	1.00053		9004.4	0.999286		9005.14	1.00116
9003.46	0.99779		9007.48	0.998453		9003.5	1.0001		9005.52	0.999307		9006.26	1.00033
9004.54	0.997554		9008.56	0.9991		9004.58	0.999627		9006.64	0.999008		9007.37	1.00029
9005.63	0.997507		9009.65	0.998431		9005.7	0.999607		9007.72	0.99863		9008.49	1.00057
9006.71	0.997222		9010.73	0.99854		9006.78	0.999435		9008.81	0.9991		9009.54	0.999894
9007.83	0.997177		9011.85	0.998282		9007.9	0.999881		9009.93	0.998708		9010.7	1.00018
9008.91	0.996981		9012.97	0.998527		9008.95	0.999511		9011.05	0.998735		9011.78	1.00019
9010.03	0.997325		9014.09	0.998636		9010.07	0.999289		9012.17	0.998118		9012.9	0.999699
9011.12	0.997785		9015.18	0.998581		9011.19	0.999055		9013.25	0.997891		9014.02	0.99971
9012.24	0.997489		9016.26	0.998602		9012.27	0.998903		9014.37	0.998457		9015.11	0.999467
9013.32	0.997517		9017.38	0.998654		9013.39	0.99903		9015.46	0.99831		9016.19	0.99964
9014.41	0.997434		9018.47	0.998431		9014.51	0.999004		9016.54	0.997776		9017.28	0.999563
9015.53	0.997629		9019.56	0.998363		9015.56	0.998957		9017.63	0.997647		9018.36	0.999158
9016.61	0.997468		9020.68	0.998009		9016.65	0.998624		9018.75	0.997508		9019.45	0.999238
9017.73	0.997577		9021.8	0.998296		9017.77	0.998257		9019.84	0.997646		9020.54	0.999259
9018.82	0.997672		9022.89	0.998415		9018.85	0.998349		9020.99	0.997406		9021.66	0.998731
9019.94	0.997518		9024.01	0.9982		9020.01	0.998385		9022.08	0.997296		9022.78	0.998583
9021.03	0.997876		9025.1	0.99811		9021.1	0.99851		9023.17	0.997316		9023.87	0.998494
9022.15	0.997768		9026.19	0.998477		9022.22	0.998238		9024.29	0.997006		9024.99	0.998533
9023.24	0.997708		9027.31	0.998285		9023.27	0.997925		9025.41	0.997175		9026.08	0.998502
9024.36	0.997697		9028.4	0.998666		9024.4	0.998625		9026.54	0.996985		9027.13	0.998258
9025.41	0.997678		9029.49	0.998799		9025.45	0.998082		9027.62	0.996991		9028.26	0.99794
9026.54	0.997704		9030.58	0.998053		9026.57	0.998161		9028.75	0.997449		9029.35	0.998338
9027.66	0.997888		9031.7	0.997913		9027.73	0.998422		9029.84	0.997619		9030.47	0.998153
9028.78	0.997619		9032.83	0.99814		9028.75	0.998242		9030.96	0.997069		9031.56	0.997782
9029.91	0.998243		9033.95	0.997712		9029.87	0.998528		9032.09	0.99656		9032.68	0.997191
9031	0.997572		9035.08	0.997706		9030.96	0.997923		9033.21	0.996786		9033.81	0.997326
9032.12	0.997367		9036.17	0.997833		9032.09	0.997473		9034.34	0.996574		9034.9	0.997428
9033.21	0.997079		9037.29	0.998065		9033.14	0.99761		9035.43	0.996962		9035.99	0.997634
9034.34	0.997279		9038.42	0.998077		9034.3	0.99756		9036.52	0.997089		9037.08	0.997448
9035.43	0.997456		9039.51	0.998031		9035.39	0.997984		9037.64	0.997068		9038.21	0.997399
9036.55	0.997894		9040.64	0.997837		9036.52	0.997722		9038.77	0.996905		9039.3	0.997765
9037.68	0.998145		9041.73	0.998034		9037.57	0.997615		9039.9	0.996716		9040.43	0.997388
9038.81	0.997948		9042.86	0.998449		9038.7	0.997504		9040.99	0.996601		9041.55	0.997453
9039.9	0.998005		9043.95	0.998024		9039.79	0.998229		9042.12	0.996699		9042.68	0.997523
9041.02	0.998021		9045.08	0.998101		9040.88	0.997909		9043.21	0.997243		9043.77	0.997416
9042.12	0.998102		9046.21	0.998194		9042.01	0.998407		9044.3	0.997136		9044.94	0.997377
9043.24	0.998335		9047.33	0.99806		9043.14	0.997756		9045.43	0.997102		9046.03	0.997127
9044.34	0.998399		9048.43	0.998076		9044.23	0.997978		9046.52	0.99697		9047.16	0.997656
9045.47	0.998089		9049.56	0.998047		9045.36	0.997793		9047.65	0.996789		9048.29	0.997405
9046.59	0.998204		9050.69	0.998565		9046.45	0.997679		9048.75	0.996904		9049.42	0.997505
9047.69	0.998293		9051.78	0.998625		9047.55	0.997652		9049.87	0.996919		9050.51	0.997569
9048.82	0.998218		9052.91	0.998307		9048.68	0.997732		9050.97	0.996981		9051.64	0.997443
9049.95	0.998538		9054.01	0.998707		9049.8	0.997725		9052.06	0.996773		9052.73	0.996985
9051.04	0.998803		9055.1	0.998576		9050.9	0.998209		9053.19	0.996874		9053.87	0.997498
9052.17	0.998424		9056.23	0.998853		9052.03	0.998033		9054.32	0.996617		9054.96	0.9974
9053.23	0.998627		9057.29	0.998914		9053.09	0.997883		9055.42	0.996924		9056.09	0.997625
9054.36	0.998851		9058.42	0.998911		9054.22	0.998068		9056.55	0.997059		9057.19	0.997922
9055.46	0.998925		9059.52	0.99902		9055.31	0.997919		9057.65	0.997331		9058.28	0.997467
9056.59	0.999326		9060.65	0.999469		9056.41	0.998592		9058.74	0.996894		9059.41	0.997499
9057.68	0.999223		9061.79	0.99921		9057.51	0.998441		9059.84	0.996912		9060.55	0.997464
9058.81	0.999058		9062.92	0.999713		9058.6	0.998346		9060.94	0.997		9061.64	0.997577
9059.91	0.99949		9064.02	0.999908		9059.73	0.998292		9062.03	0.997031		9062.74	0.997613
9061.04	0.999654		9065.15	0.999808		9060.87	0.998487		9063.2	0.996618		9063.87	0.997626
9062.14	0.999634		9066.25	0.999571		9061.96	0.998635		9064.3	0.996912		9064.97	0.997411
9063.27	0.999783		9067.38	0.999895		9063.1	0.998466		9065.4	0.997089		9066.11	0.997692
9064.37	0.999815		9068.44	0.999859		9064.19	0.998918		9066.49	0.997015		9067.24	0.998039
9065.47	0.99962		9069.58	1.00016		9065.33	0.998768		9067.63	0.997088		9068.3	0.998106
9066.57	0.999847		9070.68	1.00016		9066.46	0.998705		9068.76	0.997801		9069.44	0.998122
9067.66	1.00016		9071.81	1.00032		9067.59	0.999494		9069.86	0.997689		9070.57	0.997274
9068.8	1.00011		9072.91	1.00029		9068.69	0.999306		9071	0.997395		9071.71	0.997829
9069.93	0.99967		9074.05	1		9069.79	0.999409		9072.1	0.997504		9072.81	0.998294
9071.07	1.00016		9075.15	1.0005		9070.93	0.999766		9073.23	0.997566		9073.91	0.998535
9072.17	0.999904		9076.25	1.00033		9072.03	0.999741		9074.37	0.997872		9075.04	0.998125
9073.27	1.00009		9077.38	1.00065		9073.12	0.99954		9075.5	0.998381		9076.18	0.998464
9074.37	0.999721		9078.49	1.00085		9074.22	0.999442		9076.6	0.998173		9077.31	0.998691
9075.47	0.999566		9079.59	1.00076		9075.36	1.00015		9077.78	0.99831		9078.45	0.99858
9076.6	1.00001		9080.72	1.00064		9076.5	0.999691		9078.88	0.998481		9079.55	0.999319
9077.74	0.999823		9081.83	1.00042		9077.63	0.999879		9079.98	0.998656		9080.69	0.999032
9078.84	0.999579		9082.96	1.00073		9078.73	0.999741		9081.12	0.998548		9081.79	0.999321
9079.94	0.999417		9084.1	1.00056		9079.87	1.00026		9082.25	0.998961		9082.96	0.999646
9081.08	0.999443		9085.17	1.00027		9080.94	0.999787		9083.32	0.998751		9084.03	0.999054
9082.18	0.999308		9086.31	1.00036		9082.08	1.00023		9084.46	0.999176		9085.17	0.999641
9083.28	0.999251		9087.45	1.00075		9083.21	1.00038		9085.6	0.999091		9086.31	1.00035
9084.39	0.998981		9088.55	1.00029		9084.32	1.00054		9086.7	0.999242		9087.45	0.999913
9085.49	0.999047		9089.65	1.00008		9085.49	1.00058		9087.8	0.998869		9088.59	1.00048
9086.59	0.99935		9090.76	0.999953		9086.59	1.00111		9088.91	0.999436		9089.73	1.0004
9087.7	0.999412		9091.9	0.999823		9087.7	1.00088		9090.05	0.999365		9090.83	1.00048
9088.8	0.999052		9093	1.00007		9088.84	1.00072		9091.15	0.999599		9092.01	1.00045
9089.9	0.999181		9094.14	1.00015		9089.98	1.00058		9092.26	0.999542		9093.11	1.00061
9091.04	0.999035		9095.29	0.99999		9091.08	1.0003		9093.4	0.9999		9094.22	1.00086
9092.15	0.999025		9096.39	1.00001		9092.26	1.00087		9094.5	0.999875		9095.39	1.00089
9093.29	0.998674		9097.53	1.00002		9093.36	1.00046		9095.61	0.999943		9096.5	1.00081
9094.39	0.998619		9098.67	0.999988		9094.43	1.00036		9096.75	0.999953		9097.6	1.00088
9095.53	0.998545		9099.82	0.999778		9095.53	1.0003		9097.89	0.999969		9098.75	1.00121
9096.64	0.998434		9100.92	0.99971		9096.68	1.00047		9099.03	0.999639		9099.89	1.0012
9097.75	0.998702		9102.07	0.999635		9097.78	1.00014		9100.14	0.999875		9100.99	1.00145
9098.89	0.998377		9103.21	0.999588		9098.92	1.00008		9101.24	0.999935		9102.14	1.00124
9100.03	0.998614		9104.32	1.00004		9100.03	0.999993		9102.39	0.999877		9103.24	1.00145
9101.14	0.998752		9105.46	0.999728		9101.14	1.00047		9103.49	0.999882		9104.35	1.00128
9102.28	0.998752		9106.57	0.999891		9102.24	1.00015		9104.64	1.00003		9105.5	1.00137
9103.42	0.998678		9107.75	0.999851		9103.35	1.00042		9105.78	0.999965		9106.6	1.00119
9104.53	0.998384		9108.82	0.999868		9104.49	0.999947		9106.89	0.999428		9107.75	1.0008
9105.67	0.998141		9109.93	0.999557		9105.64	1.00012		9108.03	0.999458		9108.86	1.00066
9106.75	0.998331		9111.04	0.999708		9106.75	0.999971		9109.18	0.999845		9110	1.00054
9107.89	0.998492		9112.18	0.99968		9107.89	1.0003		9110.32	0.999744		9111.11	1.00105
9108.93	0.998523		9113.29	0.999733		9108.96	1.00009		9111.4	0.999301		9112.18	1.00068
9110.11	0.998698		9114.44	1.00005		9110.11	1.00004		9112.54	0.999961		9113.33	1.00022
9111.22	0.998483		9115.51	0.999667		9111.25	0.999836		9113.69	0.99986		9114.48	1.00065
9112.36	0.998623		9116.66	0.999797		9112.36	0.999769		9114.83	0.999593		9115.59	1.001
9113.51	0.998746		9117.81	0.999373		9113.51	1.00013		9115.94	0.99902		9116.73	1.00038
9114.62	0.998755		9118.95	1.00015		9114.62	1.00012		9117.09	0.999502		9117.88	1.00044
9115.76	0.998646		9120.1	0.999768		9115.76	1.00012		9118.24	0.99977		9119.03	1.00052
9116.91	0.998784		9121.25	0.999624		9116.91	0.999794		9119.38	0.999039		9120.14	1.00085
9118.02	0.998829		9122.36	0.99981		9117.99	0.999942		9120.5	0.999212		9121.25	1.001
9119.13	0.998325		9123.51	0.999552		9119.1	0.999459		9121.64	0.999352		9122.4	1.00055
9120.28	0.998848		9124.62	0.999907		9120.25	0.99954		9122.76	0.99937		9123.51	1.00048
9121.43	0.999378		9125.77	0.999718		9121.39	0.999751		9123.9	0.999407		9124.62	1.00036
9122.58	0.998674		9126.92	0.999489		9122.5	0.999743		9125.02	0.999492		9125.77	1.00043
9123.69	0.998509		9128.03	0.999783		9123.62	0.999535		9126.17	0.998966		9126.92	0.999902
9124.8	0.99847		9129.18	0.999848		9124.77	1.00002		9127.32	0.999126		9128.03	1.00008
9125.95	0.998501		9130.37	0.999825		9125.91	0.99989		9128.43	0.999221		9129.18	1.00093
9127.1	0.998479		9131.45	0.999741		9127.03	0.999469		9129.58	0.999349		9130.33	1.00056
9128.21	0.998559		9132.56	0.999218		9128.18	1.00018		9130.69	0.999102		9131.48	1.00057
9129.36	0.998577		9133.71	0.99935		9129.29	1.00018		9131.81	0.99929		9132.63	1.00093
9130.51	0.998269		9134.86	0.999388		9130.41	0.999114		9132.96	0.999176		9133.75	1.00084
9131.63	0.99849		9135.98	0.999062		9131.52	0.999594		9134.07	0.998745		9134.94	1.00007
9132.74	0.998772		9137.13	0.999317		9132.67	0.999367		9135.22	0.998956		9136.05	1.00082
9133.89	0.997926		9138.32	0.999198		9133.78	0.999496		9136.3	0.999255		9137.17	1.00045
9135.04	0.998343		9139.4	0.998747		9134.94	0.999689		9137.42	0.998947		9138.32	1.00007
9136.2	0.99836		9140.55	0.999037		9136.05	0.999515		9138.57	0.999043		9139.44	1.00094
9137.28	0.998322		9141.67	0.999316		9137.13	0.999745		9139.65	0.999493		9140.52	1.00019
9138.43	0.998235		9142.82	0.999095		9138.32	0.999681		9140.8	0.999511		9141.67	1.00035
9139.58	0.998443		9143.98	0.999799		9139.4	0.9997		9141.92	0.99918		9142.82	1.00023
9140.7	0.998314		9145.13	0.999217		9140.52	1.0001		9143.07	0.998725		9143.94	1.00053
9141.85	0.997942		9146.28	0.999421		9141.67	0.999348		9144.19	0.998984		9145.06	1.00015
9142.97	0.998207		9147.4	0.999141		9142.79	0.999451		9145.35	0.998972		9146.21	1.00027
9144.12	0.998504		9148.56	0.998724		9143.9	0.999295		9146.43	0.998948		9147.33	1.00036
9145.24	0.998179		9149.71	0.999072		9145.06	0.999072		9147.55	0.999147		9148.52	1.0001
9146.39	0.998076		9150.83	0.998952		9146.21	0.999411		9148.74	0.999003		9149.64	1.00028
9147.51	0.998166		9151.99	0.999339		9147.33	0.999097		9149.89	0.998631		9150.76	1.00037
9148.66	0.998235		9153.14	0.998925		9148.48	0.999023		9150.98	0.998625		9151.91	0.999821
9149.82	0.998173		9154.23	0.998973		9149.64	0.999303		9152.09	0.998614		9153.03	0.999837
9150.94	0.998156		9155.38	0.998837		9150.76	0.999123		9153.25	0.998419		9154.19	1.00032
9152.06	0.997875		9156.54	0.999204		9151.88	0.999227		9154.41	0.99881		9155.31	0.999961
9153.21	0.998231		9157.66	0.998196		9153	0.998953		9155.53	0.998935		9156.47	1.00004
9154.37	0.998276		9158.82	0.999227		9154.12	0.999296		9156.65	0.998702		9157.62	0.999616
9155.53	0.997883		9159.94	0.998602		9155.27	0.99923		9157.8	0.998754		9158.75	0.999291
9156.65	0.997729		9161.06	0.998654		9156.43	0.999143		9158.96	0.998502		9159.87	0.999604
9157.8	0.998144		9162.18	0.998897		9157.55	0.999297		9160.12	0.998593		9161.02	0.999389
9158.93	0.997998		9163.34	0.999017		9158.71	0.999075		9161.24	0.998351		9162.18	0.999963
9160.08	0.998041		9164.5	0.998811		9159.83	0.998947		9162.36	0.99837		9163.31	0.999614
9161.21	0.998514		9165.66	0.998793		9160.99	0.999002		9163.52	0.998523		9164.43	0.999712
9162.36	0.998207		9166.82	0.999341		9162.11	0.998751		9164.64	0.998599		9165.59	0.9995
9163.52	0.998288		9167.94	0.99893		9163.27	0.998619		9165.8	0.998171		9166.71	0.999563
9164.68	0.998681		9169.07	0.999047		9164.43	0.999206		9166.96	0.998389		9167.91	0.999293
9165.77	0.998077		9170.19	0.999009		9165.51	0.998749		9168.05	0.998343		9168.96	0.998956
9166.93	0.998522		9171.35	0.999187		9166.67	0.99904		9169.17	0.998072		9170.15	0.998964
9168.05	0.998334		9172.51	0.999037		9167.8	0.998896		9170.33	0.99827		9171.31	0.999067
9169.17	0.99852		9173.67	0.999214		9168.92	0.999506		9171.46	0.998003		9172.44	0.999047
9170.37	0.998572		9174.8	0.999498		9170.12	0.999282		9172.62	0.997952		9173.56	0.998773
9171.5	0.998652		9175.92	0.999254		9171.28	0.998943		9173.78	0.998042		9174.73	0.999102
9172.66	0.998859		9177.09	0.999452		9172.4	0.999289		9174.94	0.997725		9175.89	0.998724
9173.78	0.998854		9178.21	0.999175		9173.53	0.999149		9176.1	0.997993		9177.05	0.998695
9174.94	0.998634		9179.37	0.999641		9174.65	0.999187		9177.23	0.998205		9178.21	0.998968
9176.07	0.998809		9180.5	0.999767		9175.78	0.999211		9178.39	0.997771		9179.37	0.998743
9177.23	0.998942		9181.7	0.999598		9176.94	0.999146		9179.52	0.997588		9180.5	0.999094
9178.39	0.998856		9182.79	0.999675		9178.1	0.999185		9180.65	0.997847		9181.63	0.99886
9179.56	0.999271		9183.95	1.00039		9179.26	0.998955		9181.85	0.998136		9182.79	0.998805
9180.68	0.99959		9185.12	0.999615		9180.36	0.998721		9182.94	0.997827		9183.92	0.998858
9181.85	0.998939		9186.28	1.00023		9181.55	0.999136		9184.1	0.99758		9185.05	0.998874
9182.97	0.999842		9187.45	0.999869		9182.68	0.999189		9185.26	0.997769		9186.21	0.998495
9184.1	0.999636		9188.61	0.999876		9183.81	0.998862		9186.43	0.997991		9187.34	0.998334
9185.26	0.999755		9189.78	1.00031		9184.97	0.999311		9187.56	0.99785		9188.47	0.998564
9186.43	0.999732		9190.91	0.999862		9186.14	0.99914		9188.69	0.997608		9189.63	0.99901
9187.59	0.999918		9192.04	0.999726		9187.27	0.999512		9189.82	0.997642		9190.76	0.998436
9188.76	0.999934		9193.2	1.00008		9188.39	0.999223		9190.98	0.997852		9191.93	0.997804
9189.89	0.999897		9194.33	0.999884		9189.52	0.9995		9192.15	0.998133		9193.09	0.999016
9191.05	0.999527		9195.5	1.00027		9190.69	0.999027		9193.35	0.997674		9194.22	0.998647
9192.18	0.999883		9196.7	1.00027		9191.86	0.999504		9194.48	0.997996		9195.39	0.998569
9193.35	0.99977		9197.8	1.00047		9193.02	0.99896		9195.61	0.997948		9196.52	0.997994
9194.44	0.999971		9198.89	1.00069		9194.11	0.999237		9196.78	0.998101		9197.65	0.998629
9195.61	1.00009		9200.06	1.00066		9195.28	0.999559		9197.91	0.998345		9198.82	0.998471
9196.78	0.999997		9201.23	1.00082		9196.41	0.999513		9199.08	0.99806		9199.95	0.998604
9197.87	1.00011		9202.36	1.00003		9197.58	1.00004		9200.24	0.998442		9201.16	0.998778
9199.04	1.00006		9203.53	1.0003		9198.75	1.00017		9201.41	0.997993		9202.29	0.998419
9200.21	0.999799		9204.7	1.00032		9199.92	0.999625		9202.54	0.998108		9203.46	0.998571
9201.38	0.9998		9205.83	1.00039		9201.05	0.999825		9203.75	0.998141		9204.59	0.999315
9202.51	0.999886		9207	1.00054		9202.22	0.999579		9204.88	0.998736		9205.72	0.999113
9203.64	0.999483		9208.14	1.00054		9203.35	0.999881		9206.05	0.998553		9206.89	0.999236
9204.81	0.99998		9209.31	1.00061		9204.44	0.999761		9207.22	0.998597		9207.99	0.999299
9205.91	0.999641		9210.48	1.00004		9205.61	1.00011		9208.36	0.998625		9209.2	0.998757
9207.08	0.999439		9211.65	1.00052		9206.78	0.999814		9209.53	0.998132		9210.37	0.998949
9208.25	0.999915		9212.78	1.00073		9207.92	0.999941		9210.66	0.998632		9211.5	0.999333
9209.38	0.999455		9213.96	1.00013		9209.09	1.00009		9211.83	0.998876		9212.64	0.999087
9210.55	0.999673		9215.13	1.00035		9210.22	1.0001		9212.97	0.998864		9213.77	0.999451
9211.69	0.999683		9216.26	0.99983		9211.39	0.999655		9214.14	0.999016		9214.94	0.999879
9212.86	0.999438		9217.44	1.00013		9212.53	0.999937		9215.27	0.99898		9216.08	0.999356
9213.99	0.9993		9218.61	1.00026		9213.7	1.00002		9216.45	0.998978		9217.22	0.999827
9215.16	0.999156		9219.78	0.999979		9214.87	0.999995		9217.62	0.998924		9218.42	0.999592
9216.34	0.999381		9220.92	1.00026		9216.04	1.00008		9218.75	0.998721		9219.56	0.999977
9217.47	0.999039		9222.09	0.999788		9217.18	1.00037		9219.93	0.999345		9220.73	0.99975
9218.61	0.998982		9223.27	1.00027		9218.35	1.00017		9221.06	0.999119		9221.87	0.99996
9219.74	0.999252		9224.44	1.0001		9219.49	1.00031		9222.24	0.999257		9223.05	1.00045
9220.92	0.999178		9225.62	0.999692		9220.62	1.00034		9223.38	0.999135		9224.22	1.00001
9222.09	0.999185		9226.75	0.999769		9221.76	1.00014		9224.48	0.999459		9225.36	0.999582
9223.19	0.999211		9227.89	1.00004		9222.9	1.00008		9225.65	0.999474		9226.46	1.00027
9224.37	0.999002		9229.07	0.999854		9224.04	1.00044		9226.83	0.999703		9227.63	1.0004
9225.54	0.999383		9230.24	1.00001		9225.21	1.00026		9227.97	0.999575		9228.81	1.00008
9226.68	0.99918		9231.38	0.999526		9226.35	1.00017		9229.14	0.999025		9229.95	0.999903
9227.86	0.999203		9232.56	0.999714		9227.49	1.00008		9230.32	0.999148		9231.13	0.999854
9228.99	0.999037		9233.74	0.999771		9228.63	0.999963		9231.42	0.999873		9232.27	1.00008
9230.13	0.998994		9234.88	1.00015		9229.8	1.00009		9232.6	0.999005		9233.44	1.00067
9231.35	0.999073		9236.05	0.999144		9230.98	1.00004		9233.77	0.999516		9234.62	0.999984
9232.49	0.999058		9237.23	1.00003		9232.15	1.00003		9234.91	0.999446		9235.76	1.00006
9233.66	0.999306		9238.37	0.999565		9233.33	0.99951		9236.05	0.99921		9236.94	0.99994
9234.8	0.999028		9239.51	0.999347		9234.47	0.999954		9237.19	0.999286		9238.08	0.999925
9235.94	0.998882		9240.73	0.999393		9235.58	0.999686		9238.37	0.999109		9239.29	0.99997
9237.16	0.998971		9241.84	0.999488		9236.75	0.999796		9239.51	0.998512		9240.44	1.00013
9238.3	0.999174		9242.98	0.999406		9237.89	1.00005		9240.69	0.999411		9241.58	0.999926
9239.44	0.998864		9244.19	0.999641		9239.07	0.999819		9241.84	0.999299		9242.76	1.0002
9240.58	0.99873		9245.34	0.999361		9240.25	0.999432		9242.98	0.998993		9243.94	0.999969
9241.76	0.998717		9246.48	0.999568		9241.36	0.999998		9244.16	0.999186		9245.08	1.00016
9242.87	0.998686		9247.66	0.999542		9242.5	0.999678		9245.34	0.999187		9246.26	0.999871
9244.08	0.999074		9248.8	0.999325		9243.68	0.999651		9246.48	0.999356		9247.44	1.00012
9245.26	0.99879		9249.95	0.999557		9244.86	0.999493		9247.66	0.998993		9248.58	0.999798
9246.37	0.998793		9251.13	0.999431		9246	0.999515		9248.8	0.99907		9249.69	1.00009
9247.55	0.998544		9252.31	0.999259		9247.18	0.999524		9249.99	0.999007		9250.91	1.00009
9248.69	0.998747		9253.46	0.999128		9248.36	0.999765		9251.2	0.999159		9252.09	1.0002
9249.87	0.998848		9254.6	0.999508		9249.51	0.99991		9252.35	0.998928		9253.23	1.00008
9251.02	0.998888		9255.78	0.999685		9250.69	0.999605		9253.49	0.99943		9254.38	0.999828
9252.16	0.999158		9256.93	0.999693		9251.83	0.999556		9254.64	0.998961		9255.53	0.999779
9253.35	0.998693		9258.11	0.999526		9252.98	0.999655		9255.78	0.999145		9256.67	1.00019
9254.49	0.998684		9259.26	0.999544		9254.16	0.999608		9256.97	0.999176		9257.89	0.99979
9255.67	0.999031		9260.44	0.999497		9255.3	0.999829		9258.11	0.998736		9259.04	0.999761
9256.82	0.998954		9261.59	0.999537		9256.49	1.0001		9259.3	0.998758		9260.22	0.999993
9258	0.998918		9262.74	0.999371		9257.63	0.999458		9260.48	0.998926		9261.37	1.00009
9259.15	0.998776		9263.92	0.999442		9258.82	0.999809		9261.63	0.998888		9262.55	0.999983
9260.33	0.999012		9265.07	0.999809		9260	0.999778		9262.81	0.999189		9263.7	0.999779
9261.48	0.998764		9266.26	0.999192		9261.15	0.999323		9263.96	0.999031		9264.89	1.00016
9262.63	0.998805		9267.4	0.999609		9262.29	0.999463		9265.11	0.99886		9266.03	0.99964
9263.77	0.999073		9268.59	0.999307		9263.44	0.999448		9266.29	0.998782		9267.22	0.99973
9264.92	0.998814		9269.78	0.999445		9264.59	0.999182		9267.48	0.998566		9268.37	0.99959
9266.11	0.998649		9270.96	0.999568		9265.77	0.998901		9268.63	0.998736		9269.55	0.999585
9267.26	0.998584		9272.11	0.999215		9266.92	0.998985		9269.81	0.998635		9270.74	0.999488
9268.44	0.998855		9273.26	0.999387		9268.07	0.999309		9271	0.998923		9271.93	0.999607
9269.59	0.998864		9274.41	0.999323		9269.26	0.999318		9272.15	0.998884		9273.08	0.999582
9270.78	0.998632		9275.64	0.999138		9270.41	0.999395		9273.34	0.998786		9274.27	0.999394
9271.96	0.99884		9276.79	0.999085		9271.59	0.999231		9274.53	0.999086		9275.45	1.00017
9273.11	0.998558		9277.94	0.999683		9272.74	0.999448		9275.68	0.998818		9276.64	0.999229
9274.3	0.998754		9279.13	0.999457		9273.97	0.999367		9276.83	0.998765		9277.83	0.999184
9275.49	0.998548		9280.28	0.999178		9275.08	0.999333		9277.98	0.998883		9278.98	0.999678
9276.64	0.998796		9281.47	0.999362		9276.31	0.999531		9279.13	0.998811		9280.17	0.999151
9277.83	0.998773		9282.59	0.999536		9277.46	0.999211		9280.28	0.998704		9281.32	0.999543
9278.98	0.998556		9283.78	0.99907		9278.61	0.999282		9281.47	0.998771		9282.51	0.999138
9280.17	0.998634		9284.93	0.999379		9279.8	0.999524		9282.62	0.998413		9283.7	0.999479
9281.28	0.99862		9286.04	0.999678		9280.95	0.999054		9283.78	0.998741		9284.85	0.999416
9282.47	0.998803		9287.27	0.999255		9282.07	0.999375		9284.93	0.998741		9286.01	0.999492
9283.66	0.998491		9288.46	0.999082		9283.26	0.999672		9286.12	0.998497		9287.16	0.99948
9284.82	0.998503		9289.66	0.998958		9284.45	0.999425		9287.31	0.998674		9288.39	0.999638
9286.01	0.998701		9290.77	0.999241		9285.64	0.999678		9288.46	0.998627		9289.54	0.999529
9287.16	0.998136		9292	0.999259		9286.79	0.99923		9289.62	0.998757		9290.74	0.999705
9288.35	0.998812		9293.19	0.999708		9287.94	0.99903		9290.85	0.998724		9291.93	0.999609
9289.51	0.998307		9294.35	0.999124		9289.13	0.999477		9292	0.998773		9293.08	0.999537
9290.66	0.998503		9295.51	0.999317		9290.33	0.999672		9293.19	0.998937		9294.24	0.999503
9291.85	0.998328		9296.66	0.999028		9291.48	0.999102		9294.35	0.998999		9295.47	0.999201
9293.01	0.99895		9297.86	0.999647		9292.67	0.999459		9295.54	0.998967		9296.62	1.00003
9294.16	0.998776		9299.05	0.99946		9293.83	0.999438		9296.74	0.998989		9297.78	0.999778
9295.36	0.998688		9300.21	0.9989		9294.98	0.999678		9297.89	0.998554		9298.94	0.999998
9296.55	0.998766		9301.4	0.998942		9296.18	0.999055		9299.05	0.998894		9300.09	0.999379
9297.71	0.998971		9302.6	0.999283		9297.37	0.999271		9300.24	0.998214		9301.29	0.999282
9298.9	0.999192		9303.75	0.999593		9298.53	0.999819		9301.4	0.998436		9302.48	0.999228
9300.09	0.998469		9304.91	0.999814		9299.72	0.999088		9302.6	0.99847		9303.64	0.999424
9301.29	0.998507		9306.11	0.99941		9300.92	0.999214		9303.75	0.998831		9304.84	0.999629
9302.45	0.998548		9307.27	0.999584		9302.07	0.998712		9304.91	0.998742		9305.99	0.999337
9303.6	0.998638		9308.42	0.999693		9303.27	0.998906		9306.07	0.998772		9307.19	0.999663
9304.8	0.999038		9309.66	0.999716		9304.43	0.999076		9307.27	0.998613		9308.35	0.999791
9305.96	0.999155		9310.82	0.999595		9305.62	0.999072		9308.42	0.99884		9309.51	0.999748
9307.15	0.999136		9311.98	0.999729		9306.82	0.999475		9309.62	0.998722		9310.71	0.999495
9308.35	0.999244		9313.14	0.999907		9307.98	0.999715		9310.82	0.998854		9311.87	0.99944
9309.51	0.99939		9314.37	0.999613		9309.14	0.999467		9311.98	0.998677		9313.06	0.999642
9310.67	0.998995		9315.5	0.999668		9310.29	0.99951		9313.14	0.998934		9314.22	0.999426
9311.87	0.999132		9316.7	0.999709		9311.49	0.999292		9314.34	0.998627		9315.42	0.999958
9313.03	0.999267		9317.89	0.999752		9312.65	0.999683		9315.5	0.999121		9316.55	0.999516
9314.22	0.999152		9319.09	0.999906		9313.81	0.999399		9316.7	0.998728		9317.74	0.999391
9315.35	0.999513		9320.26	1.00013		9314.97	0.999729		9317.89	0.999043		9318.94	0.999852
9316.55	0.999259		9321.46	0.999739		9316.17	0.999989		9319.06	0.998868		9320.11	0.99989
9317.74	0.999376		9322.62	0.999704		9317.33	0.999487		9320.22	0.998725		9321.31	0.999628
9318.94	0.999328		9323.82	1.00026		9318.49	0.99991		9321.42	0.998508		9322.47	0.999595
9320.11	0.998988		9325.02	1.00003		9319.66	0.999938		9322.62	0.998917		9323.63	0.99963
9321.27	0.999338		9326.18	0.999879		9320.86	0.999646		9323.74	0.999064		9324.79	0.999776
9322.47	0.999442		9327.35	1.00016		9322.06	0.999683		9324.94	0.999156		9326	0.999505
9323.63	0.999305		9328.51	1.00005		9323.18	0.999602		9326.15	0.99867		9327.2	0.999751
9324.79	0.999227		9329.71	1.00026		9324.34	0.999601		9327.31	0.999045		9328.36	0.999984
9326	0.999157		9330.92	0.999694		9325.58	0.999532		9328.51	0.9995		9329.56	1.00008
9327.2	0.999498		9332.12	1.00007		9326.75	0.999836		9329.71	0.999161		9330.73	0.999822
9328.36	0.999193		9333.02	1.00019		9327.95	0.999918		9330.88	0.999066		9331.89	1.00012
9329.56	0.999256		9333.02	0.999805		9329.15	0.999902		9332.04	0.999179		9332.91	0.999755
9330.73	0.999479					9330.31	0.999829		9333.02	0.999223		9333.02	0.9997
9331.89	0.999246					9331.48	0.999801		9332.94	0.998739		9332.94	0.999578
9332.94	0.999395					9332.68	0.999599		9332.94	0.999285		9332.94	0.999621
9332.94	0.999417					9333.13	0.999943
9332.94	0.999131					9332.94	0.999953
						9333.02	0.999875
						9332.98	0.999955
						9332.98	1.00004
						9332.98	1.00015

## Sheet: 108-discharge-Ni
Energy	4.22			3.92			3.69			3.32			2.09
8183.33	0.00204696		8183.3	0.00230653		8183.3	0.00179721		8183.28	0.00326615		8183.33	0.00263565
8184.34	0.00236898		8184.34	0.00321439		8184.34	0.00178158		8184.31	0.00305809		8184.34	0.00255068
8185.34	0.00241684		8185.37	0.00275606		8185.4	0.00119924		8185.34	0.00234354		8185.43	0.00283784
8186.43	0.00219936		8186.46	0.00278502		8186.49	0.00154346		8186.43	0.00256595		8186.55	0.00253846
8187.47	0.00242438		8187.5	0.00292093		8187.55	0.00158865		8187.47	0.00263396		8187.58	0.00233218
8188.5	0.00212875		8188.53	0.00293336		8188.62	0.00171872		8188.5	0.00225467		8188.65	0.00245768
8189.57	0.00201118		8189.59	0.00260965		8189.68	0.00139311		8189.57	0.00315428		8189.71	0.00225268
8190.6	0.00211908		8190.66	0.00266463		8190.69	0.00212249		8190.6	0.0030459		8190.77	0.00309705
8191.64	0.00197566		8191.69	0.00295383		8191.72	0.00228871		8191.64	0.00311658		8191.87	0.00351048
8192.67	0.00246048		8192.73	0.00353878		8192.79	0.00249354		8192.7	0.00335808		8192.84	0.00335176
8193.68	0.00267824		8193.74	0.00364401		8193.82	0.00237382		8193.74	0.00363818		8193.91	0.00326014
8194.74	0.00171617		8194.8	0.00281393		8194.92	0.0015779		8194.8	0.00225073		8194.94	0.00225767
8195.81	0.00148446		8195.84	0.00211627		8195.95	0.00103231		8195.84	0.00196095		8196.04	0.0023428
8196.84	0.00184088		8196.84	0.00223784		8196.99	0.00132673		8196.87	0.00242843		8197.07	0.00223009
8197.94	0.00182566		8197.91	0.00299981		8198.05	0.00203008		8197.91	0.00261313		8198.14	0.0024604
8198.98	0.00251086		8198.95	0.00246373		8199.09	0.00168753		8198.95	0.00277695		8199.18	0.00264652
8200.01	0.00198579		8200.01	0.00263144		8200.16	0.00198594		8199.98	0.00311982		8200.24	0.00264202
8201.08	0.00152671		8201.08	0.00223328		8201.22	0.0017164		8201.05	0.003103		8201.28	0.00272206
8202.15	0.00226672		8202.15	0.00311178		8202.26	0.00187959		8202.12	0.00304749		8202.35	0.00233304
8203.18	0.00204417		8203.21	0.00251794		8203.3	0.00201411		8203.13	0.00279449		8203.42	0.00294231
8204.22	0.00259219		8204.25	0.0023747		8204.34	0.0019643		8204.22	0.00293446		8204.45	0.00276286
8205.26	0.00220076		8205.29	0.00240563		8205.41	0.00211218		8205.26	0.00308676		8205.52	0.00268014
8206.33	0.00188062		8206.33	0.00254113		8206.45	0.00185232		8206.3	0.00275811		8206.59	0.00208672
8207.37	0.00192099		8207.37	0.00261483		8207.51	0.00210471		8207.37	0.00306456		8207.66	0.00254049
8208.44	0.00186837		8208.41	0.00303817		8208.58	0.00191023		8208.41	0.00265961		8208.7	0.00211422
8209.48	0.00208707		8209.48	0.0022539		8209.62	0.00203714		8209.48	0.0027959		8209.77	0.0023012
8210.52	0.00239739		8210.49	0.00302778		8210.66	0.00162987		8210.52	0.00322117		8210.81	0.00216787
8211.56	0.00238307		8211.53	0.00264231		8211.73	0.00174293		8211.59	0.00295425		8211.85	0.00227071
8212.6	0.00240408		8212.57	0.00284317		8212.83	0.00202807		8212.66	0.00276176		8212.95	0.00294954
8213.7	0.00205154		8213.61	0.00288848		8213.87	0.00190448		8213.73	0.00315839		8213.99	0.00270217
8214.74	0.00214387		8214.68	0.00266547		8214.91	0.00209576		8214.8	0.00279734		8215.03	0.00268697
8215.81	0.00245599		8215.72	0.00301191		8215.92	0.00187025		8215.87	0.00287045		8216.07	0.00281676
8216.85	0.00214087		8216.76	0.00262279		8216.99	0.0017092		8216.91	0.00240336		8217.11	0.0024645
8217.89	0.00187647		8217.83	0.00254915		8218.04	0.00186231		8217.98	0.00248236		8218.21	0.00284082
8218.96	0.00225718		8218.91	0.00292054		8219.11	0.00222827		8219.02	0.00307294		8219.25	0.00259055
8220.01	0.0020513		8219.95	0.00293503		8220.12	0.00219994		8220.06	0.00240989		8220.32	0.00306152
8221.05	0.00227041		8221.02	0.00269722		8221.16	0.00187988		8221.14	0.00288528		8221.37	0.00319593
8222.09	0.00247468		8222.03	0.00314772		8222.27	0.00222558		8222.18	0.00282157		8222.44	0.00325609
8223.14	0.0023676		8223.14	0.00287797		8223.31	0.00254309		8223.22	0.00282393		8223.48	0.00298972
8224.18	0.00259851		8224.18	0.0029578		8224.38	0.00238834		8224.29	0.00293416		8224.56	0.00309499
8225.25	0.00250535		8225.25	0.00301885		8225.45	0.0017943		8225.34	0.00306139		8225.6	0.00230465
8226.27	0.00217259		8226.3	0.00294932		8226.5	0.00198144		8226.38	0.00337292		8226.67	0.0029052
8227.34	0.00264356		8227.34	0.00294414		8227.57	0.00278971		8227.46	0.00313774		8227.75	0.00315637
8228.39	0.00262321		8228.39	0.00298856		8228.65	0.00206666		8228.5	0.00326166		8228.82	0.00267931
8229.43	0.00193683		8229.43	0.00279209		8229.69	0.00222224		8229.55	0.00323968		8229.89	0.00311284
8230.5	0.00217912		8230.5	0.00307287		8230.77	0.00271822		8230.62	0.00283728		8230.97	0.00320675
8231.55	0.00217942		8231.55	0.00357194		8231.84	0.00226207		8231.67	0.00321845		8232.02	0.00288033
8232.6	0.00232856		8232.63	0.00268105		8232.89	0.00202889		8232.74	0.00337766		8233.09	0.00313675
8233.67	0.00219566		8233.7	0.00294518		8233.96	0.00208013		8233.79	0.00326313		8234.14	0.00298455
8234.69	0.00268591		8234.75	0.00327364		8235.04	0.00244006		8234.83	0.00367611		8235.24	0.00379674
8235.76	0.00278361		8235.79	0.00314086		8236.11	0.00271968		8235.91	0.00340665		8236.29	0.00299884
8236.78	0.0027521		8236.84	0.00305292		8237.13	0.00276093		8236.96	0.00321149		8237.34	0.00314646
8237.86	0.00281233		8237.89	0.00308487		8238.21	0.00216596		8237.98	0.0039565		8238.41	0.00285397
8238.91	0.00303515		8238.96	0.0030962		8239.28	0.00234918		8239.02	0.00385091		8239.49	0.00304001
8239.95	0.00265578		8240.01	0.0029221		8240.3	0.00231224		8240.07	0.00306715		8240.54	0.0034256
8241.03	0.00327285		8241.09	0.00319676		8241.41	0.00263176		8241.15	0.0035465		8241.58	0.00328048
8242.08	0.00261582		8242.17	0.00402637		8242.49	0.00270701		8242.2	0.00314366		8242.66	0.00315
8243.13	0.00275668		8243.22	0.00364072		8243.54	0.00300771		8243.24	0.00301089		8243.68	0.00349363
8244.21	0.00268973		8244.26	0.00356329		8244.61	0.00280269		8244.32	0.00296866		8244.76	0.00335698
8245.26	0.00286916		8245.31	0.0042664		8245.66	0.0026547		8245.43	0.00353341		8245.81	0.00318119
8246.3	0.00281727		8246.36	0.00365083		8246.71	0.00284135		8246.48	0.00349285		8246.89	0.00345609
8247.38	0.002998		8247.44	0.00389559		8247.82	0.00270847		8247.56	0.00386402		8247.94	0.00327687
8248.43	0.00326001		8248.49	0.00404623		8248.87	0.00271069		8248.61	0.00403623		8248.99	0.00333964
8249.48	0.00321737		8249.54	0.00388463		8249.92	0.00314408		8249.69	0.00351378		8250.04	0.00368659
8250.56	0.00288461		8250.62	0.00445707		8251	0.00248302		8250.77	0.00398605		8251.12	0.00394327
8251.61	0.00283091		8251.7	0.0040276		8252.05	0.00296317		8251.82	0.00398457		8252.2	0.00371751
8252.69	0.00283688		8252.75	0.00438945		8253.13	0.0026362		8252.9	0.00396368		8253.28	0.00353694
8253.72	0.00322443		8253.83	0.00438881		8254.18	0.00286021		8253.98	0.00403843		8254.36	0.00399786
8254.8	0.00361463		8254.91	0.00407603		8255.21	0.00221063		8255	0.00371226		8255.41	0.00455344
8255.85	0.00293355		8255.94	0.00434905		8256.29	0.00261656		8256.11	0.00431727		8256.49	0.00409186
8256.93	0.00356326		8257.02	0.00390121		8257.34	0.00329977		8257.19	0.0039927		8257.55	0.00438704
8257.98	0.00305486		8258.1	0.00420175		8258.39	0.00284304		8258.28	0.00419247		8258.66	0.00449329
8259.04	0.00350617		8259.15	0.00460651		8259.48	0.00319533		8259.36	0.00420967		8259.68	0.00459875
8260.12	0.00355721		8260.24	0.00491976		8260.53	0.00309228		8260.44	0.00419832		8260.73	0.00427155
8261.17	0.00362922		8261.29	0.00478355		8261.55	0.00301833		8261.52	0.00474579		8261.82	0.00433945
8262.26	0.00381985		8262.37	0.00486407		8262.64	0.00333257		8262.61	0.00463013		8262.87	0.00438917
8263.28	0.00393245		8263.4	0.00492242		8263.63	0.00328852		8263.66	0.00442489		8263.92	0.0045335
8264.33	0.00397732		8264.51	0.00516566		8264.71	0.00325289		8264.74	0.00461741		8265.01	0.00462763
8265.39	0.00405499		8265.56	0.00497397		8265.8	0.00344407		8265.8	0.00499766		8266.09	0.00437146
8266.44	0.00375624		8266.62	0.0053007		8266.88	0.00321714		8266.85	0.00530683		8267.18	0.00569124
8267.53	0.00387668		8267.7	0.00518966		8268	0.00334886		8267.94	0.0050576		8268.26	0.00479747
8268.58	0.00350504		8268.79	0.00536127		8269.02	0.00336934		8269.02	0.00516021		8269.32	0.0047516
8269.64	0.00349263		8269.84	0.00566049		8270.11	0.00361272		8270.08	0.00470888		8270.43	0.00496826
8270.72	0.00360539		8270.9	0.00551687		8271.19	0.00301492		8271.13	0.00508578		8271.46	0.00492636
8271.78	0.00347836		8271.96	0.00565272		8272.25	0.00352911		8272.22	0.00549097		8272.48	0.00527227
8272.81	0.00408239		8273.01	0.00637769		8273.31	0.00445493		8273.28	0.0061085		8273.6	0.00674727
8273.89	0.00497674		8274.1	0.00672238		8274.39	0.00420223		8274.33	0.00669638		8274.69	0.00607905
8274.95	0.00468166		8275.16	0.00652383		8275.48	0.00385905		8275.39	0.0057666		8275.77	0.00581483
8276.01	0.0045656		8276.24	0.00608344		8276.57	0.00444152		8276.48	0.00622038		8276.86	0.00584086
8277.06	0.00526333		8277.3	0.00636773		8277.62	0.00398793		8277.56	0.00593115		8277.92	0.00543196
8278.12	0.00463664		8278.39	0.00613557		8278.68	0.00435167		8278.62	0.00678873		8279.03	0.0063441
8279.21	0.00472648		8279.44	0.00603266		8279.77	0.00419024		8279.68	0.00662954		8280.06	0.00608225
8280.27	0.00479843		8280.47	0.00690061		8280.86	0.00474773		8280.77	0.0068333		8281.15	0.00642032
8281.33	0.0051656		8281.56	0.00694124		8281.94	0.00463073		8281.86	0.00683471		8282.24	0.00577143
8282.42	0.00500629		8282.62	0.00671273		8283	0.00413492		8282.94	0.00669816		8283.33	0.00629554
8283.5	0.00550037		8283.71	0.00685072		8284.06	0.00431375		8284	0.00740575		8284.39	0.00600596
8284.53	0.00544573		8284.77	0.00723472		8285.15	0.00464672		8285.09	0.00655865		8285.48	0.00640731
8285.62	0.00528086		8285.83	0.00715989		8286.21	0.00452986		8286.15	0.00742656		8286.57	0.00689217
8286.71	0.00539975		8286.89	0.00722688		8287.3	0.00462133		8287.27	0.00779917		8287.66	0.00662859
8287.77	0.00562457		8287.98	0.00772763		8288.42	0.00456651		8288.33	0.00767596		8288.75	0.00672291
8288.86	0.00542461		8289.04	0.00739435		8289.48	0.00481513		8289.42	0.0081627		8289.81	0.00739693
8289.89	0.00573436		8290.1	0.0073767		8290.54	0.00513109		8290.48	0.00782818		8290.87	0.00782566
8290.96	0.00579745		8291.19	0.00763827		8291.63	0.00508308		8291.57	0.00833929		8291.99	0.00750096
8292.05	0.00646848		8292.28	0.00754516		8292.72	0.00585804		8292.64	0.00843949		8293.05	0.00812289
8293.08	0.00647066		8293.34	0.00803491		8293.82	0.00490548		8293.7	0.00842526		8294.14	0.00773846
8294.14	0.00611769		8294.44	0.00836262		8294.85	0.00564923		8294.76	0.00874545		8295.2	0.00775178
8295.2	0.00613829		8295.47	0.00878544		8295.91	0.00581205		8295.82	0.00896646		8296.27	0.00764637
8296.3	0.00636995		8296.56	0.00863956		8297	0.00549804		8296.92	0.00881059		8297.36	0.0083547
8297.39	0.00669524		8297.62	0.0089529		8298.07	0.0054664		8298.01	0.00896356		8298.42	0.00894834
8298.42	0.00665299		8298.69	0.00881814		8299.13	0.0058488		8299.07	0.00951874		8299.51	0.00810441
8299.51	0.00641317		8299.78	0.00888852		8300.22	0.00560852		8300.16	0.00980569		8300.58	0.00886712
8300.58	0.00663025		8300.84	0.00900003		8301.26	0.00619818		8301.23	0.00940661		8301.67	0.00926053
8301.67	0.00693425		8301.94	0.0096961		8302.32	0.00588705		8302.32	0.00959627		8302.74	0.00884328
8302.74	0.0070824		8303	0.0101545		8303.39	0.00622868		8303.39	0.00986243		8303.83	0.00923957
8303.8	0.00720361		8304.1	0.00989365		8304.45	0.00648813		8304.48	0.0106571		8304.92	0.00965574
8304.89	0.00775416		8305.19	0.00998157		8305.55	0.00605458		8305.55	0.0104521		8306.02	0.00964896
8305.96	0.00720624		8306.26	0.0105911		8306.61	0.00636275		8306.61	0.0104383		8307.11	0.0108116
8307.03	0.00763675		8307.32	0.0108728		8307.68	0.00762455		8307.68	0.011088		8308.18	0.0107707
8308.06	0.00803009		8308.39	0.011137		8308.77	0.00752532		8308.77	0.0112536		8309.28	0.0109474
8309.19	0.00844871		8309.48	0.0112437		8309.87	0.00687507		8309.84	0.0116509		8310.34	0.0112513
8310.25	0.00871486		8310.55	0.011788		8310.93	0.00782575		8310.93	0.0122732		8311.47	0.0111859
8311.35	0.00860173		8311.62	0.0115401		8312.03	0.00800001		8312	0.0120903		8312.56	0.0119807
8312.42	0.00913208		8312.68	0.0124443		8313.07	0.0084203		8313.13	0.0124414		8313.22	0.0121709
8313.48	0.00882937		8313.34	0.0125537		8313.72	0.00887314		8313.78	0.0124129		8313.57	0.0113873
8314.14	0.00950104		8313.72	0.0124361		8314.11	0.00851239		8314.17	0.0123335		8313.87	0.0126665
8314.52	0.00996575		8313.99	0.0122536		8314.4	0.00855527		8314.46	0.0125961		8314.25	0.0118035
8314.82	0.00937384		8314.34	0.0126866		8314.79	0.0100499		8314.82	0.013785		8314.64	0.0126685
8315.17	0.00963973		8314.73	0.0117392		8315.17	0.00836123		8315.17	0.0132199		8314.97	0.0124244
8315.53	0.00966523		8315.03	0.0124853		8315.44	0.00916023		8315.47	0.0130806		8315.29	0.0127719
8315.83	0.010348		8315.38	0.0129606		8315.77	0.00956727		8315.8	0.0132872		8315.68	0.0133035
8316.18	0.00949076		8315.74	0.0137933		8316.12	0.0095673		8316.18	0.0131951		8315.97	0.0131579
8316.57	0.00986142		8316	0.013614		8316.45	0.0101788		8316.45	0.0137697		8316.33	0.0133091
8316.83	0.0103728		8316.36	0.0132631		8316.78	0.0100316		8316.81	0.0129444		8316.69	0.0138822
8317.19	0.0101412		8316.72	0.013602		8317.16	0.00997754		8317.19	0.0133484		8317.01	0.0123761
8317.58	0.00994309		8317.01	0.0128767		8317.49	0.00956443		8317.49	0.0146995		8317.37	0.0132552
8317.9	0.0108799		8317.37	0.0139805		8317.81	0.00930224		8317.84	0.0138379		8317.75	0.0130143
8318.23	0.0109869		8317.75	0.0139642		8318.17	0.0106098		8318.2	0.0140337		8318.05	0.0136031
8318.62	0.0109121		8318.05	0.0140858		8318.5	0.00985698		8318.5	0.0153368		8318.41	0.0136988
8318.91	0.0108891		8318.38	0.0147895		8318.82	0.00981384		8318.82	0.0148279		8318.79	0.0141842
8319.24	0.0117578		8318.76	0.0142718		8319.18	0.0100362		8319.24	0.0152049		8319.06	0.0134425
8319.6	0.0114334		8319.06	0.014255		8319.48	0.0101782		8319.51	0.0157525		8319.42	0.0136392
8319.92	0.0108564		8319.42	0.0143053		8319.8	0.0106545		8319.86	0.0153558		8319.77	0.0147659
8320.31	0.0123864		8319.77	0.0158615		8320.19	0.0101391		8320.25	0.0149369		8320.1	0.014912
8320.66	0.0115867		8320.1	0.0150597		8320.49	0.0111353		8320.55	0.0157294		8320.43	0.0154554
8320.93	0.0118213		8320.43	0.0149455		8320.81	0.011608		8320.9	0.015911		8320.78	0.0155232
8321.32	0.0121592		8320.78	0.0147458		8321.2	0.0120697		8321.26	0.0167531		8321.14	0.0164034
8321.67	0.0128466		8321.11	0.0157861		8321.5	0.0118776		8321.56	0.016226		8321.47	0.0154671
8321.97	0.0128754		8321.47	0.0162721		8321.82	0.0112179		8321.88	0.0167033		8321.85	0.0154556
8322.3	0.0127119		8321.82	0.0155655		8322.21	0.012173		8322.27	0.0161685		8322.15	0.0159402
8322.68	0.0135701		8322.12	0.0155694		8322.51	0.0118029		8322.57	0.016306		8322.51	0.0165929
8323.01	0.0136581		8322.48	0.0167494		8322.83	0.0120791		8322.89	0.0168939		8322.89	0.0167433
8323.34	0.0137748		8322.86	0.016311		8323.22	0.0128222		8323.28	0.0161219		8323.16	0.0164889
8323.69	0.0135216		8323.16	0.0166863		8323.52	0.0133411		8323.58	0.0172964		8323.55	0.0172905
8323.99	0.0136642		8323.49	0.0162997		8323.84	0.0137726		8323.9	0.018291		8323.9	0.0168486
8324.32	0.0147231		8323.87	0.017669		8324.23	0.012549		8324.26	0.0181023		8324.17	0.0177175
8324.71	0.0148172		8324.14	0.0175494		8324.53	0.0128689		8324.56	0.0185238		8324.53	0.0178195
8325	0.014671		8324.5	0.0171167		8324.85	0.0135111		8324.91	0.0189768		8324.94	0.0190152
8325.36	0.0150419		8324.88	0.0178108		8325.24	0.0140834		8325.3	0.0191547		8325.24	0.0181921
8325.72	0.0151374		8325.18	0.0186713		8325.54	0.0144135		8325.6	0.0188951		8325.57	0.0198323
8326.01	0.0158142		8325.54	0.0187446		8325.86	0.0139867		8325.95	0.0199147		8325.95	0.0191679
8326.37	0.0147791		8325.86	0.0189818		8326.25	0.0152285		8326.31	0.0208838		8326.28	0.0199406
8326.73	0.0160824		8326.16	0.0192078		8326.58	0.0146117		8326.61	0.020605		8326.61	0.0200565
8327.02	0.0159432		8326.49	0.0196918		8326.91	0.0162095		8326.97	0.021466		8327.02	0.0205295
8327.35	0.0170423		8326.88	0.01938		8327.26	0.0156597		8327.35	0.0204932		8327.29	0.0210245
8327.74	0.0168194		8327.17	0.0204687		8327.56	0.0162365		8327.65	0.0219711		8327.62	0.0204003
8328.07	0.0175532		8327.53	0.0208152		8327.92	0.0175424		8327.98	0.0231107		8328.01	0.02145
8328.39	0.0176508		8327.89	0.0213556		8328.3	0.0169752		8328.36	0.0224808		8328.3	0.021966
8328.78	0.0179691		8328.19	0.0214374		8328.63	0.0175602		8328.66	0.0234652		8328.63	0.0217543
8329.05	0.0189342		8328.51	0.0213586		8328.96	0.0182684		8328.99	0.0237261		8329.05	0.0239613
8329.41	0.0196479		8328.9	0.0232268		8329.38	0.0198886		8329.38	0.0246554		8329.35	0.0243625
8329.79	0.0212688		8329.2	0.0235284		8329.67	0.0195716		8329.67	0.0256022		8329.67	0.0255098
8330.09	0.0215044		8329.55	0.0236503		8330	0.0201217		8330	0.0262068		8330.06	0.0268787
8330.42	0.0219212		8329.94	0.0250055		8330.39	0.022742		8330.39	0.0279153		8330.36	0.0274756
8330.83	0.0234865		8330.24	0.0248337		8330.72	0.0238066		8330.69	0.0293001		8330.69	0.0284583
8331.1	0.0255223		8330.57	0.0266142		8331.04	0.0257839		8331.01	0.0317445		8331.04	0.0314054
8331.43	0.0277731		8330.95	0.0292352		8331.46	0.0289716		8331.4	0.0342635		8331.37	0.0334955
8331.82	0.0309095		8331.19	0.0306214		8331.76	0.0320908		8331.7	0.0369902		8331.67	0.0371543
8332.08	0.0346433		8331.58	0.0336114		8332.08	0.0358974		8332.06	0.0411612		8332.08	0.0418533
8332.44	0.0386302		8331.94	0.0366511		8332.44	0.040193		8332.47	0.0453387		8332.38	0.0439983
8332.83	0.0434795		8332.23	0.0415447		8332.74	0.0434219		8332.77	0.048639		8332.71	0.0476888
8333.1	0.0467933		8332.59	0.0462701		8333.1	0.04715		8333.13	0.0513162		8333.1	0.0495818
8333.46	0.0517301		8332.98	0.0505275		8333.48	0.0496108		8333.48	0.0534349		8333.43	0.052346
8333.81	0.0553937		8333.28	0.0534425		8333.78	0.052588		8333.78	0.054457		8333.75	0.0534578
8334.11	0.0580318		8333.63	0.0564612		8334.17	0.0547751		8334.14	0.0571938		8334.17	0.0538582
8334.44	0.0604972		8334.02	0.0598841		8334.56	0.0555534		8334.5	0.0564116		8334.47	0.0552837
8334.83	0.0617896		8334.32	0.061469		8334.86	0.055221		8334.8	0.0573325		8334.8	0.0558418
8335.12	0.0614981		8334.68	0.0627874		8335.21	0.0558801		8335.12	0.057828		8335.21	0.0575073
8335.48	0.0626252		8335.06	0.0633509		8335.63	0.056602		8335.48	0.0594793		8335.48	0.0579593
8335.84	0.0617956		8335.36	0.0628173		8335.9	0.0569823		8335.81	0.0600621		8335.84	0.0599854
8336.14	0.0616511		8335.72	0.0641277		8336.29	0.0588017		8336.14	0.0621464		8336.2	0.061972
8336.47	0.062854		8336.08	0.0648848		8336.64	0.060956		8336.5	0.0649187		8336.5	0.0642032
8336.85	0.0642263		8336.41	0.0653753		8336.97	0.063555		8336.82	0.067912		8336.82	0.0680296
8337.15	0.0655861		8336.73	0.0675289		8337.3	0.0667222		8337.15	0.0703212		8337.21	0.0728443
8337.48	0.0683822		8337.12	0.069437		8337.72	0.0716493		8337.54	0.0745312		8337.51	0.0770349
8337.87	0.0711327		8337.45	0.0718402		8338.02	0.0754209		8337.87	0.0810088		8337.87	0.0853344
8338.17	0.0758087		8337.78	0.0751584		8338.37	0.0806961		8338.25	0.0890731		8338.25	0.0934603
8338.49	0.0789556		8338.2	0.080035		8338.76	0.0885475		8338.64	0.0971378		8338.55	0.103701
8338.88	0.0833775		8338.49	0.0837595		8339.06	0.0967782		8338.94	0.108047		8338.91	0.116294
8339.18	0.0881509		8338.82	0.0895128		8339.42	0.106605		8339.3	0.11979		8339.27	0.130909
8339.51	0.0949933		8339.24	0.0952739		8339.81	0.118907		8339.69	0.136823		8339.57	0.148087
8339.93	0.1011		8339.54	0.102584		8340.13	0.135716		8340.02	0.157738		8339.93	0.173112
8340.19	0.109797		8339.87	0.111375		8340.49	0.158241		8340.34	0.184591		8340.31	0.201466
8340.55	0.119746		8340.25	0.123262		8340.88	0.182953		8340.73	0.215525		8340.58	0.235434
8340.91	0.131937		8340.55	0.136239		8341.21	0.20912		8341.03	0.246706		8340.97	0.273875
8341.21	0.143501		8340.88	0.15223		8341.51	0.23619		8341.36	0.278644		8341.33	0.309332
8341.54	0.158562		8341.27	0.169995		8341.9	0.262989		8341.75	0.311516		8341.63	0.343154
8341.93	0.175139		8341.57	0.191658		8342.22	0.294243		8342.07	0.344802		8341.99	0.375507
8342.19	0.193469		8341.9	0.212094		8342.55	0.32551		8342.4	0.37741		8342.34	0.407206
8342.52	0.21407		8342.28	0.237715		8342.94	0.35947		8342.79	0.409542		8342.64	0.43855
8342.88	0.237129		8342.58	0.264248		8343.27	0.39536		8343.12	0.441909		8342.97	0.470436
8343.21	0.267264		8342.94	0.294612		8343.6	0.431807		8343.45	0.474265		8343.39	0.503798
8343.54	0.300119		8343.33	0.328091		8343.99	0.469988		8343.87	0.513314		8343.69	0.538913
8343.9	0.336235		8343.6	0.363475		8344.34	0.507502		8344.2	0.549385		8344.02	0.574011
8344.25	0.3773		8343.96	0.401562		8344.67	0.54114		8344.55	0.583056		8344.4	0.60984
8344.58	0.412418		8344.34	0.435749		8345.06	0.575993		8344.97	0.617885		8344.73	0.647528
8344.94	0.446662		8344.64	0.469999		8345.39	0.615363		8345.27	0.655045		8345.06	0.685438
8345.27	0.486355		8345	0.506035		8345.75	0.653158		8345.63	0.696044		8345.48	0.727863
8345.6	0.524617		8345.39	0.540957		8346.14	0.696217		8346.02	0.739894		8345.78	0.770347
8345.96	0.565054		8345.69	0.579916		8346.41	0.738446		8346.35	0.786805		8346.14	0.819678
8346.29	0.611413		8346.02	0.617648		8346.76	0.786423		8346.68	0.838561		8346.53	0.873769
8346.59	0.656189		8346.41	0.660565		8347.15	0.83447		8347.06	0.892203		8346.82	0.929656
8346.97	0.699569		8346.74	0.708085		8347.45	0.87966		8347.36	0.94328		8347.18	0.990361
8347.27	0.746393		8347.03	0.751017		8347.78	0.920913		8347.72	0.993998		8347.57	1.04313
8347.6	0.786599		8347.42	0.79285		8348.17	0.968034		8348.08	1.04736		8347.87	1.10059
8347.99	0.826246		8347.72	0.832735		8348.47	1.01832		8348.38	1.10306		8348.23	1.16156
8348.29	0.867773		8348.05	0.869467		8348.8	1.06924		8348.74	1.16867		8348.62	1.22757
8348.62	0.908064		8348.47	0.916738		8349.22	1.12758		8349.1	1.23358		8348.89	1.292
8349.01	0.950674		8348.77	0.958248		8349.52	1.18528		8349.4	1.30162		8349.28	1.36363
8349.28	0.990038		8349.1	1.00025		8349.84	1.24563		8349.73	1.36787		8349.61	1.42493
8349.61	1.03437		8349.49	1.04718		8350.2	1.30091		8350.11	1.42515		8349.87	1.48039
8349.96	1.07651		8349.81	1.10003		8350.53	1.35683		8350.38	1.47197		8350.23	1.52641
8350.26	1.11636		8350.14	1.15324		8350.86	1.40619		8350.74	1.5109		8350.65	1.55949
8350.62	1.1592		8350.5	1.19902		8351.22	1.44901		8351.13	1.5405		8350.95	1.58065
8351.01	1.20082		8350.86	1.24992		8351.55	1.49125		8351.46	1.56264		8351.31	1.59209
8351.31	1.24462		8351.19	1.29898		8351.88	1.52453		8351.82	1.57317		8351.67	1.59257
8351.67	1.29229		8351.55	1.34885		8352.24	1.55508		8352.18	1.57402		8351.97	1.58204
8352.06	1.34384		8351.85	1.39739		8352.57	1.57333		8352.48	1.56401		8352.33	1.56006
8352.39	1.39961		8352.18	1.44701		8352.93	1.57945		8352.84	1.54157		8352.72	1.53249
8352.72	1.45452		8352.54	1.49492		8353.62	1.55486		8353.53	1.48634		8353.02	1.49504
8353.11	1.50156		8352.84	1.53157		8354.54	1.4738		8354.48	1.386		8353.68	1.42736
8354.01	1.5634		8353.53	1.56374		8355.44	1.35288		8355.41	1.27411		8354.63	1.32186
8354.93	1.587		8354.45	1.5447		8356.43	1.23458		8356.4	1.17737		8355.62	1.22015
8355.83	1.51058		8355.38	1.44822		8357.39	1.15434		8357.36	1.11494		8356.55	1.14199
8356.73	1.37959		8356.37	1.31528		8358.35	1.09817		8358.29	1.06781		8357.51	1.08602
8357.66	1.26105		8357.3	1.21264		8359.34	1.0628		8359.25	1.03144		8358.44	1.03796
8358.56	1.16226		8358.26	1.13646		8360.27	1.04262		8360.18	1.00321		8359.4	0.998431
8359.46	1.10332		8359.19	1.08977		8361.17	1.02503		8361.14	0.977631		8360.36	0.968796
8360.39	1.07396		8360.12	1.06698		8362.13	1.00796		8362.13	0.956977		8361.29	0.944839
8361.32	1.05828		8361.08	1.05396		8363.09	0.997493		8363.09	0.947199		8362.25	0.928509
8362.25	1.04846		8362.04	1.04291		8364.05	0.993486		8364.05	0.948952		8363.21	0.925796
8363.21	1.04164		8362.94	1.03308		8364.98	0.998756		8364.98	0.962151		8364.17	0.934109
8364.14	1.03437		8363.87	1.02574		8365.91	1.01056		8365.91	0.979506		8365.07	0.951333
8365.07	1.03055		8364.8	1.02272		8366.87	1.02472		8366.87	0.994941		8366	0.968711
8366.03	1.0329		8365.76	1.02671		8367.83	1.03667		8367.83	1.00444		8366.96	0.982829
8366.96	1.04224		8366.69	1.03644		8368.79	1.03832		8368.76	1.00395		8367.95	0.988319
8367.92	1.0583		8367.65	1.05		8369.76	1.03143		8369.76	0.994085		8368.92	0.982472
8368.89	1.0724		8368.58	1.0585		8370.72	1.01538		8370.69	0.977939		8369.85	0.970533
8369.79	1.07711		8369.58	1.05779		8371.68	0.994756		8371.62	0.958071		8370.78	0.951709
8370.75	1.07116		8370.51	1.04754		8372.61	0.974407		8372.55	0.937404		8371.74	0.93209
8371.71	1.05564		8371.47	1.03067		8373.58	0.949999		8373.49	0.914079		8372.73	0.910756
8372.67	1.03642		8372.43	1.00968		8374.57	0.926744		8374.45	0.890927		8373.67	0.888319
8373.58	1.01124		8373.4	0.985885		8375.5	0.905546		8375.41	0.872333		8374.6	0.867429
8374.54	0.984432		8374.33	0.960045		8376.44	0.88461		8376.32	0.855237		8375.59	0.85139
8375.5	0.958059		8375.32	0.936739		8377.43	0.867421		8377.28	0.841886		8376.53	0.837814
8376.47	0.929694		8376.26	0.912655		8378.36	0.854208		8378.24	0.833751		8377.52	0.829168
8377.37	0.90369		8377.22	0.889663		8379.33	0.844022		8379.21	0.829862		8378.45	0.826974
8378.33	0.881647		8378.18	0.872656		8380.29	0.835917		8380.17	0.831516		8379.42	0.829926
8379.3	0.861335		8379.15	0.856768		8381.26	0.832532		8381.17	0.836952		8380.38	0.837377
8380.26	0.844234		8380.08	0.842479		8382.22	0.831308		8382.13	0.84584		8381.35	0.849026
8381.23	0.831429		8381.02	0.832129		8383.22	0.834118		8383.07	0.858038		8382.28	0.864098
8382.16	0.820351		8381.98	0.823289		8384.15	0.838417		8384.03	0.868081		8383.25	0.878621
8383.07	0.811043		8382.91	0.816594		8385.09	0.845322		8385	0.876021		8384.18	0.890002
8384.03	0.804815		8383.85	0.812763		8386.05	0.851903		8385.9	0.882284		8385.15	0.897935
8385	0.800387		8384.82	0.812854		8387.02	0.857998		8386.9	0.887119		8386.08	0.904015
8385.93	0.799969		8385.72	0.816509		8388.01	0.864956		8387.83	0.891417		8387.05	0.907933
8386.9	0.802803		8386.72	0.822436		8388.98	0.872305		8388.8	0.897063		8388.01	0.91289
8387.8	0.808787		8387.62	0.828912		8389.92	0.880385		8389.74	0.903667		8388.92	0.918918
8388.77	0.817618		8388.56	0.837832		8390.85	0.889185		8390.7	0.911871		8389.89	0.926663
8389.74	0.829709		8389.52	0.84716		8391.82	0.900505		8391.64	0.921579		8390.85	0.935757
8390.7	0.841293		8390.49	0.856702		8392.79	0.9129		8392.61	0.933134		8391.79	0.946111
8391.67	0.855308		8391.43	0.867488		8393.76	0.926997		8393.57	0.946125		8392.79	0.958246
8392.64	0.868406		8392.4	0.878597		8394.72	0.941918		8394.51	0.962148		8393.76	0.972339
8393.61	0.881473		8393.36	0.8917		8395.72	0.95943		8395.48	0.977625		8394.72	0.987277
8394.54	0.89636		8394.33	0.905728		8396.66	0.974637		8396.42	0.993389		8395.69	1.00411
8395.48	0.911135		8395.3	0.921607		8397.63	0.991935		8397.39	1.00842		8396.63	1.01762
8396.42	0.925836		8396.27	0.937468		8398.57	1.00643		8398.36	1.02413		8397.63	1.03223
8397.42	0.94182		8397.24	0.954319		8399.54	1.0192		8399.32	1.03732		8398.63	1.04646
8398.39	0.959371		8398.17	0.970656		8400.47	1.03291		8400.26	1.05074		8399.6	1.05798
8399.29	0.975123		8399.17	0.985		8401.44	1.04678		8401.2	1.06486		8400.57	1.07148
8400.23	0.989722		8400.11	0.997792		8402.38	1.05867		8402.17	1.07676		8401.54	1.08393
8401.2	1.00459		8401.05	1.01075		8403.32	1.07204		8403.14	1.0892		8402.47	1.09406
8402.17	1.01732		8402.02	1.02335		8404.29	1.08378		8404.05	1.09969		8403.47	1.10328
8403.11	1.03022		8402.99	1.03537		8405.26	1.09404		8405.05	1.10641		8404.44	1.10931
8404.08	1.04391		8403.96	1.0488		8406.23	1.1014		8405.99	1.11041		8405.38	1.11085
8405.02	1.05604		8404.93	1.06234		8407.17	1.10624		8406.96	1.11032		8406.36	1.10935
8405.96	1.06789		8405.87	1.07359		8408.15	1.10708		8407.93	1.107		8407.33	1.10461
8406.9	1.08077		8406.84	1.08548		8409.12	1.10635		8408.9	1.10064		8408.33	1.09807
8407.87	1.0917		8407.78	1.09322		8410.06	1.10233		8409.84	1.09385		8409.27	1.08971
8408.81	1.10051		8408.75	1.09849		8411.03	1.09734		8410.85	1.0855		8410.24	1.08042
8409.78	1.10826		8409.69	1.10208		8412.03	1.09056		8411.82	1.07713		8411.24	1.06983
8410.76	1.11258		8410.7	1.10203		8413	1.08392		8412.76	1.06811		8412.21	1.06059
8411.67	1.11283		8411.64	1.10033		8413.91	1.07585		8413.7	1.05845		8413.12	1.05018
8412.64	1.1109		8412.61	1.09678		8414.92	1.06922		8414.67	1.05012		8414.1	1.041
8413.58	1.10516		8413.58	1.09016		8415.89	1.06043		8415.65	1.0418		8415.07	1.03225
8414.52	1.09944		8414.55	1.08485		8416.86	1.05305		8416.65	1.03287		8416.01	1.02414
8415.5	1.09292		8415.5	1.07885		8417.84	1.04606		8417.59	1.02591		8416.99	1.01662
8416.44	1.08519		8416.47	1.07119		8418.78	1.03742		8418.57	1.01902		8417.96	1.01026
8417.44	1.07755		8417.44	1.06407		8419.78	1.03037		8419.54	1.01162		8418.93	1.00328
8418.35	1.0706		8418.38	1.05768		8420.73	1.02405		8420.51	1.0052		8419.94	0.99698
8419.3	1.06278		8419.36	1.05013		8421.67	1.01745		8421.46	0.999974		8420.85	0.99246
8420.27	1.05394		8420.33	1.04264		8422.65	1.01137		8422.4	0.994045		8421.82	0.98696
8421.25	1.04764		8421.28	1.03615		8423.59	1.00683		8423.41	0.989668		8422.8	0.981661
8422.19	1.03946		8422.22	1.02903		8424.53	1.00157		8424.35	0.985561		8423.77	0.978289
8423.16	1.03241		8423.19	1.02283		8425.48	0.997222		8425.3	0.979963		8424.72	0.973401
8424.08	1.02677		8424.14	1.01811		8426.45	0.993353		8426.27	0.975389		8425.72	0.969224
8425.02	1.02153		8425.08	1.01272		8427.43	0.98967		8427.25	0.972806		8426.67	0.965749
8425.97	1.01646		8426.06	1.00846		8428.41	0.98719		8428.22	0.969146		8427.64	0.962494
8426.94	1.01252		8427	1.00542		8429.38	0.983957		8429.2	0.966272		8428.59	0.960327
8427.89	1.00979		8427.98	1.00331		8430.33	0.981882		8430.14	0.965226		8429.56	0.959148
8428.86	1.00758		8428.95	0.99956		8431.3	0.980809		8431.09	0.963962		8430.54	0.959306
8429.84	1.00531		8429.9	0.997008		8432.25	0.980472		8432.07	0.964936		8431.52	0.959772
8430.79	1.0033		8430.85	0.994992		8433.2	0.980877		8433.04	0.965843		8432.43	0.960777
8431.76	1.00227		8431.82	0.993585		8434.17	0.981128		8433.99	0.968023		8433.41	0.962301
8432.71	1.00134		8432.74	0.992		8435.12	0.983343		8434.97	0.97002		8434.39	0.963792
8433.68	1.00072		8433.72	0.991607		8436.1	0.984966		8435.91	0.972213		8435.36	0.966236
8434.66	1.00075		8434.69	0.991751		8437.08	0.986158		8436.83	0.973376		8436.31	0.968891
8435.61	1.00098		8435.61	0.992983		8438.02	0.987476		8437.78	0.976647		8437.26	0.971002
8436.56	1.00084		8436.59	0.992978		8439	0.98852		8438.73	0.977799		8438.24	0.974126
8437.5	1.00129		8437.53	0.993473		8439.95	0.988958		8439.67	0.980331		8439.19	0.97667
8438.48	1.00141		8438.54	0.993791		8440.93	0.989621		8440.65	0.982011		8440.13	0.979207
8439.43	1.00116		8439.49	0.99409		8441.91	0.990694		8441.63	0.984364		8441.14	0.981573
8440.41	1.00155		8440.44	0.994026		8442.86	0.99019		8442.64	0.985155		8442.15	0.984938
8441.39	1.00021		8441.42	0.993711		8443.84	0.99013		8443.59	0.987078		8443.1	0.986642
8442.34	1.0003		8442.37	0.993049		8444.82	0.990198		8444.54	0.989373		8444.05	0.988941
8443.32	0.998659		8443.32	0.992761		8445.8	0.991418		8445.52	0.991058		8445.03	0.990894
8444.29	0.996355		8444.29	0.990539		8446.78	0.990984		8446.5	0.992164		8445.98	0.99255
8445.27	0.995352		8445.27	0.990115		8447.76	0.991125		8447.48	0.992571		8446.99	0.994017
8446.22	0.993635		8446.25	0.989624		8448.74	0.989144		8448.43	0.992405		8447.94	0.995082
8447.2	0.991371		8447.23	0.987969		8449.69	0.986223		8449.35	0.989814		8448.95	0.992427
8448.18	0.989616		8448.18	0.986531		8450.7	0.987014		8450.33	0.98862		8449.93	0.989963
8449.1	0.985587		8449.17	0.983028		8451.65	0.993992		8451.31	0.993884		8450.88	0.992772
8450.08	0.981357		8450.12	0.979933		8452.66	0.997325		8452.29	0.999241		8451.83	0.998703
8451.04	0.983814		8451.1	0.984347		8453.64	0.995926		8453.31	0.998151		8452.81	1.00037
8452.02	0.989758		8452.08	0.990195		8454.59	0.99354		8454.29	0.995691		8453.77	0.998298
8453	0.991355		8453.06	0.990173		8455.58	0.993773		8455.24	0.99468		8454.75	0.996527
8453.98	0.989441		8454.04	0.988619		8456.53	0.994542		8456.25	0.994455		8455.73	0.995598
8454.9	0.988165		8454.99	0.988302		8457.51	0.994698		8457.23	0.994716		8456.74	0.994374
8455.85	0.987976		8455.94	0.988298		8458.46	0.994718		8458.19	0.994655		8457.73	0.995226
8456.8	0.988424		8456.9	0.989455		8459.48	0.994174		8459.2	0.994415		8458.71	0.994691
8457.79	0.989331		8457.91	0.990092		8460.46	0.994712		8460.12	0.993954		8459.72	0.993566
8458.77	0.989499		8458.86	0.990407		8461.41	0.993693		8461.08	0.993689		8460.68	0.993598
8459.75	0.989949		8459.85	0.990399		8462.37	0.992719		8462	0.992487		8461.6	0.991636
8460.71	0.990258		8460.83	0.991012		8463.32	0.99198		8463.04	0.990738		8462.58	0.990178
8461.66	0.990309		8461.78	0.989824		8464.3	0.989397		8464	0.989301		8463.57	0.988795
8462.64	0.989421		8462.77	0.988521		8465.26	0.986328		8464.95	0.985887		8464.55	0.985904
8463.66	0.988635		8463.75	0.987874		8466.24	0.983261		8465.94	0.9829		8465.5	0.982203
8464.58	0.987426		8464.7	0.985885		8467.2	0.979793		8466.89	0.980092		8466.49	0.979299
8465.57	0.984646		8465.72	0.983974		8468.18	0.974695		8467.84	0.97516		8467.47	0.97598
8466.58	0.982226		8466.67	0.981385		8469.17	0.970223		8468.83	0.96986		8468.46	0.970903
8467.54	0.979945		8467.63	0.978024		8470.12	0.966594		8469.81	0.966067		8469.45	0.968225
8468.46	0.975397		8468.61	0.974875		8471.08	0.961477		8470.77	0.961914		8470.4	0.964467
8469.45	0.972147		8469.63	0.970694		8472.03	0.957665		8471.79	0.957637		8471.39	0.962186
8470.4	0.968892		8470.59	0.966327		8473.05	0.953619		8472.77	0.954702		8472.37	0.960612
8471.42	0.964474		8471.57	0.96163		8474.01	0.950959		8473.73	0.953133		8473.33	0.959765
8472.37	0.960355		8472.56	0.956907		8474.99	0.948895		8474.72	0.952769		8474.28	0.959711
8473.36	0.956587		8473.54	0.953979		8475.95	0.948154		8475.73	0.952919		8475.24	0.960595
8474.28	0.95231		8474.53	0.94997		8476.94	0.948736		8476.72	0.954439		8476.23	0.963017
8475.3	0.948679		8475.49	0.947152		8477.92	0.950496		8477.68	0.957034		8477.21	0.966659
8476.26	0.945678		8476.47	0.945788		8478.91	0.951875		8478.63	0.961022		8478.2	0.970725
8477.25	0.943145		8477.46	0.944858		8479.87	0.955259		8479.59	0.965536		8479.16	0.97524
8478.23	0.94153		8478.45	0.944309		8480.86	0.959839		8480.58	0.971762		8480.12	0.979888
8479.22	0.94115		8479.44	0.945602		8481.85	0.964528		8481.54	0.977263		8481.07	0.985877
8480.18	0.941287		8480.43	0.947338		8482.8	0.969177		8482.53	0.982518		8482.09	0.991226
8481.17	0.942712		8481.41	0.950113		8483.79	0.975135		8483.48	0.989043		8483.08	0.996325
8482.16	0.944557		8482.4	0.953532		8484.78	0.9798		8484.47	0.99447		8484.1	1.0014
8483.11	0.947681		8483.39	0.957646		8485.74	0.985573		8485.4	0.999449		8485.06	1.00617
8484.07	0.951623		8484.35	0.961839		8486.67	0.989969		8486.33	1.00379		8485.99	1.01069
8485.09	0.956415		8485.34	0.966218		8487.66	0.994886		8487.35	1.00809		8487.01	1.01454
8486.05	0.96145		8486.3	0.971314		8488.65	0.998879		8488.34	1.012		8488.03	1.01672
8487.07	0.966406		8487.29	0.975912		8489.61	1.00371		8489.3	1.01432		8488.99	1.01987
8488.03	0.97157		8488.31	0.981459		8490.57	1.00736		8490.32	1.01791		8489.98	1.02151
8489.05	0.97717		8489.27	0.985408		8491.56	1.01038		8491.28	1.01962		8490.97	1.0232
8490.01	0.98155		8490.29	0.991134		8492.55	1.01173		8492.24	1.02127		8491.93	1.02301
8491	0.986154		8491.28	0.995195		8493.54	1.01444		8493.23	1.02156		8492.92	1.02333
8491.93	0.991097		8492.24	0.998961		8494.53	1.01618		8494.22	1.02148		8493.94	1.02396
8492.89	0.994744		8493.2	1.00258		8495.53	1.01807		8495.22	1.02178		8494.94	1.02206
8493.88	0.998857		8494.16	1.00563		8496.49	1.01844		8496.21	1.02173		8495.93	1.02251
8494.84	1.00259		8495.15	1.00815		8497.48	1.02025		8497.2	1.02161		8496.92	1.02063
8495.84	1.00623		8496.15	1.0112		8498.47	1.02034		8498.16	1.02076		8497.91	1.02058
8496.83	1.00946		8497.11	1.01352		8499.43	1.02093		8499.12	1.02056		8498.94	1.02021
8497.79	1.01205		8498.1	1.016		8500.43	1.02135		8500.12	1.02095		8499.9	1.02007
8498.78	1.01416		8499.06	1.01704		8501.42	1.02232		8501.11	1.02012		8500.89	1.01961
8499.74	1.01679		8500.05	1.01867		8502.35	1.02349		8502.1	1.0212		8501.85	1.02076
8500.74	1.01866		8501.05	1.02017		8503.38	1.02451		8503.1	1.02075		8502.88	1.01992
8501.67	1.02101		8502.01	1.02186		8504.37	1.02642		8504.06	1.02249		8503.87	1.02114
8502.69	1.02286		8503	1.02378		8505.36	1.02696		8505.05	1.02396		8504.84	1.02151
8503.65	1.02462		8503.97	1.0247		8506.36	1.02895		8506.05	1.02472		8505.8	1.02232
8504.65	1.02603		8504.96	1.02614		8507.35	1.03127		8506.98	1.02589		8506.79	1.02329
8505.64	1.02721		8505.95	1.0277		8508.32	1.03255		8508.01	1.0268		8507.76	1.02449
8506.61	1.02918		8506.92	1.02926		8509.34	1.03355		8509	1.02767		8508.75	1.02389
8507.57	1.03059		8507.88	1.0312		8510.34	1.03537		8510	1.02867		8509.78	1.02454
8508.5	1.03345		8508.85	1.03341		8511.27	1.03662		8510.9	1.02964		8510.71	1.02454
8509.53	1.0353		8509.87	1.03478		8512.27	1.03763		8511.92	1.03007		8511.74	1.02512
8510.52	1.03722		8510.84	1.03721		8513.26	1.03868		8512.95	1.02998		8512.73	1.02438
8511.49	1.03903		8511.77	1.03803		8514.26	1.03809		8513.95	1.03038		8513.67	1.02412
8512.45	1.04082		8512.73	1.03871		8515.29	1.03909		8514.94	1.02957		8514.66	1.02239
8513.42	1.04283		8513.73	1.04017		8516.28	1.03789		8515.91	1.02896		8515.66	1.02142
8514.42	1.04431		8514.7	1.04115		8517.25	1.03724		8516.91	1.02736		8516.63	1.02065
8515.44	1.04465		8515.69	1.04155		8518.22	1.03553		8517.94	1.02606		8517.62	1.01943
8516.38	1.04555		8516.69	1.04134		8519.21	1.03459		8518.93	1.02379		8518.59	1.01663
8517.37	1.04681		8517.69	1.04118		8520.15	1.03256		8519.87	1.0228		8519.56	1.01568
8518.37	1.04695		8518.65	1.04018		8521.18	1.03069		8520.87	1.01964		8520.52	1.0129
8519.37	1.04675		8519.62	1.03999		8522.21	1.02748		8521.86	1.01731		8521.52	1.01103
8520.34	1.04666		8520.62	1.03876		8523.18	1.02464		8522.83	1.01483		8522.49	1.00827
8521.3	1.04619		8521.62	1.037		8524.14	1.02185		8523.8	1.01161		8523.49	1.00553
8522.3	1.04441		8522.58	1.03525		8525.11	1.01817		8524.8	1.00854		8524.49	1.00156
8523.3	1.04304		8523.55	1.0327		8526.11	1.01536		8525.8	1.00512		8525.52	0.998358
8524.27	1.04084		8524.55	1.02963		8527.11	1.01146		8526.77	1.00135		8526.48	0.99499
8525.3	1.03855		8525.58	1.02741		8528.11	1.00716		8527.7	0.99705		8527.48	0.990893
8526.3	1.03525		8526.55	1.02394		8529.08	1.00364		8528.7	0.993961		8528.48	0.987965
8527.27	1.03266		8527.55	1.02075		8530.08	0.999847		8529.7	0.989621		8529.48	0.983775
8528.3	1.02928		8528.58	1.01739		8531.11	0.995151		8530.7	0.984795		8530.45	0.979761
8529.23	1.02555		8529.55	1.01404		8532.08	0.991156		8531.67	0.98092		8531.48	0.977013
8530.2	1.02106		8530.52	1.00962		8533.08	0.987233		8532.64	0.977189		8532.45	0.974105
8531.2	1.01687		8531.48	1.00578		8534.08	0.982678		8533.64	0.973607		8533.45	0.970876
8532.17	1.01299		8532.55	1.00157		8535.08	0.97943		8534.61	0.969986		8534.42	0.968002
8533.14	1.00803		8533.45	0.998056		8536.05	0.975432		8535.58	0.967589		8535.39	0.966075
8534.14	1.00401		8534.46	0.993508		8537.05	0.972143		8536.55	0.964955		8536.4	0.964219
8535.14	0.998978		8535.43	0.99047		8538.02	0.970641		8537.56	0.962739		8537.4	0.963031
8536.11	0.995262		8536.43	0.985956		8539.06	0.968055		8538.56	0.962148		8538.37	0.9622
8537.09	0.991857		8537.43	0.982704		8540.03	0.965531		8539.5	0.960667		8539.37	0.961629
8538.09	0.987951		8538.43	0.979302		8541.03	0.965704		8540.53	0.960457		8540.37	0.962502
8539.06	0.984592		8539.4	0.975495		8542	0.965872		8541.5	0.961787		8541.35	0.963911
8540.06	0.980405		8540.37	0.973476		8543.01	0.965548		8542.47	0.96277		8542.35	0.966177
8541.06	0.97839		8541.38	0.973194		8543.98	0.966258		8543.51	0.963583		8543.35	0.967584
8542.04	0.97672		8542.32	0.971941		8544.98	0.96748		8544.48	0.965061		8544.36	0.969114
8543.04	0.973723		8543.35	0.97042		8545.96	0.968412		8545.49	0.967856		8545.36	0.972743
8544.01	0.971799		8544.39	0.969745		8546.96	0.969993		8546.52	0.970726		8546.36	0.975801
8545.01	0.970583		8545.39	0.969491		8547.93	0.971365		8547.53	0.974029		8547.31	0.978332
8545.99	0.969158		8546.4	0.969372		8548.94	0.974317		8548.53	0.97652		8548.28	0.981521
8546.99	0.9684		8547.34	0.968891		8549.94	0.976459		8549.57	0.980038		8549.31	0.985305
8547.96	0.96802		8548.34	0.970015		8550.98	0.978779		8550.57	0.983026		8550.32	0.987174
8548.94	0.967767		8549.31	0.97097		8551.98	0.981141		8551.58	0.985713		8551.32	0.990302
8549.94	0.968154		8550.35	0.972199		8552.99	0.982828		8552.58	0.988468		8552.33	0.993411
8550.92	0.969071		8551.36	0.973758		8554.03	0.98488		8553.56	0.990493		8553.3	0.995268
8551.95	0.969717		8552.33	0.974527		8555	0.987449		8554.56	0.993294		8554.28	0.997123
8552.93	0.970433		8553.37	0.976408		8556.01	0.989869		8555.6	0.995831		8555.29	0.998455
8553.93	0.971212		8554.34	0.977849		8557.02	0.990725		8556.61	0.997233		8556.29	1.00032
8554.94	0.973052		8555.35	0.97991		8557.99	0.992814		8557.61	0.999298		8557.27	1.00222
8555.95	0.974093		8556.35	0.980876		8559.03	0.993478		8558.59	0.999422		8558.27	1.00364
8556.92	0.976003		8557.36	0.982943		8560.04	0.994544		8559.6	1.00116		8559.28	1.00342
8557.9	0.976503		8558.31	0.984078		8560.98	0.995365		8560.54	1.00084		8560.26	1.00449
8558.94	0.977832		8559.31	0.985923		8562.02	0.996478		8561.58	1.00193		8561.3	1.0055
8559.91	0.979703		8560.32	0.986484		8563.03	0.996803		8562.59	1.00215		8562.3	1.00495
8560.92	0.980712		8561.33	0.987915		8564.04	0.997632		8563.56	1.00261		8563.31	1.00583
8561.96	0.982413		8562.34	0.988359		8565.08	0.9979		8564.54	1.00275		8564.32	1.00596
8562.97	0.983722		8563.31	0.990033		8566.05	0.997961		8565.55	1.00343		8565.3	1.00662
8563.94	0.984431		8564.32	0.990891		8567.03	0.998351		8566.56	1.00363		8566.31	1.00718
8564.98	0.985632		8565.33	0.991144		8568.01	0.998597		8567.57	1.00401		8567.28	1.00739
8565.99	0.986961		8566.37	0.992268		8569.02	0.999696		8568.58	1.00438		8568.26	1.00737
8566.94	0.98807		8567.35	0.992342		8570.03	1.00031		8569.59	1.00569		8569.27	1.00788
8567.95	0.989661		8568.39	0.993042		8571.01	1.00146		8570.57	1.0057		8570.25	1.00862
8568.96	0.989616		8569.37	0.993638		8572.02	1.00157		8571.54	1.00681		8571.26	1.00923
8569.97	0.990213		8570.41	0.995042		8573.06	1.00251		8572.59	1.00723		8572.27	1.00977
8570.91	0.991426		8571.42	0.994565		8574.01	1.00279		8573.57	1.0077		8573.28	1.00918
8571.92	0.992142		8572.37	0.995816		8575.02	1.00404		8574.55	1.0081		8574.26	1.00915
8572.93	0.99353		8573.34	0.996311		8576.03	1.00526		8575.56	1.00914		8575.27	1.0103
8573.91	0.994487		8574.32	0.996813		8577.04	1.00582		8576.57	1.00931		8576.25	1.00997
8574.92	0.994884		8575.34	0.998341		8578.05	1.00633		8577.55	1.00894		8577.26	1.00999
8575.94	0.995475		8576.31	0.998708		8579.07	1.00734		8578.56	1.00905		8578.24	1.01103
8576.95	0.996373		8577.33	0.999658		8580.05	1.00773		8579.54	1.00909		8579.26	1.00924
8577.93	0.997167		8578.34	1.00018		8581.09	1.00806		8580.52	1.00967		8580.27	1.00963
8578.91	0.99827		8579.32	1.00081		8582.07	1.00818		8581.6	1.0097		8581.31	1.00986
8579.92	0.999531		8580.33	1.00206		8583.08	1.00891		8582.58	1.00938		8582.32	1.00965
8580.93	1.00027		8581.31	1.00308		8584.13	1.0095		8583.56	1.01069		8583.31	1.01049
8581.94	1.00119		8582.32	1.00408		8585.11	1.00944		8584.57	1.00983		8584.29	1.01042
8582.89	1.0019		8583.27	1.00465		8586.06	1.01024		8585.55	1.01028		8585.27	1.01034
8583.88	1.00248		8584.29	1.00501		8587.08	1.01009		8586.54	1.01026		8586.28	1.0097
8584.86	1.00372		8585.27	1.00523		8588.09	1.01087		8587.58	1.01068		8587.27	1.00936
8585.87	1.00476		8586.25	1.00652		8589.07	1.01133		8588.6	1.01031		8588.31	1.00857
8586.85	1.00519		8587.27	1.00738		8590.09	1.01045		8589.61	1.00975		8589.29	1.00808
8587.87	1.00615		8588.28	1.00723		8591.1	1.01042		8590.63	1.00935		8590.34	1.00826
8588.88	1.00782		8589.29	1.00765		8592.12	1.00969		8591.64	1.00868		8591.29	1.00672
8589.86	1.00845		8590.31	1.00797		8593.1	1.00942		8592.62	1.00716		8592.31	1.00551
8590.88	1.00885		8591.29	1.00848		8594.12	1.00779		8593.67	1.00577		8593.29	1.00379
8591.86	1.00939		8592.28	1.00862		8595.13	1.00666		8594.69	1.00473		8594.31	1.0025
8592.82	1.01007		8593.29	1.00868		8596.15	1.00551		8595.67	1.0028		8595.39	1.00202
8593.83	1.01037		8594.31	1.00828		8597.13	1.00451		8596.72	1.00151		8596.37	1.00013
8594.85	1.01054		8595.29	1.00735		8598.15	1.00281		8597.7	0.999771		8597.39	0.999095
8595.83	1.01083		8596.31	1.00709		8599.17	1.00104		8598.69	0.998954		8598.37	0.998467
8596.82	1.0098		8597.32	1.00616		8600.22	0.999195		8599.71	0.99711		8599.39	0.997051
8597.83	1.00965		8598.34	1.00487		8601.2	0.997985		8600.72	0.996198		8600.44	0.995947
8598.82	1.00838		8599.33	1.00377		8602.22	0.99593		8601.74	0.994983		8601.42	0.99526
8599.87	1.00778		8600.34	1.0015		8603.2	0.994516		8602.73	0.99459		8602.41	0.994561
8600.88	1.00618		8601.36	1.00095		8604.22	0.993635		8603.71	0.994408		8603.43	0.993764
8601.87	1.00463		8602.38	0.99958		8605.18	0.992828		8604.7	0.993282		8604.48	0.993649
8602.89	1.00299		8603.4	0.997911		8606.2	0.991954		8605.72	0.992579		8605.5	0.993308
8603.87	1.00103		8604.41	0.996628		8607.21	0.991333		8606.71	0.991836		8606.55	0.991381
8604.86	0.999008		8605.4	0.99547		8608.27	0.990847		8607.69	0.991289		8607.53	0.99123
8605.85	0.997215		8606.42	0.993699		8609.29	0.990461		8608.71	0.991105		8608.55	0.990664
8606.86	0.9956		8607.5	0.992423		8610.27	0.989392		8609.73	0.989988		8609.57	0.990029
8607.85	0.993363		8608.39	0.991753		8611.23	0.989762		8610.69	0.98902		8610.56	0.988995
8608.84	0.993165		8609.44	0.990465		8612.25	0.989468		8611.71	0.988227		8611.61	0.988454
8609.86	0.991808		8610.43	0.990628		8613.27	0.98906		8612.73	0.988008		8612.63	0.987443
8610.85	0.991592		8611.45	0.990722		8614.26	0.988949		8613.75	0.987394		8613.68	0.98702
8611.83	0.990874		8612.47	0.989982		8615.31	0.988841		8614.74	0.986869		8614.7	0.986719
8612.85	0.990179		8613.46	0.990144		8616.33	0.988711		8615.73	0.986812		8615.69	0.986389
8613.88	0.990244		8614.48	0.990594		8617.35	0.988505		8616.75	0.986412		8616.75	0.986146
8614.9	0.989976		8615.5	0.990527		8618.34	0.988272		8617.77	0.98591		8617.77	0.985606
8615.92	0.990946		8616.49	0.990475		8619.36	0.988343		8618.79	0.984894		8618.79	0.986419
8616.91	0.991513		8617.51	0.99041		8620.42	0.990368		8619.78	0.986821		8619.84	0.987555
8617.9	0.991432		8618.53	0.990036		8621.44	0.990071		8620.8	0.98728		8620.87	0.988353
8618.89	0.990531		8619.56	0.991167		8622.46	0.989884		8621.79	0.987532		8621.82	0.98895
8619.94	0.992883		8620.58	0.992328		8623.49	0.990944		8622.81	0.988749		8622.88	0.989346
8620.93	0.993096		8621.54	0.991647		8624.51	0.991205		8623.84	0.989454		8623.9	0.990538
8621.95	0.992932		8622.56	0.992127		8625.56	0.991682		8624.86	0.990204		8624.92	0.99133
8622.94	0.993484		8623.58	0.992853		8626.56	0.993106		8625.88	0.991568		8625.92	0.992682
8623.97	0.993858		8624.57	0.992429		8627.58	0.993912		8626.94	0.991906		8626.91	0.993315
8624.96	0.994534		8625.6	0.993315		8628.6	0.994461		8627.93	0.9936		8627.9	0.994455
8625.98	0.993697		8626.62	0.993207		8629.6	0.994234		8628.96	0.994234		8628.92	0.995715
8627	0.994341		8627.64	0.993554		8630.62	0.995854		8629.98	0.995662		8629.92	0.996138
8628.06	0.993554		8628.64	0.994151		8631.65	0.996361		8630.97	0.996366		8630.91	0.997653
8629.05	0.993969		8629.69	0.994703		8632.7	0.996691		8632	0.997296		8631.97	0.998057
8630.08	0.994738		8630.65	0.995225		8633.7	0.998125		8633.05	0.997965		8633.02	0.999044
8631.1	0.993997		8631.68	0.995845		8634.72	0.998675		8634.08	0.999456		8634.02	0.99979
8632.16	0.99476		8632.73	0.995816		8635.75	0.998871		8635.07	0.999587		8635.04	1.00003
8633.12	0.994772		8633.66	0.996251		8636.68	1.00034		8636.04	1.00034		8636.04	1.0008
8634.14	0.994708		8634.69	0.996714		8637.74	1.0002		8637.06	1.00096		8637.09	1.00172
8635.17	0.994909		8635.68	0.997324		8638.76	1.00084		8638.06	1.00105		8638.09	1.00144
8636.16	0.99556		8636.71	0.998022		8639.76	1.00103		8639.11	1.00125		8639.11	1.00256
8637.19	0.995626		8637.74	0.99881		8640.78	1.00175		8640.08	1.00203		8640.11	1.00217
8638.22	0.996402		8638.76	0.998702		8641.78	1.00182		8641.1	1.00265		8641.1	1.00239
8639.24	0.996694		8639.79	0.999516		8642.77	1.0028		8642.1	1.00309		8642.13	1.00337
8640.27	0.997617		8640.78	1.00003		8643.8	1.00345		8643.13	1.00321		8643.16	1.00434
8641.3	0.997798		8641.81	1.00052		8644.83	1.00322		8644.15	1.0032		8644.19	1.00432
8642.32	0.998576		8642.84	1.00095		8645.86	1.00454		8645.18	1.00426		8645.18	1.00497
8643.32	0.999238		8643.83	1.00119		8646.89	1.00474		8646.18	1.0044		8646.21	1.00577
8644.35	0.999462		8644.89	1.00115		8647.88	1.00536		8647.18	1.00518		8647.24	1.00622
8645.38	1.00009		8645.89	1.00206		8648.88	1.00632		8648.2	1.00635		8648.24	1.00671
8646.4	1.00139		8646.95	1.00259		8649.88	1.00679		8649.27	1.00702		8649.27	1.00786
8647.37	1.00112		8647.98	1.00303		8650.91	1.00667		8650.26	1.0082		8650.26	1.0079
8648.37	1.00191		8648.98	1.0029		8651.94	1.00739		8651.29	1.00893		8651.29	1.00823
8649.39	1.00273		8649.97	1.00363		8652.93	1.00889		8652.32	1.00989		8652.29	1.00912
8650.42	1.00391		8651	1.00512		8653.93	1.00914		8653.35	1.01035		8653.32	1.00956
8651.45	1.0036		8652.03	1.00477		8654.96	1.00995		8654.35	1.01045		8654.35	1.00999
8652.48	1.00437		8653.03	1.00515		8655.99	1.01061		8655.35	1.0106		8655.38	1.01027
8653.48	1.00464		8654.06	1.00591		8656.99	1.0108		8656.38	1.01134		8656.41	1.01012
8654.48	1.00523		8655.03	1.00656		8658.02	1.01155		8657.41	1.01182		8657.44	1.01001
8655.51	1.00631		8656.06	1.00761		8659.09	1.01232		8658.44	1.01169		8658.51	1.00991
8656.51	1.00696		8657.06	1.00842		8660.12	1.01264		8659.44	1.01207		8659.54	1.00965
8657.54	1.00763		8658.12	1.00945		8661.15	1.0128		8660.44	1.01175		8660.54	1.00883
8658.54	1.00843		8659.09	1.00919		8662.12	1.01262		8661.41	1.01185		8661.54	1.00836
8659.57	1.00877		8660.09	1.01024		8663.18	1.01295		8662.51	1.0106		8662.54	1.00734
8660.57	1.00946		8661.15	1.01096		8664.22	1.01318		8663.51	1.01036		8663.57	1.00592
8661.6	1.01064		8662.12	1.01104		8665.25	1.01254		8664.54	1.00934		8664.6	1.00517
8662.63	1.01182		8663.18	1.0107		8666.28	1.01223		8665.57	1.0083		8665.64	1.00507
8663.67	1.01196		8664.18	1.01231		8667.32	1.01169		8666.57	1.00772		8666.64	1.00308
8664.7	1.01236		8665.22	1.01206		8668.35	1.01028		8667.57	1.00613		8667.67	1.00227
8665.73	1.0136		8666.22	1.01197		8669.38	1.00991		8668.61	1.00531		8668.67	1.00132
8666.73	1.01373		8667.22	1.01201		8670.39	1.00839		8669.64	1.00363		8669.71	0.999879
8667.77	1.01496		8668.22	1.01184		8671.45	1.0079		8670.71	1.00216		8670.77	0.998612
8668.74	1.01473		8669.25	1.0119		8672.45	1.00673		8671.71	1.0006		8671.78	0.998153
8669.74	1.01485		8670.29	1.01184		8673.49	1.00548		8672.75	0.99947		8672.75	0.996535
8670.77	1.01514		8671.32	1.011		8674.52	1.00409		8673.78	0.998819		8673.78	0.995141
8671.84	1.01456		8672.36	1.01054		8675.53	1.00305		8674.82	0.996461		8674.82	0.994493
8672.84	1.01458		8673.36	1.01023		8676.53	1.00131		8675.85	0.995619		8675.88	0.993636
8673.88	1.01496		8674.43	1.00909		8677.57	0.999482		8676.89	0.994804		8676.92	0.993036
8674.91	1.01436		8675.46	1.00811		8678.54	0.998727		8677.96	0.993398		8677.92	0.991704
8675.92	1.01309		8676.47	1.0072		8679.58	0.996918		8678.96	0.992496		8678.96	0.992014
8676.98	1.01298		8677.54	1.00559		8680.64	0.996121		8680	0.992095		8679.96	0.991705
8677.99	1.01229		8678.57	1.0047		8681.65	0.994962		8681.03	0.991611		8681	0.991924
8679.02	1.01114		8679.58	1.00377		8682.69	0.993886		8682.07	0.990785		8682.01	0.991549
8680.06	1.00978		8680.61	1.0019		8683.72	0.992855		8683.11	0.991354		8683.08	0.991659
8681.1	1.0087		8681.65	1.00085		8684.73	0.992641		8684.15	0.991031		8684.11	0.991536
8682.1	1.00721		8682.65	0.999592		8685.73	0.992046		8685.15	0.990637		8685.12	0.992164
8683.11	1.00588		8683.72	0.998025		8686.77	0.991579		8686.19	0.99053		8686.16	0.992276
8684.11	1.00387		8684.73	0.996824		8687.75	0.991372		8687.2	0.991147		8687.16	0.99196
8685.15	1.00216		8685.73	0.99596		8688.79	0.992004		8688.27	0.991863		8688.23	0.992439
8686.16	1.0005		8686.77	0.995103		8689.79	0.991455		8689.31	0.99148		8689.24	0.992846
8687.2	0.998324		8687.78	0.993243		8690.83	0.991359		8690.34	0.991459		8690.28	0.992892
8688.2	0.996837		8688.82	0.993006		8691.84	0.991545		8691.38	0.99264		8691.32	0.992707
8689.24	0.995417		8689.86	0.992584		8692.85	0.991402		8692.39	0.991724		8692.33	0.993545
8690.28	0.994593		8690.9	0.991333		8693.89	0.991298		8693.46	0.992159		8693.37	0.993714
8691.32	0.992619		8691.94	0.990816		8694.89	0.991109		8694.5	0.993301		8694.41	0.993049
8692.29	0.991843		8692.94	0.990143		8695.9	0.990541		8695.54	0.992427		8695.45	0.993179
8693.33	0.99008		8693.98	0.990067		8696.94	0.989341		8696.58	0.991467		8696.52	0.992182
8694.37	0.989313		8695.02	0.989511		8697.98	0.990453		8697.63	0.992168		8697.56	0.991967
8695.41	0.988837		8696.06	0.989532		8698.99	0.992524		8698.67	0.993638		8698.57	0.993802
8696.49	0.986799		8697.1	0.988427		8700.03	0.992533		8699.71	0.993678		8699.61	0.995629
8697.5	0.985304		8698.11	0.989522		8701.08	0.991863		8700.75	0.993147		8700.65	0.993623
8698.47	0.987975		8699.15	0.992184		8702.12	0.991671		8701.76	0.992506		8701.69	0.992982
8699.51	0.990253		8700.16	0.991721		8703.16	0.99198		8702.74	0.992315		8702.74	0.993457
8700.55	0.989083		8701.21	0.990348		8704.17	0.992391		8703.81	0.992531		8703.78	0.993796
8701.56	0.988871		8702.25	0.990321		8705.21	0.99234		8704.82	0.992659		8704.79	0.993332
8702.57	0.988908		8703.26	0.990103		8706.26	0.991715		8705.86	0.992339		8705.8	0.993548
8703.65	0.988356		8704.3	0.990964		8707.3	0.991858		8706.91	0.991976		8706.81	0.99364
8704.66	0.988617		8705.34	0.990655		8708.34	0.991366		8707.95	0.99204		8707.89	0.994598
8705.7	0.989372		8706.39	0.990412		8709.42	0.991569		8708.99	0.991823		8708.93	0.994575
8706.78	0.989865		8707.43	0.990225		8710.46	0.991592		8710.01	0.991591		8709.97	0.993703
8707.79	0.989278		8708.41	0.990222		8711.47	0.991379		8711.05	0.99217		8711.02	0.994578
8708.83	0.98926		8709.45	0.990281		8712.49	0.991454		8712.1	0.992683		8712.03	0.994194
8709.84	0.989573		8710.46	0.990309		8713.5	0.991718		8713.11	0.993108		8713.04	0.995233
8710.85	0.989303		8711.51	0.990089		8714.51	0.99198		8714.15	0.993444		8714.09	0.995757
8711.93	0.989979		8712.52	0.990248		8715.56	0.992173		8715.2	0.993843		8715.1	0.996256
8712.94	0.989763		8713.56	0.990331		8716.57	0.992471		8716.24	0.994162		8716.18	0.996888
8713.99	0.989834		8714.58	0.989784		8717.62	0.992324		8717.26	0.994761		8717.22	0.997001
8715.03	0.989567		8715.62	0.989788		8718.63	0.992622		8718.27	0.994995		8718.24	0.997942
8716.08	0.989201		8716.67	0.9902		8719.68	0.992668		8719.35	0.99579		8719.28	0.997993
8717.13	0.989249		8717.71	0.990397		8720.75	0.993125		8720.36	0.99597		8720.33	0.998709
8718.17	0.98907		8718.73	0.990381		8721.74	0.993443		8721.38	0.996699		8721.34	0.99812
8719.18	0.988472		8719.77	0.990388		8722.82	0.994123		8722.42	0.997514		8722.39	0.999149
8720.23	0.989016		8720.79	0.990764		8723.83	0.994251		8723.5	0.998182		8723.41	0.999483
8721.21	0.988878		8721.83	0.990838		8724.85	0.995215		8724.52	0.998329		8724.45	1.00015
8722.26	0.988534		8722.85	0.991001		8725.89	0.995725		8725.57	0.998568		8725.5	1.00033
8723.31	0.988569		8723.9	0.991414		8726.91	0.996243		8726.58	0.998231		8726.55	0.999985
8724.35	0.988755		8724.91	0.99155		8727.96	0.996296		8727.63	0.99839		8727.6	1.00075
8725.34	0.988868		8725.96	0.99185		8729.04	0.996935		8728.68	0.999862		8728.65	1.00076
8726.42	0.989112		8727.01	0.992102		8730.09	0.998046		8729.76	0.999821		8729.69	1.00081
8727.43	0.989452		8728.02	0.993121		8731.07	0.998354		8730.78	1.00013		8730.71	1.00188
8728.51	0.989391		8729.07	0.993027		8732.09	0.997839		8731.83	1.00093		8731.73	1.00183
8729.56	0.989441		8730.12	0.993137		8733.14	0.998608		8732.84	1.00183		8732.81	1.00265
8730.61	0.990503		8731.17	0.993861		8734.19	0.999817		8733.89	1.0018		8733.83	1.00372
8731.6	0.991077		8732.19	0.994706		8735.21	0.999976		8734.91	1.00267		8734.88	1.00405
8732.65	0.991851		8733.24	0.995893		8736.29	1.00154		8735.96	1.00338		8735.93	1.00495
8733.7	0.99227		8734.29	0.995904		8737.37	1.00149		8737.01	1.00473		8736.98	1.00552
8734.71	0.992959		8735.34	0.996682		8738.39	1.00203		8738.03	1.0051		8738.03	1.00559
8735.73	0.993351		8736.35	0.997042		8739.41	1.00263		8739.05	1.00535		8739.01	1.00661
8736.81	0.994508		8737.4	0.997563		8740.46	1.00389		8740.13	1.00611		8740.1	1.00689
8737.8	0.995481		8738.46	0.998118		8741.51	1.00498		8741.15	1.00711		8741.12	1.00702
8738.85	0.996031		8739.51	0.999359		8742.6	1.00517		8742.2	1.00758		8742.17	1.00781
8739.87	0.996847		8740.53	0.999769		8743.62	1.00664		8743.22	1.00779		8743.22	1.00809
8740.89	0.997332		8741.58	1.00108		8744.64	1.00702		8744.27	1.00837		8744.27	1.00801
8741.91	0.998004		8742.6	1.00144		8745.72	1.00677		8745.29	1.00828		8745.29	1.00772
8742.96	0.998959		8743.62	1.00201		8746.74	1.00776		8746.38	1.0086		8746.38	1.00736
8743.98	0.999943		8744.64	1.00271		8747.83	1.00833		8747.4	1.00857		8747.43	1.0078
8745	1.00084		8745.66	1.00319		8748.88	1.00801		8748.45	1.00906		8748.45	1.00771
8746.02	1.00159		8746.68	1.00394		8749.94	1.0087		8749.51	1.00881		8749.47	1.0072
8747.07	1.00202		8747.73	1.00501		8750.99	1.00903		8750.53	1.00895		8750.53	1.00721
8748.09	1.00341		8748.78	1.00535		8752.01	1.00914		8751.55	1.00833		8751.58	1.00614
8749.18	1.00366		8749.84	1.00582		8753.07	1.00922		8752.64	1.00806		8752.67	1.00604
8750.2	1.00485		8750.86	1.00712		8754.12	1.00923		8753.69	1.00782		8753.69	1.00553
8751.25	1.00582		8751.88	1.00674		8755.18	1.00889		8754.71	1.0069		8754.71	1.0042
8752.31	1.00647		8752.93	1.00752		8756.23	1.00845		8755.74	1.00643		8755.8	1.00415
8753.36	1.0074		8753.96	1.0084		8757.25	1.00872		8756.79	1.00645		8756.82	1.00311
8754.38	1.00798		8755.01	1.00803		8758.31	1.00802		8757.85	1.00561		8757.88	1.00279
8755.47	1.00899		8756.07	1.0085		8759.3	1.00816		8758.84	1.00401		8758.87	1.00192
8756.53	1.00947		8757.09	1.00853		8760.39	1.00656		8759.86	1.00247		8759.93	0.999747
8757.52	1.01014		8758.14	1.00855		8761.38	1.00539		8760.88	1.00099		8760.95	0.998734
8758.51	1.01007		8759.13	1.00903		8762.47	1.00495		8761.91	1.00092		8762.04	0.998803
8759.6	1.01034		8760.19	1.00913		8763.49	1.00543		8762.97	1.0011		8763.06	0.998323
8760.62	1.01096		8761.21	1.00678		8764.55	1.00462		8764.02	0.999862		8764.09	0.997227
8761.64	1.01073		8762.27	1.00767		8765.58	1.00392		8765.01	0.999009		8765.11	0.997071
8762.67	1.01081		8763.33	1.00841		8766.63	1.00278		8766.1	0.998171		8766.17	0.995838
8763.72	1.01189		8764.35	1.00892		8767.66	1.00155		8767.2	0.997307		8767.23	0.99595
8764.75	1.01151		8765.44	1.00828		8768.72	1.00093		8768.19	0.99715		8768.32	0.996125
8765.77	1.01155		8766.47	1.00766		8769.78	1.00046		8769.28	0.996652		8769.35	0.995534
8766.8	1.01153		8767.46	1.00711		8770.8	0.999967		8770.31	0.996126		8770.37	0.995648
8767.82	1.01091		8768.49	1.00689		8771.89	0.999259		8771.33	0.994758		8771.4	0.994691
8768.88	1.01088		8769.54	1.00574		8772.92	0.998423		8772.42	0.995076		8772.49	0.995134
8769.91	1.01051		8770.64	1.00514		8773.98	0.997893		8773.52	0.994881		8773.55	0.994274
8770.93	1.01044		8771.63	1.00405		8775.04	0.997622		8774.58	0.994569		8774.54	0.993919
8771.99	1.00935		8772.69	1.00391		8776.1	0.997159		8775.6	0.994573		8775.6	0.994616
8773.05	1.0088		8773.68	1.00347		8777.16	0.997828		8776.7	0.99478		8776.63	0.994852
8774.11	1.00845		8774.74	1.00241		8778.19	0.997292		8777.73	0.994243		8777.66	0.995105
8775.17	1.00664		8775.77	1.00225		8779.22	0.996969		8778.82	0.995369		8778.72	0.995479
8776.23	1.00683		8776.83	1.00106		8780.28	0.996982		8779.85	0.995218		8779.78	0.995947
8777.26	1.00535		8777.89	1.00121		8781.34	0.996905		8780.91	0.994865		8780.81	0.995559
8778.29	1.00398		8778.95	1.00059		8782.44	0.997261		8781.94	0.995631		8781.9	0.996009
8779.35	1.00431		8779.95	1.00002		8783.46	0.9966		8783.07	0.995633		8782.9	0.996281
8780.41	1.0026		8781.04	0.999333		8784.53	0.997108		8784.03	0.997143		8783.96	0.996628
8781.47	1.00143		8782.1	0.998617		8785.62	0.997143		8785.12	0.996883		8784.99	0.996418
8782.5	1.00203		8783.13	0.997967		8786.69	0.997401		8786.15	0.997134		8786.05	0.99686
8783.56	1.00054		8784.16	0.998209		8787.75	0.997943		8787.18	0.996897		8787.08	0.997277
8784.59	1.00016		8785.22	0.998108		8788.81	0.99761		8788.25	0.996716		8788.15	0.997066
8785.69	1.00032		8786.22	0.998698		8789.84	0.99815		8789.28	0.996673		8789.18	0.997441
8786.69	1.00011		8787.28	0.998029		8790.91	0.999222		8790.34	0.997299		8790.21	0.997161
8787.75	0.999355		8788.28	0.997538		8791.94	1.00279		8791.34	1.00065		8791.24	0.999557
8788.81	0.999033		8789.38	0.997329		8793	1.00339		8792.4	1.00372		8792.27	1.00244
8789.84	0.998657		8790.44	0.998394		8794.1	0.997455		8793.47	1.00034		8793.3	1.00039
8790.87	0.999308		8791.47	1.00124		8795.17	0.993627		8794.5	0.993804		8794.4	0.994615
8791.9	1.00255		8792.54	1.00374		8796.23	0.993662		8795.6	0.99274		8795.53	0.990594
8793	1.00255		8793.57	1.00019		8797.23	0.99543		8796.66	0.993741		8796.53	0.993212
8794	0.996722		8794.63	0.994989		8798.26	0.997141		8797.66	0.995269		8797.56	0.994439
8795.07	0.99238		8795.7	0.992535		8799.36	0.997018		8798.73	0.995497		8798.63	0.996536
8796.1	0.993269		8796.76	0.994859		8800.39	0.997639		8799.79	0.996173		8799.69	0.997164
8797.2	0.995217		8797.8	0.99629		8801.43	0.997776		8800.83	0.996392		8800.79	0.997023
8798.23	0.995613		8798.8	0.997338		8802.49	0.997817		8801.89	0.996766		8801.83	0.99723
8799.33	0.997175		8799.86	0.997965		8803.56	0.99763		8802.93	0.996903		8802.9	0.997346
8800.36	0.997663		8800.89	0.997906		8804.6	0.997463		8803.96	0.996702		8803.96	0.997514
8801.43	0.997606		8801.93	0.997961		8805.7	0.997789		8804.96	0.996491		8805.03	0.996927
8802.49	0.997883		8803	0.998371		8806.7	0.997936		8806.06	0.996598		8806.06	0.997174
8803.56	0.998013		8804.03	0.99841		8807.77	0.997368		8807.13	0.996392		8807.17	0.997981
8804.56	0.99809		8805.1	0.997743		8808.87	0.997293		8808.2	0.996199		8808.2	0.998045
8805.6	0.998028		8806.13	0.998272		8809.87	0.997693		8809.24	0.997751		8809.27	0.997448
8806.66	0.997912		8807.17	0.998474		8810.94	0.9972		8810.3	0.997572		8810.3	0.99738
8807.67	0.998032		8808.23	0.996823		8812.01	0.996983		8811.34	0.997464		8811.37	0.998357
8808.77	0.997292		8809.3	0.997233		8813.08	0.99787		8812.44	0.997164		8812.41	0.998586
8809.77	0.997613		8810.37	0.997706		8814.15	0.997892		8813.48	0.997328		8813.45	0.998231
8810.81	0.997117		8811.44	0.997118		8815.22	0.997038		8814.55	0.997753		8814.52	0.998462
8811.87	0.997581		8812.51	0.996927		8816.32	0.997155		8815.59	0.997648		8815.59	0.998128
8812.91	0.99724		8813.58	0.997592		8817.29	0.996577		8816.66	0.997696		8816.62	0.998357
8813.91	0.996709		8814.62	0.997629		8818.36	0.99645		8817.66	0.997433		8817.69	0.998281
8814.98	0.997432		8815.69	0.997054		8819.43	0.997209		8818.7	0.997237		8818.8	0.998602
8816.05	0.997046		8816.72	0.996376		8820.51	0.996882		8819.77	0.998098		8819.84	0.999299
8817.06	0.997082		8817.79	0.997104		8821.58	0.997314		8820.84	0.997538		8820.87	0.999222
8818.09	0.996463		8818.9	0.996555		8822.65	0.997492		8821.88	0.997555		8821.98	0.999533
8819.2	0.997101		8819.94	0.997114		8823.69	0.998309		8822.95	0.998141		8823.08	0.998871
8820.24	0.996767		8821.01	0.996665		8824.73	0.997482		8824.06	0.998868		8824.12	0.999486
8821.31	0.99637		8822.11	0.996985		8825.83	0.996843		8825.1	0.998235		8825.2	0.999927
8822.38	0.996273		8823.18	0.99682		8826.87	0.997796		8826.17	0.998307		8826.27	0.999748
8823.42	0.996172		8824.19	0.996956		8827.98	0.997805		8827.24	0.998646		8827.34	1.00037
8824.49	0.99683		8825.26	0.996644		8829.05	0.998065		8828.28	0.999091		8828.38	1.0005
8825.53	0.996014		8826.27	0.996683		8830.13	0.998219		8829.35	0.999838		8829.45	1.00092
8826.57	0.996468		8827.34	0.99615		8831.17	0.998824		8830.43	0.999512		8830.53	1.00086
8827.64	0.995925		8828.41	0.996383		8832.24	0.99847		8831.47	1.00001		8831.57	1.00117
8828.75	0.996525		8829.52	0.997263		8833.32	0.998962		8832.58	1.00048		8832.68	1.00162
8829.79	0.996374		8830.56	0.996995		8834.36	0.999569		8833.62	1.00103		8833.79	1.00198
8830.86	0.996433		8831.6	0.99701		8835.43	0.999433		8834.69	1.00124		8834.83	1.00172
8831.94	0.995861		8832.64	0.997082		8836.51	1.00006		8835.77	1.00091		8835.9	1.00224
8832.98	0.995898		8833.68	0.997262		8837.55	1.00129		8836.88	1.00136		8836.94	1.00271
8834.05	0.996019		8834.76	0.997874		8838.59	1.00037		8837.92	1.00183		8838.05	1.00242
8835.1	0.995966		8835.8	0.997333		8839.67	1.00099		8838.99	1.00255		8839.06	1.00283
8836.17	0.996782		8836.88	0.997767		8840.74	1.00096		8840.04	1.00293		8840.14	1.00359
8837.25	0.996068		8837.95	0.998255		8841.79	1.00172		8841.15	1.00254		8841.21	1.00296
8838.29	0.996268		8839.06	0.998575		8842.86	1.00187		8842.22	1.00278		8842.29	1.00331
8839.36	0.997051		8840.1	0.99866		8843.94	1.00164		8843.3	1.00318		8843.37	1.00322
8840.41	0.996641		8841.11	0.999223		8844.98	1.00277		8844.35	1.00322		8844.41	1.00282
8841.45	0.99694		8842.22	0.998914		8846.03	1.00239		8845.42	1.00333		8845.49	1.0033
8842.56	0.997071		8843.3	0.998666		8847.11	1.00278		8846.53	1.00411		8846.6	1.00381
8843.6	0.997282		8844.35	0.999661		8848.19	1.0035		8847.58	1.00411		8847.65	1.00306
8844.65	0.998284		8845.42	0.999502		8849.26	1.00331		8848.66	1.00396		8848.76	1.00217
8845.69	0.998774		8846.5	1.00017		8850.34	1.00321		8849.77	1.0042		8849.8	1.00368
8846.77	0.998616		8847.51	1.00044		8851.42	1.00346		8850.85	1.0045		8850.88	1.0027
8847.85	0.999393		8848.59	1.00038		8852.5	1.00223		8851.89	1.00284		8851.93	1.00215
8848.93	0.999293		8849.63	1.00101		8853.51	1.00358		8852.97	1.00329		8853.01	1.00257
8849.97	0.999321		8850.71	1.00049		8854.66	1.00346		8854.05	1.00327		8854.12	1.00226
8851.05	1.00083		8851.79	1.00115		8855.74	1.00364		8855.17	1.00264		8855.23	1.00228
8852.1	0.999871		8852.87	1.00007		8856.75	1.00314		8856.25	1.00286		8856.25	1.00166
8853.14	1.00079		8853.92	1.00178		8857.8	1.00293		8857.29	1.00269		8857.33	1.00209
8854.22	1.00166		8855.03	1.00202		8858.92	1.0028		8858.34	1.00252		8858.37	1.00093
8855.27	1.00149		8856.11	1.00162		8860	1.00327		8859.42	1.00197		8859.46	1.00087
8856.38	1.00207		8857.23	1.00249		8861.08	1.00252		8860.5	1.00149		8860.47	0.999906
8857.46	1.0025		8858.27	1.00231		8862.13	1.00203		8861.59	1.00113		8861.55	1.00032
8858.48	1.00201		8859.35	1.00237		8863.21	1.0013		8862.63	1.00073		8862.63	1.00045
8859.56	1.00258		8860.47	1.00241		8864.29	1.00229		8863.68	1.0002		8863.68	1.0006
8860.64	1.00247		8861.52	1.00266		8865.34	1.00137		8864.76	1.00035		8864.73	0.999449
8861.65	1.00259		8862.6	1.00232		8866.39	1.00131		8865.85	0.999932		8865.88	0.999573
8862.73	1.00235		8863.65	1.00208		8867.44	1.00126		8866.9	0.999736		8866.93	0.999796
8863.82	1.00306		8864.73	1.00199		8868.55	1.00084		8867.98	0.99932		8868.01	0.999055
8864.83	1.00295		8865.78	1.00159		8869.64	1.00034		8869.06	0.999048		8869.1	0.998841
8865.91	1.00314		8866.86	1.00185		8870.65	0.999781		8870.11	0.998856		8870.15	0.998419
8866.93	1.00328		8867.91	1.00141		8871.7	0.99961		8871.13	0.998979		8871.2	0.998155
8868.01	1.00286		8868.96	1.00108		8872.82	0.999567		8872.25	0.998471		8872.28	0.998252
8869.1	1.00324		8870.04	1.00125		8873.91	0.998943		8873.3	0.998237		8873.33	0.997934
8870.15	1.00302		8871.13	1.00131		8874.96	0.99901		8874.38	0.997839		8874.45	0.997877
8871.2	1.00264		8872.18	1.00049		8876.08	0.998651		8875.5	0.997789		8875.54	0.99699
8872.28	1.0025		8873.26	1.00072		8877.13	0.998876		8876.55	0.997798		8876.62	0.997289
8873.37	1.00206		8874.35	1.00081		8878.18	0.998557		8877.6	0.997126		8877.67	0.996847
8874.42	1.00211		8875.43	0.999736		8879.27	0.997889		8878.69	0.997222		8878.76	0.997388
8875.47	1.00183		8876.52	0.999965		8880.35	0.998088		8879.78	0.996821		8879.84	0.997212
8876.52	1.00144		8877.57	0.999843		8881.41	0.998017		8880.83	0.997059		8880.93	0.997132
8877.6	1.00167		8878.66	0.999607		8882.49	0.997163		8881.92	0.997309		8882.02	0.9967
8878.66	1.00138		8879.78	0.99964		8883.58	0.997731		8883	0.996523		8883.1	0.996436
8879.78	1.00072		8880.8	0.999649		8884.63	0.997715		8884.06	0.997067		8884.16	0.996991
8880.83	1.00007		8881.85	0.999033		8885.69	0.997816		8885.14	0.996375		8885.21	0.997366
8881.92	0.999739		8882.9	0.999096		8886.78	0.99746		8886.27	0.997027		8886.3	0.997156
8883	0.999749		8883.99	0.999309		8887.86	0.997071		8887.35	0.996206		8887.39	0.996945
8884.06	0.999501		8885.01	0.998164		8888.92	0.996694		8888.41	0.996715		8888.48	0.996971
8885.14	0.999253		8886.13	0.997958		8890.04	0.997631		8889.53	0.996788		8889.56	0.996615
8886.23	0.999041		8887.18	0.997818		8891.1	0.997313		8890.59	0.996905		8890.62	0.997183
8887.32	0.998906		8888.24	0.998104		8892.19	0.996399		8891.67	0.996796		8891.71	0.996702
8888.41	0.998568		8889.33	0.997425		8893.24	0.996967		8892.73	0.99633		8892.8	0.997051
8889.5	0.998406		8890.42	0.997632		8894.33	0.997522		8893.85	0.996807		8893.89	0.997532
8890.59	0.998398		8891.47	0.997452		8895.39	0.99678		8894.91	0.997319		8894.98	0.99733
8891.67	0.997975		8892.56	0.996802		8896.51	0.996796		8896	0.99677		8896.03	0.997121
8892.76	0.99754		8893.62	0.996742		8897.6	0.997307		8897.09	0.997015		8897.09	0.997444
8893.82	0.997563		8894.67	0.997515		8898.62	0.996674		8898.11	0.996931		8898.15	0.997224
8894.91	0.997287		8895.76	0.997018		8899.75	0.99707		8899.2	0.997326		8899.24	0.997366
8895.97	0.996988		8896.85	0.996715		8900.84	0.996777		8900.3	0.997427		8900.33	0.997625
8897.09	0.996911		8897.94	0.997022		8901.93	0.996858		8901.39	0.997858		8901.46	0.997499
8898.18	0.996634		8899	0.996958		8903.03	0.997261		8902.45	0.997293		8902.55	0.997852
8899.27	0.997016		8900.13	0.99611		8904.12	0.997143		8903.57	0.99759		8903.61	0.997858
8900.33	0.996431		8901.18	0.996401		8905.21	0.997206		8904.66	0.996901		8904.66	0.998447
8901.39	0.99626		8902.27	0.996682		8906.3	0.997064		8905.72	0.997569		8905.76	0.997757
8902.48	0.996364		8903.4	0.996684		8907.4	0.99724		8906.82	0.997791		8906.85	0.998006
8903.57	0.996063		8904.46	0.996153		8908.46	0.99721		8907.87	0.997504		8907.91	0.997299
8904.6	0.996036		8905.52	0.996679		8909.55	0.997336		8908.93	0.997896		8909	0.997651
8905.69	0.99608		8906.58	0.996805		8910.64	0.997308		8909.99	0.997743		8910.13	0.9979
8906.75	0.99606		8907.67	0.996657		8911.74	0.997589		8911.09	0.997481		8911.19	0.997796
8907.84	0.996319		8908.73	0.996455		8912.83	0.997725		8912.15	0.998073		8912.28	0.997895
8908.9	0.996344		8909.86	0.996532		8913.93	0.997983		8913.24	0.997883		8913.38	0.997824
8909.96	0.996786		8910.95	0.99691		8915.02	0.997643		8914.37	0.99778		8914.47	0.99816
8911.09	0.996372		8912.05	0.996717		8916.08	0.997177		8915.47	0.997345		8915.57	0.998119
8912.15	0.996087		8913.11	0.996859		8917.18	0.998094		8916.53	0.998241		8916.7	0.998375
8913.17	0.99661		8914.2	0.997162		8918.24	0.997807		8917.62	0.997524		8917.79	0.99804
8914.34	0.996587		8915.26	0.996894		8919.34	0.998154		8918.72	0.998339		8918.86	0.99844
8915.4	0.996546		8916.36	0.997236		8920.4	0.997705		8919.82	0.997795		8919.95	0.998585
8916.46	0.996695		8917.45	0.997126		8921.5	0.998339		8920.91	0.998327		8921.05	0.998305
8917.59	0.996563		8918.51	0.997081		8922.56	0.997826		8921.98	0.998338		8922.15	0.998814
8918.65	0.996625		8919.58	0.997029		8923.66	0.998599		8923.04	0.998413		8923.28	0.999301
8919.71	0.996939		8920.67	0.997912		8924.75	0.998559		8924.14	0.998872		8924.38	0.998633
8920.74	0.997153		8921.7	0.997021		8925.78	0.998552		8925.16	0.998239		8925.37	0.998745
8921.84	0.997346		8922.76	0.997267		8926.88	0.998404		8926.23	0.998907		8926.5	0.998441
8922.87	0.997556		8923.86	0.997316		8927.94	0.998194		8927.33	0.998677		8927.6	0.999341
8923.96	0.997251		8924.96	0.997494		8929.04	0.998575		8928.42	0.998555		8928.63	0.99905
8925.03	0.997331		8926.06	0.996956		8930.18	0.998362		8929.49	0.998842		8929.73	0.999649
8926.12	0.997346		8927.15	0.997655		8931.27	0.99859		8930.62	0.99886		8930.83	0.999659
8927.22	0.997872		8928.25	0.997484		8932.37	0.999383		8931.72	0.999335		8931.89	0.99999
8928.25	0.997578		8929.35	0.997818		8933.44	0.999208		8932.79	0.99963		8932.96	1.00002
8929.32	0.998175		8930.45	0.997581		8934.54	0.998889		8933.89	0.998992		8934.06	0.999942
8930.42	0.997596		8931.55	0.997769		8935.57	0.998888		8934.95	0.999109		8935.19	0.999977
8931.52	0.997681		8932.61	0.997543		8936.67	0.999289		8936.09	0.999486		8936.26	1.00004
8932.58	0.998025		8933.75	0.998092		8937.81	0.999234		8937.12	1.00028		8937.36	1.00047
8933.68	0.998212		8934.78	0.998793		8938.91	0.999408		8938.19	0.999615		8938.46	1.00026
8934.75	0.998135		8935.88	0.998529		8939.97	0.999804		8939.32	0.999997		8939.56	1.0004
8935.85	0.998364		8936.98	0.998167		8941.08	0.99995		8940.42	0.999934		8940.7	1.00031
8936.95	0.998375		8938.12	0.998961		8942.18	1.00045		8941.52	1.0008		8941.8	1.00086
8938.05	0.99842		8939.22	0.998748		8943.32	1.00026		8942.63	1.00066		8942.83	1.00068
8939.11	0.998667		8940.32	0.998438		8944.42	1.00059		8943.69	1.00134		8943.94	1.00139
8940.22	0.998652		8941.39	0.998854		8945.52	1.00047		8944.83	1.00131		8945.04	1.00099
8941.35	0.99874		8942.52	0.999194		8946.59	1.00101		8945.9	1.00128		8946.11	1.00102
8942.42	0.999211		8943.56	0.998943		8947.69	1.00099		8947	1.00149		8947.21	1.00169
8943.49	0.998639		8944.66	0.999232		8948.83	1.00138		8948.11	1.00217		8948.28	1.00122
8944.62	0.998643		8945.73	0.999816		8949.93	1.00174		8949.21	1.00179		8949.38	1.0022
8945.69	0.999087		8946.83	0.999888		8951.04	1.00147		8950.28	1.00181		8950.45	1.00176
8946.8	0.999333		8947.9	1.00015		8952.14	1.00196		8951.35	1.00212		8951.56	1.00143
8947.83	0.999015		8948.93	0.999857		8953.18	1.00234		8952.38	1.00222		8952.59	1.00156
8948.93	0.998919		8950.04	0.999959		8954.32	1.00193		8953.52	1.00211		8953.7	1.00236
8949.97	0.999021		8951.14	1.00002		8955.42	1.00234		8954.63	1.0023		8954.8	1.00178
8951.11	0.999245		8952.21	1.00039		8956.53	1.00271		8955.73	1.00154		8955.94	1.00116
8952.21	0.999813		8953.32	1.00073		8957.63	1.00216		8956.81	1.00206		8957.01	1.00178
8953.28	0.999967		8954.42	1.00068		8958.71	1.00209		8957.91	1.00192		8958.12	1.00151
8954.35	0.999992		8955.46	1.00144		8959.78	1.0027		8959.02	1.00181		8959.22	1.00131
8955.42	1.00051		8956.56	1.00157		8960.85	1.00269		8960.05	1.00153		8960.33	1.00101
8956.56	1.0007		8957.63	1.00143		8961.99	1.00228		8961.13	1.00146		8961.4	1.00073
8957.63	1.00082		8958.74	1.00166		8963.06	1.00226		8962.23	1.00119		8962.51	1.00107
8958.71	1.00086		8959.85	1.00109		8964.17	1.00224		8963.34	1.0016		8963.62	1.00053
8959.81	1.00094		8960.92	1.00196		8965.28	1.00212		8964.45	1.00079		8964.73	1.00067
8960.88	1.00158		8962.03	1.00206		8966.32	1.00201		8965.59	1.00126		8965.83	1.00026
8961.96	1.00156		8963.1	1.00224		8967.43	1.00197		8966.66	1.00176		8966.94	1.00064
8963.06	1.00183		8964.17	1.00206		8968.53	1.00218		8967.7	1.0003		8968.02	0.99983
8964.21	1.0016		8965.28	1.00205		8969.61	1.00223		8968.81	1.0001		8969.12	1.00026
8965.28	1.00175		8966.39	1.00194		8970.72	1.00156		8969.92	1.00071		8970.2	1.00054
8966.35	1.00246		8967.46	1.00191		8971.79	1.00122		8971	1.0002		8971.31	0.999966
8967.46	1.00273		8968.53	1.00237		8972.9	1.00088		8972.11	1.00005		8972.45	0.999901
8968.57	1.00279		8969.64	1.00259		8974.01	1.00134		8973.21	1.00003		8973.56	0.999605
8969.68	1.00288		8970.75	1.00278		8975.12	1.00062		8974.29	1.00027		8974.6	0.999814
8970.79	1.00287		8971.86	1.00217		8976.2	1.00107		8975.4	0.999952		8975.71	0.999374
8971.9	1.00259		8972.94	1.00224		8977.27	1.00076		8976.51	0.999708		8976.79	0.99996
8973.01	1.0034		8974.05	1.00199		8978.39	1.00008		8977.62	0.999729		8977.9	0.999524
8974.08	1.00319		8975.16	1.00228		8979.46	1.00012		8978.73	0.999848		8979.01	0.999465
8975.12	1.00302		8976.23	1.00212		8980.54	1.00052		8979.78	0.999866		8980.05	0.999725
8976.27	1.00323		8977.31	1.00221		8981.62	1.00052		8980.89	0.999985		8981.16	0.999374
8977.38	1.00304		8978.46	1.00178		8982.73	1.00041		8982	1.00009		8982.31	0.999936
8978.49	1.00271		8979.57	1.00201		8983.84	1.00098		8983.11	0.999894		8983.42	1.00011
8979.57	1.00291		8980.68	1.00166		8984.95	1.00076		8984.22	1.00069		8984.5	0.999759
8980.71	1.00311		8981.76	1.00109		8986.07	1.00066		8985.34	0.999905		8985.61	0.999659
8981.79	1.00299		8982.87	1.00123		8987.15	1.00035		8986.48	0.999994		8986.73	0.998931
8982.9	1.00281		8983.95	1.0019		8988.26	1.00085		8987.56	1.00001		8987.84	0.999419
8984.02	1.00294		8985.13	1.00121		8989.34	1.00002		8988.68	0.999708		8988.92	0.999446
8985.09	1.00284		8986.21	1.00088		8990.45	1.00036		8989.79	0.999775		8990.03	0.999568
8986.14	1.00213		8987.32	1.00121		8991.57	1.00084		8990.94	0.999984		8991.15	0.999652
8987.25	1.00234		8988.43	1.00117		8992.68	1.00015		8992.02	0.999961		8992.26	0.999532
8988.33	1.00235		8989.51	1.00064		8993.8	1.00046		8993.17	0.999346		8993.38	0.999665
8989.44	1.00195		8990.63	1.00083		8994.91	1.00034		8994.25	0.999602		8994.49	0.999769
8990.52	1.00231		8991.71	1.00115		8995.99	1.00025		8995.36	0.999265		8995.61	0.99864
8991.64	1.00147		8992.86	1.00117		8997.11	1.00009		8996.48	0.99934		8996.69	0.998636
8992.75	1.00185		8993.94	1.00099		8998.22	1.00003		8997.6	0.999611		8997.81	0.99889
8993.83	1.00138		8995.02	1.00102		8999.34	1.00027		8998.71	0.999164		8998.92	0.999215
8994.95	1.00204		8996.13	1.00121		9000.46	0.999856		8999.83	0.99908		9000.04	0.998742
8996.06	1.00139		8997.25	1.00058		9001.5	0.999834		9000.95	0.998615		9001.16	0.999083
8997.11	1.00188		8998.33	1.00111		9002.59	0.999831		9002.06	0.999023		9002.24	0.998819
8998.22	1.00165		8999.48	1.00055		9003.74	0.999842		9003.18	0.998936		9003.36	0.998508
8999.34	1.0015		9000.56	1.00012		9004.82	0.999713		9004.26	0.998527		9004.47	0.998715
9000.42	1.00112		9001.68	1.00002		9005.94	1.00007		9005.38	0.999118		9005.59	0.998716
9001.5	1.00071		9002.76	0.999947		9007.02	0.999059		9006.5	0.998803		9006.71	0.998304
9002.55	1.00075		9003.81	0.999847		9008.11	0.999255		9007.55	0.99841		9007.76	0.998422
9003.67	1.00096		9004.96	1.00006		9009.23	0.99862		9008.7	0.998353		9008.91	0.998446
9004.79	1.00052		9006.05	1		9010.38	0.998897		9009.82	0.998522		9010.03	0.998283
9005.87	1.00063		9007.16	0.99992		9011.47	0.998635		9010.94	0.998377		9011.12	0.998121
9006.99	1.00052		9008.28	0.999828		9012.59	0.99848		9012.06	0.998638		9012.2	0.998137
9008.07	1		9009.37	0.999557		9013.71	0.998366		9013.15	0.997925		9013.32	0.997831
9009.16	1.00054		9010.49	0.999774		9014.83	0.999088		9014.27	0.99828		9014.44	0.998801
9010.28	1.0004		9011.57	0.999322		9015.95	0.999014		9015.35	0.998235		9015.56	0.998775
9011.36	1.00024		9012.66	0.999624		9017.03	0.998438		9016.44	0.998289		9016.68	0.997851
9012.48	1.00002		9013.78	0.998972		9018.15	0.998291		9017.59	0.998315		9017.77	0.998312
9013.6	0.999841		9014.9	0.999236		9019.24	0.998561		9018.71	0.998228		9018.89	0.998262
9014.69	0.999831		9016.02	0.99916		9020.33	0.99862		9019.8	0.998553		9020.01	0.997996
9015.77	0.999679		9017.1	0.998783		9021.48	0.998795		9020.92	0.998317		9021.13	0.998441
9016.86	0.999163		9018.22	0.999123		9022.57	0.998369		9022.01	0.998441		9022.25	0.998798
9017.98	0.99909		9019.31	0.998973		9023.69	0.998474		9023.1	0.998175		9023.34	0.999028
9019.06	0.999497		9020.43	0.998483		9024.75	0.998689		9024.22	0.998576		9024.47	0.998583
9020.19	0.999159		9021.55	0.998288		9025.87	0.998887		9025.38	0.998511		9025.59	0.999035
9021.31	0.998773		9022.68	0.998557		9026.99	0.998195		9026.5	0.998727		9026.71	0.998673
9022.43	0.998782		9023.8	0.997763		9028.12	0.998483		9027.62	0.998319		9027.84	0.998576
9023.52	0.99845		9024.92	0.998099		9029.24	0.998904		9028.75	0.997943		9028.96	0.998797
9024.64	0.998658		9026.01	0.998033		9030.36	0.998768		9029.87	0.998603		9030.08	0.999363
9025.73	0.998532		9027.13	0.998159		9031.49	0.9976		9031	0.998128		9031.21	0.997996
9026.85	0.998108		9028.26	0.997795		9032.61	0.997868		9032.09	0.998051		9032.33	0.999196
9028.01	0.998172		9029.35	0.997889		9033.74	0.997723		9033.25	0.998163		9033.46	0.998477
9029.1	0.998282		9030.43	0.998048		9034.86	0.99802		9034.37	0.997769		9034.55	0.998593
9030.15	0.998446		9031.49	0.99715		9035.92	0.998033		9035.43	0.998174		9035.6	0.998908
9031.31	0.997451		9032.68	0.997252		9037.05	0.998179		9036.55	0.998551		9036.76	0.999438
9032.4	0.997771		9033.74	0.997498		9038.17	0.998526		9037.68	0.998094		9037.89	0.999387
9033.46	0.99752		9034.86	0.99797		9039.33	0.998057		9038.84	0.998629		9039.05	0.99898
9034.62	0.997269		9035.99	0.997905		9040.43	0.998477		9039.93	0.999168		9040.14	0.999187
9035.74	0.997019		9037.12	0.998011		9041.55	0.998114		9041.1	0.998604		9041.24	0.99901
9036.84	0.997192		9038.24	0.997441		9042.68	0.998615		9042.22	0.999039		9042.36	0.998933
9037.96	0.997606		9039.33	0.997787		9043.81	0.998047		9043.31	0.999116		9043.49	0.998981
9039.05	0.997792		9040.43	0.998267		9044.9	0.998122		9044.44	0.998851		9044.62	0.998976
9040.14	0.997717		9041.55	0.997753		9046.03	0.998426		9045.57	0.998699		9045.71	0.998989
9041.27	0.997583		9042.65	0.998339		9047.19	0.998322		9046.7	0.999202		9046.84	0.999758
9042.4	0.996964		9043.77	0.998047		9048.29	0.998249		9047.79	0.998668		9047.97	0.999481
9043.53	0.997344		9044.9	0.997569		9049.45	0.998573		9048.96	0.998594		9049.1	0.999762
9044.65	0.99726		9045.99	0.99766		9050.55	0.997923		9050.05	0.998595		9050.23	0.999608
9045.75	0.997187		9047.09	0.997362		9051.68	0.99887		9051.18	0.999293		9051.36	0.999939
9046.88	0.997505		9048.18	0.997747		9052.81	0.998655		9052.28	0.999404		9052.49	1.00018
9047.97	0.997243		9049.31	0.997512		9053.94	0.998397		9053.37	0.999949		9053.58	0.999974
9049.1	0.997325		9050.44	0.997345		9055.03	0.998521		9054.5	0.998927		9054.71	0.999562
9050.23	0.997497		9051.53	0.997686		9056.2	0.998944		9055.6	0.999837		9055.84	1.0002
9051.36	0.997392		9052.66	0.99779		9057.29	0.999093		9056.76	0.999922		9056.94	1.00023
9052.45	0.997236		9053.79	0.997563		9058.42	0.998934		9057.82	0.999595		9058.07	1.0003
9053.58	0.997208		9054.89	0.997859		9059.52	0.99874		9058.96	0.999613		9059.2	1.00015
9054.71	0.996912		9056.06	0.997934		9060.62	0.999316		9060.12	0.999967		9060.33	1.00011
9055.84	0.996963		9057.19	0.998473		9061.75	0.998955		9061.25	0.999728		9061.47	1.00035
9056.97	0.997346		9058.32	0.998656		9062.85	0.999201		9062.35	1.00003		9062.6	0.999894
9058.04	0.99724		9059.41	0.99809		9063.94	0.999863		9063.45	0.99949		9063.66	1.00047
9059.17	0.99729		9060.51	0.998026		9065.08	0.999466		9064.58	1.00029		9064.76	1.0006
9060.3	0.997528		9061.64	0.998469		9066.18	1.0001		9065.72	1.00041		9065.89	1.00054
9061.4	0.997631		9062.78	0.997705		9067.24	0.998998		9066.88	1.00021		9067.03	1.00051
9062.53	0.997375		9063.91	0.998381		9068.37	0.999746		9067.98	1.0003		9068.12	1.00074
9063.66	0.997168		9065.04	0.998562		9069.44	1.00001		9069.05	1.00042		9069.26	1.0003
9064.79	0.997481		9066.14	0.998054		9070.57	0.999845		9070.18	1.00055		9070.43	1.00047
9065.93	0.997712		9067.27	0.998393		9071.71	0.999968		9071.28	0.99987		9071.6	1.00069
9067.06	0.997837		9068.41	0.998031		9072.84	1.00093		9072.45	1.00071		9072.66	1.00053
9068.16	0.997449		9069.54	0.998669		9073.98	1.00051		9073.52	1.00037		9073.8	0.999786
9069.29	0.997366		9070.71	0.998453		9075.11	1.00021		9074.69	1.00027		9074.93	1.00041
9070.39	0.997852		9071.81	0.99856		9076.21	1.00062		9075.79	1.00015		9076.07	1.00036
9071.49	0.998125		9072.91	0.998855		9077.38	1.00095		9076.89	1.00012		9077.21	1.00009
9072.63	0.9984		9074.05	0.998988		9078.49	1.00088		9078.02	1.00051		9078.31	1.00078
9073.8	0.998196		9075.15	0.99902		9079.62	1.00068		9079.16	1.00038		9079.45	1.00076
9074.9	0.998654		9076.28	0.999259		9080.76	1.00056		9080.3	1.00018		9080.58	0.99989
9076	0.998739		9077.38	0.999574		9081.9	1.00093		9081.44	1.0006		9081.72	1.00036
9077.17	0.998885		9078.52	0.999412		9083	1.0007		9082.61	1.00058		9082.86	1.00029
9078.27	0.998756		9079.62	1.00001		9084.17	1.00091		9083.71	1.0001		9083.96	1.0001
9079.37	0.999062		9080.76	1.00034		9085.31	1.00066		9084.85	1.00031		9085.1	0.999731
9080.55	0.999153		9081.9	0.999811		9086.41	1.00071		9085.99	0.999859		9086.24	0.999916
9081.65	0.999381		9083.04	1.00028		9087.55	1.00041		9087.09	0.999501		9087.38	0.999451
9082.72	0.999281		9084.17	1.00028		9088.69	1.00075		9088.27	0.999997		9088.48	0.999863
9083.85	0.99948		9085.28	1.00031		9089.76	1.0007		9089.33	0.999507		9089.62	0.999574
9084.99	0.999593		9086.41	1.00044		9090.9	0.99999		9090.47	0.999542		9090.79	0.999518
9086.06	0.99964		9087.48	1.00069		9092.01	1.00015		9091.58	0.999218		9091.86	0.999509
9087.16	1.00037		9088.62	1.00022		9093.15	1.00067		9092.72	0.999628		9093	0.999454
9088.34	1.00015		9089.76	1.0005		9094.25	1.00032		9093.86	0.999344		9094.14	0.998921
9089.48	0.999713		9090.94	1.00023		9095.39	0.999975		9095.04	0.999451		9095.29	0.999372
9090.58	1.00018		9092.08	1.00014		9096.53	1.00042		9096.14	0.999653		9096.43	0.999608
9091.72	1.00039		9093.18	1.00031		9097.67	1.00007		9097.25	0.999518		9097.53	0.999512
9092.86	1.00096		9094.32	1.00042		9098.78	1.00005		9098.42	0.999311		9098.67	0.999282
9093.97	1.00067		9095.46	1.00101		9099.89	1.0004		9099.57	0.999364		9099.78	0.999305
9095.11	1.00038		9096.57	1.0002		9101.03	1.00008		9100.67	0.999064		9100.92	0.999443
9096.21	1.00115		9097.75	1.0003		9102.17	0.999623		9101.78	0.999358		9102.07	0.999115
9097.32	1.00093		9098.85	1.00027		9103.32	0.99971		9102.96	0.999126		9103.17	0.999805
9098.42	1.00082		9099.99	1.00045		9104.42	0.999837		9104.07	0.998984		9104.28	0.999626
9099.6	1.00079		9101.14	1.00012		9105.57	0.99985		9105.17	0.999267		9105.42	0.999447
9100.71	1.00104		9102.32	1.00061		9106.67	0.999996		9106.35	0.999359		9106.57	0.999044
9101.85	1.00154		9103.46	1.00066		9107.82	1.00016		9107.5	0.999429		9107.75	0.999177
9102.99	1.0016		9104.57	1.00049		9108.96	0.999901		9108.61	0.999414		9108.89	0.999013
9104.1	1.00079		9105.71	1.00029		9110.11	1.00016		9109.75	0.998914		9110.04	0.999069
9105.25	1.00111		9106.85	1.00028		9111.25	0.999982		9110.86	0.999476		9111.18	0.999071
9106.35	1.00102		9108.03	1.00011		9112.36	0.999677		9111.97	0.999269		9112.29	0.99931
9107.5	1.00108		9109.14	1.00006		9113.54	1.00003		9113.11	0.999211		9113.4	0.999024
9108.64	1.0009		9110.29	1.00029		9114.65	0.999563		9114.22	0.999232		9114.58	0.999068
9109.79	1.00097		9111.43	0.999902		9115.76	0.999621		9115.37	0.999296		9115.69	0.999197
9110.9	1.00119		9112.58	0.999691		9116.91	1.00019		9116.48	0.999507		9116.88	0.999412
9112.04	1.00117		9113.72	0.999868		9118.06	1.00007		9117.63	0.999134		9117.99	0.998919
9113.19	1.00111		9114.87	0.999908		9119.17	0.999773		9118.74	0.999627		9119.1	0.998653
9114.26	1.00095		9115.94	0.999717		9120.28	0.999467		9119.85	0.999555		9120.21	0.998715
9115.41	1.00115		9117.09	0.999835		9121.46	0.999776		9121	0.999696		9121.39	0.999461
9116.55	1.00041		9118.24	0.999888		9122.61	0.999897		9122.11	0.999186		9122.54	0.999123
9117.7	1.00107		9119.35	0.99948		9123.72	0.999856		9123.26	0.999414		9123.62	0.999146
9118.81	1.00083		9120.5	0.999917		9124.91	0.999744		9124.41	0.99932		9124.77	0.999109
9119.96	1.00053		9121.61	0.999793		9126.02	0.999727		9125.52	0.998588		9125.88	0.99913
9121.11	1.00071		9122.72	0.999734		9127.17	0.999774		9126.7	0.998813		9127.03	0.997955
9122.22	1.00089		9123.87	0.999852		9128.32	0.999584		9127.85	0.999426		9128.21	0.999206
9123.37	1.00062		9124.98	0.99971		9129.47	0.999998		9129	0.999262		9129.36	0.998798
9124.51	1.00092		9126.17	0.99991		9130.62	0.998956		9130.12	0.998988		9130.48	0.998616
9125.63	1.00069		9127.28	0.999982		9131.7	0.999384		9131.3	0.99863		9131.59	0.998895
9126.78	1.00058		9128.39	1.00031		9132.81	0.99979		9132.42	0.999229		9132.74	0.999303
9127.85	1.00009		9129.54	1.00032		9133.96	0.999936		9133.53	0.998838		9133.89	0.998573
9129	1.00061		9130.69	1.0003		9135.15	0.99969		9134.68	0.998651		9135.08	0.999078
9130.12	1.00013		9131.77	1.0003		9136.27	0.999732		9135.84	0.999478		9136.23	0.99902
9131.3	1.0001		9132.92	0.999841		9137.35	0.998994		9136.99	0.998658		9137.38	0.998678
9132.42	1.00065		9134.04	1.00003		9138.5	0.999427		9138.1	0.999346		9138.54	0.99872
9133.53	1.0005		9135.19	0.999825		9139.62	0.999318		9139.26	0.998801		9139.69	0.998878
9134.68	1.00042		9136.3	0.999992		9140.77	0.999946		9140.34	0.99872		9140.84	0.999009
9135.84	1.00046		9137.42	0.999269		9141.92	0.99941		9141.52	0.998856		9142.03	0.998569
9136.95	1.00021		9138.57	0.999986		9143.07	0.999531		9142.64	0.999237		9143.18	0.999274
9138.07	1.00028		9139.69	0.999825		9144.16	0.998932		9143.76	0.998867		9144.3	0.999587
9139.26	1.00004		9140.8	0.99927		9145.31	0.998963		9144.88	0.998522		9145.45	0.999435
9140.37	1.00013		9141.99	0.999918		9146.5	0.999588		9146	0.999361		9146.61	0.999002
9141.49	1.00025		9143.11	0.99971		9147.62	0.999141		9147.15	0.999649		9147.73	0.998676
9142.61	1.00039		9144.19	0.999507		9148.74	0.999429		9148.27	0.998891		9148.85	0.998678
9143.76	1.00026		9145.35	0.999841		9149.93	0.999254		9149.42	0.99936		9150	0.99907
9144.91	1.00056		9146.5	0.999993		9151.05	0.999128		9150.58	0.998985		9151.16	0.998855
9146.03	1.00026		9147.65	0.999466		9152.2	0.999037		9151.73	0.999121		9152.31	0.999264
9147.22	1.00043		9148.81	0.99984		9153.32	0.999345		9152.89	0.998783		9153.47	0.99911
9148.34	1.0002		9149.96	0.99963		9154.44	0.999446		9154.01	0.999362		9154.66	0.998766
9149.5	1.00019		9151.16	0.999828		9155.64	0.999235		9155.17	0.99912		9155.82	0.998634
9150.65	0.999975		9152.28	0.999395		9156.76	0.999298		9156.32	0.999024		9156.97	0.998757
9151.81	1.0003		9153.43	0.999569		9157.88	0.999314		9157.44	0.998974		9158.13	0.999136
9152.96	0.999995		9154.59	0.999402		9159	0.999131		9158.56	0.999071		9159.25	0.999155
9154.08	1.00016		9155.74	0.99982		9160.16	0.999604		9159.72	0.999017		9160.41	0.998908
9155.24	1.0001		9156.86	0.999717		9161.31	0.999568		9160.84	0.999247		9161.57	0.999405
9156.39	0.999383		9158.06	0.999334		9162.47	0.999166		9161.97	0.999047		9162.73	0.999115
9157.55	0.999714		9159.14	0.999064		9163.63	0.998676		9163.16	0.99912		9163.88	0.998842
9158.67	0.999828		9160.3	0.999237		9164.79	0.999288		9164.32	0.999176		9165.04	0.999005
9159.83	0.999754		9161.42	0.999201		9165.95	0.999303		9165.44	0.998974		9166.13	0.999211
9160.99	1.00013		9162.54	0.999034		9167.07	0.99877		9166.56	0.999191		9167.29	0.999106
9162.11	0.999963		9163.7	0.999007		9168.23	0.999005		9167.72	0.999138		9168.45	0.999474
9163.23	0.999835		9164.86	0.999138		9169.39	0.998825		9168.88	0.999197		9169.57	0.999631
9164.43	0.999653		9165.95	0.99938		9170.55	0.998615		9170.01	0.999396		9170.77	0.999223
9165.55	0.999658		9167.11	0.998949		9171.71	0.999373		9171.17	0.999288		9171.89	0.999591
9166.71	0.999387		9168.27	0.998883		9172.87	0.998928		9172.33	0.999171		9173.02	0.999488
9167.91	0.999791		9169.43	0.998622		9174	0.999067		9173.45	0.999685		9174.18	0.999643
9168.99	0.999504		9170.55	0.999017		9175.16	0.999516		9174.62	0.999518		9175.34	1.00022
9170.12	0.999159		9171.68	0.998426		9176.32	0.999298		9175.74	0.999493		9176.5	1.00003
9171.24	0.999016		9172.8	0.998961		9177.41	0.99952		9176.83	0.999514		9177.59	0.999927
9172.4	0.999208		9173.93	0.999054		9178.61	0.999024		9178.03	0.999758		9178.79	1.00003
9173.53	0.999397		9175.12	0.999069		9179.74	0.999246		9179.19	0.999176		9179.96	1.00023
9174.69	0.998643		9176.25	0.99909		9180.9	0.999543		9180.36	0.999953		9181.08	1.00029
9175.85	0.998983		9177.38	0.999096		9182.06	0.9991		9181.48	0.999892		9182.25	0.999973
9176.98	0.99922		9178.5	0.999329		9183.26	0.999316		9182.65	0.999673		9183.41	1.00048
9178.1	0.998701		9179.66	0.999137		9184.43	0.999607		9183.81	1.00015		9184.57	1.0001
9179.23	0.999232		9180.83	0.998986		9185.59	0.999516		9185.01	1.0005		9185.74	1.00039
9180.36	0.999035		9181.95	0.998992		9186.72	0.999292		9186.14	0.999844		9186.87	1.00038
9181.48	0.998741		9183.12	0.999051		9187.85	0.999474		9187.3	1.00091		9188.03	1.00035
9182.65	0.998739		9184.25	0.999282		9189.01	0.999488		9188.5	1.00053		9189.2	1.00072
9183.77	0.998882		9185.37	0.999025		9190.18	0.999976		9189.6	1.00059		9190.32	1.0002
9184.9	0.998441		9186.5	0.999338		9191.31	0.999661		9190.76	1.00062		9191.49	1.00045
9186.07	0.998754		9187.63	0.999018		9192.51	0.999808		9191.89	1.00039		9192.69	1.00043
9187.23	0.998643		9188.8	0.999		9193.64	1.00006		9193.06	1.00063		9193.82	1.00076
9188.39	0.998345		9189.92	0.999043		9194.77	0.999908		9194.22	1.00057		9194.99	1.00054
9189.56	0.998666		9191.09	0.999116		9195.94	1.00012		9195.39	1.0006		9196.16	1.0004
9190.73	0.998713		9192.22	0.999355		9197.11	1.00003		9196.52	1.00016		9197.32	1.00031
9191.86	0.998688		9193.39	0.999009		9198.24	1.00026		9197.69	1.00054		9198.49	1.00068
9193.02	0.998555		9194.59	0.999454		9199.37	1.00045		9198.86	1.00017		9199.7	1.00055
9194.19	0.998478		9195.76	0.999501		9200.54	1.00082		9200.02	1.00033		9200.83	1.00057
9195.32	0.998945		9196.85	0.999335		9201.67	1.00016		9201.19	1.0003		9201.96	1.00047
9196.49	0.998567		9198.05	0.999241		9202.84	1.00029		9202.36	0.999925		9203.09	1.00047
9197.65	0.998596		9199.22	0.999407		9204.01	1.00041		9203.49	0.999909		9204.26	1.00002
9198.78	0.999018		9200.39	0.999106		9205.14	1.00004		9204.66	1.00029		9205.39	1.00021
9199.92	0.999049		9201.52	0.999169		9206.24	1.00042		9205.76	1.00076		9206.56	1.00014
9201.08	0.998753		9202.69	0.999673		9207.44	1.00061		9207	1.00017		9207.73	1.00033
9202.25	0.999136		9203.9	0.99947		9208.58	1.00052		9208.14	1.0004		9208.9	1.00047
9203.38	0.998685		9205.03	0.999139		9209.75	1.00034		9209.31	1		9210.08	1.0001
9204.55	0.998542		9206.16	0.999854		9210.92	1.00022		9210.51	1.00053		9211.21	1.00045
9205.72	0.998911		9207.37	0.999397		9212.05	1.00058		9211.65	1.00011		9212.38	1.00015
9206.89	0.999		9208.5	1.00026		9213.22	1.00049		9212.82	1.00063		9213.52	1.00044
9208.03	0.998839		9209.64	0.999656		9214.39	1.00004		9213.96	1.00032		9214.69	0.999863
9209.16	0.999244		9210.81	1.00011		9215.53	1.00031		9215.13	1.00022		9215.86	1.00007
9210.29	0.998855		9211.98	0.999483		9216.7	1.00024		9216.3	0.99997		9217	1
9211.47	0.999699		9213.08	1.00011		9217.88	1.0003		9217.51	0.999733		9218.2	0.999988
9212.64	0.999586		9214.28	1.00003		9219.05	1.00025		9218.68	1.00007		9219.34	0.999842
9213.77	0.999403		9215.46	0.999997		9220.22	1.00006		9219.78	0.999704		9220.51	0.999552
9214.91	0.99988		9216.63	0.999872		9221.36	1.00002		9220.92	0.99962		9221.69	0.99983
9216.08	0.999703		9217.8	0.99998		9222.53	0.999759		9222.13	0.999576		9222.9	0.999753
9217.25	0.999895		9218.94	1.00025		9223.67	1.00014		9223.23	0.999816		9224.04	0.999991
9218.39	1.00002		9220.11	1.00017		9224.84	0.999883		9224.4	0.999633		9225.17	0.999131
9219.56	0.999377		9221.21	1.00006		9226.02	1.00025		9225.54	0.99899		9226.31	0.999599
9220.73	0.999821		9222.42	0.999993		9227.12	0.999811		9226.68	0.99994		9227.49	0.999686
9221.91	1		9223.6	1.00029		9228.3	1.00026		9227.82	0.999814		9228.63	0.999613
9223.05	1.00075		9224.77	0.999921		9229.51	0.999652		9228.99	0.999592		9229.8	0.999675
9224.22	1.0001		9225.91	0.999546		9230.61	1.00005		9230.21	0.999668		9230.98	0.999546
9225.39	1.00014		9227.05	1.00019		9231.79	0.99991		9231.35	0.999615		9232.15	0.999335
9226.53	1.00031		9228.19	1.00035		9232.96	0.9996		9232.52	0.999804		9233.33	0.999753
9227.67	0.999752		9229.4	1.00006		9234.07	0.999856		9233.7	0.999583		9234.47	0.999554
9228.77	1.00008		9230.54	1.00011		9235.21	0.999989		9234.8	0.999487		9235.58	0.99929
9229.95	0.999982		9231.71	1.00002		9236.39	0.999919		9235.94	0.999329		9236.75	0.999099
9231.13	1.00004		9232.85	1.00008		9237.56	1.00032		9237.12	0.99913		9237.89	0.999459
9232.3	1.00005		9233.99	1.00011		9238.7	0.999736		9238.3	0.999675		9239.07	0.999357
9233.48	1.0001		9235.13	1.0001		9239.88	0.999488		9239.48	0.999511		9240.25	0.999558
9234.62	0.999994		9236.35	0.999726		9241.06	0.999341		9240.66	0.99913		9241.43	0.999195
9235.76	1.00016		9237.49	1.00007		9242.2	1.00018		9241.84	0.999567		9242.61	0.999771
9236.9	1.00009		9238.63	0.999987		9243.42	0.999473		9243.01	0.999462		9243.79	0.999202
9238.08	1.00011		9239.77	0.999764		9244.6	0.999846		9244.16	0.999567		9244.97	0.999093
9239.22	1.00019		9240.95	0.999951		9245.74	0.999855		9245.34	0.999437		9246.15	0.999175
9240.44	1.00036		9242.09	1.00016		9246.92	0.999795		9246.52	1		9247.33	0.999641
9241.58	1.00037		9243.27	0.999682		9248.1	1.00019		9247.73	0.999608		9248.51	0.999058
9242.72	1.00046		9244.45	0.999842		9249.25	1.00018		9248.88	0.999251		9249.69	0.999812
9243.94	1.00037		9245.63	1		9250.43	0.999984		9250.06	0.999537		9250.87	0.999429
9245.08	1.00024		9246.81	0.999411		9251.61	0.999646		9251.28	0.999094		9252.02	0.999179
9246.26	1.00004		9248.03	0.999672		9252.79	0.999511		9252.42	0.99898		9253.2	0.998955
9247.44	1.00018		9249.17	0.999573		9253.97	0.999926		9253.6	0.999294		9254.38	0.999066
9248.62	1.00006		9250.28	0.999585		9255.12	0.999874		9254.82	0.999256		9255.49	0.999647
9249.8	1.00009		9251.46	0.999626		9256.26	0.999888		9256.01	0.998848		9256.63	0.999557
9250.95	1.00016		9252.64	0.999626		9257.45	0.999541		9257.12	0.999289		9257.82	0.999354
9252.13	0.999933		9253.79	0.999254		9258.63	0.999852		9258.34	0.999286		9259	0.999911
9253.31	0.999649		9255.01	0.999909		9259.85	0.999769		9259.48	0.998982		9260.22	0.999445
9254.49	0.999877		9256.15	0.999567		9261.04	0.999571		9260.7	0.999491		9261.37	0.998923
9255.64	0.999464		9257.34	0.999705		9262.22	0.99931		9261.89	0.999243		9262.59	0.999507
9256.82	1.00008		9258.48	0.999334		9263.4	1.00012		9263.03	0.999554		9263.74	0.999646
9257.93	1		9259.63	0.999307		9264.52	0.999874		9264.15	0.99974		9264.89	0.999553
9259.11	0.999724		9260.81	0.999366		9265.74	0.999555		9265.4	0.999204		9266.11	0.998841
9260.3	0.999502		9262.03	0.999655		9266.92	0.999175		9266.59	0.999373		9267.29	0.99951
9261.44	0.999221		9263.15	0.999205		9268.11	0.99967		9267.78	0.999597		9268.44	0.999664
9262.63	0.999496		9264.33	0.999276		9269.3	0.999303		9268.92	0.998763		9269.63	0.998767
9263.85	0.999631		9265.52	0.999588		9270.48	1.00004		9270.11	0.999134		9270.78	0.999047
9265	0.999305		9266.66	0.998996		9271.67	0.999595		9271.26	0.999421		9271.96	0.99959
9266.15	0.99924		9267.85	0.999224		9272.86	0.999551		9272.41	0.999596		9273.19	0.999031
9267.29	0.999454		9269.04	0.99928		9274.04	0.999481		9273.6	0.998949		9274.38	0.999115
9268.48	0.999406		9270.18	0.999191		9275.19	0.999668		9274.78	0.999632		9275.53	0.999507
9269.67	0.999668		9271.33	0.999505		9276.38	0.999574		9275.94	0.99939		9276.72	0.999137
9270.82	0.999701		9272.52	0.999487		9277.53	0.999489		9277.12	0.998937		9277.94	0.999251
9272	0.999661		9273.75	0.999145		9278.72	0.999398		9278.31	0.999649		9279.13	0.999147
9273.19	0.999621		9274.9	0.999492		9279.87	0.99908		9279.5	0.999258		9280.28	0.999181
9274.34	0.999468		9276.08	0.999517		9281.1	0.999483		9280.69	0.99957		9281.51	0.999079
9275.53	0.999825		9277.27	0.999662		9282.29	0.999397		9281.84	0.999327		9282.7	0.999184
9276.72	0.999488		9278.42	0.999581		9283.44	0.998972		9283.03	0.998891		9283.89	0.999587
9277.83	0.999439		9279.54	0.998911		9284.63	0.999275		9284.26	0.99914		9285.08	0.999132
9279.06	0.999563		9280.76	0.999347		9285.78	0.999025		9285.41	0.99934		9286.27	0.999242
9280.24	0.999447		9281.99	0.999259		9286.94	0.999073		9286.6	0.998896		9287.38	0.998984
9281.4	0.999529		9283.14	0.999344		9288.09	0.999499		9287.79	0.999254		9288.61	0.999548
9282.55	0.999655		9284.33	0.999008		9289.28	0.999568		9288.99	0.999214		9289.8	0.999117
9283.78	0.999745		9285.52	0.999438		9290.47	0.999473		9290.14	0.999353		9291	0.999454
9284.89	0.999495		9286.68	0.999162		9291.67	0.999287		9291.33	0.999136		9292.19	0.999225
9286.08	0.999207		9287.87	0.999289		9292.86	0.999518		9292.56	0.999592		9293.38	0.999819
9287.24	0.999453		9288.99	0.999175		9293.98	0.998954		9293.64	0.99928		9294.5	0.999283
9288.43	0.999277		9290.25	0.999446		9295.17	0.999349		9294.83	0.999429		9295.69	0.999519
9289.62	0.999494		9291.41	0.999121		9296.4	1.0001		9296.03	0.99912		9296.89	0.999284
9290.77	0.99937		9292.6	0.999171		9297.59	0.999527		9297.22	0.999123		9298.08	0.999851
9291.96	0.99977		9293.79	0.99945		9298.75	0.999729		9298.38	0.999594		9299.24	0.999971
9293.16	0.999479		9294.95	0.999255		9299.91	0.999327		9299.61	0.999473		9300.39	0.999244
9294.31	0.999563		9296.14	0.999123		9301.1	0.999089		9300.77	0.998954		9301.59	0.998922
9295.51	0.999525		9297.3	0.999399		9302.26	0.999109		9301.89	0.998898		9302.82	0.999786
9296.62	0.999728		9298.49	0.999664		9303.45	0.999627		9303.08	0.999052		9303.98	0.999233
9297.78	0.999292		9299.72	0.999301		9304.65	0.999642		9304.28	0.999695		9305.17	0.999761
9298.97	1.00001		9300.88	0.9989		9305.81	0.998957		9305.43	0.999753		9306.41	0.999531
9300.17	0.999214		9302.07	0.999082		9307.04	0.999407		9306.63	0.999529		9307.6	0.998923
9301.36	0.999554		9303.27	0.999326		9308.2	0.999549		9307.83	0.999434		9308.8	1.0002
9302.56	0.999166		9304.43	0.999194		9309.36	0.999477		9308.99	0.999642		9310.03	1
9303.72	0.999474		9305.62	0.999501		9310.59	0.999182		9310.18	0.9995		9311.23	1.00009
9304.87	0.999794		9306.85	0.999398		9311.79	0.999745		9311.38	1.00005		9312.39	0.999731
9306.03	0.999949		9307.98	0.999687		9312.95	0.999381		9312.61	0.999556		9313.51	1.00004
9307.27	0.999337		9309.17	0.999567		9314.19	0.99954		9313.81	0.999855		9314.75	1.00012
9308.42	0.999926		9310.37	0.999342		9315.38	0.999577		9315.01	1.00005		9315.95	0.99995
9309.62	0.99978		9311.57	1.00005		9316.55	0.999793		9316.17	0.999587		9317.11	1.00007
9310.78	0.999417		9312.73	0.999752		9317.71	0.99959		9317.37	0.999053		9318.27	0.999984
9311.98	0.99965		9313.89	0.999529		9318.91	1.00003		9318.57	0.999398		9319.47	0.999996
9313.14	0.999905		9315.09	0.999434		9320.11	0.999843		9319.77	0.999671		9320.71	1.00014
9314.34	0.999258		9316.25	0.999426		9321.31	0.999523		9320.93	0.999467		9321.83	1.00013
9315.53	0.999701		9317.41	0.999562		9322.51	0.999709		9322.13	0.999774		9322.99	0.99976
9316.7	0.999403		9318.57	0.999774		9323.63	1.00009		9323.29	1.00001		9324.16	0.999822
9317.86	0.999368		9319.81	0.999339		9324.79	1.00026		9324.42	0.999782		9325.39	0.999523
9319.02	0.999879		9320.97	0.999398		9326	1.00003		9325.66	1.00024		9326.56	0.99961
9320.18	0.999752		9322.17	0.999659		9327.16	1.00018		9326.86	0.999798		9327.72	0.99966
9321.38	0.999752		9323.33	0.999597		9328.36	1.00018		9328.02	0.999935		9328.92	0.999823
9322.58	0.999888		9324.49	0.999566		9329.56	1.00003		9329.22	1.00001		9330.13	1.0001
9323.78	0.999805		9325.73	0.999481		9330.76	1.00028		9330.43	1.00026		9331.29	0.999821
9324.94	0.999642		9326.9	0.99933		9331.93	1.00027		9331.59	1.00002		9332.49	0.99973
9326.11	0.999879		9328.1	0.999705		9332.98	0.999929		9332.79	0.999903		9333.06	0.999941
9327.31	0.99972		9329.3	0.999896		9332.94	1.00034		9333.02	0.999679		9332.94	0.999598
9328.47	0.999574		9330.46	1.00023		9332.94	1.00053		9332.94	0.999993		9332.98	0.999392
9329.68	0.999832		9331.63	1.00033					9332.94	0.999894		9333.02	0.99917
9330.88	1.00008		9332.83	1.00033								9332.98	0.999815
9332.04	1.00031		9333.06	1.00013								9332.98	0.999398
9333.02	1.00016		9332.94	1.00005								9332.98	0.999348
9333.02	0.99997		9332.98	0.999462
			9332.98	0.999668
			9332.98	0.999811
			9332.98	1.00021

## Sheet: 114-charge-Ni
Energy	3.27			3.74			3.95			4.12			4.38
8183.02	0.0070132		8183.02	0.00496511		8182.96	0.00122189		8182.99	0.00631244		8182.99	0.000451838
8183.02	0.00623156		8183.02	0.0054897		8182.96	0.00140121		8182.99	0.00652646		8182.99	0.000842767
8183.02	0.00582137		8182.96	0.00529834		8182.96	0.0016338		8182.99	0.00618787		8182.99	0.000820359
8182.96	0.00611172		8183.51	0.00515429		8182.99	0.00119412		8183.02	0.00619394		8182.99	0.000976243
8182.99	0.00697734		8184.54	0.00554666		8183.05	0.00137917		8182.99	0.00629118		8183.02	0.00125289
8182.99	0.00593019		8185.6	0.00492845		8182.93	0.00186687		8182.93	0.00591267		8182.96	0.00148276
8183.91	0.00623816		8186.64	0.00540016		8183.33	0.00128263		8183.36	0.0061607		8183.13	0.00107782
8184.94	0.00608976		8187.7	0.00542311		8184.4	0.00192107		8184.4	0.0063508		8184.17	0.000325985
8186	0.00582351		8188.73	0.00498011		8185.43	0.00239058		8185.43	0.00627379		8185.2	0.000934474
8187.04	0.00603973		8189.74	0.00475755		8186.43	0.00134655		8186.46	0.0059247		8186.23	0.00154937
8188.07	0.00623799		8190.74	0.00465399		8187.53	0.00185106		8187.5	0.00631116		8187.3	0.000911269
8189.11	0.00586685		8191.78	0.00464787		8188.56	0.00211183		8188.53	0.00514669		8188.36	0.00122109
8190.14	0.00601587		8192.84	0.00430522		8189.59	0.00137855		8189.54	0.00591321		8189.39	0.00133266
8191.18	0.00570633		8193.91	0.00440671		8190.63	0.00135827		8190.6	0.00537584		8190.46	0.00179084
8192.21	0.00608947		8194.92	0.00441426		8191.69	0.00120829		8191.64	0.00554284		8191.49	0.00184349
8193.25	0.00603547		8196.01	0.00525282		8192.7	0.00175208		8192.7	0.00555338		8192.56	0.00236139
8194.28	0.0054818		8197.05	0.00507964		8193.76	0.00125376		8193.74	0.00539976		8193.62	0.00248343
8195.32	0.00630443		8198.08	0.00477325		8194.8	0.00110554		8194.74	0.00506514		8194.66	0.00227662
8196.36	0.00629814		8199.12	0.00537902		8195.84	0.00222809		8195.81	0.00567227		8195.72	0.00229416
8197.42	0.0062663		8200.13	0.0050929		8196.9	0.00176336		8196.82	0.00614608		8196.79	0.00207915
8198.46	0.00610371		8201.17	0.00584052		8197.91	0.00172722		8197.88	0.00543531		8197.79	0.00275159
8199.47	0.00603127		8202.2	0.00522406		8198.98	0.00143695		8198.89	0.00551609		8198.86	0.00230219
8200.5	0.00579285		8203.24	0.00450716		8200.01	0.00198069		8199.96	0.00536108		8199.9	0.00319947
8201.54	0.00568286		8204.31	0.00475446		8201.05	0.00173224		8200.99	0.00583218		8200.88	0.00275121
8202.55	0.00536406		8205.38	0.00501484		8202.09	0.00144598		8202.03	0.00570467		8201.94	0.00292864
8203.59	0.00551807		8206.39	0.00452176		8203.1	0.00149732		8203.1	0.0050009		8203.01	0.00310632
8204.66	0.00554453		8207.43	0.0042393		8204.14	0.00192622		8204.14	0.00542493		8204.08	0.00265046
8205.69	0.00578602		8208.47	0.0045534		8205.2	0.00179615		8205.2	0.00553749		8205.12	0.00332637
8206.7	0.00588795		8209.51	0.00496935		8206.27	0.00211577		8206.24	0.00543629		8206.19	0.00286458
8207.74	0.00573483		8210.58	0.0049455		8207.28	0.00161004		8207.28	0.0055186		8207.22	0.00342146
8208.81	0.00579148		8211.62	0.00440081		8208.35	0.00268741		8208.32	0.00565755		8208.26	0.0035408
8209.85	0.00638707		8212.66	0.00473465		8209.39	0.00235314		8209.36	0.00580802		8209.3	0.00399242
8210.89	0.00617209		8213.73	0.00467958		8210.46	0.00195542		8210.43	0.00576052		8210.31	0.0037827
8211.93	0.00581144		8214.77	0.00467784		8211.5	0.00202923		8211.47	0.00544233		8211.38	0.00360528
8212.95	0.00593407		8215.84	0.00454282		8212.54	0.00229196		8212.51	0.00548036		8212.42	0.00430034
8214.02	0.00608515		8216.88	0.00462171		8213.58	0.00292005		8213.58	0.00543091		8213.49	0.00350134
8215.06	0.00576279		8217.92	0.00502493		8214.65	0.00213614		8214.65	0.00604885		8214.54	0.00389812
8216.13	0.00574256		8218.96	0.00506502		8215.69	0.00270592		8215.69	0.00617773		8215.55	0.0043009
8217.2	0.00606545		8220.04	0.00506362		8216.76	0.00231744		8216.76	0.0058046		8216.65	0.00363171
8218.24	0.00628062		8221.08	0.00501142		8217.81	0.00236723		8217.81	0.00599385		8217.69	0.00369701
8219.28	0.00603913		8222.18	0.00499124		8218.88	0.00258125		8218.82	0.0059698		8218.7	0.00438911
8220.3	0.00600668		8223.19	0.00452714		8219.92	0.00217268		8219.92	0.00619398		8219.77	0.00469315
8221.34	0.00539935		8224.24	0.00505388		8220.96	0.00236746		8220.96	0.00571728		8220.82	0.00484529
8222.38	0.00589655		8225.31	0.00520463		8222.01	0.00231639		8221.98	0.00579866		8221.86	0.0043095
8223.43	0.00581639		8226.35	0.00481704		8223.08	0.00233648		8223.05	0.00559259		8222.93	0.00474483
8224.47	0.00575971		8227.4	0.00491984		8224.12	0.00186866		8224.09	0.00563568		8223.98	0.00511398
8225.51	0.00598392		8228.44	0.0046727		8225.19	0.00252251		8225.16	0.00600575		8225.02	0.00476807
8226.56	0.00596487		8229.46	0.00463251		8226.24	0.00227699		8226.21	0.00587293		8226.06	0.00436858
8227.6	0.0059096		8230.5	0.00511048		8227.25	0.00197507		8227.25	0.00637864		8227.11	0.00419728
8228.68	0.00648972		8231.58	0.00501539		8228.36	0.00268378		8228.3	0.00609285		8228.15	0.0042435
8229.69	0.00603361		8232.6	0.00546875		8229.37	0.00208597		8229.31	0.00543685		8229.23	0.00534354
8230.74	0.00658916		8233.64	0.00545117		8230.39	0.00163526		8230.36	0.0064038		8230.3	0.00483082
8231.81	0.00670248		8234.72	0.00554224		8231.46	0.00240094		8231.41	0.00663081		8231.35	0.00510424
8232.83	0.00674502		8235.76	0.00561972		8232.48	0.00234343		8232.48	0.00652657		8232.39	0.00481346
8233.87	0.00662678		8236.78	0.00551398		8233.56	0.00284422		8233.53	0.00685563		8233.44	0.00527755
8234.95	0.00693019		8237.8	0.00542105		8234.63	0.00205917		8234.6	0.00636909		8234.51	0.00488112
8235.97	0.00665331		8238.88	0.00617331		8235.68	0.00205692		8235.65	0.00640261		8235.56	0.00502173
8237.02	0.00687837		8239.95	0.00617773		8236.75	0.00246967		8236.7	0.00652073		8236.61	0.00524387
8238.09	0.00713069		8241	0.00613736		8237.8	0.00232712		8237.77	0.00664978		8237.68	0.00509572
8239.14	0.00722215		8242.05	0.00675994		8238.85	0.00244585		8238.85	0.00653822		8238.73	0.00515724
8240.22	0.00689746		8243.13	0.00628106		8239.87	0.00228575		8239.92	0.00664885		8239.81	0.00507717
8241.23	0.0073354		8244.18	0.00647612		8240.91	0.00207858		8240.94	0.00685553		8240.86	0.00527135
8242.25	0.00711052		8245.2	0.00645221		8241.99	0.00251852		8241.99	0.00734143		8241.9	0.0053208
8243.3	0.00732996		8246.28	0.0063929		8243.01	0.00223873		8243.04	0.00685978		8242.95	0.00551106
8244.38	0.00806283		8247.3	0.00683754		8244.09	0.0023771		8244.12	0.00768785		8244	0.00551925
8245.43	0.00832975		8248.35	0.0069354		8245.17	0.00290283		8245.17	0.0072132		8245.05	0.00534093
8246.45	0.00807759		8249.4	0.00663566		8246.22	0.00250647		8246.25	0.00763857		8246.1	0.00551236
8247.5	0.00800222		8250.45	0.00723394		8247.27	0.00264048		8247.27	0.00763077		8247.15	0.00557022
8248.55	0.00808365		8251.5	0.00690347		8248.35	0.00312492		8248.35	0.00832772		8248.2	0.00604797
8249.63	0.00799288		8252.55	0.00720569		8249.43	0.00316063		8249.37	0.00815215		8249.25	0.00541382
8250.68	0.00848507		8253.57	0.0075229		8250.48	0.0030839		8250.42	0.00805273		8250.27	0.00568436
8251.76	0.00865782		8254.62	0.00761024		8251.56	0.00289816		8251.47	0.00842341		8251.35	0.00603367
8252.81	0.00829754		8255.67	0.00758882		8252.58	0.00265414		8252.52	0.00859858		8252.43	0.00566187
8253.83	0.00861054		8256.73	0.00759352		8253.63	0.00257964		8253.57	0.00888145		8253.45	0.00555952
8254.91	0.00906305		8257.78	0.00802206		8254.71	0.00253095		8254.59	0.00854967		8254.51	0.00582977
8255.94	0.0090161		8258.8	0.00838625		8255.73	0.00279402		8255.67	0.00917372		8255.59	0.00562895
8257.02	0.00947207		8259.88	0.00772821		8256.81	0.0028676		8256.73	0.00942923		8256.67	0.00576668
8258.07	0.00960558		8260.94	0.00785027		8257.87	0.00335737		8257.78	0.00951065		8257.72	0.00552637
8259.1	0.00939648		8261.99	0.00843435		8258.95	0.00358888		8258.83	0.00928554		8258.77	0.00580217
8260.12	0.00987384		8263.05	0.00831962		8260	0.00309906		8259.91	0.00969367		8259.83	0.00594278
8261.2	0.00989938		8264.13	0.00811735		8261.06	0.00311937		8261	0.00995349		8260.91	0.00630369
8262.28	0.0105696		8265.18	0.00874818		8262.14	0.00337468		8262.05	0.00989989		8261.96	0.00583832
8263.34	0.0101735		8266.21	0.00876569		8263.19	0.00299588		8263.13	0.00999013		8263.02	0.00558473
8264.39	0.0102314		8267.29	0.00877871		8264.25	0.003053		8264.19	0.00974085		8264.07	0.00615593
8265.42	0.0105686		8268.32	0.00915751		8265.27	0.00320321		8265.24	0.0101239		8265.12	0.00607888
8266.5	0.0107977		8269.4	0.00927266		8266.38	0.00363602		8266.33	0.0106226		8266.18	0.00605885
8267.53	0.0107844		8270.46	0.00937722		8267.41	0.00352478		8267.38	0.0105172		8267.23	0.00609309
8268.58	0.0111543		8271.52	0.0100111		8268.47	0.00341772		8268.44	0.0108634		8268.32	0.00584549
8269.64	0.0111059		8272.57	0.0104901		8269.52	0.00313842		8269.49	0.0106596		8269.4	0.0057599
8270.69	0.0112545		8273.63	0.0107378		8270.55	0.00305008		8270.55	0.0104606		8270.46	0.00532332
8271.78	0.0119304		8274.69	0.0102625		8271.6	0.00406325		8271.6	0.0112277		8271.49	0.00569073
8272.84	0.0122978		8275.74	0.0102565		8272.69	0.00427715		8272.66	0.0118756		8272.57	0.00645516
8273.92	0.012254		8276.83	0.0100679		8273.75	0.00411754		8273.72	0.0119827		8273.66	0.00577096
8274.98	0.0128342		8277.89	0.0106231		8274.83	0.00405868		8274.8	0.0116494		8274.69	0.00546385
8276.01	0.0125116		8278.95	0.0109127		8275.89	0.00349986		8275.86	0.0120715		8275.74	0.00570794
8277.06	0.0127803		8280	0.0107187		8276.98	0.00378056		8276.92	0.0125334		8276.83	0.00665856
8278.12	0.0129031		8281.09	0.01078		8278	0.00325036		8277.98	0.0120672		8277.89	0.00624744
8279.18	0.0132265		8282.12	0.0111522		8279.09	0.00415		8279.03	0.0125737		8278.95	0.00537142
8280.24	0.0140549		8283.21	0.011679		8280.15	0.0043097		8280.12	0.012418		8280	0.00644074
8281.3	0.0136681		8284.3	0.0120045		8281.24	0.00452607		8281.15	0.0127678		8281.09	0.00630287
8282.36	0.0137176		8285.33	0.0116748		8282.27	0.00402607		8282.21	0.0129016		8282.15	0.00617495
8283.42	0.0144245		8286.42	0.0122594		8283.33	0.00481995		8283.3	0.0129156		8283.24	0.00657948
8284.5	0.0135608		8287.51	0.0128377		8284.39	0.00465692		8284.36	0.0133267		8284.3	0.00664396
8285.51	0.0138018		8288.54	0.0127453		8285.45	0.00448784		8285.42	0.013671		8285.39	0.00638483
8286.59	0.0142654		8289.63	0.0131536		8286.54	0.00436352		8286.54	0.0144921		8286.45	0.00662988
8287.66	0.0149184		8290.69	0.0131751		8287.63	0.00479173		8287.57	0.0143587		8287.54	0.0063853
8288.75	0.0152443		8291.75	0.013443		8288.72	0.00483489		8288.63	0.0144419		8288.6	0.0066515
8289.81	0.0148983		8292.81	0.0136718		8289.78	0.0045118		8289.72	0.0146265		8289.66	0.00681377
8290.87	0.0155346		8293.9	0.0138119		8290.84	0.00514104		8290.81	0.0151061		8290.75	0.00697476
8291.93	0.0159327		8294.97	0.0143205		8291.93	0.00523586		8291.9	0.0156535		8291.84	0.00724068
8293.02	0.0161408		8296.06	0.0143938		8293.02	0.00496005		8292.96	0.0154547		8292.93	0.00622808
8294.05	0.0162836		8297.09	0.0139739		8294.08	0.00540654		8294.02	0.0162623		8294.02	0.00641216
8295.14	0.0165885		8298.21	0.0149653		8295.14	0.00556919		8295.09	0.0169076		8295.11	0.00737594
8296.21	0.0165746		8299.28	0.0153002		8296.24	0.0054458		8296.18	0.0167323		8296.18	0.00678005
8297.27	0.0171354		8300.34	0.0151186		8297.3	0.00534378		8297.24	0.017286		8297.24	0.00719283
8298.36	0.018186		8301.44	0.0162142		8298.39	0.00593458		8298.33	0.0176162		8298.33	0.00689478
8299.43	0.0179441		8302.53	0.0164872		8299.46	0.00590812		8299.37	0.0176794		8299.4	0.0070917
8300.49	0.0187079		8303.56	0.0165409		8300.55	0.00559692		8300.43	0.0174745		8300.46	0.00759022
8301.55	0.0184922		8304.66	0.0170572		8301.61	0.00640141		8301.52	0.0184168		8301.52	0.00764046
8302.62	0.0184644		8305.72	0.016837		8302.71	0.0059735		8302.59	0.018317		8302.62	0.0076402
8303.68	0.019424		8306.79	0.0175059		8303.8	0.0062806		8303.65	0.0183859		8303.68	0.00803858
8304.78	0.019305		8307.85	0.0169785		8304.87	0.00670793		8304.75	0.0191194		8304.75	0.00802022
8305.81	0.0198528		8308.92	0.0175715		8305.93	0.00670461		8305.78	0.0193934		8305.81	0.00745004
8306.91	0.0203098		8310.05	0.0181987		8307	0.00718109		8306.91	0.0200172		8306.88	0.00818077
8307.94	0.0206039		8311.11	0.0190603		8308.09	0.00684461		8307.94	0.0195548		8307.97	0.00806403
8309.04	0.0208322		8312.12	0.0192898		8309.13	0.00731037		8309.04	0.0205564		8309.04	0.00803102
8310.08	0.0215828		8312.89	0.0197284		8310.19	0.00785123		8310.11	0.0210662		8310.13	0.00864632
8311.11	0.0218578		8313.19	0.0201492		8311.26	0.00842415		8311.17	0.021575		8311.2	0.008434
8312	0.0218918		8313.57	0.0201601		8312.33	0.00818029		8312.24	0.0221327		8312.27	0.00857878
8312.89	0.0229399		8313.93	0.0192479		8313.1	0.00821874		8312.98	0.0232147		8313.07	0.00843661
8313.28	0.0228977		8314.19	0.0196969		8313.39	0.00830632		8313.34	0.0231325		8313.36	0.00887576
8313.63	0.022986		8314.55	0.0199795		8313.78	0.00880019		8313.63	0.0226341		8313.75	0.00829261
8313.93	0.0223327		8314.91	0.0193454		8314.11	0.00866335		8313.99	0.022557		8314.08	0.00904699
8314.28	0.0241039		8315.17	0.0201301		8314.37	0.00838791		8314.31	0.0229042		8314.37	0.00946552
8314.61	0.023404		8315.53	0.0199724		8314.79	0.0087278		8314.61	0.0230127		8314.73	0.00900398
8314.91	0.0231376		8315.89	0.0213788		8315.08	0.00858375		8315	0.0229664		8315.08	0.00905256
8315.26	0.0228189		8316.18	0.0213431		8315.38	0.00870042		8315.32	0.0242253		8315.38	0.00991198
8315.62	0.0236991		8316.54	0.0221533		8315.74	0.0100246		8315.65	0.0230671		8315.74	0.00939521
8315.89	0.0238665		8316.89	0.0220561		8316.09	0.0099828		8316.06	0.0238217		8316.09	0.0108217
8316.27	0.0239232		8317.19	0.0221498		8316.42	0.00898996		8316.39	0.0237789		8316.42	0.00977083
8316.63	0.0253354		8317.52	0.0211693		8316.75	0.0100268		8316.69	0.0243119		8316.78	0.00925201
8316.89	0.0234713		8317.84	0.021809		8317.07	0.00916825		8317.07	0.0255024		8317.1	0.00994665
8317.28	0.0247135		8318.11	0.0216583		8317.37	0.00899401		8317.4	0.0246416		8317.4	0.00974341
8317.61	0.0253885		8318.5	0.0221063		8317.73	0.0101261		8317.7	0.0246408		8317.78	0.00930945
8317.87	0.0254703		8318.85	0.0223226		8318.08	0.0106095		8318.08	0.0243219		8318.11	0.00991223
8318.29	0.0252986		8319.12	0.0219919		8318.38	0.00957795		8318.41	0.024882		8318.44	0.0106381
8318.62	0.0254691		8319.51	0.0228884		8318.76	0.00912649		8318.7	0.0254142		8318.79	0.00927178
8318.88	0.0253009		8319.83	0.023187		8319.09	0.0107726		8319.06	0.0264362		8319.09	0.0103808
8319.27	0.0258746		8320.13	0.0225028		8319.36	0.0104329		8319.39	0.0260582		8319.42	0.0105778
8319.62	0.0267344		8320.49	0.0228029		8319.74	0.0107427		8319.68	0.0260149		8319.8	0.00946189
8319.89	0.0264573		8320.84	0.0236294		8320.07	0.0107196		8320.07	0.0258353		8320.13	0.0105932
8320.25	0.0258125		8321.11	0.0231686		8320.37	0.0108389		8320.4	0.0263835		8320.43	0.0119181
8320.58	0.0264977		8321.47	0.0242714		8320.75	0.011503		8320.69	0.0265815		8320.81	0.0106786
8320.87	0.0270602		8321.82	0.0246449		8321.11	0.0123495		8321.08	0.0269355		8321.17	0.0114073
8321.23	0.027006		8322.12	0.0241622		8321.41	0.0121142		8321.44	0.026174		8321.44	0.0104862
8321.56	0.0275761		8322.48	0.0239296		8321.79	0.0115095		8321.7	0.0262293		8321.82	0.0125847
8321.85	0.0280193		8322.83	0.0247455		8322.12	0.011476		8322.09	0.0278536		8322.18	0.011684
8322.24	0.0282038		8323.1	0.0247446		8322.42	0.0112529		8322.42	0.027625		8322.48	0.0110285
8322.6	0.0281283		8323.49	0.0246118		8322.77	0.0120495		8322.71	0.0282709		8322.83	0.0110539
8322.89	0.0288555		8323.81	0.0249356		8323.13	0.0123855		8323.07	0.0286637		8323.16	0.0137177
8323.25	0.0294439		8324.11	0.0261799		8323.4	0.0122105		8323.4	0.0283316		8323.46	0.0118035
8323.58	0.0280179		8324.47	0.0258892		8323.78	0.0125298		8323.69	0.0282525		8323.84	0.0131061
8323.87	0.0287233		8324.79	0.0268988		8324.14	0.013455		8324.08	0.028838		8324.2	0.0130574
8324.26	0.0292159		8325.12	0.0266089		8324.44	0.0126592		8324.41	0.0291452		8324.53	0.0130169
8324.59	0.030126		8325.51	0.027895		8324.79	0.0137943		8324.71	0.0297159		8324.88	0.0138013
8324.88	0.030619		8325.84	0.0280216		8325.15	0.0121025		8325.06	0.029316		8325.24	0.0133706
8325.27	0.0311487		8326.1	0.0277212		8325.42	0.0135719		8325.39	0.0299944		8325.54	0.0126563
8325.6	0.0307824		8326.46	0.0280567		8325.84	0.0144324		8325.72	0.0307676		8325.89	0.014295
8325.89	0.032314		8326.82	0.028859		8326.13	0.0146486		8326.07	0.0313186		8326.25	0.0159635
8326.28	0.031346		8327.11	0.0293411		8326.43	0.015103		8326.4	0.0316314		8326.55	0.0145873
8326.64	0.0323134		8327.5	0.0282688		8326.82	0.0157055		8326.7	0.0310509		8326.88	0.0146103
8326.94	0.0319737		8327.83	0.0298909		8327.14	0.0157548		8327.08	0.0314717		8327.2	0.0145823
8327.32	0.0326459		8328.13	0.0318754		8327.47	0.0156694		8327.38	0.0312499		8327.53	0.0161564
8327.65	0.0333585		8328.48	0.0316442		8327.8	0.0160892		8327.71	0.0313227		8327.89	0.0154809
8327.98	0.0336627		8328.81	0.0311627		8328.16	0.0173075		8328.07	0.0328247		8328.21	0.0166612
8328.33	0.0343704		8329.11	0.0325044		8328.48	0.0169722		8328.39	0.03316		8328.54	0.0166459
8328.66	0.0350505		8329.46	0.0328116		8328.87	0.0175409		8328.69	0.033962		8328.9	0.0178685
8328.96	0.0358671		8329.82	0.033949		8329.2	0.0186677		8329.08	0.0341837		8329.26	0.0172116
8329.35	0.0363977		8330.09	0.0349433		8329.46	0.0187125		8329.38	0.0356867		8329.55	0.0192942
8329.67	0.0383203		8330.51	0.0359119		8329.88	0.0203327		8329.7	0.036634		8329.91	0.0188285
8329.94	0.0387311		8330.83	0.0371279		8330.21	0.0214832		8330.09	0.0373813		8330.27	0.0211526
8330.33	0.0401906		8331.13	0.0402761		8330.48	0.0227928		8330.45	0.0383451		8330.57	0.0217021
8330.69	0.042168		8331.52	0.0431288		8330.86	0.0248312		8330.74	0.0388269		8330.95	0.0223417
8330.95	0.0435229		8331.88	0.0474782		8331.19	0.0265253		8331.13	0.0430072		8331.31	0.0242124
8331.34	0.0456824		8332.17	0.0508493		8331.49	0.0301805		8331.49	0.0448868		8331.61	0.0262957
8331.67	0.0479595		8332.53	0.0551962		8331.88	0.0334064		8331.79	0.0477992		8331.97	0.0303105
8331.94	0.0520938		8332.89	0.0590639		8332.2	0.0378793		8332.17	0.0524669		8332.32	0.0349167
8332.35	0.0559485		8333.22	0.0614208		8332.5	0.0416692		8332.5	0.0554193		8332.62	0.039872
8332.68	0.0595087		8333.57	0.0629332		8332.89	0.0463176		8332.77	0.0600798		8332.98	0.0462382
8332.98	0.0619783		8333.93	0.0657073		8333.22	0.0486616		8333.13	0.0662332		8333.34	0.0493727
8333.34	0.0640076		8334.23	0.066911		8333.51	0.0508059		8333.48	0.0678536		8333.63	0.0547906
8333.69	0.065228		8334.62	0.0672702		8333.9	0.0544359		8333.78	0.0719801		8334.02	0.0564845
8333.99	0.0668045		8334.95	0.0677287		8334.26	0.0568861		8334.17	0.0749765		8334.35	0.0598977
8334.35	0.0679648		8335.24	0.0682897		8334.56	0.0575816		8334.5	0.075476		8334.65	0.0606618
8334.68	0.0689998		8335.63	0.0691359		8334.92	0.058491		8334.8	0.0765453		8335	0.0605199
8335	0.069077		8335.99	0.0701841		8335.27	0.0574412		8335.15	0.0761113		8335.3	0.0606159
8335.36	0.0699872		8336.32	0.072935		8335.57	0.0585919		8335.48	0.0760042		8335.6	0.0601291
8335.69	0.0705611		8336.67	0.0741563		8335.9	0.0593123		8335.75	0.0751968		8335.96	0.0606888
8336.02	0.0716083		8336.94	0.0767794		8336.23	0.0612045		8336.14	0.076571		8336.32	0.0614728
8336.35	0.075138		8337.27	0.0799633		8336.55	0.0622594		8336.53	0.0787305		8336.61	0.0623272
8336.67	0.0779016		8337.66	0.0842897		8336.91	0.0647779		8336.82	0.0796982		8337	0.0636911
8336.94	0.0796526		8338.02	0.0904245		8337.27	0.0657082		8337.18	0.0823306		8337.33	0.0676469
8337.33	0.0843428		8338.31	0.0964981		8337.57	0.0702114		8337.54	0.0848352		8337.63	0.0682382
8337.66	0.0885024		8338.7	0.102424		8337.93	0.0746098		8337.84	0.0873504		8337.99	0.0714627
8337.96	0.0949948		8339.06	0.110999		8338.28	0.079327		8338.2	0.0926842		8338.31	0.0747994
8338.31	0.100643		8339.36	0.122038		8338.55	0.0844109		8338.52	0.0955638		8338.61	0.0790705
8338.64	0.109364		8339.72	0.135282		8338.94	0.0880919		8338.85	0.101262		8338.97	0.0842051
8338.94	0.118757		8340.07	0.152306		8339.3	0.0965663		8339.21	0.107118		8339.33	0.0893619
8339.33	0.132569		8340.37	0.174359		8339.57	0.105523		8339.54	0.112703		8339.63	0.0956461
8339.66	0.149299		8340.76	0.202106		8339.96	0.117476		8339.87	0.120174		8339.99	0.101058
8339.99	0.170546		8341.09	0.230468		8340.31	0.134297		8340.22	0.130205		8340.31	0.110099
8340.37	0.19811		8341.39	0.258628		8340.58	0.15113		8340.55	0.141803		8340.61	0.120267
8340.7	0.229393		8341.81	0.290003		8340.97	0.172311		8340.85	0.156137		8341	0.133494
8340.97	0.261232		8342.13	0.319719		8341.3	0.196662		8341.21	0.172317		8341.33	0.145466
8341.36	0.29331		8342.43	0.351191		8341.6	0.220548		8341.54	0.188846		8341.63	0.15969
8341.69	0.324977		8342.82	0.383317		8341.99	0.244307		8341.87	0.208705		8341.99	0.174052
8341.99	0.354592		8343.15	0.413776		8342.31	0.274707		8342.22	0.23257		8342.31	0.193386
8342.34	0.383976		8343.45	0.44572		8342.61	0.304336		8342.58	0.257752		8342.64	0.215472
8342.67	0.414287		8343.84	0.480512		8342.97	0.335685		8342.88	0.286397		8343	0.241455
8343	0.442019		8344.17	0.511521		8343.33	0.372128		8343.27	0.318375		8343.33	0.270183
8343.36	0.471287		8344.46	0.540838		8343.63	0.406738		8343.63	0.352827		8343.63	0.303354
8343.72	0.50431		8344.82	0.570481		8343.99	0.440832		8343.9	0.38641		8343.99	0.341103
8343.99	0.535256		8345.12	0.599461		8344.28	0.470823		8344.25	0.418586		8344.31	0.376972
8344.34	0.563498		8345.39	0.630753		8344.55	0.501531		8344.58	0.449657		8344.61	0.416192
8344.7	0.59263		8345.78	0.667635		8344.94	0.533245		8344.85	0.481083		8345	0.452368
8344.97	0.621629		8346.14	0.707311		8345.27	0.567328		8345.27	0.516019		8345.33	0.491802
8345.3	0.652224		8346.44	0.752627		8345.57	0.602682		8345.6	0.550203		8345.66	0.536787
8345.66	0.689324		8346.79	0.799423		8345.96	0.640111		8345.9	0.590458		8346.05	0.577442
8345.93	0.726309		8347.12	0.84204		8346.29	0.684142		8346.29	0.632422		8346.41	0.626919
8346.32	0.771458		8347.42	0.88629		8346.62	0.728834		8346.62	0.673183		8346.71	0.670193
8346.62	0.818102		8347.78	0.932497		8346.97	0.773467		8346.91	0.718839		8347.06	0.715342
8346.91	0.867149		8348.11	0.981229		8347.3	0.817		8347.3	0.760309		8347.42	0.761246
8347.27	0.914495		8348.41	1.03225		8347.63	0.859544		8347.63	0.797429		8347.69	0.801618
8347.63	0.969089		8348.77	1.08299		8347.99	0.902724		8347.93	0.836664		8348.11	0.846178
8347.9	1.02327		8349.1	1.14181		8348.35	0.949293		8348.32	0.876024		8348.44	0.891711
8348.26	1.07961		8349.37	1.20293		8348.65	0.997838		8348.65	0.918282		8348.74	0.93233
8348.62	1.14212		8349.76	1.27001		8349.04	1.04505		8348.95	0.959017		8349.1	0.972687
8348.92	1.20948		8350.11	1.32991		8349.37	1.10057		8349.34	1.00215		8349.46	1.01872
8349.28	1.27654		8350.35	1.37928		8349.7	1.16314		8349.7	1.05313		8349.73	1.0629
8349.61	1.34834		8350.74	1.42568		8350.08	1.22487		8349.96	1.10046		8350.11	1.10646
8349.9	1.40956		8351.1	1.46422		8350.41	1.27756		8350.38	1.14812		8350.47	1.14686
8350.26	1.46081		8351.4	1.49693		8350.71	1.33066		8350.71	1.19198		8350.77	1.18615
8350.59	1.49885		8351.73	1.52298		8351.07	1.38212		8350.98	1.2404		8351.13	1.22504
8350.89	1.52581		8352.09	1.54186		8351.43	1.4324		8351.4	1.29021		8351.49	1.27268
8351.28	1.54564		8352.39	1.55007		8351.73	1.48069		8351.76	1.34365		8351.79	1.31901
8351.61	1.55554		8352.75	1.54847		8352.09	1.51987		8352.03	1.39295		8352.18	1.37009
8351.91	1.55438		8353.35	1.51726		8352.72	1.57195		8352.39	1.4428		8352.78	1.46933
8352.27	1.54375		8354.27	1.43301		8353.65	1.57641		8352.99	1.51288		8353.71	1.57177
8352.87	1.50054		8355.2	1.32005		8354.57	1.50467		8353.92	1.54654		8354.63	1.59788
8353.8	1.41239		8356.13	1.20739		8355.5	1.38157		8354.84	1.49679		8355.59	1.52912
8354.72	1.3082		8357.06	1.13379		8356.43	1.26099		8355.8	1.37805		8356.52	1.40588
8355.68	1.208		8357.99	1.08297		8357.36	1.1725		8356.73	1.25686		8357.45	1.2853
8356.61	1.13423		8358.92	1.04751		8358.32	1.11289		8357.69	1.16214		8358.38	1.18317
8357.54	1.08443		8359.85	1.02318		8359.25	1.07815		8358.62	1.09667		8359.31	1.11837
8358.5	1.04259		8360.78	1.00378		8360.18	1.06158		8359.55	1.06393		8360.24	1.08621
8359.43	1.0095		8361.74	0.983181		8361.14	1.04696		8360.51	1.04808		8361.17	1.06938
8360.36	0.981591		8362.7	0.969752		8362.07	1.03263		8361.44	1.03872		8362.13	1.05942
8361.29	0.955648		8363.63	0.96443		8363	1.02109		8362.37	1.03065		8363.12	1.05236
8362.25	0.937141		8364.59	0.969159		8363.96	1.01499		8363.33	1.02319		8364.08	1.04532
8363.18	0.929649		8365.52	0.982406		8364.92	1.01643		8364.26	1.01723		8365.01	1.04041
8364.11	0.933682		8366.48	0.997949		8365.85	1.02668		8365.22	1.01744		8365.94	1.04164
8365.04	0.948864		8367.44	1.01151		8366.78	1.03959		8366.18	1.02466		8366.9	1.05091
8366	0.966809		8368.4	1.01525		8367.74	1.05281		8367.11	1.0371		8367.83	1.06649
8366.93	0.983431		8369.34	1.01088		8368.7	1.05802		8368.07	1.04917		8368.76	1.08022
8367.89	0.991883		8370.27	0.998731		8369.64	1.05203		8369.04	1.05554		8369.73	1.08784
8368.79	0.991114		8371.26	0.979823		8370.6	1.0376		8369.97	1.05204		8370.69	1.08344
8369.76	0.980707		8372.16	0.960701		8371.53	1.01888		8370.93	1.03814		8371.62	1.06993
8370.69	0.963593		8373.13	0.939272		8372.49	0.998249		8371.86	1.01929		8372.58	1.05128
8371.62	0.944115		8374.06	0.915701		8373.46	0.973842		8372.85	0.99824		8373.52	1.02646
8372.58	0.923084		8374.96	0.895113		8374.36	0.949087		8373.82	0.972106		8374.45	0.998616
8373.52	0.899632		8375.92	0.875838		8375.32	0.926481		8374.75	0.948491		8375.41	0.97162
8374.42	0.876577		8376.89	0.857396		8376.26	0.904767		8375.68	0.924431		8376.38	0.940456
8375.38	0.858168		8377.85	0.844975		8377.22	0.882906		8376.62	0.899571		8377.31	0.912759
8376.32	0.841429		8378.79	0.836334		8378.18	0.867867		8377.61	0.87835		8378.24	0.890437
8377.28	0.828983		8379.75	0.829914		8379.15	0.853325		8378.51	0.861831		8379.21	0.868364
8378.21	0.822491		8380.65	0.829102		8380.08	0.842445		8379.48	0.846144		8380.14	0.850561
8379.18	0.820805		8381.62	0.830498		8380.99	0.834512		8380.41	0.833167		8381.08	0.836812
8380.14	0.823984		8382.55	0.836157		8381.95	0.829317		8381.38	0.823355		8382.04	0.825015
8381.05	0.832004		8383.52	0.844063		8382.88	0.827778		8382.31	0.814591		8383.01	0.814083
8382.01	0.843938		8384.45	0.851126		8383.85	0.828205		8383.25	0.80759		8383.94	0.80637
8382.95	0.858017		8385.39	0.857944		8384.82	0.831991		8384.18	0.805131		8384.91	0.802022
8383.88	0.869603		8386.35	0.864438		8385.75	0.837738		8385.12	0.805543		8385.87	0.800057
8384.85	0.878057		8387.32	0.869383		8386.69	0.843766		8386.05	0.808212		8386.81	0.800904
8385.81	0.883486		8388.29	0.875328		8387.62	0.850147		8387.02	0.81427		8387.77	0.807267
8386.75	0.886465		8389.22	0.881881		8388.56	0.858184		8387.98	0.821735		8388.74	0.816063
8387.68	0.890003		8390.16	0.888258		8389.49	0.866222		8388.95	0.831385		8389.62	0.827134
8388.62	0.893437		8391.16	0.897785		8390.46	0.873891		8389.89	0.841435		8390.58	0.839344
8389.56	0.899051		8392.06	0.907917		8391.43	0.8844		8390.85	0.851376		8391.58	0.852863
8390.49	0.906191		8393	0.918711		8392.37	0.896062		8391.82	0.86218		8392.55	0.867729
8391.46	0.914967		8393.97	0.932192		8393.3	0.908189		8392.73	0.873318		8393.51	0.879571
8392.4	0.925539		8394.91	0.947968		8394.27	0.922347		8393.73	0.885298		8394.48	0.894094
8393.33	0.936926		8395.87	0.963964		8395.21	0.938592		8394.66	0.900281		8395.42	0.909214
8394.3	0.950901		8396.81	0.979152		8396.15	0.954749		8395.6	0.915419		8396.42	0.924091
8395.24	0.966921		8397.75	0.99501		8397.14	0.971112		8396.57	0.930226		8397.36	0.940752
8396.21	0.982786		8398.72	1.00774		8398.11	0.987409		8397.54	0.947457		8398.29	0.957607
8397.17	0.996307		8399.66	1.0205		8399.02	1.0006		8398.48	0.962913		8399.26	0.973315
8398.14	1.01204		8400.63	1.03384		8400.02	1.01469		8399.48	0.976411		8400.23	0.989352
8399.08	1.02459		8401.54	1.04723		8400.96	1.02811		8400.41	0.989942		8401.2	1.00518
8400.02	1.03817		8402.47	1.05882		8401.9	1.04041		8401.35	1.00187		8402.14	1.01863
8400.99	1.05165		8403.47	1.07102		8402.87	1.0528		8402.29	1.0141		8403.08	1.03098
8401.93	1.065		8404.38	1.08281		8403.81	1.06642		8403.26	1.02557		8404.05	1.04397
8402.9	1.07719		8405.35	1.09116		8404.75	1.07868		8404.2	1.03949		8404.99	1.05608
8403.87	1.08799		8406.32	1.09644		8405.69	1.0894		8405.17	1.05184		8405.93	1.06797
8404.78	1.09636		8407.3	1.09896		8406.63	1.09822		8406.08	1.06371		8406.9	1.08095
8405.75	1.10009		8408.24	1.09742		8407.57	1.10412		8407.05	1.0756		8407.87	1.0922
8406.69	1.10147		8409.21	1.09328		8408.51	1.10719		8407.99	1.08415		8408.78	1.1022
8407.63	1.09781		8410.21	1.0874		8409.45	1.10719		8408.99	1.0907		8409.75	1.1105
8408.57	1.093		8411.15	1.08194		8410.39	1.10449		8409.94	1.09442		8410.73	1.11532
8409.54	1.08537		8412.09	1.07473		8411.36	1.10097		8410.88	1.09433		8411.67	1.11713
8410.51	1.07711		8413.06	1.06673		8412.3	1.09565		8411.82	1.09292		8412.67	1.11456
8411.45	1.0693		8413.98	1.05916		8413.28	1.08874		8412.79	1.08869		8413.58	1.10977
8412.43	1.0599		8414.95	1.05169		8414.22	1.08275		8413.73	1.08338		8414.58	1.10287
8413.37	1.05002		8415.89	1.04361		8415.19	1.07564		8414.71	1.07788		8415.56	1.09543
8414.31	1.04133		8416.86	1.03637		8416.16	1.06878		8415.68	1.0715		8416.5	1.08818
8415.28	1.03378		8417.84	1.02925		8417.11	1.06202		8416.65	1.06524		8417.47	1.08125
8416.26	1.02474		8418.81	1.02304		8418.08	1.0547		8417.59	1.05926		8418.45	1.0733
8417.2	1.01847		8419.75	1.01643		8419.02	1.04678		8418.54	1.05228		8419.42	1.06517
8418.14	1.01186		8420.67	1.01107		8420	1.03987		8419.48	1.04501		8420.33	1.05827
8419.11	1.00551		8421.67	1.00537		8420.94	1.0329		8420.45	1.03904		8421.31	1.05089
8420.03	0.999823		8422.62	0.999687		8421.95	1.02708		8421.43	1.03204		8422.31	1.0428
8421	0.994651		8423.56	0.994898		8422.89	1.02082		8422.4	1.02467		8423.25	1.03676
8421.95	0.989807		8424.53	0.990773		8423.8	1.01611		8423.35	1.01984		8424.2	1.0309
8422.89	0.985136		8425.48	0.986507		8424.78	1.01082		8424.26	1.01473		8425.17	1.02499
8423.86	0.981036		8426.45	0.983178		8425.66	1.00678		8425.27	1.01065		8426.09	1.02019
8424.84	0.976165		8427.4	0.979587		8426.67	1.00321		8426.15	1.00627		8427.03	1.01643
8425.78	0.971871		8428.34	0.976417		8427.61	1.00083		8427.13	1.00417		8427.98	1.01298
8426.76	0.96729		8429.29	0.973514		8428.59	0.99692		8428.1	1.00057		8428.95	1.0099
8427.73	0.964091		8430.3	0.972383		8429.5	0.994709		8429.05	0.998108		8429.9	1.008
8428.65	0.960294		8431.24	0.971881		8430.48	0.992431		8430.02	0.996677		8430.85	1.006
8429.6	0.959255		8432.22	0.971125		8431.46	0.991349		8431	0.99479		8431.79	1.00449
8430.57	0.958069		8433.14	0.971127		8432.4	0.989956		8431.94	0.992747		8432.77	1.00395
8431.49	0.957862		8434.11	0.972802		8433.35	0.989789		8432.89	0.991936		8433.75	1.00343
8432.46	0.958775		8435.09	0.974298		8434.33	0.990055		8433.9	0.991862		8434.72	1.00247
8433.44	0.960275		8436.04	0.976254		8435.27	0.990646		8434.88	0.99124		8435.64	1.00287
8434.42	0.961547		8436.98	0.97786		8436.25	0.992184		8435.79	0.991648		8436.62	1.0028
8435.36	0.963701		8437.93	0.979624		8437.23	0.992849		8436.8	0.992165		8437.56	1.00279
8436.31	0.965742		8438.91	0.980729		8438.18	0.994165		8437.75	0.992508		8438.54	1.00282
8437.26	0.968264		8439.86	0.982251		8439.12	0.994202		8438.73	0.993062		8439.52	1.00312
8438.21	0.97108		8440.81	0.983011		8440.1	0.994357		8439.67	0.993271		8440.47	1.00281
8439.15	0.972469		8441.79	0.984691		8441.05	0.99471		8440.62	0.992449		8441.45	1.00116
8440.13	0.975019		8442.73	0.985274		8442.03	0.993925		8441.6	0.992161		8442.4	0.999892
8441.08	0.976759		8443.71	0.986107		8443.01	0.993619		8442.58	0.991363		8443.35	0.998361
8442.03	0.978406		8444.66	0.986995		8443.96	0.992996		8443.56	0.990071		8444.33	0.997408
8443.01	0.9814		8445.61	0.987064		8444.91	0.992605		8444.51	0.988389		8445.31	0.995557
8443.99	0.983044		8446.56	0.987727		8445.89	0.992282		8445.52	0.987365		8446.25	0.993955
8444.94	0.984773		8447.51	0.987514		8446.84	0.991117		8446.47	0.986417		8447.2	0.991451
8445.92	0.986		8448.49	0.986793		8447.79	0.990376		8447.42	0.985		8448.18	0.988738
8446.87	0.987406		8449.47	0.987089		8448.77	0.989216		8448.37	0.982761		8449.17	0.985551
8447.82	0.987934		8450.45	0.989744		8449.72	0.988963		8449.38	0.980851		8450.08	0.985701
8448.77	0.987433		8451.4	0.992307		8450.67	0.991249		8450.3	0.982304		8451.04	0.987754
8449.75	0.987671		8452.39	0.991328		8451.65	0.992857		8451.25	0.984222		8452.02	0.98885
8450.7	0.990194		8453.34	0.989376		8452.6	0.991532		8452.23	0.984108		8452.97	0.986546
8451.65	0.991103		8454.29	0.988732		8453.55	0.989693		8453.15	0.98281		8453.95	0.985825
8452.6	0.989607		8455.3	0.988589		8454.5	0.990859		8454.1	0.982112		8454.9	0.984715
8453.58	0.987862		8456.22	0.988799		8455.48	0.990944		8455.05	0.982497		8455.88	0.986024
8454.56	0.987601		8457.2	0.989119		8456.44	0.991763		8456.07	0.982749		8456.84	0.986956
8455.55	0.987561		8458.16	0.989362		8457.42	0.99133		8456.99	0.983702		8457.79	0.986799
8456.5	0.987507		8459.11	0.988985		8458.37	0.992305		8458	0.984717		8458.77	0.987487
8457.42	0.987289		8460.06	0.989552		8459.35	0.992237		8458.99	0.985283		8459.72	0.987628
8458.4	0.987678		8461.01	0.989243		8460.31	0.992323		8459.94	0.984934		8460.71	0.987605
8459.38	0.987529		8462	0.98768		8461.29	0.99185		8460.95	0.985589		8461.72	0.988212
8460.34	0.987478		8462.95	0.986611		8462.24	0.990883		8461.91	0.985167		8462.67	0.987256
8461.29	0.987148		8463.9	0.985235		8463.23	0.990173		8462.86	0.984623		8463.66	0.986489
8462.24	0.986629		8464.92	0.983736		8464.18	0.98784		8463.84	0.983539		8464.64	0.984526
8463.2	0.984777		8465.87	0.980947		8465.14	0.985632		8464.8	0.981862		8465.6	0.982723
8464.15	0.983465		8466.83	0.978261		8466.09	0.98282		8465.75	0.979543		8466.55	0.980544
8465.14	0.981173		8467.81	0.97418		8467.07	0.980096		8466.74	0.977338		8467.54	0.977433
8466.09	0.978379		8468.77	0.970426		8468.03	0.976905		8467.72	0.974573		8468.52	0.972567
8467.07	0.975161		8469.72	0.966045		8468.98	0.972448		8468.68	0.971924		8469.51	0.969576
8468.06	0.970445		8470.71	0.961733		8469.94	0.968144		8469.66	0.96756		8470.52	0.966329
8469.01	0.966436		8471.66	0.957311		8470.92	0.964029		8470.62	0.963256		8471.51	0.962397
8470	0.962681		8472.65	0.953048		8471.88	0.958941		8471.6	0.959655		8472.43	0.958753
8470.95	0.958408		8473.64	0.950925		8472.87	0.955472		8472.56	0.955842		8473.45	0.955355
8471.94	0.955152		8474.59	0.949496		8473.85	0.952118		8473.51	0.951828		8474.38	0.950045
8472.9	0.952791		8475.55	0.948617		8474.81	0.949023		8474.47	0.948179		8475.36	0.947753
8473.85	0.951297		8476.51	0.948767		8475.73	0.94751		8475.46	0.945305		8476.32	0.943957
8474.81	0.95051		8477.49	0.950828		8476.69	0.946888		8476.44	0.94277		8477.31	0.941163
8475.8	0.951213		8478.42	0.953286		8477.68	0.94685		8477.43	0.941216		8478.26	0.939806
8476.72	0.952828		8479.41	0.956571		8478.67	0.948449		8478.39	0.940929		8479.25	0.939585
8477.71	0.956017		8480.43	0.960529		8479.62	0.950983		8479.34	0.941701		8480.18	0.93919
8478.67	0.959181		8481.38	0.965542		8480.55	0.953408		8480.3	0.942747		8481.17	0.940183
8479.62	0.964518		8482.34	0.97062		8481.57	0.956295		8481.26	0.944115		8482.16	0.941715
8480.58	0.969743		8483.3	0.975826		8482.53	0.961108		8482.22	0.947115		8483.11	0.945047
8481.57	0.974994		8484.26	0.981032		8483.52	0.966702		8483.21	0.951197		8484.07	0.948854
8482.56	0.981294		8485.25	0.986901		8484.54	0.97111		8484.2	0.955289		8485.09	0.952513
8483.55	0.986929		8486.27	0.991477		8485.49	0.97575		8485.18	0.96051		8486.05	0.95769
8484.5	0.992145		8487.2	0.996509		8486.48	0.980896		8486.14	0.964587		8487.01	0.962743
8485.49	0.99731		8488.19	1.00051		8487.44	0.986206		8487.07	0.969409		8488	0.967723
8486.45	1.00207		8489.14	1.00463		8488.4	0.991383		8488.06	0.973823		8488.99	0.972983
8487.41	1.00723		8490.1	1.00829		8489.42	0.996019		8489.02	0.978417		8489.95	0.978177
8488.4	1.01017		8491.06	1.01026		8490.38	0.999598		8489.98	0.982516		8490.91	0.982954
8489.36	1.01389		8492.05	1.0123		8491.4	1.00301		8490.94	0.987488		8491.9	0.987556
8490.35	1.01613		8493.05	1.0145		8492.36	1.00655		8491.93	0.991236		8492.86	0.992601
8491.28	1.01736		8494.01	1.01552		8493.33	1.01042		8492.92	0.99547		8493.82	0.996383
8492.27	1.01856		8495	1.01599		8494.32	1.01238		8493.85	0.998933		8494.81	0.999956
8493.23	1.01931		8495.96	1.01703		8495.31	1.01433		8494.84	1.00178		8495.8	1.00355
8494.22	1.01948		8496.95	1.017		8496.3	1.01584		8495.8	1.00442		8496.77	1.00697
8495.22	1.01863		8497.94	1.01778		8497.23	1.01775		8496.77	1.00755		8497.73	1.00974
8496.18	1.01837		8498.94	1.01707		8498.22	1.01839		8497.79	1.00932		8498.72	1.01238
8497.14	1.01815		8499.87	1.01747		8499.15	1.01988		8498.72	1.01143		8499.65	1.01429
8498.13	1.01726		8500.83	1.01833		8500.12	1.02076		8499.71	1.01359		8500.64	1.01657
8499.09	1.01613		8501.82	1.01861		8501.08	1.02192		8500.67	1.01489		8501.64	1.01863
8500.08	1.01621		8502.75	1.01951		8502.07	1.0224		8501.64	1.01611		8502.57	1.02041
8501.02	1.01597		8503.75	1.01962		8503.03	1.02403		8502.63	1.01761		8503.56	1.02244
8502.04	1.0162		8504.71	1.02109		8503.97	1.02546		8503.62	1.01928		8504.56	1.02388
8502.97	1.01661		8505.71	1.02253		8504.96	1.027		8504.62	1.02081		8505.55	1.02611
8503.93	1.01804		8506.67	1.02442		8505.89	1.02892		8505.61	1.02325		8506.51	1.02725
8504.93	1.01823		8507.66	1.02459		8506.92	1.03037		8506.61	1.02443		8507.48	1.02932
8505.92	1.01925		8508.66	1.02624		8507.91	1.03268		8507.6	1.02598		8508.47	1.03122
8506.89	1.02013		8509.65	1.02727		8508.91	1.03361		8508.57	1.02783		8509.47	1.03292
8507.85	1.02106		8510.65	1.02865		8509.87	1.03518		8509.56	1.02966		8510.46	1.03496
8508.85	1.02248		8511.58	1.02979		8510.87	1.03701		8510.52	1.0318		8511.43	1.03684
8509.81	1.02309		8512.55	1.03062		8511.83	1.03893		8511.49	1.03351		8512.39	1.03874
8510.77	1.0235		8513.54	1.03169		8512.8	1.03905		8512.49	1.03457		8513.39	1.04003
8511.77	1.02364		8514.54	1.03085		8513.82	1.04047		8513.48	1.03629		8514.38	1.04233
8512.73	1.0238		8515.54	1.031		8514.79	1.0408		8514.48	1.03713		8515.38	1.04375
8513.7	1.02372		8516.5	1.02962		8515.79	1.04144		8515.41	1.03738		8516.35	1.04483
8514.73	1.02338		8517.47	1.02883		8516.75	1.04056		8516.41	1.03894		8517.34	1.04492
8515.69	1.02196		8518.47	1.02737		8517.75	1.03998		8517.41	1.03848		8518.28	1.04562
8516.66	1.02209		8519.43	1.02607		8518.72	1.03868		8518.37	1.03881		8519.28	1.04671
8517.62	1.0201		8520.43	1.02362		8519.68	1.03706		8519.4	1.03844		8520.27	1.04617
8518.62	1.01839		8521.4	1.02179		8520.68	1.0353		8520.43	1.0366		8521.24	1.04583
8519.59	1.0172		8522.36	1.01912		8521.65	1.03341		8521.37	1.03482		8522.24	1.04482
8520.55	1.01539		8523.36	1.0169		8522.64	1.03147		8522.36	1.03418		8523.21	1.04337
8521.55	1.01293		8524.33	1.01321		8523.61	1.02866		8523.33	1.03273		8524.17	1.04211
8522.52	1.01091		8525.3	1.01021		8524.55	1.02518		8524.3	1.02983		8525.14	1.03993
8523.52	1.00755		8526.27	1.00729		8525.52	1.02223		8525.27	1.02747		8526.11	1.03694
8524.52	1.00443		8527.23	1.00338		8526.52	1.01927		8526.23	1.02541		8527.11	1.03378
8525.45	1.00156		8528.2	0.999562		8527.48	1.01606		8527.23	1.02171		8528.08	1.03075
8526.42	0.998312		8529.17	0.996182		8528.45	1.01171		8528.23	1.01786		8529.05	1.02739
8527.39	0.994937		8530.17	0.992393		8529.42	1.00872		8529.2	1.01469		8530.02	1.0231
8528.36	0.991173		8531.17	0.988688		8530.39	1.00403		8530.17	1.01093		8530.98	1.019
8529.36	0.98714		8532.14	0.984909		8531.36	0.999953		8531.14	1.00718		8531.95	1.01541
8530.36	0.98282		8533.11	0.98123		8532.36	0.996063		8532.11	1.00356		8532.95	1.01028
8531.33	0.979186		8534.05	0.977508		8533.36	0.992111		8533.11	0.998605		8533.96	1.00624
8532.33	0.975969		8535.08	0.973737		8534.33	0.987755		8534.11	0.995439		8534.93	1.00189
8533.33	0.972292		8536.05	0.970663		8535.3	0.984975		8535.05	0.991855		8535.9	0.997005
8534.3	0.969031		8537.02	0.967628		8536.27	0.980133		8536.05	0.988216		8536.87	0.992954
8535.27	0.966271		8537.99	0.965449		8537.27	0.97725		8537.02	0.983663		8537.9	0.989218
8536.27	0.962199		8539	0.963258		8538.28	0.974896		8538.02	0.98103		8538.87	0.985139
8537.24	0.960305		8539.97	0.962067		8539.28	0.972229		8539.03	0.977243		8539.9	0.981281
8538.24	0.959379		8541	0.962784		8540.25	0.970315		8540.03	0.97458		8540.88	0.979943
8539.25	0.957853		8542	0.962724		8541.28	0.970055		8541	0.973713		8541.88	0.977335
8540.25	0.957437		8542.98	0.962158		8542.25	0.968496		8542	0.971575		8542.91	0.974099
8541.22	0.958598		8543.95	0.962871		8543.23	0.966835		8543.01	0.969008		8543.89	0.971952
8542.19	0.958691		8544.95	0.964243		8544.23	0.967222		8543.98	0.967892		8544.86	0.970922
8543.2	0.95955		8545.92	0.965919		8545.23	0.967907		8544.98	0.967406		8545.83	0.968593
8544.14	0.961039		8546.96	0.968041		8546.21	0.969501		8545.99	0.967015		8546.83	0.968601
8545.17	0.962798		8547.93	0.970499		8547.18	0.96993		8546.99	0.967056		8547.81	0.967496
8546.18	0.965703		8548.91	0.973313		8548.18	0.971325		8547.96	0.967147		8548.78	0.967498
8547.15	0.968905		8549.85	0.97518		8549.13	0.972201		8548.94	0.968093		8549.79	0.96657
8548.12	0.972077		8550.89	0.978347		8550.13	0.9744		8549.91	0.969334		8550.79	0.967045
8549.09	0.975091		8551.83	0.980827		8551.11	0.976153		8550.92	0.97012		8551.8	0.967996
8550.07	0.978002		8552.83	0.982702		8552.11	0.977595		8551.86	0.970501		8552.77	0.968348
8551.04	0.980785		8553.81	0.985424		8553.12	0.979188		8552.9	0.971549		8553.74	0.969329
8552.02	0.984293		8554.81	0.987419		8554.09	0.981385		8553.87	0.972547		8554.75	0.970016
8552.96	0.986421		8555.79	0.989011		8555.07	0.983846		8554.91	0.973986		8555.73	0.971475
8553.96	0.989098		8556.8	0.991517		8556.07	0.985283		8555.88	0.975561		8556.76	0.972865
8554.94	0.991837		8557.8	0.99254		8557.11	0.986814		8556.92	0.976977		8557.77	0.973809
8555.95	0.993918		8558.78	0.994078		8558.12	0.988522		8557.93	0.97843		8558.78	0.974691
8556.92	0.995281		8559.79	0.995078		8559.12	0.989556		8558.94	0.979647		8559.72	0.975815
8557.9	0.997175		8560.79	0.9956		8560.07	0.990873		8559.91	0.98143		8560.73	0.977227
8558.9	0.997677		8561.8	0.996194		8561.08	0.991896		8560.92	0.981969		8561.74	0.978779
8559.91	0.997885		8562.75	0.996752		8562.08	0.992262		8561.9	0.983164		8562.71	0.979932
8560.89	0.999105		8563.75	0.997442		8563.06	0.99283		8562.9	0.984057		8563.72	0.981582
8561.9	0.999989		8564.76	0.997957		8564.04	0.994295		8563.91	0.985545		8564.73	0.982803
8562.84	1.00011		8565.74	0.997839		8565.05	0.993686		8564.89	0.985392		8565.74	0.983475
8563.82	1.00022		8566.75	0.998271		8566.02	0.994571		8565.9	0.986648		8566.72	0.985063
8564.83	1.00008		8567.73	0.998943		8567	0.994925		8566.87	0.987521		8567.76	0.985524
8565.77	1.00118		8568.7	0.999349		8568.01	0.995214		8567.85	0.98807		8568.77	0.986984
8566.78	1.00144		8569.71	0.999833		8568.99	0.99627		8568.86	0.98867		8569.75	0.98811
8567.79	1.0021		8570.69	1.00039		8570	0.996734		8569.84	0.989216		8570.72	0.989077
8568.8	1.00274		8571.7	1.00175		8570.98	0.997557		8570.82	0.989934		8571.73	0.989955
8569.78	1.00287		8572.71	1.00147		8572.02	0.9981		8571.86	0.991245		8572.71	0.990584
8570.79	1.0034		8573.69	1.0024		8573	0.998605		8572.81	0.991772		8573.69	0.991769
8571.77	1.00436		8574.64	1.00365		8573.98	0.999395		8573.79	0.99198		8574.7	0.992801
8572.74	1.00463		8575.62	1.00419		8574.96	1.00011		8574.77	0.992866		8575.68	0.993097
8573.79	1.00648		8576.6	1.0047		8575.94	1.0014		8575.75	0.994637		8576.73	0.994095
8574.73	1.00633		8577.61	1.00509		8576.92	1.00182		8576.76	0.995295		8577.71	0.995132
8575.71	1.00667		8578.59	1.0055		8577.9	1.00333		8577.77	0.996059		8578.69	0.99596
8576.73	1.00669		8579.6	1.00551		8578.91	1.00379		8578.78	0.996683		8579.7	0.997474
8577.74	1.0063		8580.58	1.00617		8579.92	1.00457		8579.76	0.997403		8580.71	0.997653
8578.72	1.00647		8581.6	1.00623		8580.9	1.0048		8580.74	0.998283		8581.69	0.998582
8579.7	1.00676		8582.61	1.00671		8581.88	1.00521		8581.72	0.999277		8582.67	0.999462
8580.68	1.00637		8583.59	1.00658		8582.89	1.00696		8582.74	0.999715		8583.69	1.00101
8581.69	1.00646		8584.54	1.00668		8583.88	1.0068		8583.75	1.00097		8584.7	1.00213
8582.7	1.00649		8585.59	1.00706		8584.83	1.00706		8584.76	1.00159		8585.65	1.00344
8583.72	1.00668		8586.57	1.00724		8585.84	1.00811		8585.78	1.00262		8586.66	1.00414
8584.7	1.00703		8587.58	1.0078		8586.85	1.00872		8586.76	1.00306		8587.65	1.00544
8585.68	1.0075		8588.56	1.00816		8587.84	1.00944		8587.77	1.00375		8588.66	1.0065
8586.66	1.00742		8589.58	1.00749		8588.79	1.00917		8588.76	1.00448		8589.67	1.00668
8587.65	1.00655		8590.56	1.00746		8589.83	1.00919		8589.77	1.00583		8590.69	1.00756
8588.63	1.00759		8591.51	1.00659		8590.85	1.00946		8590.78	1.00595		8591.67	1.00771
8589.61	1.00655		8592.53	1.0062		8591.83	1.00898		8591.8	1.0057		8592.72	1.00933
8590.63	1.00579		8593.51	1.0047		8592.85	1.0086		8592.82	1.00655		8593.67	1.00986
8591.58	1.00552		8594.5	1.00371		8593.86	1.00764		8593.8	1.00684		8594.66	1.00986
8592.59	1.00416		8595.48	1.00247		8594.88	1.00734		8594.81	1.00678		8595.64	1.00977
8593.61	1.00241		8596.53	1.00087		8595.89	1.00678		8595.83	1.00581		8596.69	1.01015
8594.59	1.00164		8597.51	0.999513		8596.88	1.00565		8596.85	1.00483		8597.64	1.00943
8595.58	1.00077		8598.53	0.998346		8597.86	1.00355		8597.8	1.00442		8598.66	1.00831
8596.56	0.998952		8599.52	0.996902		8598.88	1.00225		8598.79	1.00294		8599.61	1.00832
8597.58	0.997577		8600.47	0.995429		8599.87	1.0014		8599.83	1.00215		8600.6	1.00711
8598.56	0.996644		8601.49	0.994616		8600.85	0.999644		8600.82	1.0007		8601.58	1.00586
8599.55	0.996183		8602.5	0.993607		8601.84	0.997651		8601.81	0.999432		8602.6	1.00409
8600.53	0.994285		8603.52	0.992787		8602.85	0.997057		8602.82	0.998331		8603.59	1.00231
8601.52	0.993863		8604.51	0.992169		8603.87	0.995388		8603.78	0.996294		8604.57	1.00008
8602.54	0.993007		8605.5	0.991209		8604.89	0.99444		8604.8	0.995042		8605.59	0.997969
8603.49	0.991959		8606.48	0.991226		8605.88	0.993113		8605.78	0.993406		8606.58	0.995677
8604.51	0.992627		8607.5	0.990152		8606.86	0.992842		8606.77	0.992498		8607.6	0.994448
8605.5	0.99141		8608.52	0.989419		8607.85	0.991655		8607.79	0.991614		8608.55	0.992936
8606.51	0.991347		8609.48	0.989309		8608.87	0.991453		8608.78	0.991217		8609.57	0.991192
8607.5	0.989923		8610.46	0.989343		8609.86	0.990806		8609.76	0.990069		8610.62	0.990985
8608.52	0.989742		8611.48	0.988771		8610.88	0.990369		8610.78	0.989975		8611.64	0.989969
8609.54	0.988707		8612.5	0.988523		8611.9	0.989871		8611.77	0.989053		8612.6	0.990103
8610.53	0.988466		8613.52	0.987723		8612.89	0.989833		8612.79	0.988113		8613.62	0.989836
8611.52	0.98769		8614.51	0.987636		8613.88	0.990337		8613.78	0.988195		8614.64	0.989879
8612.5	0.986694		8615.53	0.986333		8614.93	0.989907		8614.83	0.989118		8615.66	0.989858
8613.56	0.98575		8616.52	0.985364		8615.95	0.988394		8615.82	0.988384		8616.62	0.98892
8614.54	0.985619		8617.54	0.98364		8616.97	0.987568		8616.81	0.987467		8617.61	0.987977
8615.53	0.984705		8618.53	0.985474		8617.99	0.988278		8617.83	0.987152		8618.63	0.990781
8616.52	0.983692		8619.56	0.988901		8618.98	0.992155		8618.82	0.990275		8619.62	0.994944
8617.51	0.981697		8620.58	0.988065		8620	0.993554		8619.84	0.99417		8620.64	0.994889
8618.53	0.983668		8621.57	0.987237		8621.03	0.991312		8620.87	0.991435		8621.66	0.993246
8619.49	0.987223		8622.53	0.987592		8622.02	0.991422		8621.89	0.990277		8622.65	0.993384
8620.51	0.985984		8623.55	0.988344		8623.04	0.990596		8622.88	0.991017		8623.61	0.994315
8621.54	0.985514		8624.51	0.989222		8624.06	0.991227		8623.87	0.99091		8624.64	0.993802
8622.56	0.986293		8625.56	0.989706		8625.05	0.991963		8624.86	0.99184		8625.6	0.994538
8623.55	0.987165		8626.56	0.990583		8626.04	0.992191		8625.85	0.991873		8626.62	0.993782
8624.54	0.988225		8627.55	0.991752		8627.04	0.992569		8626.84	0.991737		8627.61	0.994662
8625.56	0.989339		8628.57	0.992328		8628.06	0.993701		8627.9	0.991942		8628.6	0.994578
8626.52	0.990307		8629.6	0.993069		8629.02	0.994004		8628.89	0.992147		8629.63	0.994781
8627.55	0.991325		8630.56	0.99422		8630.04	0.994985		8629.88	0.992323		8630.62	0.994716
8628.54	0.992333		8631.55	0.994996		8631.07	0.995642		8630.91	0.99336		8631.68	0.994868
8629.53	0.993007		8632.57	0.995707		8632.06	0.996146		8631.93	0.993475		8632.67	0.99478
8630.56	0.994715		8633.57	0.997453		8633.12	0.996675		8632.96	0.993936		8633.7	0.994449
8631.52	0.995134		8634.59	0.99783		8634.11	0.997632		8633.98	0.994185		8634.69	0.994641
8632.54	0.99618		8635.62	0.998346		8635.11	0.997824		8635.01	0.994847		8635.71	0.9948
8633.57	0.997239		8636.64	0.999239		8636.1	0.998802		8635.97	0.99559		8636.71	0.99545
8634.62	0.997947		8637.64	1.00026		8637.13	0.999335		8636.97	0.995826		8637.77	0.995805
8635.62	0.998966		8638.67	1		8638.12	0.999798		8637.93	0.996333		8638.76	0.996527
8636.61	0.99943		8639.66	1.00069		8639.11	1.00037		8638.95	0.996559		8639.76	0.997216
8637.64	0.999811		8640.72	1.00172		8640.14	1.00153		8639.98	0.997611		8640.78	0.996871
8638.67	1.00041		8641.71	1.00099		8641.17	1.00159		8641.01	0.997852		8641.78	0.997809
8639.66	1.00056		8642.71	1.0014		8642.16	1.00228		8642.07	0.998493		8642.81	0.997903
8640.72	1.00041		8643.74	1.00234		8643.19	1.00339		8643.06	0.998262		8643.8	0.998757
8641.71	1.00096		8644.77	1.00299		8644.19	1.00311		8644.12	0.99967		8644.8	0.999318
8642.71	1.00159		8645.79	1.00303		8645.22	1.00391		8645.09	0.999868		8645.83	0.999839
8643.74	1.00193		8646.79	1.00349		8646.24	1.00435		8646.11	1.00068		8646.85	1.00078
8644.73	1.00253		8647.82	1.00423		8647.24	1.00423		8647.14	1.00082		8647.85	1.00078
8645.76	1.00315		8648.85	1.00501		8648.27	1.00519		8648.14	1.00142		8648.82	1.00161
8646.79	1.00379		8649.81	1.00564		8649.23	1.00546		8649.14	1.00222		8649.84	1.00218
8647.82	1.00424		8650.84	1.00665		8650.23	1.00521		8650.17	1.00187		8650.84	1.00258
8648.82	1.00561		8651.84	1.00735		8651.23	1.00695		8651.16	1.00263		8651.84	1.00349
8649.81	1.00601		8652.87	1.00771		8652.23	1.00693		8652.16	1.00344		8652.87	1.0043
8650.81	1.00676		8653.87	1.00874		8653.22	1.00851		8653.19	1.0042		8653.93	1.00468
8651.84	1.00798		8654.9	1.00938		8654.25	1.00902		8654.19	1.00452		8654.93	1.00536
8652.87	1.00869		8655.93	1.0101		8655.25	1.01		8655.22	1.00518		8655.93	1.00663
8653.9	1.00888		8656.93	1.01102		8656.28	1.01039		8656.25	1.00578		8656.99	1.00711
8654.93	1.00944		8657.96	1.01118		8657.25	1.01123		8657.28	1.00626		8657.99	1.00817
8655.9	1.01039		8658.96	1.01196		8658.28	1.01163		8658.28	1.00673		8659.02	1.00857
8656.93	1.01048		8659.99	1.01134		8659.31	1.01211		8659.31	1.00792		8660.02	1.00972
8657.96	1.01101		8661.02	1.01159		8660.31	1.01223		8660.34	1.00873		8661.02	1.00944
8658.96	1.0109		8662.02	1.01176		8661.38	1.01318		8661.34	1.00934		8662.05	1.01118
8659.99	1.01008		8663.05	1.01113		8662.38	1.01345		8662.34	1.00978		8663.05	1.01119
8660.99	1.00972		8664.05	1.01089		8663.38	1.01352		8663.38	1.00976		8664.15	1.01198
8661.99	1.00952		8665.12	1.01037		8664.47	1.01265		8664.44	1.01096		8665.18	1.01219
8662.99	1.0086		8666.15	1.00877		8665.47	1.01267		8665.47	1.01006		8666.19	1.0143
8664.05	1.00734		8667.19	1.00858		8666.48	1.01356		8666.51	1.01226		8667.19	1.01413
8665.06	1.00617		8668.16	1.00738		8667.51	1.01281		8667.51	1.01194		8668.25	1.01474
8666.09	1.00544		8669.16	1.00662		8668.54	1.01237		8668.51	1.0128		8669.25	1.01563
8667.12	1.00488		8670.19	1.00529		8669.54	1.0123		8669.54	1.01189		8670.29	1.01563
8668.09	1.00355		8671.19	1.00489		8670.58	1.01107		8670.58	1.01155		8671.26	1.01535
8669.12	1.00249		8672.23	1.0031		8671.61	1.01017		8671.61	1.01135		8672.29	1.01658
8670.13	1.00085		8673.23	1.00224		8672.58	1.00984		8672.58	1.01093		8673.3	1.01547
8671.19	0.999381		8674.23	1.0006		8673.65	1.00915		8673.62	1.01039		8674.33	1.01481
8672.2	0.998479		8675.24	0.999116		8674.62	1.00792		8674.59	1.00888		8675.33	1.01486
8673.23	0.996903		8676.27	0.997681		8675.66	1.00631		8675.63	1.00911		8676.4	1.01382
8674.27	0.995084		8677.28	0.996878		8676.66	1.00405		8676.63	1.00812		8677.37	1.01358
8675.24	0.994916		8678.31	0.996166		8677.66	1.00347		8677.66	1.00695		8678.41	1.01283
8676.27	0.993726		8679.35	0.99476		8678.7	1.00242		8678.67	1.00581		8679.41	1.01196
8677.31	0.992403		8680.32	0.992934		8679.74	1.00012		8679.7	1.0049		8680.42	1.01048
8678.28	0.991715		8681.36	0.993243		8680.77	0.99944		8680.71	1.00351		8681.45	1.01051
8679.35	0.991186		8682.36	0.992908		8681.81	0.997863		8681.71	1.00277		8682.49	1.00866
8680.39	0.991061		8683.37	0.991774		8682.82	0.997137		8682.75	1.00088		8683.53	1.00602
8681.36	0.990143		8684.41	0.991703		8683.82	0.995876		8683.72	0.999586		8684.53	1.00489
8682.39	0.990347		8685.44	0.991414		8684.86	0.994922		8684.76	0.997895		8685.57	1.00359
8683.43	0.990386		8686.42	0.990751		8685.86	0.994222		8685.8	0.996213		8686.58	1.00126
8684.47	0.989194		8687.42	0.990896		8686.87	0.992913		8686.84	0.995188		8687.55	1.00055
8685.48	0.990634		8688.46	0.990732		8687.88	0.993137		8687.84	0.994355		8688.62	0.998591
8686.48	0.990597		8689.47	0.990715		8688.88	0.992482		8688.85	0.993616		8689.63	0.995957
8687.49	0.990855		8690.51	0.991244		8689.92	0.992123		8689.89	0.991392		8690.67	0.994359
8688.53	0.990986		8691.48	0.991057		8690.96	0.991568		8690.9	0.990525		8691.71	0.992509
8689.56	0.990807		8692.55	0.990823		8691.97	0.991968		8691.94	0.990991		8692.68	0.991456
8690.57	0.991414		8693.56	0.990426		8692.98	0.991154		8692.94	0.98948		8693.76	0.989932
8691.61	0.991772		8694.54	0.989762		8694.02	0.990905		8693.95	0.987959		8694.76	0.98697
8692.65	0.991472		8695.58	0.988106		8695.02	0.98896		8694.96	0.98671		8695.8	0.985036
8693.66	0.991077		8696.58	0.98872		8696.03	0.987024		8696	0.98508		8696.84	0.986225
8694.7	0.989028		8697.63	0.99446		8697.04	0.988996		8697.04	0.986921		8697.89	0.991018
8695.71	0.988934		8698.67	0.998085		8698.08	0.996365		8698.08	0.993713		8698.89	0.995231
8696.71	0.988942		8699.71	0.993397		8699.12	0.997156		8699.06	0.993969		8699.9	0.989601
8697.76	0.994635		8700.72	0.991751		8700.1	0.992762		8700.1	0.989303		8700.95	0.987126
8698.76	0.997495		8701.66	0.991316		8701.08	0.991215		8701.11	0.987978		8701.95	0.987278
8699.84	0.993901		8702.74	0.990992		8702.15	0.99158		8702.15	0.987975		8703.03	0.988121
8700.78	0.991552		8703.78	0.990589		8703.16	0.991281		8703.19	0.988031		8704.07	0.987628
8701.86	0.991919		8704.76	0.991151		8704.17	0.99075		8704.23	0.987799		8705.08	0.988025
8702.9	0.991128		8705.83	0.989921		8705.21	0.991276		8705.21	0.988232		8706.13	0.98769
8703.94	0.990982		8706.81	0.990849		8706.26	0.990312		8706.26	0.988128		8707.14	0.98914
8704.95	0.990601		8707.79	0.990693		8707.27	0.989999		8707.27	0.989279		8708.21	0.988863
8705.96	0.991224		8708.83	0.991098		8708.28	0.990452		8708.28	0.989116		8709.26	0.989454
8707.01	0.990834		8709.84	0.990736		8709.29	0.991178		8709.32	0.988412		8710.23	0.989962
8708.05	0.991098		8710.85	0.990605		8710.33	0.99102		8710.33	0.988792		8711.28	0.990157
8709.03	0.991345		8711.93	0.991136		8711.38	0.991048		8711.38	0.988753		8712.32	0.989621
8710.04	0.991244		8712.98	0.990793		8712.36	0.990342		8712.42	0.989126		8713.37	0.989235
8711.12	0.991274		8713.99	0.991236		8713.4	0.990237		8713.47	0.989152		8714.38	0.989102
8712.13	0.991816		8715	0.992024		8714.38	0.991309		8714.51	0.988932		8715.43	0.989109
8713.14	0.991738		8716.05	0.991875		8715.43	0.990475		8715.56	0.988453		8716.47	0.988489
8714.18	0.992561		8717.09	0.992216		8716.44	0.990767		8716.57	0.988762		8717.52	0.988462
8715.23	0.992739		8718.07	0.99259		8717.45	0.991123		8717.58	0.988568		8718.53	0.988911
8716.24	0.992766		8719.12	0.99247		8718.5	0.99133		8718.66	0.987794		8719.54	0.988308
8717.29	0.993586		8720.13	0.993095		8719.51	0.991366		8719.68	0.988402		8720.59	0.987466
8718.37	0.994326		8721.18	0.993827		8720.56	0.991353		8720.72	0.989962		8721.61	0.987765
8719.41	0.995268		8722.19	0.994431		8721.64	0.991748		8721.77	0.98887		8722.65	0.987943
8720.39	0.995816		8723.27	0.994823		8722.65	0.992568		8722.82	0.988537		8723.7	0.987789
8721.41	0.996023		8724.29	0.994828		8723.67	0.993369		8723.86	0.988611		8724.68	0.988103
8722.49	0.99651		8725.3	0.995749		8724.71	0.993118		8724.88	0.989028		8725.73	0.98754
8723.47	0.996576		8726.32	0.996364		8725.7	0.993889		8725.89	0.989427		8726.71	0.9885
8724.55	0.996935		8727.37	0.996243		8726.75	0.994721		8726.91	0.98898		8727.76	0.988317
8725.6	0.997142		8728.38	0.99664		8727.76	0.995352		8727.96	0.989833		8728.84	0.988339
8726.58	0.997879		8729.46	0.996508		8728.81	0.994903		8728.94	0.990156		8729.83	0.98872
8727.63	0.997601		8730.45	0.99787		8729.83	0.995255		8729.99	0.991153		8730.87	0.989399
8728.68	0.998715		8731.5	0.998111		8730.91	0.99649		8731.04	0.991843		8731.89	0.989514
8729.69	0.998933		8732.55	0.99854		8731.96	0.996977		8732.06	0.993141		8732.94	0.991173
8730.78	0.998962		8733.6	0.998778		8732.97	0.997032		8733.07	0.993079		8733.96	0.991271
8731.83	0.999314		8734.65	0.999749		8733.99	0.99714		8734.09	0.992759		8735.01	0.991901
8732.81	1.00051		8735.63	1.00038		8735.07	0.998821		8735.11	0.993948		8736.09	0.992358
8733.83	1.00093		8736.68	1.00096		8736.06	0.99966		8736.16	0.994207		8737.11	0.992552
8734.91	1.00129		8737.73	1.00198		8737.08	1.0007		8737.21	0.995363		8738.16	0.993325
8735.96	1.00213		8738.75	1.00206		8738.13	1.00062		8738.26	0.995323		8739.18	0.994387
8736.98	1.00246		8739.77	1.00284		8739.15	1.0011		8739.24	0.996148		8740.23	0.996137
8738.06	1.0026		8740.79	1.00377		8740.16	1.00108		8740.3	0.995846		8741.28	0.995799
8739.05	1.00386		8741.77	1.00499		8741.18	1.00202		8741.35	0.997458		8742.3	0.99663
8740.1	1.00528		8742.86	1.00473		8742.23	1.00272		8742.4	0.998255		8743.35	0.996949
8741.12	1.00492		8743.91	1.0048		8743.22	1.00326		8743.45	0.998839		8744.41	0.998485
8742.17	1.00541		8744.96	1.00567		8744.31	1.0042		8744.47	0.999495		8745.46	0.99802
8743.22	1.00602		8745.98	1.00569		8745.29	1.00335		8745.52	0.999573		8746.48	0.999768
8744.24	1.00654		8747	1.00614		8746.35	1.00555		8746.54	1.00084		8747.5	1.00092
8745.26	1.0071		8748.06	1.00662		8747.4	1.00499		8747.63	1.00227		8748.52	1.00277
8746.31	1.00648		8749.08	1.00679		8748.42	1.00624		8748.65	1.00194		8749.61	1.0028
8747.33	1.00679		8750.13	1.00759		8749.44	1.00704		8749.67	1.0032		8750.59	1.00397
8748.35	1.00693		8751.15	1.00656		8750.43	1.00757		8750.69	1.00405		8751.62	1.00468
8749.38	1.00671		8752.18	1.00677		8751.48	1.00787		8751.75	1.00445		8752.64	1.00619
8750.43	1.0075		8753.2	1.00734		8752.5	1.00794		8752.77	1.00588		8753.69	1.00561
8751.52	1.00737		8754.25	1.00832		8753.56	1.00842		8753.82	1.00612		8754.71	1.00745
8752.47	1.00588		8755.27	1.00666		8754.61	1.00957		8754.91	1.00689		8755.74	1.00853
8753.53	1.00583		8756.33	1.00634		8755.64	1.00982		8755.9	1.00701		8756.79	1.00915
8754.58	1.00505		8757.32	1.00599		8756.69	1.00937		8756.96	1.00741		8757.81	1.00904
8755.57	1.00472		8758.34	1.00565		8757.68	1.0085		8757.98	1.00756		8758.84	1.00937
8756.63	1.00371		8759.33	1.00488		8758.71	1.00896		8759.04	1.00746		8759.89	1.01021
8757.68	1.00309		8760.39	1.00412		8759.76	1.00873		8760.06	1.00801		8760.92	1.01088
8758.71	1.00191		8761.45	1.00291		8760.79	1.00774		8761.12	1.00802		8761.97	1.0113
8759.7	1.00124		8762.5	1.00257		8761.84	1.00736		8762.17	1.00754		8763	1.01184
8760.72	1.00035		8763.56	1.00172		8762.87	1.00766		8763.2	1.00812		8764.02	1.01174
8761.78	0.999582		8764.58	1.00086		8763.92	1.0069		8764.25	1.00804		8765.08	1.0119
8762.8	0.99871		8765.64	0.999856		8764.95	1.00592		8765.28	1.00778		8766.14	1.01168
8763.86	0.99792		8766.67	0.999296		8766.01	1.00559		8766.34	1.00754		8767.23	1.0117
8764.91	0.996526		8767.73	0.998844		8767.03	1.00499		8767.39	1.00736		8768.22	1.01115
8765.94	0.99632		8768.72	0.997562		8768.06	1.0042		8768.39	1.0071		8769.31	1.01076
8766.96	0.995905		8769.78	0.997359		8769.08	1.00359		8769.45	1.00518		8770.37	1.01064
8768.06	0.995635		8770.8	0.996698		8770.14	1.00313		8770.5	1.00537		8771.4	1.00977
8769.08	0.994212		8771.86	0.99564		8771.2	1.00164		8771.53	1.00466		8772.42	1.00939
8770.14	0.99447		8772.89	0.995743		8772.23	1.00099		8772.56	1.00372		8773.48	1.00873
8771.2	0.993943		8773.95	0.995357		8773.29	1.00119		8773.62	1.00355		8774.51	1.00767
8772.19	0.99354		8775.01	0.994644		8774.35	1.00056		8774.68	1.00299		8775.6	1.00734
8773.25	0.992886		8776.07	0.994622		8775.37	0.99948		8775.74	1.00164		8776.6	1.00604
8774.28	0.992565		8777.1	0.994727		8776.43	0.999602		8776.76	1.0012		8777.66	1.00545
8775.31	0.992312		8778.12	0.994414		8777.43	0.998551		8777.79	1.00047		8778.72	1.00499
8776.37	0.992612		8779.15	0.99565		8778.45	0.998328		8778.82	1.00086		8779.75	1.00405
8777.46	0.993169		8780.21	0.995381		8779.55	0.998505		8779.85	1.00056		8780.81	1.00437
8778.45	0.993641		8781.24	0.99528		8780.61	0.998242		8780.91	0.999235		8781.84	1.00256
8779.55	0.993896		8782.27	0.99521		8781.64	0.997915		8781.94	0.998353		8782.9	1.00216
8780.58	0.994005		8783.33	0.995949		8782.67	0.997782		8783	0.99841		8783.93	1.00121
8781.64	0.994525		8784.36	0.996398		8783.73	0.997295		8784.03	0.9979		8784.96	1.00069
8782.67	0.994944		8785.36	0.995917		8784.83	0.997584		8785.09	0.997155		8786.02	0.999863
8783.7	0.994794		8786.39	0.996304		8785.82	0.997311		8786.09	0.996948		8787.05	0.999905
8784.76	0.995178		8787.45	0.996557		8786.85	0.997298		8787.18	0.997388		8788.08	0.999419
8785.79	0.995345		8788.48	0.996204		8787.91	0.997778		8788.21	0.996705		8789.14	0.998456
8786.82	0.995534		8789.54	0.9959		8788.98	0.997713		8789.28	0.996506		8790.21	0.998009
8787.88	0.995426		8790.61	0.995655		8790.04	0.997966		8790.31	0.995735		8791.27	0.996783
8788.91	0.995515		8791.64	0.995619		8791.11	0.99675		8791.41	0.99539		8792.3	0.996954
8789.94	0.995175		8792.67	0.99561		8792.14	0.996647		8792.44	0.996122		8793.34	0.996722
8790.97	0.994471		8793.73	0.995019		8793.2	0.996285		8793.47	0.996214		8794.37	0.99724
8792	0.994946		8794.77	0.996893		8794.27	0.997672		8794.5	0.996314		8795.4	0.998728
8793.04	0.994481		8795.8	0.998325		8795.3	0.999053		8795.56	0.998017		8796.5	0.998002
8794.1	0.994114		8796.83	0.996978		8796.36	0.999041		8796.6	0.99709		8797.56	0.997098
8795.17	0.996712		8797.9	0.996185		8797.43	0.998342		8797.66	0.996615		8798.63	0.996457
8796.2	0.996597		8798.93	0.996089		8798.43	0.998113		8798.7	0.996128		8799.66	0.996306
8797.23	0.995805		8799.96	0.995617		8799.46	0.997815		8799.73	0.995762		8800.69	0.996694
8798.26	0.994754		8801.03	0.996496		8800.53	0.997896		8800.76	0.99638		8801.76	0.997235
8799.33	0.994568		8802.09	0.996837		8801.56	0.997852		8801.83	0.997047		8802.8	0.997845
8800.33	0.994964		8803.16	0.995998		8802.63	0.998332		8802.86	0.996399		8803.83	0.997395
8801.39	0.995708		8804.2	0.995922		8803.63	0.997865		8803.93	0.996811		8804.9	0.996832
8802.46	0.995567		8805.23	0.995966		8804.7	0.997651		8804.96	0.996718		8805.93	0.997755
8803.53	0.995412		8806.3	0.996301		8805.73	0.997161		8806	0.996584		8807	0.997274
8804.56	0.994951		8807.37	0.996429		8806.77	0.997611		8807.03	0.996504		8808.03	0.9972
8805.6	0.995574		8808.4	0.996629		8807.83	0.997171		8808.07	0.996003		8809.1	0.997855
8806.66	0.995641		8809.44	0.996633		8808.87	0.997362		8809.14	0.996579		8810.17	0.997222
8807.7	0.995693		8810.54	0.996988		8809.94	0.997048		8810.2	0.996579		8811.24	0.997554
8808.77	0.995979		8811.54	0.997053		8810.97	0.996951		8811.31	0.996841		8812.28	0.997611
8809.84	0.995791		8812.61	0.996598		8812.01	0.997114		8812.34	0.996531		8813.35	0.997512
8810.87	0.996116		8813.68	0.99637		8813.08	0.997441		8813.41	0.996337		8814.38	0.997298
8811.91	0.996472		8814.75	0.995684		8814.15	0.997347		8814.48	0.996301		8815.39	0.997571
8812.94	0.996607		8815.85	0.99628		8815.18	0.996803		8815.52	0.995509		8816.46	0.997256
8814.01	0.996144		8816.86	0.996904		8816.22	0.997601		8816.56	0.995698		8817.56	0.997127
8815.05	0.996023		8817.93	0.996371		8817.29	0.997359		8817.63	0.995532		8818.6	0.996503
8816.12	0.996083		8818.93	0.99554		8818.33	0.996979		8818.66	0.995095		8819.7	0.996445
8817.19	0.996508		8820	0.996533		8819.37	0.997054		8819.74	0.99508		8820.74	0.996376
8818.23	0.996733		8821.04	0.997159		8820.44	0.996775		8820.81	0.995502		8821.78	0.995938
8819.27	0.996838		8822.15	0.996697		8821.48	0.996919		8821.84	0.995686		8822.85	0.996751
8820.34	0.996628		8823.18	0.997065		8822.55	0.997029		8822.92	0.995297		8823.92	0.996404
8821.41	0.996927		8824.26	0.996758		8823.62	0.99691		8823.96	0.995887		8824.99	0.995124
8822.45	0.996209		8825.33	0.996929		8824.66	0.996758		8825.03	0.99541		8826.03	0.996213
8823.52	0.997497		8826.37	0.997566		8825.7	0.997275		8826.07	0.994979		8827.11	0.995396
8824.59	0.997404		8827.44	0.997195		8826.74	0.997604		8827.14	0.995165		8828.21	0.99508
8825.63	0.997541		8828.48	0.997897		8827.84	0.996895		8828.18	0.995475		8829.22	0.995291
8826.67	0.997877		8829.52	0.997596		8828.92	0.997478		8829.22	0.994934		8830.26	0.995731
8827.74	0.997826		8830.63	0.998391		8829.92	0.997387		8830.29	0.995656		8831.33	0.995136
8828.78	0.997877		8831.67	0.998178		8831	0.997951		8831.37	0.995715		8832.34	0.995183
8829.82	0.997993		8832.64	0.998197		8832.01	0.99786		8832.44	0.995811		8833.38	0.995548
8830.86	0.998698		8833.72	0.998965		8833.08	0.997884		8833.52	0.996559		8834.46	0.995596
8831.91	0.998851		8834.79	0.998769		8834.12	0.998276		8834.56	0.996265		8835.5	0.995992
8832.98	0.999033		8835.8	0.999687		8835.16	0.998437		8835.63	0.996167		8836.54	0.995415
8834.05	0.999697		8836.88	0.999997		8836.2	0.998935		8836.68	0.996885		8837.62	0.995303
8835.13	0.999766		8837.95	1.0001		8837.28	0.998531		8837.75	0.996346		8838.69	0.996003
8836.17	1.00014		8838.99	0.999731		8838.32	0.998886		8838.79	0.995665		8839.73	0.995173
8837.25	1.00031		8840.04	1.00083		8839.36	0.998924		8839.87	0.99649		8840.81	0.997773
8838.29	1.00047		8841.11	1.00135		8840.44	1.00043		8840.95	0.997943		8841.85	0.997871
8839.33	1.00084		8842.19	1.00152		8841.52	1.00089		8841.99	0.998719		8842.9	0.99712
8840.41	1.0019		8843.23	1.0015		8842.56	1.00084		8843.03	0.997995		8843.97	0.997473
8841.45	1.00268		8844.28	1.00149		8843.6	1.00055		8844.14	0.998147		8845.05	0.997485
8842.49	1.00245		8845.32	1.0015		8844.68	1.00144		8845.15	0.998407		8846.13	0.998298
8843.54	1.00281		8846.4	1.00207		8845.73	1.00124		8846.26	0.998643		8847.21	0.998311
8844.58	1.0024		8847.48	1.00204		8846.8	1.002		8847.34	0.998365		8848.29	0.998575
8845.62	1.00231		8848.56	1.00206		8847.88	1.00203		8848.42	0.999628		8849.36	0.99939
8846.7	1.00324		8849.63	1.00245		8848.93	1.00227		8849.43	0.999951		8850.41	0.999377
8847.78	1.00278		8850.71	1.00291		8849.97	1.00276		8850.54	0.999754		8851.46	1.00036
8848.83	1.00361		8851.79	1.0032		8851.05	1.00328		8851.59	1.00003		8852.5	1.00032
8849.9	1.0026		8852.84	1.00298		8852.1	1.00331		8852.64	1.00032		8853.55	1.00064
8850.98	1.00258		8853.88	1.00265		8853.14	1.00329		8853.72	1.00069		8854.63	1.00121
8852.03	1.00265		8854.96	1.00263		8854.22	1.00274		8854.8	1.00069		8855.67	1.00088
8853.04	1.00262		8856.01	1.00249		8855.3	1.00343		8855.84	1.00151		8856.72	1.00186
8854.15	1.00244		8857.06	1.00213		8856.28	1.00305		8856.89	1.00139		8857.77	1.00148
8855.2	1.00154		8858.14	1.00229		8857.36	1.00308		8857.97	1.00129		8858.78	1.00142
8856.25	1.00206		8859.19	1.00194		8858.44	1.00336		8859.02	1.0014		8859.9	1.00237
8857.33	1.00108		8860.27	1.00177		8859.49	1.0032		8860.1	1.0014		8860.98	1.00271
8858.37	1.00142		8861.31	1.00154		8860.54	1.00317		8861.21	1.00212		8862.02	1.00257
8859.46	1.00111		8862.36	1.00053		8861.59	1.00243		8862.3	1.00183		8863.11	1.00256
8860.47	1.00076		8863.48	1.0007		8862.63	1.00278		8863.31	1.00154		8864.19	1.00317
8861.55	1.00031		8864.53	1.00047		8863.72	1.0026		8864.43	1.00158		8865.27	1.00278
8862.6	1.00017		8865.58	1.0002		8864.73	1.00214		8865.51	1.00157		8866.29	1.00302
8863.65	0.999868		8866.66	1.00031		8865.81	1.00227		8866.56	1.00155		8867.37	1.00341
8864.73	0.999935		8867.71	1.00031		8866.9	1.00199		8867.64	1.00183		8868.42	1.00303
8865.78	0.999151		8868.79	0.999502		8867.95	1.00206		8868.69	1.00088		8869.5	1.00271
8866.83	0.999248		8869.88	0.999171		8868.99	1.00133		8869.74	1.00072		8870.55	1.00305
8867.91	0.99836		8870.96	0.998674		8870.08	1.00118		8870.82	1.00052		8871.6	1.00233
8868.96	0.998385		8872.01	0.998923		8871.16	1.00076		8871.91	1.00032		8872.65	1.00226
8870.04	0.998028		8873.06	0.998629		8872.21	1.00043		8872.99	1.00106		8873.77	1.00232
8871.13	0.998299		8874.11	0.998855		8873.26	0.999904		8874.04	0.999907		8874.82	1.00314
8872.18	0.997122		8875.2	0.998376		8874.35	1.00036		8875.09	0.999985		8875.87	1.00246
8873.23	0.997487		8876.25	0.997969		8875.4	1.0003		8876.18	0.999592		8876.93	1.00191
8874.31	0.997379		8877.33	0.997841		8876.49	0.999674		8877.27	0.999255		8878.01	1.00161
8875.37	0.997165		8878.39	0.997613		8877.54	0.999753		8878.35	0.998939		8879.06	1.00115
8876.45	0.997486		8879.4	0.997077		8878.62	0.999158		8879.4	0.999256		8880.12	1.00054
8877.47	0.99733		8880.52	0.997034		8879.67	0.998872		8880.46	0.99883		8881.24	1.00093
8878.55	0.99649		8881.58	0.997021		8880.76	0.998644		8881.54	0.998363		8882.29	1.00028
8879.61	0.996143		8882.63	0.996668		8881.85	0.998128		8882.6	0.998078		8883.31	0.999583
8880.69	0.99633		8883.65	0.996528		8882.87	0.998263		8883.65	0.998213		8884.4	0.999927
8881.75	0.99573		8884.74	0.996297		8883.95	0.997541		8884.7	0.998197		8885.45	0.99958
8882.83	0.996434		8885.82	0.995859		8885.01	0.998126		8885.79	0.997972		8886.5	0.998999
8883.89	0.996515		8886.88	0.996238		8886.06	0.997497		8886.88	0.997773		8887.56	0.999405
8884.94	0.99596		8887.97	0.99598		8887.15	0.998171		8887.93	0.997533		8888.61	0.998977
8885.99	0.995815		8889.05	0.995872		8888.2	0.997891		8889.02	0.996642		8889.7	0.998885
8887.08	0.99579		8890.11	0.996084		8889.29	0.996915		8890.11	0.996441		8890.76	0.998465
8888.17	0.99547		8891.2	0.99565		8890.35	0.997036		8891.2	0.996186		8891.85	0.997731
8889.22	0.995907		8892.25	0.996011		8891.4	0.997289		8892.29	0.996719		8892.9	0.998324
8890.31	0.996092		8893.34	0.996398		8892.49	0.996481		8893.38	0.99613		8893.96	0.998005
8891.37	0.996121		8894.4	0.996236		8893.58	0.996541		8894.43	0.996087		8895.05	0.997677
8892.46	0.996056		8895.46	0.996274		8894.64	0.996231		8895.52	0.996582		8896.1	0.997179
8893.48	0.99648		8896.55	0.996177		8895.69	0.99669		8896.58	0.996278		8897.19	0.997263
8894.57	0.996477		8897.64	0.99663		8896.75	0.99666		8897.67	0.995816		8898.28	0.996358
8895.66	0.995874		8898.73	0.997064		8897.84	0.996931		8898.76	0.995432		8899.34	0.996514
8896.72	0.995931		8899.78	0.995221		8898.93	0.997392		8899.85	0.995437		8900.43	0.996458
8897.81	0.996639		8900.88	0.996189		8899.99	0.997019		8900.91	0.995304		8901.49	0.996405
8898.86	0.996225		8901.93	0.996604		8901.05	0.997291		8902	0.995868		8902.55	0.996045
8899.95	0.996179		8903.06	0.997052		8902.14	0.997067		8903.03	0.995632		8903.64	0.995279
8901.05	0.996672		8904.12	0.996796		8903.2	0.996961		8904.15	0.995586		8904.73	0.99584
8902.1	0.997318		8905.18	0.996988		8904.25	0.99708		8905.24	0.995408		8905.83	0.995331
8903.2	0.997087		8906.27	0.996992		8905.38	0.997255		8906.34	0.995642		8906.88	0.996293
8904.25	0.996473		8907.33	0.997161		8906.47	0.996912		8907.36	0.99547		8907.98	0.996499
8905.35	0.996378		8908.42	0.997397		8907.5	0.997502		8908.49	0.995639		8909.04	0.996197
8906.37	0.996706		8909.48	0.996764		8908.59	0.997549		8909.52	0.995329		8910.1	0.995784
8907.43	0.996524		8910.54	0.997346		8909.65	0.99741		8910.57	0.995834		8911.16	0.996365
8908.49	0.996785		8911.63	0.997114		8910.75	0.997774		8911.67	0.996091		8912.22	0.996051
8909.58	0.996812		8912.7	0.997182		8911.81	0.997966		8912.73	0.996166		8913.31	0.996402
8910.61	0.996545		8913.76	0.996999		8912.9	0.997452		8913.82	0.996041		8914.37	0.996413
8911.74	0.996487		8914.82	0.997461		8913.93	0.997571		8914.88	0.995949		8915.47	0.99627
8912.8	0.996665		8915.91	0.997357		8915.02	0.996974		8915.95	0.996456		8916.56	0.99641
8913.86	0.996756		8916.97	0.997614		8916.12	0.998454		8917.08	0.99667		8917.66	0.996322
8914.92	0.996992		8918.07	0.997808		8917.21	0.997493		8918.14	0.996178		8918.79	0.996736
8916.01	0.997466		8919.17	0.997373		8918.27	0.998222		8919.23	0.996898		8919.82	0.996619
8917.08	0.997356		8920.26	0.997111		8919.37	0.997394		8920.3	0.996156		8920.91	0.996475
8918.14	0.997044		8921.32	0.997261		8920.43	0.997687		8921.36	0.996655		8922.01	0.996773
8919.23	0.99752		8922.46	0.997572		8921.53	0.997803		8922.46	0.996466		8923.07	0.996856
8920.33	0.997545		8923.52	0.997646		8922.63	0.997519		8923.55	0.996848		8924.17	0.996869
8921.39	0.997497		8924.58	0.997629		8923.69	0.997658		8924.65	0.996481		8925.23	0.996238
8922.46	0.997626		8925.64	0.997981		8924.75	0.997835		8925.75	0.996894		8926.37	0.996825
8923.55	0.997571		8926.71	0.997807		8925.85	0.997779		8926.85	0.996779		8927.39	0.996872
8924.62	0.996981		8927.81	0.997676		8926.91	0.998009		8927.91	0.996557		8928.46	0.997578
8925.71	0.997588		8928.84	0.997571		8928.01	0.997946		8928.97	0.99694		8929.59	0.997069
8926.78	0.997589		8929.94	0.99815		8929.08	0.99791		8930.07	0.997059		8930.69	0.998042
8927.84	0.997995		8931	0.998057		8930.18	0.998122		8931.14	0.996946		8931.76	0.99747
8928.91	0.99782		8932.07	0.998339		8931.27	0.998237		8932.27	0.997558		8932.86	0.997165
8929.97	0.998307		8933.16	0.998733		8932.34	0.999191		8933.34	0.997435		8933.92	0.99817
8931.07	0.99832		8934.23	0.998761		8933.41	0.99851		8934.44	0.997141		8934.95	0.997897
8932.17	0.998562		8935.3	0.998728		8934.51	0.998794		8935.5	0.997799		8936.02	0.997508
8933.23	0.998576		8936.43	0.999063		8935.57	0.999015		8936.57	0.997501		8937.12	0.99794
8934.3	0.999267		8937.46	0.998902		8936.67	0.999075		8937.63	0.997671		8938.19	0.998093
8935.36	0.998909		8938.53	0.999494		8937.67	0.998575		8938.7	0.997749		8939.25	0.99803
8936.5	0.99905		8939.63	0.999194		8938.77	0.998958		8939.84	0.997626		8940.39	0.998103
8937.53	0.999239		8940.7	0.999176		8939.87	0.998637		8940.9	0.99758		8941.42	0.998341
8938.63	0.999025		8941.8	0.999921		8940.94	0.999382		8942.01	0.998557		8942.52	0.999071
8939.73	0.999598		8942.87	0.999766		8942.01	0.999998		8943.11	0.998126		8943.63	0.998886
8940.8	0.999911		8943.97	0.999914		8943.11	0.999554		8944.18	0.998195		8944.69	0.998478
8941.87	1.0004		8945.07	0.999783		8944.21	1.00043		8945.24	0.998463		8945.8	0.99903
8942.97	1.00034		8946.18	0.999845		8945.28	1.00016		8946.35	0.998787		8946.93	0.998807
8944.04	1.0004		8947.21	1		8946.38	1.00075		8947.38	0.998495		8948.04	0.998698
8945.14	1.00029		8948.28	1.00108		8947.42	1.00037		8948.49	0.997938		8949.07	0.99886
8946.24	1.00058		8949.38	1.00107		8948.52	1.00105		8949.59	0.999155		8950.21	0.999645
8947.31	1.00018		8950.45	1.00143		8949.59	1.00086		8950.66	0.999115		8951.31	0.999327
8948.38	1.00058		8951.52	1.00152		8950.66	1.00116		8951.76	0.999037		8952.42	0.998739
8949.45	1.00092		8952.59	1.00124		8951.76	1.00103		8952.87	0.999726		8953.45	0.999337
8950.56	1.00068		8953.7	1.00118		8952.87	1.00147		8953.97	0.999522		8954.56	0.999489
8951.62	1.00061		8954.8	1.00102		8953.97	1.00181		8955.08	0.999606		8955.66	0.99946
8952.7	1.00123		8955.87	1.00125		8955.04	1.0016		8956.18	1.0001		8956.74	1.00019
8953.8	1.00117		8956.98	1.00129		8956.15	1.00164		8957.29	1.00049		8957.81	0.999571
8954.87	1.00141		8958.01	1.00093		8957.22	1.00175		8958.33	0.999782		8958.91	1.0003
8955.94	1.00117		8959.09	1.00128		8958.33	1.00222		8959.4	1.00005		8960.02	1.00086
8957.05	1.00122		8960.19	1.0014		8959.4	1.0023		8960.54	1.00006		8961.13	1.00057
8958.12	1.00075		8961.33	1.00116		8960.54	1.00224		8961.61	1.00017		8962.16	1.00078
8959.22	1.00071		8962.41	1.00157		8961.58	1.00299		8962.72	1.00081		8963.27	1.00154
8960.33	1.0007		8963.44	1.00087		8962.65	1.00308		8963.76	1.00077		8964.34	1.00168
8961.44	1.0003		8964.52	1.00073		8963.72	1.00204		8964.86	1.00077		8965.42	1.00194
8962.51	1.00053		8965.63	1.00076		8964.79	1.00197		8965.97	1.00137		8966.53	1.00182
8963.62	1.0006		8966.7	1.00061		8965.87	1.00216		8967.01	1.002		8967.63	1.00229
8964.66	0.999851		8967.81	1.00056		8966.98	1.00201		8968.12	1.00159		8968.74	1.00226
8965.76	0.999877		8968.88	1.00074		8968.05	1.00208		8969.23	1.0019		8969.78	1.00226
8966.87	0.999856		8969.96	1.0003		8969.12	1.00226		8970.3	1.00155		8970.89	1.00223
8967.98	0.999435		8971.06	1.00004		8970.23	1.00193		8971.38	1.00165		8972	1.00211
8969.05	0.999102		8972.14	0.999957		8971.34	1.00196		8972.49	1.00201		8973.08	1.00256
8970.16	0.998811		8973.21	0.999826		8972.42	1.00192		8973.6	1.00148		8974.19	1.00226
8971.27	0.99895		8974.32	0.999893		8973.49	1.0012		8974.67	1.0015		8975.26	1.00244
8972.38	0.998807		8975.4	0.999274		8974.6	1.00166		8975.71	1.00107		8976.34	1.00292
8973.46	0.999196		8976.48	0.999377		8975.71	1.00128		8976.82	1.00097		8977.45	1.00347
8974.57	0.998869		8977.55	0.999428		8976.79	1.00127		8977.93	1.00136		8978.56	1.0026
8975.61	0.999038		8978.63	0.999338		8977.9	1.00138		8979.05	1.00134		8979.6	1.0024
8976.68	0.998478		8979.74	0.99952		8979.01	1.00166		8980.16	1.00119		8980.71	1.00207
8977.8	0.998692		8980.82	0.999185		8980.12	1.00145		8981.23	1.00109		8981.83	1.00234
8978.87	0.998635		8981.93	0.999143		8981.23	1.00122		8982.35	1.00085		8982.9	1.00319
8979.98	0.998914		8982.97	1.00025		8982.28	1.00131		8983.46	1.00127		8984.02	1.0035
8981.03	0.998183		8984.05	0.999881		8983.35	1.00199		8984.57	1.00119		8985.13	1.00248
8982.14	0.998582		8985.16	1.00007		8984.5	1.00141		8985.68	1.00014		8986.24	1.00252
8983.22	0.999811		8986.28	0.999876		8985.58	1.0008		8986.76	1.00083		8987.35	1.00262
8984.33	0.99939		8987.39	0.999683		8986.66	1.00055		8987.91	1.00101		8988.4	1.00258
8985.44	0.998678		8988.5	0.999631		8987.74	1.00102		8989.02	1.00075		8989.51	1.00193
8986.52	0.999097		8989.58	0.999774		8988.82	1.00072		8990.1	1.00034		8990.59	1.00241
8987.6	0.998939		8990.66	0.999382		8989.9	1.00073		8991.15	1.00031		8991.67	1.00172
8988.68	0.99911		8991.74	0.999862		8991.01	1.00051		8992.26	0.999982		8992.82	1.00233
8989.79	0.999269		8992.82	0.999858		8992.05	1.00094		8993.38	1.00007		8993.9	1.00203
8990.87	0.99925		8993.9	0.999927		8993.17	1.0009		8994.49	1.00022		8995.02	1.00188
8991.98	0.999388		8995.02	0.999558		8994.28	1.00088		8995.57	0.999446		8996.1	1.00133
8993.03	0.998546		8996.1	0.999838		8995.4	1.00093		8996.66	0.99964		8997.18	1.00222
8994.11	0.99904		8997.21	0.999585		8996.48	1.00031		8997.77	1.00016		8998.26	1.00138
8995.23	0.99855		8998.29	0.99975		8997.56	1.00057		8998.89	0.999405		8999.38	1.00154
8996.31	0.999015		8999.41	0.999026		8998.68	1.00084		9000	0.999793		9000.42	1.00159
8997.39	0.998902		9000.53	0.999187		8999.79	1.00119		9001.09	0.999877		9001.54	1.00118
8998.5	0.999084		9001.64	0.999398		9000.91	1.00071		9002.2	0.999503		9002.66	1.00101
8999.59	0.998634		9002.73	0.998871		9001.99	1.00066		9003.29	0.999246		9003.74	1.00094
9000.67	0.998363		9003.81	0.998585		9003.11	1.00051		9004.4	1.00008		9004.82	1.00113
9001.78	0.998493		9004.93	0.99874		9004.23	1.0002		9005.52	0.999612		9005.94	1.00079
9002.87	0.998298		9006.05	0.998739		9005.31	0.999646		9006.6	0.999639		9007.02	1.00094
9003.95	0.997761		9007.16	0.998745		9006.39	0.999639		9007.65	0.999251		9008.14	1.00023
9005.07	0.998522		9008.25	0.998737		9007.51	0.999908		9008.81	0.999542		9009.23	1.00034
9006.19	0.997929		9009.33	0.998148		9008.6	0.999703		9009.89	0.998931		9010.35	1.00064
9007.27	0.997522		9010.42	0.998508		9009.72	0.999084		9011.01	0.998222		9011.47	0.999715
9008.35	0.997666		9011.5	0.997664		9010.8	0.999203		9012.13	0.998578		9012.55	0.999569
9009.44	0.997491		9012.59	0.997642		9011.89	0.999313		9013.22	0.998549		9013.67	0.999801
9010.52	0.997163		9013.71	0.997863		9013	0.998875		9014.34	0.99867		9014.76	0.999561
9011.57	0.997052		9014.83	0.997552		9014.13	0.998796		9015.46	0.998549		9015.88	0.999682
9012.69	0.997001		9015.91	0.99786		9015.21	0.998741		9016.54	0.9983		9017	0.999599
9013.81	0.996957		9017.03	0.997683		9016.33	0.998116		9017.63	0.998239		9018.05	0.999171
9014.93	0.997728		9018.15	0.99768		9017.45	0.998355		9018.68	0.997864		9019.17	0.999393
9016.02	0.99757		9019.2	0.997702		9018.54	0.998499		9019.84	0.998171		9020.29	0.999314
9017.07	0.997536		9020.33	0.997099		9019.63	0.998194		9020.96	0.997823		9021.38	0.999139
9018.22	0.997633		9021.38	0.997604		9020.71	0.998245		9022.08	0.997619		9022.5	0.998298
9019.24	0.997164		9022.5	0.997625		9021.83	0.997957		9023.17	0.997041		9023.62	0.997848
9020.4	0.99752		9023.62	0.997514		9022.96	0.998141		9024.25	0.997447		9024.71	0.998999
9021.45	0.99787		9024.71	0.997333		9024.08	0.998002		9025.34	0.997586		9025.8	0.998878
9022.57	0.997638		9025.8	0.997391		9025.2	0.998139		9026.43	0.997074		9026.96	0.998105
9023.69	0.997515		9026.92	0.997362		9026.33	0.997669		9027.55	0.99726		9028.05	0.998028
9024.75	0.997271		9028.05	0.997649		9027.41	0.997671		9028.68	0.996818		9029.13	0.997347
9025.87	0.997368		9029.13	0.997055		9028.54	0.997617		9029.8	0.99701		9030.26	0.997403
9026.96	0.997025		9030.22	0.996721		9029.59	0.997182		9030.89	0.997224		9031.38	0.99776
9028.01	0.99724		9031.31	0.997447		9030.75	0.997691		9031.98	0.997201		9032.47	0.997701
9029.13	0.996785		9032.4	0.998313		9031.84	0.998421		9033.11	0.997243		9033.6	0.997788
9030.26	0.99675		9033.53	0.998199		9032.97	0.99808		9034.27	0.997179		9034.72	0.997715
9031.35	0.996955		9034.62	0.998147		9034.09	0.998348		9035.39	0.997178		9035.85	0.997367
9032.44	0.997664		9035.71	0.997472		9035.18	0.998253		9036.48	0.996985		9036.98	0.997626
9033.56	0.99768		9036.8	0.997624		9036.27	0.99826		9037.57	0.996932		9038.1	0.997241
9034.65	0.997311		9037.93	0.997679		9037.36	0.997531		9038.67	0.996672		9039.16	0.996855
9035.78	0.997536		9039.05	0.997527		9038.49	0.997989		9039.83	0.997224		9040.32	0.99724
9036.91	0.998075		9040.14	0.997563		9039.58	0.99819		9040.92	0.9972		9041.41	0.997307
9037.96	0.997252		9041.24	0.997682		9040.71	0.998236		9042.01	0.997157		9042.5	0.997146
9039.09	0.997592		9042.33	0.998057		9041.8	0.997909		9043.1	0.997138		9043.67	0.996987
9040.18	0.997766		9043.42	0.997982		9042.89	0.998701		9044.23	0.996701		9044.8	0.996807
9041.27	0.997644		9044.55	0.997982		9044.02	0.998834		9045.36	0.996823		9045.89	0.997018
9042.4	0.997951		9045.64	0.99806		9045.15	0.998197		9046.42	0.99691		9046.95	0.996542
9043.49	0.997771		9046.7	0.997877		9046.21	0.998257		9047.55	0.997039		9048.08	0.996811
9044.62	0.997896		9047.83	0.9979		9047.3	0.998171		9048.64	0.996967		9049.17	0.996839
9045.71	0.997947		9048.92	0.997635		9048.39	0.997624		9049.73	0.996356		9050.26	0.997006
9046.81	0.998001		9050.02	0.998134		9049.52	0.997989		9050.83	0.996743		9051.43	0.997243
9047.9	0.998031		9051.18	0.997947		9050.62	0.998209		9051.96	0.996772		9052.56	0.996378
9048.99	0.99808		9052.24	0.997794		9051.75	0.997965		9053.05	0.997032		9053.69	0.997002
9050.12	0.99863		9053.37	0.998081		9052.84	0.997425		9054.18	0.997234		9054.82	0.996983
9051.25	0.998558		9054.47	0.998628		9053.94	0.997698		9055.31	0.99757		9055.88	0.997159
9052.38	0.998567		9055.6	0.998789		9055.07	0.997557		9056.44	0.996987		9057.01	0.997698
9053.48	0.998333		9056.69	0.998344		9056.16	0.998377		9057.58	0.997122		9058.11	0.997389
9054.61	0.998544		9057.79	0.998173		9057.26	0.998736		9058.71	0.997311		9059.27	0.996311
9055.7	0.999003		9058.92	0.998552		9058.42	0.998527		9059.8	0.997318		9060.33	0.99678
9056.83	0.999075		9060.02	0.99874		9059.56	0.998397		9060.94	0.997245		9061.47	0.997071
9058	0.999253		9061.11	0.999342		9060.62	0.998564		9062.03	0.99762		9062.56	0.996437
9059.1	0.999335		9062.28	0.99901		9061.71	0.998593		9063.17	0.997174		9063.7	0.997229
9060.16	0.998996		9063.34	0.998784		9062.85	0.998624		9064.26	0.99722		9064.83	0.997456
9061.25	0.999277		9064.48	0.999245		9063.94	0.998855		9065.4	0.997322		9065.93	0.997637
9062.39	0.999588		9065.57	0.99942		9065.08	0.999546		9066.53	0.997652		9067.06	0.996918
9063.52	0.999388		9066.67	0.999391		9066.18	0.998976		9067.63	0.998028		9068.16	0.99709
9064.62	0.999266		9067.77	0.99982		9067.27	0.999501		9068.76	0.997547		9069.29	0.99781
9065.75	0.99993		9068.9	0.999545		9068.41	1.00023		9069.86	0.997504		9070.39	0.998328
9066.85	0.999725		9070	0.999746		9069.54	0.999431		9071	0.998203		9071.46	0.997582
9067.98	0.999648		9071.1	0.999853		9070.68	0.999923		9072.13	0.997927		9072.63	0.998254
9069.08	1.00004		9072.24	0.999767		9071.78	0.999832		9073.27	0.997708		9073.69	0.998326
9070.18	0.999548		9073.37	0.999836		9072.91	1.00021		9074.37	0.998839		9074.79	0.997934
9071.28	0.999889		9074.44	0.999875		9073.98	0.999883		9075.47	0.998317		9075.93	0.998289
9072.42	0.999918		9075.57	0.999832		9075.08	1.00016		9076.57	0.998762		9077.03	0.997817
9073.52	0.999816		9076.71	1.00007		9076.18	1.00045		9077.67	0.998614		9078.13	0.998742
9074.62	0.999508		9077.81	1.00033		9077.28	1.00044		9078.84	0.999388		9079.23	0.998503
9075.72	0.999677		9078.95	0.99981		9078.41	1.00018		9079.98	0.998874		9080.37	0.998668
9076.85	0.99954		9080.08	0.999926		9079.55	1.00079		9081.04	0.999376		9081.44	0.998807
9077.99	0.999589		9081.22	1.00002		9080.65	1.00094		9082.18	0.999279		9082.57	0.999053
9079.09	0.999071		9082.32	1.00051		9081.76	1.00072		9083.32	0.999205		9083.68	0.999436
9080.19	0.999984		9083.43	1.00029		9082.93	1.00071		9084.39	0.999849		9084.74	0.999805
9081.29	0.999949		9084.56	0.99983		9084.07	1.00021		9085.49	0.999562		9085.88	0.999972
9082.4	1.00013		9085.67	0.999612		9085.17	1.0005		9086.63	0.999745		9087.06	1.00054
9083.53	0.999766		9086.81	0.999951		9086.27	1.00047		9087.7	0.99949		9088.12	1.00088
9084.64	0.999801		9087.91	0.999699		9087.41	1.00048		9088.8	0.999449		9089.26	1.00024
9085.74	0.999691		9089.01	0.999892		9088.52	1.00105		9089.98	0.999827		9090.44	1.0003
9086.91	0.999576		9090.15	0.999656		9089.65	1.00048		9091.08	1.00047		9091.51	1.00034
9088.02	0.99912		9091.29	0.999393		9090.79	1.00092		9092.26	0.999821		9092.61	1.00041
9089.16	0.999543		9092.4	0.99943		9091.86	1.00028		9093.32	0.999302		9093.79	1.0002
9090.26	0.999136		9093.5	0.999624		9093	0.999936		9094.5	1.00009		9094.93	1.00099
9091.4	0.999595		9094.64	0.999373		9094.14	1.00101		9095.64	0.999759		9096	1.00091
9092.54	0.998869		9095.71	0.999356		9095.29	1.00067		9096.75	1.00027		9097.14	1.00094
9093.65	0.999043		9096.85	0.999301		9096.35	1.00053		9097.89	1.00013		9098.32	1.0008
9094.79	0.999127		9098	0.999262		9097.5	1.00085		9099	0.999916		9099.39	1.00075
9095.93	0.998702		9099.14	0.999388		9098.6	1.0006		9100.1	1.0002		9100.53	1.00152
9097.03	0.998767		9100.21	0.999769		9099.74	1.00069		9101.24	0.999883		9101.64	1.0012
9098.17	0.998972		9101.39	0.999188		9100.92	0.999801		9102.35	0.999985		9102.74	1.00095
9099.28	0.998792		9102.46	0.999112		9101.99	1.00009		9103.46	1.00004		9103.89	1.00077
9100.39	0.998995		9103.57	0.999309		9103.1	1.00059		9104.57	0.999977		9104.99	1.00103
9101.49	0.999506		9104.67	0.999068		9104.24	1.00038		9105.67	0.999964		9106.1	1.0014
9102.6	0.999202		9105.78	0.999452		9105.35	1.00024		9106.82	1.00019		9107.25	1.00076
9103.71	0.999356		9106.93	0.998864		9106.46	1.00016		9107.93	1.00009		9108.36	1.0008
9104.85	0.99879		9108.07	0.999789		9107.57	1.00071		9109.07	1.00004		9109.46	1.00091
9105.96	0.998934		9109.18	0.999239		9108.71	0.999954		9110.18	0.999884		9110.65	1.00168
9107.1	0.998946		9110.32	0.999581		9109.82	1.00067		9111.29	0.999801		9111.75	1.00139
9108.25	0.998555		9111.43	0.999049		9110.93	0.999746		9112.43	0.999696		9112.9	1.00104
9109.36	0.998771		9112.54	0.999392		9112.11	0.999847		9113.54	0.999237		9114.05	1.0008
9110.47	0.999069		9113.69	0.999651		9113.19	0.999896		9114.73	0.999463		9115.19	1.00101
9111.61	0.999071		9114.8	0.999069		9114.33	1.00051		9115.84	0.999211		9116.3	1.00066
9112.72	0.999063		9115.94	0.999391		9115.44	1.00002		9116.95	0.998865		9117.41	1.00069
9113.87	0.999067		9117.05	0.99903		9116.59	0.999948		9118.06	0.999524		9118.56	1.00068
9115.01	0.99905		9118.17	0.999231		9117.66	1.00011		9119.13	0.999015		9119.71	1.00122
9116.12	0.998732		9119.31	0.999462		9118.81	0.999942		9120.25	0.999306		9120.82	0.999966
9117.23	0.999022		9120.42	0.999074		9119.92	0.999831		9121.39	0.999316		9122	1.00046
9118.38	0.999083		9121.57	0.99954		9121.07	1.00011		9122.54	0.999547		9123.11	0.999795
9119.49	0.998694		9122.72	0.999396		9122.22	1.0002		9123.65	0.999256		9124.23	1.0001
9120.6	0.998838		9123.83	0.999163		9123.37	1.00014		9124.77	0.99951		9125.38	1.00063
9121.72	0.999253		9124.95	0.998902		9124.48	0.999683		9125.91	0.999135		9126.56	0.999449
9122.86	0.998748		9126.06	0.998224		9125.66	1.00009		9127.03	0.999207		9127.67	1.00054
9123.98	0.998526		9127.17	0.999355		9126.78	1		9128.14	0.999252		9128.82	1.00088
9125.09	0.998406		9128.29	0.999772		9127.89	1.00079		9129.33	0.999447		9129.94	1.00035
9126.24	0.997879		9129.43	0.99952		9129.04	1.00047		9130.41	0.999364		9131.05	0.999972
9127.35	0.998568		9130.55	0.998654		9130.19	0.999912		9131.52	0.999691		9132.17	0.999863
9128.46	0.998687		9131.63	0.998668		9131.3	0.999557		9132.63	0.999278		9133.32	1.00017
9129.61	0.998476		9132.78	0.998396		9132.42	0.9996		9133.78	0.999192		9134.43	0.999748
9130.73	0.998382		9133.93	0.998558		9133.57	0.999956		9134.94	0.999643		9135.55	1.00024
9131.81	0.998121		9135.04	0.999145		9134.72	1.0002		9136.05	0.999455		9136.7	1.00008
9132.96	0.998197		9136.2	0.998949		9135.84	1.0003		9137.24	0.9995		9137.78	1.0004
9134.11	0.99837		9137.31	0.998388		9136.99	0.999703		9138.32	0.999248		9138.93	1.00033
9135.22	0.998438		9138.46	0.999178		9138.1	1.00002		9139.47	0.999688		9140.08	0.999798
9136.34	0.998733		9139.58	0.999181		9139.22	1.00004		9140.59	0.99966		9141.24	0.999923
9137.46	0.998566		9140.73	0.998772		9140.41	0.999646		9141.74	0.999444		9142.39	1.00044
9138.61	0.998091		9141.85	0.998401		9141.52	0.99916		9142.93	0.999455		9143.51	0.999976
9139.76	0.997778		9142.97	0.998564		9142.68	0.999267		9144.05	0.999175		9144.7	1.00044
9140.88	0.997901		9144.08	0.998724		9143.83	0.999595		9145.17	0.99906		9145.78	1.00022
9141.99	0.998156		9145.24	0.997971		9144.99	0.999728		9146.28	0.999039		9146.93	1.00073
9143.07	0.997903		9146.36	0.99853		9146.1	0.999354		9147.44	0.998862		9148.09	1.00029
9144.23	0.997932		9147.47	0.998268		9147.26	0.99924		9148.56	0.99926		9149.21	1.00014
9145.38	0.997904		9148.59	0.998421		9148.38	0.999239		9149.71	0.99945		9150.36	0.999812
9146.5	0.998133		9149.75	0.998535		9149.5	0.999637		9150.83	0.999288		9151.44	0.999973
9147.65	0.998378		9150.87	0.998632		9150.65	0.999692		9151.99	0.999287		9152.6	0.999646
9148.77	0.998225		9152.02	0.99827		9151.84	0.999371		9153.14	0.998856		9153.76	0.999666
9149.89	0.997862		9153.14	0.998382		9152.96	0.999356		9154.26	0.998468		9154.91	1.0002
9151.05	0.998469		9154.26	0.998635		9154.05	0.999159		9155.42	0.998717		9156.03	0.999728
9152.17	0.998359		9155.38	0.998315		9155.2	0.998773		9156.54	0.998908		9157.19	0.999921
9153.32	0.998127		9156.54	0.998258		9156.36	0.998961		9157.7	0.998814		9158.28	0.999883
9154.44	0.997895		9157.66	0.998119		9157.52	0.999129		9158.82	0.99862		9159.4	1.00023
9155.56	0.99783		9158.78	0.998454		9158.6	0.99886		9159.94	0.999175		9160.55	0.999396
9156.68	0.998306		9159.94	0.998427		9159.79	0.998993		9161.06	0.999264		9161.68	1.00065
9157.88	0.998211		9161.06	0.998575		9160.92	0.999826		9162.22	0.998483		9162.83	0.999653
9158.96	0.998039		9162.22	0.998405		9162.07	0.999635		9163.34	0.998539		9163.92	0.999144
9160.12	0.998484		9163.34	0.998721		9163.23	0.999429		9164.5	0.998668		9165.12	0.999385
9161.24	0.998109		9164.46	0.998686		9164.39	0.99944		9165.66	0.999095		9166.28	0.99971
9162.36	0.998295		9165.59	0.998099		9165.51	0.998889		9166.75	0.998236		9167.43	0.999464
9163.52	0.997864		9166.67	0.998473		9166.67	0.999345		9167.91	0.998271		9168.56	0.999644
9164.68	0.997904		9167.87	0.998458		9167.8	0.999032		9169.03	0.998008		9169.68	0.999344
9165.8	0.998249		9168.99	0.99869		9168.99	0.998397		9170.19	0.998172		9170.81	0.999044
9166.96	0.998567		9170.12	0.998584		9170.12	0.998725		9171.31	0.998449		9172	0.999044
9168.09	0.997992		9171.24	0.998762		9171.24	0.999264		9172.44	0.99841		9173.2	0.998917
9169.21	0.998198		9172.37	0.998692		9172.4	0.999123		9173.56	0.998004		9174.33	0.998896
9170.37	0.99807		9173.53	0.998265		9173.56	0.999131		9174.73	0.997864		9175.49	0.999031
9171.5	0.998344		9174.65	0.998805		9174.69	0.999435		9175.85	0.998992		9176.65	0.998722
9172.66	0.998643		9175.78	0.998849		9175.85	0.99932		9177.01	0.997896		9177.78	0.998846
9173.78	0.99888		9176.94	0.998581		9177.01	0.99903		9178.14	0.998171		9178.94	0.998515
9174.91	0.998372		9178.07	0.998953		9178.14	0.999272		9179.3	0.998289		9180.06	0.998708
9176.1	0.998451		9179.19	0.999094		9179.26	0.999364		9180.43	0.997923		9181.26	0.9987
9177.19	0.998485		9180.39	0.999109		9180.39	0.999378		9181.59	0.997757		9182.39	0.998445
9178.36	0.998868		9181.55	0.999036		9181.55	0.998753		9182.72	0.998585		9183.55	0.998296
9179.48	0.998861		9182.72	0.999179		9182.72	0.999023		9183.85	0.998078		9184.68	0.998167
9180.65	0.999222		9183.85	0.998807		9183.85	0.998978		9185.01	0.998433		9185.85	0.998334
9181.77	0.998944		9184.97	0.999027		9184.97	0.99905		9186.21	0.998531		9186.94	0.99833
9182.94	0.999657		9186.07	0.999477		9186.14	0.999263		9187.3	0.998112		9188.07	0.998525
9184.03	0.998985		9187.19	0.999603		9187.27	0.999472		9188.43	0.99831		9189.2	0.998259
9185.16	0.999499		9188.39	0.999366		9188.43	0.99962		9189.56	0.998354		9190.32	0.998524
9186.32	0.99977		9189.52	0.99905		9189.56	0.999427		9190.73	0.998304		9191.45	0.999017
9187.41	0.999858		9190.65	0.999769		9190.69	0.999547		9191.82	0.998316		9192.58	0.998961
9188.58	0.99953		9191.75	0.999848		9191.82	0.999483		9192.98	0.998516		9193.71	0.998788
9189.71	0.999465		9192.95	0.999774		9192.98	0.999875		9194.15	0.998462		9194.88	0.998782
9190.87	0.999582		9194.08	0.999715		9194.15	0.999561		9195.28	0.998479		9196.01	0.999029
9192	1.0001		9195.25	0.999665		9195.28	0.999829		9196.41	0.998844		9197.14	0.999245
9193.13	0.999783		9196.38	1.00001		9196.45	1.00001		9197.62	0.998342		9198.31	0.998784
9194.3	1.00007		9197.51	1.00008		9197.54	0.999457		9198.75	0.998192		9199.48	0.998406
9195.43	0.999708		9198.67	0.999706		9198.67	0.998784		9199.92	0.998521		9200.61	0.998168
9196.56	0.999768		9199.81	0.999945		9199.88	1.00034		9201.01	0.999492		9201.78	0.998814
9197.73	0.99954		9200.97	0.999837		9201.01	1.0004		9202.18	0.999276		9202.91	0.998185
9198.86	1.00016		9202.14	1.00028		9202.18	0.999742		9203.31	0.99945		9204.04	0.99872
9199.99	0.99997		9203.28	1.00022		9203.31	0.999636		9204.44	0.998722		9205.21	0.998847
9201.16	0.999771		9204.44	1.00053		9204.44	1.00021		9205.61	0.998804		9206.38	0.998441
9202.33	0.999721		9205.58	0.999989		9205.61	1.00021		9206.78	0.998314		9207.48	0.9986
9203.46	0.999355		9206.71	1.00005		9206.75	0.999568		9207.92	0.998905		9208.61	0.998893
9204.63	0.999926		9207.81	0.999508		9207.92	1.00021		9209.09	0.99867		9209.82	0.99878
9205.76	0.999983		9208.98	0.999498		9209.05	1.00033		9210.26	0.998708		9210.95	0.99934
9206.89	0.999892		9210.11	0.999472		9210.22	1.00011		9211.43	0.999233		9212.12	0.999463
9208.06	0.999395		9211.21	0.999518		9211.36	1.00054		9212.6	0.99908		9213.26	0.999537
9209.2	0.999443		9212.42	0.999824		9212.53	0.999984		9213.74	0.998894		9214.43	0.999472
9210.37	0.999411		9213.59	0.999713		9213.66	1.00004		9214.87	0.998861		9215.57	0.999256
9211.54	0.999595		9214.76	0.999517		9214.8	1.00004		9216.01	0.998913		9216.74	0.999092
9212.67	0.999629		9215.86	0.999307		9215.93	1.00028		9217.14	0.999373		9217.88	0.998925
9213.85	0.999346		9217.03	1.00003		9217.11	1.00013		9218.24	0.999125		9219.01	0.99954
9215.02	0.999432		9218.2	0.999443		9218.24	1.00017		9219.41	0.999503		9220.15	0.998987
9216.15	0.999231		9219.34	1.00019		9219.38	1.00009		9220.55	0.999434		9221.28	0.999658
9217.33	0.998919		9220.48	0.999884		9220.55	1.0003		9221.76	0.999672		9222.5	1.0002
9218.46	0.999499		9221.65	0.999913		9221.65	0.99973		9222.9	0.999372		9223.63	0.999576
9219.6	0.999188		9222.79	0.999599		9222.86	1.00017		9224.04	0.999829		9224.81	0.999866
9220.73	0.999572		9223.93	0.999195		9224	0.999935		9225.21	0.999441		9225.95	0.999886
9221.91	0.999372		9225.06	0.999684		9225.14	0.999732		9226.39	0.999083		9227.08	1.00041
9223.05	0.999361		9226.24	0.999192		9226.31	1.00037		9227.52	0.999558		9228.26	1.00004
9224.26	0.998921		9227.38	0.999467		9227.49	1.00013		9228.7	0.999273		9229.4	1.00037
9225.39	0.999488		9228.55	0.999058		9228.63	0.999679		9229.88	0.999822		9230.57	1.00027
9226.57	0.999305		9229.69	0.999539		9229.8	0.999867		9231.02	0.99985		9231.75	1.00022
9227.74	0.999536		9230.83	0.999359		9230.98	1.00007		9232.19	0.999642		9232.93	1.00015
9228.88	0.9986		9232.01	0.999098		9232.12	0.999672		9233.33	0.999224		9234.1	1.00032
9230.06	0.999037		9233.15	0.99925		9233.26	1.00031		9234.51	0.999139		9235.24	1.00026
9231.24	0.998683		9234.32	0.999312		9234.4	1.0005		9235.65	0.999639		9236.39	1.00028
9232.38	0.999053		9235.5	0.999374		9235.58	1.00012		9236.86	0.999126		9237.53	1.00081
9233.52	0.998879		9236.64	0.99926		9236.72	1.00013		9238.04	0.998966		9238.7	1.0004
9234.66	0.99912		9237.82	0.999133		9237.89	0.9997		9239.22	0.999824		9239.88	0.999752
9235.83	0.998759		9238.96	0.999219		9239.07	0.999361		9240.36	0.999055		9241.06	1.00047
9236.97	0.998675		9240.14	0.998714		9240.25	0.999584		9241.54	0.999298		9242.24	1.00122
9238.12	0.99917		9241.32	0.999129		9241.39	1.00017		9242.68	0.999432		9243.42	0.999922
9239.26	0.998684		9242.5	1.00021		9242.61	0.999683		9243.86	0.998799		9244.53	0.99965
9240.44	0.999114		9243.64	0.999585		9243.71	0.999908		9245	0.999623		9245.71	1.00016
9241.58	0.999262		9244.78	0.999255		9244.89	0.999998		9246.15	0.999305		9246.92	0.999686
9242.76	0.999467		9245.93	0.999332		9246.04	0.999731		9247.29	0.999227		9248.03	0.999962
9243.94	0.998861		9247.11	0.999329		9247.22	0.999768		9248.44	0.999306		9249.17	0.999947
9245.04	0.99896		9248.25	0.999285		9248.32	1.00003		9249.62	0.998695		9250.35	1.00004
9246.22	0.999185		9249.43	0.999202		9249.47	1.00002		9250.72	0.999218		9251.46	0.999593
9247.37	0.999114		9250.58	0.998646		9250.65	1.00017		9251.87	0.998955		9252.64	0.99957
9248.51	0.998831		9251.76	0.999329		9251.79	0.999798		9253.05	0.998744		9253.83	0.999223
9249.65	0.998661		9252.94	0.998854		9252.94	0.999764		9254.2	0.999212		9255.01	0.999884
9250.83	0.99851		9254.12	0.999236		9254.12	0.999809		9255.38	0.99917		9256.15	0.999987
9251.98	0.999043		9255.27	0.999132		9255.27	0.999654		9256.52	0.999316		9257.34	0.999439
9253.09	0.999255		9256.41	0.999336		9256.45	1.00041		9257.71	0.999097		9258.48	0.998906
9254.27	0.998608		9257.6	0.999118		9257.63	0.999457		9258.85	0.999487		9259.67	0.999697
9255.41	0.99933		9258.74	0.999424		9258.82	0.999658		9260	0.999108		9260.85	0.999562
9256.6	0.999071		9259.89	0.999151		9259.96	0.999505		9261.18	0.998533		9261.96	0.999439
9257.78	0.998724		9261.07	0.998767		9261.11	0.999531		9262.33	0.99971		9263.18	0.999318
9258.93	0.998738		9262.22	0.999188		9262.29	0.999933		9263.48	0.999313		9264.37	0.999805
9260.11	0.998876		9263.4	0.999168		9263.48	0.999409		9264.66	0.998937		9265.52	0.998605
9261.26	0.99886		9264.59	0.999215		9264.63	0.999349		9265.77	0.998729		9266.66	0.999577
9262.44	0.998811		9265.74	0.998378		9265.77	0.999426		9266.96	0.998684		9267.92	0.999881
9263.55	0.998894		9266.89	0.999023		9266.96	0.999574		9268.18	0.998609		9269.04	0.999201
9264.74	0.99896		9268.07	0.999259		9268.11	0.999156		9269.33	0.998911		9270.18	0.999568
9265.92	0.999122		9269.26	0.998909		9269.26	0.999397		9270.48	0.999326		9271.41	0.999466
9267.07	0.999039		9270.41	0.99891		9270.44	0.999155		9271.63	0.998746		9272.56	0.998942
9268.26	0.999075		9271.59	0.999228		9271.59	0.999928		9272.82	0.999377		9273.67	0.99986
9269.41	0.999248		9272.74	0.998942		9272.82	0.999161		9273.93	0.998936		9274.86	0.999804
9270.59	0.999617		9273.89	0.99897		9273.93	0.99984		9275.12	0.998797		9276.05	0.999379
9271.74	0.998824		9275.04	0.998828		9275.12	0.999633		9276.27	0.998714		9277.2	0.999109
9272.89	0.998734		9276.2	0.998642		9276.27	1.00008		9277.42	0.999019		9278.35	0.999701
9274.08	0.998514		9277.38	0.998797		9277.42	0.999336		9278.61	0.999308		9279.58	0.999838
9275.23	0.998659		9278.57	0.999136		9278.54	1.00015		9279.76	0.998861		9280.73	0.998916
9276.42	0.998327		9279.72	0.999259		9279.72	0.999442		9280.95	0.999265		9281.88	0.999237
9277.57	0.998853		9280.88	0.999636		9280.88	0.999674		9282.14	0.998811		9283.07	0.999079
9278.76	0.998427		9282.03	0.999674		9282.07	0.999864		9283.29	0.998795		9284.22	0.999079
9279.91	0.998572		9283.22	0.999454		9283.26	0.999359		9284.45	0.998958		9285.41	0.999403
9281.06	0.998558		9284.41	0.999334		9284.41	0.999505		9285.64	0.999371		9286.6	0.999872
9282.21	0.99816		9285.56	0.999546		9285.56	0.999747		9286.83	0.998869		9287.79	0.999158
9283.37	0.998275		9286.75	0.998461		9286.75	0.999255		9287.98	0.998697		9288.95	0.999631
9284.52	0.998473		9287.87	0.998963		9287.94	0.999726		9289.13	0.999119		9290.1	0.99897
9285.71	0.998577		9289.06	0.998943		9289.13	0.999743		9290.33	0.999597		9291.33	0.999117
9286.9	0.998611		9290.25	0.998543		9290.33	0.999481		9291.52	0.998795		9292.52	0.998851
9288.05	0.998413		9291.41	0.998315		9291.48	0.999612		9292.67	0.998772		9293.68	0.99955
9289.25	0.998534		9292.6	0.998802		9292.67	0.999405		9293.87	0.998767		9294.83	0.999531
9290.36	0.998822		9293.75	0.998794		9293.83	0.999241		9295.02	0.999109		9296.03	0.99958
9291.52	0.998959		9294.95	0.998704		9294.98	0.999607		9296.21	0.998395		9297.18	0.998945
9292.67	0.99929		9296.14	0.998204		9296.14	0.99943		9297.41	0.998833		9298.41	0.998566
9293.87	0.998634		9297.26	0.998529		9297.33	0.998915		9298.6	0.998363		9299.57	0.999519
9295.06	0.998938		9298.49	0.998502		9298.53	0.999383		9299.76	0.998242		9300.77	1.00004
9296.21	0.998895		9299.65	0.998683		9299.68	0.999115		9300.88	0.999479		9301.96	1.00069
9297.37	0.998821		9300.8	0.999152		9300.88	0.999447		9302.11	0.999338		9303.08	0.999436
9298.56	0.998409		9302	0.999647		9302.07	1.00034		9303.27	0.998714		9304.28	0.999636
9299.76	0.998417		9303.12	0.998617		9303.19	0.999423		9304.39	0.999173		9305.47	0.999935
9300.88	0.999217		9304.31	0.998886		9304.35	0.999165		9305.58	0.998975		9306.63	0.999516
9302.07	0.999413		9305.51	0.998935		9305.51	0.999184		9306.74	0.998972		9307.79	0.999733
9303.19	0.998546		9306.67	0.99912		9306.71	0.999774		9307.9	0.998786		9308.99	0.999715
9304.39	0.998625		9307.79	0.99871		9307.83	0.999084		9309.1	0.998471		9310.18	0.999387
9305.55	0.99886		9308.99	0.999095		9309.02	0.999815		9310.26	0.999048		9311.34	0.999538
9306.71	0.99826		9310.18	0.99875		9310.18	0.999435		9311.42	0.999109		9312.54	0.999851
9307.9	0.998937		9311.34	0.998736		9311.34	0.999663		9312.65	0.999314		9313.74	0.999167
9309.06	0.999397		9312.54	0.998968		9312.58	1.00004		9313.81	0.998596		9314.9	0.999519
9310.22	0.999097		9313.74	0.998511		9313.77	1.00002		9315.01	0.999274		9316.1	0.999836
9311.42	0.999027		9314.9	0.999045		9314.94	0.99973		9316.17	0.998712		9317.26	0.999457
9312.61	0.999415		9316.06	0.999104		9316.13	1.00001		9317.37	0.998798		9318.42	0.999216
9313.77	0.999099		9317.26	0.999476		9317.3	0.999551		9318.53	0.999113		9319.66	0.999293
9314.94	0.99936		9318.42	0.999776		9318.53	0.999427		9319.73	0.99895		9320.86	0.99944
9316.1	0.99939		9319.66	0.999573		9319.69	1.00008		9320.93	0.998801		9322.02	0.99975
9317.26	0.998971		9320.86	0.999382		9320.89	0.999467		9322.06	0.999347		9323.18	0.999383
9318.42	0.999575		9321.98	0.99954		9322.06	0.999539		9323.22	0.999461		9324.38	0.999507
9319.62	0.99915		9323.18	0.999634		9323.22	0.999927		9324.42	0.99951		9325.54	0.999676
9320.78	0.99892		9324.38	0.999455		9324.38	0.999918		9325.58	0.998798		9326.71	0.999748
9321.94	0.999076		9325.54	0.999487		9325.58	0.999712		9326.78	0.999421		9327.95	1.00015
9323.14	0.999179		9326.71	0.999855		9326.78	1.00029		9327.99	0.99941		9329.07	0.999975
9324.34	0.999448		9327.91	0.999838		9327.95	0.999717		9329.15	0.999659		9330.24	0.999635
9325.51	0.999637		9329.07	1.00008		9329.15	0.99982		9330.31	0.99941		9331.44	0.99951
9326.71	0.999588		9330.28	1.0001		9330.31	1.00068		9331.48	0.999632		9332.68	1.00051
9327.91	0.99909		9331.52	1.00012		9331.52	1.00028		9332.68	0.999565
9329.07	0.999483		9332.72	1.00002		9332.72	1.00036
9330.28	0.999293
9331.48	0.999437
9332.72	0.99952

## Sheet: 114-discharge-Ni
Energy	3.92			3.73			3.4			2.02
8183.02	0.00331896		8182.99	0.00500678		8182.99	0.00271115		8182.96	0.00620816
8183.02	0.00343311		8182.99	0.00536095		8182.99	0.00264158		8182.96	0.00677788
8182.96	0.00328034		8182.96	0.00592453		8182.99	0.00256652		8182.96	0.00565644
8183.13	0.00315029		8183.1	0.00493203		8183.02	0.00289898		8183.05	0.00637448
8184.19	0.00253488		8184.14	0.00564193		8182.99	0.00201786		8182.99	0.00582829
8185.23	0.00283522		8185.17	0.00568815		8182.93	0.00244958		8182.96	0.00615716
8186.26	0.00306493		8186.2	0.00495876		8183.42	0.00250753		8183.88	0.00677361
8187.3	0.00275196		8187.21	0.00540871		8184.42	0.00285611		8184.91	0.00668587
8188.33	0.00261687		8188.27	0.00529568		8185.52	0.00234797		8185.97	0.0063276
8189.36	0.0027611		8189.28	0.00546699		8186.55	0.00277797		8186.98	0.00659003
8190.43	0.00299261		8190.34	0.00555749		8187.58	0.00228105		8188.04	0.00583673
8191.46	0.00313146		8191.38	0.005096		8188.62	0.00252744		8189.08	0.00602673
8192.5	0.00238037		8192.38	0.00519208		8189.65	0.00209517		8190.11	0.00604957
8193.56	0.00277344		8193.45	0.00445082		8190.69	0.00184963		8191.15	0.00535263
8194.57	0.00276092		8194.48	0.00436756		8191.72	0.00212414		8192.18	0.00583578
8195.61	0.00265981		8195.52	0.00548734		8192.82	0.00211053		8193.22	0.00535636
8196.64	0.00331793		8196.59	0.00524092		8193.85	0.0019974		8194.25	0.0059513
8197.68	0.00271881		8197.59	0.00495693		8194.89	0.00246478		8195.29	0.00576947
8198.72	0.00287531		8198.63	0.00459438		8195.92	0.0027477		8196.3	0.00570728
8199.78	0.00248739		8199.7	0.00558641		8196.96	0.00265077		8197.33	0.00547954
8200.79	0.00291023		8200.68	0.00540822		8198	0.0030882		8198.34	0.00587618
8201.83	0.00284517		8201.74	0.00471286		8199.06	0.00253906		8199.38	0.00544109
8202.9	0.00255722		8202.81	0.00492273		8200.07	0.00203568		8200.42	0.00553776
8203.93	0.00285479		8203.85	0.00507733		8201.11	0.00204363		8201.45	0.00524099
8204.97	0.00264252		8204.86	0.00495773		8202.2	0.00257311		8202.52	0.00570819
8206.01	0.00246496		8205.9	0.00543437		8203.24	0.00272231		8203.56	0.00517025
8207.08	0.00303135		8206.94	0.00493551		8204.31	0.00241078		8204.6	0.00530337
8208.09	0.00256123		8207.98	0.00504949		8205.35	0.00230159		8205.64	0.00571008
8209.16	0.00267587		8209.01	0.00534518		8206.39	0.00200297		8206.68	0.00526695
8210.2	0.00310067		8210.05	0.00505154		8207.43	0.00196049		8207.72	0.00579978
8211.27	0.00294184		8211.1	0.00497642		8208.5	0.00198341		8208.78	0.00517708
8212.28	0.00253454		8212.14	0.00563568		8209.51	0.00166368		8209.82	0.00579127
8213.35	0.0025679		8213.12	0.00472088		8210.58	0.00267542		8210.86	0.00595249
8214.39	0.00233636		8214.22	0.00432805		8211.62	0.00242475		8211.9	0.00522168
8215.4	0.00339531		8215.26	0.00533261		8212.66	0.00310935		8212.97	0.00528124
8216.47	0.00356515		8216.3	0.0049293		8213.73	0.00258113		8214.02	0.00527792
8217.49	0.00296283		8217.37	0.00489297		8214.8	0.0024837		8215.06	0.00613727
8218.53	0.00251364		8218.41	0.00491019		8215.81	0.00294142		8216.1	0.00602608
8219.57	0.00298265		8219.46	0.00449928		8216.85	0.0030555		8217.14	0.00547157
8220.61	0.00269466		8220.47	0.00477138		8217.92	0.00311676		8218.15	0.0055875
8221.66	0.00287667		8221.51	0.00559335		8218.96	0.00256591		8219.17	0.00604799
8222.7	0.00340707		8222.56	0.0058084		8220.04	0.00262035		8220.24	0.00580702
8223.74	0.00267857		8223.6	0.00541418		8221.08	0.00241652		8221.28	0.00546408
8224.76	0.00302409		8224.61	0.00502325		8222.15	0.00224279		8222.35	0.0059562
8225.8	0.00314262		8225.69	0.00503767		8223.19	0.00208545		8223.43	0.00573949
8226.85	0.00392115		8226.73	0.0047493		8224.24	0.00197107		8224.47	0.00561168
8227.92	0.00375557		8227.8	0.00552916		8225.31	0.00212267		8225.51	0.00622791
8228.97	0.00299253		8228.82	0.00599436		8226.35	0.002943		8226.59	0.00607574
8230.01	0.00294445		8229.84	0.00531788		8227.43	0.00262931		8227.63	0.00577593
8231.09	0.00371285		8230.91	0.00562282		8228.5	0.00220579		8228.7	0.00675398
8232.13	0.00279858		8231.93	0.00507542		8229.58	0.00301095		8229.72	0.00636735
8233.21	0.00363122		8232.97	0.0058132		8230.62	0.00295283		8230.77	0.0063949
8234.22	0.00351671		8234.02	0.00632369		8231.67	0.00260441		8231.81	0.00642119
8235.27	0.00403162		8235.04	0.0056417		8232.71	0.0026546		8232.89	0.00680963
8236.29	0.00319916		8236.08	0.00621398		8233.76	0.00293255		8233.9	0.00677248
8237.34	0.00304618		8237.16	0.00624385		8234.83	0.00286352		8234.98	0.00684888
8238.35	0.00335865		8238.21	0.00637607		8235.85	0.00332907		8236	0.00700804
8239.43	0.00337109		8239.23	0.00611198		8236.93	0.00274879		8237.04	0.00611264
8240.48	0.00402831		8240.27	0.00615777		8237.98	0.00236293		8238.09	0.00706324
8241.53	0.00336627		8241.32	0.00597209		8239.02	0.00322628		8239.14	0.00742013
8242.6	0.00347585		8242.37	0.00652733		8240.1	0.00303756		8240.22	0.00737386
8243.65	0.00368427		8243.45	0.00618738		8241.12	0.00253232		8241.23	0.00688225
8244.7	0.00357959		8244.47	0.00597		8242.17	0.00308998		8242.25	0.00730825
8245.75	0.00363631		8245.55	0.00711984		8243.27	0.00315255		8243.3	0.00757434
8246.8	0.00294259		8246.63	0.00654493		8244.26	0.00312593		8244.38	0.00797267
8247.85	0.00428158		8247.65	0.00640855		8245.34	0.00344504		8245.43	0.00716383
8248.9	0.00380274		8248.7	0.00712765		8246.39	0.00331514		8246.45	0.00824249
8249.95	0.00351724		8249.75	0.00695225		8247.41	0.003375		8247.53	0.00793237
8251	0.00405042		8250.8	0.00741104		8248.49	0.00334616		8248.55	0.00864988
8252.02	0.00402974		8251.88	0.00815729		8249.54	0.00291252		8249.63	0.00846607
8253.1	0.00422752		8252.9	0.00737334		8250.59	0.00301723		8250.65	0.00766539
8254.13	0.00441798		8253.98	0.00711275		8251.64	0.00363993		8251.73	0.00841965
8255.21	0.0040771		8255	0.00716369		8252.67	0.00347086		8252.78	0.00869373
8256.26	0.00419567		8256.08	0.00746989		8253.69	0.00376698		8253.83	0.0086291
8257.28	0.00429939		8257.17	0.00783348		8254.77	0.00357944		8254.91	0.00883164
8258.33	0.00419263		8258.19	0.0079118		8255.82	0.00373952		8255.97	0.00862946
8259.39	0.00448406		8259.27	0.00794375		8256.84	0.00453599		8257.05	0.00891924
8260.44	0.00441722		8260.32	0.00877214		8257.93	0.00400066		8258.1	0.00911198
8261.49	0.00452725		8261.35	0.00832632		8258.95	0.00427066		8259.15	0.00932783
8262.58	0.00461455		8262.43	0.00905776		8260	0.00435283		8260.21	0.0092517
8263.63	0.00441566		8263.46	0.00914583		8261.08	0.00432793		8261.26	0.00938105
8264.66	0.0045914		8264.51	0.00892406		8262.11	0.0041309		8262.34	0.0100563
8265.71	0.00536258		8265.53	0.00913887		8263.19	0.00400297		8263.43	0.0100369
8266.74	0.00512448		8266.59	0.00899838		8264.25	0.00480126		8264.48	0.00978604
8267.82	0.00551181		8267.64	0.00975635		8265.3	0.00350056		8265.53	0.0103208
8268.85	0.00504123		8268.7	0.00993921		8266.38	0.00421334		8266.59	0.010575
8269.93	0.00514681		8269.76	0.00926095		8267.44	0.00442963		8267.64	0.0105418
8270.99	0.00580692		8270.78	0.00988122		8268.52	0.00468634		8268.7	0.0104611
8272.07	0.00603227		8271.84	0.0103922		8269.58	0.00503709		8269.78	0.0105921
8273.13	0.00639797		8272.89	0.0108935		8270.64	0.00484996		8270.84	0.0110982
8274.19	0.0061775		8273.95	0.0111791		8271.66	0.00536694		8271.93	0.011622
8275.24	0.00678843		8275.01	0.0106851		8272.75	0.0059778		8272.98	0.0127182
8276.3	0.00629211		8276.07	0.011325		8273.78	0.00556756		8274.01	0.011966
8277.36	0.00592505		8277.12	0.0113589		8274.83	0.00503171		8275.1	0.0124037
8278.42	0.00615622		8278.18	0.0118507		8275.92	0.00539849		8276.15	0.0120437
8279.5	0.00686475		8279.24	0.0115746		8276.95	0.00514701		8277.24	0.0130463
8280.56	0.0069033		8280.27	0.01148		8278.03	0.00525313		8278.3	0.0121551
8281.62	0.00645311		8281.33	0.0117627		8279.09	0.00569619		8279.36	0.0132191
8282.71	0.00699713		8282.39	0.0109375		8280.18	0.00497443		8280.42	0.0129113
8283.77	0.0066801		8283.44	0.0112468		8281.27	0.00577442		8281.5	0.0135091
8284.83	0.00674968		8284.5	0.012207		8282.27	0.00543136		8282.5	0.0134147
8285.89	0.00742468		8285.59	0.0123623		8283.36	0.00616594		8283.59	0.0135297
8286.95	0.00744842		8286.65	0.0124486		8284.42	0.00613571		8284.65	0.0140904
8287.98	0.00782266		8287.71	0.0131081		8285.45	0.00616412		8285.68	0.0143226
8289.07	0.00790795		8288.75	0.01327		8286.51	0.00652766		8286.71	0.0144975
8290.13	0.00769981		8289.81	0.0131093		8287.6	0.00663046		8287.8	0.0147601
8291.16	0.00786647		8290.87	0.0137496		8288.6	0.00634411		8288.86	0.0151865
8292.22	0.00746923		8291.9	0.0142242		8289.66	0.00717356		8289.95	0.0147668
8293.31	0.00803505		8292.99	0.0141952		8290.75	0.00622392		8291.04	0.0151208
8294.32	0.00827772		8294.05	0.014162		8291.84	0.00658718		8292.08	0.0153994
8295.38	0.00839764		8295.11	0.0148351		8292.9	0.00703462		8293.17	0.0160552
8296.47	0.00883386		8296.18	0.0154692		8293.99	0.00683858		8294.2	0.0159618
8297.48	0.00913319		8297.24	0.0147574		8295.03	0.00740135		8295.29	0.0166334
8298.57	0.00937821		8298.3	0.0158355		8296.12	0.00765508		8296.38	0.0168886
8299.63	0.010104		8299.37	0.0153064		8297.18	0.0072032		8297.45	0.0174336
8300.67	0.0100549		8300.43	0.0160143		8298.27	0.00795269		8298.51	0.0174584
8301.73	0.00991569		8301.49	0.0163406		8299.31	0.00817769		8299.57	0.0176043
8302.77	0.00965414		8302.53	0.0162161		8300.4	0.00841842		8300.64	0.0180265
8303.83	0.0101619		8303.62	0.0166609		8301.46	0.00873424		8301.7	0.0188488
8304.89	0.0105662		8304.69	0.0172265		8302.53	0.0090152		8302.77	0.0181394
8305.96	0.0107741		8305.72	0.0166857		8303.62	0.00913969		8303.83	0.0188396
8307.03	0.0115624		8306.82	0.0176499		8304.72	0.00886716		8304.89	0.0191874
8308.12	0.0113137		8307.88	0.0179499		8305.75	0.0098225		8306.02	0.0204053
8309.19	0.0113358		8308.92	0.0183488		8306.85	0.00997667		8307.06	0.0204898
8310.25	0.0124182		8309.99	0.0189005		8307.91	0.0100152		8308.12	0.0206344
8311.26	0.0118822		8311.05	0.0197764		8309.01	0.00975868		8309.22	0.0212316
8312.15	0.0122165		8312.09	0.0194903		8310.08	0.01059		8310.28	0.0209936
8313.04	0.0139482		8312.86	0.0202324		8311.08	0.0103911		8311.35	0.0218699
8313.39	0.010899		8313.16	0.0195676		8311.97	0.0100117		8312.42	0.0215972
8313.72	0.012788		8313.45	0.019625		8312.89	0.0104656		8313.13	0.023331
8314.02	0.0125846		8313.78	0.0203508		8313.25	0.0118153		8313.48	0.0217148
8314.37	0.0129757		8314.14	0.0209164		8313.57	0.0123672		8313.78	0.0243355
8314.7	0.014282		8314.4	0.0212271		8313.84	0.0114934		8314.17	0.0235923
8315	0.0130519		8314.79	0.0208433		8314.22	0.0114304		8314.49	0.0227662
8315.38	0.0131989		8315.08	0.0203513		8314.58	0.0117614		8314.79	0.0230464
8315.71	0.0136348		8315.38	0.0211434		8314.82	0.0122317		8315.17	0.0225201
8316	0.0151799		8315.74	0.0219372		8315.2	0.0127297		8315.5	0.0238073
8316.39	0.0137148		8316.06	0.0216523		8315.53	0.0122379		8315.83	0.0241204
8316.72	0.0145173		8316.33	0.0207111		8315.83	0.0127561		8316.18	0.0231592
8317.01	0.0138378		8316.72	0.0204831		8316.18	0.012267		8316.51	0.0227974
8317.37	0.014437		8317.01	0.0223988		8316.51	0.0130495		8316.78	0.0234725
8317.67	0.0147859		8317.31	0.0237108		8316.83	0.0119741		8317.19	0.0257725
8317.96	0.0141944		8317.67	0.0216441		8317.19	0.0127729		8317.49	0.0256069
8318.32	0.0155004		8317.99	0.0217171		8317.49	0.0119874		8317.78	0.0248879
8318.65	0.0149959		8318.29	0.022186		8317.75	0.0128835		8318.17	0.0255458
8318.94	0.0159595		8318.65	0.0223082		8318.11	0.0128189		8318.5	0.0248401
8319.3	0.0151161		8318.97	0.0228552		8318.47	0.0132764		8318.79	0.0242296
8319.65	0.0151738		8319.3	0.0219864		8318.79	0.0120572		8319.15	0.0244313
8319.95	0.0149343		8319.65	0.0234982		8319.15	0.0137828		8319.48	0.0252373
8320.31	0.0160159		8319.98	0.0240897		8319.45	0.0134294		8319.77	0.0268817
8320.63	0.0154262		8320.28	0.0232652		8319.74	0.0138599		8320.16	0.0258196
8320.93	0.0159087		8320.66	0.0236639		8320.13	0.0127125		8320.46	0.0263182
8321.29	0.0154864		8320.99	0.0228168		8320.46	0.0143653		8320.75	0.0256651
8321.61	0.0165512		8321.29	0.0248376		8320.75	0.0133384		8321.14	0.0261071
8321.91	0.0159358		8321.64	0.0246585		8321.14	0.0150346		8321.44	0.0275911
8322.27	0.016786		8321.97	0.0259112		8321.44	0.013958		8321.76	0.0279903
8322.6	0.0162066		8322.24	0.0247069		8321.79	0.0152565		8322.12	0.0272577
8322.89	0.0177177		8322.62	0.0264925		8322.12	0.0149173		8322.45	0.026715
8323.25	0.0168054		8322.92	0.0255307		8322.48	0.0154971		8322.74	0.028189
8323.61	0.0178723		8323.22	0.0265885		8322.77	0.0152859		8323.13	0.0293475
8323.9	0.0177279		8323.58	0.0272562		8323.13	0.0168942		8323.43	0.0297793
8324.26	0.0183353		8323.9	0.0260323		8323.46	0.014984		8323.72	0.030683
8324.59	0.0193382		8324.2	0.026214		8323.78	0.0166663		8324.05	0.0280022
8324.88	0.0175934		8324.56	0.0258684		8324.11	0.0168613		8324.41	0.028819
8325.24	0.0189975		8324.91	0.0280536		8324.47	0.0154174		8324.74	0.0292569
8325.63	0.0191287		8325.21	0.0281287		8324.76	0.0166276		8325.09	0.0296569
8325.89	0.0190556		8325.57	0.0274693		8325.15	0.0185636		8325.42	0.030686
8326.25	0.0198926		8325.92	0.0283232		8325.51	0.0172929		8325.72	0.0307836
8326.61	0.0210606		8326.19	0.0277423		8325.81	0.0186529		8326.1	0.030795
8326.91	0.0209149		8326.58	0.0293284		8326.16	0.0193542		8326.46	0.031023
8327.29	0.0208175		8326.94	0.02928		8326.49	0.0191916		8326.7	0.0311338
8327.62	0.0205467		8327.23	0.0300143		8326.79	0.0196378		8327.11	0.0336352
8327.92	0.021566		8327.59	0.0296018		8327.17	0.0201028		8327.44	0.033764
8328.33	0.0225473		8327.95	0.0320691		8327.5	0.0197495		8327.77	0.0332766
8328.63	0.0230526		8328.21	0.0318943		8327.77	0.020177		8328.13	0.0338507
8328.96	0.0233443		8328.6	0.0323195		8328.16	0.0208819		8328.48	0.0337977
8329.32	0.0249073		8328.96	0.0336044		8328.48	0.0216173		8328.75	0.0346679
8329.64	0.0246696		8329.23	0.0330534		8328.78	0.0213868		8329.11	0.0357244
8329.94	0.0262393		8329.58	0.0335889		8329.11	0.0219139		8329.41	0.0360974
8330.3	0.0273341		8329.91	0.0351922		8329.44	0.0232266		8329.73	0.0376182
8330.69	0.0297993		8330.18	0.0361344		8329.73	0.0241958		8330.09	0.0393613
8330.95	0.030763		8330.54	0.0380398		8330.09	0.0250686		8330.42	0.0410653
8331.34	0.0334554		8330.86	0.0376995		8330.39	0.0266935		8330.72	0.0404954
8331.67	0.0361613		8331.16	0.040731		8330.72	0.0281775		8331.07	0.0426776
8331.97	0.040632		8331.52	0.0444171		8331.1	0.0308503		8331.43	0.0462777
8332.32	0.0458082		8331.85	0.0474186		8331.43	0.0342512		8331.73	0.0503981
8332.65	0.0486115		8332.14	0.0525152		8331.73	0.0371783		8332.06	0.0531685
8332.95	0.0531817		8332.53	0.0550923		8332.08	0.0391004		8332.41	0.0566047
8333.31	0.0569498		8332.83	0.0591458		8332.41	0.0448526		8332.71	0.0601948
8333.66	0.0592751		8333.13	0.0628157		8332.71	0.0472248		8333.07	0.0627028
8333.93	0.0623298		8333.48	0.0647239		8333.1	0.049665		8333.4	0.0644355
8334.32	0.0639029		8333.84	0.0681121		8333.46	0.0529977		8333.69	0.066264
8334.65	0.0647203		8334.14	0.068155		8333.72	0.0552977		8334.05	0.0661067
8334.92	0.0643552		8334.5	0.0699546		8334.11	0.0555739		8334.41	0.0677665
8335.3	0.0646833		8334.83	0.0705634		8334.47	0.0561814		8334.68	0.0675018
8335.6	0.0649931		8335.12	0.0707365		8334.77	0.0572776		8335.06	0.0678255
8335.9	0.0652976		8335.48	0.0709842		8335.09	0.0576474		8335.39	0.0699047
8336.29	0.0656765		8335.81	0.0714641		8335.45	0.0565067		8335.69	0.071761
8336.61	0.0674896		8336.11	0.0728533		8335.75	0.0585994		8336.05	0.0737729
8336.91	0.0699756		8336.47	0.0745924		8336.14	0.0615023		8336.41	0.0758557
8337.27	0.0721386		8336.79	0.0763695		8336.47	0.0621997		8336.67	0.0779621
8337.6	0.0753606		8337.12	0.0802477		8336.76	0.0654146		8337.03	0.0818204
8337.87	0.078383		8337.48	0.0827972		8337.12	0.0686383		8337.36	0.0841923
8338.25	0.0834099		8337.81	0.086636		8337.45	0.0754946		8337.6	0.090505
8338.58	0.0872698		8338.11	0.0903668		8337.72	0.079489		8338.02	0.0963092
8338.85	0.0928223		8338.43	0.0960795		8338.08	0.0850647		8338.37	0.104247
8339.24	0.0990067		8338.76	0.102281		8338.43	0.0894231		8338.64	0.113967
8339.57	0.10645		8339.06	0.107967		8338.73	0.0973823		8339.03	0.125428
8339.87	0.114359		8339.42	0.117246		8339.09	0.109119		8339.36	0.139312
8340.22	0.127294		8339.78	0.128261		8339.45	0.120227		8339.66	0.156173
8340.55	0.141259		8340.07	0.142647		8339.72	0.136882		8340.02	0.178896
8340.85	0.157621		8340.43	0.160726		8340.1	0.156209		8340.34	0.206967
8341.21	0.177706		8340.79	0.184725		8340.46	0.182584		8340.64	0.239834
8341.57	0.197984		8341.09	0.208558		8340.73	0.211358		8341.03	0.272497
8341.84	0.220544		8341.45	0.234616		8341.09	0.242684		8341.36	0.304966
8342.22	0.247032		8341.81	0.25987		8341.45	0.273418		8341.66	0.335258
8342.55	0.274951		8342.1	0.287075		8341.72	0.305589		8342.01	0.365101
8342.85	0.303085		8342.46	0.318808		8342.07	0.33599		8342.34	0.397085
8343.24	0.336212		8342.79	0.347832		8342.43	0.365179		8342.64	0.427139
8343.57	0.371939		8343.12	0.381676		8342.73	0.396875		8343	0.454563
8343.84	0.407248		8343.48	0.414848		8343.09	0.428528		8343.36	0.483279
8344.22	0.441121		8343.81	0.448591		8343.42	0.460881		8343.63	0.513812
8344.55	0.470918		8344.11	0.481023		8343.72	0.493114		8343.99	0.545416
8344.82	0.502215		8344.46	0.512325		8344.08	0.525529		8344.34	0.575183
8345.18	0.536401		8344.79	0.54132		8344.43	0.55919		8344.58	0.604943
8345.51	0.571419		8345.06	0.572654		8344.7	0.588828		8345	0.639491
8345.84	0.60769		8345.45	0.606123		8345.09	0.621796		8345.3	0.670215
8346.2	0.646682		8345.78	0.643353		8345.42	0.655228		8345.6	0.705583
8346.5	0.688377		8346.08	0.68071		8345.69	0.690754		8345.96	0.744465
8346.79	0.730499		8346.44	0.719736		8346.05	0.730821		8346.32	0.791662
8347.12	0.769707		8346.76	0.762653		8346.38	0.774749		8346.62	0.843222
8347.45	0.810929		8347.06	0.806314		8346.68	0.822805		8347	0.895609
8347.78	0.849921		8347.42	0.848261		8347.06	0.873772		8347.33	0.945939
8348.14	0.890181		8347.78	0.890339		8347.36	0.920312		8347.6	0.996613
8348.44	0.929393		8348.05	0.931781		8347.66	0.972057		8347.99	1.05031
8348.77	0.973117		8348.44	0.977089		8348.05	1.02274		8348.29	1.10642
8349.13	1.01673		8348.77	1.02451		8348.38	1.07724		8348.59	1.17291
8349.49	1.06679		8349.07	1.07478		8348.65	1.13491		8348.98	1.23826
8349.76	1.12121		8349.43	1.13197		8349.04	1.19765		8349.31	1.30654
8350.11	1.17248		8349.76	1.19265		8349.37	1.26244		8349.61	1.3701
8350.47	1.22261		8350.05	1.24739		8349.67	1.33167		8349.99	1.42902
8350.74	1.27056		8350.41	1.30074		8350.02	1.39211		8350.32	1.47301
8351.13	1.32		8350.77	1.34828		8350.35	1.44173		8350.56	1.50551
8351.46	1.37185		8351.07	1.39446		8350.65	1.4833		8350.98	1.53067
8351.79	1.42233		8351.43	1.43888		8351.01	1.51661		8351.31	1.54608
8352.15	1.46969		8351.79	1.47634		8351.37	1.54492		8351.61	1.55069
8352.75	1.53774		8352.09	1.50764		8351.64	1.56322		8352	1.54795
8353.68	1.56791		8352.45	1.53296		8352.03	1.5734		8352.57	1.51295
8354.6	1.51554		8353.05	1.54332		8352.63	1.56362		8353.5	1.42967
8355.53	1.39685		8353.98	1.50137		8353.56	1.49791		8354.42	1.33021
8356.49	1.27492		8354.9	1.39979		8354.51	1.39419		8355.38	1.22792
8357.42	1.18344		8355.86	1.27224		8355.47	1.27835		8356.31	1.14654
8358.35	1.11831		8356.79	1.17674		8356.4	1.18455		8357.24	1.09275
8359.28	1.08316		8357.72	1.11149		8357.3	1.12368		8358.17	1.04898
8360.24	1.06631		8358.65	1.06828		8358.26	1.07733		8359.07	1.01222
8361.17	1.05455		8359.58	1.04443		8359.19	1.04546		8360.03	0.984834
8362.1	1.04247		8360.54	1.02874		8360.09	1.02058		8360.96	0.958735
8363.06	1.03334		8361.44	1.01303		8361.05	0.996637		8361.92	0.937983
8363.99	1.02674		8362.37	0.99886		8361.98	0.976776		8362.82	0.928227
8364.95	1.02529		8363.3	0.990723		8362.94	0.966595		8363.78	0.929234
8365.85	1.03236		8364.23	0.988108		8363.84	0.96535		8364.71	0.941734
8366.81	1.04361		8365.16	0.995654		8364.77	0.975001		8365.64	0.959424
8367.74	1.05589		8366.12	1.00792		8365.73	0.990483		8366.57	0.974743
8368.7	1.06144		8367.08	1.02131		8366.72	1.00707		8367.5	0.986331
8369.61	1.05891		8368.01	1.02991		8367.65	1.01817		8368.43	0.986623
8370.54	1.04703		8368.98	1.03049		8368.55	1.01826		8369.4	0.979054
8371.5	1.02731		8369.88	1.02217		8369.55	1.01105		8370.39	0.964134
8372.46	1.0071		8370.81	1.00621		8370.45	0.995298		8371.32	0.944274
8373.43	0.982931		8371.71	0.988236		8371.38	0.975902		8372.25	0.924146
8374.39	0.957849		8372.7	0.968064		8372.34	0.956579		8373.22	0.902443
8375.32	0.935118		8373.64	0.943909		8373.28	0.933035		8374.12	0.879534
8376.26	0.911409		8374.6	0.921434		8374.24	0.908122		8375.05	0.860624
8377.19	0.890259		8375.56	0.901485		8375.17	0.88825		8376.01	0.843791
8378.15	0.873294		8376.47	0.881235		8376.1	0.870399		8376.95	0.831687
8379.06	0.857763		8377.4	0.86459		8377.04	0.854033		8377.88	0.824804
8380.02	0.843723		8378.36	0.851799		8377.97	0.844412		8378.85	0.823113
8380.99	0.83349		8379.3	0.840528		8378.94	0.836654		8379.78	0.824795
8381.92	0.825925		8380.26	0.83268		8379.87	0.834647		8380.74	0.831631
8382.85	0.819789		8381.2	0.827957		8380.8	0.835984		8381.68	0.842998
8383.79	0.817004		8382.13	0.826392		8381.74	0.842346		8382.61	0.856432
8384.72	0.817741		8383.07	0.827162		8382.7	0.851066		8383.52	0.868414
8385.66	0.820131		8384	0.829994		8383.61	0.860314		8384.48	0.87827
8386.6	0.827045		8384.91	0.834825		8384.54	0.868434		8385.45	0.88456
8387.53	0.834028		8385.87	0.84102		8385.48	0.874342		8386.38	0.887872
8388.47	0.842124		8386.81	0.847306		8386.38	0.879639		8387.35	0.89103
8389.4	0.850959		8387.74	0.854042		8387.32	0.884007		8388.29	0.896194
8390.34	0.860194		8388.68	0.860961		8388.29	0.888791		8389.22	0.901158
8391.28	0.869516		8389.62	0.868194		8389.22	0.894073		8390.16	0.907974
8392.21	0.881265		8390.58	0.876742		8390.16	0.901586		8391.13	0.916333
8393.18	0.892949		8391.55	0.886298		8391.1	0.910651		8392.06	0.926179
8394.12	0.907097		8392.49	0.898007		8392.06	0.921097		8393.03	0.937845
8395.03	0.922257		8393.42	0.909781		8393.03	0.934219		8394	0.95177
8395.96	0.937167		8394.36	0.924139		8393.97	0.947538		8394.94	0.967093
8396.96	0.953293		8395.3	0.9403		8394.97	0.963189		8395.84	0.982102
8397.9	0.969659		8396.27	0.956094		8395.9	0.979312		8396.81	0.996325
8398.84	0.983573		8397.24	0.971682		8396.84	0.994227		8397.78	1.01137
8399.78	0.996571		8398.17	0.986737		8397.81	1.01029		8398.72	1.02406
8400.72	1.00963		8399.11	0.998979		8398.75	1.02451		8399.66	1.03566
8401.66	1.02209		8400.05	1.0122		8399.72	1.03721		8400.63	1.04995
8402.6	1.03415		8400.96	1.02413		8400.69	1.05054		8401.57	1.06353
8403.57	1.04819		8401.93	1.03627		8401.63	1.06414		8402.5	1.07477
8404.51	1.06092		8402.87	1.04928		8402.57	1.07647		8403.47	1.08618
8405.45	1.07318		8403.84	1.06315		8403.54	1.08968		8404.44	1.09375
8406.42	1.08431		8404.78	1.07479		8404.47	1.09976		8405.38	1.09805
8407.36	1.09312		8405.72	1.08317		8405.45	1.10655		8406.32	1.09894
8408.3	1.09974		8406.69	1.09077		8406.42	1.11062		8407.27	1.09715
8409.21	1.10294		8407.66	1.09498		8407.3	1.10961		8408.21	1.09198
8410.15	1.1038		8408.63	1.09581		8408.27	1.10646		8409.12	1.08566
8411.09	1.10207		8409.54	1.09438		8409.21	1.10247		8410.09	1.07685
8412.06	1.09976		8410.48	1.09112		8410.18	1.09544		8411.03	1.06936
8413	1.09419		8411.42	1.08654		8411.12	1.08821		8411.97	1.06103
8413.95	1.08792		8412.43	1.08108		8412.06	1.08056		8412.94	1.05124
8414.89	1.08234		8413.34	1.0732		8413.03	1.07191		8413.88	1.04226
8415.83	1.07604		8414.31	1.06677		8413.98	1.06299		8414.83	1.03438
8416.77	1.06942		8415.25	1.05954		8414.92	1.05616		8415.8	1.02623
8417.75	1.0627		8416.23	1.05283		8415.89	1.04745		8416.74	1.01857
8418.69	1.0556		8417.17	1.04608		8416.83	1.03952		8417.72	1.01251
8419.63	1.04805		8418.14	1.03997		8417.78	1.03255		8418.69	1.00603
8420.55	1.0414		8419.08	1.03182		8418.78	1.02514		8419.63	1.0002
8421.52	1.03511		8420.06	1.02628		8419.69	1.01945		8420.55	0.994457
8422.46	1.0286		8421	1.01896		8420.64	1.01397		8421.52	0.990224
8423.41	1.02229		8421.98	1.01375		8421.58	1.00766		8422.46	0.985239
8424.38	1.0178		8422.92	1.00741		8422.55	1.00213		8423.44	0.980503
8425.33	1.01298		8423.89	1.00341		8423.5	0.997036		8424.41	0.975604
8426.27	1.00993		8424.87	0.998475		8424.5	0.993108		8425.36	0.970579
8427.25	1.00725		8425.75	0.994485		8425.45	0.987698		8426.3	0.967743
8428.19	1.00435		8426.7	0.991644		8426.36	0.983332		8427.25	0.964403
8429.14	1.0003		8427.67	0.988303		8427.34	0.979792		8428.22	0.961195
8430.08	0.998722		8428.65	0.984799		8428.28	0.976527		8429.14	0.958106
8431.06	0.995703		8429.6	0.982628		8429.23	0.974032		8430.11	0.957174
8432.04	0.994853		8430.57	0.981134		8430.24	0.971577		8431.03	0.95703
8432.98	0.993956		8431.52	0.979813		8431.15	0.971221		8431.98	0.957292
8433.96	0.993999		8432.43	0.97956		8432.1	0.970964		8432.92	0.958227
8434.91	0.994167		8433.41	0.979628		8433.04	0.972337		8433.87	0.959766
8435.85	0.994241		8434.36	0.980353		8434.02	0.972972		8434.85	0.961845
8436.83	0.995393		8435.3	0.981415		8434.94	0.974487		8435.82	0.96346
8437.78	0.995196		8436.28	0.9833		8435.88	0.97618		8436.77	0.965644
8438.76	0.995351		8437.23	0.984085		8436.86	0.978739		8437.75	0.968989
8439.74	0.995674		8438.18	0.98483		8437.78	0.979808		8438.7	0.970773
8440.71	0.995453		8439.12	0.985226		8438.76	0.981834		8439.64	0.973513
8441.63	0.995057		8440.1	0.986427		8439.67	0.983799		8440.59	0.975525
8442.58	0.994012		8441.05	0.986287		8440.68	0.985152		8441.54	0.977487
8443.53	0.992893		8442	0.986792		8441.63	0.987492		8442.55	0.980136
8444.48	0.992234		8442.95	0.986886		8442.61	0.988445		8443.5	0.982727
8445.46	0.9921		8443.9	0.986985		8443.56	0.98983		8444.45	0.984049
8446.41	0.99042		8444.85	0.986532		8444.48	0.990843		8445.37	0.986544
8447.39	0.988933		8445.8	0.986789		8445.46	0.991958		8446.32	0.987314
8448.34	0.987779		8446.81	0.986877		8446.41	0.992307		8447.3	0.98819
8449.29	0.986625		8447.79	0.986659		8447.33	0.992478		8448.25	0.988471
8450.24	0.987783		8448.74	0.984409		8448.31	0.991761		8449.2	0.986773
8451.19	0.990444		8449.69	0.984912		8449.32	0.990343		8450.15	0.988764
8452.2	0.990667		8450.61	0.987913		8450.24	0.993319		8451.13	0.9916
8453.12	0.988031		8451.62	0.989444		8451.22	0.995579		8452.11	0.992222
8454.1	0.987885		8452.57	0.989149		8452.17	0.996414		8453.06	0.990939
8455.05	0.988724		8453.52	0.987791		8453.15	0.995023		8454.01	0.989043
8456.04	0.989581		8454.47	0.987696		8454.1	0.994228		8454.96	0.989074
8456.96	0.989589		8455.45	0.988574		8455.05	0.99357		8455.91	0.988439
8457.94	0.990897		8456.41	0.988912		8456.04	0.993194		8456.87	0.988265
8458.89	0.99115		8457.36	0.989628		8456.96	0.993478		8457.85	0.988403
8459.85	0.991721		8458.31	0.99032		8457.94	0.993603		8458.8	0.988122
8460.8	0.991264		8459.29	0.989599		8458.92	0.994206		8459.78	0.988923
8461.75	0.990276		8460.21	0.989459		8459.88	0.993889		8460.77	0.988513
8462.7	0.989584		8461.2	0.989699		8460.83	0.994069		8461.69	0.987309
8463.66	0.988874		8462.12	0.988127		8461.81	0.993393		8462.64	0.986066
8464.61	0.986844		8463.07	0.987427		8462.74	0.991728		8463.63	0.984388
8465.6	0.984242		8464.06	0.986089		8463.66	0.990047		8464.55	0.982197
8466.55	0.982021		8465.01	0.983609		8464.67	0.987614		8465.54	0.980598
8467.51	0.978847		8465.97	0.981042		8465.63	0.985134		8466.49	0.977113
8468.46	0.974971		8466.95	0.978749		8466.58	0.981497		8467.47	0.9737
8469.45	0.970761		8467.91	0.974366		8467.57	0.978384		8468.43	0.968551
8470.4	0.966876		8468.83	0.969791		8468.52	0.972949		8469.38	0.964779
8471.39	0.963247		8469.81	0.966252		8469.48	0.969306		8470.37	0.960316
8472.31	0.958911		8470.8	0.961653		8470.43	0.964985		8471.39	0.957038
8473.3	0.955119		8471.76	0.956928		8471.42	0.961117		8472.34	0.954147
8474.28	0.951644		8472.71	0.952889		8472.34	0.957087		8473.3	0.953224
8475.27	0.948327		8473.67	0.950882		8473.33	0.954702		8474.28	0.95175
8476.23	0.946451		8474.62	0.947175		8474.28	0.952406		8475.24	0.951732
8477.18	0.945135		8475.58	0.945925		8475.27	0.952399		8476.23	0.953733
8478.17	0.94489		8476.54	0.946564		8476.23	0.951979		8477.21	0.956074
8479.16	0.946169		8477.49	0.946149		8477.21	0.954745		8478.17	0.959495
8480.15	0.947157		8478.48	0.947428		8478.2	0.957237		8479.13	0.963628
8481.04	0.949749		8479.44	0.949709		8479.16	0.961296		8480.09	0.968441
8482.03	0.952624		8480.43	0.952858		8480.12	0.965447		8481.07	0.974662
8483.02	0.956551		8481.35	0.95727		8481.07	0.970071		8482	0.979899
8483.98	0.961027		8482.31	0.961593		8482.03	0.974322		8482.99	0.984977
8484.91	0.965139		8483.27	0.966472		8483.05	0.981253		8483.95	0.990373
8485.87	0.970265		8484.26	0.971504		8483.98	0.986853		8484.94	0.99546
8486.85	0.975396		8485.22	0.976441		8484.94	0.991623		8485.9	1.00091
8487.81	0.980293		8486.14	0.981111		8485.93	0.997729		8486.85	1.00563
8488.8	0.983975		8487.13	0.986411		8486.89	1.00166		8487.81	1.0085
8489.76	0.98919		8488.06	0.990176		8487.81	1.00622		8488.8	1.01216
8490.75	0.993237		8489.05	0.994119		8488.8	1.00954		8489.76	1.01434
8491.68	0.996943		8490.01	0.998492		8489.79	1.0132		8490.75	1.0166
8492.67	1.00099		8491	1.00182		8490.75	1.01605		8491.75	1.01827
8493.63	1.00435		8491.96	1.00421		8491.68	1.01785		8492.74	1.01821
8494.63	1.00717		8492.92	1.00722		8492.67	1.01951		8493.63	1.01852
8495.59	1.00946		8493.88	1.00876		8493.63	1.02084		8494.63	1.01846
8496.55	1.01233		8494.87	1.01158		8494.6	1.0213		8495.62	1.01832
8497.54	1.01404		8495.84	1.01274		8495.59	1.02121		8496.58	1.01682
8498.5	1.01636		8496.8	1.01401		8496.55	1.02082		8497.54	1.01658
8499.46	1.0178		8497.82	1.01523		8497.57	1.02081		8498.53	1.0159
8500.43	1.01977		8498.75	1.01493		8498.53	1.02032		8499.53	1.0161
8501.42	1.02068		8499.74	1.0163		8499.5	1.02029		8500.49	1.01619
8502.38	1.02224		8500.71	1.01677		8500.46	1.02059		8501.45	1.01565
8503.34	1.02312		8501.7	1.01823		8501.45	1.02109		8502.41	1.01591
8504.34	1.0249		8502.69	1.01843		8502.44	1.02122		8503.38	1.01639
8505.27	1.02688		8503.69	1.02022		8503.41	1.02226		8504.34	1.01799
8506.26	1.02808		8504.62	1.0216		8504.37	1.02218		8505.33	1.01803
8507.26	1.02999		8505.58	1.02335		8505.33	1.02469		8506.3	1.01954
8508.22	1.03127		8506.58	1.02518		8506.3	1.02573		8507.26	1.02049
8509.19	1.03317		8507.54	1.02622		8507.26	1.02726		8508.25	1.02059
8510.12	1.03471		8508.53	1.02757		8508.25	1.02824		8509.19	1.02141
8511.12	1.03643		8509.53	1.02905		8509.19	1.02986		8510.21	1.02323
8512.08	1.03792		8510.46	1.03064		8510.18	1.0306		8511.15	1.02317
8513.05	1.0386		8511.46	1.03227		8511.18	1.03171		8512.11	1.0239
8514.04	1.03947		8512.39	1.03333		8512.11	1.03249		8513.11	1.02325
8515.01	1.0401		8513.39	1.03332		8513.11	1.03274		8514.1	1.02295
8516	1.04156		8514.35	1.03416		8514.07	1.03325		8515.07	1.02283
8517	1.04133		8515.32	1.03476		8515.04	1.03192		8516.04	1.02187
8517.94	1.04044		8516.32	1.03388		8516.04	1.03219		8517.03	1.02019
8518.93	1.03964		8517.28	1.03364		8517	1.03049		8518	1.01865
8519.9	1.03918		8518.22	1.03316		8518	1.0285		8519	1.01747
8520.87	1.0376		8519.18	1.03119		8518.96	1.02736		8519.96	1.01506
8521.83	1.0361		8520.18	1.02994		8519.93	1.02544		8520.96	1.01338
8522.8	1.03416		8521.18	1.02761		8520.93	1.02355		8521.93	1.01135
8523.77	1.0317		8522.15	1.02605		8521.9	1.0215		8522.93	1.00842
8524.74	1.02877		8523.14	1.0228		8522.89	1.0192		8523.92	1.00487
8525.7	1.02672		8524.11	1.02057		8523.86	1.01539		8524.86	1.00219
8526.7	1.0231		8525.05	1.01759		8524.83	1.01196		8525.86	0.999335
8527.67	1.0199		8526.05	1.01445		8525.8	1.00878		8526.83	0.995777
8528.64	1.01636		8527.05	1.01065		8526.77	1.0053		8527.8	0.991828
8529.61	1.01261		8528.05	1.00683		8527.73	1.00127		8528.76	0.988977
8530.58	1.00868		8528.98	1.00466		8528.7	0.997591		8529.73	0.985194
8531.52	1.00541		8529.95	0.999777		8529.67	0.993425		8530.7	0.980562
8532.52	1.00177		8530.92	0.995108		8530.64	0.989351		8531.7	0.97688
8533.49	0.997915		8531.89	0.992467		8531.61	0.985148		8532.7	0.973435
8534.46	0.993345		8532.86	0.988364		8532.61	0.981098		8533.67	0.969319
8535.43	0.98892		8533.86	0.984592		8533.58	0.978118		8534.71	0.967325
8536.43	0.985833		8534.83	0.980558		8534.55	0.973929		8535.68	0.964078
8537.37	0.982272		8535.8	0.97766		8535.52	0.970898		8536.68	0.962064
8538.37	0.97918		8536.74	0.973671		8536.49	0.968146		8537.62	0.960929
8539.34	0.975906		8537.71	0.970424		8537.49	0.965316		8538.62	0.958985
8540.31	0.97403		8538.68	0.96772		8538.46	0.963639		8539.59	0.958651
8541.28	0.973464		8539.65	0.965935		8539.47	0.962049		8540.59	0.958917
8542.29	0.971945		8540.62	0.965889		8540.44	0.962076		8541.57	0.960442
8543.26	0.969699		8541.6	0.966275		8541.44	0.962992		8542.54	0.960892
8544.23	0.969088		8542.6	0.965162		8542.41	0.9627		8543.51	0.962126
8545.23	0.969033		8543.57	0.965119		8543.41	0.963		8544.48	0.963523
8546.21	0.968743		8544.51	0.965618		8544.39	0.964854		8545.49	0.966065
8547.18	0.96971		8545.52	0.965991		8545.36	0.96631		8546.46	0.969305
8548.22	0.969953		8546.52	0.967167		8546.4	0.968979		8547.46	0.972607
8549.19	0.970961		8547.53	0.968404		8547.37	0.971073		8548.44	0.97534
8550.13	0.972		8548.47	0.970855		8548.34	0.97325		8549.41	0.978213
8551.11	0.972701		8549.47	0.972461		8549.31	0.977025		8550.41	0.981292
8552.11	0.97445		8550.41	0.974405		8550.32	0.980029		8551.39	0.984256
8553.08	0.975323		8551.42	0.975622		8551.32	0.983168		8552.36	0.987082
8554.03	0.97744		8552.46	0.978165		8552.27	0.985096		8553.37	0.989675
8555	0.978776		8553.4	0.979197		8553.24	0.987355		8554.31	0.992032
8555.98	0.979777		8554.41	0.982222		8554.25	0.989945		8555.29	0.993636
8556.98	0.981051		8555.41	0.98362		8555.22	0.992228		8556.26	0.995029
8557.96	0.983146		8556.39	0.98583		8556.17	0.99326		8557.24	0.995786
8558.94	0.983775		8557.36	0.987152		8557.2	0.995131		8558.24	0.99712
8559.88	0.985889		8558.4	0.98781		8558.18	0.996116		8559.25	0.997993
8560.86	0.986387		8559.38	0.98918		8559.16	0.997394		8560.23	0.998369
8561.86	0.986983		8560.35	0.990129		8560.13	0.998653		8561.23	1.00043
8562.84	0.988209		8561.36	0.991389		8561.11	0.998573		8562.21	1.00048
8563.82	0.989409		8562.34	0.990921		8562.08	0.99962		8563.19	1.00052
8564.79	0.989708		8563.31	0.991959		8563.06	0.999823		8564.2	1.00099
8565.8	0.99055		8564.32	0.992519		8564.07	0.999654		8565.17	1.00124
8566.81	0.990748		8565.27	0.993099		8565.08	1.00014		8566.18	1.00233
8567.79	0.990882		8566.31	0.993384		8566.05	1.00124		8567.19	1.00218
8568.74	0.991803		8567.28	0.99458		8567.06	1.00154		8568.17	1.00332
8569.75	0.99282		8568.26	0.994126		8568.04	1.00234		8569.18	1.00332
8570.76	0.993057		8569.24	0.994522		8569.02	1.00224		8570.16	1.00385
8571.7	0.993633		8570.25	0.99609		8570	1.00277		8571.13	1.00463
8572.68	0.995146		8571.23	0.996707		8570.98	1.00318		8572.14	1.00473
8573.66	0.995671		8572.24	0.997741		8571.96	1.00453		8573.12	1.00568
8574.67	0.996604		8573.22	0.998128		8572.93	1.00551		8574.13	1.00548
8575.62	0.997639		8574.2	0.999022		8573.94	1.00613		8575.11	1.0057
8576.63	0.998175		8575.18	0.999411		8574.92	1.00631		8576.09	1.00696
8577.64	0.998475		8576.16	1.00042		8575.9	1.00717		8577.07	1.00661
8578.59	1.00019		8577.2	1.00108		8576.92	1.00638		8578.05	1.00681
8579.57	1.00061		8578.15	1.00233		8577.9	1.00757		8579.07	1.00667
8580.55	1.00165		8579.1	1.00288		8578.88	1.00791		8580.05	1.00718
8581.53	1.00255		8580.11	1.00427		8579.89	1.00826		8581.03	1.0064
8582.51	1.00287		8581.09	1.00395		8580.9	1.00896		8582.04	1.00723
8583.53	1.00429		8582.07	1.00517		8581.88	1.00881		8583.02	1.00754
8584.51	1.0049		8583.05	1.0055		8582.89	1.00906		8584	1.00752
8585.49	1.0055		8584.03	1.00515		8583.88	1.00991		8585.02	1.008
8586.5	1.00571		8585.02	1.00571		8584.86	1.0101		8586.03	1.00779
8587.49	1.00699		8586	1.00642		8585.87	1.01051		8587.01	1.0083
8588.47	1.00711		8587.01	1.00703		8586.82	1.01043		8587.99	1.00753
8589.48	1.00779		8587.96	1.00732		8587.84	1.00967		8589.01	1.00711
8590.47	1.00822		8588.95	1.00674		8588.79	1.01004		8589.99	1.00613
8591.45	1.00829		8589.96	1.00719		8589.83	1.01004		8591.01	1.00589
8592.47	1.00866		8590.97	1.00759		8590.82	1.00899		8591.99	1.00506
8593.45	1.00845		8591.96	1.00731		8591.8	1.00834		8593.01	1.00337
8594.47	1.00849		8592.94	1.00771		8592.82	1.00794		8593.99	1.00231
8595.45	1.00743		8593.99	1.00668		8593.83	1.00613		8594.94	1.00108
8596.47	1.00659		8594.97	1.00475		8594.81	1.00488		8595.96	0.998785
8597.45	1.00581		8595.96	1.0041		8595.83	1.00441		8596.94	0.998052
8598.47	1.005		8596.94	1.0024		8596.78	1.0028		8597.93	0.997414
8599.45	1.00362		8597.93	1.00206		8597.77	1.00095		8598.94	0.995673
8600.41	1.00087		8598.94	1.00078		8598.79	0.999025		8599.96	0.995302
8601.42	1.00064		8599.93	0.998057		8599.77	0.997774		8600.88	0.993967
8602.41	0.999067		8600.95	0.996399		8600.79	0.99641		8601.93	0.99347
8603.4	0.997423		8601.93	0.995326		8601.74	0.995337		8602.92	0.991764
8604.41	0.996109		8602.92	0.994169		8602.73	0.995258		8603.9	0.991226
8605.4	0.994341		8603.87	0.992889		8603.75	0.993879		8604.92	0.991434
8606.39	0.993701		8604.86	0.991543		8604.73	0.993026		8605.91	0.990926
8607.37	0.992879		8605.85	0.991199		8605.75	0.992661		8606.9	0.990848
8608.39	0.991794		8606.83	0.989753		8606.74	0.991331		8607.88	0.989823
8609.41	0.990936		8607.85	0.989906		8607.76	0.991251		8608.9	0.989163
8610.4	0.990412		8608.87	0.988944		8608.74	0.990804		8609.89	0.988073
8611.39	0.99079		8609.86	0.988658		8609.73	0.989798		8610.91	0.988958
8612.38	0.990439		8610.85	0.988984		8610.72	0.989134		8611.9	0.986403
8613.36	0.989683		8611.87	0.988022		8611.74	0.989402		8612.85	0.986428
8614.39	0.990305		8612.85	0.988343		8612.73	0.98856		8613.88	0.985917
8615.37	0.98909		8613.84	0.987675		8613.75	0.987795		8614.9	0.98513
8616.33	0.989668		8614.86	0.987386		8614.77	0.987123		8615.88	0.983643
8617.32	0.988164		8615.85	0.987837		8615.79	0.986512		8616.87	0.981185
8618.31	0.98925		8616.84	0.985909		8616.75	0.984264		8617.9	0.980849
8619.33	0.993486		8617.8	0.985202		8617.77	0.983539		8618.92	0.985533
8620.35	0.994197		8618.79	0.989462		8618.76	0.987021		8619.91	0.988548
8621.34	0.991942		8619.78	0.99279		8619.75	0.9907		8620.9	0.98645
8622.37	0.992473		8620.8	0.990481		8620.74	0.988843		8621.92	0.986012
8623.39	0.992424		8621.82	0.988676		8621.76	0.988374		8622.94	0.98704
8624.35	0.992583		8622.81	0.990317		8622.78	0.989128		8623.97	0.988425
8625.34	0.99297		8623.77	0.989422		8623.77	0.990312		8624.96	0.988831
8626.33	0.993974		8624.76	0.990215		8624.73	0.990506		8625.92	0.989596
8627.36	0.993946		8625.76	0.990319		8625.76	0.991138		8626.94	0.991785
8628.35	0.993962		8626.78	0.991113		8626.75	0.992122		8627.93	0.992189
8629.34	0.995213		8627.74	0.992253		8627.74	0.994004		8628.92	0.993558
8630.3	0.995229		8628.76	0.992984		8628.73	0.994809		8629.95	0.994557
8631.32	0.995566		8629.72	0.992582		8629.72	0.995542		8630.94	0.995797
8632.32	0.995922		8630.75	0.993774		8630.75	0.997534		8631.9	0.996166
8633.34	0.99622		8631.74	0.994931		8631.74	0.997363		8632.89	0.996859
8634.34	0.996858		8632.8	0.994958		8632.7	0.998526		8633.92	0.99878
8635.33	0.997158		8633.79	0.995965		8633.73	0.99965		8634.91	0.998609
8636.32	0.997466		8634.82	0.996105		8634.72	0.999428		8635.91	0.998809
8637.35	0.998132		8635.78	0.996796		8635.71	1.0004		8636.97	1.00003
8638.38	0.998357		8636.8	0.997951		8636.77	1.00206		8637.99	1.00031
8639.37	0.998948		8637.8	0.998059		8637.77	1.00163		8638.95	1.00032
8640.4	0.999302		8638.83	0.999673		8638.76	1.00176		8639.98	1.00031
8641.39	0.999839		8639.82	0.999719		8639.76	1.00222		8641.01	1.00107
8642.39	1.001		8640.82	1.00008		8640.75	1.00244		8642	1.00094
8643.38	1.00167		8641.84	1.00018		8641.78	1.00314		8643.03	1.00113
8644.41	1.00129		8642.81	1.0007		8642.77	1.0035		8644.06	1.00242
8645.41	1.00151		8643.83	1.00153		8643.8	1.00403		8645.05	1.00395
8646.4	1.0019		8644.8	1.00184		8644.77	1.00405		8646.05	1.00308
8647.4	1.00272		8645.79	1.00247		8645.76	1.00508		8647.08	1.004
8648.4	1.0034		8646.82	1.00279		8646.76	1.00519		8648.08	1.00454
8649.43	1.00354		8647.82	1.00275		8647.79	1.0057		8649.14	1.00539
8650.42	1.00422		8648.82	1.00343		8648.78	1.00599		8650.13	1.00629
8651.42	1.00433		8649.81	1.00409		8649.78	1.00753		8651.13	1.00795
8652.45	1.00579		8650.84	1.00495		8650.78	1.00793		8652.13	1.00768
8653.45	1.00585		8651.84	1.00607		8651.78	1.00931		8653.13	1.00849
8654.45	1.00658		8652.84	1.00637		8652.81	1.01019		8654.13	1.00924
8655.45	1.00752		8653.87	1.00731		8653.8	1.01049		8655.12	1.00984
8656.44	1.00794		8654.87	1.0081		8654.77	1.01063		8656.12	1.00985
8657.44	1.00874		8655.86	1.00913		8655.77	1.01186		8657.12	1.0106
8658.47	1.00945		8656.83	1.00922		8656.8	1.01194		8658.12	1.00988
8659.51	1.01023		8657.83	1.00968		8657.8	1.01288		8659.12	1.00963
8660.51	1.01044		8658.86	1.01116		8658.76	1.01252		8660.15	1.00988
8661.47	1.01105		8659.86	1.01096		8659.83	1.01344		8661.22	1.00899
8662.51	1.01176		8660.89	1.01128		8660.83	1.01295		8662.22	1.00821
8663.51	1.01244		8661.89	1.01096		8661.8	1.01234		8663.25	1.00739
8664.51	1.01116		8662.92	1.01172		8662.83	1.0121		8664.22	1.00696
8665.54	1.01275		8663.96	1.01112		8663.86	1.01125		8665.31	1.00601
8666.54	1.01259		8664.96	1.01144		8664.89	1.00923		8666.28	1.005
8667.54	1.0134		8665.96	1.01061		8665.93	1.0096		8667.32	1.00339
8668.54	1.01259		8666.99	1.01107		8666.93	1.00899		8668.32	1.00274
8669.54	1.01234		8667.99	1.01095		8667.96	1.0075		8669.38	1.00183
8670.58	1.01159		8669	1.00918		8669	1.00764		8670.35	1.00034
8671.55	1.01168		8670	1.00896		8670	1.00532		8671.36	0.997889
8672.55	1.01207		8671	1.00827		8671	1.00382		8672.42	0.99801
8673.55	1.01041		8672	1.00799		8672.03	1.00329		8673.46	0.996512
8674.59	1.00979		8673.04	1.00667		8673.04	1.00246		8674.46	0.9952
8675.59	1.00983		8674.04	1.00449		8674.01	1.0006		8675.43	0.993669
8676.63	1.00897		8675.04	1.00387		8675.04	0.999718		8676.47	0.99288
8677.63	1.00753		8676.01	1.00247		8676.05	0.997811		8677.5	0.99181
8678.64	1.00521		8677.05	1.00092		8677.02	0.996817		8678.51	0.991042
8679.64	1.00367		8678.05	0.999714		8678.02	0.996219		8679.51	0.990367
8680.68	1.00316		8679.09	0.998625		8679.06	0.994144		8680.51	0.989652
8681.68	1.00181		8680.09	0.997395		8680.06	0.992763		8681.52	0.990082
8682.65	1.00033		8681.1	0.99697		8681.07	0.993294		8682.52	0.990651
8683.66	0.998811		8682.07	0.995965		8682.07	0.992278		8683.53	0.989334
8684.73	0.998202		8683.11	0.994892		8683.11	0.991337		8684.53	0.990156
8685.7	0.996649		8684.15	0.993263		8684.08	0.991989		8685.61	0.990771
8686.74	0.994944		8685.15	0.993058		8685.09	0.991743		8686.61	0.990314
8687.75	0.994582		8686.19	0.992557		8686.12	0.991407		8687.68	0.991137
8688.75	0.994267		8687.16	0.991152		8687.13	0.990882		8688.69	0.990795
8689.79	0.9933		8688.2	0.991091		8688.14	0.9921		8689.73	0.991249
8690.8	0.992408		8689.21	0.989993		8689.18	0.992128		8690.7	0.991492
8691.77	0.99163		8690.21	0.990817		8690.21	0.991339		8691.71	0.991089
8692.81	0.990756		8691.22	0.991427		8691.22	0.99242		8692.75	0.99084
8693.79	0.989481		8692.23	0.989901		8692.26	0.991931		8693.76	0.991248
8694.83	0.988045		8693.24	0.989481		8693.27	0.991377		8694.76	0.988727
8695.87	0.986452		8694.24	0.987769		8694.28	0.990445		8695.84	0.9873
8696.91	0.98888		8695.28	0.986591		8695.32	0.989227		8696.81	0.98897
8697.92	0.995595		8696.29	0.986486		8696.36	0.988644		8697.85	0.995484
8698.93	0.997373		8697.3	0.990485		8697.37	0.992972		8698.86	1.00057
8699.94	0.993157		8698.31	0.99751		8698.41	1.00087		8699.9	0.996284
8700.95	0.991132		8699.35	0.995823		8699.45	0.999185		8700.88	0.992119
8701.95	0.98954		8700.36	0.991094		8700.46	0.993335		8701.92	0.991087
8702.96	0.989926		8701.37	0.990556		8701.47	0.994039		8702.9	0.991333
8703.97	0.990559		8702.41	0.989451		8702.48	0.992097		8703.97	0.990777
8704.95	0.989806		8703.39	0.990042		8703.49	0.992894		8704.98	0.991887
8705.99	0.990166		8704.46	0.990489		8704.53	0.992383		8705.96	0.990911
8707.01	0.99032		8705.44	0.990189		8705.54	0.991828		8707.01	0.991173
8707.98	0.990813		8706.48	0.990056		8706.55	0.991966		8708.05	0.990866
8709.03	0.989595		8707.49	0.990351		8707.53	0.991771		8709.03	0.99144
8710.01	0.990111		8708.44	0.990225		8708.6	0.991954		8710.04	0.99164
8711.05	0.990541		8709.52	0.990488		8709.61	0.992513		8711.05	0.991688
8712.06	0.990006		8710.5	0.990182		8710.66	0.992148		8712.1	0.991351
8713.11	0.990176		8711.51	0.990161		8711.67	0.991929		8713.11	0.991822
8714.12	0.990013		8712.55	0.989828		8712.68	0.992057		8714.15	0.992693
8715.16	0.990891		8713.53	0.989674		8713.73	0.992735		8715.16	0.993116
8716.18	0.990186		8714.58	0.99021		8714.77	0.991844		8716.18	0.994162
8717.19	0.991168		8715.56	0.990115		8715.79	0.99303		8717.22	0.994033
8718.24	0.990517		8716.57	0.989264		8716.77	0.992653		8718.24	0.994946
8719.22	0.990706		8717.58	0.989984		8717.81	0.993981		8719.28	0.995408
8720.23	0.990258		8718.63	0.990738		8718.86	0.994709		8720.33	0.99698
8721.25	0.990835		8719.64	0.990641		8719.87	0.994378		8721.34	0.997099
8722.29	0.990477		8720.66	0.990937		8720.89	0.995283		8722.36	0.996098
8723.27	0.990881		8721.7	0.991384		8721.9	0.996186		8723.34	0.996532
8724.35	0.99186		8722.72	0.992106		8722.91	0.99637		8724.39	0.997125
8725.37	0.991394		8723.73	0.99194		8723.96	0.996891		8725.4	0.99627
8726.38	0.991505		8724.78	0.992409		8724.98	0.996799		8726.45	0.996995
8727.4	0.992049		8725.76	0.993207		8725.99	0.99696		8727.47	0.99816
8728.48	0.991435		8726.81	0.99368		8727.01	0.998115		8728.48	0.998298
8729.46	0.993508		8727.83	0.994581		8728.02	0.998114		8729.5	0.997924
8730.48	0.993578		8728.84	0.99536		8729.07	0.998283		8730.55	0.999547
8731.5	0.994672		8729.86	0.994871		8730.05	0.998395		8731.6	0.999692
8732.51	0.994864		8730.87	0.995131		8731.1	0.999707		8732.65	0.999222
8733.53	0.995142		8731.92	0.995555		8732.12	1.00023		8733.63	1.00033
8734.58	0.996035		8732.94	0.996548		8733.14	1.00045		8734.68	1.00158
8735.63	0.99607		8733.96	0.996913		8734.15	1.00181		8735.73	1.00214
8736.65	0.996463		8735.01	0.997769		8735.17	1.00134		8736.72	1.00254
8737.67	0.997161		8735.99	0.998247		8736.19	1.00199		8737.8	1.00348
8738.69	0.998171		8737.04	0.998642		8737.21	1.00226		8738.85	1.00405
8739.74	0.998969		8738.09	0.99975		8738.23	1.00342		8739.84	1.00422
8740.72	0.999932		8739.08	1.0004		8739.28	1.0044		8740.85	1.00552
8741.74	0.999726		8740.16	0.999976		8740.26	1.00455		8741.91	1.00513
8742.76	1.00044		8741.15	1.00128		8741.28	1.0052		8742.96	1.00573
8743.81	1.00085		8742.2	1.0021		8742.33	1.00485		8743.98	1.00683
8744.83	1.00173		8743.25	1.00188		8743.35	1.0066		8745.03	1.00644
8745.85	1.00281		8744.27	1.00427		8744.41	1.0066		8746.05	1.00773
8746.84	1.00285		8745.29	1.00287		8745.43	1.00801		8747.07	1.00703
8747.89	1.00379		8746.31	1.005		8746.41	1.00772		8748.06	1.00662
8748.88	1.00445		8747.33	1.00439		8747.5	1.00795		8749.14	1.00655
8749.94	1.0056		8748.35	1.00619		8748.52	1.0083		8750.17	1.00591
8750.96	1.00559		8749.38	1.00598		8749.57	1.00849		8751.22	1.00597
8751.98	1.00588		8750.4	1.00619		8750.63	1.00869		8752.24	1.00571
8752.97	1.00693		8751.45	1.00581		8751.65	1.00815		8753.26	1.00604
8754.02	1.00716		8752.47	1.00688		8752.67	1.00859		8754.25	1.00534
8755.04	1.00906		8753.46	1.00821		8753.66	1.00916		8755.31	1.00505
8756.07	1.00846		8754.55	1.00789		8754.75	1.00855		8756.33	1.00377
8757.12	1.00819		8755.54	1.00704		8755.74	1.00682		8757.39	1.00322
8758.11	1.00851		8756.59	1.00707		8756.79	1.00701		8758.38	1.00147
8759.1	1.00834		8757.58	1.00657		8757.78	1.00593		8759.43	1.00136
8760.12	1.009		8758.61	1.0067		8758.84	1.00564		8760.45	1.00011
8761.21	1.0086		8759.6	1.00627		8759.86	1.00434		8761.48	0.999473
8762.24	1.00748		8760.65	1.006		8760.88	1.00422		8762.54	0.99846
8763.3	1.00858		8761.71	1.00547		8761.91	1.0033		8763.56	0.998034
8764.32	1.00757		8762.73	1.00555		8762.97	1.00284		8764.62	0.997437
8765.34	1.00701		8763.76	1.00473		8764.02	1.00187		8765.64	0.997029
8766.4	1.00683		8764.78	1.00369		8765.05	1.00062		8766.63	0.995259
8767.39	1.00652		8765.87	1.00347		8766.07	0.999514		8767.69	0.995555
8768.45	1.00603		8766.87	1.00286		8767.13	1		8768.72	0.994521
8769.48	1.00566		8767.89	1.00135		8768.16	0.998792		8769.78	0.994368
8770.5	1.00548		8768.92	1.00181		8769.18	0.997943		8770.77	0.994206
8771.56	1.00419		8769.97	1.00079		8770.21	0.997395		8771.83	0.993422
8772.56	1.00353		8771.03	0.99968		8771.3	0.996843		8772.85	0.994136
8773.62	1.00254		8772.06	0.999269		8772.32	0.996161		8773.88	0.993288
8774.64	1.00232		8773.05	0.998633		8773.35	0.996007		8774.97	0.993464
8775.67	1.00203		8774.08	0.998005		8774.41	0.9961		8775.97	0.993209
8776.7	1.00119		8775.11	0.997652		8775.44	0.995599		8777	0.993757
8777.73	1.00055		8776.13	0.997228		8776.47	0.995622		8778.12	0.993592
8778.75	1.00029		8777.16	0.997133		8777.53	0.995619		8779.12	0.994556
8779.85	1.00031		8778.19	0.997159		8778.55	0.99568		8780.18	0.994824
8780.84	0.999297		8779.25	0.99656		8779.58	0.997128		8781.24	0.994915
8781.87	0.998318		8780.28	0.996771		8780.61	0.995766		8782.27	0.994893
8782.9	0.998128		8781.31	0.996717		8781.67	0.995459		8783.33	0.994453
8783.96	0.998145		8782.34	0.995955		8782.7	0.996023		8784.36	0.99529
8784.96	0.99826		8783.4	0.996315		8783.73	0.996374		8785.36	0.995852
8785.99	0.99793		8784.43	0.995938		8784.79	0.997189		8786.42	0.995632
8787.05	0.998188		8785.46	0.995777		8785.82	0.997358		8787.45	0.9959
8788.11	0.997462		8786.49	0.996341		8786.82	0.997471		8788.51	0.995396
8789.14	0.997865		8787.52	0.996337		8787.91	0.997367		8789.54	0.995776
8790.21	0.997132		8788.58	0.996536		8788.95	0.997361		8790.61	0.995081
8791.24	0.995677		8789.64	0.995727		8789.98	0.996578		8791.64	0.99387
8792.24	0.996527		8790.67	0.995494		8791.04	0.995713		8792.67	0.995592
8793.27	0.996692		8791.7	0.995742		8792.1	0.996608		8793.7	0.994895
8794.33	0.997257		8792.74	0.996149		8793.14	0.996262		8794.77	0.996195
8795.33	0.998737		8793.77	0.995893		8794.17	0.996609		8795.86	0.996889
8796.4	0.999014		8794.83	0.997745		8795.2	0.998676		8796.9	0.995733
8797.43	0.998062		8795.86	0.998858		8796.26	0.998307		8797.93	0.995358
8798.46	0.997472		8796.93	0.99697		8797.33	0.997556		8799	0.995168
8799.49	0.997879		8797.96	0.996984		8798.4	0.996734		8800.06	0.995649
8800.56	0.997834		8798.96	0.996247		8799.4	0.99676		8801.06	0.995159
8801.59	0.998223		8800.03	0.995899		8800.46	0.99643		8802.09	0.996626
8802.66	0.998624		8801.09	0.99732		8801.53	0.996877		8803.16	0.996122
8803.66	0.99795		8802.13	0.997573		8802.53	0.996891		8804.26	0.995724
8804.7	0.99791		8803.16	0.996977		8803.6	0.997168		8805.23	0.99538
8805.76	0.997511		8804.23	0.996354		8804.66	0.996711		8806.3	0.996365
8806.83	0.997853		8805.26	0.996561		8805.7	0.996799		8807.33	0.996806
8807.87	0.997524		8806.26	0.996333		8806.73	0.996645		8808.4	0.996324
8808.87	0.996952		8807.27	0.996479		8807.77	0.996861		8809.44	0.99668
8809.9	0.997269		8808.33	0.995994		8808.8	0.997015		8810.47	0.9965
8810.97	0.997683		8809.37	0.996432		8809.84	0.99752		8811.54	0.996112
8812.01	0.997317		8810.4	0.995247		8810.91	0.99711		8812.54	0.99618
8813.04	0.996714		8811.47	0.995752		8811.94	0.997033		8813.58	0.996632
8814.08	0.996772		8812.48	0.996151		8813.01	0.997222		8814.65	0.99684
8815.12	0.996828		8813.55	0.995327		8814.08	0.996167		8815.69	0.996561
8816.19	0.996852		8814.58	0.99618		8815.12	0.9968		8816.76	0.99632
8817.22	0.996269		8815.65	0.996338		8816.15	0.996875		8817.79	0.996078
8818.26	0.996898		8816.72	0.996254		8817.19	0.998314		8818.83	0.996425
8819.33	0.996394		8817.73	0.995727		8818.26	0.996866		8819.87	0.996599
8820.37	0.997609		8818.8	0.996061		8819.27	0.996767		8820.94	0.997028
8821.41	0.995958		8819.84	0.996324		8820.37	0.997489		8821.98	0.996446
8822.45	0.996708		8820.91	0.995469		8821.38	0.996954		8823.02	0.997211
8823.52	0.996749		8821.91	0.995941		8822.45	0.99696		8824.12	0.997169
8824.56	0.996146		8822.98	0.99665		8823.49	0.997522		8825.16	0.997774
8825.63	0.996444		8823.99	0.995994		8824.56	0.997768		8826.2	0.99738
8826.7	0.997144		8825.03	0.996241		8825.6	0.99823		8827.24	0.998135
8827.74	0.996452		8826.1	0.996426		8826.64	0.998046		8828.28	0.99777
8828.82	0.996783		8827.14	0.995998		8827.74	0.998465		8829.32	0.998689
8829.86	0.997058		8828.18	0.996121		8828.75	0.998446		8830.39	0.998926
8830.9	0.997246		8829.22	0.996671		8829.79	0.998732		8831.44	0.999348
8831.94	0.996682		8830.29	0.997194		8830.86	0.999761		8832.51	0.999779
8832.95	0.996892		8831.33	0.996975		8831.87	0.999839		8833.52	1.00007
8833.99	0.996986		8832.34	0.997582		8832.95	0.999554		8834.59	1.00078
8835.06	0.997019		8833.42	0.997313		8833.99	1.00066		8835.63	1.00051
8836.14	0.99714		8834.49	0.998541		8835.06	1		8836.68	1.00026
8837.15	0.997604		8835.53	0.998408		8836.07	1.00031		8837.75	1.00041
8838.26	0.997095		8836.61	0.998797		8837.18	1.00102		8838.79	1.00092
8839.26	0.997413		8837.62	0.998178		8838.22	1.00028		8839.84	1.00083
8840.34	0.998424		8838.69	0.998032		8839.26	1.00107		8840.91	1.00195
8841.42	1.00035		8839.73	0.999136		8840.31	1.00131		8841.99	1.00231
8842.46	0.999089		8840.78	1.00104		8841.42	1.00435		8843.03	1.00211
8843.5	0.999035		8841.85	1.0007		8842.46	1.00324		8844.11	1.00214
8844.58	0.99942		8842.9	1.0006		8843.54	1.00269		8845.12	1.00163
8845.59	0.999086		8843.91	1.00078		8844.58	1.00234		8846.2	1.00279
8846.64	1.0001		8844.98	1.00076		8845.66	1.00264		8847.24	1.00266
8847.75	1.00109		8846.03	1.00157		8846.7	1.00396		8848.32	1.00241
8848.79	1.00066		8847.07	1.00038		8847.75	1.00291		8849.36	1.00319
8849.8	1.00086		8848.15	1.00134		8848.83	1.00401		8850.41	1.0022
8850.88	1.00155		8849.2	1.00155		8849.87	1.00423		8851.52	1.00262
8851.93	1.00187		8850.24	1.00223		8850.92	1.00438		8852.53	1.00272
8852.94	1.00133		8851.32	1.00186		8851.96	1.00376		8853.58	1.00238
8853.99	1.00147		8852.33	1.00193		8853.01	1.0039		8854.63	1.00237
8855.07	1.00236		8853.45	1.00231		8854.09	1.00348		8855.67	1.0019
8856.15	1.00253		8854.53	1.00205		8855.13	1.00353		8856.72	1.00154
8857.16	1.00275		8855.57	1.00189		8856.18	1.00361		8857.77	1.0012
8858.24	1.00221		8856.62	1.00211		8857.26	1.00344		8858.85	1.00167
8859.25	1.00275		8857.7	1.00225		8858.31	1.00256		8859.86	1.0009
8860.3	1.00262		8858.71	1.00152		8859.32	1.00248		8860.91	1.00047
8861.38	1.00237		8859.76	1.00199		8860.4	1.00191		8862.02	1.00018
8862.4	1.00221		8860.81	1.00194		8861.45	1.00178		8863.04	1.00036
8863.48	1.00177		8861.86	1.00088		8862.5	1.00079		8864.12	0.999908
8864.53	1.00244		8862.9	1.00137		8863.58	1.00147		8865.17	0.999232
8865.61	1.00194		8864.02	1.00157		8864.66	1.00102		8866.25	0.999396
8866.66	1.00253		8865.03	1.00123		8865.68	0.999551		8867.3	0.998412
8867.67	1.00128		8866.08	1.00037		8866.73	1.00067		8868.39	0.998792
8868.76	1.00159		8867.17	1.00007		8867.78	0.999096		8869.44	0.997497
8869.81	1.00091		8868.22	1.00017		8868.86	1		8870.49	0.997561
8870.86	1.00114		8869.27	1.00052		8869.91	0.999103		8871.57	0.997054
8871.91	1.00052		8870.35	1.00004		8870.96	0.999004		8872.62	0.997032
8872.99	1.00029		8871.43	0.999582		8872.04	0.999102		8873.67	0.997313
8874.01	1.00054		8872.52	0.99923		8873.06	0.998604		8874.76	0.997612
8875.09	1.00095		8873.57	0.998839		8874.18	0.999051		8875.81	0.997343
8876.15	1.00031		8874.65	0.99896		8875.23	0.999292		8876.86	0.996592
8877.2	1		8875.74	0.99929		8876.32	0.998718		8877.94	0.996748
8878.28	0.999918		8876.79	0.998129		8877.33	0.997825		8879	0.996697
8879.34	0.999699		8877.88	0.998212		8878.45	0.99807		8880.05	0.99574
8880.39	0.999731		8878.93	0.997964		8879.51	0.997432		8881.13	0.995795
8881.47	0.999487		8880.01	0.99798		8880.56	0.99741		8882.22	0.996224
8882.56	0.999367		8881.07	0.997809		8881.64	0.997281		8883.27	0.996305
8883.58	0.998854		8882.15	0.997734		8882.73	0.99732		8884.36	0.996054
8884.67	0.99831		8883.21	0.997187		8883.78	0.997774		8885.42	0.99548
8885.69	0.997627		8884.26	0.997263		8884.84	0.996773		8886.44	0.995898
8886.74	0.998365		8885.31	0.997483		8885.89	0.997067		8887.52	0.99577
8887.83	0.998074		8886.37	0.996535		8886.98	0.996927		8888.58	0.995774
8888.92	0.997726		8887.42	0.996728		8888.07	0.997527		8889.63	0.996788
8889.94	0.997815		8888.51	0.99679		8889.12	0.99659		8890.72	0.995459
8890.99	0.997851		8889.56	0.996324		8890.18	0.996654		8891.74	0.996141
8892.08	0.9975		8890.62	0.996211		8891.23	0.996049		8892.83	0.996014
8893.14	0.997491		8891.71	0.996491		8892.32	0.99736		8893.92	0.995935
8894.19	0.997099		8892.76	0.996631		8893.38	0.997544		8894.98	0.995903
8895.28	0.997554		8893.85	0.995853		8894.43	0.996748		8896.03	0.996299
8896.34	0.99712		8894.91	0.996761		8895.52	0.997052		8897.12	0.996728
8897.36	0.996431		8896	0.995969		8896.58	0.997378		8898.22	0.996351
8898.42	0.996984		8897.09	0.996516		8897.64	0.997407		8899.27	0.996583
8899.51	0.996908		8898.11	0.995894		8898.69	0.997024		8900.36	0.996606
8900.53	0.996529		8899.2	0.995995		8899.75	0.996781		8901.42	0.996504
8901.59	0.996876		8900.3	0.996916		8900.81	0.996856		8902.48	0.996618
8902.65	0.997245		8901.39	0.9962		8901.9	0.99791		8903.57	0.996982
8903.71	0.996863		8902.45	0.996404		8902.99	0.99816		8904.66	0.996426
8904.77	0.996662		8903.5	0.996543		8904.05	0.997748		8905.72	0.997217
8905.86	0.996877		8904.6	0.995982		8905.14	0.998059		8906.78	0.996528
8906.88	0.996352		8905.69	0.996786		8906.2	0.997525		8907.87	0.996968
8907.98	0.996165		8906.71	0.996968		8907.29	0.997762		8908.97	0.997346
8909.04	0.996108		8907.81	0.996101		8908.35	0.997957		8910.03	0.997225
8910.1	0.996973		8908.87	0.996126		8909.41	0.997636		8911.05	0.997104
8911.19	0.996738		8909.96	0.996108		8910.47	0.997397		8912.15	0.996401
8912.22	0.996595		8911.05	0.997077		8911.53	0.997791		8913.17	0.997214
8913.28	0.997207		8912.11	0.99716		8912.63	0.997129		8914.27	0.996938
8914.37	0.996934		8913.17	0.996697		8913.65	0.997726		8915.33	0.996519
8915.43	0.997357		8914.2	0.996575		8914.68	0.997953		8916.43	0.996725
8916.53	0.997152		8915.3	0.996714		8915.81	0.99779		8917.49	0.997071
8917.59	0.99707		8916.32	0.996535		8916.84	0.997271		8918.58	0.997059
8918.62	0.997485		8917.42	0.996612		8917.93	0.998755		8919.61	0.997709
8919.71	0.997652		8918.51	0.996967		8919.03	0.997442		8920.71	0.996684
8920.78	0.997021		8919.61	0.997176		8920.09	0.998154		8921.77	0.997585
8921.87	0.998004		8920.64	0.997313		8921.19	0.998191		8922.87	0.997534
8922.94	0.997868		8921.74	0.997749		8922.25	0.998796		8923.93	0.99758
8924.03	0.997678		8922.8	0.997623		8923.35	0.998038		8925.03	0.997302
8925.13	0.998708		8923.86	0.997374		8924.41	0.997958		8926.09	0.997917
8926.19	0.998064		8924.92	0.997186		8925.47	0.998846		8927.15	0.997166
8927.26	0.99737		8926.02	0.99756		8926.61	0.998112		8928.25	0.997867
8928.29	0.997866		8927.05	0.99785		8927.63	0.998197		8929.32	0.99875
8929.39	0.997888		8928.15	0.997258		8928.73	0.999114		8930.42	0.99841
8930.45	0.998014		8929.21	0.997184		8929.83	0.998845		8931.48	0.99839
8931.55	0.997995		8930.28	0.997472		8930.9	0.998427		8932.58	0.999065
8932.65	0.998669		8931.38	0.997329		8932	0.998866		8933.61	0.998566
8933.71	0.998599		8932.48	0.997736		8933.06	0.999732		8934.71	0.998795
8934.78	0.998355		8933.54	0.997024		8934.13	0.999016		8935.74	0.998533
8935.88	0.998368		8934.61	0.998295		8935.19	0.999721		8936.84	0.998482
8936.95	0.998313		8935.67	0.998205		8936.29	0.999225		8937.91	0.998788
8938.05	0.998416		8936.77	0.998938		8937.36	1.00046		8939.01	0.999495
8939.08	0.998806		8937.84	0.998152		8938.43	0.999895		8940.08	0.999337
8940.18	0.999206		8938.91	0.998851		8939.46	1.00011		8941.15	0.999986
8941.32	0.999139		8939.97	0.998387		8940.56	1.00065		8942.25	1.00051
8942.35	0.999788		8941.08	0.999041		8941.63	1.00146		8943.32	1.00022
8943.42	0.998924		8942.14	0.998924		8942.73	1.00117		8944.42	1.00056
8944.52	0.998711		8943.25	0.999179		8943.8	1.00067		8945.52	1.00044
8945.62	0.999133		8944.31	0.999436		8944.87	1.00072		8946.59	1.00072
8946.69	0.99958		8945.42	0.999651		8945.97	1.0009		8947.66	1.00059
8947.76	0.99936		8946.45	0.99927		8947.04	1.00117		8948.73	1.00092
8948.83	1.00017		8947.52	0.99966		8948.07	1.00207		8949.8	1.00111
8949.93	1.00052		8948.59	0.999841		8949.18	1.00161		8950.87	1.00105
8951	1.00017		8949.69	1.00063		8950.24	1.00088		8951.97	1.001
8952.11	1.0002		8950.8	1.00025		8951.35	1.00173		8953.04	1.00168
8953.18	1.00059		8951.83	1.00071		8952.45	1.00196		8954.15	1.00116
8954.25	1.00063		8952.9	1.00053		8953.52	1.0019		8955.22	1.00124
8955.35	1.00104		8953.97	1.00021		8954.56	1.00215		8956.32	1.00094
8956.43	1.00084		8955.08	1.00068		8955.66	1.00228		8957.43	1.00071
8957.5	1.00075		8956.18	1.00087		8956.74	1.00203		8958.46	1.00086
8958.57	1.00135		8957.29	1.00086		8957.81	1.00185		8959.57	1.00107
8959.67	1.00141		8958.36	1.00143		8958.88	1.00206		8960.68	1.00149
8960.82	1.00124		8959.43	1.00135		8959.99	1.00173		8961.75	1.00077
8961.89	1.00164		8960.54	1.00176		8961.09	1.00228		8962.82	1.00046
8962.99	1.00201		8961.58	1.00108		8962.13	1.00252		8963.93	0.999553
8964.03	1.00207		8962.68	1.00176		8963.2	1.00176		8964.97	1.00001
8965.11	1.00255		8963.76	1.00134		8964.34	1.00121		8966.08	1.00022
8966.18	1.00232		8964.86	1.00093		8965.38	1.00122		8967.18	0.999403
8967.25	1.00287		8965.9	1.001		8966.49	1.002		8968.26	0.999682
8968.33	1.00197		8967.05	1.00182		8967.6	1.0013		8969.3	0.999758
8969.4	1.00196		8968.12	1.00151		8968.64	1.00045		8970.41	0.99915
8970.48	1.00216		8969.16	1.00096		8969.75	1.00185		8971.52	0.998647
8971.58	1.00215		8970.23	1.00074		8970.82	1.0014		8972.56	0.999081
8972.69	1.00233		8971.34	1.00064		8971.93	1.00056		8973.67	0.998595
8973.74	1.00179		8972.42	1.00048		8973.01	1.00036		8974.78	0.998548
8974.81	1.00147		8973.53	1.00094		8974.08	1.00024		8975.85	0.998949
8975.92	1.00147		8974.64	1.00015		8975.16	0.999973		8976.93	0.998768
8977	1.0012		8975.71	0.999961		8976.23	1.00045		8978	0.998842
8978.11	1.00205		8976.75	0.99972		8977.31	0.999893		8979.12	0.999358
8979.15	1.00076		8977.87	1.00016		8978.39	0.99938		8980.19	0.998337
8980.26	1.001		8978.94	1.00032		8979.5	0.999624		8981.27	0.998817
8981.37	1.00081		8980.02	0.999568		8980.57	0.999646		8982.38	0.999366
8982.45	1.00197		8981.13	0.999266		8981.69	0.999068		8983.49	0.999546
8983.53	1.00111		8982.21	0.999783		8982.76	1.00063		8984.61	0.998975
8984.61	1.00079		8983.25	1.00038		8983.84	1.00067		8985.68	0.998562
8985.68	1.00067		8984.36	0.999442		8984.92	1.00062		8986.8	0.998861
8986.76	1.00118		8985.48	0.999768		8986.03	1.00032		8987.91	0.999128
8987.88	1.00087		8986.52	0.999988		8987.15	1.00007		8988.99	0.999471
8988.99	1.00097		8987.63	1.00022		8988.22	1		8990.1	0.998646
8990.07	1.00052		8988.68	0.99997		8989.3	0.999881		8991.18	0.998382
8991.15	1.00066		8989.76	0.999266		8990.42	1.00048		8992.26	0.998726
8992.26	1.00024		8990.84	0.999764		8991.5	0.999842		8993.34	0.998948
8993.34	1.00028		8991.98	0.999656		8992.58	1.00002		8994.46	0.998585
8994.42	1.00084		8993.06	1.00026		8993.66	0.999302		8995.54	0.998657
8995.5	1.00076		8994.11	0.999994		8994.74	1.00044		8996.62	0.998655
8996.55	1.001		8995.23	1.00019		8995.85	1.00028		8997.74	0.998154
8997.63	1.00061		8996.27	0.999836		8996.9	1.00009		8998.82	0.998224
8998.75	1.00084		8997.35	0.999839		8997.98	0.999967		8999.9	0.997632
8999.83	1.00082		8998.43	0.999767		8999.06	0.999756		9001.02	0.998074
9000.91	1.00037		8999.52	0.999779		9000.14	0.999639		9002.1	0.998164
9002.03	0.999718		9000.63	0.999183		9001.26	0.999353		9003.22	0.998449
9003.15	1.00042		9001.78	0.999777		9002.34	0.999194		9004.3	0.997521
9004.23	1.00059		9002.87	0.999293		9003.43	0.999369		9005.35	0.998223
9005.28	1.00042		9003.91	0.998628		9004.51	0.999105		9006.46	0.998623
9006.39	1.00042		9005.03	0.998979		9005.63	0.999427		9007.58	0.998404
9007.44	1.00012		9006.12	0.999728		9006.71	0.999036		9008.7	0.997237
9008.56	0.999412		9007.2	0.999157		9007.83	0.998708		9009.79	0.997645
9009.68	0.999218		9008.32	0.998956		9008.95	0.998976		9010.87	0.997306
9010.73	0.998857		9009.4	0.99831		9010.03	0.9988		9011.96	0.997544
9011.82	0.998666		9010.52	0.998319		9011.12	0.997312		9013.11	0.997638
9012.93	0.999428		9011.61	0.998157		9012.24	0.99809		9014.2	0.9978
9014.02	0.999329		9012.73	0.997971		9013.32	0.997848		9015.32	0.997299
9015.11	0.999037		9013.78	0.998838		9014.41	0.999274		9016.37	0.997904
9016.23	0.999309		9014.9	0.998272		9015.49	0.997726		9017.52	0.997723
9017.31	0.998482		9016.02	0.997925		9016.58	0.99793		9018.57	0.997325
9018.4	0.998656		9017.1	0.997847		9017.63	0.997783		9019.66	0.99784
9019.48	0.998271		9018.19	0.99801		9018.78	0.998901		9020.78	0.997736
9020.57	0.998299		9019.34	0.998411		9019.87	0.998435		9021.87	0.997685
9021.66	0.998374		9020.4	0.997669		9020.99	0.997904		9022.96	0.997717
9022.78	0.998651		9021.52	0.997822		9022.08	0.997463		9024.04	0.997459
9023.87	0.99815		9022.61	0.997883		9023.24	0.998493		9025.1	0.998035
9024.99	0.998219		9023.73	0.997554		9024.29	0.998143		9026.26	0.997348
9026.08	0.998		9024.78	0.997494		9025.38	0.998505		9027.34	0.997783
9027.17	0.998207		9025.9	0.998049		9026.5	0.997901		9028.47	0.997864
9028.22	0.997857		9027.03	0.997811		9027.62	0.998211		9029.56	0.9979
9029.35	0.997807		9028.12	0.997402		9028.71	0.997295		9030.65	0.997229
9030.47	0.997653		9029.24	0.997248		9029.8	0.998452		9031.77	0.997984
9031.59	0.99803		9030.36	0.997332		9030.89	0.997957		9032.86	0.998261
9032.68	0.998134		9031.42	0.99738		9031.98	0.998314		9033.99	0.998031
9033.81	0.998377		9032.51	0.997672		9033.11	0.998813		9035.08	0.998002
9034.86	0.998057		9033.6	0.997767		9034.16	0.998291		9036.2	0.99819
9035.99	0.998143		9034.69	0.997668		9035.29	0.997966		9037.29	0.997769
9037.12	0.997867		9035.78	0.997658		9036.41	0.998349		9038.38	0.998656
9038.24	0.997557		9036.91	0.99676		9037.54	0.997849		9039.48	0.998674
9039.3	0.997537		9037.96	0.997138		9038.63	0.99793		9040.6	0.998026
9040.43	0.998259		9039.05	0.997478		9039.76	0.998719		9041.73	0.998064
9041.48	0.997517		9040.18	0.997754		9040.88	0.998598		9042.86	0.998321
9042.61	0.998024		9041.27	0.997324		9041.98	0.998569		9043.95	0.998023
9043.74	0.998177		9042.4	0.997167		9043.1	0.998622		9045.04	0.997962
9044.83	0.997321		9043.53	0.997022		9044.2	0.998728		9046.14	0.998146
9045.92	0.997341		9044.62	0.996536		9045.32	0.997986		9047.23	0.997439
9047.02	0.997923		9045.68	0.997301		9046.38	0.998336		9048.36	0.9979
9048.11	0.997685		9046.84	0.997628		9047.48	0.998061		9049.45	0.998952
9049.24	0.997495		9047.93	0.997153		9048.6	0.998596		9050.58	0.999268
9050.3	0.997877		9049.03	0.996891		9049.7	0.998518		9051.68	0.998649
9051.43	0.997494		9050.16	0.99792		9050.79	0.998836		9052.77	0.998685
9052.56	0.997532		9051.29	0.997751		9051.89	0.998772		9053.87	0.999199
9053.65	0.997711		9052.38	0.997911		9052.98	0.998887		9054.96	0.998565
9054.71	0.997605		9053.48	0.997922		9054.04	0.998428		9056.13	0.998398
9055.81	0.998054		9054.61	0.997917		9055.21	0.999099		9057.22	0.999617
9056.94	0.997656		9055.7	0.998375		9056.3	0.999228		9058.28	0.999305
9058.07	0.997649		9056.76	0.998116		9057.43	0.999469		9059.45	0.999449
9059.17	0.997219		9057.89	0.998163		9058.53	0.999203		9060.58	0.999371
9060.26	0.997742		9058.99	0.997838		9059.66	0.999417		9061.68	0.999913
9061.4	0.99839		9060.12	0.997719		9060.79	0.999206		9062.78	0.999294
9062.49	0.998219		9061.25	0.998107		9061.93	0.99953		9063.87	0.999666
9063.59	0.997821		9062.35	0.99816		9063.02	1.00036		9065.01	0.99944
9064.72	0.997618		9063.45	0.998383		9064.12	1.00018		9066.11	0.999164
9065.82	0.99819		9064.58	0.998785		9065.29	0.99981		9067.2	0.999374
9066.88	0.998548		9065.68	0.998373		9066.35	1.00028		9068.34	0.999684
9068.02	0.998118		9066.78	0.998294		9067.45	1.00035		9069.47	0.99936
9069.12	0.998505		9067.88	0.99857		9068.55	1.00145		9070.54	0.999508
9070.25	0.99873		9068.98	0.998847		9069.68	1.00025		9071.67	0.999897
9071.35	0.999262		9070.07	0.998742		9070.82	1.00054		9072.77	0.999151
9072.45	0.998775		9071.21	0.999353		9071.95	1.00063		9073.91	0.999606
9073.55	0.998918		9072.34	0.999652		9073.05	1.00112		9074.97	0.999204
9074.69	0.999094		9073.44	0.999117		9074.19	1.00087		9076.11	0.999183
9075.79	0.999127		9074.54	0.999583		9075.22	1.00096		9077.21	0.999701
9076.89	0.999532		9075.64	0.999486		9076.35	1.00077		9078.31	0.999493
9077.99	0.999014		9076.75	0.999963		9077.49	1.00086		9079.41	0.999626
9079.09	0.99919		9077.85	0.999935		9078.56	1.00064		9080.55	0.999435
9080.23	0.999467		9078.95	0.999636		9079.69	1.00068		9081.61	0.999756
9081.29	0.999023		9080.08	0.999071		9080.8	1.00038		9082.72	0.999469
9082.43	0.99993		9081.19	0.999916		9081.93	1.00084		9083.82	0.999122
9083.53	0.999912		9082.32	0.99998		9083.07	1.0006		9084.92	0.998593
9084.6	0.999917		9083.43	0.999736		9084.17	1.00013		9086.06	0.998787
9085.74	1.00023		9084.53	0.999633		9085.24	1.00068		9087.2	0.99925
9086.88	1.00052		9085.63	1.00006		9086.38	1.00055		9088.27	0.998929
9087.95	0.999476		9086.77	1.00037		9087.48	1.00005		9089.41	0.998925
9089.01	1.00007		9087.87	0.999791		9088.62	0.999687		9090.51	0.998658
9090.15	1.00048		9088.98	1.00005		9089.69	0.999997		9091.61	0.998465
9091.29	1.00066		9090.12	1.0003		9090.83	0.999427		9092.75	0.998807
9092.4	1.00075		9091.26	0.999909		9091.97	0.999825		9093.89	0.999057
9093.5	1.00059		9092.4	0.999763		9093.07	0.999824		9095.04	0.998561
9094.61	1.00063		9093.5	1.00038		9094.18	0.999528		9096.14	0.998923
9095.71	1.00058		9094.61	0.999559		9095.29	1.00005		9097.25	0.999283
9096.82	1.00063		9095.75	0.999611		9096.39	0.999732		9098.39	0.998691
9097.96	1.00011		9096.89	0.999564		9097.53	0.999381		9099.49	0.99921
9099.07	1.00126		9097.96	0.999852		9098.64	0.999867		9100.6	0.998744
9100.17	1.0008		9099.14	1.00007		9099.74	0.999584		9101.71	0.998972
9101.32	1.00088		9100.21	1.00004		9100.89	0.999796		9102.78	0.998932
9102.46	1.00079		9101.35	1.00019		9101.99	0.999837		9103.89	0.998892
9103.53	1.0003		9102.46	0.999972		9103.1	0.99974		9105.03	0.99866
9104.67	1.00087		9103.57	0.999389		9104.21	0.99955		9106.17	0.998663
9105.78	1.00058		9104.67	1		9105.35	0.999746		9107.32	0.998974
9106.89	1.00094		9105.78	0.999524		9106.42	1.00009		9108.43	0.998456
9108.03	0.999875		9106.89	0.999608		9107.57	0.999564		9109.54	0.998565
9109.14	1.00016		9108	0.99912		9108.68	0.999577		9110.65	0.998994
9110.29	1.00028		9109.11	0.999329		9109.79	0.999532		9111.75	0.999067
9111.36	1.00043		9110.22	0.999971		9110.9	1.00004		9112.9	0.998583
9112.51	0.999752		9111.32	0.999668		9112.08	0.999872		9114.05	0.998518
9113.62	1.00065		9112.43	0.99912		9113.19	0.999858		9115.16	0.998601
9114.73	1.00058		9113.54	0.999428		9114.3	1.0001		9116.23	0.999065
9115.84	1.00052		9114.65	0.999815		9115.44	0.999423		9117.41	0.999171
9116.98	1.00127		9115.8	0.999197		9116.59	0.999942		9118.52	0.99863
9118.09	1.00072		9116.95	0.99936		9117.66	0.999183		9119.64	0.998908
9119.21	1.00037		9118.02	0.999526		9118.78	0.999303		9120.75	0.998751
9120.28	0.999993		9119.17	0.999675		9119.89	0.999459		9121.89	0.998538
9121.43	1.00035		9120.28	0.999023		9121.03	0.998912		9123.04	0.998357
9122.54	1.00027		9121.39	0.999377		9122.18	0.99949		9124.16	0.998139
9123.62	0.999888		9122.54	0.999327		9123.29	0.999476		9125.27	0.998662
9124.77	1.00033		9123.65	0.99895		9124.41	0.999446		9126.38	0.998235
9125.88	1.00017		9124.77	0.99891		9125.52	0.998655		9127.49	0.998346
9126.96	1.00002		9125.88	0.998666		9126.67	0.999035		9128.61	0.998908
9128.11	1.00079		9126.99	0.999022		9127.82	1.00003		9129.76	0.998195
9129.18	1.00063		9128.11	0.999753		9128.93	1.00005		9130.84	0.998614
9130.37	1.0003		9129.22	0.999419		9130.05	0.999206		9131.99	0.998722
9131.41	0.999985		9130.37	0.998837		9131.12	0.999197		9133.1	0.997546
9132.56	0.999868		9131.45	0.999047		9132.27	0.999234		9134.22	0.997776
9133.68	0.999726		9132.56	0.999277		9133.39	0.998932		9135.33	0.998242
9134.79	1.00054		9133.68	0.99892		9134.5	0.998759		9136.48	0.998409
9135.98	1.00008		9134.79	0.999214		9135.62	0.999423		9137.6	0.99803
9137.13	0.999661		9135.94	0.999127		9136.77	0.999765		9138.75	0.998358
9138.21	1.00015		9137.1	0.999284		9137.85	0.999414		9139.87	0.998008
9139.33	0.999617		9138.18	0.998786		9139	0.999154		9140.98	0.997644
9140.55	0.999826		9139.33	0.998861		9140.12	0.999516		9142.1	0.998132
9141.63	0.999556		9140.44	0.9989		9141.24	0.999238		9143.25	0.99835
9142.75	0.999828		9141.6	0.998629		9142.39	0.999195		9144.37	0.997973
9143.87	0.999702		9142.75	0.998967		9143.51	0.998925		9145.49	0.998145
9144.99	0.999751		9143.87	0.99925		9144.62	0.998648		9146.64	0.998002
9146.14	0.999246		9144.99	0.999061		9145.78	0.99909		9147.8	0.998921
9147.26	0.999233		9146.1	0.998647		9146.93	0.998972		9148.88	0.998071
9148.45	0.999155		9147.26	0.999096		9148.05	0.998419		9150.04	0.998859
9149.53	0.999681		9148.38	0.998917		9149.21	0.998571		9151.16	0.998768
9150.69	0.999221		9149.5	0.998803		9150.4	0.999138		9152.24	0.998221
9151.81	0.999436		9150.61	0.998926		9151.55	0.998922		9153.4	0.997969
9152.93	0.999582		9151.77	0.998575		9152.64	0.999041		9154.55	0.998029
9154.01	0.998989		9152.89	0.99857		9153.76	0.999287		9155.67	0.997577
9155.13	0.999167		9153.97	0.998567		9154.91	0.999185		9156.83	0.998794
9156.29	0.999429		9155.09	0.998698		9156.03	0.998949		9157.99	0.997944
9157.41	0.999024		9156.25	0.998578		9157.19	0.999042		9159.07	0.998816
9158.56	0.999522		9157.37	0.99864		9158.35	0.999312		9160.19	0.99864
9159.69	0.999497		9158.53	0.998171		9159.43	0.998573		9161.31	0.998175
9160.81	0.999636		9159.61	0.998302		9160.55	0.99895		9162.51	0.99866
9161.93	0.998943		9160.74	0.997606		9161.71	0.999224		9163.63	0.997975
9163.09	0.999307		9161.82	0.998461		9162.8	0.998959		9164.75	0.998262
9164.21	0.999566		9162.98	0.998441		9163.92	0.999017		9165.88	0.998173
9165.41	0.998842		9164.1	0.998793		9165.08	0.998655		9167	0.998218
9166.53	0.998693		9165.22	0.998286		9166.2	0.99954		9168.2	0.99859
9167.69	0.998974		9166.38	0.99842		9167.33	0.999206		9169.32	0.998443
9168.81	0.998355		9167.51	0.998281		9168.45	0.999537		9170.44	0.998802
9169.9	0.999076		9168.67	0.99845		9169.61	0.998769		9171.6	0.998629
9171.02	0.998652		9169.75	0.998053		9170.77	0.999117		9172.77	0.999489
9172.18	0.998661		9170.92	0.998758		9171.89	0.99884		9173.89	0.998538
9173.31	0.998687		9172.04	0.998667		9173.06	0.999336		9174.98	0.998418
9174.47	0.998521		9173.2	0.998087		9174.18	0.998969		9176.14	0.999262
9175.6	0.998518		9174.29	0.998202		9175.27	0.998801		9177.27	0.99939
9176.76	0.999066		9175.45	0.998479		9176.43	0.999115		9178.43	0.999074
9177.88	0.998726		9176.61	0.998455		9177.63	0.999551		9179.59	0.999008
9179.01	0.998802		9177.74	0.998059		9178.72	0.999713		9180.75	0.999556
9180.17	0.999063		9178.87	0.998366		9179.85	0.999553		9181.88	1.00025
9181.3	0.998763		9179.99	0.998366		9181.01	0.999311		9183.01	0.999952
9182.46	0.999171		9181.15	0.998468		9182.17	0.999248		9184.14	0.99965
9183.59	0.998813		9182.28	0.998474		9183.3	0.999825		9185.3	0.999092
9184.72	0.998534		9183.41	0.999134		9184.46	1.00007		9186.47	0.99992
9185.88	0.998979		9184.54	0.998634		9185.63	1.00008		9187.59	0.99974
9187.01	0.998985		9185.7	0.999132		9186.76	0.999846		9188.72	1.00006
9188.1	0.998894		9186.87	0.999369		9187.85	0.999918		9189.85	1.00005
9189.27	0.998956		9187.96	0.998677		9189.01	1.00025		9191.02	1.00054
9190.4	0.999271		9189.09	0.998928		9190.14	1.00014		9192.15	1.00007
9191.56	0.999599		9190.29	0.999004		9191.31	1.00032		9193.31	1.00036
9192.69	0.998922		9191.42	0.999262		9192.47	1.0005		9194.44	0.999595
9193.86	0.998937		9192.51	0.99902		9193.64	1.00021		9195.57	0.999673
9194.99	0.998547		9193.68	0.999357		9194.77	0.999758		9196.74	1.00009
9196.12	0.998598		9194.84	0.998782		9195.94	1.00031		9197.87	1.00027
9197.21	0.998966		9195.97	0.998983		9197.07	1.00015		9199.04	0.999245
9198.35	0.999142		9197.11	0.998813		9198.24	1.00001		9200.21	0.999735
9199.51	0.998658		9198.24	0.999317		9199.37	0.998884		9201.34	1.00072
9200.65	0.999201		9199.4	0.99917		9200.5	0.999874		9202.54	1.00008
9201.81	1.00001		9200.57	0.999687		9201.63	1.00082		9203.64	1.00045
9202.91	0.999665		9201.67	1.00032		9202.8	1.00144		9204.77	1.00042
9204.08	0.999318		9202.84	1.00052		9203.93	1.00073		9205.94	0.999739
9205.25	0.99959		9203.97	1.00019		9205.07	1.00052		9207.08	0.999981
9206.38	0.999678		9205.07	0.999561		9206.2	1.00019		9208.25	1.00023
9207.51	0.999047		9206.2	0.999556		9207.37	1.00106		9209.34	0.999848
9208.69	1.00019		9207.37	0.999925		9208.5	1.00048		9210.51	0.999313
9209.82	0.999293		9208.5	0.999665		9209.67	1.00053		9211.69	0.998912
9210.99	0.999395		9209.67	0.99928		9210.81	0.999969		9212.78	0.999331
9212.16	1.00001		9210.81	0.999616		9211.94	0.999923		9213.96	0.999175
9213.26	1.00025		9211.94	0.999399		9213.08	1.00034		9215.13	0.999515
9214.36	0.999194		9213.08	1.0006		9214.21	1.00032		9216.23	0.999459
9215.57	0.999879		9214.25	0.999312		9215.42	1.00018		9217.36	0.999264
9216.67	0.999767		9215.42	0.999842		9216.56	1.00064		9218.53	0.999404
9217.84	0.999768		9216.56	0.999371		9217.69	1.00037		9219.71	0.999415
9218.97	0.999444		9217.66	0.999436		9218.79	0.999774		9220.81	0.999256
9220.15	1.00034		9218.79	0.999135		9219.96	1.00018		9221.95	0.999262
9221.28	1.00013		9220	0.999565		9221.1	1.0001		9223.12	0.999287
9222.42	0.999355		9221.17	0.999756		9222.24	0.99999		9224.29	0.999297
9223.52	1.00049		9222.28	0.999546		9223.41	1.00013		9225.47	0.999763
9224.7	1.00001		9223.41	0.999674		9224.59	1		9226.61	0.999329
9225.8	0.99963		9224.55	0.999578		9225.73	1.00021		9227.74	0.998512
9226.97	0.999335		9225.69	0.999784		9226.86	1.00003		9228.88	0.999006
9228.15	0.999703		9226.86	0.999841		9228	0.999196		9230.06	1.00022
9229.29	0.999903		9228	0.999616		9229.14	1.00006		9231.2	0.998857
9230.43	1.00004		9229.18	0.999463		9230.32	0.999941		9232.34	0.999509
9231.57	0.999406		9230.28	1.0001		9231.49	0.999683		9233.44	0.998911
9232.71	1.00046		9231.46	1.00005		9232.63	0.999691		9234.62	0.998697
9233.81	0.999641		9232.56	0.999675		9233.81	0.999583		9235.8	0.998542
9234.99	1.00004		9233.7	0.999511		9234.95	0.999624		9236.9	0.99879
9236.16	0.999974		9234.88	0.999346		9236.13	0.999665		9238.12	0.998967
9237.31	0.999442		9236.02	0.999581		9237.27	0.999912		9239.26	0.99839
9238.48	1.00016		9237.16	0.999275		9238.41	0.999491		9240.44	0.998567
9239.62	0.999253		9238.34	0.999275		9239.55	0.99964		9241.54	0.998466
9240.77	1.00001		9239.51	0.998423		9240.69	0.999421		9242.72	0.998883
9241.91	1.00008		9240.62	0.999388		9241.84	0.999983		9243.9	0.998696
9243.05	1.00039		9241.76	0.999735		9243.01	1.00049		9245	0.998962
9244.23	1.00036		9242.94	0.99951		9244.16	0.99938		9246.15	0.998711
9245.34	0.999967		9244.08	0.999082		9245.26	0.999875		9247.33	0.998713
9246.55	0.999662		9245.23	0.9997		9246.44	0.999651		9248.47	0.998681
9247.66	0.999988		9246.37	0.999197		9247.59	0.999019		9249.65	0.998698
9248.8	0.999804		9247.51	0.999741		9248.69	0.999664		9250.8	0.998691
9249.99	1.00031		9248.66	0.999599		9249.87	0.99922		9251.98	0.998482
9251.09	0.999983		9249.76	0.99942		9251.02	0.999258		9253.16	0.998505
9252.27	0.999781		9250.95	0.9996		9252.2	0.999374		9254.31	0.99897
9253.42	0.999149		9252.09	0.998829		9253.35	0.999383		9255.41	0.998864
9254.56	0.999224		9253.27	0.999354		9254.49	0.999104		9256.63	0.999003
9255.71	0.999684		9254.45	0.999284		9255.67	0.999081		9257.78	0.998615
9256.86	0.99998		9255.56	0.999311		9256.86	0.999453		9258.89	0.998482
9258	0.999503		9256.71	0.9991		9258.04	0.999102		9260.07	0.999321
9259.15	0.99988		9257.85	0.998505		9259.22	0.999281		9261.26	0.999094
9260.3	0.999327		9259.04	0.998976		9260.37	0.999079		9262.44	0.999149
9261.44	0.999814		9260.18	0.99908		9261.55	0.999969		9263.59	0.999354
9262.59	0.999545		9261.37	0.999173		9262.7	0.999462		9264.77	0.998839
9263.74	0.999962		9262.44	0.99895		9263.85	1.00014		9265.96	0.998359
9264.89	0.999414		9263.63	0.998447		9265.03	0.999876		9267.11	0.998588
9266.03	0.999392		9264.81	0.998587		9266.18	0.999621		9268.29	0.999157
9267.22	0.999763		9265.96	0.998912		9267.33	0.999509		9269.44	0.999322
9268.41	0.999958		9267.15	0.999073		9268.52	0.999428		9270.63	0.999374
9269.52	0.999326		9268.29	0.998069		9269.67	1.00017		9271.78	0.998915
9270.7	0.999096		9269.44	0.998947		9270.85	0.999216		9272.93	0.998631
9271.85	0.999796		9270.63	0.998816		9271.96	0.999559		9274.08	0.998693
9273.08	0.99905		9271.82	0.999223		9273.19	0.999885		9275.19	0.99901
9274.19	0.999216		9272.97	0.999099		9274.3	0.998939		9276.38	0.998869
9275.34	0.999605		9274.08	0.999325		9275.45	0.99952		9277.57	0.998358
9276.53	0.999459		9275.27	0.998894		9276.64	0.999352		9278.72	0.998921
9277.68	0.999304		9276.46	0.99901		9277.79	0.999125		9279.87	0.998606
9278.83	0.999256		9277.61	0.999089		9278.94	0.99937		9281.02	0.998386
9280.02	0.999809		9278.76	0.999029		9280.1	0.999147		9282.25	0.998502
9281.17	0.999285		9279.95	0.998837		9281.25	0.998899		9283.37	0.997887
9282.36	0.999771		9281.1	0.999135		9282.44	0.998962		9284.56	0.998488
9283.52	0.999305		9282.25	0.999572		9283.59	0.998932		9285.67	0.997792
9284.67	0.998891		9283.44	0.9994		9284.74	0.998868		9286.86	0.998808
9285.82	0.998747		9284.56	0.998618		9285.93	0.99851		9288.02	0.997925
9287.01	0.999385		9285.75	0.998693		9287.09	0.998839		9289.17	0.998672
9288.17	0.998982		9286.9	0.999159		9288.28	0.999399		9290.33	0.998566
9289.32	0.998969		9288.09	0.998862		9289.39	0.999249		9291.48	0.998397
9290.51	0.999463		9289.21	0.998987		9290.59	0.998825		9292.67	0.998567
9291.63	0.999289		9290.4	0.998701		9291.78	0.999238		9293.83	0.998749
9292.78	0.999208		9291.59	0.998921		9292.93	0.99932		9295.02	0.998477
9294.01	0.999618		9292.71	0.999297		9294.13	0.999242		9296.21	0.998184
9295.17	0.999239		9293.87	0.998952		9295.28	0.999306		9297.37	0.999161
9296.36	0.999622		9295.06	0.998334		9296.44	0.999529		9298.56	0.999199
9297.52	0.998955		9296.21	0.998123		9297.59	0.999068		9299.68	0.998618
9298.68	0.999279		9297.41	0.99846		9298.79	0.998586		9300.88	0.998781
9299.83	0.999486		9298.56	0.998235		9299.94	0.999365		9302.04	0.999481
9300.99	1.00006		9299.72	0.997981		9301.1	0.999649		9303.19	0.99874
9302.18	0.999862		9300.92	0.99871		9302.26	1.00021		9304.39	0.999168
9303.3	0.999219		9302.11	0.999522		9303.42	0.999563		9305.55	0.999009
9304.5	0.999491		9303.23	0.999229		9304.57	0.999722		9306.74	0.999355
9305.62	0.999425		9304.39	0.999105		9305.77	0.999629		9307.9	0.99887
9306.78	0.999237		9305.58	0.99883		9306.89	0.999455		9309.1	0.999291
9307.94	0.999108		9306.74	0.998944		9308.05	0.999909		9310.26	0.999264
9309.14	0.999526		9307.9	0.998806		9309.25	0.999615		9311.42	0.998463
9310.33	0.999686		9309.06	0.999292		9310.41	0.999886		9312.61	0.999006
9311.53	0.99917		9310.26	0.999281		9311.57	0.999858		9313.81	0.998428
9312.73	0.999177		9311.45	0.999561		9312.73	0.999888		9314.94	0.999375
9313.89	0.999629		9312.61	0.999728		9313.89	0.999149		9316.13	0.999511
9315.05	1.00002		9313.77	0.998781		9315.09	0.999664		9317.3	0.999581
9316.21	1.00021		9314.94	0.999713		9316.25	0.999904		9318.46	0.999281
9317.33	0.999277		9316.13	0.99977		9317.41	0.999965		9319.62	0.999231
9318.53	0.999431		9317.33	0.999009		9318.57	0.999914		9320.86	0.999659
9319.69	0.999232		9318.49	0.999666		9319.73	0.999671		9322.06	0.999206
9320.89	0.999566		9319.69	0.998834		9320.89	0.999981		9323.18	0.99947
9322.06	0.999638		9320.86	0.998303		9322.06	1.00006		9324.38	0.999256
9323.22	0.999225		9322.06	0.999264		9323.26	1.00002		9325.54	0.999671
9324.42	0.99991		9323.18	0.999662		9324.46	0.999755		9326.75	0.999546
9325.58	1.00001		9324.42	0.999455		9325.62	0.999571		9327.95	0.99959
9326.75	0.999788		9325.54	0.999782		9326.78	1.00023		9329.11	0.99965
9327.95	1.00024		9326.75	0.999344		9327.95	1.00031		9330.31	0.99997
9329.11	0.999169		9327.91	0.999474		9329.11	1.00022		9331.52	0.9991
9330.31	1.00009		9329.11	0.999583		9330.28	1.00012		9332.68	0.999794
9331.52	1.00003		9330.28	0.999723		9331.48	1.00006
9332.72	1.00028		9331.48	1.00043		9332.68	0.999618
			9332.68	0.999933

## Sheet: 120-charge-Ni
Energy	3.51		3.83		4.1		4.3		4.36
8182.99	0.00635614	8182.99	0.00226914	8183.02	0.00407018	8182.96	0.00187044	8182.99	0.00218559
8182.99	0.00650563	8182.99	0.00243759	8183.02	0.00409514	8182.96	0.00185305	8182.99	0.00226129
8182.99	0.00636786	8182.99	0.00251728	8182.93	0.00418321	8183.68	0.00151099	8182.99	0.00249048
8182.99	0.00585383	8183.02	0.00245071	8183.16	0.00387817	8184.71	0.00149071	8183.02	0.00233997
8183.02	0.00603491	8182.99	0.00216313	8184.19	0.00376274	8185.77	0.00153006	8182.99	0.0019827
8182.93	0.006251	8182.96	0.00265711	8185.26	0.00401793	8186.78	0.00162574	8182.93	0.00242471
8183.42	0.00630608	8183.42	0.00231069	8186.29	0.0037885	8187.84	0.00197305	8183.51	0.00207419
8184.45	0.00630843	8184.48	0.00249836	8187.35	0.00379468	8188.88	0.00180216	8184.54	0.00239813
8185.49	0.006283	8185.52	0.00265142	8188.39	0.00353214	8189.91	0.00177632	8185.63	0.00182595
8186.52	0.00617168	8186.58	0.00258422	8189.39	0.00331114	8190.97	0.00158215	8186.66	0.00227937
8187.55	0.00615412	8187.61	0.00238125	8190.43	0.00334217	8192.01	0.00142041	8187.7	0.00188446
8188.59	0.00612751	8188.65	0.00179432	8191.49	0.00337224	8193.05	0.00133172	8188.76	0.00179369
8189.65	0.00596896	8189.68	0.00243391	8192.53	0.00370097	8194.11	0.00158543	8189.77	0.00198325
8190.69	0.00612095	8190.74	0.002272	8193.56	0.00335204	8195.15	0.00122338	8190.83	0.00191367
8191.72	0.00581129	8191.78	0.00229272	8194.6	0.00301495	8196.18	0.00190147	8191.87	0.00204618
8192.76	0.00593314	8192.82	0.0025202	8195.64	0.00326337	8197.22	0.00193401	8192.9	0.00182366
8193.79	0.00573492	8193.85	0.00253931	8196.7	0.0028034	8198.26	0.00196288	8193.97	0.00192424
8194.83	0.0055214	8194.92	0.00254805	8197.77	0.00321059	8199.29	0.0025473	8195	0.00156116
8195.89	0.00535532	8195.92	0.00272419	8198.77	0.00346146	8200.33	0.00243854	8196.04	0.00190796
8196.93	0.00546835	8196.99	0.00227116	8199.84	0.00310869	8201.37	0.00258562	8197.07	0.00204544
8197.94	0.00559267	8198.03	0.00236499	8200.85	0.0032912	8202.43	0.00265259	8198.11	0.00179021
8199	0.00572351	8199.06	0.00250607	8201.92	0.00331376	8203.44	0.0028905	8199.18	0.00197468
8200.07	0.00548435	8200.1	0.00245548	8202.95	0.00316731	8204.51	0.00286806	8200.22	0.00181076
8201.08	0.0055855	8201.14	0.00248869	8204.02	0.0035117	8205.52	0.00312666	8201.25	0.00175751
8202.18	0.00570524	8202.2	0.00230506	8205.06	0.00355503	8206.53	0.00292737	8202.32	0.00180003
8203.21	0.00555263	8203.24	0.00217428	8206.13	0.00276296	8207.57	0.00335195	8203.33	0.0018423
8204.22	0.00555394	8204.25	0.00263161	8207.17	0.0035191	8208.64	0.00285574	8204.37	0.00179234
8205.29	0.00571891	8205.32	0.00244757	8208.21	0.00335837	8209.68	0.00206629	8205.43	0.00191834
8206.3	0.00579813	8206.33	0.0022906	8209.27	0.003397	8210.75	0.00216997	8206.47	0.00207772
8207.37	0.00581744	8207.37	0.00191613	8210.31	0.00396898	8211.79	0.0020908	8207.51	0.00240725
8208.41	0.00627549	8208.44	0.00263677	8211.41	0.00354554	8212.83	0.00215678	8208.58	0.00187046
8209.45	0.00618873	8209.45	0.00248503	8212.42	0.00344635	8213.87	0.00163617	8209.62	0.00142803
8210.52	0.00609409	8210.49	0.00270722	8213.49	0.00402239	8214.94	0.0015485	8210.69	0.00212717
8211.59	0.00588678	8211.56	0.00294575	8214.51	0.00383867	8215.98	0.00222143	8211.73	0.00185465
8212.63	0.00572715	8212.6	0.00302658	8215.58	0.0039078	8217.02	0.00203196	8212.77	0.00186984
8213.67	0.00566679	8213.67	0.0030791	8216.65	0.00384832	8218.07	0.00198514	8213.84	0.00141827
8214.71	0.0057765	8214.71	0.00300442	8217.69	0.00391376	8219.11	0.0023916	8214.88	0.00161397
8215.72	0.0056832	8215.75	0.0023794	8218.73	0.00413207	8220.15	0.00191736	8215.92	0.00147613
8216.79	0.00573958	8216.82	0.00276296	8219.77	0.00402468	8221.19	0.00245542	8216.99	0.00161403
8217.81	0.00598395	8217.86	0.00296123	8220.88	0.00414735	8222.27	0.00221747	8218.01	0.00179883
8218.88	0.00609781	8218.93	0.00276802	8221.92	0.0040852	8223.31	0.00250038	8219.08	0.00191996
8219.95	0.00635752	8219.95	0.00296522	8222.96	0.00388878	8224.32	0.00259863	8220.12	0.00200191
8220.96	0.005724	8221.02	0.00280864	8224.01	0.00324251	8225.4	0.00192332	8221.16	0.00219395
8222.03	0.00611191	8222.06	0.00319469	8225.05	0.00357925	8226.44	0.00209574	8222.21	0.00251758
8223.11	0.00612155	8223.14	0.00262629	8226.12	0.0036638	8227.49	0.00279041	8223.25	0.00229199
8224.15	0.00626424	8224.18	0.0029076	8227.14	0.00384585	8228.56	0.00238794	8224.32	0.00222147
[truncated: 1,131 more rows]

## Sheet: 120-discharge-Ni
Energy	4.16			3.76			3.53			3.1			2
[truncated: 1,174 more rows]
