# Supplementary material for: Tuning Li occupancy and local structures for advanced Co-free Ni-rich positive electrodes
Source: Nat Commun. 2025 Mar 5;16:2203. doi: 10.1038/s41467-025-57063-7 (PMC11882807; doi:10.1038/s41467-025-57063-7)
Supplement: Supplementary file 3 — Source Data [file 41467_2025_57063_MOESM3_ESM.zip › Source Data/FigS17.xlsx]

## Sheet: 108-charge-Mn
Energy	3.27			3.75			3.92			4.18			4.36
6389.36	0.00201813		6389.33	-0.00308935		6389.36	-0.00530312		6389.33	-0.00280724		6389.33	-0.00617803
6390.36	-0.00145439		6390.32	0.000204477		6390.36	-0.00133297		6390.32	-0.00915942		6390.31	-0.00109161
6391.3	0.00250452		6391.28	-0.00327443		6391.32	-0.00411473		6391.27	-0.00447349		6391.27	-0.000776736
6392.28	-0.00196224		6392.23	2.57944e-05		6392.3	-0.00656608		6392.23	-0.000779696		6392.25	-1.49881e-05
6393.26	0.0031961		6393.22	0.00356839		6393.28	0.000271061		6393.21	-0.0081952		6393.21	-0.0125994
6394.22	0.00565502		6394.2	-0.00565907		6394.24	-0.00588791		6394.17	-0.000104095		6394.19	-0.00190529
6395.18	0.00292112		6395.15	0.000630362		6395.2	0.00193048		6395.13	-0.0034284		6395.13	-0.0082356
6396.16	0.00618072		6396.13	-0.00621321		6396.16	1.10232e-05		6396.09	-0.00600855		6396.11	0.00280352
6397.14	0.00733567		6397.11	0.00649949		6397.14	-0.00521068		6397.05	-0.00148278		6397.09	-0.00677976
6398.1	-0.00086487		6398.07	-0.00154153		6398.09	0.000481329		6398	0.00174543		6398.03	0.00255929
6399.08	0.00657911		6399.05	0.0026451		6399.07	-0.00584866		6398.98	-0.00852375		6399.01	-0.00312102
6400.06	0.00405849		6400.01	0.00340089		6400.03	0.00254672		6399.96	0.00225651		6399.98	-0.00409709
6401.01	0.00909045		6400.98	0.0110483		6401.01	-0.00419091		6400.92	0.00273489		6400.94	-0.0056218
6401.97	0.00592169		6401.94	-0.000303131		6401.97	0.0079381		6401.89	-0.00352446		6401.92	0.00436021
6402.94	0.00372252		6402.92	0.00947698		6402.94	0.00104152		6402.85	-0.00154771		6402.89	-0.000231501
6403.92	0.00164991		6403.89	-0.00104152		6403.9	0.0104241		6403.82	0.00652333		6403.85	0.00429625
6404.89	0.0026604		6404.85	0.00745484		6404.89	-0.00391229		6404.8	0.00115542		6404.82	-0.00426935
6405.87	0.00518125		6405.83	-0.00156342		6405.87	0.00774021		6405.76	0.000333202		6405.82	0.00557318
6406.83	0.00697607		6406.82	0.0106068		6406.83	0.00142918		6406.73	0.0070643		6406.78	-0.0034622
6407.82	-0.00406144		6407.78	-0.00147157		6407.8	-0.0135739		6407.7	-0.00643574		6407.75	-0.00147411
6408.78	-0.0137203		6408.76	-0.0102146		6408.76	-0.0124176		6408.68	-0.00734748		6408.73	-0.0139816
6409.77	0.00383946		6409.73	0.0107602		6409.75	0.00676102		6409.64	-0.000888527		6409.71	0.00542005
6410.73	0.00513183		6410.72	-0.000807337		6410.73	-0.00245662		6410.63	0.00489782		6410.68	0.00261672
6411.7	0.00112441		6411.7	0.00417929		6411.7	0.00508581		6411.61	0.00447889		6411.65	0.00769902
6412.67	0.00359061		6412.67	0.00130088		6412.67	0.00698524		6412.56	0.0118197		6412.63	0.00856592
6413.63	0.00602788		6413.65	0.00719226		6413.65	0.00520513		6413.55	0.00319086		6413.6	0.00846933
6414.62	0.00568531		6414.6	0.00403723		6414.62	0.00676218		6414.52	0.00652597		6414.57	-0.00191279
6415.59	0.00533683		6415.59	0.00705667		6415.59	0.000546629		6415.5	0.00589907		6415.55	0.00983023
6416.57	0.00347658		6416.57	0.00363932		6416.57	0.00948153		6416.49	0.0019089		6416.56	0.00862024
6417.56	0.00564618		6417.56	0.00537127		6417.54	0.00470763		6417.46	0.0113353		6417.53	-0.00247861
6418.53	0.00723689		6418.53	0.000532921		6418.51	0.0103109		6418.43	0.00293029		6418.48	0.0112979
6419.52	0.00159715		6419.52	0.00589433		6419.5	0.00246344		6419.43	0.00645959		6419.46	0.00514023
6420.47	0.0090757		6420.47	0.00601978		6420.47	0.00755763		6420.4	0.0106698		6420.45	0.0113247
6421.46	0.00389978		6421.44	0.00558387		6421.44	0.00626653		6421.39	0.00889298		6421.44	0.00428618
6422.43	0.0071552		6422.43	0.00505951		6422.41	0.00680807		6422.36	0.00863771		6422.39	0.006597
6423.41	0.00397598		6423.41	0.00645873		6423.4	0.00829176		6423.33	0.0141309		6423.4	0.0087144
6424.39	0.00321465		6424.39	0.000700754		6424.35	0.00843192		6424.3	-0.00248296		6424.37	0.012513
6425.36	0.00354755		6425.37	0.00563295		6425.34	0.0102859		6425.27	0.00661125		6425.34	0.00723559
6426.35	0.00304528		6426.35	0.00346093		6426.33	0.00299922		6426.24	0.00640291		6426.33	0.0138469
6427.32	0.00029221		6427.32	0.0128889		6427.28	0.0100362		6427.23	0.00740705		6427.3	0.00664142
6428.29	0.00509663		6428.29	-0.000112072		6428.26	0.0108891		6428.2	0.00653044		6428.29	0.00586828
6429.28	0.00210411		6429.28	0.00797003		6429.23	0.00480083		6429.19	0.00986097		6429.28	0.0124103
6430.27	0.0030563		6430.27	0.00732221		6430.22	0.0107818		6430.18	0.0043725		6430.25	0.00689199
6431.24	-0.00147236		6431.26	0.00095419		6431.19	0.00861847		6431.14	0.0141178		6431.24	0.0103581
6432.22	0.00102794		6432.22	0.00803484		6432.18	0.0101908		6432.13	0.00402449		6432.22	0.0113441
6433.19	0.00848547		6433.19	0.00370249		6433.16	0.00203125		6433.1	0.0118296		6433.21	0.00755755
6434.18	0.00243766		6434.18	0.0051958		6434.13	0.00914474		6434.1	0.00459623		6434.2	0.0110622
6435.16	0.00643758		6435.17	0.00155853		6435.12	0.00430281		6435.07	0.0147487		6435.17	4.23178e-05
6436.13	-0.00332591		6436.15	0.00184032		6436.1	0.00781288		6436.04	9.12781e-05		6436.15	0.0106971
6437.12	0.00392284		6437.14	-0.00301339		6437.09	-0.00730644		6437.04	0.00202538		6437.14	-0.00486456
6438.08	0.00360485		6438.12	0.00794911		6438.06	0.0172278		6438.01	0.00656375		6438.12	0.0112589
6439.08	0.00673966		6439.09	0.00800333		6439.06	0.00698018		6439.01	0.0101443		6439.09	0.00272083
6440.05	-0.000885467		6440.09	0.00831173		6440.03	0.00943109		6440	0.00288438		6440.09	0.00754175
6441.04	0.00195448		6441.06	0.0040027		6440.99	0.0083621		6440.99	0.00430385		6441.06	-0.000187939
6442.02	-0.000287763		6442.06	0.00720986		6441.99	0.00555691		6441.99	0.0124349		6442.04	0.00875865
6443	0.0076311		6443.05	0.00776158		6442.96	0.0141721		6442.95	0.00351451		6443.03	0.00245613
6443.99	0.00483636		6444.05	0.00100725		6443.96	0.00521243		6443.94	0.00877068		6444.03	0.00790819
6444.95	0.00150044		6445.02	0.0117082		6444.94	0.0129559		6444.92	0.00225103		6445.01	0.00579684
6445.95	0.00950176		6446.02	0.00442		6445.93	0.0011687		6445.91	0.0122294		6445.98	0.0117339
6446.94	0.00136108		6447	0.00963809		6446.91	0.0111293		6446.89	0.005749		6446.98	0.00807226
6447.91	0.00339804		6447.99	0.00422623		6447.89	0.00640139		6447.89	0.0132527		6447.98	0.00397459
6448.92	0.00889757		6448.97	0.0048206		6448.87	0.00788434		6448.87	0.0030921		6448.95	0.00645651
6449.9	-0.00199307		6449.95	0.00409193		6449.86	0.00486212		6449.86	0.0106172		6449.93	-0.00148367
6450.9	0.00486155		6450.97	0.0040024		6450.86	0.00586661		6450.86	0.00115228		6450.93	0.0105074
6451.88	-0.00322843		6451.95	0.0102476		6451.82	-0.000689417		6451.82	0.0108105		6451.93	0.00541836
6452.86	0.00222504		6452.93	0.00508193		6452.82	0.00921197		6452.82	0.00748937		6452.91	0.0140265
6453.85	-1.64557e-05		6453.92	0.00643722		6453.8	0.000408461		6453.8	0.0106131		6453.91	0.00863936
6454.83	0.00434108		6454.9	0.00837378		6454.78	0.00530692		6454.8	0.00965132		6454.89	0.00710258
6455.82	0.00423194		6455.89	-0.00117744		6455.78	0.00169211		6455.78	0.00837308		6455.87	0.00801052
6456.81	0.00830021		6456.85	0.00583477		6456.76	0.00167483		6456.76	0.000351856		6456.85	0.00791011
6457.8	0.00301064		6457.85	0.00322159		6457.74	0.00748812		6457.76	0.0101064		6457.85	0.00802191
6458.8	0.00729685		6458.83	0.00358629		6458.74	0.00229974		6458.73	-0.000917454		6458.81	0.00509904
6459.8	0.000956585		6459.81	0.00261745		6459.73	0.00443206		6459.74	0.0133353		6459.81	0.00261555
6460.78	0.00826555		6460.8	0.000576238		6460.69	0.0107032		6460.73	-0.000103987		6460.8	0.00303079
6461.78	0.00548074		6461.8	0.00269511		6461.69	0.00310451		6461.71	0.00673788		6461.8	0.00477585
6462.74	0.0101905		6462.78	0.00284911		6462.67	0.00756849		6462.69	0.000789782		6462.78	0.00393462
6463.75	0.00560797		6463.78	0.00642325		6463.68	-0.00169909		6463.69	0.00568909		6463.78	0.00241647
6464.75	0.00510156		6464.76	0.000292547		6464.66	0.00690707		6464.68	0.00291142		6464.76	0.00247525
6465.71	0.00341724		6465.75	0.010256		6465.64	-0.00168277		6465.68	0.0045993		6465.75	-0.00370379
6466.72	0.0110469		6466.73	0.00216274		6466.65	0.00739663		6466.68	-0.00130454		6466.75	0.00524125
6467.77	0.00442337		6467.72	0.00806654		6467.63	0.000201133		6467.68	0.00123167		6467.74	0.00707735
6468.69	0.00771802		6468.72	0.00598876		6468.62	0.00947698		6468.67	0.00503297		6468.72	0.00444966
6469.67	0.00804993		6469.72	0.00465575		6469.6	0.00458996		6469.67	0.00339194		6469.72	0.00480548
6470.67	0.00950314		6470.71	0.00150451		6470.6	0.00238898		6470.64	0.00443844		6470.71	0.00119768
6471.66	0.00596958		6471.71	0.0102469		6471.59	0.00796037		6471.66	0.00263137		6471.71	0.00749965
6472.65	0.00539672		6472.7	0.000771703		6472.58	0.00380248		6472.63	0.00539263		6472.7	0.00180595
6473.63	0.00844552		6473.69	0.0105202		6473.58	0.00808462		6473.63	0.0101266		6473.69	0.00639689
6474.64	0.00370309		6474.69	0.00571392		6474.55	-0.000423132		6474.62	0.00553381		6474.67	-0.000337799
6475.63	0.00941532		6475.71	0.00112004		6475.56	0.00272973		6475.63	0.00683442		6475.68	0.00553076
6476.63	0.00321621		6476.68	0.0055788		6476.54	0.00656477		6476.61	0.002498		6476.67	0.00903616
6477.62	0.0112442		6477.67	-0.00413144		6477.55	0.00636725		6477.62	0.00137427		6477.67	0.00441451
6478.61	0.00704836		6478.7	0.0102017		6478.54	0.00325216		6478.61	0.00256609		6478.68	0.00602883
6479.61	0.00840713		6479.68	0.00130844		6479.53	0.00790019		6479.61	0.00214508		6479.67	0.00116363
6480.6	0.0037348		6480.67	0.00223481		6480.53	0.00570075		6480.6	0.00732727		6480.67	0.00547748
6481.61	0.0117427		6481.68	0.00568594		6481.52	0.00327572		6481.59	0.00315033		6481.68	0.00308803
6482.6	0.004323		6482.69	0.00409538		6482.53	0.00436997		6482.6	0.00825632		6482.69	-0.00251742
6483.57	0.00838304		6483.68	0.0124807		6483.5	-2.44236e-05		6483.59	0.00536541		6483.68	0.0039732
6484.58	0.00736641		6484.69	0.00652404		6484.51	0.00606452		6484.62	0.00852008		6484.69	0.000344281
6485.57	0.008563		6485.68	0.0116712		6485.52	0.00390322		6485.59	0.00016195		6485.68	0.00768708
6486.58	0.0148932		6486.69	0.00123454		6486.51	0.0097744		6486.6	0.00976118		6486.67	0.000829867
6487.57	0.00932982		6487.66	0.00312824		6487.52	-0.00227415		6487.59	-0.00519716		6487.68	0.00550186
6488.56	0.0103901		6488.65	0.0083201		6488.51	0.00272723		6488.6	0.00558671		6488.67	0.00582285
6489.54	0.010064		6489.66	0.00478393		6489.5	-0.00020705		6489.59	1.50099e-05		6489.68	0.00212822
6490.55	0.0107997		6490.65	0.00321431		6490.49	0.007636		6490.6	0.00756675		6490.65	-0.00292462
6491.54	0.0126522		6491.66	0.00442855		6491.5	-0.000370759		6491.59	0.000355057		6491.68	0.0100893
6492.55	0.0137653		6492.66	0.000261258		6492.5	0.00750913		6492.58	0.00571399		6492.67	0.00380661
6493.56	0.00825859		6493.67	0.00599856		6493.49	0.000541125		6493.6	-0.00143229		6493.67	0.00872958
6494.55	0.0123176		6494.64	0.00713725		6494.5	-0.000499398		6494.59	0.00298886		6494.68	-0.000256789
6495.55	0.0147348		6495.65	0.00795735		6495.49	0.000345745		6495.6	-0.0021889		6495.67	0.00471013
6496.54	0.0106299		6496.67	0.00464955		6496.49	0.00178508		6496.59	0.00476626		6496.68	-0.00183258
6497.54	0.0117391		6497.66	0.00918306		6497.48	0.00938422		6497.59	-0.00740643		6497.66	0.00267535
6498.55	0.0066485		6498.67	0.000179628		6498.48	0.00118559		6498.58	0.0009489		6498.65	-0.00197341
6499.54	0.0138603		6499.67	0.00531643		6499.47	0.00864339		6499.58	0.0114238		6499.65	-0.000185505
6500.54	0.00854649		6500.66	0.00634381		6500.49	0.00912172		6500.57	0.000389097		6500.66	0.0053055
6501.53	0.0138519		6501.66	0.00839448		6501.46	0.00206321		6501.59	0.0108429		6501.68	0.00706609
6502.57	0.00786375		6502.66	0.00691938		6502.49	0.00915594		6502.6	-0.000575697		6502.67	-0.00147363
6503.56	0.0131559		6503.69	0.00876979		6503.49	0.00220453		6503.6	0.00637012		6503.69	-0.000467483
6504.56	0.00309141		6504.68	0.00173822		6504.47	0.00828715		6504.61	0.000760446		6504.67	0.000734
6505.56	0.00700683		6505.68	0.0110882		6505.49	0.00589588		6505.63	0.00093204		6505.68	0.0028371
6506.55	0.0117647		6506.7	0.0072657		6506.48	0.014217		6506.61	0.00569889		6506.7	-0.00101472
6507.55	0.010102		6507.69	0.0131785		6507.5	-0.00249104		6507.62	0.00567347		6507.69	0.00560331
6508.55	0.0141041		6508.69	0.00523945		6508.5	0.00685851		6508.62	0.00326262		6508.71	0.00343477
6509.57	0.00728532		6509.69	0.011819		6509.51	0.00248081		6509.64	0.00696988		6509.69	0.00142306
6510.56	0.0122892		6510.71	0.00864269		6510.53	0.00667973		6510.64	0.00481356		6510.69	0.00221617
6511.56	0.0134351		6511.71	0.0112102		6511.53	0.00215541		6511.63	0.00446534		6511.71	0.00447628
6512.56	0.0116759		6512.72	0.00730552		6512.51	0.00575645		6512.63	0.000504044		6512.7	0.00399148
6513.58	0.00883268		6513.7	0.00741134		6513.51	0.0046215		6513.65	0.00540794		6513.72	0.000681047
6514.6	0.0138214		6514.74	0.00698786		6514.53	0.00431563		6514.67	0.00529153		6514.74	0.00943152
6515.58	0.00296154		6515.72	0.0119968		6515.53	0.00537663		6515.67	0.00677609		6515.72	0.00439116
6516.62	0.00894354		6516.74	0.00914893		6516.54	0.00281303		6516.69	0.00757023		6516.72	0.00260506
6517.6	0.0110135		6517.74	0.013488		6517.55	0.00698237		6517.67	0.00586143		6517.74	0.000773734
6518.62	0.0136289		6518.76	0.00627328		6518.56	0.00313928		6518.67	0.00415305		6518.74	0.00661307
6519.26	0.0229381		6519.42	0.00486601		6519.21	0.0099784		6519.33	-0.0085968		6519.39	0.0117701
6519.55	0.0165064		6519.71	0.0220288		6519.51	0.00662719		6519.62	-0.0026739		6519.66	-0.0102334
6519.89	0.000220431		6520.03	0.027112		6519.83	0.00628526		6519.96	0.0156615		6520	0.0125997
6520.17	-0.0019159		6520.32	0.0258734		6520.12	-0.00650533		6520.25	0.0170314		6520.28	0.0106199
6520.5	-0.00474077		6520.64	0.0156092		6520.44	0.000793755		6520.57	0.0158077		6520.6	0.00254559
6520.76	0.00417139		6520.91	0.0146834		6520.73	-0.00995678		6520.84	0.014113		6520.89	0.0062005
6521.1	-0.000680242		6521.25	-0.000574002		6521.05	0.00650801		6521.18	0.00843515		6521.23	-0.0142474
6521.37	0.0172048		6521.55	0.0029438		6521.34	0.0212898		6521.46	-0.00752473		6521.5	0.00583839
6521.71	0.0189554		6521.87	0.0132741		6521.68	0.00150282		6521.79	-0.000781295		6521.84	0.0229821
6521.98	0.0156295		6522.16	0.0263113		6521.96	0.00136981		6522.05	-0.00466508		6522.13	0.00900879
6522.34	-0.00460983		6522.48	0.00391129		6522.3	-0.00577203		6522.39	-0.0105892		6522.45	-0.00518899
6522.61	-0.00622721		6522.77	-0.00489934		6522.57	0.0138884		6522.66	-0.00732172		6522.75	-0.0126873
6522.95	0.00615651		6523.11	0.0150841		6522.91	0.0199886		6522.98	-0.00398926		6523.09	0.0234945
6523.24	0.0224444		6523.4	0.0224542		6523.2	0.0228598		6523.27	0.00473989		6523.38	0.00907983
6523.56	0.0211812		6523.72	0.0229144		6523.54	0.00650017		6523.59	0.00777748		6523.72	-0.00228182
6523.86	0.00923193		6524.01	0.0166004		6523.83	-0.00746561		6523.88	0.011231		6524.01	0.0151352
6524.18	0.00663186		6524.35	0.000195486		6524.13	-0.0107839		6524.22	0.0128087		6524.35	0.0134138
6524.47	0.010266		6524.61	-0.015961		6524.42	0.00743783		6524.51	0.00712958		6524.63	-0.00364009
6524.79	0.0172559		6524.95	0.00431968		6524.76	0.0239068		6524.83	-0.0105009		6524.97	0.013169
6525.08	0.0168041		6525.24	0.0196611		6525.04	0.0238133		6525.12	-0.00626276		6525.26	0.016663
6525.4	0.00981874		6525.56	0.00468921		6525.39	0.00884757		6525.46	0.0163178		6525.58	0.0192362
6525.69	0.0161492		6525.85	0.022394		6525.67	-0.00299185		6525.74	0.00943739		6525.87	0.00247701
6526.01	0.0166264		6526.19	0.00845757		6525.99	-0.00162807		6526.08	0.00150931		6526.19	0.0124815
6526.28	0.0234612		6526.46	0.00202439		6526.28	0.00879458		6526.37	-0.00176506		6526.48	-0.0060471
6526.6	0.0264079		6526.82	0.00874877		6526.6	0.0138136		6526.69	-0.00722128		6526.82	-0.00956337
6526.91	0.0234989		6527.09	0.0211817		6526.89	0.0207948		6527	0.0154777		6527.11	0.0105569
6527.21	0.0214414		6527.43	0.0218263		6527.23	0.0196622		6527.32	0.0166493		6527.45	0.0230614
6527.5	0.0217926		6527.7	0.0253521		6527.52	-0.00989558		6527.61	0.00241211		6527.73	0.00129771
6527.82	0.0215937		6528.02	0.0200828		6527.86	-0.00140234		6527.93	-0.00950199		6528.06	-0.00634516
6528.11	0.00505813		6528.33	0.00367567		6528.11	0.000149565		6528.2	-0.00194054		6528.34	-0.015612
6528.43	0.00146148		6528.65	-0.00738331		6528.47	0.0235549		6528.54	0.000944065		6528.67	0.0144057
6528.74	0.0107743		6528.94	0.00614342		6528.74	0.0147288		6528.83	-0.00838011		6528.95	0.00910902
6529.06	0.0271943		6529.26	0.0296861		6529.08	0.0150657		6529.15	0.0099415		6529.29	0.0109348
6529.37	0.0215394		6529.55	0.0186867		6529.37	-0.0116949		6529.44	0.0214072		6529.58	-0.00363929
6529.69	0.0088403		6529.87	0.0169916		6529.69	-0.00849668		6529.74	0.00947348		6529.9	-0.0146061
6529.96	0.00968513		6530.16	0.0213211		6529.98	-0.00809561		6530.03	0.00903912		6530.19	-0.00491351
6530.3	0.0166218		6530.5	0.00229354		6530.3	-0.00182937		6530.37	0.0158509		6530.51	-0.00633231
6530.59	0.018668		6530.78	-0.00285506		6530.59	-0.00276047		6530.66	0.0217101		6530.78	-0.012373
6530.91	0.0255502		6531.11	-0.00111812		6530.89	-0.00752872		6530.98	0.00790277		6531.13	-0.0109139
6531.2	0.0309601		6531.39	0.0146262		6531.18	0.00316898		6531.27	-0.00846561		6531.41	0.0118016
6531.54	0.0276815		6531.72	0.00859903		6531.52	0.0179418		6531.59	-0.00158233		6531.74	0.0250501
6531.83	0.00298436		6532	0.0279599		6531.79	0.0198933		6531.88	-0.0014517		6532.02	0.012665
6532.17	0.00715691		6532.33	0.0215412		6532.13	0.00364047		6532.2	-0.00624343		6532.36	-0.00457956
6532.44	0.0296081		6532.63	0.00346438		6532.42	0.00221873		6532.47	-0.00685523		6532.65	0.00534168
6532.76	0.0402117		6532.96	0.00317844		6532.76	0.0103275		6532.81	0.00487196		6532.97	0.0259045
6533.05	0.0218812		6533.24	0.0324553		6533.05	0.0203011		6533.1	0.0236197		6533.28	0.00659684
6533.37	0.0211855		6533.59	0.00718743		6533.37	0.0230018		6533.44	0.00750053		6533.62	-0.00100961
6533.66	0.0287592		6533.87	0.00694333		6533.66	0.0231054		6533.73	0.0019785		6533.91	0.0113725
6534	0.0164648		6534.21	0.00698248		6534	0.0112477		6534.07	0.0177527		6534.25	0.0161386
6534.29	0.00789181		6534.5	0.0327456		6534.29	0.0096698		6534.36	0.028734		6534.54	0.00455574
6534.61	0.00825117		6534.83	0.0330755		6534.61	0.00734783		6534.68	0.0163682		6534.88	-0.0035708
6534.9	0.0233716		6535.11	0.0174301		6534.9	0.000976867		6534.97	0.0288738		6535.15	0.00579944
6535.22	0.0204204		6535.46	0.0057321		6535.22	0.0253198		6535.29	0.00464446		6535.49	0.0213524
6535.51	0.0293657		6535.74	0.0154904		6535.53	0.0232745		6535.6	0.010635		6535.78	0.016267
6535.85	0.0200934		6536.08	0.0317654		6535.85	-0.000841375		6535.94	0.0276024		6536.12	-0.00159194
6536.14	0.0164295		6536.37	0.0261733		6536.16	0.0106857		6536.23	0.0232318		6536.41	0.00403626
6536.46	0.0199711		6536.7	0.00444565		6536.48	0.0310373		6536.55	0.0102737		6536.75	0.0253953
6536.77	0.0183269		6537	0.029289		6536.77	0.0210765		6536.84	0.000909139		6537.02	0.0152194
6537.09	0.0326119		6537.33	0.0242141		6537.09	0.00333133		6537.18	0.0118664		6537.38	0.000852914
6537.38	0.0181335		6537.61	0.030812		6537.38	0.00621602		6537.47	0.0313246		6537.65	0.0119609
6537.7	0.0124515		6537.96	0.0103387		6537.74	0.0169112		6537.81	0.0221104		6537.99	0.0308759
6538.01	0.0209688		6538.24	0.00813895		6538.01	0.0351852		6538.1	0.0152474		6538.28	0.0273005
6538.35	0.0440653		6538.57	0.0236571		6538.35	0.0303236		6538.42	0.0133072		6538.6	0.0205896
6538.62	0.0431618		6538.85	0.042875		6538.64	0.0164545		6538.69	0.00944143		6538.91	0.0182763
6538.94	0.0373178		6539.2	0.0347412		6538.96	0.0154081		6539.02	0.0210509		6539.25	0.0581977
6539.25	0.0353488		6539.49	0.0405631		6539.25	0.0210282		6539.3	0.0236258		6539.54	0.0582862
6539.58	0.043257		6539.81	0.0449816		6539.58	0.0416879		6539.61	0.0449		6539.86	0.0583673
6539.86	0.0535551		6540.1	0.0504128		6539.88	0.0710223		6539.92	0.0527227		6540.15	0.0571971
6540.19	0.0763084		6540.42	0.0611994		6540.21	0.085612		6540.24	0.0729906		6540.48	0.063085
6540.48	0.0795149		6540.69	0.0600844		6540.48	0.0848419		6540.53	0.0894622		6540.76	0.0751613
6540.82	0.058384		6541.03	0.0778496		6540.82	0.0796443		6540.85	0.090693		6541.11	0.0788185
6541.11	0.0593766		6541.34	0.0644433		6541.11	0.0626845		6541.14	0.079128		6541.38	0.0764687
6541.43	0.0532844		6541.66	0.0556171		6541.45	0.052629		6541.48	0.0753857		6541.72	0.074958
6541.72	0.0683622		6541.95	0.0619191		6541.74	0.0786069		6541.77	0.0533005		6541.99	0.0755777
6542.06	0.0709987		6542.28	0.0547436		6542.06	0.0716231		6542.1	0.0572713		6542.33	0.0574051
6542.33	0.0724442		6542.56	0.0753969		6542.35	0.0686705		6542.38	0.0710109		6542.62	0.0429545
6542.67	0.0622046		6542.91	0.0747124		6542.67	0.0545274		6542.73	0.0695221		6542.96	0.0607831
6542.96	0.0555424		6543.2	0.0596712		6542.98	0.0443988		6543.02	0.0413307		6543.23	0.0597705
6543.3	0.0592888		6543.52	0.0446158		6543.3	0.0631827		6543.36	0.0502206		6543.57	0.0517723
6543.59	0.0594248		6543.81	0.0527463		6543.59	0.065781		6543.63	0.0407132		6543.88	0.0320265
6543.9	0.0675836		6544.15	0.0705158		6543.93	0.0684798		6543.97	0.0646061		6544.21	0.0424812
6544.21	0.0692476		6544.44	0.0457389		6544.21	0.0508423		6544.26	0.0682174		6544.51	0.0652872
6544.55	0.0724209		6544.8	0.0575587		6544.55	0.046968		6544.58	0.0417688		6544.85	0.0417591
6544.82	0.0600843		6545.09	0.0780175		6544.84	0.048436		6544.89	0.0466665		6545.14	0.0545755
6545.16	0.0592127		6545.41	0.0806857		6545.16	0.0610954		6545.23	0.0753035		6545.49	0.0668016
6545.45	0.0604061		6545.7	0.0746809		6545.45	0.0602615		6545.52	0.0765077		6545.77	0.0556293
6545.77	0.0799289		6546.04	0.0642712		6545.79	0.0768209		6545.85	0.0574703		6546.12	0.0530423
6546.06	0.0962317		6546.33	0.0745514		6546.06	0.0683928		6546.14	0.0645094		6546.41	0.087395
6546.39	0.096265		6546.66	0.0940188		6546.41	0.0734002		6546.48	0.0852991		6546.73	0.0911505
6546.68	0.0914754		6546.95	0.118826		6546.69	0.0897268		6546.77	0.0979862		6547.04	0.0795943
6547.02	0.0977672		6547.29	0.0956562		6547.04	0.104642		6547.11	0.0818421		6547.36	0.0944733
6547.29	0.111309		6547.58	0.126472		6547.33	0.120782		6547.4	0.0990267		6547.65	0.115515
6547.61	0.136735		6547.9	0.14473		6547.65	0.116163		6547.74	0.127422		6547.99	0.117227
6547.92	0.168667		6548.19	0.180987		6547.94	0.125149		6548.03	0.136722		6548.3	0.132017
6548.25	0.191806		6548.54	0.194905		6548.26	0.144226		6548.37	0.134		6548.63	0.145018
6548.54	0.214123		6548.82	0.20007		6548.57	0.155142		6548.66	0.151027		6548.93	0.173008
6548.88	0.230812		6549.17	0.241455		6548.9	0.208619		6549	0.183797		6549.26	0.185545
6549.17	0.240809		6549.46	0.262049		6549.17	0.23354		6549.28	0.203913		6549.55	0.211235
6549.47	0.257121		6549.78	0.291721		6549.51	0.236298		6549.6	0.236621		6549.87	0.219313
6549.76	0.275855		6550.07	0.299705		6549.8	0.255107		6549.89	0.248483		6550.16	0.251681
6550.09	0.294069		6550.41	0.305359		6550.14	0.275304		6550.23	0.25601		6550.49	0.28998
6550.38	0.295177		6550.7	0.317794		6550.41	0.29452		6550.52	0.283595		6550.78	0.314043
6550.7	0.313865		6551.03	0.350501		6550.74	0.309701		6550.85	0.318595		6551.1	0.344079
6551.01	0.341411		6551.34	0.354331		6551.03	0.341691		6551.14	0.346429		6551.39	0.384366
6551.34	0.342906		6551.66	0.371073		6551.35	0.378708		6551.48	0.372642		6551.71	0.410388
6551.62	0.35989		6551.97	0.405756		6551.64	0.404088		6551.77	0.384302		6552	0.445368
6551.97	0.384526		6552.29	0.436305		6551.99	0.426764		6552.11	0.417639		6552.35	0.466758
6552.26	0.417069		6552.58	0.462857		6552.27	0.444665		6552.4	0.461866		6552.64	0.469374
6552.58	0.438034		6552.93	0.470801		6552.6	0.472121		6552.73	0.490857		6552.96	0.502012
6552.87	0.460212		6553.22	0.509114		6552.87	0.497503		6553.03	0.510216		6553.23	0.533289
6553.2	0.470177		6553.56	0.553889		6553.2	0.549184		6553.36	0.540426		6553.56	0.571842
6553.49	0.499465		6553.83	0.581989		6553.47	0.578805		6553.65	0.5785		6553.85	0.602611
6553.81	0.526483		6554.17	0.597494		6553.81	0.613461		6553.97	0.633389		6554.17	0.63332
6554.08	0.541906		6554.46	0.627788		6554.08	0.640772		6554.28	0.667242		6554.46	0.675815
6554.43	0.577322		6554.79	0.654966		6554.41	0.663771		6554.59	0.690807		6554.79	0.714209
6554.7	0.619945		6555.08	0.711471		6554.7	0.702971		6554.9	0.705076		6555.08	0.76481
6555.04	0.662463		6555.4	0.76007		6555.01	0.729936		6555.22	0.726808		6555.42	0.792423
6555.33	0.734537		6555.71	0.807919		6555.3	0.762381		6555.53	0.769619		6555.71	0.79072
6555.68	0.810572		6556.06	0.850074		6555.64	0.795019		6555.86	0.814898		6556.04	0.818466
6555.96	0.880268		6556.34	0.921315		6555.93	0.825982		6556.15	0.845256		6556.33	0.848555
6556.29	0.957062		6556.67	1.01951		6556.25	0.863071		6556.49	0.865586		6556.65	0.887193
6556.58	1.04353		6556.96	1.11365		6556.54	0.922324		6556.76	0.874843		6556.94	0.915309
6556.92	1.17542		6557.3	1.19622		6556.87	0.993816		6557.11	0.940065		6557.29	0.956776
6557.2	1.28401		6557.58	1.27356		6557.16	1.06562		6557.39	1.00881		6557.58	0.986036
6557.54	1.38351		6557.92	1.35614		6557.5	1.12779		6557.72	1.04549		6557.92	1.00927
6557.81	1.46995		6558.21	1.45056		6557.79	1.19717		6558.01	1.09861		6558.19	1.05237
6558.16	1.5344		6558.54	1.51546		6558.1	1.25912		6558.35	1.14003		6558.52	1.12396
6558.43	1.58762		6558.83	1.58835		6558.39	1.33183		6558.63	1.18495		6558.81	1.18486
6558.77	1.65076		6559.48	1.64598		6558.72	1.39336		6558.97	1.2592		6559.15	1.25327
6559.06	1.6938		6560.38	1.63347		6559.01	1.45962		6559.59	1.38556		6559.77	1.35007
6559.71	1.68463		6561.29	1.50631		6559.64	1.54567		6560.47	1.49804		6560.67	1.49644
6560.6	1.57281		6562.2	1.33847		6560.53	1.59577		6561.4	1.49484		6561.6	1.50979
6561.53	1.38936		6563.1	1.18246		6561.45	1.51943		6562.31	1.37403		6562.5	1.40557
6562.43	1.20643		6564.01	1.08021		6562.36	1.36842		6563.23	1.21923		6563.43	1.25805
6563.34	1.08925		6564.94	1.03457		6563.27	1.2102		6564.16	1.10234		6564.32	1.12147
6564.23	1.03084		6565.83	1.02071		6564.17	1.10257		6565.06	1.0124		6565.24	1.03846
6565.14	1.01453		6566.75	1.02379		6565.1	1.04044		6565.99	0.973241		6566.15	0.987525
6566.06	1.01733		6567.68	1.04296		6566.01	1.00963		6566.9	0.956162		6567.08	0.969653
6566.99	1.04168		6568.59	1.06151		6566.93	1.00204		6567.81	0.956518		6567.97	0.956793
6567.88	1.06772		6569.5	1.08836		6567.84	1.01189		6568.73	0.965588		6568.9	0.960425
6568.8	1.09165		6570.42	1.11078		6568.75	1.03034		6569.66	0.988708		6569.79	0.980402
6569.71	1.10624		6571.31	1.12752		6569.66	1.05741		6570.57	1.01966		6570.71	1.00996
6570.64	1.11896		6572.24	1.14433		6570.59	1.08093		6571.46	1.04263		6571.62	1.03963
6571.53	1.12833		6573.15	1.1574		6571.48	1.10859		6572.37	1.06792		6572.53	1.06392
6572.46	1.14879		6574.08	1.17688		6572.4	1.12403		6573.28	1.08485		6573.44	1.07973
6573.37	1.16667		6574.97	1.18711		6573.3	1.13893		6574.19	1.10042		6574.35	1.09585
6574.28	1.19061		6575.88	1.17877		6574.22	1.15396		6575.1	1.10386		6575.26	1.1024
6575.17	1.19589		6576.79	1.16607		6575.13	1.16182		6576.01	1.10204		6576.19	1.10346
6576.08	1.19117		6577.72	1.14293		6576.05	1.15213		6576.94	1.09703		6577.1	1.08967
6577.01	1.16564		6578.63	1.106		6576.96	1.13859		6577.85	1.07127		6578.01	1.07378
6577.92	1.12759		6579.56	1.06973		6577.87	1.11231		6578.76	1.0431		6578.92	1.05033
6578.83	1.08607		6580.47	1.02406		6578.78	1.08668		6579.67	1.01053		6579.85	1.01863
6579.75	1.04451		6581.39	0.981235		6579.71	1.05264		6580.6	0.975195		6580.75	0.983704
6580.68	0.991123		6582.3	0.939379		6580.62	1.01355		6581.51	0.940626		6581.66	0.943463
6581.59	0.949541		6583.21	0.903718		6581.53	0.971799		6582.43	0.906669		6582.57	0.909976
6582.48	0.908771		6584.12	0.876933		6582.45	0.931416		6583.36	0.874388		6583.5	0.871662
6583.41	0.879639		6585.04	0.858972		6583.36	0.906462		6584.27	0.85026		6584.42	0.85017
6584.33	0.856239		6585.95	0.843685		6584.27	0.876881		6585.2	0.828715		6585.33	0.829205
6585.26	0.841095		6586.88	0.830915		6585.18	0.856345		6586.1	0.808308		6586.24	0.812509
6586.15	0.830497		6587.8	0.822583		6586.1	0.839419		6587.03	0.801763		6587.14	0.799534
6587.08	0.8275		6588.73	0.817605		6587.03	0.823883		6587.96	0.791072		6588.07	0.789201
6588	0.825119		6589.66	0.818636		6587.96	0.810832		6588.88	0.779867		6588.99	0.780518
6588.93	0.825708		6590.58	0.821758		6588.88	0.805024		6589.79	0.768757		6589.9	0.771402
6589.85	0.833301		6591.49	0.818924		6589.79	0.798256		6590.71	0.761008		6590.83	0.765583
6590.76	0.837833		6592.43	0.821464		6590.72	0.796121		6591.64	0.760635		6591.73	0.757229
6591.69	0.835843		6593.32	0.822448		6591.62	0.793713		6592.57	0.760889		6592.66	0.756888
6592.61	0.84074		6594.24	0.820822		6592.55	0.796728		6593.49	0.763421		6593.58	0.758919
6593.53	0.834055		6595.17	0.819331		6593.45	0.795467		6594.42	0.764679		6594.51	0.757911
6594.44	0.830137		6596.09	0.819811		6594.39	0.794072		6595.32	0.76668		6595.43	0.766711
6595.38	0.827053		6597.01	0.823626		6595.3	0.796558		6596.24	0.773289		6596.35	0.772085
6596.31	0.825182		6597.92	0.83028		6596.22	0.803776		6597.17	0.785485		6597.28	0.778977
6597.23	0.827536		6598.86	0.823625		6597.14	0.814146		6598.09	0.795649		6598.22	0.796878
6598.14	0.838265		6599.8	0.830955		6598.07	0.827989		6599.01	0.793776		6599.14	0.797286
6599.06	0.831548		6600.71	0.848553		6598.99	0.820975		6599.92	0.803945		6600.07	0.810208
6600	0.842633		6601.65	0.865158		6599.91	0.824625		6600.82	0.818605		6600.99	0.824515
6600.92	0.863225		6602.57	0.88033		6600.81	0.844339		6601.76	0.822947		6601.93	0.827448
6601.83	0.880181		6603.49	0.89298		6601.74	0.851898		6602.66	0.834144		6602.84	0.832355
6602.75	0.89545		6604.41	0.903055		6602.64	0.863018		6603.6	0.846269		6603.74	0.84648
6603.67	0.910831		6605.34	0.912621		6603.58	0.876046		6604.5	0.855928		6604.68	0.857288
6604.59	0.928102		6606.24	0.927086		6604.5	0.888528		6605.42	0.866953		6605.6	0.865881
6605.53	0.931502		6607.18	0.935833		6605.42	0.899661		6606.34	0.876873		6606.52	0.88034
6606.43	0.939853		6608.08	0.944119		6606.34	0.907362		6607.27	0.888577		6607.44	0.886598
6607.37	0.952636		6609.02	0.956075		6607.27	0.918169		6608.19	0.894881		6608.36	0.903965
6608.29	0.961699		6609.94	0.969386		6608.18	0.927468		6609.11	0.904716		6609.3	0.909896
6609.21	0.97912		6610.88	0.985018		6609.11	0.935316		6610.03	0.915659		6610.22	0.919779
6610.13	0.990134		6611.8	1.00624		6610.03	0.949951		6610.97	0.930737		6611.14	0.933744
6611.05	1.00956		6612.72	1.02059		6610.96	0.96929		6611.9	0.940952		6612.06	0.943537
6611.97	1.02465		6613.65	1.0344		6611.86	0.982688		6612.82	0.961826		6612.98	0.954182
6612.89	1.03842		6614.6	1.0403		6612.8	0.992319		6613.74	0.973564		6613.9	0.968605
6613.81	1.04805		6615.51	1.04353		6613.7	1.00503		6614.68	0.981376		6614.83	0.982084
6614.73	1.05519		6616.43	1.04894		6614.64	1.02273		6615.6	0.993628		6615.75	0.993298
6615.66	1.05567		6617.35	1.05107		6615.56	1.02751		6616.52	1.0068		6616.69	1.00498
6616.6	1.05322		6618.28	1.04767		6616.49	1.0351		6617.45	1.00841		6617.61	1.01353
6617.52	1.05102		6619.2	1.03761		6617.41	1.03547		6618.35	1.00784		6618.53	1.01886
6618.42	1.05262		6620.12	1.03843		6618.37	1.03819		6619.29	1.00916		6619.46	1.01671
6619.35	1.0465		6621.06	1.03357		6619.29	1.03063		6620.22	1.01283		6620.4	1.01536
6620.29	1.04178		6621.99	1.03456		6620.22	1.03162		6621.14	1.00964		6621.34	1.01445
6621.19	1.0436		6622.89	1.03881		6621.14	1.03376		6622.06	1.00743		6622.27	1.0085
6622.14	1.04576		6623.86	1.03643		6622.06	1.02913		6622.99	1.00241		6623.21	1.0073
6623.06	1.04669		6624.78	1.03613		6623.01	1.03034		6623.91	0.999202		6624.13	1.00364
6623.99	1.04809		6625.72	1.03175		6623.93	1.02629		6624.84	1.00068		6625.06	1.00615
6624.93	1.0492		6626.63	1.03348		6624.85	1.03112		6625.78	1.00038		6625.98	1.00095
6625.85	1.04937		6627.56	1.03086		6625.78	1.0261		6626.71	1.00376		6626.91	1.00244
6626.78	1.05312		6628.48	1.03531		6626.71	1.02232		6627.67	1.00251		6627.85	0.994552
6627.71	1.05261		6629.43	1.03566		6627.65	1.02436		6628.58	0.996845		6628.78	0.997289
6628.65	1.04958		6630.34	1.02694		6628.56	1.0193		6629.5	0.996952		6629.69	0.996129
6629.58	1.04691		6631.28	1.03192		6629.48	1.02123		6630.41	0.998414		6630.63	0.99601
6630.5	1.04957		6632.23	1.02866		6630.41	1.01905		6631.34	0.995768		6631.54	0.98891
6631.41	1.04392		6633.15	1.02473		6631.35	1.01813		6632.28	0.997739		6632.47	0.987536
6632.36	1.04295		6634.08	1.02444		6632.28	1.015		6633.23	0.988749		6633.39	0.988828
6633.3	1.04131		6635.03	1.02077		6633.21	1.01081		6634.14	0.989984		6634.32	0.987086
6634.23	1.03335		6635.94	1.01473		6634.14	1.01163		6635.08	0.986615		6635.27	0.984941
6635.16	1.03475		6636.87	1.01313		6635.06	1.01003		6636.01	0.987356		6636.2	0.985342
6636.1	1.03306		6637.81	1.00956		6635.99	1.0122		6636.94	0.987245		6637.13	0.985388
6637.03	1.02474		6638.74	1.01048		6636.94	1.01263		6637.87	0.989448		6638.05	0.985336
6637.94	1.02606		6639.69	1.00751		6637.87	1.01387		6638.82	0.990758		6638.98	0.991479
6638.89	1.0261		6640.64	1.00516		6638.8	1.00598		6639.74	0.99218		6639.91	0.986195
6639.82	1.02694		6641.57	1.00889		6639.73	1.0046		6640.66	0.988598		6640.84	0.988335
6640.75	1.03148		6642.52	1.01106		6640.66	1.00902		6641.59	0.987823		6641.79	0.989401
6641.68	1.03023		6643.45	1.0091		6641.59	1.00866		6642.53	0.993663		6642.72	0.989832
6642.61	1.03		6644.38	1.01004		6642.53	1.00825		6643.48	0.991799		6643.65	0.988861
6643.56	1.03024		6645.31	1.00683		6643.46	1.00682		6644.4	0.991171		6644.6	0.98955
6644.49	1.03011		6646.26	1.00793		6644.4	1.01023		6645.33	0.991732		6645.53	0.989746
6645.42	1.02625		6647.21	1.00337		6645.33	1.01198		6646.26	0.993851		6646.46	0.991181
6646.37	1.03098		6648.14	1.00601		6646.28	1.00515		6647.19	0.992644		6647.43	0.99153
6647.3	1.02284		6649.07	0.99982		6647.23	1.00331		6648.12	0.986421		6648.34	0.99236
6648.21	1.02288		6650.02	0.994769		6648.16	1.00176		6649.05	0.989368		6649.29	0.988081
6649.16	1.01747		6650.95	0.989502		6649.09	0.999688		6650	0.985217		6650.25	0.989213
6650.08	1.01641		6651.87	0.990221		6650.02	1.00177		6650.94	0.984125		6651.18	0.986042
6651.03	1.0144		6652.8	0.987048		6650.94	0.996545		6651.87	0.984658		6652.11	0.985603
6651.96	1.00895		6653.73	0.988547		6651.87	0.992255		6652.8	0.983672		6653.06	0.983107
6652.89	1.00937		6654.69	0.989415		6652.8	0.992384		6653.73	0.979073		6654.01	0.98019
6653.85	1.00505		6655.62	0.984611		6653.73	0.992829		6654.67	0.976567		6654.95	0.981794
6654.78	1.0043		6656.55	0.98302		6654.67	0.98784		6655.6	0.980863		6655.88	0.97926
6655.71	0.998851		6657.51	0.982622		6655.6	0.98429		6656.54	0.978467		6656.83	0.97933
6656.65	0.996739		6658.44	0.980033		6656.55	0.9786		6657.47	0.978814		6657.77	0.977091
6657.58	0.997505		6659.36	0.980107		6657.47	0.979911		6658.41	0.97967		6658.7	0.972415
6658.54	0.991998		6660.31	0.973144		6658.41	0.978761		6659.34	0.9752		6659.66	0.978732
6659.47	0.992817		6661.25	0.977535		6659.36	0.980798		6660.29	0.97642		6660.57	0.978929
6660.41	0.989237		6662.18	0.971172		6660.29	0.978414		6661.23	0.974804		6661.51	0.97648
6661.34	0.989042		6663.14	0.966696		6661.23	0.97501		6662.17	0.973784		6662.46	0.972737
6662.28	0.98519		6664.08	0.972199		6662.15	0.969681		6663.08	0.973992		6663.42	0.979293
6663.21	0.985877		6665.03	0.970925		6663.1	0.978789		6664.04	0.973259		6664.36	0.977191
6664.15	0.984703		6665.97	0.974616		6664.04	0.976055		6664.96	0.976889		6665.29	0.982584
6665.09	0.984613		6666.9	0.969604		6664.99	0.977153		6665.89	0.974611		6666.25	0.976723
6666.04	0.982674		6667.84	0.973405		6665.93	0.977514		6666.83	0.97699		6667.19	0.979606
6666.98	0.985851		6668.8	0.977067		6666.89	0.972072		6667.77	0.978481		6668.14	0.982829
6667.92	0.984349		6669.74	0.97653		6667.82	0.972349		6668.72	0.980223		6669.08	0.981124
6668.85	0.985066		6670.67	0.971001		6668.78	0.978878		6669.66	0.97748		6670	0.980715
6669.81	0.98677		6671.61	0.974795		6669.72	0.972272		6670.6	0.977486		6670.94	0.985877
6670.75	0.983595		6672.57	0.977728		6670.67	0.970517		6671.56	0.974712		6671.89	0.982728
6671.69	0.985289		6673.51	0.976822		6671.58	0.969488		6672.5	0.975276		6672.83	0.980823
6672.65	0.983929		6674.45	0.973941		6672.53	0.973104		6673.42	0.973972		6673.77	0.971385
6673.59	0.984369		6675.39	0.971487		6673.47	0.970848		6674.36	0.970055		6674.71	0.970032
6674.51	0.974608		6676.33	0.967827		6674.41	0.964694		6675.3	0.967398		6675.65	0.963414
6675.45	0.969001		6677.27	0.960892		6675.33	0.961298		6676.25	0.963387		6676.61	0.964575
6676.39	0.963557		6678.21	0.952648		6676.29	0.95582		6677.19	0.958804		6677.55	0.962589
6677.34	0.961851		6679.17	0.953283		6677.21	0.946796		6678.15	0.957549		6678.49	0.95831
6678.27	0.956719		6680.11	0.944768		6678.17	0.954032		6679.08	0.95108		6679.43	0.957559
6679.21	0.954257		6681.05	0.942959		6679.09	0.944447		6680.04	0.946366		6680.39	0.949956
6680.19	0.950224		6681.99	0.941824		6680.04	0.945846		6681	0.939821		6681.32	0.944327
6681.11	0.945453		6682.95	0.940439		6680.98	0.937223		6681.96	0.940091		6682.26	0.939528
6682.05	0.944304		6683.92	0.935561		6681.94	0.933497		6682.9	0.933885		6683.2	0.936668
6682.99	0.940785		6684.84	0.939252		6682.88	0.93227		6683.84	0.933576		6684.14	0.934701
6683.93	0.943254		6685.78	0.940178		6683.8	0.923477		6684.76	0.928608		6685.08	0.931287
6684.9	0.940679		6686.74	0.947709		6684.74	0.93061		6685.73	0.925694		6686.03	0.931013
6685.84	0.947394		6687.71	0.952891		6685.71	0.927746		6686.67	0.929257		6686.99	0.929337
6686.78	0.950562		6688.65	0.956215		6686.63	0.933105		6687.63	0.932748		6687.93	0.927279
6687.72	0.953152		6689.59	0.953293		6687.59	0.932737		6688.57	0.934064		6688.89	0.92961
6688.67	0.95639		6690.56	0.961875		6688.52	0.931479		6689.52	0.935515		6689.84	0.937474
6689.61	0.96056		6691.5	0.963099		6689.48	0.934556		6690.46	0.940879		6690.8	0.935143
6690.56	0.963626		6692.43	0.967994		6690.42	0.94301		6691.43	0.948542		6691.75	0.933835
6691.52	0.967362		6693.39	0.972949		6691.39	0.947392		6692.37	0.946872		6692.69	0.939382
6692.46	0.971473		6694.35	0.979117		6692.31	0.946987		6693.31	0.951203		6693.62	0.946923
6693.41	0.974181		6695.3	0.985898		6693.28	0.955825		6694.28	0.951576		6694.58	0.94859
6694.35	0.982195		6696.27	0.983826		6694.22	0.960137		6695.22	0.956368		6695.53	0.954021
6695.28	0.984849		6697.21	0.98829		6695.17	0.967928		6696.17	0.960849		6696.47	0.958354
6696.25	0.99048		6698.18	0.992175		6696.09	0.966735		6697.12	0.962272		6697.42	0.964407
6697.19	0.991156		6699.1	0.996492		6697.06	0.973559		6698.08	0.967304		6698.38	0.966222
6698.16	0.995902		6700.05	1.00037		6697.99	0.975214		6699.03	0.968227		6699.31	0.965508
6699.09	0.997576		6701.02	1.00425		6698.95	0.980196		6699.98	0.969877		6700.26	0.973361
6700.05	1.00033		6701.98	1.00029		6699.9	0.979081		6700.92	0.975129		6701.21	0.977563
6701	1.00243		6702.95	1.00558		6700.85	0.984934		6701.87	0.97678		6702.17	0.977103
6701.95	1.00202		6703.9	1.00393		6701.81	0.990684		6702.8	0.981928		6703.12	0.98079
6702.89	1.00717		6704.85	1.00801		6702.76	0.994261		6703.75	0.984192		6704.07	0.980556
6703.84	1.00668		6705.8	1.01263		6703.73	0.992322		6704.71	0.986302		6705.04	0.988989
6704.79	1.00658		6706.76	1.0111		6704.68	1.0025		6705.68	0.991019		6705.99	0.982791
6705.76	1.00821		6707.71	1.01035		6705.61	0.998036		6706.63	0.996555		6706.93	0.997634
6706.71	1.01294		6708.66	1.01255		6706.56	1.00385		6707.58	0.994537		6707.88	0.992878
6707.66	1.01308		6709.63	1.01403		6707.52	1.00299		6708.51	1.00092		6708.85	0.990927
6708.62	1.01297		6710.58	1.02031		6708.47	1.00981		6709.48	1.00012		6709.82	0.994201
6709.59	1.01332		6711.53	1.01979		6709.42	1.01166		6710.43	1.00652		6710.77	1.004
6710.54	1.01688		6712.48	1.02408		6710.35	1.01189		6711.4	1.00762		6711.72	1.00345
6711.49	1.01958		6713.45	1.02513		6711.3	1.01006		6712.33	1.00918		6712.69	1.00664
6712.44	1.02411		6714.4	1.03087		6712.24	1.01685		6713.3	1.01107		6713.66	1.00854
6713.41	1.02592		6715.36	1.02752		6713.19	1.01982		6714.25	1.0146		6714.59	1.0106
6714.37	1.02858		6716.31	1.03105		6714.14	1.02141		6715.2	1.01975		6715.55	1.01278
6715.32	1.03247		6717.28	1.03422		6715.09	1.01943		6716.17	1.02282		6716.52	1.01313
6716.27	1.03417		6718.23	1.03685		6716.04	1.02727		6717.13	1.02264		6717.49	1.01837
6717.22	1.03475		6719.18	1.04206		6716.99	1.02995		6718.1	1.02649		6718.44	1.02426
6718.17	1.03692		6720.16	1.03949		6717.94	1.03268		6719.03	1.02286		6719.39	1.0237
6719.11	1.04177		6721.13	1.0418		6718.9	1.03273		6720	1.02652		6720.35	1.02727
6720.06	1.04137		6722.08	1.04105		6719.85	1.03355		6720.94	1.03422		6721.3	1.02664
6721.03	1.04299		6723.05	1.04641		6720.82	1.03795		6721.89	1.03716		6722.25	1.03019
6721.99	1.04016		6724.01	1.04042		6721.79	1.04307		6722.86	1.03968		6723.21	1.03516
6722.94	1.04013		6724.98	1.04261		6722.75	1.04461		6723.82	1.04093		6724.16	1.03791
6723.91	1.04455		6725.94	1.0456		6723.72	1.04587		6724.79	1.03988		6725.13	1.03752
6724.87	1.04257		6726.91	1.04226		6724.7	1.04208		6725.73	1.043		6726.09	1.03911
6725.8	1.04263		6727.85	1.04755		6725.63	1.04478		6726.7	1.0392		6727.06	1.04112
6726.76	1.042		6728.82	1.04097		6726.6	1.04733		6727.67	1.04088		6728.04	1.04522
6727.71	1.04517		6729.8	1.04049		6727.58	1.05107		6728.65	1.0418		6728.99	1.04183
6728.67	1.04061		6730.75	1.03987		6728.52	1.04912		6729.57	1.04148		6729.95	1.04724
6729.64	1.0362		6731.69	1.04051		6729.49	1.04678		6730.52	1.03812		6730.9	1.0413
6730.58	1.03347		6732.66	1.03621		6730.45	1.04186		6731.48	1.03748		6731.86	1.04752
6731.54	1.03536		6733.6	1.03104		6731.38	1.045		6732.45	1.04534		6732.84	1.04502
6732.51	1.03357		6734.56	1.02804		6732.36	1.03999		6733.41	1.03751		6733.79	1.0424
6733.45	1.03074		6735.54	1.02742		6733.32	1.04091		6734.39	1.03904		6734.75	1.04134
6734.43	1.02971		6736.49	1.02677		6734.27	1.03281		6735.33	1.03696		6735.71	1.04078
6735.38	1.02549		6737.45	1.01479		6735.23	1.03628		6736.3	1.0372		6736.69	1.03933
6736.36	1.02068		6738.43	1.01291		6736.17	1.03337		6737.26	1.03056		6737.64	1.03551
6737.3	1.01368		6739.39	1.00924		6737.15	1.02746		6738.22	1.0282		6738.62	1.03049
6738.26	1.01117		6740.37	1.00714		6738.1	1.02367		6739.18	1.02519		6739.58	1.03281
6739.22	1.00843		6741.33	1.00217		6739.08	1.01872		6740.14	1.02074		6740.54	1.025
6740.19	1.00367		6742.3	0.998184		6740.04	1.01356		6741.1	1.0194		6741.48	1.02118
6741.15	0.999193		6743.25	0.990565		6741	1.01101		6742.06	1.01756		6742.46	1.01608
6742.09	0.992406		6744.24	0.989578		6741.96	1.00377		6743.01	1.01316		6743.42	1.0175
6743.05	0.992118		6745.17	0.986788		6742.92	1.0008		6743.99	1.01371		6744.38	1.01113
6744.01	0.987345		6746.13	0.953663		6743.9	0.995354		6744.94	1.00833		6745.32	1.00255
6744.95	0.980623		6747.11	0.970417		6744.84	0.992091		6745.88	0.972374		6746.3	0.963104
6745.92	0.921447		6748.09	0.970712		6745.78	0.968766		6746.86	0.985952		6747.24	0.991068
6746.88	0.964928		6749.03	0.967175		6746.74	0.972415		6747.82	0.984229		6748.22	0.994526
6747.86	0.96386		6749.99	0.967751		6747.7	0.974209		6748.78	0.980206		6749.18	0.990595
6748.8	0.965519		6750.95	0.971578		6748.68	0.977793		6749.74	0.976907		6750.15	0.989331
6749.78	0.962418		6751.93	0.971212		6749.64	0.972743		6750.7	0.981667		6751.09	0.990008
6750.74	0.964486		6752.88	0.970861		6750.63	0.975976		6751.68	0.983608		6752.07	0.990531
6751.7	0.966634		6753.86	0.975519		6751.57	0.979842		6752.63	0.984097		6753.03	0.984144
6752.67	0.968895		6754.82	0.975425		6752.55	0.978288		6753.59	0.983165		6754	0.985316
6753.61	0.969576		6755.79	0.980796		6753.49	0.983592		6754.53	0.980809		6754.98	0.986759
6754.59	0.973298		6756.77	0.97332		6754.48	0.980568		6755.52	0.983945		6755.94	0.985863
6755.56	0.974655		6757.72	0.977963		6755.44	0.981266		6756.48	0.987266		6756.89	0.984612
6756.52	0.977626		6758.68	0.981038		6756.4	0.984755		6757.45	0.988471		6757.89	0.986064
6757.48	0.978884		6759.68	0.980498		6757.35	0.981039		6758.41	0.988349		6758.83	0.983005
6758.45	0.978378		6760.65	0.979274		6758.31	0.982919		6759.39	0.982752		6759.82	0.986887
6759.45	0.983612		6761.59	0.986089		6759.3	0.982706		6760.34	0.985837		6760.8	0.990013
6760.4	0.983943		6762.58	0.991137		6760.26	0.980779		6761.32	0.984707		6761.77	0.985029
6761.36	0.983911		6763.54	0.990769		6761.25	0.98453		6762.29	0.98873		6762.73	0.988569
6762.31	0.988807		6764.51	0.991107		6762.21	0.984648		6763.29	0.990573		6763.7	0.98626
6763.31	0.991794		6765.5	0.993378		6763.2	0.987996		6764.24	0.992473		6764.67	0.98809
6764.28	0.990693		6766.46	0.98815		6764.14	0.986622		6765.19	0.9875		6765.65	0.990044
6765.25	0.994357		6767.47	0.99092		6765.11	0.984788		6766.19	0.9897		6766.62	0.987862
6766.21	0.991479		6768.4	0.991692		6766.08	0.991585		6767.16	0.988572		6767.6	0.990588
6767.18	0.990315		6769.38	0.99078		6767.04	0.991106		6768.13	0.993007		6768.57	0.992433
6768.17	0.989296		6770.33	0.98475		6768.01	0.992379		6769.09	0.990029		6769.56	0.995703
6769.13	0.989836		6771.32	0.985752		6768.98	0.989655		6770.08	0.990851		6770.53	0.990144
6770.1	0.990426		6772.29	0.974991		6769.97	0.983232		6771.05	0.991324		6771.51	0.9911
6771.09	0.990035		6773.26	0.948333		6770.93	0.991969		6772.04	0.983221		6772.48	0.971388
6772.06	0.983831		6774.21	0.980673		6771.92	0.991381		6772.99	0.958147		6773.45	0.951725
6773.03	0.956048		6775.22	1.00223		6772.87	0.961829		6773.96	0.9676		6774.42	0.990917
6773.99	0.972571		6776.17	0.992309		6773.82	0.964785		6774.94	1.00599		6775.41	1.0006
6774.96	1.002		6777.16	0.991566		6774.81	0.999555		6775.93	0.993506		6776.36	0.992793
6775.93	0.9962		6778.13	0.986758		6775.8	0.993417		6776.92	0.985399		6777.35	0.990007
6776.92	0.990485		6779.1	0.991743		6776.75	0.989362		6777.91	0.985313		6778.32	0.987668
6777.87	0.989835		6780.11	0.998964		6777.72	0.982807		6778.88	0.991589		6779.29	0.988366
6778.84	0.993153		6781.08	0.994079		6778.71	0.991018		6779.85	0.994668		6780.3	0.987765
6779.83	0.996097		6782.07	0.99602		6779.7	0.994086		6780.84	0.99338		6781.27	0.991162
6780.81	0.993196		6783.06	1.00251		6780.69	0.992853		6781.82	0.997365		6782.24	0.993341
6781.8	0.998114		6784.01	0.999038		6781.66	0.995199		6782.81	0.996161		6783.23	0.994397
6782.79	0.998265		6785	1.00136		6782.63	0.996874		6783.78	0.996273		6784.21	0.994536
6783.76	0.997565		6786	0.998127		6783.6	0.997118		6784.77	0.997019		6785.18	0.998231
6784.71	1.00197		6786.97	0.997818		6784.58	0.998331		6785.74	1.00012		6786.15	0.996386
6785.7	0.998299		6787.96	0.99636		6785.57	0.999429		6786.72	1.0013		6787.14	0.998943
6786.68	1.00173		6788.91	0.998392		6786.54	0.999574		6787.69	0.997519		6788.12	0.998677
6787.65	0.999179		6789.91	0.996546		6787.51	0.997575		6788.66	0.997386		6789.07	0.998517
6788.64	0.998996		6790.9	1.00578		6788.51	1.00128		6789.64	1.00304		6790.06	1.00284
6789.62	0.999896		6791.86	1.00363		6789.48	1.00435		6790.61	1.00553		6791.06	1.00511
6790.59	1.0001		6792.85	1.00592		6790.45	0.999943		6791.6	1.00512		6792.03	1.00503
6791.56	1.00089		6793.83	1.00726		6791.43	1.00326		6792.6	1.00361		6792.99	1.00318
6792.56	0.998644		6794.82	1.00866		6792.4	1.0031		6793.55	1.0055		6793.98	1.00458
6793.53	1.00463		6795.8	1.00433		6793.36	1.00198		6794.55	1.0057		6794.98	1.00852
6794.51	1.00007		6796.79	1.00816		6794.35	1.00768		6795.5	1.00881		6795.95	1.00678
6795.48	1.00407		6797.79	1.00749		6795.33	1.00817		6796.5	1.00871		6796.93	1.01157
6796.46	1.00137		6798.76	1.00697		6796.3	1.00981		6797.45	1.00999		6797.88	1.0093
6797.45	1.00819		6799.74	1.00416		6797.28	1.00765		6798.45	1.01004		6798.88	1.00813
6798.41	1.00571		6800.72	1.00828		6798.26	1.00737		6799.43	1.0109		6799.86	1.01079
6799.41	1.00284		6801.69	1.00408		6799.23	1.0053		6800.4	1.00817		6800.85	1.00947
6800.38	1.00352		6802.69	1.00551		6800.21	1.00722		6801.38	1.0101		6801.83	1.00834
6801.34	1.00436		6803.65	1.00363		6801.19	1.00912		6802.36	1.01004		6802.83	1.011
6802.34	0.999996		6804.63	1.00361		6802.16	1.00985		6803.34	1.01455		6803.79	1.00918
6803.32	0.998228		6805.61	1.00373		6803.12	1.00951		6804.31	1.00821		6804.76	1.00649
6804.31	0.994159		6806.6	1.00136		6804.08	1.01194		6805.31	1.01197		6805.74	1.00915
6805.29	0.99895		6807.58	0.997561		6805.08	1.00742		6806.31	1.00963		6806.74	1.00915
6806.29	0.998002		6808.56	1.00168		6806.06	1.00822		6807.29	1.00726		6807.7	1.00386
6807.27	0.998368		6809.54	0.999221		6807.06	1.00363		6808.27	1.00662		6808.7	1.0089
6808.25	1.00018		6810.54	0.994469		6808.03	1.00177		6809.25	1.00214		6809.68	1.005
6809.21	0.999074		6811.5	0.997631		6809.01	0.995615		6810.27	1.00119		6810.66	1.00363
6810.21	0.999345		6812.5	0.998979		6810.01	0.998633		6811.23	0.999403		6811.66	1.00042
6811.19	1.00114		6813.48	0.994273		6810.99	0.997288		6812.21	0.99745		6812.64	1.00213
6812.19	0.996717		6814.48	0.997806		6811.99	0.996107		6813.19	0.997896		6813.62	0.999283
6813.17	0.999349		6815.47	0.994557		6812.97	0.995245		6814.19	0.997641		6814.62	0.999329
6814.15	0.995328		6816.45	0.994468		6813.95	0.994839		6815.17	0.996671		6815.58	0.995428
6815.13	0.993636		6817.43	0.993272		6814.94	0.993549		6816.17	0.994871		6816.59	0.992618
6816.11	0.993703		6818.45	0.992236		6815.92	0.994989		6817.15	0.992083		6817.59	0.994087
6817.12	0.99242		6819.41	0.987698		6816.9	0.994043		6818.14	0.990943		6818.57	0.992595
6818.12	0.991388		6820.4	0.986476		6817.9	0.99238		6819.12	0.987976		6819.53	0.989623
6819.08	0.985821		6821.4	0.992809		6818.88	0.997551		6820.1	0.987595		6820.52	0.993013
6820.06	0.982366		6822.4	0.992702		6819.89	0.988593		6821.11	0.993616		6821.52	0.99556
6821.07	0.989515		6823.37	0.990385		6820.85	0.991682		6822.13	0.997379		6822.5	0.995048
6822.05	0.991237		6824.35	0.99203		6821.85	0.995797		6823.09	0.992023		6823.51	0.995486
6823.03	0.988553		6825.36	0.990651		6822.84	0.994916		6824.08	0.994079		6824.51	0.995675
6824.02	0.987089		6826.36	0.989328		6823.82	0.996052		6825.08	0.9931		6825.51	0.994871
6825.02	0.985447		6827.33	0.983944		6824.78	0.993012		6826.06	0.995626		6826.5	0.995522
6826.03	0.983525		6828.31	0.987746		6825.79	0.9944		6827.03	0.996181		6827.5	0.993418
6826.99	0.985125		6829.32	0.987513		6826.75	0.993276		6828.02	0.996586		6828.49	0.997482
6828	0.984699		6830.32	0.989618		6827.76	0.993311		6829	0.992074		6829.47	0.99363
6828.98	0.98519		6831.29	0.987778		6828.72	0.992862		6830.01	0.995391		6830.46	0.995411
6829.99	0.990588		6832.29	0.99043		6829.71	0.994196		6830.97	0.994083		6831.45	0.992395
6830.97	0.988867		6833.28	0.990453		6830.7	0.991603		6831.98	0.993729		6832.45	0.993581
6831.96	0.994371		6834.31	0.991183		6831.68	0.992531		6832.97	0.994733		6833.44	0.99142
6832.95	0.995007		6835.3	0.99477		6832.67	0.992901		6833.97	0.99391		6834.45	0.994484
6833.95	0.994726		6836.28	0.994271		6833.68	0.991426		6834.96	0.993976		6835.41	0.991341
6834.94	0.993662		6837.27	0.993916		6834.66	0.995385		6835.95	0.997158		6836.4	0.992883
6835.93	0.993931		6838.26	0.993012		6835.67	0.990254		6836.96	0.993727		6837.41	0.992984
6836.9	0.994929		6839.27	0.994033		6836.66	0.992855		6837.96	0.99456		6838.42	0.993278
6837.92	0.998287		6840.24	0.995094		6837.67	0.999275		6838.91	0.994608		6839.41	0.996054
6838.87	0.995858		6841.25	0.993637		6838.66	0.991099		6839.92	0.995748		6840.4	0.991914
6839.88	1.0017		6842.26	0.995782		6839.64	0.996637		6840.91	0.994138		6841.38	0.994312
6840.87	0.999336		6843.25	0.998291		6840.65	0.995214		6841.92	0.994987		6842.37	0.99607
6841.88	1.00042		6844.22	0.999472		6841.64	0.995888		6842.91	0.991913		6843.36	0.995581
6842.87	1.00285		6845.23	0.995579		6842.63	0.994656		6843.92	0.996499		6844.35	0.992347
6843.88	1.00344		6846.22	1.00008		6843.64	0.99947		6844.91	0.996925		6845.34	0.991808
6844.85	1.0029		6847.21	1.00121		6844.63	0.99964		6845.9	0.993823		6846.34	0.994811
6845.86	1.00332		6848.2	1.00471		6845.62	0.997324		6846.89	0.998348		6847.33	0.993943
6846.85	1.00175		6849.19	1.00084		6846.63	0.999319		6847.9	0.997719		6848.32	0.995638
6847.84	1.0012		6850.18	1.00191		6847.6	0.99767		6848.87	0.993946		6849.31	0.997806
6848.81	1.00189		6851.17	1.00173		6848.6	0.999032		6849.87	0.999542		6850.3	0.992711
6849.83	1.00288		6852.15	1.00495		6849.57	0.998111		6850.86	0.995927		6851.29	0.994218
6850.84	1.0046		6853.16	1.00678		6850.58	1.0001		6851.85	0.997051		6852.31	0.995222
6851.83	1.00568		6854.15	1.00738		6851.57	0.996129		6852.84	0.999292		6853.32	0.996241
6852.82	1.00351		6855.15	1.0082		6852.56	1.00178		6853.86	0.995327		6854.31	0.996047
6853.84	1.00646		6856.14	1.00842		6853.56	1.00014		6854.85	0.996303		6855.29	0.9965
6854.83	1.01045		6857.13	1.00658		6854.57	1.00234		6855.84	0.999593		6856.28	0.997253
6855.82	1.0078		6858.15	1.00851		6855.56	0.996008		6856.84	0.99934		6857.29	0.995398
6856.84	1.01221		6859.14	1.00759		6856.56	0.999867		6857.85	1.00057		6858.31	0.99847
6857.83	1.01295		6860.16	1.01142		6857.57	0.999886		6858.84	0.99876		6859.28	0.995971
6858.81	1.0115		6861.15	1.01712		6858.57	0.998506		6859.84	0.99767		6860.28	0.99854
6859.82	1.01615		6862.17	1.02678		6859.58	1.00468		6860.83	1.00358		6861.29	1.00248
6860.82	1.01688		6863.16	0.997585		6860.56	1.0017		6861.83	1.01385		6862.29	1.00244
6861.81	1.03234		6864.16	1.00306		6861.57	1.01581		6862.83	0.993658		6863.28	0.98642
6862.81	1.00813		6865.16	1.01214		6862.57	1.00543		6863.82	0.991867		6864.28	0.996611
6863.82	1.00089		6866.15	1.01246		6863.58	0.99409		6864.86	1.00398		6865.28	1.00326
6864.82	1.0089		6867.15	1.01545		6864.56	1.00273		6865.86	1.00352		6866.29	1.00636
6865.84	1.01304		6868.15	1.01754		6865.6	1.00503		6866.85	1.00508		6867.27	1.00753
6866.81	1.0128		6869.17	1.01759		6866.57	1.00713		6867.87	1.00509		6868.27	1.00701
6867.83	1.01493		6870.16	1.0182		6867.57	1.00709		6868.87	1.00794		6869.27	1.00266
6868.81	1.01403		6871.14	1.01554		6868.59	1.01011		6869.88	1.00719		6870.28	1.00672
6869.8	1.01288		6872.16	1.01389		6869.59	1.01094		6870.86	1.01052		6871.28	1.00798
6870.8	1.01261		6873.16	1.01734		6870.58	1.01139		6871.88	1.00849		6872.28	1.0079
6871.8	1.0134		6874.16	1.01543		6871.58	1.01395		6872.86	1.00607		6873.3	1.00954
6872.82	1.01349		6875.16	1.01117		6872.56	1.01048		6873.88	1.00819		6874.32	1.01038
6873.8	1.01167		6876.16	1.00851		6873.58	1.01187		6874.88	1.00769		6875.32	1.00968
6874.82	1.00984		6877.18	1.00631		6874.58	1.01209		6875.9	1.01038		6876.32	1.01331
6875.82	1.01212		6878.18	1.00728		6875.6	1.01624		6876.9	1.01134		6877.34	1.0132
6876.82	1.0096		6879.16	1.00758		6876.58	1.01369		6877.9	1.00895		6878.36	1.01095
6877.84	1.00864		6880.16	1.00836		6877.58	1.01189		6878.9	1.01022		6879.34	1.01135
6878.82	1.00394		6881.18	1.00701		6878.6	1.01529		6879.88	1.01072		6880.34	1.01186
6879.84	1.00439		6882.18	1.00552		6879.6	1.0078		6880.88	1.01095		6881.34	1.01361
6880.84	1.00191		6883.19	1.00366		6880.6	1.01181		6881.9	1.00989		6882.36	1.0159
6881.84	1.00076		6884.19	1.00283		6881.62	1.00703		6882.91	1.00527		6883.39	1.01533
6882.84	1.00062		6885.19	0.998001		6882.6	1.00797		6883.89	1.00854		6884.37	1.01559
6883.85	0.997356		6886.21	1.0001		6883.63	1.00782		6884.91	1.00815		6885.41	1.01134
6884.85	0.99716		6887.22	0.996415		6884.63	1.00921		6885.93	1.00583		6886.41	1.0113
6885.87	0.997501		6888.22	0.996023		6885.63	1.00673		6886.94	1.0042		6887.44	1.00682
6886.88	0.995777		6889.22	0.99915		6886.63	1.0058		6887.96	1.0084		6888.44	1.01135
6887.88	0.99387		6890.27	0.993534		6887.64	1.00381		6888.98	1.0071		6889.46	1.01022
6888.9	0.996578		6891.25	0.995778		6888.66	1.00493		6889.99	1.0054		6890.47	1.00614
6889.91	0.995438		6892.26	0.99683		6889.67	0.999467		6890.99	1.00196		6891.47	1.0096
6890.89	0.996987		6893.26	0.995449		6890.67	1.00088		6892	1.00157		6892.48	1.01085
6891.92	0.994208		6894.27	0.996936		6891.69	1.00054		6893	0.998497		6893.5	1.00448
6892.9	0.996447		6895.29	0.991595		6892.7	0.998933		6894.01	0.998156		6894.51	1.00103
6893.93	0.994638		6896.32	0.99701		6893.7	0.994663		6895.01	0.996857		6895.55	1.00018
6894.93	0.994361		6897.31	0.993194		6894.71	0.997269		6896.02	0.998386		6896.56	1.00181
6895.92	0.995376		6898.33	0.993042		6895.74	0.996144		6897.04	0.994		6897.55	0.998852
6896.94	0.996637		6899.34	0.993613		6896.74	0.995552		6898.07	0.996496		6898.55	0.999096
6897.95	0.994994		6900.35	0.991983		6897.77	0.995822		6899.06	0.994694		6899.56	0.997761
6898.96	0.992696		6901.37	0.993137		6898.75	0.991732		6900.1	0.995141		6900.57	0.996217
6899.96	0.992936		6902.4	0.991784		6899.76	0.992644		6901.11	0.996244		6901.58	0.995719
6900.97	0.992253		6903.39	0.99179		6900.79	0.992906		6902.14	0.997664		6902.58	0.988961
6902	0.992774		6904.38	0.991035		6901.8	0.994194		6903.13	0.993666		6903.61	0.996712
6902.99	0.992686		6905.41	0.995224		6902.8	0.994199		6904.16	0.992264		6904.6	0.991964
6904.01	0.992153		6906.42	0.995657		6903.83	0.99538		6905.16	0.9952		6905.63	0.992336
6905.02	0.99285		6907.4	0.989215		6904.84	0.993597		6906.17	0.994078		6906.64	0.989206
6906.03	0.992547		6908.41	0.989401		6905.85	0.99414		6907.2	0.994912		6907.65	0.991182
6907.06	0.992173		6909.44	0.989973		6906.88	0.990838		6908.19	0.99595		6908.64	0.993328
6908.07	0.989803		6910.45	0.988872		6907.89	0.995412		6909.2	0.992901		6909.65	0.993537
6909.06	0.987724		6911.47	0.986838		6908.88	0.993383		6910.21	0.992292		6910.66	0.9915
6910.07	0.989757		6912.48	0.988223		6909.89	0.991887		6911.22	0.993314		6911.69	0.991372
6911.1	0.989733		6913.51	0.991913		6910.92	0.992242		6912.23	0.995792		6912.68	0.996212
6912.11	0.98839		6914.52	0.988298		6911.93	0.994024		6913.24	0.993101		6913.71	0.993172
6913.12	0.989996		6915.51	0.989071		6912.92	0.990568		6914.28	0.991965		6914.74	0.991758
6914.16	0.988251		6916.54	0.987495		6913.95	0.990322		6915.31	0.991672		6915.73	0.98934
6915.19	0.987393		6917.58	0.988159		6914.96	0.995168		6916.32	0.988668		6916.75	0.992435
6916.2	0.986781		6918.59	0.990003		6915.98	0.988189		6917.33	0.993004		6917.76	0.993224
6917.21	0.986362		6919.6	0.985077		6916.99	0.988114		6918.37	0.991088		6918.77	0.988872
6918.24	0.988013		6920.64	0.989707		6918	0.988867		6919.36	0.990174		6919.78	0.987955
6919.24	0.987574		6921.65	0.986287		6919.03	0.991936		6920.39	0.98933		6920.8	0.987885
6920.27	0.983642		6922.68	0.990093		6920.05	0.990184		6921.39	0.989692		6921.83	0.989618
6921.28	0.988617		6923.68	0.984913		6921.06	0.98944		6922.42	0.990043		6922.87	0.987981
6922.3	0.988309		6924.71	0.986677		6922.05	0.988915		6923.43	0.990494		6923.88	0.987778
6923.31	0.989479		6925.73	0.988289		6923.09	0.988721		6924.45	0.992569		6924.89	0.990285
6924.33	0.987415		6926.76	0.989188		6924.1	0.986666		6925.48	0.990928		6925.93	0.990321
6925.34	0.990959		6927.78	0.98705		6925.1	0.988631		6926.52	0.987409		6926.95	0.990171
6926.38	0.992124		6928.79	0.990045		6926.13	0.988798		6927.51	0.98752		6927.96	0.985475
6927.39	0.990156		6929.81	0.990469		6927.17	0.988784		6928.55	0.990085		6928.98	0.990017
6928.43	0.990561		6930.85	0.991014		6928.18	0.988383		6929.57	0.988822		6929.99	0.986552
6929.42	0.991947		6931.86	0.992978		6929.2	0.989599		6930.6	0.99084		6931.01	0.990712
6930.46	0.992494		6932.88	0.990096		6930.26	0.990837		6931.62	0.988485		6932.03	0.986503
6931.48	0.99516		6933.92	0.99145		6931.25	0.989948		6932.64	0.989796		6933.04	0.986165
6932.51	0.992243		6934.94	0.989205		6932.27	0.989858		6933.67	0.987785		6934.08	0.989823
6933.51	0.990066		6935.95	0.99089		6933.31	0.991333		6934.69	0.99175		6935.08	0.991411
6934.55	0.995754		6936.99	0.992729		6934.33	0.991764		6935.73	0.990601		6936.1	0.987392
6935.55	0.993739		6938.01	0.990626		6935.34	0.988334		6936.75	0.992031		6937.14	0.992284
6936.59	0.995478		6939.03	0.989112		6936.38	0.990213		6937.77	0.992656		6938.17	0.986096
6937.6	0.993369		6940.05	0.993706		6937.4	0.993332		6938.79	0.994137		6939.19	0.98998
6938.62	0.996156		6941.07	0.994102		6938.44	0.99265		6939.81	0.992872		6940.23	0.988513
6939.62	0.993735		6942.09	0.997317		6939.46	0.991219		6940.83	0.989292		6941.23	0.989964
6940.64	0.994405		6943.11	0.996951		6940.48	0.994076		6941.84	0.992859		6942.25	0.990765
6941.68	0.995964		6944.17	0.996646		6941.5	0.993152		6942.89	0.995676		6943.29	0.992563
6942.7	0.999025		6945.19	0.999968		6942.52	0.995497		6943.89	0.992268		6944.31	0.992257
6943.72	0.996588		6946.19	0.999072		6943.54	0.992217		6944.93	0.994889		6945.36	0.995374
6944.74	1.00257		6947.23	0.998714		6944.56	0.994491		6945.95	0.994747		6946.38	0.994309
6945.76	1.00299		6948.26	1.00487		6945.58	0.995308		6946.97	0.994292		6947.42	0.994746
6946.79	1.00485		6949.28	1.00174		6946.62	0.998155		6948.01	0.994837		6948.44	0.995032
6947.83	1.00485		6950.32	1.00282		6947.62	0.997885		6949.01	0.995488		6949.46	0.997681
6948.85	1.00661		6951.34	1.00654		6948.67	1.00277		6950.06	0.99457		6950.49	0.994037
6949.87	1.00552		6952.39	1.00745		6949.69	0.998931		6951.1	0.996808		6951.51	0.995456
6950.91	1.00736		6953.41	1.00669		6950.73	1.00425		6952.12	1.00015		6952.53	1.00124
6951.96	1.00628		6954.44	1.00678		6951.75	1.00429		6953.15	1.00623		6953.55	0.997512
6952.98	1.00686		6955.48	1.00927		6952.78	1.00284		6954.19	0.99991		6954.6	0.996909
6954.01	1.00811		6956.5	1.0092		6953.8	1.00436		6955.21	1.00063		6955.64	1.00013
6955.03	1.00571		6957.53	1.00822		6954.82	1.00264		6956.24	1.00206		6956.67	1.00078
6956.05	1.00674		6958.55	1.0089		6955.85	1.00427		6957.26	1.00202		6957.69	1.00095
6957.1	1.00813		6959.58	1.00826		6956.87	1.00446		6958.29	1.00429		6958.74	1.00364
6958.12	1.0072		6960.63	1.00755		6957.9	1.00412		6959.31	1.00045		6959.76	1.00486
6959.15	1.00581		6961.63	1.00716		6958.92	1.00402		6960.34	1.00354		6960.79	1.00521
6960.19	1.00606		6962.68	1.00916		6959.97	1.00517		6961.38	1.00538		6961.82	1.00545
6961.2	1.00952		6963.7	1.0106		6960.99	1.00147		6962.43	1.00587		6962.86	1.00575
6962.25	1.00819		6964.73	1.00802		6962.02	1.00599		6963.46	1.00557		6963.89	1.00331
6963.27	1.00652		6965.74	1.01131		6963.05	1.00663		6964.48	1.00712		6964.9	1.00521
6964.3	1.00525		6966.79	1.01249		6964.07	1.00684		6965.51	1.00649		6965.92	1.00616
6965.33	1.00971		6967.83	1.00796		6965.08	1.00652		6966.54	1.00696		6966.95	1.008
6966.33	1.00659		6968.86	1.0104		6966.13	1.00409		6967.57	1.00665		6968	1.00677
6967.36	1.00768		6969.89	1.01173		6967.16	1.005		6968.59	1.0044		6969.03	1.00775
6968.39	1.00713		6970.92	1.00732		6968.18	1.00886		6969.62	1.01092		6970.03	1.00686
6969.4	1.0053		6971.95	1.00783		6969.21	1.00863		6970.67	1.01031		6971.06	1.00873
6970.45	1.00535		6972.98	1.00471		6970.24	1.00837		6971.72	1.01144		6972.09	1.00805
6971.5	1.00421		6974.01	1.0066		6971.29	1.01187		6972.73	1.01064		6973.12	1.00875
6972.5	1.00118		6975.06	1.00398		6972.34	1.00895		6973.76	1.01047		6974.17	1.01005
6973.55	1.00145		6976.09	1.00265		6973.37	1.0088		6974.79	1.00501		6975.22	1.0096
6974.58	1.00139		6977.12	1.00304		6974.4	1.01062		6975.84	1.00653		6976.25	1.00919
6975.61	0.999115		6978.15	1.003		6975.45	1.01182		6976.87	1.00939		6977.28	1.0098
6976.65	1.00067		6979.18	1.00129		6976.48	1.0061		6977.9	1.01053		6978.3	1.01073
6977.68	1.00116		6980.21	1.00172		6977.53	1.00543		6978.96	1.00621		6979.35	1.00717
6978.73	1.00027		6981.27	1.00398		6978.54	1.00293		6979.97	1.00732		6980.38	1.0079
6979.76	1.00135		6982.28	0.998348		6979.59	1.00479		6981.02	1.00534		6981.41	1.00933
6980.79	0.999358		6983.35	0.999045		6980.63	1.00396		6982.03	1.00386		6982.44	1.00538
6981.82	0.996985		6984.38	0.999581		6981.66	1.00365		6983.06	1.00795		6983.48	1.00572
6982.88	0.99675		6985.44	0.999621		6982.69	1.00102		6984.12	1.00522		6984.51	1.00686
6983.91	0.995741		6986.47	0.999838		6983.74	1.00358		6985.15	1.00655		6985.54	1.00588
6984.96	0.998292		6987.51	0.999445		6984.78	1.00416		6986.16	1.00131		6986.58	1.00511
6986	0.994152		6988.54	1.00062		6985.81	1.00073		6987.2	0.999628		6987.63	1.00482
6987.03	0.997382		6989.58	0.996912		6986.84	1.00109		6988.23	1.00566		6988.69	1.00231
6988.09	0.999756		6990.61	0.998841		6987.9	1.00337		6989.29	1.00402		6989.72	1.00717
6989.1	0.999651		6991.67	0.999822		6988.91	1.00233		6990.32	1.00273		6990.75	1.00544
6990.15	0.999003		6992.68	1.00063		6989.97	1.00089		6991.38	1.0019		6991.79	1.00384
6991.19	0.996821		6993.72	0.998499		6991	1.00094		6992.39	1.00021		6992.85	1.00185
6992.25	1.00053		6994.75	0.997824		6992.06	0.998324		6993.45	1.00226		6993.88	1.0002
6993.28	0.99826		6995.81	0.999333		6993.09	0.998593		6994.46	1.00166		6994.92	0.999502
6994.32	0.995419		6996.85	0.998915		6994.11	0.999261		6995.52	1.00099		6995.95	1.00645
6995.35	0.999114		6997.88	0.997965		6995.17	0.999937		6996.56	1.00192		6996.99	1.00295
6996.39	0.999233		6998.92	1.0006		6996.2	1.00052		6997.59	0.999761		6998.03	1.00209
6997.43	1.00074		6999.98	0.996956		6997.26	1.00018		6998.61	1.00487		6999.07	1.0018
6998.49	0.997985		7001.02	0.997758		6998.28	0.999733		6999.67	1.00326		7000.12	0.999673
6999.52	1.0012		7002.08	1.00158		6999.34	1.0014		7000.71	0.997278		7001.16	0.996602
7000.54	0.999442		7003.09	0.99729		7000.39	1.00024		7001.74	0.99788		7002.2	0.999532
7001.6	0.996984		7004.15	0.996274		7001.43	0.999058		7002.78	1.0023		7003.24	0.999536
7002.64	0.997691		7005.19	0.997279		7002.49	1.00049		7003.86	1.00025		7004.3	1.0009
7003.68	0.995162		7006.23	0.997839		7003.53	0.998602		7004.9	1.00447		7005.34	0.995161
7004.72	0.997288		7007.27	0.996737		7004.57	0.999793		7005.94	1.00382		7006.38	1.00066
7005.76	0.99633		7008.34	0.997068		7005.61	0.995739		7006.98	1.00266		7007.4	1.0007
7006.8	0.999286		7009.38	0.995838		7006.65	0.997488		7008.04	1.0006		7008.46	0.999866
7007.84	0.995508		7010.42	0.995372		7007.69	0.99549		7009.08	1.00009		7009.52	0.998989
7008.88	0.996365		7011.46	0.997503		7008.73	0.999408		7010.15	0.999527		7010.54	0.999419
7009.92	0.997409		7012.5	1.00031		7009.77	0.996484		7011.17	1.00145		7011.58	0.996036
7010.94	0.997182		7013.54	0.999374		7010.83	0.994167		7012.23	1.00018		7012.65	1.00114
7012	0.998221		7014.6	0.996177		7011.85	0.99402		7013.29	1.00023		7013.69	0.999993
7013.04	0.998156		7015.65	0.997529		7012.92	0.998876		7014.33	0.999985		7014.73	0.999832
7014.08	0.996919		7016.71	0.997733		7013.96	0.998667		7015.36	0.999295		7015.77	1.00011
7015.13	0.998411		7017.75	0.998854		7015	0.998439		7016.42	0.995406		7016.79	0.997979
7016.17	0.997896		7018.82	0.998572		7016.04	0.996797		7017.46	0.996434		7017.84	1.0035
7017.21	1.00433		7019.86	0.997329		7017.09	1.00036		7018.51	0.997983		7018.9	0.999757
7018.26	0.999902		7020.91	0.99597		7018.13	0.996365		7019.55	0.995494		7019.93	0.997804
7019.28	0.998538		7021.95	0.995878		7019.17	0.998239		7020.61	0.995776		7020.99	0.999696
7020.34	0.999846		7023.02	0.996062		7020.22	0.999015		7021.66	0.997903		7022.04	0.999562
7021.39	0.997901		7024.04	0.997686		7021.26	0.994973		7022.7	0.996263		7023.08	0.999212
7022.43	0.996942		7025.11	0.997393		7022.31	1.00032		7023.75	0.994685		7024.15	0.999401
7023.5	0.996476		7026.13	0.996313		7023.35	0.996896		7024.82	0.993829		7025.19	0.996175
7024.54	0.9987		7027.2	0.995096		7024.4	0.998508		7025.86	0.995625		7026.26	0.999882
7025.59	0.996201		7028.23	0.996688		7025.44	0.997485		7026.93	0.998504		7027.31	0.99955
7026.64	0.994518		7029.29	0.995878		7026.49	0.997795		7027.95	0.997087		7028.35	0.995676
7027.68	0.995523		7030.36	0.997348		7027.54	0.997431		7029.02	0.998434		7029.4	0.997801
7028.73	0.996748		7031.41	0.998287		7028.58	0.99813		7030.07	0.996095		7030.47	0.998814
7029.75	0.998789		7032.46	0.996212		7029.63	0.99871		7031.12	0.996958		7031.51	0.99934
7030.8	0.994452		7033.51	0.998311		7030.7	0.999715		7032.16	0.995043		7032.56	0.997932
7031.85	0.994039		7034.57	0.996036		7031.74	0.995701		7033.21	0.992821		7033.63	0.995828
7032.9	0.997823		7035.62	0.997382		7032.79	0.996919		7034.26	0.994389		7034.68	0.995615
7033.95	0.997266		7036.67	0.996346		7033.84	0.998711		7035.31	0.994259		7035.75	0.99643
7035.02	0.99595		7037.74	0.994536		7034.89	0.995647		7036.36	0.994774		7036.8	0.995771
7036.09	0.99797		7038.79	0.994013		7035.94	0.998318		7037.43	0.992325		7037.87	0.995737
7037.11	0.995796		7039.84	0.997086		7036.99	0.998087		7038.46	0.995798		7038.9	0.999111
7038.18	0.994943		7040.89	0.996797		7038.06	0.997801		7039.53	0.994241		7039.99	0.999906
7039.23	0.996869		7041.94	0.997117		7039.11	0.996225		7040.56	0.994957		7041.04	0.995757
7040.26	0.996894		7043.02	0.999145		7040.16	0.998708		7041.63	0.994216		7042.11	0.995961
7041.33	0.998697		7044.07	0.996877		7041.23	0.996893		7042.66	0.9942		7043.14	0.991164
7042.39	0.998809		7045.1	0.996448		7042.28	0.997059		7043.73	0.997034		7044.19	0.995963
7043.44	0.999571		7046.17	0.997166		7043.35	0.995356		7044.8	0.99654		7045.27	0.997932
7044.47	0.998046		7047.25	1.00022		7044.4	0.997578		7045.84	0.998811		7046.32	0.992195
7045.54	0.995293		7048.3	0.997592		7045.46	0.996201		7046.89	0.997455		7047.39	0.992842
7046.59	0.999688		7049.35	0.99441		7046.51	0.99893		7047.96	0.997303		7048.42	0.99376
7047.67	0.99955		7050.43	1.0014		7047.58	0.995618		7048.99	0.996312		7049.5	0.994618
7048.7	1.00045		7051.5	0.998961		7048.61	0.996798		7050.07	0.996546		7050.55	0.995425
7049.77	0.999554		7052.55	0.998855		7049.69	0.998679		7051.1	0.998028		7051.63	0.996734
7050.83	0.99814		7053.61	0.999567		7050.76	0.99833		7052.18	0.997759		7052.68	0.993769
7051.88	1.00117		7054.68	1.00021		7051.82	0.999685		7053.23	0.993939		7053.74	0.99409
7052.91	1.00193		7055.72	1.00099		7052.83	1.00102		7054.28	0.995724		7054.79	0.996962
7053.99	1.00363		7056.77	1.00054		7053.93	0.996326		7055.34	0.999446		7055.87	0.99326
7055.04	1		7057.83	1.001		7054.96	0.999463		7056.42	0.998996		7056.92	0.99619
7056.1	1.00215		7058.91	0.999304		7056.04	0.996625		7057.47	1.00136		7058	0.996709
7057.15	1.00189		7059.94	1.00136		7057.07	0.995301		7058.53	0.999666		7059.06	0.996052
7058.21	1.00275		7061.02	1.00235		7058.13	0.998824		7059.6	0.999931		7060.11	0.998198
7059.27	1.00185		7062.06	0.998827		7059.2	0.999446		7060.64	0.997221		7061.19	0.997038
7060.32	0.999098		7063.16	1.00158		7060.26	0.995702		7061.7	1.00118		7062.23	0.997393
7061.38	1.00034		7064.21	1.00296		7061.32	0.997855		7062.78	0.996915		7063.28	0.997827
7062.46	1.00075		7065.27	1.00155		7062.37	0.997215		7063.83	1.0004		7064.36	0.998996
7063.52	1.00159		7066.33	1.00314		7063.43	0.999452		7064.89	1.00077		7065.42	0.999169
7064.57	1.00172		7067.41	1.00319		7064.51	0.998602		7065.97	0.997699		7066.48	1.00152
7065.65	1.00077		7068.47	1.00103		7065.57	1.0017		7067.05	1.00036		7067.54	0.997283
7066.71	1.00277		7069.53	1.00117		7066.65	1.00195		7068.09	0.999012		7068.62	1.00141
7067.77	1.00049		7070.61	1.00165		7067.71	1.00348		7069.15	1.00049		7069.68	0.998038
7068.83	0.999276		7071.67	0.999408		7068.79	1.00262		7070.21	1.00077		7070.76	0.99944
7069.89	0.997448		7072.75	1.00014		7069.83	1.00242		7071.27	1.00084		7071.82	0.999857
7070.95	1.00048		7073.81	1.00334		7070.91	0.999645		7072.33	1.00099		7072.9	0.999984
7072.01	0.999714		7074.87	0.998408		7071.97	1.0015		7073.41	1.00092		7073.96	1.00186
7073.11	0.999362		7075.96	1.00168		7073.03	1.00016		7074.45	1.00291		7075.04	0.997569
7074.15	0.999724		7077.04	1.00169		7074.09	1.00199		7075.55	1.00146		7076.1	1.00254
7075.23	1.00009		7078.08	0.998089		7075.17	0.998575		7076.59	1.00028		7077.19	1.00422
7076.3	0.999271		7079.14	0.999722		7076.21	1.0038		7077.65	1.00002		7078.25	1.00356
7077.38	0.998073		7080.23	0.998727		7077.27	1.00001		7078.74	1.00129		7079.33	1.0037
7078.42	0.998007		7081.29	0.998876		7078.33	1.00048		7079.8	0.99783		7080.4	1.00309
7079.5	0.997822		7082.35	0.996542		7079.42	0.999857		7080.86	1.00016		7081.46	1.00375
7080.54	0.998509		7083.42	0.997205		7080.46	0.999653		7081.93	1.00313		7082.52	1.00099
7081.63	0.998061		7084.5	0.99566		7081.54	0.999857		7082.99	0.999171		7083.61	0.999473
7082.67	0.998721		7085.57	0.99908		7082.63	0.999916		7084.1	0.999493		7084.67	1.00303
7083.76	0.997584		7086.65	0.996328		7083.69	1.00035		7085.16	1.00092		7085.76	1.00203
7084.8	0.999586		7087.7	0.997878		7084.74	0.998162		7086.23	1.00179		7086.82	1.00142
7085.89	0.997823		7088.78	1.00198		7085.84	0.998073		7087.29	1.00055		7087.89	1.00129
7086.93	0.996824					7086.89	0.997855		7088.38	1.00318
7088.02	0.998357					7087.97	1.00202

## Sheet: 108-discharge-Mn
Energy	4.22			3.92			3.69			3.32			2.09
6389.33	0.00149671		6389.36	-0.00974096		6389.33	-0.00317999		6389.31	0.00293068		6389.3	0.00889507
6390.29	-0.0104953		6390.34	-0.00560506		6390.31	0.000163055		6390.32	0.0017173		6390.32	0.000459134
6391.25	-0.00311783		6391.3	0.000830063		6391.28	-0.00127849		6391.3	-0.0104456		6391.28	0.00850601
6392.23	-0.00471255		6392.26	-0.000733068		6392.26	-0.00887437		6392.28	-0.00355606		6392.26	-0.00196334
6393.22	-0.00805698		6393.24	-0.0005986		6393.22	-0.00205036		6393.24	0.00529975		6393.22	0.00787478
6394.19	0.00112311		6394.2	-0.00707037		6394.2	-0.00387087		6394.22	-0.000804635		6394.2	-0.0020606
6395.15	0.00336487		6395.18	0.00202581		6395.18	0.000743494		6395.2	0.00704923		6395.18	-0.00521166
6396.11	-0.00264533		6396.14	-0.00324399		6396.14	-0.0110618		6396.16	-0.0014588		6396.14	0.00533462
6397.09	-0.00905712		6397.12	0.00228521		6397.09	-0.0034838		6397.14	0.00868251		6397.12	-0.0045022
6398.05	0.00797137		6398.1	-0.00780096		6398.05	-0.00837492		6398.1	0.00700254		6398.09	0.0098908
6399.05	-0.0130355		6399.07	0.00373646		6399.07	0.00419184		6399.1	0.000613865		6399.07	0.00473632
6400	-0.000261823		6400.03	0.00158286		6400.03	0.0053328		6400.08	0.00397295		6400.03	0.00777594
6400.98	0.00357881		6401.01	0.0065496		6401.01	0.00503173		6401.06	0.00770382		6401.01	0.00888845
6401.96	-0.00273079		6401.97	-0.00501154		6402.01	-0.0032338		6402.01	-0.00457795		6401.99	-0.00781978
6402.94	4.51268e-06		6402.94	0.00247636		6402.99	0.00447274		6402.99	0.00940572		6402.97	-0.000536271
6403.9	0.00268523		6403.92	0.0024311		6403.95	0.00871652		6403.97	0.00262354		6403.97	0.0102433
6404.89	0.0101629		6404.9	-0.00478036		6404.94	-0.00221174		6404.95	0.000636611		6404.94	-0.0110413
6405.87	0.0101301		6405.88	0.00215757		6405.92	0.00107489		6405.92	0.00663344		6405.9	0.0031756
6406.83	-0.00171734		6406.87	0.00308715		6406.88	0.0115006		6406.9	-0.00290665		6406.88	-0.00326242
6407.8	-0.0151431		6407.85	-0.0167697		6407.89	0.000455124		6407.87	-0.00713521		6407.85	-0.00342095
6408.78	-0.0113986		6408.83	0.00229441		6408.87	-0.00521589		6408.85	-0.0016928		6408.82	-0.0136445
6409.77	0.0104582		6409.8	0.00942947		6409.83	0.0142321		6409.85	0.00750752		6409.8	0.0139492
6410.73	0.00258808		6410.78	-0.00063595		6410.82	0.00837764		6410.82	0.00610342		6410.78	-0.0038282
6411.7	0.00501872		6411.77	0.00853657		6411.8	0.000690411		6411.79	0.00332543		6411.75	0.00584723
6412.68	0.00165574		6412.75	0.00859892		6412.79	0.00632099		6412.77	0.00275407		6412.75	0.00359951
6413.65	0.00636604		6413.72	0.00107567		6413.76	0.0043372		6413.76	-0.0026364		6413.74	0.0119323
6414.65	0.0143889		6414.71	0.00649055		6414.74	0.00927257		6414.72	0.017378		6414.72	0.00398918
6415.62	0.00355313		6415.69	0.00765919		6415.69	-0.00208726		6415.69	-0.00195081		6415.69	0.00707034
6416.61	0.0090179		6416.68	-0.000302231		6416.69	0.00929296		6416.68	0.0104724		6416.69	0.0125426
6417.59	0.00751132		6417.65	0.00805439		6417.66	0.0107965		6417.66	0.00832337		6417.68	0.00194745
6418.58	0.00622222		6418.62	0.00402933		6418.63	0.00236059		6418.63	0.00628681		6418.65	-0.00607301
6419.55	0.0104166		6419.59	0.00978421		6419.62	0.00892844		6419.62	0.00336775		6419.65	0.0074616
6420.52	0.00603598		6420.57	0.0107028		6420.59	-0.000280907		6420.61	0.00341777		6420.62	0.00103826
6421.51	0.0057916		6421.54	0.00351931		6421.58	0.0104068		6421.59	-0.00213054		6421.59	0.00615442
6422.5	0.0101264		6422.53	0.00348684		6422.56	0.00717154		6422.56	0.00676459		6422.58	0.00791577
6423.47	-0.00123468		6423.5	0.0105636		6423.55	0.000913476		6423.54	-0.00521071		6423.55	0.00777922
6424.44	0.0052296		6424.47	0.011011		6424.52	0.0113141		6424.54	-1.28265e-05		6424.54	0.00831004
6425.43	0.00067152		6425.46	0.00646583		6425.51	-0.00047635		6425.51	0.00736898		6425.53	-0.0055233
6426.4	0.0117051		6426.43	0.00331949		6426.5	0.00958383		6426.5	0.00793296		6426.52	0.0110773
6427.39	0.0057211		6427.4	0.000962149		6427.46	0.00822156		6427.47	0.0081581		6427.49	0.0028699
6428.38	0.00297761		6428.38	0.0125117		6428.46	0.0025659		6428.46	0.00596027		6428.46	0.00597377
6429.35	0.00799551		6429.37	0.0142561		6429.44	0.0120673		6429.44	0.0117097		6429.45	0.00505811
6430.34	-0.000381877		6430.36	0.00868266		6430.41	0.0017787		6430.41	0.00210191		6430.44	0.00876011
6431.31	0.0142042		6431.35	0.00849178		6431.4	0.0115871		6431.4	0.00739269		6431.43	0.0155755
6432.3	0.00316547		6432.32	0.00327342		6432.39	0.00548298		6432.41	0.00860973		6432.41	-0.00313426
6433.28	0.0103182		6433.31	0.0131849		6433.38	0.00332998		6433.38	0.00192932		6433.4	0.0075809
6434.25	0.000145651		6434.3	0.0099774		6434.36	0.0102235		6434.36	0.00683331		6434.37	0.00401001
6435.24	0.00395566		6435.28	0.00152347		6435.35	0.00877046		6435.33	-0.0053923		6435.35	0.00953436
6436.22	-0.004348		6436.27	0.00364593		6436.34	-0.00641019		6436.32	0.00575552		6436.34	-0.00603846
6437.19	0.00572699		6437.26	0.00061793		6437.32	0.0106758		6437.32	-0.00143236		6437.33	-0.00428746
6438.19	0.00722203		6438.24	0.0135836		6438.33	0.012548		6438.29	0.0120948		6438.33	0.0193284
6439.16	0.00477774		6439.21	0.00120744		6439.3	0.00713296		6439.27	-0.000902294		6439.32	0.0076793
6440.14	0.00260542		6440.21	0.00405948		6440.3	0.0064161		6440.26	0.00906836		6440.31	0.0105381
6441.11	0.00563453		6441.18	0.00608876		6441.27	0.00256087		6441.24	0.00213088		6441.27	0.00107499
6442.11	-0.00471828		6442.16	0.0051855		6442.25	0.00982756		6442.21	0.00473986		6442.27	0.00766698
6443.1	0.00860979		6443.16	0.00371947		6443.24	-0.00310897		6443.21	-0.00147513		6443.26	0.00415007
6444.08	-0.00257866		6444.15	0.00733974		6444.24	0.00520515		6444.22	-0.00507391		6444.26	0.0102866
6445.08	0.00590697		6445.13	0.010157		6445.22	0.00339121		6445.22	0.00198109		6445.22	0.00945258
6446.05	0.00432927		6446.12	0.00378786		6446.21	0.0111945		6446.19	0.00549683		6446.23	0.000795013
6447.03	0.00483787		6447.12	0.00491245		6447.19	0.000450737		6447.19	0.00393271		6447.21	0.00519229
6448.03	0.00830767		6448.12	0.00869051		6448.17	0.00794702		6448.19	0.00842896		6448.19	-0.00371845
6449.02	0.00753749		6449.11	1.40401e-05		6449.16	0.00616715		6449.18	0.00242171		6449.18	0.00947205
6450	0.0082004		6450.11	0.00439144		6450.14	0.00195256		6450.16	0.00178082		6450.16	-0.00391924
6451	0.0033019		6451.09	0.00597614		6451.14	0.00908064		6451.16	0.0110839		6451.16	0.005452
6451.98	0.0102885		6452.05	0.0050457		6452.12	-0.000496139		6452.16	-0.000277708		6452.14	0.00194288
6452.96	0.00353455		6453.07	0.0053662		6453.12	0.0130853		6453.14	0.0135846		6453.14	0.00662572
6453.98	0.00391359		6454.05	0.00682838		6454.1	0.00302703		6454.12	0.00300078		6454.12	0.00571019
6454.97	0.0109521		6455.04	0.00806804		6455.1	0.00653928		6455.11	0.00968894		6455.13	0.000956857
6455.97	0.00848371		6456.03	0.00133951		6456.1	0.00601514		6456.08	0.00281352		6456.11	0.0131799
6456.95	-0.000496175		6457.02	0.00475594		6457.08	0.00398322		6457.08	0.00712109		6457.11	0.00953773
6457.94	0.0103734		6457.99	0.00620558		6458.06	0.0102569		6458.08	-0.00200788		6458.15	0.00588481
6458.94	0.00859948		6458.99	-0.00318461		6459.06	-0.00224409		6459.06	0.00843535		6459.15	0.00231921
6459.95	0.00139111		6459.97	-0.000256607		6460.06	0.00281472		6460.04	0.00210652		6460.15	-0.00440354
6460.94	0.0100431		6460.97	0.00225356		6461.04	0.00557576		6461.04	0.00579788		6461.15	-0.00780144
6461.92	0.00321443		6461.95	0.00111611		6462.06	0.00329045		6462.04	0.0114852		6462.13	0.00851317
6462.92	0.0103986		6462.95	0.0106971		6463.04	0.00887589		6463.04	0.000259752		6463.11	0.00398073
6463.92	0.00719531		6463.96	0.00649774		6464.03	0.00104183		6464.04	0.00174542		6464.11	0.0135996
6464.9	0.00160081		6464.94	0.000189002		6465.03	0.00754758		6465.06	0.0125663		6465.12	-0.000318035
6465.89	0.00982551		6465.94	0.0074622		6466.01	-0.00135083		6466.05	0.012067		6466.12	0.0108399
6466.89	0.00513887		6466.96	0.000509582		6467.01	0.003248		6467.05	0.00517699		6467.08	-0.00361047
6467.89	0.0101502		6467.93	0.00791747		6467.98	0.00346163		6468.03	0.0117852		6468.09	0.00668659
6468.88	0.00775104		6468.93	0.00197717		6468.98	0.00345874		6469.02	0.00374421		6469.07	0.00279064
6469.88	0.00641292		6469.92	0.00388081		6469.99	0.00554171		6470.02	0.0128365		6470.08	0.00955913
6470.87	0.0032747		6470.92	-0.00130951		6470.99	0.000429243		6471.01	0.00269015		6471.08	0.0028387
6471.85	0.0109814		6471.91	0.00511972		6471.96	0.00532711		6472.03	0.00352492		6472.08	-0.00059149
6472.86	0.0103969		6472.91	0.00961855		6472.96	-0.00255634		6473.02	0.0128125		6473.07	0.0100358
6473.86	0.00544336		6473.92	0.000327655		6473.97	0.00327447		6474.02	-0.00320517		6474.09	0.00605854
6474.87	0.00534859		6474.9	0.00818913		6474.94	0.00408289		6475.01	0.00605827		6475.1	0.00143264
6475.86	0.00716511		6475.91	0.00515408		6475.94	0.000797984		6476.01	0.0119708		6476.08	0.00265456
6476.86	0.00717092		6476.91	0.00448214		6476.93	0.00205175		6477.02	0.00196584		6477.11	0.0080168
6477.85	0.004076		6477.9	0.00835872		6477.94	0.00445717		6478.01	0.00830422		6478.1	0.00216897
6478.85	-0.0013924		6478.91	-0.000985596		6478.91	0.00522577		6479	0.00731663		6479.1	-0.00240385
6479.84	0.0110626		6479.9	0.00663408		6479.91	0.00459479		6479.98	0.00197321		6480.09	0.00910237
6480.85	0.00251973		6480.92	0.011406		6480.92	0.00822346		6481.01	0.00610841		6481.1	0.00316777
6481.84	0.00858519		6481.91	0.00670574		6481.91	-0.000482931		6481.98	0.000212539		6482.1	0.0195876
6482.85	0.00953242		6482.9	0.0042484		6482.9	0.0124795		6482.99	0.00423358		6483.11	0.00986348
6483.85	0.0014022		6483.89	0.0095233		6483.91	0.00330882		6484	0.012987		6484.1	0.0100186
6484.86	0.0109598		6484.88	0.00838587		6484.92	0.0111211		6484.99	0.00902161		6485.11	0.014502
6485.85	0.00736686		6485.87	-0.000331671		6485.91	0.00923194		6485.98	0.00606719		6486.14	0.0115921
6486.86	-0.00204048		6486.86	0.00386753		6486.92	-0.00131721		6486.99	0.00191345		6487.11	0.00660819
6487.87	0.00364037		6487.87	0.00640084		6487.91	0.00622801		6487.98	0.0091187		6488.14	0.0149054
6488.86	0.00503435		6488.86	0.0109908		6488.9	-0.00270318		6488.99	0.000741603		6489.13	0.0088402
6489.87	0.00528061		6489.87	0.00706148		6489.93	-0.000427435		6489.98	0.00304139		6490.14	0.0100306
6490.86	-0.00126825		6490.88	0.00087263		6490.94	0.0100471		6490.97	0.000657456		6491.17	0.012318
6491.88	0.0103202		6491.89	0.0065668		6491.95	0.0130067		6491.98	0.0116329		6492.16	0.00905578
6492.85	0.00281728		6492.89	0.0039093		6492.96	0.00863519		6492.99	0.00421459		6493.17	0.00252671
6493.86	0.00417667		6493.88	0.010651		6493.95	0.00710063		6493.99	0.0143831		6494.16	0.0212877
6494.84	0.00443731		6494.89	0.00125634		6494.96	0.0108532		6494.98	0.00286718		6495.17	0.00931939
6495.85	0.00551316		6495.88	0.00286498		6495.97	0.00423465		6495.99	0.0124954		6496.17	0.0132458
6496.84	0.00273735		6496.9	0.00452444		6497	0.0112634		6496.99	-0.000669546		6497.18	0.00381927
6497.86	0.00875848		6497.89	0.00739174		6498.02	0.00408628		6498	0.00932152		6498.16	0.0125846
6498.87	0.00580813		6498.9	0.00252447		6499.01	0.00888671		6499.01	0.0052371		6499.15	0.0133106
6499.86	0.0060053		6499.88	0.00509294		6500.02	0.00028525		6500.01	0.00560215		6500.2	0.00833957
6500.88	0.00131455		6500.89	-0.00135927		6501.02	0.00742557		6501.02	0.0202081		6501.2	0.0130735
6501.85	0.00763265		6501.91	0.00594046		6502.03	-0.00198037		6502.01	0.00450779		6502.23	-0.00194794
6502.85	0.00178195		6502.9	0.00122615		6503.03	0.00648769		6503.03	0.0121405		6503.22	0.0087471
6503.85	0.00896228		6503.92	0.0010947		6504.04	0.00424323		6504.04	0.00896385		6504.24	0.00560322
6504.84	0.00291325		6504.92	0.0047735		6505.02	0.00754015		6505.04	0.0118096		6505.22	0.0056825
6505.86	0.00309745		6505.93	-0.00184255		6506.05	0.00717632		6506.04	0.00661909		6506.25	0.0116271
6506.86	0.00685802		6506.95	0.00548999		6507.05	0.00960509		6507.07	0.00912211		6507.25	0.00537951
6507.87	0.00370191		6507.94	0.00745948		6508.05	0.0104527		6508.05	0.00615572		6508.25	0.0104184
6508.89	0.00123004		6508.96	0.00265227		6509.08	0.0125918		6509.08	0.00336091		6509.26	0.00614062
6509.87	-0.000994034		6509.98	0.00813721		6510.08	0.00453123		6510.08	0.0141537		6510.26	0.0141773
6510.87	0.00602797		6510.97	0.00216292		6511.12	0.00775984		6511.1	0.0118806		6511.3	0.0124188
6511.87	0.00475002		6511.97	0.00695746		6512.12	0.00378784		6512.12	-0.000722952		6512.29	0.00745286
6512.88	0.00446326		6512.99	0.00478355		6513.12	0.00841438		6513.13	0.0143177		6513.31	0.0170582
6513.88	0.00266374		6513.99	0.00683352		6514.12	0.00517524		6514.13	0.0035142		6514.35	0.0145938
6514.9	0.00552467		6514.99	0.00821437		6515.13	0.0114998		6515.13	0.0148313		6515.33	0.0160879
6515.9	-0.000430786		6516.01	0.00463837		6516.15	0.0104941		6516.15	0.011797		6516.35	0.0115615
6516.9	0.00544885		6517.03	0.00484035		6517.13	0.00680223		6517.17	0.0121396		6517.35	0.0135938
6517.92	-0.00334057		6518.03	0.00732857		6518.14	0.0053378		6518.17	0.0116413		6518.37	0.013804
6518.92	0.00837896		6519.03	0.00119306		6519.17	0.0127162		6519.17	0.0102976		6519.39	0.00875278
6519.58	-0.00864201		6519.71	0.0139608		6519.83	-0.0110567		6519.85	0.0127309		6520.05	0.0207608
6519.87	-0.0105119		6520	0.00258795		6520.12	0.0175011		6520.14	0.027667		6520.34	0.0189143
6520.21	-0.0036006		6520.32	-0.00637311		6520.44	0.0097708		6520.48	-0.00659802		6520.66	-0.00395631
6520.5	0.0191118		6520.6	0.00442148		6520.73	0.000889588		6520.78	0.0331976		6520.94	0.00100069
6520.82	-0.0112813		6520.94	0.0120116		6521.07	0.000350176		6521.12	0.00430744		6521.27	-0.0148361
6521.1	-0.00770351		6521.21	0.00854831		6521.36	0.0115568		6521.39	-0.00739463		6521.55	-0.00429768
6521.43	-0.0141938		6521.55	0.010455		6521.7	0.016605		6521.75	0.0253432		6521.87	-0.00212381
6521.71	0.00518413		6521.84	-0.0076062		6521.98	-0.0105736		6522.02	0.0292515		6522.16	0.00922067
6522.07	0.0232695		6522.18	-0.00713904		6522.32	0.00994824		6522.34	0.0130951		6522.5	0.0310526
6522.34	-0.0114668		6522.47	0.0274553		6522.61	0.0108191		6522.64	-0.0114841		6522.79	-0.0103582
6522.68	-0.0177609		6522.82	-0.00798963		6522.95	-0.0198688		6522.97	0.00473668		6523.13	0.0348177
6522.97	-0.0100216		6523.09	0.00186884		6523.25	0.00801796		6523.27	0.0205675		6523.43	-0.00435283
6523.29	0.00509757		6523.43	0.0140725		6523.59	0.0205094		6523.61	-0.00360777		6523.77	0.0355374
6523.58	0.020743		6523.72	0.0181663		6523.88	-0.0109768		6523.9	0.00100956		6524.08	0.000193542
6523.92	-0.00978672		6524.06	-0.0043772		6524.2	0.00299179		6524.24	0.0392587		6524.42	0.00178826
6524.2	-0.00336535		6524.35	0.00501819		6524.51	0.0112588		6524.52	-0.00396195		6524.7	0.0299877
6524.54	0.00377929		6524.69	0.00485176		6524.83	-0.00224138		6524.87	0.00381665		6525.04	-0.00306052
6524.85	-0.016584		6524.99	-0.00863219		6525.13	0.0301838		6525.15	0.000277922		6525.33	0.0017514
6525.19	0.0100167		6525.3	-0.0026505		6525.47	0.012689		6525.49	0.0403818		6525.65	0.0106366
6525.47	0.0134098		6525.6	-0.000977561		6525.78	-0.00259426		6525.78	0.0227711		6525.96	0.0212617
6525.8	-0.00191042		6525.92	0.0211991		6526.12	0.021311		6526.1	0.0235668		6526.28	0.0207751
6526.08	-0.00640263		6526.23	-0.00851561		6526.41	-0.00946463		6526.37	0.0119677		6526.57	0.00428154
6526.42	0.0119942		6526.57	-0.00280025		6526.77	0.00726018		6526.71	-0.0147076		6526.91	-0.00495744
6526.71	0.0253241		6526.85	0.019956		6527.03	0.0154023		6527	0.00156		6527.2	0.0126518
6527.05	0.00893588		6527.2	0.00329929		6527.36	0.0234286		6527.34	0.0309706		6527.54	0.0461369
6527.36	-0.0227196		6527.46	0.000979844		6527.64	0.0143296		6527.61	0.0284111		6527.82	0.0269775
6527.66	0.0149585		6527.79	0.00849381		6527.98	-0.0129263		6527.95	0.0152283		6528.15	0.0113456
6527.95	0.0162635		6528.07	0.00351922		6528.27	0.0302389		6528.24	0.00548172		6528.43	0.00618851
6528.29	0.0198864		6528.42	-0.00646178		6528.61	-0.00210069		6528.58	0.0116668		6528.76	0.00787686
6528.58	-0.00509603		6528.7	0.00508158		6528.94	0.0274429		6528.86	0.0280208		6529.06	0.0282142
6528.9	-0.0167242		6529.03	0.0127511		6529.26	0.00994434		6529.2	0.0112578		6529.37	0.0211794
6529.19	-0.0122668		6529.31	0.021004		6529.55	-0.00737107		6529.49	0.0083179		6529.65	0.0329918
6529.53	0.000543463		6529.64	0.014853		6529.9	0.0280848		6529.83	0.0263588		6529.99	0.00349077
6529.81	0.0258629		6529.92	0.000583415		6530.19	-0.00102137		6530.12	0.00071743		6530.3	0.006243
6530.16	-0.0109395		6530.26	-0.00574499		6530.53	-0.00223332		6530.48	0.0357947		6530.62	0.0190269
6530.42	0.000876516		6530.55	0.00417363		6530.82	0.0208168		6530.78	0.00491525		6530.91	0.0418491
6530.78	-0.007928		6530.87	0.0178431		6531.16	0.0268231		6531.13	0.0136015		6531.25	0.0311212
6531.05	0.00370008		6531.16	0.0137577		6531.43	0.024014		6531.41	0.00989356		6531.52	0.0319788
6531.39	0.0223066		6531.48	0.0136396		6531.77	-0.00196352		6531.75	-0.00898		6531.84	0.0165107
6531.66	-0.00454488		6531.79	-0.00525153		6532.06	-0.0060343		6532.04	0.0107451		6532.13	0.0238418
6532	-0.0077467		6532.11	0.0099454		6532.4	0.0158115		6532.4	0.0256586		6532.47	0.0174768
6532.29	0.00810698		6532.42	0.0168636		6532.67	0.0283825		6532.67	0.00733378		6532.76	0.0308085
6532.63	0.0297907		6532.74	-0.00455958		6532.99	0.0261131		6532.99	0.00142914		6533.1	0.0137731
6532.92	0.0271775		6533.05	0.0100655		6533.3	0.0115129		6533.3	0.033344		6533.41	0.0338622
6533.24	-0.00792412		6533.39	0.0246044		6533.62	0.0199583		6533.6	0.0270656		6533.75	0.0327312
6533.53	-0.0108508		6533.66	0.003409		6533.95	0.0280481		6533.89	0.0429043		6534.04	-0.00386169
6533.89	0.0276656		6534.02	-0.00059545		6534.29	0.00202332		6534.25	0.0233307		6534.38	0.0420046
6534.18	0.0233324		6534.3	-0.00290788		6534.56	-0.00765836		6534.54	0.00722418		6534.68	0.0151555
6534.5	0.00978071		6534.63	0.0269384		6534.9	0.0304514		6534.86	0.0055903		6535.02	0.0227386
6534.77	0.004689		6534.9	0.018783		6535.19	0.0148953		6535.15	0.027088		6535.31	0.0332282
6535.1	0.00274815		6535.22	0.0300838		6535.53	0.00888735		6535.47	0.040453		6535.63	0.0328698
6535.38	-0.00680772		6535.51	0.0256161		6535.8	0.000956165		6535.78	0.0341964		6535.92	0.000792371
6535.72	0.0159415		6535.85	0.00995065		6536.14	0.0286867		6536.1	0.0184397		6536.26	0.0296687
6536.01	0.017753		6536.14	0.00930062		6536.43	0.0323701		6536.39	0.0161301		6536.55	0.0296992
6536.35	0.00539119		6536.46	0.000140959		6536.75	0.0171375		6536.71	0.00714615		6536.91	0.00575324
6536.64	0.0118236		6536.75	-0.0129069		6537.04	-0.00791254		6537	0.0301793		6537.18	0.0316211
6536.98	0.0283366		6537.09	0.0306506		6537.4	0.0368791		6537.34	0.0227899		6537.52	0.0468398
6537.27	-0.00447986		6537.38	0.0134808		6537.69	0.029824		6537.65	0.00767666		6537.83	0.0421664
6537.63	0.016506		6537.72	0.00413844		6538.03	0.0105253		6537.97	0.024063		6538.15	0.0168695
6537.92	0.0293843		6538.01	0.0244381		6538.3	0.00994595		6538.26	0.0412751		6538.44	0.0247731
6538.26	0.00655503		6538.35	0.023765		6538.62	0.00599246		6538.6	0.0206951		6538.78	0.0389796
6538.55	0.0205691		6538.64	0.0133796		6538.91	0.0195008		6538.87	0.0378354		6539.09	0.0294221
6538.89	0.0483769		6538.98	0.0460946		6539.23	0.0259783		6539.21	0.0406932		6539.43	0.0598911
6539.16	0.0573105		6539.27	0.0438162		6539.52	0.047196		6539.49	0.0452246		6539.72	0.0514618
6539.5	0.0460177		6539.61	0.0379458		6539.86	0.0626892		6539.81	0.0568525		6540.08	0.0873098
6539.79	0.0455958		6539.92	0.0800327		6540.15	0.081877		6540.1	0.0578411		6540.37	0.0631025
6540.13	0.0526908		6540.26	0.0629906		6540.48	0.0683448		6540.44	0.057682		6540.71	0.0561369
6540.4	0.0756148		6540.55	0.0563985		6540.76	0.0548312		6540.73	0.0810853		6541.02	0.0802333
6540.73	0.0744459		6540.89	0.080493		6541.12	0.0901221		6541.07	0.051428		6541.36	0.0441742
6541.02	0.0946688		6541.2	0.0599463		6541.39	0.0813162		6541.38	0.0627005		6541.65	0.0581735
6541.36	0.0875135		6541.52	0.0625812		6541.74	0.0787369		6541.72	0.0798167		6541.99	0.0661003
6541.65	0.0581622		6541.83	0.0793196		6542.01	0.0466877		6542.01	0.0563459		6542.29	0.0506678
6541.97	0.0674274		6542.17	0.0684277		6542.35	0.0510864		6542.35	0.0724186		6542.62	0.0703895
6542.26	0.0781962		6542.46	0.0481723		6542.64	0.0778408		6542.64	0.0765239		6542.93	0.0453417
6542.6	0.0647261		6542.8	0.0661815		6542.98	0.0535906		6543	0.0304677		6543.27	0.0588005
6542.89	0.0504332		6543.09	0.0519233		6543.27	0.0402233		6543.29	0.0753076		6543.57	0.0500214
6543.23	0.0407244		6543.43	0.0362086		6543.61	0.0645549		6543.63	0.0490102		6543.92	0.06475
6543.52	0.066201		6543.72	0.0616067		6543.9	0.0557749		6543.92	0.0368267		6544.21	0.0602063
6543.86	0.0628743		6544.06	0.0555732		6544.24	0.0334197		6544.24	0.0735599		6544.57	0.0402867
6544.15	0.0439377		6544.37	0.0443658		6544.53	0.0607357		6544.53	0.0639905		6544.85	0.0711476
6544.48	0.0537008		6544.67	0.0488815		6544.87	0.0770728		6544.87	0.086551		6545.2	0.0826462
6544.78	0.0701018		6544.98	0.0452546		6545.16	0.0670218		6545.16	0.0499548		6545.5	0.0569497
6545.12	0.0680097		6545.31	0.0678242		6545.5	0.0435409		6545.5	0.0714709		6545.85	0.0882833
6545.41	0.0573033		6545.58	0.0734382		6545.79	0.0840369		6545.81	0.0786584		6546.12	0.0870003
6545.74	0.0525585		6545.94	0.0513342		6546.12	0.0906124		6546.14	0.0639052		6546.48	0.102738
6546.03	0.086786		6546.23	0.0743562		6546.41	0.0705613		6546.44	0.0937456		6546.78	0.105542
6546.37	0.0899445		6546.57	0.0953498		6546.77	0.0845489		6546.78	0.110789		6547.13	0.118155
6546.66	0.0816839		6546.84	0.0849566		6547.06	0.116073		6547.07	0.0921041		6547.42	0.152393
6546.98	0.0830772		6547.2	0.0829164		6547.4	0.11489		6547.4	0.0982258		6547.76	0.157867
6547.29	0.110186		6547.47	0.111295		6547.69	0.126086		6547.69	0.1463		6548.03	0.176191
6547.61	0.143073		6547.83	0.125544		6548.03	0.150363		6548.01	0.181502		6548.39	0.200504
6547.92	0.11403		6548.1	0.11551		6548.34	0.14835		6548.32	0.17084		6548.68	0.236877
6548.25	0.148314		6548.45	0.13482		6548.66	0.162533		6548.66	0.197089		6549.02	0.267156
6548.55	0.189045		6548.73	0.171408		6548.97	0.226543		6548.95	0.253151		6549.31	0.24541
6548.88	0.178515		6549.06	0.191212		6549.29	0.230079		6549.28	0.264873		6549.64	0.293002
6549.17	0.19611		6549.37	0.216		6549.58	0.240507		6549.56	0.256033		6549.94	0.306329
6549.51	0.231198		6549.69	0.228486		6549.93	0.261697		6549.93	0.29512		6550.29	0.279026
6549.78	0.2727		6549.98	0.245925		6550.21	0.306589		6550.21	0.323689		6550.59	0.329272
6550.12	0.309407		6550.32	0.282263		6550.56	0.30256		6550.56	0.30513		6550.92	0.312473
6550.43	0.320414		6550.59	0.300676		6550.85	0.311195		6550.85	0.349576		6551.23	0.360211
6550.78	0.364618		6550.94	0.328863		6551.17	0.344854		6551.19	0.340577		6551.57	0.340274
6551.05	0.402695		6551.23	0.334286		6551.48	0.384418		6551.48	0.347625		6551.86	0.362712
6551.39	0.438557		6551.57	0.35344		6551.81	0.402044		6551.84	0.400085		6552.2	0.416719
6551.66	0.468863		6551.86	0.378562		6552.09	0.397355		6552.13	0.3856		6552.49	0.441877
6552	0.500077		6552.2	0.433788		6552.44	0.420778		6552.49	0.444578		6552.85	0.435035
6552.29	0.506457		6552.49	0.455508		6552.71	0.461526		6552.78	0.45912		6553.14	0.487251
6552.62	0.541014		6552.82	0.472012		6553.03	0.508843		6553.12	0.477287		6553.49	0.487782
6552.93	0.604805		6553.11	0.512686		6553.32	0.535575		6553.41	0.533415		6553.76	0.526948
6553.25	0.640858		6553.45	0.568802		6553.65	0.571657		6553.78	0.538484		6554.12	0.556322
6553.54	0.661019		6553.76	0.582739		6553.94	0.608573		6554.07	0.597822		6554.41	0.588277
6553.88	0.707259		6554.07	0.619347		6554.28	0.643113		6554.41	0.606691		6554.75	0.625554
6554.17	0.74649		6554.37	0.642906		6554.57	0.636777		6554.72	0.66198		6555.04	0.686888
6554.5	0.812019		6554.72	0.69864		6554.9	0.682143		6555.06	0.698667		6555.39	0.760716
6554.79	0.836724		6555.01	0.708264		6555.19	0.723306		6555.35	0.749438		6555.69	0.794874
6555.13	0.853719		6555.35	0.742262		6555.53	0.787131		6555.69	0.83922		6556.02	0.882728
6555.42	0.907364		6555.66	0.793107		6555.82	0.837975		6556	0.911779		6556.33	0.997947
6555.78	0.954026		6555.98	0.802009		6556.15	0.873888		6556.33	0.952212		6556.65	1.06493
6556.06	0.976521		6556.27	0.828379		6556.44	0.910174		6556.62	1.05437		6556.94	1.14991
6556.4	0.997982		6556.62	0.889959		6556.78	1.00487		6556.96	1.18946		6557.29	1.28476
6556.67	1.02129		6556.91	0.941602		6557.05	1.08882		6557.25	1.28468		6557.58	1.38714
6557.01	1.08522		6557.25	0.973908		6557.39	1.16945		6557.59	1.34182		6557.94	1.44104
6557.3	1.13121		6557.54	1.03416		6557.68	1.23352		6557.9	1.46222		6558.23	1.55949
6557.63	1.1724		6557.88	1.10391		6558.03	1.3006		6558.23	1.53597		6558.55	1.61614
6557.92	1.21173		6558.16	1.1545		6558.3	1.35328		6558.52	1.57717		6558.84	1.62805
6558.25	1.25392		6558.46	1.18915		6558.63	1.42871		6558.84	1.6286		6559.5	1.64318
6558.52	1.32756		6558.75	1.25739		6558.92	1.48478		6559.13	1.66334		6560.42	1.55087
6558.86	1.3827		6559.08	1.32268		6559.59	1.56041		6559.77	1.67301		6561.34	1.36839
6559.48	1.52198		6559.7	1.42852		6560.46	1.57007		6560.67	1.57157		6562.25	1.18893
6560.38	1.70136		6560.62	1.51239		6561.4	1.46686		6561.6	1.40029		6563.18	1.06155
6561.31	1.77863		6561.53	1.46935		6562.31	1.31579		6562.5	1.23009		6564.08	1.01251
6562.2	1.69614		6562.43	1.34033		6563.21	1.16661		6563.45	1.11395		6565.01	0.989648
6563.14	1.52075		6563.36	1.19079		6564.1	1.07044		6564.37	1.04728		6565.92	0.999547
6564.05	1.35618		6564.26	1.08224		6565.03	1.02186		6565.28	1.02921		6566.82	1.01317
6564.95	1.23692		6565.19	1.01838		6565.95	1.00044		6566.21	1.02761		6567.73	1.04767
6565.88	1.16735		6566.1	0.977562		6566.88	1.00619		6567.13	1.05012		6568.64	1.06877
6566.81	1.12773		6567.01	0.9662		6567.79	1.01564		6568.04	1.07045		6569.57	1.0994
6567.7	1.10915		6567.91	0.966483		6568.71	1.03968		6568.97	1.09547		6570.48	1.10701
6568.62	1.11468		6568.84	0.981294		6569.64	1.06229		6569.88	1.11662		6571.42	1.11634
6569.53	1.13298		6569.75	1.00721		6570.57	1.08113		6570.79	1.13021		6572.33	1.13424
6570.46	1.16417		6570.68	1.03652		6571.48	1.10601		6571.7	1.14083		6573.22	1.14377
6571.37	1.19754		6571.59	1.0606		6572.39	1.12204		6572.62	1.16103		6574.15	1.16487
6572.28	1.22572		6572.5	1.08321		6573.3	1.13964		6573.55	1.18039		6575.04	1.17305
6573.21	1.25278		6573.41	1.0938		6574.21	1.15323		6574.48	1.19147		6575.97	1.16367
6574.12	1.26367		6574.33	1.10545		6575.12	1.15464		6575.41	1.20806		6576.88	1.14128
6575.01	1.26982		6575.21	1.11498		6576.05	1.15512		6576.34	1.18905		6577.81	1.10899
6575.92	1.28004		6576.14	1.11129		6576.96	1.13705		6577.27	1.15902		6578.71	1.07437
6576.85	1.27145		6577.05	1.09087		6577.87	1.1125		6578.2	1.13127		6579.64	1.02453
6577.76	1.24389		6577.98	1.07078		6578.8	1.08117		6579.11	1.09336		6580.55	0.984617
6578.67	1.21562		6578.89	1.04669		6579.73	1.04346		6580.02	1.04237		6581.48	0.945656
6579.6	1.18722		6579.8	1.00833		6580.66	1.00384		6580.93	1.00076		6582.37	0.900425
6580.49	1.1444		6580.73	0.972583		6581.57	0.960958		6581.84	0.956438		6583.3	0.872872
6581.41	1.09591		6581.66	0.938362		6582.46	0.922135		6582.77	0.921074		6584.23	0.849235
6582.34	1.05443		6582.59	0.899037		6583.41	0.89018		6583.69	0.890397		6585.17	0.837905
6583.27	1.00872		6583.52	0.870591		6584.34	0.861963		6584.62	0.864122		6586.06	0.823354
6584.18	0.976402		6584.45	0.846172		6585.26	0.844006		6585.53	0.849099		6587.01	0.817602
6585.09	0.949367		6585.37	0.826492		6586.17	0.823624		6586.46	0.839272		6587.93	0.817679
6586.01	0.925792		6586.28	0.811431		6587.08	0.819623		6587.38	0.831902		6588.86	0.822153
6586.94	0.905999		6587.21	0.797255		6588.02	0.810464		6588.29	0.826652		6589.77	0.816005
6587.85	0.895207		6588.14	0.78959		6588.95	0.803997		6589.22	0.831347		6590.71	0.824827
6588.77	0.882633		6589.06	0.776088		6589.86	0.800968		6590.14	0.83547		6591.64	0.82626
6589.7	0.868591		6589.99	0.769086		6590.8	0.80229		6591.07	0.838756		6592.57	0.822593
6590.61	0.862191		6590.91	0.765376		6591.73	0.804939		6591.99	0.840397		6593.47	0.821802
6591.51	0.850898		6591.82	0.761321		6592.63	0.801388		6592.9	0.830827		6594.4	0.811937
6592.43	0.844484		6592.74	0.760333		6593.56	0.803454		6593.84	0.829011		6595.32	0.801534
6593.34	0.848847		6593.65	0.766197		6594.5	0.805153		6594.75	0.82413		6596.26	0.805661
6594.28	0.848957		6594.57	0.766832		6595.41	0.798619		6595.71	0.822327		6597.15	0.806148
6595.19	0.855016		6595.49	0.776383		6596.31	0.797717		6596.64	0.82067		6598.09	0.821902
6596.13	0.863127		6596.4	0.783159		6597.25	0.806209		6597.56	0.826172		6599.01	0.827108
6597.04	0.869444		6597.32	0.791023		6598.18	0.814315		6598.47	0.836151		6599.94	0.832353
6597.98	0.882103		6598.25	0.796759		6599.1	0.805706		6599.43	0.838323		6600.88	0.857985
6598.9	0.883755		6599.19	0.800233		6600	0.827784		6600.35	0.856772		6601.83	0.868753
6599.81	0.891964		6600.09	0.81277		6600.93	0.840789		6601.26	0.868332		6602.77	0.886095
6600.75	0.90885		6601.01	0.820269		6601.87	0.849931		6602.22	0.881003		6603.71	0.893132
6601.69	0.913497		6601.94	0.83345		6602.79	0.866982		6603.16	0.903193		6604.63	0.909413
6602.62	0.92316		6602.88	0.843034		6603.71	0.877344		6604.07	0.90797		6605.58	0.921501
6603.54	0.937006		6603.8	0.850163		6604.64	0.893151		6605.01	0.921705		6606.5	0.93243
6604.44	0.945542		6604.72	0.865766		6605.58	0.904854		6605.93	0.931234		6607.46	0.941516
6605.38	0.958404		6605.62	0.878972		6606.5	0.909254		6606.85	0.946594		6608.36	0.950628
6606.3	0.97023		6606.56	0.886449		6607.42	0.919301		6607.79	0.952083		6609.28	0.967145
6607.2	0.985338		6607.46	0.896036		6608.34	0.928442		6608.73	0.967372		6610.2	0.981819
6608.1	0.992744		6608.41	0.90224		6609.28	0.943826		6609.67	0.98778		6611.14	0.995627
6609.04	0.999969		6609.34	0.916779		6610.2	0.958354		6610.59	1.00018		6612.04	1.01245
6609.98	1.01269		6610.26	0.928315		6611.16	0.979675		6611.51	1.00999		6612.96	1.02392
6610.88	1.01848		6611.18	0.938096		6612.08	0.997205		6612.45	1.03343		6613.9	1.02808
6611.8	1.04105		6612.1	0.958598		6613.02	1.00886		6613.37	1.0418		6614.83	1.03929
6612.74	1.05588		6613.06	0.971297		6613.94	1.01788		6614.27	1.0532		6615.75	1.03734
6613.66	1.06905		6613.98	0.986116		6614.86	1.02562		6615.23	1.0573		6616.67	1.03959
6614.59	1.08398		6614.9	1.00082		6615.8	1.03343		6616.15	1.05782		6617.61	1.03721
6615.53	1.09365		6615.82	1.00429		6616.74	1.03024		6617.09	1.05988		6618.52	1.02997
6616.45	1.10683		6616.76	1.00872		6617.67	1.0368		6618.04	1.05328		6619.44	1.02826
6617.37	1.11222		6617.69	1.01566		6618.59	1.03667		6618.94	1.049		6620.38	1.02684
6618.29	1.11563		6618.63	1.01938		6619.51	1.03222		6619.88	1.04714		6621.31	1.02598
6619.22	1.11348		6619.55	1.01292		6620.44	1.03029		6620.79	1.04792		6622.25	1.02552
6620.14	1.10912		6620.47	1.01318		6621.36	1.03065		6621.75	1.04898		6623.17	1.03258
6621.06	1.10895		6621.4	1.00674		6622.27	1.02379		6622.65	1.05222		6624.12	1.03734
6621.99	1.09888		6622.34	1.00957		6623.19	1.03307		6623.62	1.04948		6625.04	1.03383
6622.93	1.09657		6623.26	1.00937		6624.12	1.02856		6624.52	1.04724		6625.95	1.02813
6623.87	1.09322		6624.19	1.00521		6625.06	1.02751		6625.47	1.04247		6626.91	1.02921
6624.78	1.09333		6625.11	1.00503		6625.97	1.0238		6626.39	1.04998		6627.85	1.03257
6625.72	1.08208		6626.06	1.00216		6626.91	1.02599		6627.32	1.04951		6628.78	1.03026
6626.63	1.08145		6626.98	1.0026		6627.85	1.02661		6628.24	1.04041		6629.72	1.03601
6627.59	1.07755		6627.91	1.00446		6628.78	1.02521		6629.17	1.04905		6630.65	1.03116
6628.52	1.07437		6628.83	1.00469		6629.71	1.02773		6630.11	1.04141		6631.6	1.03379
6629.45	1.07514		6629.74	1.00409		6630.65	1.02507		6631.06	1.03749		6632.54	1.02185
6630.35	1.07347		6630.71	1.00185		6631.58	1.02872		6631.99	1.03546		6633.47	1.02551
6631.3	1.07363		6631.65	0.999881		6632.52	1.02112		6632.93	1.03296		6634.42	1.02212
6632.23	1.0594		6632.58	0.999486		6633.45	1.01987		6633.86	1.03262		6635.36	1.0171
6633.15	1.05949		6633.51	0.99601		6634.36	1.01094		6634.79	1.02633		6636.31	1.01522
6634.1	1.05783		6634.45	0.997051		6635.31	1.01537		6635.73	1.03469		6637.22	1.0159
6635.03	1.05142		6635.38	0.999629		6636.23	1.01124		6636.68	1.02861		6638.2	1.01953
6635.96	1.05315		6636.33	0.995825		6637.16	1.01435		6637.61	1.02058		6639.13	1.023
6636.88	1.04906		6637.27	0.99158		6638.11	1.0101		6638.54	1.02526		6640.06	1.01599
6637.81	1.04415		6638.22	0.989414		6639.04	1.00445		6639.48	1.02512		6641.01	1.01679
6638.74	1.04418		6639.15	0.992552		6639.97	1.00908		6640.43	1.02618		6641.96	1.02252
6639.67	1.0464		6640.08	0.995197		6640.92	1.00869		6641.36	1.02658		6642.89	1.02567
6640.6	1.04718		6641.03	0.996375		6641.85	1.01253		6642.29	1.03051		6643.84	1.02302
6641.53	1.04378		6641.98	0.999225		6642.76	1.01231		6643.22	1.02663		6644.79	1.02597
6642.46	1.0401		6642.92	0.998621		6643.71	1.01142		6644.17	1.02491		6645.72	1.02169
6643.37	1.03822		6643.87	0.99312		6644.66	1.0142		6645.12	1.02975		6646.65	1.02303
6644.32	1.04067		6644.8	0.995993		6645.59	1.01096		6646.05	1.02666		6647.58	1.0118
6645.25	1.04072		6645.75	0.995842		6646.52	1.01113		6646.98	1.02504		6648.53	1.0176
6646.18	1.03575		6646.69	0.995073		6647.45	1.01186		6647.92	1.02358		6649.48	1.01741
6647.13	1.03209		6647.64	0.993995		6648.4	1.01156		6648.85	1.01686		6650.41	1.01196
6648.06	1.03615		6648.57	0.991647		6649.33	1.00458		6649.8	1.01212		6651.36	1.0072
6649.01	1.02837		6649.52	0.989876		6650.26	1.00382		6650.75	1.01205		6652.3	1.00892
6649.95	1.03138		6650.45	0.989458		6651.2	0.997148		6651.7	1.01099		6653.23	1.0066
6650.88	1.02647		6651.38	0.987943		6652.13	0.997171		6652.63	1.0095		6654.16	1.00204
6651.83	1.02346		6652.33	0.982466		6653.08	0.995533		6653.57	1.011		6655.1	1.00462
6652.76	1.01279		6653.27	0.983973		6654.01	0.994678		6654.5	1.00259		6656.03	1.00524
6653.7	1.0148		6654.2	0.980943		6654.97	0.992607		6655.45	1.0022		6656.98	0.995074
6654.65	1.00891		6655.15	0.976704		6655.88	0.990871		6656.37	1.00042		6657.94	0.992162
6655.56	1.00593		6656.09	0.977892		6656.83	0.985947		6657.3	0.996002		6658.87	0.996002
6656.52	1.00516		6657.02	0.980441		6657.79	0.981746		6658.24	0.995463		6659.79	0.993857
6657.47	1.00531		6657.94	0.982903		6658.7	0.983978		6659.21	0.993585		6660.74	0.981976
6658.41	1.00413		6658.89	0.983129		6659.64	0.990546		6660.13	0.991774		6661.68	0.988907
6659.34	1.00182		6659.83	0.978064		6660.59	0.987847		6661.08	0.988298		6662.61	0.983478
6660.29	0.998421		6660.76	0.976768		6661.55	0.986147		6662.03	0.990636		6663.55	0.983359
6661.23	1.00341		6661.72	0.982152		6662.5	0.990259		6662.97	0.989787		6664.51	0.98498
6662.17	0.999846		6662.65	0.981285		6663.44	0.985342		6663.91	0.992027		6665.44	0.986797
6663.14	0.998047		6663.59	0.980817		6664.37	0.983146		6664.88	0.989507		6666.38	0.982919
6664.08	0.994322		6664.54	0.980971		6665.33	0.990989		6665.8	0.989797		6667.32	0.988215
6665.01	0.996053		6665.48	0.98522		6666.27	0.990648		6666.75	0.996249		6668.25	0.991776
6665.95	0.99728		6666.44	0.981796		6667.22	0.992982		6667.67	0.994254		6669.21	0.979947
6666.89	1.0007		6667.37	0.981634		6668.16	0.9877		6668.63	0.99464		6670.17	0.98665
6667.86	0.994887		6668.33	0.985237		6669.12	0.989124		6669.57	0.990979		6671.09	0.985286
6668.8	0.996379		6669.27	0.982617		6670.07	0.988454		6670.52	0.98748		6672.05	0.983687
6669.72	0.991866		6670.21	0.986427		6671.01	0.993898		6671.46	0.990547		6672.98	0.981972
6670.67	0.994589		6671.14	0.980426		6671.97	0.988106		6672.42	0.987019		6673.94	0.975774
6671.63	0.996537		6672.1	0.981022		6672.89	0.988258		6673.36	0.986944		6674.86	0.964851
6672.55	0.990079		6673.04	0.97521		6673.83	0.982851		6674.3	0.984104		6675.8	0.968782
6673.51	0.981976		6673.98	0.975075		6674.79	0.977362		6675.26	0.969637		6676.76	0.965595
6674.45	0.984301		6674.9	0.972907		6675.73	0.972946		6676.22	0.973672		6677.72	0.955074
6675.41	0.973153		6675.86	0.972914		6676.67	0.97058		6677.18	0.966985		6678.66	0.95314
6676.33	0.971542		6676.82	0.967195		6677.61	0.966204		6678.13	0.96095		6679.62	0.954569
6677.29	0.963129		6677.78	0.962282		6678.55	0.961149		6679.06	0.958683		6680.58	0.952456
6678.23	0.956361		6678.74	0.953752		6679.49	0.958109		6680	0.946699		6681.54	0.946035
6679.19	0.952982		6679.68	0.948972		6680.43	0.952992		6680.96	0.948386		6682.48	0.944593
6680.15	0.948591		6680.64	0.947117		6681.39	0.946974		6681.92	0.94434		6683.44	0.944238
6681.11	0.949681		6681.58	0.943009		6682.33	0.94505		6682.86	0.943194		6684.39	0.950374
6682.05	0.945888		6682.52	0.93908		6683.29	0.943548		6683.82	0.941783		6685.33	0.943001
6682.99	0.936589		6683.48	0.937367		6684.24	0.942283		6684.78	0.945665		6686.27	0.95246
6683.95	0.938453		6684.41	0.933156		6685.2	0.94404		6685.73	0.948458		6687.23	0.953416
6684.9	0.929178		6685.35	0.934359		6686.14	0.941558		6686.69	0.947244		6688.18	0.961795
6685.84	0.928931		6686.31	0.935589		6687.08	0.949846		6687.61	0.950182		6689.14	0.955997
6686.78	0.91856		6687.25	0.937876		6688.03	0.947689		6688.57	0.953233		6690.08	0.963044
6687.74	0.925982		6688.18	0.93913		6688.97	0.950387		6689.52	0.955407		6691.03	0.969631
6688.69	0.928766		6689.14	0.940243		6689.91	0.94863		6690.48	0.961915		6691.99	0.971586
6689.65	0.934233		6690.08	0.939305		6690.88	0.954698		6691.44	0.962026		6692.96	0.979832
6690.59	0.933692		6691.03	0.939855		6691.84	0.967812		6692.41	0.967863		6693.9	0.977088
6691.54	0.933722		6691.97	0.948645		6692.79	0.963403		6693.37	0.976744		6694.87	0.986298
6692.48	0.933104		6692.94	0.949605		6693.73	0.972587		6694.3	0.979477		6695.81	0.984509
6693.47	0.946019		6693.9	0.945816		6694.7	0.975163		6695.26	0.978687		6696.78	0.991806
6694.43	0.945397		6694.85	0.953049		6695.64	0.977509		6696.23	0.986934		6697.74	0.995184
6695.36	0.947051		6695.77	0.95436		6696.59	0.977544		6697.15	0.99148		6698.69	1.00035
6696.3	0.956182		6696.74	0.956271		6697.51	0.978731		6698.1	0.992356		6699.63	1.00179
6697.27	0.960596		6697.67	0.963982		6698.5	0.986287		6699.07	0.99387		6700.6	0.99835
6698.21	0.959015		6698.65	0.970844		6699.45	0.986835		6700.01	0.999024		6701.55	1.00465
6699.16	0.967811		6699.6	0.96545		6700.39	0.9903		6700.98	1.00036		6702.53	1.00341
6700.13	0.970716		6700.56	0.975286		6701.34	0.993183		6701.95	0.999136		6703.48	1.00292
6701.06	0.975315		6701.51	0.973177		6702.31	0.991636		6702.89	1.00509		6704.43	1.01132
6702.02	0.977556		6702.48	0.979292		6703.27	1.00096		6703.86	1.00612		6705.4	1.00849
6702.95	0.983308		6703.42	0.984104		6704.24	0.998887		6704.79	1.0067		6706.37	1.00876
6703.9	0.981459		6704.37	0.984194		6705.21	1.00016		6705.76	1.0062		6707.33	1.01561
6704.85	0.987461		6705.32	0.98754		6706.16	1.00013		6706.73	1.00679		6708.28	1.01733
6705.8	0.991288		6706.27	0.993758		6707.14	1.00167		6707.69	1.00783		6709.23	1.01415
6706.74	0.991706		6707.22	0.98967		6708.07	1.00191		6708.64	1.01146		6710.2	1.01423
6707.69	1.00034		6708.17	0.998058		6709.04	1.00484		6709.61	1.01232		6711.15	1.02319
6708.66	1.0012		6709.14	1.00059		6710.01	1.00956		6710.58	1.0115		6712.1	1.02304
6709.63	0.998687		6710.07	0.999403		6710.96	1.01094		6711.53	1.01947		6713.05	1.02499
6710.58	1.00475		6711.04	0.998865		6711.93	1.01269		6712.48	1.02028		6714.02	1.02471
6711.55	1.00678		6712.01	1.00224		6712.88	1.0172		6713.43	1.02613		6714.99	1.0295
6712.48	1.00736		6712.96	1.00057		6713.85	1.02031		6714.38	1.02811		6715.96	1.03662
6713.45	1.01191		6713.93	1.00657		6714.82	1.02152		6715.36	1.02604		6716.92	1.03553
6714.4	1.01699		6714.88	1.01572		6715.77	1.0238		6716.31	1.03042		6717.89	1.04121
6715.37	1.0205		6715.85	1.01926		6716.73	1.02541		6717.28	1.03722		6718.86	1.04126
6716.33	1.02647		6716.8	1.01731		6717.72	1.03068		6718.25	1.03405		6719.79	1.03927
6717.28	1.02182		6717.77	1.02005		6718.65	1.02747		6719.22	1.03931		6720.75	1.04332
6718.23	1.02026		6718.71	1.02334		6719.62	1.03121		6720.16	1.03742		6721.74	1.04363
6719.18	1.02651		6719.68	1.02556		6720.57	1.03061		6721.11	1.04295		6722.69	1.04336
6720.14	1.03253		6720.63	1.02337		6721.55	1.03476		6722.08	1.04154		6723.66	1.04871
6721.11	1.03221		6721.59	1.03046		6722.5	1.03651		6723.05	1.04082		6724.62	1.03523
6722.06	1.03828		6722.54	1.03463		6723.47	1.03498		6724.01	1.05025		6725.59	1.03976
6723.02	1.03529		6723.51	1.03273		6724.45	1.03643		6724.98	1.04729		6726.57	1.04202
6723.97	1.03574		6724.47	1.03658		6725.42	1.04009		6725.92	1.04308		6727.5	1.04047
6724.96	1.03696		6725.44	1.04001		6726.38	1.03217		6726.87	1.04459		6728.5	1.03643
6725.9	1.04018		6726.41	1.03587		6727.33	1.03252		6727.85	1.03815		6729.47	1.03984
6726.85	1.04086		6727.35	1.03625		6728.29	1.02795		6728.82	1.04147		6730.45	1.03801
6727.81	1.03884		6728.32	1.03575		6729.26	1.03147		6729.78	1.04086		6731.4	1.03362
6728.8	1.04069		6729.28	1.03894		6730.22	1.02756		6730.73	1.03172		6732.36	1.02873
6729.74	1.04444		6730.22	1.03301		6731.19	1.02773		6731.69	1.02596		6733.33	1.02816
6730.69	1.04284		6731.17	1.0339		6732.17	1.02434		6732.65	1.02879		6734.31	1.01928
6731.67	1.04194		6732.15	1.04054		6733.14	1.01813		6733.6	1.03395		6735.27	1.0203
6732.65	1.0433		6733.11	1.03843		6734.1	1.01422		6734.56	1.02496		6736.23	1.01811
6733.58	1.04197		6734.06	1.0303		6735.06	1.01708		6735.54	1.02274		6737.18	1.01203
6734.54	1.03975		6735.02	1.03239		6736.02	1.01161		6736.49	1.0178		6738.16	1.00644
6735.52	1.03558		6735.98	1.02943		6736.99	1.00753		6737.43	1.00851		6739.12	1.00725
6736.49	1.02855		6736.95	1.03242		6737.97	1.00249		6738.41	1.00353		6740.08	1.00314
6737.45	1.0273		6737.91	1.02587		6738.91	0.99855		6739.37	0.999947		6741.06	0.998093
6738.43	1.02046		6738.89	1.02824		6739.89	1.00148		6740.37	0.994285		6742	0.991499
6739.39	1.01946		6739.85	1.02308		6740.85	0.997328		6741.33	0.995266		6742.98	0.987047
6740.35	1.01492		6740.83	1.01599		6741.81	0.992273		6742.29	0.990613		6743.96	0.985092
6741.31	1.01667		6741.77	1.0139		6742.77	0.985307		6743.25	0.979727		6744.9	0.987091
6742.27	1.00867		6742.77	1.01389		6743.74	0.979607		6744.22	0.979642		6745.86	0.952686
6743.23	1.00789		6743.71	1.00641		6744.7	0.982706		6745.17	0.981183		6746.82	0.966077
6744.21	0.998524		6744.67	1.00376		6745.67	0.957665		6746.13	0.947601		6747.82	0.973493
6745.17	0.993557		6745.65	0.959175		6746.63	0.975292		6747.09	0.967084		6748.78	0.973586
6746.13	0.97553		6746.61	0.991946		6747.59	0.971735		6748.07	0.963829		6749.74	0.971593
6747.07	0.984524		6747.55	0.989254		6748.55	0.97207		6749.05	0.968524		6750.72	0.966781
6748.03	0.986334		6748.53	0.985446		6749.51	0.973163		6750.01	0.968479		6751.7	0.970294
6749.01	0.981309		6749.47	0.984703		6750.49	0.975619		6750.97	0.969793		6752.67	0.975669
6749.97	0.982703		6750.47	0.984405		6751.45	0.98158		6751.97	0.972362		6753.63	0.979383
6750.93	0.981987		6751.43	0.987685		6752.44	0.981501		6752.94	0.975263		6754.61	0.984442
6751.9	0.981636		6752.42	0.991267		6753.42	0.983154		6753.92	0.97315		6755.59	0.98291
6752.86	0.985581		6753.38	0.99211		6754.4	0.982201		6754.86	0.977278		6756.58	0.989403
6753.82	0.979984		6754.36	0.989258		6755.38	0.978434		6755.83	0.977336		6757.54	0.984548
6754.77	0.98419		6755.34	0.989617		6756.35	0.985447		6756.81	0.979504		6758.53	0.989679
6755.77	0.983242		6756.31	0.992969		6757.31	0.983643		6757.79	0.981429		6759.49	0.989685
6756.73	0.985068		6757.31	0.985315		6758.27	0.989753		6758.74	0.979975		6760.46	0.992406
6757.7	0.976896		6758.29	0.994073		6759.24	0.985791		6759.74	0.980624		6761.44	0.988364
6758.66	0.979156		6759.26	0.992686		6760.2	0.989233		6760.73	0.983907		6762.39	0.988636
6759.63	0.978345		6760.24	0.993731		6761.19	0.987436		6761.69	0.984624		6763.35	0.992745
6760.59	0.981614		6761.23	0.994798		6762.15	0.987992		6762.68	0.990238		6764.34	0.99747
6761.59	0.982638		6762.17	0.995435		6763.1	0.992888		6763.66	0.994978		6765.3	0.998257
6762.54	0.982736		6763.16	0.992591		6764.09	0.990827		6764.63	0.994265		6766.25	0.999168
6763.51	0.982749		6764.11	0.99536		6765.09	0.998448		6765.61	0.985685		6767.26	0.995831
6764.49	0.981481		6765.07	0.993014		6766.04	0.996243		6766.58	0.992295		6768.22	0.994228
6765.46	0.98003		6766.04	0.995609		6767.02	0.995763		6767.57	0.992807		6769.19	0.994558
6766.42	0.982908		6767	0.994691		6767.99	0.996802		6768.53	0.986778		6770.16	0.996503
6767.41	0.979159		6768.01	0.998715		6768.98	0.992211		6769.52	0.99037		6771.15	0.99442
6768.36	0.980928		6768.98	0.998186		6769.95	0.994639		6770.47	0.993578		6772.11	0.983507
6769.37	0.98498		6769.95	0.991795		6770.95	0.992827		6771.48	0.992437		6773.1	0.951588
6770.33	0.984213		6770.91	0.994988		6771.94	0.988301		6772.46	0.967511		6774.09	0.971527
6771.32	0.983304		6771.9	0.98402		6772.91	0.955786		6773.45	0.944282		6775.1	1.00738
6772.29	0.968778		6772.87	0.95999		6773.88	0.959783		6774.44	0.986121		6776.07	0.997731
6773.26	0.934841		6773.82	0.968873		6774.87	1.00295		6775.43	1.00382		6777.04	0.993271
6774.25	0.973131		6774.83	1.00465		6775.84	0.990259		6776.4	0.991803		6778.01	0.98834
6775.24	0.99707		6775.82	0.995401		6776.85	0.991221		6777.41	0.990181		6779.02	0.997177
6776.17	0.98725		6776.79	0.991209		6777.82	0.989728		6778.4	0.985378		6780.03	0.994535
6777.16	0.985932		6777.76	0.989956		6778.81	1.00014		6779.37	0.987235		6781.02	0.994635
6778.13	0.979945		6778.75	0.995087		6779.81	1.00517		6780.38	0.985117		6781.97	0.991304
6779.1	0.985716		6779.74	0.993404		6780.77	1.0089		6781.37	0.988283		6782.98	0.997212
6780.09	0.986498		6780.73	0.989759		6781.74	1.00389		6782.34	0.985908		6783.93	0.990142
6781.08	0.985917		6781.7	0.995458		6782.71	0.999846		6783.35	0.99308		6784.93	0.992922
6782.05	0.98818		6782.69	0.997884		6783.72	1.00553		6784.32	0.989396		6785.9	0.989771
6783.04	0.991572		6783.68	1.00029		6784.69	1.00393		6785.31	0.986981		6786.89	0.992503
6783.97	0.994373		6784.65	0.99732		6785.66	1.00438		6786.29	0.994133		6787.88	0.996163
6784.98	0.991968		6785.63	0.996035		6786.64	1.00514		6787.28	0.992019		6788.86	0.993538
6785.96	0.992777		6786.62	0.997517		6787.61	1.00209		6788.27	0.997982		6789.85	0.995025
6786.95	0.995998		6787.57	1.00162		6788.58	1.00615		6789.23	0.994748		6790.84	0.995889
6787.9	0.997306		6788.56	1.00013		6789.58	1.00804		6790.22	0.994678		6791.8	0.999282
6788.9	0.991363		6789.52	1.00318		6790.53	1.00852		6791.19	0.999001		6792.77	0.994164
6789.85	0.998711		6790.51	1.00299		6791.51	1.0124		6792.19	0.999938		6793.75	0.996605
6790.84	0.996241		6791.49	1.00493		6792.48	1.00721		6793.14	1.0027		6794.74	0.994548
6791.8	0.996128		6792.48	1.00566		6793.47	1.01352		6794.16	1.00602		6795.72	0.997168
6792.79	1.00291		6793.45	1.008		6794.47	1.00984		6795.13	1.00339		6796.67	0.99596
6793.75	1.00494		6794.45	1.00758		6795.43	1.01234		6796.11	1.00741		6797.65	1.00223
6794.74	1.00922		6795.41	1.01041		6796.4	1.00596		6797.1	1.01222		6798.65	0.997046
6795.72	1.01062		6796.38	1.00937		6797.4	1.01015		6798.1	1.00494		6799.64	0.997235
6796.69	1.01027		6797.34	1.00584		6798.39	1.01613		6799.06	1.01063		6800.62	0.997749
6797.67	1.01136		6798.35	1.00937		6799.39	1.01578		6800.05	1.00454		6801.6	0.994646
6798.65	1.00957		6799.31	1.00654		6800.38	1.0073		6801.05	1.00946		6802.59	0.991568
6799.62	1.01483		6800.31	1.00774		6801.36	1.00945		6802.03	1.00736		6803.55	0.989427
6800.6	1.00928		6801.28	1.00888		6802.34	1.011		6803.04	1.00502		6804.53	0.990247
6801.58	1.01173		6802.28	1.00961		6803.32	1.01144		6804.02	1.00626		6805.51	0.987709
6802.57	1.01098		6803.26	1.0091		6804.3	1.00711		6805	1.00686		6806.51	0.988707
6803.55	1.01363		6804.24	1.00866		6805.27	1.00458		6806	1.01063		6807.51	0.99095
6804.55	1.01412		6805.21	1.00501		6806.25	1.00327		6806.98	1.008		6808.5	0.994872
6805.53	1.01298		6806.21	1.00806		6807.25	0.997775		6807.98	1.00546		6809.46	0.982843
6806.51	1.00898		6807.19	1.00325		6808.23	0.998794		6808.97	1.00653		6810.46	0.987211
6807.49	1.01263		6808.19	1.00348		6809.21	1.00166		6809.93	1.00082		6811.44	0.99134
6808.47	1.01054		6809.19	1.00007		6810.23	0.999396		6810.91	1.00497		6812.44	0.99069
6809.44	1.01241		6810.17	1.00055		6811.21	0.996453		6811.91	1.00082		6813.44	0.987643
6810.42	1.00942		6811.15	0.999034		6812.17	0.990647		6812.9	1.00032		6814.43	0.988448
6811.4	1.00094		6812.15	0.9999		6813.13	0.996117		6813.9	0.999404		6815.41	0.988263
6812.41	0.999003		6813.15	0.998343		6814.13	0.99654		6814.92	1.00067		6816.39	0.987716
6813.37	0.999136		6814.17	0.997272		6815.13	0.991583		6815.92	0.996586		6817.39	0.988988
6814.37	1.00057		6815.13	0.997664		6816.11	0.990426		6816.9	0.994629		6818.39	0.985319
6815.35	0.993686		6816.13	0.994313		6817.1	0.994267		6817.9	0.992333		6819.39	0.98163
6816.35	0.997717		6817.14	0.993846		6818.1	0.992036		6818.9	0.998426		6820.38	0.987347
6817.33	0.995616		6818.12	0.992491		6819.1	0.993515		6819.91	0.993274		6821.36	0.988832
6818.31	0.993046		6819.1	0.991195		6820.08	0.9894		6820.89	0.998783		6822.34	0.987511
6819.3	0.991713		6820.1	0.987941		6821.07	0.989256		6821.87	0.996134		6823.33	0.984157
6820.3	0.991235		6821.11	0.995244		6822.05	0.99142		6822.86	0.99412		6824.31	0.986635
6821.26	0.996725		6822.11	0.995992		6823.05	0.989628		6823.88	0.991039		6825.3	0.991085
6822.25	0.999562		6823.09	0.992714		6824.04	0.988732		6824.86	0.993234		6826.28	0.983151
6823.21	0.991596		6824.1	0.991921		6825.02	0.990983		6825.85	0.992778		6827.25	0.987943
6824.21	0.994346		6825.06	0.991267		6826.03	0.990882		6826.83	0.988862		6828.25	0.990191
6825.2	0.995238		6826.08	0.990359		6827.01	0.992365		6827.82	0.992416		6829.28	0.990051
6826.18	0.994534		6827.05	0.991644		6828	0.993385		6828.8	0.989071		6830.26	0.993144
6827.17	0.998066		6828.04	0.992732		6828.98	0.993009		6829.79	0.991292		6831.27	0.993134
6828.15	0.998533		6829.02	0.99141		6829.99	0.988616		6830.8	0.990212		6832.28	0.994979
6829.14	0.994809		6830.05	0.991682		6830.97	0.990647		6831.78	0.989695		6833.26	1.0017
6830.14	0.997845		6831.01	0.990137		6831.98	0.992953		6832.77	0.995099		6834.27	0.997942
6831.13	0.995622		6832.02	0.992812		6832.97	0.990486		6833.74	0.992225		6835.26	1.00499
6832.12	0.996282		6833.01	0.988757		6833.95	0.989777		6834.74	0.992403		6836.26	1.00195
6833.12	0.997529		6834.01	0.990464		6834.94	0.988843		6835.73	0.992331		6837.27	1.00263
6834.11	0.995804		6834.98	0.993369		6835.93	0.992049		6836.72	0.994702		6838.26	1.00546
6835.08	0.998466		6835.97	0.99328		6836.94	0.991375		6837.71	0.996242		6839.23	1.00967
6836.07	0.995703		6836.96	0.995569		6837.92	0.989467		6838.69	0.997514		6840.24	1.01157
6837.07	0.992487		6837.96	0.998076		6838.91	0.99261		6839.68	0.994587		6841.25	1.00743
6838.08	0.996101		6838.95	0.994048		6839.9	0.995183		6840.67	0.994605		6842.26	1.01035
6839.07	0.990222		6839.96	0.999389		6840.89	0.99731		6841.68	0.998013		6843.25	1.0051
6840.1	0.993996		6840.95	0.997091		6841.9	0.996894		6842.67	0.997931		6844.26	1.00661
6841.09	0.992094		6841.96	0.994713		6842.89	0.996268		6843.68	1.00311		6845.27	1.00738
6842.08	0.996146		6842.95	0.996758		6843.9	0.99279		6844.67	0.997619		6846.28	1.00871
6843.07	0.995126		6843.96	0.994143		6844.91	0.995635		6845.7	0.999362		6847.29	1.00929
6844.04	0.997273		6844.97	0.996162		6845.92	0.992207		6846.69	1.00338		6848.26	1.01085
6845.03	0.996653		6845.98	0.996102		6846.91	0.993779		6847.72	0.999294		6849.27	1.01062
6846.04	0.996811		6846.97	0.995588		6847.9	0.993166		6848.69	0.999847		6850.26	1.00862
6847.03	0.99767		6847.98	0.998723		6848.89	0.998199		6849.69	1.0001		6851.27	1.01153
6848.02	0.997393		6848.95	0.993888		6849.9	0.996005		6850.7	0.997211		6852.27	1.01524
6849.03	0.994717		6849.96	0.997703		6850.9	0.998788		6851.71	1.00098		6853.26	1.01566
6850.02	1.00069		6850.94	0.996619		6851.91	0.998269		6852.7	1.00053		6854.27	1.01243
6851.04	1.00017		6851.93	0.999002		6852.92	0.994956		6853.72	1.0024		6855.27	1.01338
6852.03	1.00224		6852.92	0.996631		6853.91	1.00305		6854.71	1.00335		6856.26	1.01042
6853.04	0.998325		6853.93	0.997049		6854.91	1.00231		6855.74	1.01214		6857.25	1.01957
6854.03	1.00529		6854.93	0.999343		6855.9	1.00257		6856.72	1.00735		6858.27	1.0142
6855.03	1.00206		6855.94	1		6856.9	1.00541		6857.71	1.00418		6859.26	1.01314
6856.02	1.00099		6856.94	1.00016		6857.91	1.00769		6858.71	1.00818		6860.26	1.0181
6857.04	0.996998		6857.95	1.00184		6858.9	1.00345		6859.72	1.01291		6861.29	1.02744
6858.03	1.00276		6858.92	0.999884		6859.9	1.00587		6860.7	1.01327		6862.31	1.02224
6859.02	1.00125		6859.92	0.998409		6860.89	1.00715		6861.69	1.02556		6863.3	1.00052
6860.04	0.998896		6860.93	1.00593		6861.93	1.0168		6862.69	1.00093		6864.28	1.01096
6861.03	1.00458		6861.95	1.01091		6862.91	0.996817		6863.7	0.9972		6865.32	1.01696
6862.03	1.01393		6862.93	0.993751		6863.9	1.0054		6864.7	1.00932		6866.31	1.01799
6863.03	0.98841		6863.94	0.993912		6864.9	1.00899		6865.72	1.01428		6867.33	1.01386
6864.04	0.994942		6864.94	1.00096		6865.91	1.00918		6866.71	1.01534		6868.33	1.01247
6865.04	1.00251		6865.95	1.00172		6866.91	1.00749		6867.73	1.01565		6869.33	1.01333
6866.05	1.00326		6866.97	1.00224		6867.91	1.01016		6868.73	1.01251		6870.32	1.01032
6867.05	1.00476		6867.95	1.00531		6868.91	1.00909		6869.75	1.01186		6871.32	1.01166
6868.05	1.00499		6868.97	1.0068		6869.94	1.0083		6870.76	1.01267		6872.32	1.00974
6869.05	1.00682		6869.96	1.00984		6870.94	1.01107		6871.78	1.01238		6873.34	1.00792
6870.06	1.01413		6870.98	1.01171		6871.94	1.01273		6872.74	1.01521		6874.32	1.01369
6871.06	1.00802		6872	1.01459		6872.96	1.01322		6873.76	1.01506		6875.34	1.0036
6872.06	1.01177		6873	1.00995		6874	1.01193		6874.76	1.01064		6876.36	1.00291
6873.06	1.00871		6874.02	1.01135		6874.98	1.01048		6875.78	1.01374		6877.34	1.00243
6874.08	1.00939		6875.02	1.00933		6876	1.01636		6876.78	1.00496		6878.36	1.00369
6875.08	1.01179		6876.02	1.01065		6877.02	1.01489		6877.78	1.00559		6879.36	1.00415
6876.06	1.01335		6877.04	1.01013		6878.04	1.01089		6878.78	1.00709		6880.38	1.00211
6877.08	1.01281		6878.04	1.0125		6879.02	1.01051		6879.82	1.00296		6881.4	0.992644
6878.08	1.0165		6879.04	1.01069		6880.02	1.01158		6880.8	0.999883		6882.4	1.00002
6879.1	1.01444		6880.06	1.01066		6881.02	1.00966		6881.8	1.00065		6883.43	0.994357
6880.1	1.01043		6881.08	1.00812		6882.04	1.00748		6882.82	1.00165		6884.43	0.993364
6881.1	1.01619		6882.08	1.00735		6883.07	1.00571		6883.85	0.997199		6885.43	0.989468
6882.1	1.01444		6883.09	1.01007		6884.07	1.00677		6884.85	0.997945		6886.45	0.993233
6883.11	1.01178		6884.09	1.01028		6885.09	1.00671		6885.87	0.998746		6887.48	0.99236
6884.11	1.0159		6885.13	1.00848		6886.09	1.00472		6886.86	1.00217		6888.46	0.990154
6885.13	1.0151		6886.11	1.0096		6887.1	1.00282		6887.86	1.00201		6889.48	0.98763
6886.15	1.01747		6887.14	1.0048		6888.1	1.00114		6888.86	0.997287		6890.49	0.992752
6887.16	1.00982		6888.14	1.00525		6889.1	1.00464		6889.87	0.995883		6891.51	0.989939
6888.16	1.00909		6889.14	1.0007		6890.13	1.00116		6890.89	0.994624		6892.52	0.99522
6889.16	1.00911		6890.17	1.00634		6891.15	0.999117		6891.9	0.995937		6893.52	0.989796
6890.19	1.01117		6891.17	0.999999		6892.16	1.00258		6892.9	0.993973		6894.51	0.9948
6891.19	1.00731		6892.18	1.00072		6893.16	0.999631		6893.95	0.993146		6895.53	0.992099
6892.18	1.00492		6893.22	0.995658		6894.15	0.99546		6894.95	0.992687		6896.54	0.991351
6893.2	1.00516		6894.25	1.00157		6895.15	0.997315		6895.98	0.994951		6897.55	0.991832
6894.21	1.00985		6895.23	0.999647		6896.14	0.997554		6897	0.994416		6898.57	0.992933
6895.23	0.999927		6896.22	0.994997		6897.16	0.996091		6898.01	0.996744		6899.6	0.989798
6896.24	1.00211		6897.24	0.996541		6898.17	0.999357		6899.02	0.993375		6900.61	0.996188
6897.27	0.998762		6898.25	0.993297		6899.18	0.995162		6900.02	0.993371		6901.64	0.995226
6898.29	0.996885		6899.26	0.997111		6900.21	0.993219		6901.01	0.991415		6902.64	0.997112
6899.3	0.997281		6900.27	0.997843		6901.21	0.992242		6902.04	0.99052		6903.67	0.98923
6900.33	0.993733		6901.29	0.994509		6902.24	0.995673		6903.05	0.994298		6904.68	0.993375
6901.31	0.997844		6902.3	0.994478		6903.25	0.991048		6904.03	0.993205		6905.69	0.99391
6902.36	0.992312		6903.33	0.994005		6904.26	0.993307		6905.06	0.994536		6906.7	0.993227
6903.37	0.991996		6904.36	0.99579		6905.27	0.994745		6906.07	0.990245		6907.71	0.98754
6904.38	0.994505		6905.37	0.993278		6906.29	0.993317		6907.1	0.988913		6908.74	0.986866
6905.39	0.989786		6906.4	0.991809		6907.3	0.988485		6908.09	0.991384		6909.75	0.989392
6906.42	0.992591		6907.38	0.989881		6908.31	0.998132		6909.1	0.990972		6910.76	0.987526
6907.43	0.988473		6908.39	0.99145		6909.32	0.992864		6910.13	0.993198		6911.79	0.985903
6908.45	0.98806		6909.4	0.99452		6910.37	0.993289		6911.14	0.98973		6912.8	0.989966
6909.46	0.989739		6910.41	0.995042		6911.38	0.991752		6912.15	0.990491		6913.81	0.989052
6910.5	0.991485		6911.42	0.992713		6912.4	0.992448		6913.16	0.991744		6914.84	0.988232
6911.53	0.990491		6912.44	0.989679		6913.41	0.985791		6914.18	0.987744		6915.9	0.986758
6912.54	0.992171		6913.47	0.987001		6914.42	0.990477		6915.19	0.98976		6916.91	0.991504
6913.55	0.990639		6914.48	0.986979		6915.45	0.987517		6916.22	0.983521		6917.92	0.986993
6914.56	0.988927		6915.49	0.988315		6916.48	0.987518		6917.25	0.990146		6918.93	0.982557
6915.57	0.986232		6916.48	0.988854		6917.49	0.989086		6918.28	0.991175		6919.97	0.988122
6916.56	0.984656		6917.49	0.993376		6918.53	0.991384		6919.32	0.985915		6920.98	0.987932
6917.6	0.988908		6918.53	0.990263		6919.54	0.988689		6920.35	0.987598		6922.01	0.990111
6918.61	0.990177		6919.54	0.990481		6920.55	0.989139		6921.37	0.985128		6923.03	0.990301
6919.6	0.989063		6920.55	0.991101		6921.59	0.98726		6922.4	0.987278		6924.06	0.99327
6920.64	0.987954		6921.59	0.991018		6922.62	0.98929		6923.45	0.992115		6925.06	0.988264
6921.67	0.993142		6922.62	0.988251		6923.64	0.985047		6924.47	0.987454		6926.09	0.990234
6922.68	0.991168		6923.64	0.987045		6924.65	0.985825		6925.48	0.987674		6927.13	0.991273
6923.7	0.987536		6924.67	0.99025		6925.67	0.987118		6926.52	0.987088		6928.14	0.993134
6924.71	0.986834		6925.69	0.988885		6926.7	0.989049		6927.55	0.984643		6929.16	0.989315
6925.73	0.986666		6926.7	0.988274		6927.7	0.985908		6928.57	0.987667		6930.18	0.992579
6926.76	0.988251		6927.72	0.989795		6928.71	0.988398		6929.59	0.989377		6931.21	0.991289
6927.78	0.984393		6928.71	0.98826		6929.75	0.987535		6930.62	0.990491		6932.25	0.994491
6928.77	0.989691		6929.75	0.987336		6930.79	0.988963		6931.64	0.991705		6933.25	0.994433
6929.81	0.987503		6930.77	0.991012		6931.8	0.988066		6932.66	0.996585		6934.31	0.994553
6930.85	0.98919		6931.78	0.987383		6932.82	0.987435		6933.67	0.991517		6935.34	0.992275
6931.88	0.990498		6932.8	0.988501		6933.84	0.990593		6934.69	0.991715		6936.36	0.998494
6932.9	0.989637		6933.84	0.990696		6934.88	0.990387		6935.73	0.992406		6937.4	0.99288
6933.94	0.991935		6934.85	0.989659		6935.93	0.990929		6936.75	0.997523		6938.42	0.995217
6934.94	0.983296		6935.87	0.990841		6936.93	0.994178		6937.79	0.990794		6939.46	0.999049
6935.97	0.98654		6936.91	0.993501		6937.99	0.995043		6938.85	0.992856		6940.5	0.998584
6936.97	0.987215		6937.93	0.990485		6938.99	0.994488		6939.87	0.99396		6941.52	0.998652
6938.01	0.986352		6938.97	0.991692		6940.01	0.992525		6940.91	0.996691		6942.56	0.997318
6939.05	0.985262		6940.01	0.989262		6941.03	0.992999		6941.93	1.00294		6943.58	1.00131
6940.09	0.988931		6940.99	0.991409		6942.05	0.995098		6942.99	1.00067		6944.62	1.00162
6941.11	0.989935		6942.03	0.995072		6943.07	0.994917		6944.03	0.997403		6945.64	1.00271
6942.13	0.986754		6943.05	0.995589		6944.09	0.997216		6945.05	1.00023		6946.68	1.00379
6943.15	0.990954		6944.07	0.996016		6945.11	0.993936		6946.09	0.996064		6947.73	1.00561
6944.19	0.990894		6945.11	0.99527		6946.13	0.997074		6947.11	0.999106		6948.77	1.00321
6945.21	0.990986		6946.15	0.99819		6947.17	0.999249		6948.17	1.00292		6949.79	0.999793
6946.25	0.992874		6947.15	0.998772		6948.22	1.00217		6949.2	1.00163		6950.83	1.00598
6947.28	0.993981		6948.2	0.994421		6949.22	1.00048		6950.22	1.00101		6951.88	1.00673
6948.28	0.99472		6949.2	0.999449		6950.26	1.00212		6951.26	1.00614		6952.92	1.0061
6949.3	0.992659		6950.26	0.997561		6951.28	1.00177		6952.31	1.00602		6953.96	1.0045
6950.34	0.994902		6951.26	0.998117		6952.29	1.00092		6953.35	1.00946		6954.99	1.00639
6951.37	0.993332		6952.29	0.997165		6953.31	1.00754		6954.37	1.00849		6956.03	1.00833
6952.39	0.996619		6953.33	1.00012		6954.35	1.00709		6955.4	1.00963		6957.04	1.00565
6953.39	0.998688		6954.35	1.00094		6955.38	1.00553		6956.44	1.01157		6958.06	1.00883
6954.44	0.99752		6955.38	1.00457		6956.4	1.00631		6957.45	1.00994		6959.09	1.00871
6955.48	0.995948		6956.4	1.00608		6957.45	1.00776		6958.47	1.00697		6960.15	1.008
6956.5	0.999996		6957.41	1.00237		6958.45	1.00414		6959.52	1.00723		6961.16	1.01349
6957.53	1.00234		6958.45	1.00436		6959.48	1.00389		6960.56	1.00692		6962.21	1.00948
6958.55	1.00215		6959.48	1.0048		6960.5	1.00769		6961.59	1.01033		6963.23	1.01092
6959.58	1.00149		6960.52	1.00873		6961.53	1.00758		6962.62	1.00625		6964.26	1.00382
6960.63	1.0056		6961.57	1.00737		6962.57	1.01022		6963.68	1.0111		6965.29	1.00404
6961.65	1.00342		6962.6	1.00749		6963.62	1.01165		6964.73	1.01146		6966.33	1.006
6962.68	1.00675		6963.62	1.01036		6964.65	1.00962		6965.74	1.00862		6967.38	1.00903
6963.7	1.00587		6964.67	1.00676		6965.7	1.01237		6966.79	1.01027		6968.43	1.00348
6964.73	1.01096		6965.7	1.01038		6966.74	1.00906		6967.83	1.00809		6969.44	1.0036
6965.76	1.00743		6966.74	1.01029		6967.79	1.00904		6968.86	1.01109		6970.51	1.00478
6966.81	1.00745		6967.75	1.00852		6968.82	1.00766		6969.89	1.00458		6971.54	1.00432
6967.83	1.0094		6968.78	1.00789		6969.85	1.00986		6970.92	1.00709		6972.59	1.00372
6968.88	1.00818		6969.81	1.0062		6970.92	1.01334		6971.95	1.00651		6973.62	1.00143
6969.91	1.01043		6970.86	1.00894		6971.95	1.01163		6973	1.00374		6974.65	1.00104
6970.92	1.00787		6971.89	1.00439		6973	1.00553		6974.03	0.999252		6975.68	1.00223
6971.95	1.00843		6972.94	1.00649		6974.03	1.00647		6975.08	1.00013		6976.71	1.00087
6973	1.01043		6973.97	1.00665		6975.06	1.00425		6976.11	1.00402		6977.74	0.999019
6974.03	1.00754		6975.02	1.01026		6976.09	1.00393		6977.14	1.00348		6978.79	1.00132
6975.06	1.00953		6976.05	1.00808		6977.14	1.00036		6978.19	1.00208		6979.8	0.998252
6976.09	1.01018		6977.08	1.00759		6978.17	1.00193		6979.22	0.997855		6980.87	0.998781
6977.12	1.00995		6978.11	1.00559		6979.22	1.00254		6980.28	1.00032		6981.93	0.996952
6978.15	1.00954		6979.14	1.00385		6980.23	1.00108		6981.31	0.999321		6982.96	0.996361
6979.2	1.0099		6980.17	1.00596		6981.29	1.0002		6982.36	1.0012		6984.03	0.999738
6980.23	1.00992		6981.2	1.00541		6982.34	0.999854		6983.43	0.997733		6985.09	0.996567
6981.27	1.00849		6982.24	1.00433		6983.39	1.00047		6984.47	0.999833		6986.12	1.00015
6982.3	1.00948		6983.31	1.00651		6984.41	1.00045		6985.52	1.00109		6987.18	1.00138
6983.35	1.01319		6984.32	1.00511		6985.46	1.00151		6986.58	0.997864		6988.23	0.997601
6984.41	1.01036		6985.38	1.00531		6986.49	1.00065		6987.63	1.00051		6989.29	1.00006
6985.42	1.00764		6986.41	1.00382		6987.57	1.00095		6988.66	1.00268		6990.34	1.0006
6986.47	1.00925		6987.46	1.00469		6988.62	0.99821		6989.72	0.997187		6991.4	1.00118
6987.51	1.0079		6988.5	1.00446		6989.64	0.998662		6990.78	0.995647		6992.43	1.00113
6988.56	1.00467		6989.53	1.00326		6990.67	0.999028		6991.81	0.995833		6993.47	1.00089
6989.58	1.00471		6990.57	1.00552		6991.73	0.999044		6992.85	0.997677		6994.5	1.00179
6990.61	1.00361		6991.62	1.0007		6992.76	0.996784		6993.9	1.00115		6995.56	1.00049
6991.69	1.00418		6992.68	1.00333		6993.82	0.998702		6994.94	0.998976		6996.58	1.00079
6992.7	1.00182		6993.7	1.00106		6994.86	0.999982		6996	1.00219		6997.63	0.999156
6993.74	1.00295		6994.75	1.00489		6995.91	0.999123		6997.03	1.00107		6998.69	0.998434
6994.79	1.00006		6995.79	1.00186		6996.97	0.999234		6998.07	1.00266		6999.73	1.00118
6995.85	1.00136		6996.85	1.00064		6998.03	0.99873		6999.11	1.00284		7000.77	0.998612
6996.87	0.997411		6997.9	0.999937		6999.07	1.00202		7000.15	0.999417		7001.83	0.994737
6997.93	0.999962		6998.92	1.00419		7000.12	0.99974		7001.2	1.0002		7002.87	1.0015
6998.96	0.998116		6999.96	1.00156		7001.18	1.00029		7002.26	1.00235		7003.91	0.995496
7000.02	1.00116		7001.02	0.998104		7002.22	1.00034		7003.32	1.00084		7004.97	0.997462
7001.06	1.00022		7002.08	1.00124		7003.26	0.996703		7004.36	0.996166		7006.03	0.996244
7002.1	0.997012		7003.09	1.00007		7004.32	0.997914		7005.4	0.995337		7007.09	0.997259
7003.14	1.00008		7004.18	0.998587		7005.38	0.999356		7006.44	0.999507		7008.17	0.996217
7004.18	1.00053		7005.21	1.00033		7006.4	1.00141		7007.5	1.00024		7009.19	0.996312
7005.24	1.00108		7006.23	0.99727		7007.44	1.00031		7008.54	0.995556		7010.25	0.99619
7006.28	0.998361		7007.29	1.00032		7008.5	0.99818		7009.6	0.996708		7011.31	0.997364
7007.32	0.997121		7008.36	1.00375		7009.56	1.00069		7010.65	0.997237		7012.37	0.999293
7008.36	0.998149		7009.4	0.998879		7010.58	1.00053		7011.71	0.996847		7013.42	0.99624
7009.42	1.00191		7010.46	1.00115		7011.62	1.00278		7012.75	0.996616		7014.48	0.994731
7010.48	0.999807		7011.5	1.00131		7012.67	0.998711		7013.79	0.997082		7015.54	0.997699
7011.52	0.99924		7012.54	1.0006		7013.71	0.996112		7014.85	0.992699		7016.63	1.00124
7012.56	1.00362		7013.6	0.999565		7014.77	0.999275		7015.9	0.995306		7017.67	0.998083
7013.6	0.998879		7014.65	0.996338		7015.81	0.996542		7016.96	0.995058		7018.74	0.993454
7014.67	0.997995		7015.67	0.996753		7016.86	0.998139		7018	0.997596		7019.78	0.992187
7015.73	1.00062		7016.71	0.997044		7017.92	0.99602		7019.07	0.996958		7020.84	0.997296
7016.77	1.00084		7017.78	0.996941		7018.97	0.996885		7020.11	0.994886		7021.89	0.996692
7017.82	1.00266		7018.82	0.996872		7020.03	0.999143		7021.16	0.996128		7022.93	0.995542
7018.86	0.998894		7019.86	0.995683		7021.07	0.998546		7022.22	0.998191		7023.96	0.999053
7019.9	0.998115		7020.91	0.99631		7022.14	0.994024		7023.27	0.997127		7025.02	0.996923
7020.95	1.00099		7021.99	0.998735		7023.18	0.996911		7024.36	0.996555		7026.07	0.993735
7021.99	0.997087		7023.06	0.998716		7024.23	0.99599		7025.4	0.999877		7027.12	0.995771
7023.06	0.999179		7024.1	0.996905		7025.28	0.996135		7026.47	0.997267		7028.14	0.992257
7024.08	0.997871		7025.19	0.995229		7026.32	0.995742		7027.54	0.995932		7029.21	0.994936
7025.15	0.995362		7026.22	0.994131		7027.37	0.996387		7028.58	0.994417		7030.26	0.998661
7026.2	0.994395		7027.28	0.993673		7028.41	0.993949		7029.67	0.996614		7031.3	0.997574
7027.26	0.995831		7028.33	0.995212		7029.48	0.995054		7030.72	0.996146		7032.37	0.993361
7028.31	0.996344		7029.38	0.994774		7030.53	0.996172		7031.77	0.994786		7033.42	0.997142
7029.38	1.00025		7030.42	0.994849		7031.58	0.996028		7032.81	0.992238		7034.47	0.997273
7030.42	0.999054		7031.49	1.00065		7032.62	0.995997		7033.86	0.994729		7035.54	0.997514
7031.47	1.00085		7032.54	0.996117		7033.69	0.996664		7034.93	0.99407		7036.57	0.993976
7032.54	1.0001		7033.59	0.997631		7034.76	0.998858		7035.98	0.995711		7037.62	1.00117
7033.59	0.995407		7034.64	0.995865		7035.81	0.995535		7037.03	0.996487		7038.67	0.995775
7034.64	1.00145		7035.69	0.995404		7036.86	0.995656		7038.08	0.999133		7039.72	0.99586
7035.69	0.998061		7036.76	0.994082		7037.91	0.997902		7039.15	0.996301		7040.77	1.00008
7036.74	0.994234		7037.81	0.995264		7038.96	0.996854		7040.18	0.995618		7041.84	0.999631
7037.79	0.997151		7038.88	0.995671		7040.01	0.997276		7041.25	0.997153		7042.91	1.00091
7038.84	0.997707		7039.93	0.997697		7041.06	1.00008		7042.3	0.998348		7043.98	0.996111
7039.89	0.993688		7040.98	0.998669		7042.11	0.999501		7043.35	1.00041		7045.04	0.998678
7040.94	0.989365		7042.03	0.998155		7043.18	0.995468		7044.45	0.998527		7046.11	0.994609
7041.99	0.991521		7043.1	0.995822		7044.26	0.996873		7045.52	0.999615		7047.18	1.00187
7043.08	0.994189		7044.17	0.996988		7045.33	0.995127		7046.55	0.999153		7048.26	1.00253
7044.11	0.994415		7045.23	0.996996		7046.38	0.996878		7047.6	1.0007		7049.31	1.00163
7045.18	0.995441		7046.3	0.997691		7047.43	0.996229		7048.66	0.998884		7050.38	1.00029
7046.26	0.996049		7047.37	0.99623		7048.51	0.998686		7049.71	1.00162		7051.44	1.0049
7047.31	0.994756		7048.42	0.998007		7049.56	0.996044		7050.76	0.999639		7052.51	0.999568
7048.38	0.995694		7049.48	0.997811		7050.64	0.998818		7051.82	1.0016		7053.61	0.995896
7049.41	0.997816		7050.55	0.996284		7051.71	0.999321		7052.87	0.996551		7054.66	1.00446
7050.49	0.994493		7051.63	0.997202		7052.77	0.998813		7053.95	0.999131		7055.76	0.997222
7051.54	0.992858		7052.68	0.995061		7053.84	0.996036		7055	1.00228		7056.82	1.0022
7052.62	0.993063		7053.74	0.993793		7054.92	1.00177		7056.06	0.999196		7057.87	0.998147
7053.67	0.99203		7054.79	0.998674		7055.97	0.998571		7057.13	1.00229		7058.93	1.00233
7054.73	0.997895		7055.85	0.995164		7057.05	1.00073		7058.21	1.00096		7059.98	0.999526
7055.78	0.995452		7056.9	0.997415		7058.13	1.0016		7059.27	1.00236		7061.06	1.00476
7056.86	0.9978		7057.96	0.996592		7059.16	0.999327		7060.32	0.999463		7062.14	1.00286
7057.91	1.0007		7059.03	1.00053		7060.24	1.00029		7061.38	1.0039		7063.22	0.999524
7058.99	0.999277		7060.11	0.999242		7061.3	1.00202		7062.46	1.00193		7064.3	1.00062
7060.05	0.999932		7061.17	0.995481		7062.35	1.00095		7063.54	1.00065		7065.36	1.00046
7061.08	0.9995		7062.23	0.996992		7063.41	1.00107		7064.62	0.997859		7066.44	1.00332
7062.14	0.999826		7063.3	0.998626		7064.49	1.00146		7065.67	0.996486		7067.52	1.00275
7063.2	1.00053		7064.36	0.997962		7065.57	1.00288		7066.75	0.998372		7068.62	0.999993
7064.28	0.998606		7065.42	0.997592		7066.61	1.00065		7067.77	1.00176		7069.68	0.99794
7065.34	1.0014		7066.5	0.99825		7067.66	1.00075		7068.85	0.998896		7070.76	1.00008
7066.37	0.996226		7067.56	1.00016		7068.72	0.999575		7069.91	1.0002		7071.84	0.998063
7067.45	1.00012		7068.64	0.998471		7069.83	0.996955		7070.99	1.00246		7072.9	0.999257
7068.51	1.00036		7069.7	1.00234		7070.86	1.00031		7072.03	0.999895		7073.96	1.00069
7069.59	1.00101		7070.76	0.998447		7071.95	1.00128		7073.11	0.998962		7075.06	0.995816
7070.65	0.999721		7071.82	1.00035		7073.03	1.0003		7074.15	0.999352		7076.15	0.99944
7071.73	1.00039		7072.9	1.00205		7074.09	1.00123		7075.21	0.996816		7077.23	0.999205
7072.77	0.999186		7073.96	1.00178		7075.15	0.999665		7076.3	1.00158		7078.29	1.00018
7073.83	1.0029		7075.04	0.998687		7076.23	1.00156		7077.38	0.998724		7079.35	0.995241
7074.87	1.00029		7076.1	0.999588		7077.29	1.0032		7078.44	1.00166		7080.42	0.999421
7075.96	1.00042		7077.17	0.999119		7078.38	1.00119		7079.52	0.999625		7081.5	0.997038
7077.02	1.00229		7078.23	1.00106		7079.44	0.998747		7080.59	1.00503		7082.56	1.00034
7078.08	1.00167		7079.29	1.00537		7080.52	1.00083		7081.67	0.998959		7083.65	0.999705
7079.14	1.00285		7080.37	0.99928		7081.61	1.00148		7082.76	0.998231		7084.74	1.00067
7080.23	1.00131		7081.44	1.00141		7082.67	0.998868		7083.82	0.998371		7085.84	0.999132
7081.29	0.998053		7082.5	1.00271		7083.78	0.999722		7084.88	0.998163		7086.89	0.996889
7082.35	1.00033		7083.56	0.999157		7084.84	0.997217		7085.97	0.996532		7087.97	0.995789
7083.42	1.00362		7084.63	1.00327		7085.93	0.9984		7087.06	0.996714
7084.5	1.0019		7085.71	1.00256		7086.97	0.997246		7088.12	0.999618
7085.57	1.00091		7086.78	1.00315		7088.04	0.99707
7086.63	0.999916		7087.87	1.00251
7087.7	0.99999
7088.78	1.00233

## Sheet: 114-charge-Mn
Energy	3.27			3.74			3.95			4.12			4.38
6388.99	0.00393015		6388.99	0.000414438		6389	-0.00329711		6389	0.000765289		6389	-0.0012591
6388.99	0.00361626		6388.99	-0.00115047		6389	-0.00101078		6389	-0.00249606		6389	-0.00234408
6388.99	0.00303386		6388.99	0.00191795		6389	0.00169305		6389	-0.00148142		6389	-0.00700615
6389	-0.0014333		6389.02	-0.00106807		6389.04	0.00170355		6389.02	0.00503101		6389.02	0.00369978
6389.04	-0.000982513		6389.11	-6.79324e-06		6389.06	-0.0024995		6388.97	-0.000479075		6388.99	-0.00473396
6389.24	-0.00280939		6390.08	-0.00111332		6390.02	0.00292883		6389.72	0.00148283		6389.84	0.000781769
6390.22	-0.000930672		6391.04	0.00263966		6390.99	0.000558685		6390.68	-0.0119765		6390.8	-0.00293287
6391.18	-0.00574481		6392.04	1.1123e-06		6391.97	0.000970177		6391.66	0.000608753		6391.78	0.00253396
6392.14	-0.00150477		6392.98	0.00131589		6392.93	-0.00455104		6392.64	-0.000826383		6392.76	-0.00103731
6393.12	-0.0019285		6393.95	-0.00332107		6393.91	-0.00137563		6393.58	-0.000211895		6393.7	0.00116054
6394.08	0.00463934		6394.92	-0.00356048		6394.87	0.00493908		6394.56	0.000371231		6394.68	-0.00189859
6395.06	0.00132403		6395.9	0.00350875		6395.83	0.00152625		6395.53	0.00369521		6395.68	-0.00171295
6396.01	0.000811855		6396.85	0.00418662		6396.8	-0.00610703		6396.49	-0.00764045		6396.61	-0.00432396
6396.99	0.00116323		6397.83	0.00483126		6397.78	-0.000782294		6397.47	0.00317177		6397.6	-0.00710601
6397.95	0.00641769		6398.77	0.00265348		6398.74	0.00314749		6398.43	-0.00249862		6398.58	-0.00267494
6398.91	0.00393322		6399.75	0.00228039		6399.72	-0.000145372		6399.38	-0.00513293		6399.55	-0.00509737
6399.89	0.00198942		6400.72	-0.00269612		6400.68	0.00463292		6400.37	-0.00246593		6400.53	0.000527609
6400.87	0.0018465		6401.7	0.00390455		6401.65	0.00549669		6401.34	-0.00631928		6401.49	-0.000801485
6401.82	0.000572179		6402.65	0.00221439		6402.63	0.00772342		6402.32	0.00581114		6402.46	0.00314609
6402.8	0.00198115		6403.61	0.00456534		6403.61	0.00156164		6403.3	-0.00105519		6403.44	0.00546113
6403.77	0.0056303		6404.57	0.0117324		6404.59	0.000790276		6404.26	-0.00324418		6404.42	0.00366487
6404.73	0.00270949		6405.56	0.00476883		6405.57	0.000508201		6405.23	0.00164348		6405.38	0.00254406
6405.71	0.00408681		6406.52	0.00809315		6406.54	0.00164019		6406.23	0.00364146		6406.37	0.00950702
6406.68	0.00298552		6407.49	-0.00266986		6407.51	-0.00160227		6407.2	0.00767557		6407.33	-0.000770192
6407.64	-0.00148949		6408.45	-0.000254342		6408.49	-0.000963787		6408.16	-0.00903464		6408.32	-0.0106329
6408.61	-0.000611486		6409.44	0.0023058		6409.44	0.000480495		6409.11	0.000964034		6409.32	0.00929141
6409.58	0.00810095		6410.4	-0.00235916		6410.4	0.0017549		6410.09	-0.00147335		6410.3	-0.00220919
6410.56	0.0065559		6411.37	0.00561443		6411.39	-0.000984613		6411.08	0.00490944		6411.27	0.00211935
6411.53	0.0046004		6412.34	0.000355853		6412.36	0.00226915		6412.04	0.00130298		6412.25	0.00641648
6412.49	0.000865589		6413.31	0.0036418		6413.34	-0.00187434		6413.01	0.000349581		6413.24	0.00163502
6413.46	0.000829161		6414.29	0.00063771		6414.33	0.00496527		6413.98	0.00153002		6414.2	0.00439208
6414.43	0.00604481		6415.29	0.00756727		6415.29	0.00152828		6414.97	0.00688393		6415.19	0.005357
6415.41	0.00242709		6416.25	0.00764881		6416.26	0.00226273		6415.93	0.00313266		6416.18	0.000295355
6416.38	0.00518956		6417.25	0.00670797		6417.25	0.00686887		6416.92	0.00324878		6417.14	0.00663107
6417.35	0.00246776		6418.22	0.0131892		6418.22	0.00372804		6417.87	0.00669418		6418.13	-0.000937262
6418.32	0.0045576		6419.19	0.00687834		6419.19	-0.000244934		6418.86	0.00820994		6419.13	0.00311435
6419.29	0.00797254		6420.16	0.00594516		6420.16	0.003396		6419.83	0.00907143		6420.09	-0.000379734
6420.28	0.00605012		6421.11	0.0110382		6421.14	0.00278831		6420.8	0.0078433		6421.07	0.00804999
6421.27	0.00695011		6422.1	0.00845887		6422.11	0.00961532		6421.78	0.00363967		6422.04	0.00992095
6422.24	0.00946576		6423.05	0.00285711		6423.1	0.00840694		6422.76	0.00686478		6423.03	0.0141073
6423.22	0.00588725		6424.02	0.00519549		6424.07	0.00857204		6423.74	0.00731203		6424.02	0.0110113
6424.21	0.0090257		6424.99	0.00926068		6425.06	0.00536455		6424.71	0.0114159		6425.01	0.00136706
6425.18	0.006945		6426	0.00336899		6426.03	0.00762619		6425.69	0.007327		6425.98	0.00883747
6426.15	0.00787623		6426.97	0.00645269		6427.02	0.0052581		6426.66	0.00831183		6426.97	0.0046169
6427.13	0.00311763		6427.94	0.00544555		6427.99	0.00876676		6427.65	0.0063319		6427.93	0.00583005
6428.12	0.00392988		6428.9	0.00737627		6428.98	0.00774572		6428.62	0.00733428		6428.93	0.00452672
6429.11	0.00346221		6429.87	0.00402159		6429.97	0.00740488		6429.59	0.00951372		6429.91	0.00708475
6430.08	0.000958775		6430.84	0.00223099		6430.93	0.00864222		6430.58	0.0116127		6430.91	0.00832975
6431.05	0.00473005		6431.83	0.00658373		6431.94	0.00860902		6431.56	0.00778115		6431.89	0.00936156
6432.04	0.00159165		6432.81	-0.000661342		6432.91	0.00598668		6432.55	0.00659009		6432.9	0.00307744
6433.03	0.00617052		6433.78	0.0014156		6433.89	0.00593312		6433.52	0.00536132		6433.85	0.00654601
6433.99	0.00625332		6434.77	0.00486303		6434.88	0.00944136		6434.5	0.00791847		6434.83	0.0089753
6434.97	0.00405727		6435.77	-0.00101768		6435.85	0.00683764		6435.49	0.00503099		6435.82	0.00747217
6435.94	0.00487108		6436.74	-0.00144301		6436.83	0.00463203		6436.48	0.00983527		6436.79	0.00677955
6436.93	0.00513952		6437.73	0.00277815		6437.79	0.00909457		6437.45	0.00251574		6437.79	0.00651685
6437.91	0.00127128		6438.71	0.00350727		6438.8	0.00528674		6438.45	0.00957929		6438.74	0.000787226
6438.9	-0.00344616		6439.69	0.00402838		6439.77	0.00110076		6439.44	0.00915578		6439.74	-0.000753539
6439.88	0.00102923		6440.7	0.0026739		6440.77	0.00899778		6440.42	0.0121158		6440.73	0.0141543
6440.84	-0.00171183		6441.66	-0.00163415		6441.74	0.00511541		6441.39	0.0061443		6441.71	0.00657415
6441.83	0.00438281		6442.65	0.00284732		6442.74	0.00988585		6442.37	0.00489437		6442.68	0.00198716
6442.81	0.00352555		6443.61	0.00177142		6443.71	0.00819849		6443.37	0.00507798		6443.66	0.0131249
6443.8	0.00036912		6444.6	0.000177782		6444.69	0.0076349		6444.36	0.00471401		6444.64	0.00999005
6444.78	0.00367346		6445.58	0.00281567		6445.67	0.00232364		6445.36	0.0105766		6445.62	-0.000549847
6445.74	0.00367524		6446.58	-0.000682023		6446.67	-0.000426505		6446.33	0.00139087		6446.61	0.00500749
6446.73	0.00135094		6447.54	0.00120045		6447.64	0.0041226		6447.31	0.0106774		6447.59	0.00587521
6447.71	0.000495967		6448.52	0.00308686		6448.62	0.00176132		6448.31	0.00400617		6448.59	0.00523267
6448.71	0.00613123		6449.5	0.00232975		6449.62	0.00384691		6449.29	0.00892495		6449.55	0.00609394
6449.69	0.00335473		6450.49	0.00381832		6450.6	0.00324211		6450.28	0.00680008		6450.53	0.00668212
6450.67	0.00599254		6451.47	-0.00178383		6451.56	0.00425436		6451.26	0.000510343		6451.53	0.00779675
6451.65	0.00348594		6452.45	0.00486935		6452.56	0.00654332		6452.26	0.00522387		6452.51	0.00715583
6452.63	0.0117892		6453.43	0.00378676		6453.54	0.00168908		6453.24	0.00736804		6453.5	0.0089396
6453.63	0.00808497		6454.41	0.0016053		6454.54	0.0102643		6454.22	0.00523848		6454.5	0.0083748
6454.62	0.011007		6455.39	0.00686355		6455.52	0.0052347		6455.2	0.0071726		6455.48	0.00512692
6455.6	0.00384376		6456.38	0.00381814		6456.5	0.00629428		6456.2	0.0019127		6456.46	0.00625985
6456.59	0.00524155		6457.41	0.0063431		6457.5	0.00581077		6457.2	-0.00171213		6457.48	-0.000118737
6457.57	0.00522487		6458.37	0.00600211		6458.5	0.00479021		6458.18	0.00122503		6458.48	0.00582328
6458.55	0.00541612		6459.37	0.00925158		6459.46	0.00664181		6459.16	0.00900568		6459.44	0.00105867
6459.53	0.00409969		6460.36	0.00773202		6460.44	0.0027211		6460.16	-0.00296048		6460.44	0.0076143
6460.55	0.0048512		6461.32	0.00746849		6461.43	0.00524605		6461.15	0.00318832		6461.43	0.00209656
6461.52	0.00332918		6462.32	0.00749933		6462.43	0.0101309		6462.15	0.00285612		6462.45	0.00096268
6462.5	0.00425478		6463.31	0.00477058		6463.39	0.00740229		6463.15	0.00822004		6463.41	0.00649558
6463.5	0.00731034		6464.29	0.00736197		6464.4	0.00390625		6464.15	0.00622667		6464.4	0.00658586
6464.5	0.00898354		6465.27	0.0079914		6465.38	0.00793332		6465.13	0.00437267		6465.4	0.0109469
6465.47	0.00944132		6466.28	0.0114389		6466.36	0.00221087		6466.14	0.00276878		6466.38	0.0108019
6466.45	0.00251759		6467.26	0.0101337		6467.35	0.00677741		6467.12	0.00582965		6467.38	0.0090849
6467.44	0.00844423		6468.23	0.00359147		6468.33	0.00136224		6468.12	0.00611038		6468.35	0.00336704
6468.42	0.0104435		6469.23	0.00822673		6469.35	0.00705306		6469.13	0.00900154		6469.35	0.0087719
6469.41	0.00933997		6470.22	0.00528909		6470.34	0.00538999		6470.11	0.00492212		6470.34	0.00487842
6470.38	0.00488791		6471.22	0.00825871		6471.34	0.00635875		6471.11	0.00665734		6471.36	0.00610958
6471.36	0.00575469		6472.19	0.00147516		6472.33	0.00151562		6472.12	-0.00215641		6472.35	0.00813302
6472.35	0.00352254		6473.19	0.00432998		6473.33	0.00549439		6473.11	0.01299		6473.35	0.00306659
6473.33	0.00536989		6474.2	0.00432922		6474.32	0.00722584		6474.11	-0.0021747		6474.36	0.00918463
6474.32	0.00676106		6475.19	0.01198		6475.31	0.00530243		6475.1	0.00682257		6475.34	0.00540164
6475.31	0.000889409		6476.19	0.00684767		6476.3	0.00236617		6476.08	0.00841404		6476.33	0.00096553
6476.33	0.00670015		6477.16	0.00754036		6477.28	0.00731687		6477.09	0.00696044		6477.32	0.00611169
6477.3	0.00494316		6478.17	0.00101094		6478.31	0.00783555		6478.08	0.00606175		6478.33	0.00851295
6478.31	0.00652398		6479.15	0.00631844		6479.31	0.00860646		6479.08	0.0148328		6479.31	-0.000701371
6479.3	0.0081133		6480.14	0.0093954		6480.3	0.00995097		6480.07	0.000255991		6480.32	0.00599751
6480.29	0.0073741		6481.15	0.0125079		6481.29	0.00330189		6481.08	0.00977678		6481.31	0.00041464
6481.27	0.00330031		6482.14	0.00457678		6482.28	0.00555535		6482.1	0.00994181		6482.32	0.00919207
6482.26	0.00286003		6483.15	0.00605596		6483.29	0.00279926		6483.06	0.00148027		6483.32	-0.000952892
6483.25	0.00372218		6484.16	0.00853579		6484.26	0.00456351		6484.07	0.00507083		6484.3	0.0100102
6484.26	0.00467469		6485.15	0.00071733		6485.27	0.00590023		6485.06	0.0104141		6485.31	0.00336292
6485.25	0.0049749		6486.15	0.0102539		6486.26	0.00423991		6486.07	0.00835669		6486.31	0.00715963
6486.23	0.00382014		6487.16	0.00354668		6487.27	0.00737719		6487.07	0.00662297		6487.3	-0.00134118
6487.23	0.00247014		6488.15	0.00884638		6488.26	0.00772847		6488.07	0.0130925		6488.33	0.00434164
6488.23	0.00710438		6489.16	0.00673255		6489.27	0.0072497		6489.08	0.00160626		6489.31	7.77748e-05
6489.22	0.00702681		6490.16	0.00735651		6490.28	0.00297802		6490.07	0.0049493		6490.32	0.0061576
6490.21	0.00289007		6491.15	0.00788396		6491.27	0.00605328		6491.08	0.00266821		6491.31	-0.0010866
6491.2	0.00409377		6492.16	0.00820086		6492.3	0.00434596		6492.09	0.00302039		6492.32	0.00899386
6492.19	0.00228048		6493.15	0.00528733		6493.29	0.00363989		6493.08	0.0032211		6493.33	0.00528746
6493.21	0.00287028		6494.16	0.00616675		6494.29	0.00480856		6494.09	0.00136244		6494.34	0.0110599
6494.2	0.0046995		6495.16	0.0080204		6495.28	0.00464483		6495.09	0.00872962		6495.33	0.00432355
6495.19	0.00917837		6496.17	0.0059694		6496.31	0.00402283		6496.1	0.00290722		6496.35	-0.00367544
6496.19	0.00524704		6497.15	0.00580711		6497.29	0.00914678		6497.11	0.00559504		6497.32	0.00446457
6497.18	0.0085976		6498.16	0.0102076		6498.28	0.00420326		6498.1	-0.0024826		6498.34	0.00108834
6498.19	0.00781426		6499.15	0.00356423		6499.29	0.0042173		6499.1	0.00285605		6499.35	0.00596852
6499.19	0.0102242		6500.17	0.002731		6500.29	0.00272973		6500.11	0.0042367		6500.36	0.00121635
6500.2	0.00423583		6501.18	0.00333642		6501.3	0.00510189		6501.13	-0.00449631		6501.37	0.00186761
6501.2	0.00794306		6502.17	0.00695739		6502.3	0.00298233		6502.14	0.0018414		6502.39	0.00166579
6502.19	0.00899598		6503.19	0.00334077		6503.31	0.00503073		6503.14	0.00111149		6503.38	0.00341652
6503.19	0.00995417		6504.17	0.00275805		6504.31	0.00235117		6504.15	0.0057909		6504.4	0.00585189
6504.19	0.0035991		6505.16	0.00339106		6505.32	0.00443374		6505.16	0.0030143		6505.38	0.0075851
6505.2	0.00778124		6506.16	0.00834903		6506.32	-0.000173408		6506.14	0.00333339		6506.39	0.000214796
6506.22	0.0071114		6507.19	0.00407673		6507.32	0.00362621		6507.14	-0.00652449		6507.39	3.25796e-05
6507.19	0.0135354		6508.19	0.00919372		6508.34	0.00138921		6508.14	0.00352605		6508.39	-0.00346809
6508.19	0.00828606		6509.19	0.00558174		6509.33	0.00505113		6509.16	-0.00266437		6509.39	0.00197924
6509.19	0.0053956		6510.19	0.00932697		6510.33	0.00552757		6510.17	0.00413536		6510.4	0.00392316
6510.21	0.00676856		6511.21	0.00740355		6511.35	0.010146		6511.17	-0.000214865		6511.38	-0.00155666
6511.21	0.00828871		6512.21	0.00803907		6512.35	0.00758909		6512.17	0.00811871		6512.38	0.00148722
6512.21	0.0117446		6513.24	0.0102538		6513.37	0.00879797		6513.19	0.00484314		6513.38	0.00713525
6513.22	0.00909767		6514.22	0.0129167		6514.38	0.00337927		6514.2	0.00685672		6514.42	-0.00467462
6514.22	0.00481535		6515.24	0.0126333		6515.4	0.00383708		6515.2	0.00381527		6515.4	0.00358001
6515.24	0.0103348		6516.22	0.00856441		6516.4	0.00415476		6516.22	0.00372858		6516.44	0.000755506
6516.24	0.0062057		6517.24	0.00991836		6517.44	0.00654897		6517.22	0.00361888		6517.46	-0.00383425
6517.26	0.00923071		6518.22	0.00328748		6518.44	0.00827167		6518.21	-0.00268342		6518.46	-0.000987089
6518.24	0.00651178		6518.92	0.0118676		6519.12	0.00889644		6518.87	0.0112442		6519.15	0.00134156
6518.94	0.0146259		6519.21	0.00682171		6519.41	0.0123588		6519.21	0.00168095		6519.44	0.0107685
6519.23	0.012304		6519.55	0.00220029		6519.75	0.00282093		6519.49	0.00511452		6519.76	0.00577421
6519.55	0.0148763		6519.83	-0.00309838		6520.03	0.0077618		6519.83	0.00610933		6520.05	0.0180416
6519.83	0.0115222		6520.14	0.00249825		6520.37	0.0081854		6520.12	0.00521964		6520.39	0.00453385
6520.17	0.00688671		6520.42	0.0145828		6520.66	0.0220934		6520.44	0.0101592		6520.66	-0.005849
6520.46	0.00991956		6520.76	0.0148777		6521	0.0017446		6520.73	0.00707328		6521	-0.00654238
6520.8	0.00999281		6521.05	0.0188688		6521.27	0.00691762		6521.07	-0.0110267		6521.28	-0.00724605
6521.09	0.00777463		6521.37	0.0117759		6521.59	0.00128807		6521.37	0.00803418		6521.61	0.00935233
6521.41	0.0108254		6521.66	-0.000617106		6521.89	0.0116457		6521.7	0.00331522		6521.89	0.0178816
6521.7	-0.000537731		6522	0.00846282		6522.21	0.0233927		6521.98	-0.00258962		6522.23	-0.00803439
6522.02	0.00720939		6522.29	0.013205		6522.52	0.00648798		6522.34	0.0148487		6522.52	-0.00432528
6522.3	0.0139817		6522.64	0.00942965		6522.84	0.000373284		6522.63	0.00883224		6522.86	-0.011522
6522.63	0.0112468		6522.91	0.00295974		6523.11	-0.00278709		6522.93	0.00651273		6523.13	-0.00031911
6522.91	0.0125816		6523.24	0.00744979		6523.43	-0.00424712		6523.22	0.00930866		6523.45	0.0148626
6523.24	0.0114586		6523.54	0.0245607		6523.74	0.00231404		6523.56	-0.00867476		6523.75	0.0131948
6523.54	0.00618435		6523.86	0.00951389		6524.06	0.0156211		6523.84	0.0121298		6524.08	-0.00903247
6523.86	0.0033444		6524.17	0.00687892		6524.36	0.000995153		6524.18	0.00184808		6524.38	0.0032813
6524.15	0.00251359		6524.49	0.0119234		6524.7	0.00385292		6524.47	-0.00517467		6524.7	0.018653
6524.49	0.0120887		6524.78	0.0205189		6524.99	0.0118998		6524.83	0.0129102		6525.01	-0.00940862
6524.78	0.0084222		6525.1	0.0161688		6525.33	0.00192683		6525.12	0.00364134		6525.35	-0.000495794
6525.1	0.0109659		6525.39	0.0124989		6525.62	-0.00129686		6525.46	0.00856988		6525.64	0.0139666
6525.39	0.0110454		6525.71	0.0110316		6525.96	0.00923226		6525.76	0.000299466		6525.96	0.014486
6525.71	0.00410967		6526.01	0.00543249		6526.25	0.0156102		6526.1	-0.00280552		6526.25	-0.000309146
6526.01	0.0142581		6526.34	0.0103472		6526.59	0.00256126		6526.41	0.0164157		6526.59	-0.00329728
6526.35	0.012623		6526.62	0.0100119		6526.87	0.00505251		6526.71	0.0151984		6526.87	-0.00934272
6526.64	0.00503754		6526.96	0.0122924		6527.21	0.012923		6527	0.0120287		6527.21	0.0220415
6526.98	0.0117437		6527.23	0.0166997		6527.48	0.0104369		6527.32	0.0133755		6527.48	0.0105315
6527.27	0.013916		6527.55	0.0157753		6527.82	0.0119708		6527.61	0.0132576		6527.82	-0.00265522
6527.59	0.0127556		6527.84	0.0166655		6528.11	0.00201828		6527.93	0.0120599		6528.13	-0.00941118
6527.9	0.00697239		6528.18	0.0144764		6528.43	0.00354929		6528.22	-0.00624497		6528.47	0.0132181
6528.22	0.0204911		6528.47	0.0221982		6528.72	0.00260685		6528.58	0.00614644		6528.76	-0.0102779
6528.5	0.0185823		6528.79	0.014627		6529.04	0.00848751		6528.85	-0.00451658		6529.1	0.0151587
6528.85	0.0076771		6529.08	0.0305983		6529.35	0.0197662		6529.2	-0.00268217		6529.38	0.00776677
6529.13	0.0136781		6529.42	0.0120891		6529.69	0.0020005		6529.47	-0.00659755		6529.74	-0.00564467
6529.47	0.0198444		6529.71	0.00327187		6529.98	0.010194		6529.81	0.00184513		6530.03	0.00850729
6529.76	0.0172874		6530.05	0.0228099		6530.3	0.0176827		6530.1	0.00924337		6530.35	0.00748717
6530.08	0.00613715		6530.34	0.0155225		6530.6	0.017088		6530.44	-0.00525439		6530.66	0.000123946
6530.37	0.0107135		6530.66	0.0184487		6530.93	0.00433566		6530.73	0.0070629		6531	-0.0041713
6530.71	0.0190634		6530.95	0.00811388		6531.23	0.013749		6531.05	0.00326638		6531.29	0.0228413
6531.02	0.0193281		6531.29	0.01264		6531.56	0.00661983		6531.34	0.0120972		6531.61	0.0155515
6531.32	0.0234011		6531.59	0.018834		6531.86	0.0149555		6531.68	0.0153437		6531.92	-0.00606563
6531.61	0.0122811		6531.92	0.0164305		6532.18	0.00440047		6531.97	0.00203638		6532.26	0.0117697
6531.93	0.0153934		6532.2	0.00833825		6532.45	0.00795336		6532.29	-0.00834618		6532.53	0.0149333
6532.24	0.0115979		6532.54	0.0182445		6532.8	0.00745023		6532.58	0.00276839		6532.85	0.00840581
6532.54	0.00928693		6532.83	0.0229939		6533.08	0.0207632		6532.9	0.00947336		6533.14	0.0218595
6532.83	0.00627138		6533.15	0.0143352		6533.42	0.00586205		6533.19	-0.00207446		6533.46	0.0165216
6533.15	0.0159157		6533.44	0.0101021		6533.71	0.00304277		6533.51	0.00467706		6533.75	0.0106786
6533.42	0.00366657		6533.78	0.0126114		6534.05	0.00820911		6533.8	0.0131515		6534.05	0.0203379
6533.75	0.0122624		6534.05	0.0103902		6534.34	0.0101522		6534.14	0.0091395		6534.38	-0.00302722
6534.04	0.00597537		6534.41	0.0210393		6534.68	0.00526216		6534.43	0.0031624		6534.68	-0.00719605
6534.36	0.00844485		6534.7	0.0107898		6534.99	0.0190716		6534.77	0.015945		6534.99	-0.000180539
6534.63	0.0058617		6535.04	0.0165117		6535.31	0.0231788		6535.06	0.00971854		6535.31	-0.0117639
6534.99	0.024784		6535.33	0.021098		6535.6	0.0146988		6535.4	0.00494992		6535.6	0.0181797
6535.28	0.0191299		6535.65	0.0287481		6535.92	0.0105186		6535.67	-0.00136026		6535.92	0.0126588
6535.62	0.00908359		6535.92	0.0212282		6536.21	0.0107703		6536.01	0.00192905		6536.23	0.000124223
6535.87	0.00941185		6536.26	0.0291183		6536.55	0.0231327		6536.28	0.00345181		6536.55	0.00561106
6536.21	0.0147267		6536.55	0.0308795		6536.84	0.0241929		6536.61	0.00671248		6536.86	0.0200223
6536.52	0.0204791		6536.88	0.0282975		6537.18	0.0173654		6536.89	-0.00245285		6537.18	0.0169125
6536.84	0.0233461		6537.15	0.02275		6537.47	0.020995		6537.24	0.0184512		6537.47	-0.00050161
6537.13	0.019519		6537.47	0.022281		6537.79	0.023685		6537.51	0.00798965		6537.83	0.0220888
6537.47	0.0106817		6537.78	0.0154665		6538.1	0.0266301		6537.83	0.0266709		6538.12	0.0201583
6537.74	0.0113452		6538.1	0.0218669		6538.44	0.0249415		6538.12	0.0286149		6538.46	0.0083029
6538.06	0.0196803		6538.37	0.0125773		6538.75	0.0351119		6538.46	0.0273392		6538.75	0.0136591
6538.37	0.0362675		6538.71	0.0237345		6539.07	0.0455244		6538.75	0.029563		6539.07	0.03874
6538.69	0.0306599		6539.02	0.0407464		6539.36	0.0427802		6539.07	0.0436028		6539.36	0.0565861
6539.02	0.0311003		6539.32	0.0539081		6539.68	0.0544076		6539.32	0.0520517		6539.7	0.0586049
6539.32	0.0438919		6539.61	0.0478087		6539.97	0.068601		6539.65	0.068254		6539.99	0.0678615
6539.61	0.0571835		6539.94	0.0599858		6540.31	0.0758543		6539.94	0.0809983		6540.31	0.0837998
6539.95	0.0538478		6540.24	0.0600127		6540.6	0.081559		6540.26	0.0953715		6540.62	0.0881747
6540.24	0.0598547		6540.57	0.0697749		6540.94	0.067627		6540.55	0.0895963		6540.93	0.0808871
6540.58	0.0675236		6540.85	0.0735812		6541.23	0.0601462		6540.89	0.0721945		6541.21	0.0856575
6540.87	0.0629022		6541.2	0.065509		6541.56	0.0683522		6541.18	0.0729991		6541.56	0.0733656
6541.2	0.0547319		6541.48	0.0720077		6541.84	0.0735147		6541.52	0.0879498		6541.84	0.0578975
6541.5	0.0504437		6541.81	0.061121		6542.19	0.0607863		6541.83	0.0659819		6542.19	0.0605643
6541.83	0.0574134		6542.1	0.0685598		6542.49	0.0558438		6542.15	0.0682706		6542.47	0.0743716
6542.11	0.0516678		6542.46	0.051143		6542.82	0.058306		6542.44	0.0807338		6542.82	0.0667563
6542.44	0.0540875		6542.73	0.0583045		6543.11	0.0601236		6542.76	0.0633968		6543.09	0.064504
6542.73	0.0535233		6543.05	0.0463216		6543.43	0.0635261		6543.03	0.0583573		6543.41	0.0561589
6543.05	0.0578347		6543.34	0.0426547		6543.74	0.0455618		6543.38	0.0608768		6543.7	0.0469589
6543.36	0.0458989		6543.66	0.0476367		6544.06	0.060275		6543.65	0.0582644		6544.04	0.0414228
6543.68	0.0521279		6543.97	0.057789		6544.37	0.0561999		6543.99	0.0646195		6544.31	0.0468611
6543.95	0.050337		6544.31	0.044637		6544.69	0.0581291		6544.28	0.0467838		6544.64	0.0398731
6544.3	0.0483668		6544.6	0.0575819		6544.98	0.0569416		6544.6	0.0487213		6544.93	0.0453178
6544.58	0.06075		6544.94	0.0659112		6545.29	0.0650102		6544.89	0.0492779		6545.27	0.0677074
6544.91	0.064941		6545.23	0.0684679		6545.58	0.0666471		6545.23	0.0615655		6545.56	0.0793275
6545.22	0.058733		6545.56	0.0741212		6545.92	0.059466		6545.52	0.0729473		6545.88	0.0802698
6545.54	0.0648836		6545.85	0.0696627		6546.21	0.0680529		6545.85	0.0826603		6546.19	0.0789325
6545.81	0.0682704		6546.19	0.0756005		6546.53	0.083363		6546.14	0.0765229		6546.51	0.0755011
6546.15	0.0709988		6546.46	0.0809515		6546.82	0.0929654		6546.48	0.0778579		6546.78	0.0970286
6546.44	0.0850877		6546.78	0.0917017		6547.15	0.107619		6546.77	0.105572		6547.13	0.0974252
6546.77	0.104904		6547.09	0.111119		6547.45	0.104312		6547.11	0.0960449		6547.38	0.0937111
6547.04	0.109311		6547.42	0.1324		6547.8	0.132216		6547.4	0.10722		6547.74	0.13376
6547.38	0.124958		6547.7	0.13504		6548.08	0.142799		6547.74	0.135761		6548.03	0.141338
6547.69	0.136204		6548.05	0.160826		6548.43	0.159824		6548.05	0.139031		6548.35	0.165092
6548.03	0.164498		6548.34	0.187417		6548.72	0.194164		6548.39	0.166906		6548.64	0.172668
6548.28	0.189659		6548.66	0.225519		6549.06	0.227561		6548.68	0.186568		6548.97	0.204983
6548.61	0.218988		6548.95	0.237798		6549.37	0.233066		6549.04	0.203288		6549.26	0.214235
6548.9	0.243527		6549.29	0.258925		6549.69	0.261986		6549.31	0.231908		6549.58	0.24846
6549.24	0.268278		6549.56	0.279418		6550	0.292728		6549.65	0.277151		6549.87	0.271664
6549.53	0.27379		6549.91	0.298253		6550.32	0.309867		6549.96	0.285171		6550.2	0.29831
6549.87	0.288225		6550.2	0.319637		6550.59	0.326479		6550.29	0.318958		6550.49	0.329356
6550.14	0.299479		6550.52	0.340027		6550.94	0.346418		6550.58	0.34214		6550.81	0.36747
6550.45	0.310551		6550.79	0.345265		6551.21	0.346001		6550.9	0.376174		6551.1	0.41482
6550.76	0.322108		6551.12	0.354933		6551.55	0.372709		6551.21	0.415342		6551.44	0.442532
6551.08	0.340488		6551.41	0.375706		6551.84	0.401234		6551.53	0.434443		6551.73	0.471967
6551.37	0.356569		6551.73	0.40263		6552.17	0.431319		6551.82	0.446621		6552.08	0.519636
6551.68	0.364649		6552.02	0.426159		6552.46	0.464948		6552.15	0.489601		6552.35	0.550116
6551.97	0.38647		6552.35	0.460155		6552.78	0.486569		6552.44	0.518997		6552.69	0.582094
6552.29	0.411083		6552.64	0.484764		6553.07	0.508786		6552.76	0.559187		6552.96	0.622037
6552.56	0.433103		6552.96	0.512278		6553.43	0.561132		6553.03	0.596696		6553.31	0.662852
6552.91	0.463285		6553.25	0.531498		6553.72	0.593853		6553.4	0.643047		6553.59	0.687587
6553.18	0.483761		6553.59	0.558529		6554.07	0.612641		6553.67	0.699447		6553.94	0.725357
6553.52	0.50421		6553.87	0.594431		6554.34	0.643573		6553.99	0.738499		6554.21	0.764849
6553.79	0.538923		6554.21	0.62002		6554.68	0.671316		6554.28	0.767572		6554.54	0.803795
6554.12	0.576094		6554.46	0.642594		6554.99	0.721741		6554.61	0.807259		6554.82	0.846532
6554.41	0.608875		6554.81	0.684041		6555.31	0.749926		6554.88	0.843087		6555.15	0.899919
6554.73	0.640146		6555.08	0.724538		6555.62	0.785239		6555.22	0.880496		6555.46	0.940424
6555.02	0.69009		6555.4	0.773402		6555.93	0.823313		6555.49	0.906098		6555.78	0.966538
6555.33	0.750409		6555.68	0.840169		6556.24	0.884346		6555.84	0.927548		6556.07	0.98092
6555.62	0.812982		6556	0.905713		6556.56	0.941742		6556.13	0.966807		6556.4	1.0086
6555.95	0.881541		6556.27	0.978395		6556.87	0.989386		6556.47	1.01444		6556.69	1.05549
6556.24	0.96428		6556.62	1.06176		6557.2	1.07897		6556.78	1.06859		6557.03	1.1017
6556.56	1.056		6556.91	1.14736		6557.5	1.16172		6557.11	1.10747		6557.32	1.14044
6556.85	1.16508		6557.25	1.27224		6557.83	1.21724		6557.39	1.18736		6557.65	1.17057
6557.18	1.2796		6557.52	1.37279		6558.12	1.29599		6557.72	1.24608		6557.94	1.20868
6557.45	1.38483		6557.87	1.45711		6558.46	1.36405		6558.03	1.31562		6558.54	1.33357
6557.78	1.47009		6558.14	1.53748		6558.73	1.42842		6558.63	1.45342		6559.46	1.53668
6558.06	1.55469		6558.75	1.67079		6559.35	1.53733		6559.51	1.6586		6560.38	1.71855
6558.39	1.63683		6559.66	1.75484		6560.28	1.60197		6560.44	1.78083		6561.29	1.79007
6558.68	1.68978		6560.58	1.68507		6561.16	1.53836		6561.33	1.75914		6562.18	1.70683
6559.28	1.74132		6561.47	1.52645		6562.09	1.39584		6562.23	1.61363		6563.09	1.53198
6560.18	1.68271		6562.38	1.3382		6562.99	1.22768		6563.14	1.43151		6564.03	1.3621
6561.09	1.5041		6563.28	1.19406		6563.9	1.11504		6564.05	1.27886		6564.92	1.2431
6562	1.31378		6564.19	1.10932		6564.83	1.04499		6564.95	1.18717		6565.83	1.17352
6562.9	1.14753		6565.1	1.0754		6565.73	1.01229		6565.86	1.14051		6566.72	1.14156
6563.83	1.0685		6566.01	1.06829		6566.62	1.00598		6566.77	1.12468		6567.66	1.11985
6564.75	1.03022		6566.92	1.07993		6567.55	1.01249		6567.68	1.12188		6568.57	1.12452
6565.66	1.03115		6567.84	1.10055		6568.44	1.03341		6568.59	1.12953		6569.5	1.14401
6566.55	1.04505		6568.73	1.12723		6569.37	1.05417		6569.51	1.15627		6570.39	1.16383
6567.48	1.07441		6569.66	1.14902		6570.29	1.07888		6570.44	1.19208		6571.31	1.2031
6568.39	1.10004		6570.57	1.16747		6571.2	1.10326		6571.35	1.22248		6572.22	1.22639
6569.31	1.12211		6571.46	1.1799		6572.11	1.12663		6572.24	1.24912		6573.13	1.25108
6570.22	1.13259		6572.37	1.19252		6573.02	1.13882		6573.15	1.26613		6574.04	1.26799
6571.11	1.13902		6573.3	1.21389		6573.93	1.15093		6574.06	1.27878		6574.95	1.2825
6572.02	1.15107		6574.21	1.23545		6574.84	1.16415		6574.99	1.28479		6575.86	1.28612
6572.93	1.17105		6575.12	1.24214		6575.77	1.1575		6575.88	1.29046		6576.77	1.27661
6573.84	1.19206		6576.01	1.2305		6576.66	1.14737		6576.79	1.27196		6577.69	1.2511
6574.75	1.20884		6576.94	1.21202		6577.58	1.12172		6577.7	1.25322		6578.6	1.22891
6575.64	1.21004		6577.85	1.18345		6578.49	1.09911		6578.61	1.2165		6579.51	1.18949
6576.57	1.19482		6578.76	1.14815		6579.38	1.06214		6579.53	1.18056		6580.42	1.15062
6577.48	1.16424		6579.67	1.10663		6580.29	1.02648		6580.44	1.13183		6581.31	1.10714
6578.4	1.12875		6580.6	1.05697		6581.2	0.983171		6581.35	1.08792		6582.24	1.06451
6579.31	1.0857		6581.51	1.01082		6582.12	0.940952		6582.28	1.04579		6583.16	1.0197
6580.24	1.03907		6582.45	0.968521		6583.01	0.908631		6583.18	1.00069		6584.09	0.984617
6581.15	0.985387		6583.34	0.938074		6583.92	0.882882		6584.09	0.970382		6585.02	0.95918
6582.06	0.94016		6584.27	0.907407		6584.84	0.858399		6585.02	0.946836		6585.97	0.938217
6582.96	0.900508		6585.17	0.88835		6585.77	0.8441		6585.93	0.926149		6586.87	0.918651
6583.87	0.876592		6586.1	0.873219		6586.68	0.827665		6586.85	0.914651		6587.78	0.900367
6584.78	0.855202		6587.01	0.862843		6587.61	0.822285		6587.74	0.898988		6588.69	0.895728
6585.7	0.844511		6587.93	0.85896		6588.53	0.808698		6588.66	0.884999		6589.63	0.883799
6586.59	0.831442		6588.84	0.853716		6589.44	0.808172		6589.59	0.87223		6590.56	0.870205
6587.51	0.833855		6589.77	0.855032		6590.36	0.802917		6590.49	0.86149		6591.49	0.864183
6588.42	0.827731		6590.69	0.857241		6591.29	0.800435		6591.4	0.857296		6592.41	0.855985
6589.33	0.836112		6591.62	0.85758		6592.21	0.802749		6592.33	0.853923		6593.34	0.856875
6590.25	0.840398		6592.52	0.861773		6593.12	0.803614		6593.25	0.855389		6594.26	0.857661
6591.16	0.844637		6593.45	0.857945		6594.04	0.805467		6594.17	0.861525		6595.17	0.855085
6592.08	0.846184		6594.37	0.857747		6594.94	0.804591		6595.1	0.861636		6596.09	0.862971
6593.01	0.846652		6595.3	0.849832		6595.87	0.804425		6596.04	0.866257		6597.01	0.8745
6593.93	0.835244		6596.22	0.854283		6596.79	0.811715		6596.95	0.876646		6597.94	0.885322
6594.83	0.831522		6597.12	0.849503		6597.7	0.818098		6597.87	0.881512		6598.86	0.887239
6595.76	0.828507		6598.05	0.848757		6598.64	0.821461		6598.79	0.88329		6599.76	0.908145
6596.68	0.82196		6598.99	0.857079		6599.56	0.829142		6599.72	0.894707		6600.71	0.919138
6597.59	0.822372		6599.91	0.868533		6600.47	0.840702		6600.64	0.909243		6601.63	0.923034
6598.51	0.830768		6600.82	0.876523		6601.41	0.848883		6601.56	0.911673		6602.55	0.927332
6599.45	0.841176		6601.7	0.896053		6602.31	0.858517		6602.46	0.923651		6603.49	0.937288
6600.36	0.85156		6602.64	0.906436		6603.25	0.872824		6603.39	0.932486		6604.42	0.949547
6601.26	0.866735		6603.54	0.918502		6604.17	0.886767		6604.35	0.949904		6605.32	0.961912
6602.22	0.880258		6604.46	0.935239		6605.1	0.897245		6605.27	0.962731		6606.26	0.970458
6603.14	0.894405		6605.36	0.946457		6606.02	0.908614		6606.21	0.96972		6607.2	0.987534
6604.07	0.910105		6606.32	0.954413		6606.92	0.917888		6607.13	0.981095		6608.14	0.997051
6604.98	0.922206		6607.22	0.962609		6607.86	0.926387		6608.07	0.991193		6609.06	1.00527
6605.89	0.929191		6608.16	0.972778		6608.78	0.934031		6609	1.00205		6610	1.01885
6606.83	0.94061		6609.06	0.985601		6609.7	0.948318		6609.94	1.01248		6610.92	1.02979
6607.75	0.950821		6610	1.00048		6610.64	0.960695		6610.85	1.02322		6611.86	1.04064
6608.69	0.963974		6610.9	1.02167		6611.56	0.975112		6611.78	1.03758		6612.78	1.05312
6609.61	0.97723		6611.82	1.03428		6612.48	0.990355		6612.69	1.05237		6613.7	1.06938
6610.53	0.999299		6612.72	1.05154		6613.41	1.00344		6613.63	1.07235		6614.6	1.07939
6611.47	1.01551		6613.66	1.06364		6614.33	1.01614		6614.53	1.08003		6615.55	1.09387
6612.37	1.0288		6614.57	1.06985		6615.25	1.02984		6615.45	1.09512		6616.49	1.10378
6613.31	1.03868		6615.47	1.07303		6616.17	1.03304		6616.38	1.10435		6617.41	1.11025
6614.24	1.04656		6616.41	1.07636		6617.09	1.0356		6617.32	1.09775		6618.35	1.11741
6615.16	1.05091		6617.33	1.07581		6618.02	1.02972		6618.26	1.10344		6619.29	1.1135
6616.08	1.04756		6618.26	1.07199		6618.96	1.03265		6619.2	1.10329		6620.22	1.11738
6617	1.05107		6619.18	1.06508		6619.86	1.03117		6620.1	1.10111		6621.14	1.10915
6617.94	1.04528		6620.1	1.0672		6620.81	1.02844		6621.03	1.09992		6622.1	1.10587
6618.85	1.04499		6621.05	1.06342		6621.73	1.02712		6621.97	1.08978		6623.02	1.1043
6619.77	1.03904		6621.97	1.06414		6622.65	1.02481		6622.91	1.08719		6623.97	1.10011
6620.71	1.04075		6622.89	1.06734		6623.58	1.0252		6623.82	1.08337		6624.89	1.09187
6621.64	1.04066		6623.84	1.06755		6624.52	1.02743		6624.74	1.08006		6625.84	1.08807
6622.56	1.04116		6624.78	1.06765		6625.43	1.02442		6625.65	1.08188		6626.78	1.08329
6623.5	1.04206		6625.71	1.06247		6626.37	1.02372		6626.59	1.07859		6627.71	1.07675
6624.43	1.04088		6626.63	1.05923		6627.26	1.02353		6627.5	1.07788		6628.65	1.07249
6625.35	1.04352		6627.56	1.05906		6628.21	1.02233		6628.45	1.06935		6629.58	1.07881
6626.26	1.0407		6628.48	1.05896		6629.15	1.01975		6629.37	1.06307		6630.52	1.06791
6627.19	1.04006		6629.41	1.05395		6630.08	1.0161		6630.32	1.06435		6631.45	1.06251
6628.11	1.04055		6630.34	1.05381		6630.98	1.01583		6631.24	1.05939		6632.39	1.05837
6629.04	1.04196		6631.26	1.05293		6631.91	1.01001		6632.19	1.0561		6633.34	1.05286
6629.96	1.04274		6632.21	1.04921		6632.84	1.01444		6633.12	1.05718		6634.27	1.05318
6630.87	1.03787		6633.14	1.04763		6633.8	1.0082		6634.04	1.05441		6635.19	1.05052
6631.82	1.03744		6634.06	1.05095		6634.69	1.01046		6634.97	1.05372		6636.12	1.04847
6632.75	1.03854		6634.99	1.04638		6635.64	1.0108		6635.92	1.04898		6637.07	1.04457
6633.67	1.03696		6635.94	1.04544		6636.57	1.00615		6636.85	1.04829		6638	1.04738
6634.58	1.02901		6636.85	1.04248		6637.5	1.00841		6637.79	1.05104		6638.95	1.04673
6635.53	1.02417		6637.79	1.03561		6638.44	1.00396		6638.69	1.04438		6639.89	1.04523
6636.46	1.0224		6638.7	1.03713		6639.37	1.00227		6639.61	1.04172		6640.8	1.04676
6637.39	1.02465		6639.63	1.03217		6640.32	1.00324		6640.54	1.03684		6641.73	1.04239
6638.31	1.02164		6640.56	1.03885		6641.23	0.999323		6641.47	1.04058		6642.66	1.03748
6639.24	1.02004		6641.49	1.03361		6642.18	1.00095		6642.4	1.04355		6643.61	1.03576
6640.17	1.02242		6642.4	1.03634		6643.13	1.0031		6643.35	1.04478		6644.54	1.03985
6641.08	1.02238		6643.35	1.03385		6644.04	1.00037		6644.3	1.04009		6645.47	1.03333
6641.99	1.0225		6644.28	1.03809		6644.97	1.0039		6645.23	1.03741		6646.42	1.03856
6642.94	1.02374		6645.23	1.03566		6645.9	1.00424		6646.15	1.03592		6647.36	1.02965
6643.86	1.02197		6646.16	1.03382		6646.85	1.00204		6647.1	1.03451		6648.29	1.03259
6644.79	1.02305		6647.1	1.02711		6647.77	1.00258		6648.05	1.0362		6649.22	1.02933
6645.7	1.01992		6648.05	1.02939		6648.7	0.999958		6648.98	1.03138		6650.17	1.02277
6646.63	1.01357		6648.98	1.02163		6649.63	0.997037		6649.93	1.02552		6651.12	1.02441
6647.56	1.01472		6649.91	1.02055		6650.58	0.997888		6650.84	1.02125		6652.04	1.02077
6648.51	1.01415		6650.86	1.01779		6651.49	0.993073		6651.81	1.02436		6652.99	1.01601
6649.42	1.01119		6651.81	1.01028		6652.43	0.995519		6652.75	1.0212		6653.94	1.01337
6650.36	1.01066		6652.75	1.01285		6653.38	0.995084		6653.7	1.01235		6654.87	1.01175
6651.29	1.00399		6653.68	1.01223		6654.31	0.991629		6654.63	1.00923		6655.79	1.01004
6652.24	1.00399		6654.59	1.00471		6655.25	0.989973		6655.56	1.00977		6656.72	1.01013
6653.17	1.00131		6655.55	1.00642		6656.18	0.989319		6656.54	1.00217		6657.68	1.0072
6654.13	1.00234		6656.48	0.999401		6657.12	0.984378		6657.45	1.00293		6658.61	1.00625
6655.04	0.999834		6657.43	0.999168		6658.07	0.984627		6658.39	0.998629		6659.55	0.99911
6655.98	0.996324		6658.37	0.996964		6658.98	0.98403		6659.34	1.00375		6660.5	0.99518
6656.91	0.993687		6659.3	0.992767		6659.94	0.980245		6660.29	0.993201		6661.42	0.998991
6657.86	0.993286		6660.26	0.988724		6660.86	0.981146		6661.23	1.00286		6662.37	0.996804
6658.82	0.988669		6661.21	0.989593		6661.81	0.982665		6662.17	0.996568		6663.31	0.996699
6659.73	0.985528		6662.15	0.983926		6662.73	0.97939		6663.1	0.996453		6664.24	1.00055
6660.67	0.983408		6663.08	0.983936		6663.66	0.984292		6664.06	0.99769		6665.18	0.996203
6661.6	0.980463		6664.04	0.984907		6664.6	0.990724		6664.99	0.997455		6666.14	0.99734
6662.56	0.98122		6664.97	0.986103		6665.54	0.983826		6665.93	1.00012		6667.09	1.00083
6663.51	0.978398		6665.91	0.984718		6666.47	0.98516		6666.87	0.999571		6668.01	0.99997
6664.45	0.976852		6666.85	0.985599		6667.43	0.9832		6667.82	0.999741		6668.97	0.998619
6665.41	0.974702		6667.77	0.98266		6668.37	0.985238		6668.76	0.995713		6669.91	0.996639
6666.34	0.973374		6668.7	0.986902		6669.3	0.980917		6669.72	0.995493		6670.84	0.995687
6667.3	0.977255		6669.66	0.987932		6670.26	0.983323		6670.67	0.990713		6671.78	0.998492
6668.22	0.980668		6670.6	0.988599		6671.2	0.980738		6671.61	0.989594		6672.72	0.989635
6669.15	0.981037		6671.56	0.986717		6672.12	0.982051		6672.53	0.984592		6673.66	0.985898
6670.09	0.979833		6672.5	0.985893		6673.08	0.982252		6673.51	0.987774		6674.62	0.978307
6671.03	0.977711		6673.45	0.98144		6674.02	0.980844		6674.45	0.985173		6675.56	0.981576
6671.97	0.978533		6674.41	0.976209		6674.98	0.97912		6675.39	0.975184		6676.48	0.971669
6672.91	0.979891		6675.33	0.969707		6675.92	0.976887		6676.35	0.972076		6677.44	0.967236
6673.83	0.974689		6676.31	0.969982		6676.86	0.969305		6677.31	0.972118		6678.4	0.965872
6674.79	0.972224		6677.23	0.964202		6677.8	0.965005		6678.25	0.965552		6679.32	0.957789
6675.75	0.966926		6678.17	0.961843		6678.77	0.96042		6679.19	0.961296		6680.26	0.95489
6676.67	0.961182		6679.11	0.952429		6679.7	0.962764		6680.15	0.958485		6681.22	0.951169
6677.61	0.954655		6680.07	0.950734		6680.64	0.958103		6681.11	0.947227		6682.16	0.948624
6678.57	0.953104		6681.03	0.9437		6681.58	0.948706		6682.03	0.944718		6683.11	0.946077
6679.51	0.950561		6681.97	0.939634		6682.54	0.945055		6682.97	0.944232		6684.07	0.942261
6680.45	0.947169		6682.92	0.9448		6683.46	0.9424		6683.92	0.937282		6685.01	0.936413
6681.37	0.942052		6683.86	0.943028		6684.41	0.942826		6684.86	0.938272		6685.97	0.93473
6682.31	0.941405		6684.8	0.940635		6685.33	0.943571		6685.82	0.936496		6686.91	0.933704
6683.26	0.941544		6685.76	0.941628		6686.29	0.943695		6686.78	0.932214		6687.88	0.93601
6684.2	0.9389		6686.69	0.939684		6687.23	0.943475		6687.72	0.934091		6688.8	0.939487
6685.12	0.942184		6687.63	0.938578		6688.18	0.946544		6688.67	0.937985		6689.76	0.939728
6686.08	0.944245		6688.59	0.944579		6689.12	0.94275		6689.63	0.93703		6690.69	0.941965
6687.03	0.946818		6689.52	0.947531		6690.08	0.949881		6690.56	0.942266		6691.65	0.940495
6687.97	0.950688		6690.46	0.950078		6691.01	0.956208		6691.5	0.948462		6692.58	0.945936
6688.91	0.952768		6691.41	0.955398		6691.95	0.959363		6692.46	0.946035		6693.52	0.943126
6689.86	0.959243		6692.35	0.957251		6692.9	0.960712		6693.41	0.952325		6694.47	0.952464
6690.8	0.963683		6693.28	0.966562		6693.84	0.960505		6694.35	0.953081		6695.43	0.952542
6691.75	0.964498		6694.24	0.967958		6694.77	0.964551		6695.32	0.960139		6696.38	0.957562
6692.69	0.964432		6695.17	0.971543		6695.74	0.969118		6696.27	0.961038		6697.32	0.965134
6693.64	0.972111		6696.13	0.977203		6696.66	0.973644		6697.23	0.965889		6698.29	0.966145
6694.58	0.977128		6697.08	0.980838		6697.65	0.975744		6698.16	0.961058		6699.24	0.971287
6695.55	0.98243		6698.03	0.982266		6698.59	0.979979		6699.1	0.96738		6700.2	0.973905
6696.47	0.985703		6698.97	0.987978		6699.54	0.980146		6700.05	0.975557		6701.15	0.978661
6697.46	0.990518		6699.94	0.990343		6700.49	0.985136		6701	0.981625		6702.08	0.979767
6698.38	0.991939		6700.88	0.993516		6701.43	0.99029		6701.97	0.987298		6703.05	0.98
6699.33	0.993769		6701.83	0.99776		6702.38	0.989725		6702.93	0.984864		6703.99	0.977861
6700.3	0.997337		6702.78	1.00195		6703.35	0.993775		6703.88	0.989821		6704.94	0.984945
6701.24	0.997651		6703.75	1.00576		6704.3	0.993945		6704.81	0.989219		6705.87	0.984886
6702.17	0.998158		6704.7	1.00182		6705.25	0.998344		6705.78	0.995606		6706.84	0.990661
6703.12	1.00422		6705.64	1.00555		6706.18	1.00027		6706.74	0.99997		6707.81	0.990102
6704.07	1.00078		6706.59	1.00745		6707.14	1.00002		6707.69	0.997848		6708.76	0.991428
6705.06	1.00679		6707.54	1.00476		6708.09	1.00403		6708.64	0.999042		6709.75	0.999293
6705.97	1.00329		6708.49	1.00722		6709.08	1.00692		6709.63	0.997719		6710.71	0.995936
6706.92	1.00371		6709.48	1.00869		6710.01	1.00344		6710.6	0.996632		6711.65	1.00794
6707.88	1.00749		6710.43	1.00508		6710.96	1.00699		6711.53	1.00106		6712.62	1.00164
6708.85	1.00671		6711.38	1.0066		6711.93	1.01294		6712.48	1.00835		6713.57	1.00735
6709.8	1.01268		6712.31	1.02242		6712.88	1.01229		6713.45	1.01048		6714.54	1.01187
6710.75	1.01542		6713.28	1.02035		6713.83	1.01689		6714.4	1.01349		6715.47	1.01502
6711.68	1.01579		6714.23	1.02275		6714.8	1.01998		6715.36	1.02141		6716.44	1.02282
6712.65	1.01615		6715.18	1.02628		6715.77	1.02316		6716.31	1.01967		6717.37	1.02307
6713.6	1.01931		6716.14	1.02821		6716.73	1.0247		6717.28	1.02216		6718.33	1.02358
6714.56	1.02515		6717.07	1.03439		6717.68	1.03201		6718.23	1.02685		6719.3	1.02562
6715.49	1.03172		6718.06	1.03928		6718.63	1.03369		6719.18	1.03456		6720.27	1.02968
6716.44	1.03201		6719.01	1.04086		6719.6	1.03216		6720.16	1.03519		6721.2	1.03296
6717.41	1.03226		6719.95	1.04537		6720.56	1.04131		6721.09	1.03921		6722.18	1.0385
6718.34	1.03765		6720.92	1.04672		6721.49	1.03997		6722.06	1.04114		6723.15	1.03707
6719.3	1.03836		6721.87	1.05033		6722.46	1.04318		6723.03	1.0399		6724.1	1.03388
6720.27	1.04208		6722.82	1.04571		6723.4	1.04233		6723.99	1.04067		6725.08	1.03455
6721.22	1.04434		6723.78	1.0472		6724.35	1.04355		6724.94	1.04311		6726.03	1.03951
6722.2	1.04685		6724.73	1.04183		6725.31	1.0426		6725.9	1.04098		6727.01	1.03842
6723.13	1.04773		6725.71	1.04205		6726.24	1.04176		6726.85	1.04527		6727.94	1.0391
6724.08	1.04679		6726.66	1.04049		6727.18	1.04014		6727.83	1.04415		6728.92	1.03636
6725.04	1.04603		6727.62	1.0422		6728.15	1.03968		6728.8	1.04264		6729.87	1.04098
6726.01	1.04443		6728.57	1.03847		6729.11	1.03856		6729.78	1.04231		6730.83	1.03643
6726.95	1.04143		6729.55	1.03828		6730.08	1.03874		6730.71	1.03549		6731.8	1.03896
6727.92	1.04046		6730.5	1.03779		6731.04	1.0317		6731.71	1.03691		6732.78	1.03485
6728.88	1.04175		6731.46	1.03594		6732	1.03578		6732.65	1.03196		6733.76	1.03586
6729.83	1.04042		6732.42	1.03371		6732.95	1.02974		6733.64	1.03294		6734.73	1.03639
6730.77	1.03699		6733.37	1.02802		6733.93	1.02993		6734.58	1.02734		6735.69	1.03533
6731.77	1.0372		6734.35	1.02598		6734.89	1.02611		6735.54	1.02583		6736.67	1.02706
6732.72	1.036		6735.33	1.02421		6735.84	1.02555		6736.49	1.02033		6737.62	1.02793
6733.7	1.03249		6736.28	1.02181		6736.8	1.02444		6737.47	1.02479		6738.58	1.0225
6734.64	1.03083		6737.26	1.01699		6737.78	1.02166		6738.39	1.01718		6739.56	1.01834
6735.59	1.02915		6738.22	1.01321		6738.74	1.01857		6739.37	1.01419		6740.54	1.00873
6736.57	1.01937		6739.18	1.01339		6739.68	1.01435		6740.33	1.01526		6741.5	1.00735
6737.53	1.01542		6740.14	1.0068		6740.65	1.01484		6741.31	1.00861		6742.48	0.979495
6738.49	1.01182		6741.1	1.00422		6741.61	0.996473		6742.3	0.975333		6743.46	1.01003
6739.43	1.0113		6742.06	0.987247		6742.57	1.00719		6743.26	1.00275		6744.4	1.00685
6740.39	0.998927		6743.01	0.999655		6743.53	1.00195		6744.19	0.998782		6745.36	0.997855
6741.35	0.999199		6743.97	0.99262		6744.47	0.997371		6745.17	0.994225		6746.32	0.996287
6742.29	0.981113		6744.94	0.988137		6745.45	0.994915		6746.15	0.994704		6747.3	0.994697
6743.26	0.989795		6745.92	0.984884		6746.41	0.999143		6747.09	0.991426		6748.24	0.988752
6744.21	0.98864		6746.86	0.982677		6747.39	0.988595		6748.05	0.987992		6749.24	0.989283
6745.17	0.987458		6747.84	0.980401		6748.34	0.983247		6749.05	0.986099		6750.2	0.985812
6746.13	0.980248		6748.82	0.979733		6749.3	0.988152		6750.01	0.979917		6751.17	0.982603
6747.11	0.97875		6749.78	0.972311		6750.26	0.982958		6750.95	0.984168		6752.13	0.980944
6748.05	0.974517		6750.76	0.978343		6751.22	0.983672		6751.93	0.974574		6753.09	0.98401
6749.03	0.96941		6751.7	0.975416		6752.19	0.978223		6752.9	0.981847		6754.07	0.983841
6749.97	0.977703		6752.67	0.974329		6753.15	0.978579		6753.86	0.979534		6755.04	0.981543
6750.95	0.974302		6753.63	0.974168		6754.13	0.98161		6754.8	0.974841		6755.98	0.976344
6751.9	0.976723		6754.59	0.978536		6755.07	0.976466		6755.81	0.97707		6756.96	0.979217
6752.86	0.974752		6755.56	0.976519		6756.04	0.977675		6756.77	0.976697		6757.91	0.973843
6753.82	0.976334		6756.52	0.976511		6757	0.980025		6757.73	0.975558		6758.87	0.975729
6754.8	0.977352		6757.48	0.974401		6757.99	0.982485		6758.72	0.975936		6759.84	0.974507
6755.77	0.977888		6758.47	0.981698		6758.95	0.978669		6759.68	0.975131		6760.82	0.975989
6756.75	0.975778		6759.41	0.974797		6759.91	0.981792		6760.67	0.979319		6761.79	0.977993
6757.72	0.976404		6760.38	0.976614		6760.88	0.982049		6761.65	0.980204		6762.75	0.976652
6758.68	0.978872		6761.34	0.982503		6761.86	0.98277		6762.62	0.979348		6763.7	0.977766
6759.63	0.979317		6762.31	0.981245		6762.83	0.981262		6763.58	0.979914		6764.68	0.983017
6760.61	0.983707		6763.29	0.983555		6763.8	0.985314		6764.57	0.980917		6765.65	0.979289
6761.56	0.981731		6764.26	0.982512		6764.78	0.988878		6765.52	0.977846		6766.62	0.974423
6762.54	0.983407		6765.23	0.981227		6765.73	0.989539		6766.52	0.98081		6767.59	0.976342
6763.49	0.982844		6766.19	0.981409		6766.71	0.989711		6767.49	0.982411		6768.57	0.98174
6764.49	0.985326		6767.16	0.987708		6767.68	0.988053		6768.46	0.981952		6769.52	0.977485
6765.44	0.98751		6768.15	0.986113		6768.65	0.98938		6769.44	0.981924		6770.49	0.976957
6766.39	0.98734		6769.11	0.98468		6769.62	0.987069		6770.43	0.982585		6771.48	0.982293
6767.35	0.985399		6770.08	0.984699		6770.6	0.988419		6771.4	0.983285		6772.44	0.971792
6768.32	0.987432		6771.05	0.982537		6771.57	0.986891		6772.37	0.976535		6773.43	0.977346
6769.27	0.983812		6772.04	0.981862		6772.54	0.983665		6773.34	0.976919		6774.38	0.982354
6770.24	0.982381		6772.99	0.976693		6773.51	0.984642		6774.32	0.985728		6775.37	0.982004
6771.2	0.988196		6773.96	0.993485		6774.48	0.984444		6775.29	0.985947		6776.34	0.982567
6772.19	0.982854		6774.93	0.98909		6775.45	0.986117		6776.3	0.986176		6777.31	0.989804
6773.16	0.978101		6775.91	0.987412		6776.42	0.985967		6777.25	0.986024		6778.3	0.985617
6774.13	0.997057		6776.88	0.988329		6777.39	0.990859		6778.24	0.98207		6779.27	0.986551
6775.12	0.990082		6777.85	0.988477		6778.38	0.990444		6779.19	0.985958		6780.24	0.984376
6776.11	0.991797		6778.82	0.991597		6779.37	0.991756		6780.16	0.984982		6781.23	0.985666
6777.06	0.989495		6779.81	0.992658		6780.34	0.989826		6781.15	0.988858		6782.22	0.989082
6778.03	0.991638		6780.79	0.993013		6781.29	0.99093		6782.13	0.988437		6783.21	0.987637
6779.02	0.993883		6781.74	0.994058		6782.26	0.992506		6783.12	0.992981		6784.19	0.986538
6779.99	0.990996		6782.75	0.996785		6783.23	0.996026		6784.09	0.993256		6785.16	0.987416
6780.98	0.996218		6783.72	0.997762		6784.23	0.990476		6785.08	0.99215		6786.13	0.995193
6781.95	0.992792		6784.69	0.999159		6785.2	0.993078		6786.05	0.991509		6787.1	0.994627
6782.92	0.990672		6785.65	0.998129		6786.17	0.998019		6787.03	0.996507		6788.06	0.996532
6783.91	0.996582		6786.62	0.994403		6787.14	0.996742		6788.02	0.996339		6789.05	0.996709
6784.89	0.992036		6787.59	0.99703		6788.12	0.997292		6788.97	0.99757		6790.04	0.995926
6785.84	0.994416		6788.56	0.996795		6789.11	0.999511		6789.97	0.997545		6791.02	0.997873
6786.79	0.996834		6789.54	0.993778		6790.1	0.999144		6790.94	0.998032		6792.01	1.00188
6787.79	0.99817		6790.51	0.999719		6791.06	0.997847		6791.93	0.999841		6792.97	1.00122
6788.76	0.997704		6791.51	0.999331		6792.07	0.99889		6792.91	1.00005		6793.94	0.998143
6789.73	0.99809		6792.48	0.996176		6793.03	0.997903		6793.88	1.00211		6794.94	1.00416
6790.71	0.999979		6793.44	1.00255		6794	0.999602		6794.86	1.00466		6795.93	1.00803
6791.7	1.00031		6794.43	1.00175		6794.98	1.00256		6795.82	1.00262		6796.91	1.00694
6792.69	1.00207		6795.43	1.00396		6795.97	1.00115		6796.81	1.00464		6797.92	1.00874
6793.65	1.00134		6796.4	1.00614		6796.97	1.00427		6797.79	1.0015		6798.88	1.01153
6794.64	1.00369		6797.38	1.00233		6797.92	1.00343		6798.76	1.00897		6799.86	1.01137
6795.62	1.00384		6798.33	1.00225		6798.9	1.0062		6799.74	1.00744		6800.87	1.01178
6796.62	1.00652		6799.33	1.00578		6799.9	1.00605		6800.72	1.0154		6801.83	1.01001
6797.59	1.00851		6800.31	1.0043		6800.87	1.00638		6801.69	1.01326		6802.83	1.01751
6798.57	1.00714		6801.28	1.00261		6801.87	1.00311		6802.67	1.01409		6803.79	1.01605
6799.52	1.00396		6802.26	1.00492		6802.85	1.00405		6803.65	1.01478		6804.76	1.01246
6800.52	1.00708		6803.24	1.0004		6803.83	1.00671		6804.63	1.00897		6805.76	1.01223
6801.5	1.00646		6804.24	1.00032		6804.8	1.00495		6805.61	1.00448		6806.72	1.01307
6802.46	1.00329		6805.21	1.00245		6805.78	1.00187		6806.59	1.00479		6807.72	1.01219
6803.43	0.998615		6806.19	1.00114		6806.76	1.00267		6807.56	1.00709		6808.72	1.0096
6804.41	0.996957		6807.19	0.99803		6807.74	0.998089		6808.56	1.0075		6809.68	1.0089
6805.41	0.996926		6808.17	0.998676		6808.74	0.999276		6809.54	1.00406		6810.66	1.01053
6806.39	1.00197		6809.15	0.997775		6809.72	0.995763		6810.54	1.00672		6811.64	1.00388
6807.37	0.999348		6810.15	0.998506		6810.7	0.996972		6811.52	1.00426		6812.62	1.00415
6808.37	0.998292		6811.11	1.00178		6811.68	0.995788		6812.5	0.997521		6813.6	1.00598
6809.35	0.999319		6812.09	1.00212		6812.66	0.996547		6813.48	0.995875		6814.6	1.00307
6810.33	0.995998		6813.09	0.999043		6813.66	0.993604		6814.45	0.993317		6815.56	0.991467
6811.33	0.996887		6814.05	0.995389		6814.64	0.993063		6815.47	0.996459		6816.59	0.995493
6812.31	0.99938		6815.03	0.996175		6815.64	0.993495		6816.43	0.995199		6817.55	0.993157
6813.31	0.994423		6816.02	0.993934		6816.64	0.995372		6817.41	0.996602		6818.53	1.00254
6814.29	0.995663		6817	0.99377		6817.63	0.991126		6818.39	0.99254		6819.51	0.993698
6815.27	0.994329		6817.98	0.993619		6818.61	0.991156		6819.39	0.9954		6820.52	1.00085
6816.27	0.995852		6818.96	0.992759		6819.59	0.993439		6820.38	0.994154		6821.5	0.998204
6817.25	0.993882		6819.95	0.992004		6820.59	0.997077		6821.36	0.997365		6822.48	0.994465
6818.22	0.993783		6820.95	0.994395		6821.58	0.992237		6822.34	0.996338		6823.47	0.999839
6819.2	0.992746		6821.89	0.990188		6822.56	0.991246		6823.35	0.993354		6824.45	0.994524
6820.18	0.992317		6822.88	0.992132		6823.56	0.989872		6824.33	0.992841		6825.43	1.00027
6821.16	0.993012		6823.86	0.991703		6824.55	0.991904		6825.32	0.990773		6826.42	0.999837
6822.15	0.989863		6824.84	0.990585		6825.53	0.992668		6826.3	0.992622		6827.4	1.00099
6823.13	0.990203		6825.83	0.989126		6826.5	0.992229		6827.29	0.994945		6828.39	0.996311
6824.12	0.990863		6826.81	0.987275		6827.5	0.991072		6828.27	0.99422		6829.4	0.998643
6825.1	0.99124		6827.78	0.982464		6828.47	0.992381		6829.26	0.991907		6830.36	0.99917
6826.1	0.988582		6828.76	0.988885		6829.45	0.994084		6830.26	0.993648		6831.35	1.00153
6827.09	0.988264		6829.77	0.986127		6830.46	0.994087		6831.27	0.993101		6832.33	0.998112
6828.07	0.989837		6830.76	0.988298		6831.47	0.992119		6832.28	0.994098		6833.32	0.997756
6829.06	0.994886		6831.74	0.985424		6832.43	0.995645		6833.24	0.989002		6834.33	1.00178
6830.05	0.987518		6832.73	0.987659		6833.44	0.991398		6834.23	0.991654		6835.34	0.99229
6831.03	0.987537		6833.72	0.989019		6834.47	0.992838		6835.24	0.991518		6836.3	0.99981
6832.02	0.988393		6834.7	0.994292		6835.45	0.99135		6836.24	0.998296		6837.31	0.998532
6833.02	0.991762		6835.71	0.998255		6836.42	0.991567		6837.23	0.993016		6838.3	0.996098
6834.01	0.991252		6836.72	1.00026		6837.43	0.995107		6838.22	0.99802		6839.31	0.991241
6835.02	0.992026		6837.69	0.994328		6838.42	0.995472		6839.21	0.997651		6840.3	0.996539
6836.01	0.991677		6838.69	0.999514		6839.41	0.993641		6840.24	0.995335		6841.29	0.990949
6836.99	0.994584		6839.68	1.00082		6840.42	1.00027		6841.21	0.995726		6842.28	0.995823
6837.98	0.993502		6840.67	0.998421		6841.4	0.999431		6842.2	0.999285		6843.27	0.993502
6838.97	0.995798		6841.66	0.999213		6842.41	0.998192		6843.19	0.997481		6844.28	1.00234
6839.96	0.998528		6842.67	0.99621		6843.4	0.995865		6844.18	1.00151		6845.27	0.999102
6840.95	0.999888		6843.66	0.999635		6844.39	0.998368		6845.17	0.998191		6846.26	0.9985
6841.94	1.00081		6844.65	1.00096		6845.38	0.997157		6846.16	0.997703		6847.25	0.997052
6842.95	1.00299		6845.62	1.00149		6846.38	0.999933		6847.15	0.999497		6848.26	0.995469
6843.96	1.00428		6846.63	0.999195		6847.39	0.99937		6848.16	1.00561		6849.25	0.99828
6844.93	1.00534		6847.62	1.00385		6848.38	1.00225		6849.15	1.00097		6850.24	0.997663
6845.92	1.00213		6848.64	1.00416		6849.37	1.00116		6850.14	0.999848		6851.23	0.99143
6846.91	1.00106		6849.63	1.00482		6850.38	1.00521		6851.17	0.998253		6852.23	1.00023
6847.9	1.00453		6850.64	0.998948		6851.35	1.00492		6852.17	1.00193		6853.2	0.998367
6848.87	1.00411		6851.63	1.00218		6852.37	1.00501		6853.16	1.0022		6854.21	1.00321
6849.87	1.00093		6852.62	1.00728		6853.34	1.00022		6854.13	1.00433		6855.19	1.00006
6850.86	1.00249		6853.62	1.00638		6854.37	1.00028		6855.13	1.00492		6856.18	0.998587
6851.85	1.00437		6854.63	1.00475		6855.37	1.00066		6856.12	1.00419		6857.17	0.997947
6852.84	1.00512		6855.62	1.00695		6856.38	1.00567		6857.11	1.00197		6858.19	1.00213
6853.84	1.00414		6856.6	1.00982		6857.37	1.0024		6858.13	1.00317		6859.18	1.00033
6854.85	1.00793		6857.61	1.01173		6858.37	1.00283		6859.12	1.00171		6860.2	1.00127
6855.86	1.00844		6858.61	1.01302		6859.38	1.00668		6860.14	1.00472		6861.17	1.00832
6856.86	1.00808		6859.6	1.00926		6860.4	1.00845		6861.11	1.00476		6862.17	0.999866
6857.85	1.00991		6860.6	1.01314		6861.37	1.00419		6862.13	1.0002		6863.18	0.999631
6858.84	1.01144		6861.61	1.01036		6862.41	1.00221		6863.14	0.997966		6864.18	1.00494
6859.84	1.01397		6862.61	1.0053		6863.38	1.00583		6864.16	1.00844		6865.2	1.00138
6860.82	1.01583		6863.58	1.01389		6864.38	1.00938		6865.16	1.00849		6866.19	1.0031
6861.83	1.0147		6864.58	1.01307		6865.38	1.01131		6866.15	1.01119		6867.19	1.00441
6862.81	1.01243		6865.6	1.01406		6866.37	1.01098		6867.15	1.01009		6868.19	1.00728
6863.8	1.01888		6866.61	1.01422		6867.39	1.01052		6868.15	1.01103		6869.19	1.00499
6864.8	1.0182		6867.59	1.01333		6868.37	1.01241		6869.13	1.00729		6870.18	1.01159
6865.82	1.01523		6868.59	1.01763		6869.35	1.01214		6870.12	1.00933		6871.18	1.00434
6866.81	1.0139		6869.61	1.01687		6870.38	1.01356		6871.14	1.0087		6872.2	1.00558
6867.81	1.01275		6870.6	1.01654		6871.4	1.01047		6872.16	1.0114		6873.2	1.01002
6868.81	1.01284		6871.62	1.01848		6872.4	1.01269		6873.16	1.01167		6874.2	1.00698
6869.78	1.01298		6872.62	1.01615		6873.4	1.01253		6874.18	1.01503		6875.2	1.01052
6870.78	1.01346		6873.62	1.01404		6874.42	1.01165		6875.18	1.01426		6876.2	1.01346
6871.8	1.00971		6874.64	1.01043		6875.42	1.01002		6876.2	1.0126		6877.2	1.01198
6872.78	1.01005		6875.62	1.01028		6876.42	1.01126		6877.22	1.01415		6878.22	1.01427
6873.78	1.00922		6876.62	1.01098		6877.42	1.01086		6878.22	1.01643		6879.22	1.01088
6874.8	1.00567		6877.62	1.01133		6878.42	1.01298		6879.24	1.01452		6880.24	1.01432
6875.82	1.00829		6878.64	1.01315		6879.42	1.01202		6880.24	1.01436		6881.24	1.01285
6876.82	1.00878		6879.62	1.00881		6880.44	1.01632		6881.26	1.01191		6882.24	1.01511
6877.82	1.00966		6880.64	1.00792		6881.44	1.01229		6882.26	1.01374		6883.25	1.01657
6878.82	1.00746		6881.62	1.00937		6882.46	1.01454		6883.27	1.00966		6884.27	1.0169
6879.84	1.00609		6882.64	1.00517		6883.45	1.00679		6884.31	1.01114		6885.25	1.01467
6880.84	1.0037		6883.67	1.00829		6884.45	1.0064		6885.29	1.00991		6886.27	1.01168
6881.84	1.00547		6884.67	1.00206		6885.45	1.00737		6886.31	1.01296		6887.28	1.00473
6882.84	1.0024		6885.67	1.00172		6886.45	1.00333		6887.32	1.0074		6888.28	1.00842
6883.87	0.999927		6886.69	0.999876		6887.46	1.00351		6888.3	1.00897		6889.28	1.00981
6884.89	1.00137		6887.7	0.998811		6888.48	1.00292		6889.32	1.00895		6890.31	1.00546
6885.87	1.00017		6888.7	0.99839		6889.46	1.00535		6890.35	1.00436		6891.31	1.00438
6886.88	0.999342		6889.71	1.00005		6890.49	1.00014		6891.35	1.00085		6892.34	1.00298
6887.9	0.996323		6890.73	0.996169		6891.51	0.997205		6892.38	1.00199		6893.32	1.00101
6888.88	0.994675		6891.73	0.998048		6892.54	0.994846		6893.38	0.997697		6894.35	1.00418
6889.89	0.994593		6892.74	0.998359		6893.52	0.995284		6894.41	0.997747		6895.37	0.996746
6890.89	0.994244		6893.74	0.99782		6894.55	0.993935		6895.43	0.993409		6896.36	0.996721
6891.9	0.992333		6894.77	0.994229		6895.55	0.991312		6896.42	0.995195		6897.37	0.992679
6892.88	0.992917		6895.78	0.997191		6896.56	0.995546		6897.41	0.995817		6898.39	0.995069
6893.89	0.9947		6896.76	0.995654		6897.55	0.99338		6898.43	0.996226		6899.4	0.988275
6894.91	0.994212		6897.79	1.00227		6898.57	0.994645		6899.44	0.994774		6900.39	0.992116
6895.92	0.993982		6898.82	0.99889		6899.6	0.99762		6900.45	0.992185		6901.39	0.990244
6896.92	0.994707		6899.8	0.994311		6900.61	1.00038		6901.43	0.990969		6902.44	0.989561
6897.91	0.994305		6900.81	0.989665		6901.6	0.9941		6902.46	0.993554		6903.45	0.991587
6898.94	0.993089		6901.8	0.992909		6902.64	0.989318		6903.47	0.99033		6904.48	0.989782
6899.96	0.990728		6902.82	0.992075		6903.63	0.989425		6904.48	0.991148		6905.47	0.988754
6900.97	0.994001		6903.83	0.990887		6904.64	0.99159		6905.49	0.989022		6906.5	0.992447
6901.98	0.997879		6904.84	0.988662		6905.63	0.987207		6906.52	0.989323		6907.51	0.990828
6902.97	0.993551		6905.85	0.98766		6906.68	0.990474		6907.53	0.987718		6908.52	0.989807
6903.99	0.993225		6906.88	0.988595		6907.69	0.990754		6908.56	0.989103		6909.53	0.988727
6904.98	0.988338		6907.87	0.988362		6908.7	0.993423		6909.57	0.992982		6910.58	0.987396
6905.99	0.989688		6908.88	0.988234		6909.71	0.990907		6910.6	0.995888		6911.59	0.989469
6907	0.989999		6909.91	0.987086		6910.74	0.991725		6911.61	0.993108		6912.62	0.989358
6908.01	0.987817		6910.94	0.985274		6911.75	0.991494		6912.64	0.992191		6913.65	0.988381
6909.02	0.989322		6911.93	0.986254		6912.76	0.993184		6913.65	0.995271		6914.68	0.987088
6910.03	0.98515		6912.96	0.983749		6913.79	0.993911		6914.66	0.993958		6915.69	0.989846
6911.06	0.986747		6913.99	0.984539		6914.8	0.991952		6915.65	0.9933		6916.73	0.988685
6912.07	0.989074		6915	0.984442		6915.83	0.995889		6916.68	0.99673		6917.72	0.989279
6913.1	0.985908		6916.02	0.986297		6916.85	0.992759		6917.7	1.00052		6918.73	0.986413
6914.09	0.98739		6917.03	0.985621		6917.86	0.990814		6918.71	1.00001		6919.74	0.989512
6915.13	0.983272		6918.06	0.985262		6918.87	0.988352		6919.72	0.991186		6920.78	0.983468
6916.16	0.986594		6919.09	0.982909		6919.89	0.990506		6920.74	0.992744		6921.79	0.990635
6917.19	0.987416		6920.09	0.983304		6920.88	0.98989		6921.75	0.986928		6922.8	0.992078
6918.18	0.986157		6921.1	0.983416		6921.87	0.986553		6922.76	0.986279		6923.84	0.985854
6919.2	0.984448		6922.12	0.984614		6922.93	0.987156		6923.78	0.987979		6924.87	0.987776
6920.21	0.988723		6923.13	0.98628		6923.94	0.992517		6924.79	0.987794		6925.89	0.989277
6921.22	0.988893		6924.14	0.985046		6924.94	0.988824		6925.81	0.98919		6926.92	0.986871
6922.24	0.989139		6925.16	0.985117		6925.97	0.988716		6926.84	0.990135		6927.92	0.986895
6923.27	0.989525		6926.15	0.986193		6926.99	0.992668		6927.86	0.987257		6928.94	0.989491
6924.27	0.986406		6927.19	0.988635		6928	0.990335		6928.85	0.987999		6929.97	0.98779
6925.3	0.986981		6928.22	0.988397		6929.04	0.992072		6929.89	0.987871		6930.99	0.988413
6926.32	0.990578		6929.22	0.987906		6930.05	0.989659		6930.91	0.987788		6932.01	0.98944
6927.31	0.98616		6930.26	0.989643		6931.09	0.993416		6931.92	0.985861		6933.04	0.988094
6928.33	0.991301		6931.27	0.989737		6932.11	0.989927		6932.96	0.988883		6934.06	0.987128
6929.36	0.989853		6932.29	0.989749		6933.15	0.991055		6933.98	0.987341		6935.1	0.987454
6930.36	0.990246		6933.31	0.991798		6934.16	0.991448		6935.04	0.988965		6936.12	0.988679
6931.4	0.993326		6934.33	0.993929		6935.2	0.991656		6936.04	0.986822		6937.14	0.993555
6932.41	0.993875		6935.36	0.994856		6936.22	0.993206		6937.05	0.984854		6938.13	0.990493
6933.45	0.995814		6936.38	0.993416		6937.24	0.99277		6938.07	0.992096		6939.15	0.989924
6934.45	0.993314		6937.4	0.995359		6938.24	0.996005		6939.09	0.987928		6940.19	0.99428
6935.49	0.99634		6938.42	0.993972		6939.28	0.996074		6940.11	0.989975		6941.19	0.994857
6936.5	0.995573		6939.44	0.993715		6940.29	0.996866		6941.15	0.990863		6942.23	0.99382
6937.52	0.996203		6940.46	0.996251		6941.33	0.997668		6942.15	0.98987		6943.25	0.993723
6938.52	0.99947		6941.48	0.998879		6942.33	1.00007		6943.21	0.993083		6944.25	0.994348
6939.56	1.00071		6942.48	0.997681		6943.38	0.996086		6944.25	0.994312		6945.29	0.992222
6940.56	0.999334		6943.52	0.996821		6944.4	0.995424		6945.27	0.994912		6946.32	0.99555
6941.6	1.00232		6944.54	1.00023		6945.42	0.996494		6946.27	0.992621		6947.34	0.995811
6942.6	1.00377		6945.56	0.996632		6946.44	0.996687		6947.32	0.99435		6948.36	0.993587
6943.64	1.00366		6946.6	1.00342		6947.48	0.998947		6948.32	0.994562		6949.4	0.997972
6944.66	0.99909		6947.64	1.00398		6948.5	0.998881		6949.36	0.996152		6950.42	0.995133
6945.7	0.999677		6948.69	1.00499		6949.54	0.996753		6950.38	0.997047		6951.45	0.997865
6946.72	1.00235		6949.69	1.00339		6950.57	1.0001		6951.41	0.995506		6952.47	0.996818
6947.75	1.00216		6950.73	1.00399		6951.61	0.997582		6952.43	1.00003		6953.49	0.998988
6948.75	1.00359		6951.75	1.00489		6952.63	0.999616		6953.47	0.998661		6954.54	1.00194
6949.79	1.00851		6952.78	1.00458		6953.66	1.00331		6954.5	1.00382		6955.58	1.00493
6950.81	1.00726		6953.8	1.00427		6954.68	1.0016		6955.54	1.0041		6956.61	1.00822
6951.84	1.00751		6954.84	1.00551		6955.75	1.00426		6956.59	1.00417		6957.61	1.00396
6952.86	1.01079		6955.85	1.006		6956.75	0.999667		6957.59	1.00186		6958.64	1.00609
6953.88	1.00835		6956.87	1.00724		6957.77	1.00113		6958.59	1.00263		6959.66	1.00646
6954.91	1.01049		6957.9	1.00988		6958.78	1.00777		6959.64	1.00419		6960.69	1.00914
6955.93	1.00804		6958.92	1.00871		6959.85	1.00579		6960.69	1.0046		6961.71	1.00804
6956.98	1.01247		6959.97	1.00976		6960.87	1.00678		6961.71	1.00723		6962.74	1.00836
6957.98	1.0068		6960.99	1.0104		6961.9	1.00667		6962.74	1.00538		6963.77	1.00959
6959.03	1.0132		6962.02	1.00902		6962.94	1.00732		6963.79	1.00595		6964.79	1.00774
6960.05	1.01305		6963.05	1.00894		6963.97	1.01165		6964.81	1.0097		6965.84	1.00854
6961.1	1.0121		6964.07	1.00882		6965	1.01016		6965.86	1.01075		6966.85	1.00969
6962.1	1.01192		6965.12	1.00842		6966.03	1.00794		6966.89	1.01031		6967.9	1.01265
6963.13	1.00982		6966.13	1.00989		6967.05	1.00849		6967.94	1.00437		6968.94	1.00644
6964.18	1.01024		6967.16	1.01108		6968.1	1.00623		6968.97	1.00596		6969.99	1.00989
6965.18	1.01007		6968.18	1.01004		6969.15	1.00804		6970.01	1.00767		6970.98	1.01245
6966.21	1.00819		6969.21	1.01003		6970.18	1.0088		6971	1.00811		6972.03	1.00987
6967.24	1.0082		6970.22	1.00631		6971.19	1.00547		6972.07	1.00859		6973.06	1.01176
6968.25	1.00535		6971.27	1.01087		6972.24	1.00671		6973.1	1.00963		6974.11	1.00697
6969.29	1.00512		6972.34	1.00647		6973.27	1.00328		6974.13	1.00956		6975.12	1.00834
6970.32	1.00301		6973.35	1.00605		6974.3	1.0016		6975.16	1.00622		6976.17	1.00999
6971.35	1.00269		6974.38	1.0069		6975.33	1.00213		6976.21	1.00484		6977.22	1.01248
6972.38	1.00513		6975.43	1.00527		6976.36	1.00016		6977.24	1.00604		6978.25	1.01445
6973.43	1.0055		6976.48	1.0031		6977.41	1.00257		6978.3	1.00648		6979.29	1.00962
6974.48	1.00579		6977.49	1.00311		6978.42	1.00132		6979.31	1.00591		6980.36	1.00822
6975.51	1.00331		6978.52	1.00283		6979.45	1.00323		6980.36	1.00778		6981.37	1.00716
6976.56	0.999538		6979.55	1.00225		6980.48	0.999135		6981.39	1.00507		6982.42	1.00636
6977.57	0.998926		6980.59	0.999781		6981.53	1.00143		6982.42	1.0049		6983.43	1.00522
6978.6	0.997566		6981.62	1.00004		6982.57	1.00285		6983.43	1.00454		6984.49	1.00662
6979.64	0.996394		6982.67	1.00109		6983.62	1.00196		6984.49	1.0014		6985.5	1.00207
6980.67	0.996659		6983.68	0.999805		6984.65	0.999658		6985.5	1.00113		6986.58	1.00237
6981.7	0.998555		6984.72	0.999133		6985.69	1.00153		6986.53	1.00333		6987.61	0.999377
6982.73	0.997119		6985.75	0.999095		6986.72	1.00175		6987.57	1.00382		6988.66	1.0028
6983.76	0.99934		6986.8	0.999607		6987.75	0.9997		6988.62	1.003		6989.72	1.0007
6984.82	0.994569		6987.84	1.00133		6988.83	0.998558		6989.66	1.00092		6990.75	1.00256
6985.85	0.996868		6988.89	0.998843		6989.84	0.998485		6990.71	0.995228		6991.79	1.00216
6986.89	0.995194		6989.91	0.999232		6990.86	0.998706		6991.75	1.00199		6992.85	0.998491
6987.92	0.997694		6990.94	0.996245		6991.89	0.997053		6992.8	1.00065		6993.88	1.00434
6988.95	0.996122		6992	0.994987		6992.95	0.996723		6993.86	1.00131		6994.92	1.00213
6990.01	0.99962		6993.03	0.998022		6993.99	0.997603		6994.9	0.999408		6995.93	0.999238
6991.04	0.996467		6994.09	0.996931		6995	0.997052		6995.93	0.999766		6996.99	0.999337
6992.08	0.995474		6995.1	0.995712		6996.06	0.999297		6996.97	1.00053		6998.03	0.996575
6993.12	0.99533		6996.14	0.995905		6997.12	0.99907		6998.01	1.00073		6999.07	1.0011
6994.17	0.994571		6997.18	0.996498		6998.17	1.00096		6999.07	1.00244		7000.08	0.997283
6995.19	0.997021		6998.24	0.996847		6999.19	0.998281		7000.1	0.999018		7001.12	0.99854
6996.22	0.997379		6999.27	0.999872		7000.23	0.999312		7001.14	1.00043		7002.16	0.998273
6997.26	0.996288		7000.31	0.999288		7001.29	0.999135		7002.2	1.00192		7003.22	0.998789
6998.32	0.997873		7001.35	0.99735		7002.33	0.997634		7003.26	1.00451		7004.24	0.995062
6999.36	0.993223		7002.37	0.997602		7003.39	0.999988		7004.28	1.00341		7005.3	0.994399
7000.39	0.995505		7003.43	0.995881		7004.45	1.00216		7005.32	0.998945		7006.36	0.998078
7001.45	0.995163		7004.47	0.998966		7005.51	1.00167		7006.38	1.00053		7007.42	1.00033
7002.51	0.995024		7005.51	0.998097		7006.55	0.999176		7007.44	1.0017		7008.46	1.00255
7003.55	0.996289		7006.57	0.996056		7007.59	0.998784		7008.46	0.998326		7009.5	0.998949
7004.59	0.995312		7007.59	0.994303		7008.65	0.998009		7009.5	0.996774		7010.56	1.00052
7005.63	0.994755		7008.65	0.994787		7009.67	0.996591		7010.56	0.99838		7011.6	1.00093
7006.69	0.996506		7009.71	0.99659		7010.73	0.999586		7011.58	0.997659		7012.67	1.00124
7007.73	0.995074		7010.75	0.997867		7011.77	0.995597		7012.65	0.996647		7013.73	1.00105
7008.77	0.995839		7011.81	0.997901		7012.81	0.997241		7013.69	0.996187		7014.77	1.00061
7009.81	0.996312		7012.85	0.998811		7013.88	0.995772		7014.75	0.996825		7015.84	0.999674
7010.85	0.997843		7013.9	0.997539		7014.92	0.993015		7015.81	0.996493		7016.88	1.00257
7011.9	0.997064		7014.94	0.999746		7015.96	0.995434		7016.84	0.99822		7017.94	0.999443
7012.96	1.00068		7016	0.997801		7017	0.997391		7017.9	0.997456		7018.97	1.0002
7014	0.998353		7017.07	0.99701		7018.07	0.995951		7018.94	0.997299		7020.01	0.997056
7015.02	0.998341		7018.11	0.999182		7019.11	0.997621		7019.99	0.995669		7021.03	0.995754
7016.09	0.998269		7019.15	1.00085		7020.18	0.996489		7021.03	0.998455		7022.1	0.998649
7017.13	0.997246		7020.2	0.998151		7021.2	0.998598		7022.1	0.99582		7023.14	0.997178
7018.15	0.997835		7021.24	0.997764		7022.27	0.998238		7023.16	0.993957		7024.23	0.994913
7019.22	1.00231		7022.29	0.99567		7023.29	0.999252		7024.21	0.997956		7025.28	0.998564
7020.26	0.995666		7023.35	1.00011		7024.36	1.00038		7025.21	0.995519		7026.32	0.998021
7021.32	0.999474		7024.38	0.996912		7025.42	0.998368		7026.3	0.999815		7027.39	0.998733
7022.35	1.00007		7025.44	0.997344		7026.45	1.00095		7027.35	0.998673		7028.46	0.999932
7023.41	1.00048		7026.49	0.995957		7027.51	1.00052		7028.39	0.996072		7029.5	0.998779
7024.44	0.998756		7027.54	1.00012		7028.56	0.998635		7029.42	0.998469		7030.53	0.99463
7025.48	1.00078		7028.56	0.996605		7029.63	0.998458		7030.49	0.994553		7031.6	0.995886
7026.55	0.999047		7029.63	0.999402		7030.68	0.999583		7031.56	0.994762		7032.62	0.994767
7027.6	0.999858		7030.66	0.995415		7031.72	1.00052		7032.6	0.999237		7033.72	1.00062
7028.64	0.999536		7031.7	0.998581		7032.79	0.994864		7033.63	0.997565		7034.76	0.999311
7029.71	1.00019		7032.75	0.997632		7033.84	0.998563		7034.68	0.997865		7035.83	0.995709
7030.76	0.997794		7033.82	0.996168		7034.89	0.999515		7035.73	0.997362		7036.88	0.993221
7031.81	0.999475		7034.87	0.996541		7035.94	1.00095		7036.78	0.995064		7037.93	0.997109
7032.86	0.997432		7035.92	1.00243		7036.99	0.993266		7037.81	0.995271		7039	0.995547
7033.92	0.997242		7036.97	1.00107		7038.04	0.995622		7038.9	0.997596		7040.05	0.993878
7034.97	0.996856		7038.04	1.00001		7039.11	0.994188		7039.95	0.995422		7041.12	0.99486
7036	0.996276		7039.09	0.998378		7040.16	0.996037		7041.02	0.993169		7042.18	0.996042
7037.05	0.998248		7040.16	0.996697		7041.23	0.996641		7042.09	0.998976		7043.25	0.995868
7038.1	0.997088		7041.21	0.996824		7042.28	0.994505		7043.14	0.998499		7044.3	0.996644
7039.15	0.996354		7042.26	0.998695		7043.33	0.995701		7044.22	0.994498		7045.35	0.99176
7040.18	1.0007		7043.31	0.997291		7044.36	0.99806		7045.25	1.00031		7046.4	0.994039
7041.23	0.997053		7044.38	0.9981		7045.41	0.998991		7046.3	0.997983		7047.48	0.999953
7042.28	1.0032		7045.41	0.998406		7046.49	1.00209		7047.33	0.995379		7048.53	0.997304
7043.33	0.997754		7046.49	0.998686		7047.54	0.999336		7048.42	1.00019		7049.58	0.995288
7044.38	0.998267		7047.56	0.999362		7048.59	0.999408		7049.46	0.997437		7050.66	1.00022
7045.41	0.99737		7048.61	0.998842		7049.63	0.997809		7050.51	0.999661		7051.69	0.99167
7046.47	0.997947		7049.69	0.993872		7050.68	0.998983		7051.56	1.00196		7052.74	0.99414
7047.52	0.999294		7050.76	0.997062		7051.75	0.996773		7052.64	0.998559		7053.8	1.00184
7048.55	0.999188		7051.82	0.996949		7052.81	0.99694		7053.69	0.997721		7054.85	0.996954
7049.63	0.99741		7052.89	0.998072		7053.86	1.0015		7054.75	1.00033		7055.91	0.993818
7050.68	0.999771		7053.93	0.999448		7054.92	1.00147		7055.85	0.999619		7056.96	0.99599
7051.75	1.00051		7054.98	0.999629		7055.99	0.99855		7056.9	0.999863		7058.02	0.997684
7052.81	0.999604		7056.04	0.999271		7057.05	1.00164		7057.98	0.997911		7059.1	0.997198
7053.88	0.999448		7057.11	0.997878		7058.13	1.00204		7059.03	1.00105		7060.18	1.00073
7054.94	0.997649		7058.17	1.00087		7059.18	1.00459		7060.07	1.00079		7061.23	1.00315
7055.99	0.997725		7059.22	1.00152		7060.24	1.0036		7061.15	0.998947		7062.29	1.00105
7057.07	0.999924		7060.3	1.00253		7061.32	1.00451		7062.23	1.00145		7063.37	0.997237
7058.1	0.99919		7061.36	1.00211		7062.37	1.00556		7063.26	0.999017		7064.43	0.996474
7059.16	0.998844		7062.42	1.00097		7063.43	1.00231		7064.32	1.00137		7065.48	0.997581
7060.24	0.999942		7063.47	1.00263		7064.49	0.999259		7065.38	1.00025		7066.54	0.998302
7061.3	1.00051		7064.53	1.0021		7065.55	0.995846		7066.46	1.00197		7067.62	1.0009
7062.35	1.00275		7065.59	1.00379		7066.61	1.00115		7067.54	1.00191		7068.68	1.00025
7063.41	1.00083		7066.63	0.998665		7067.64	0.997587		7068.58	1.00201		7069.74	0.99954
7064.47	1.00123		7067.69	0.998919		7068.74	0.999205		7069.66	1.00268		7070.8	1.00003
7065.53	1.00121		7068.74	0.998417		7069.78	1.00145		7070.69	1.00111		7071.88	0.998823
7066.58	1.00355		7069.8	0.99956		7070.84	0.999481		7071.78	1.00279		7072.94	0.999187
7067.64	1.0024		7070.89	0.999646		7071.92	1.00235		7072.84	1.00147		7074	0.999155
7068.7	1.00557		7071.95	1.00164		7072.96	1.00022		7073.9	0.997974		7075.06	1.00051
7069.78	1.00335		7073.03	1.00102		7074.02	1.00013		7074.96	0.99906		7076.15	0.999722
7070.84	1.0027		7074.09	1.00185		7075.06	1.00013		7076.02	1.00241		7077.21	1.00404
7071.9	0.999235		7075.15	0.997493		7076.15	1.00062		7077.12	0.999806		7078.27	1.0011
7072.96	0.999877		7076.21	0.998114		7077.21	1.00028		7078.19	0.999059		7079.35	1.00388
7074.02	1.00012		7077.25	0.995549		7078.27	0.997313		7079.25	0.997687		7080.42	1.00195
7075.09	1.00123		7078.33	0.997404		7079.33	0.999169		7080.33	0.997804		7081.48	0.99915
7076.19	1.00357		7079.4	0.997705		7080.37	1.00074		7081.4	1.00017		7082.54	1.00339
7077.25	1.00038		7080.48	1.00058		7081.46	0.996572		7082.46	1.00015		7083.61	1.00205
7078.33	0.999311		7081.54	0.997211		7082.52	0.997704		7083.52	0.998099		7084.69	1.00241
7079.38	0.995029		7082.61	1.00134		7083.59	0.998866		7084.59	1.00189		7085.78	1.0014
7080.44	0.997492		7083.65	0.998181		7084.65	0.997387		7085.65	1.00175		7086.84	1.00189
7081.52	0.995942		7084.71	0.998848		7085.71	0.9965		7086.74	0.997358		7087.91	1.00065
7082.56	0.997418		7085.78	0.999066		7086.8	0.999703		7087.82	0.997549
7083.65	0.998414		7086.86	1.00031		7087.87	0.997184		7088.91	0.996272
7084.71	0.996918		7087.93	1.00054
7085.78	0.997204
7086.86	0.996268
7087.93	0.998295

## Sheet: 114-discharge-Mn
Energy	3.92			3.73			3.4			2.02
6389	0.00321073		6389	0.00544202		6389	-0.0058864		6389	0.00451735
6389	-0.0056803		6389	-0.00279038		6389	-0.0144162		6389	0.0100233
6389.48	-0.000888565		6389	0.00422796		6389	-0.00916409		6389	0.0143167
6390.44	-0.00779882		6389	0.00860692		6389	-0.00638139		6389.02	0.014485
6391.41	-0.00232347		6388.97	-0.00175672		6389.02	-0.00590804		6388.99	0.00887631
6392.37	-0.00584103		6389.5	0.00104905		6389.23	-0.00640288		6389.42	0.00614479
6393.33	-0.00385708		6390.48	0.00295447		6390.19	-0.0069485		6390.38	0.00568605
6394.31	-0.00401838		6391.44	0.00574826		6391.15	-0.00489426		6391.34	-0.00128919
6395.27	0.00488907		6392.38	0.00756919		6392.13	-0.00760674		6392.3	0.00273757
6396.23	0.00191355		6393.36	-0.00224677		6393.1	-0.00293188		6393.26	0.00397657
6397.17	-0.00335103		6394.32	0.00430846		6394.07	0.00522669		6394.22	-0.0031156
6398.15	0.00433221		6395.3	-0.00240341		6395.01	-0.00225553		6395.18	-0.00133463
6399.14	-0.00340296		6396.26	0.00337444		6395.97	-0.00838094		6396.16	-0.00131472
6400.1	0.00239971		6397.23	0.00569753		6396.93	-5.91046e-05		6397.12	0.00265645
6401.06	0.00178242		6398.21	-0.00539078		6397.91	0.00496068		6398.1	-0.0126837
6402.01	-0.00428554		6399.17	-0.000653788		6398.89	0.00302143		6399.08	-0.00135186
6402.99	0.00191001		6400.12	-0.00602812		6399.86	0.0120197		6400.03	-0.00532714
6403.97	-0.00139955		6401.08	-0.00701493		6400.84	-0.000911974		6401.01	-0.0147158
6404.94	-0.000626895		6402.04	0.00313743		6401.8	0.00603759		6401.96	0.0016586
6405.9	-0.00304869		6403.02	-0.00352219		6402.77	0.0106879		6402.94	-0.00999889
6406.88	0.00430598		6403.99	-0.00113912		6403.75	0.00896173		6403.9	-0.00463137
6407.85	-0.00908514		6404.95	-0.00454533		6404.71	0.0117456		6404.87	-0.00513489
6408.83	-0.00817455		6405.94	0.00460569		6405.66	0.0103923		6405.83	-0.0088125
6409.8	-0.0017514		6406.9	0.00136137		6406.64	0.0147072		6406.82	0.00901681
6410.75	0.00273198		6407.85	-0.00747139		6407.61	0.00109488		6407.76	0.00144782
6411.73	0.00787164		6408.83	0.000110325		6408.58	0.00103434		6408.75	-0.0165494
6412.72	0.0121554		6409.8	0.0127874		6409.56	0.00382491		6409.71	-0.00757263
6413.67	0.0102589		6410.77	0.00167541		6410.54	0.0194672		6410.68	-0.00225923
6414.64	0.00301952		6411.75	0.00975694		6411.51	0.00369489		6411.65	0.00802997
6415.61	0.00652942		6412.72	8.88205e-05		6412.49	0.0132919		6412.61	0.0118346
6416.59	0.00414874		6413.69	-0.000218203		6413.46	0.0107854		6413.57	-0.00648505
6417.56	0.00558505		6414.64	0.00548787		6414.43	0.00975974		6414.53	-0.000308804
6418.53	0.00948718		6415.62	-0.00143699		6415.41	0.00461959		6415.52	-0.00180055
6419.5	0.00521017		6416.61	0.00596018		6416.38	0.0152078		6416.49	0.00649443
6420.49	0.0068209		6417.56	0.00222642		6417.35	0.00475183		6417.47	0.0016836
6421.44	0.00745496		6418.53	-0.00202312		6418.34	0.016428		6418.46	0.00315579
6422.41	0.000862369		6419.5	0.00979762		6419.33	0.0146736		6419.43	1.51737e-05
6423.4	0.00751584		6420.47	0.00908097		6420.3	0.0125007		6420.42	0.00629614
6424.37	0.00653974		6421.44	0.00407666		6421.25	0.00504814		6421.4	-0.0051292
6425.34	0.00560707		6422.41	0.00248971		6422.24	0.00219279		6422.39	0.000793475
6426.31	0.0141043		6423.4	0.0113629		6423.21	0.00835274		6423.38	0.011502
6427.3	0.0077572		6424.35	-0.00315766		6424.18	0.00527183		6424.33	0.00397089
6428.27	0.00998829		6425.32	0.00514991		6425.15	0.0144385		6425.3	0.00130318
6429.26	0.00460018		6426.31	0.00424067		6426.14	0.00570688		6426.28	0.00817634
6430.24	0.00764389		6427.28	0.00462941		6427.11	0.0117726		6427.28	0.00795866
6431.21	0.00079754		6428.24	0.00758771		6428.06	0.00843255		6428.24	0.0144023
6432.2	0.00957534		6429.23	0.00281789		6429.05	0.0042445		6429.23	0.0132484
6433.17	-0.00221266		6430.18	0.00462744		6430.03	0.00858418		6430.18	0.0132341
6434.15	0.00561282		6431.17	0.0083084		6431	0.00892621		6431.17	0.00412004
6435.12	0.00642497		6432.15	0.00110673		6431.97	0.00383615		6432.15	0.00630832
6436.11	0.00606591		6433.14	0.0112376		6432.95	0.00921181		6433.12	0.0159417
6437.09	0.0118773		6434.11	-0.0059412		6433.94	0.00295761		6434.08	0.0125013
6438.08	0.00518312		6435.09	0.00903907		6434.91	0.00921556		6435.07	0.00605363
6439.06	0.00876248		6436.08	-0.00112158		6435.89	0.00854017		6436.06	0.0122375
6440.05	0.00783566		6437.05	0.00407702		6436.85	-0.000759207		6437.04	0.00532485
6441.03	0.00511966		6438.05	0.00308054		6437.84	0.0105841		6438.01	0.00637329
6441.99	-0.00262797		6439.01	0.00789344		6438.81	0.00183211		6438.97	0.0137965
6442.96	0.00598023		6440	0.00707898		6439.81	0.00278721		6439.96	0.0116841
6443.96	0.00963768		6440.98	0.00384427		6440.78	-0.00195112		6440.92	0.0114172
6444.94	0.00708378		6441.95	0.00768229		6441.76	0.00624672		6441.92	0.0180218
6445.9	0.0129989		6442.95	0.00296991		6442.74	0.000239084		6442.91	0.00785194
6446.87	0.00790548		6443.92	0.0033358		6443.71	0.00512148		6443.89	0.0170287
6447.85	0.00172376		6444.9	0.00719546		6444.69	0.00167674		6444.87	0.00841955
6448.85	0.00860786		6445.88	0.00262445		6445.67	0.000375315		6445.84	0.0137083
6449.83	0.00364274		6446.86	0.00829801		6446.65	4.95738e-05		6446.84	0.00854372
6450.81	0.0052827		6447.85	0.000725844		6447.63	-0.000904127		6447.8	0.0116775
6451.81	0.00890218		6448.83	0.00925018		6448.62	0.000887611		6448.81	0.0125659
6452.79	0.00526137		6449.81	0.00236102		6449.62	0.000923365		6449.78	0.00803508
6453.77	0.00653619		6450.79	0.00942148		6450.6	-0.000172199		6450.77	0.00831454
6454.75	0.0145863		6451.81	0.00316439		6451.6	0.004594		6451.77	0.0131263
6455.71	0.00666561		6452.77	0.0100526		6452.59	0.00483257		6452.77	0.00313187
6456.71	0.016954		6453.77	-0.00582614		6453.57	0.000867682		6453.73	0.00573566
6457.69	0.010342		6454.75	0.00729183		6454.55	0.0028469		6454.71	0.0145883
6458.67	0.00399828		6455.73	0.0108597		6455.53	-0.00555226		6455.69	0.010903
6459.65	0.0082405		6456.71	0.00855494		6456.52	0.00314002		6456.67	0.0118216
6460.66	0.0029433		6457.71	0.00594265		6457.52	0.00457808		6457.66	0.0124988
6461.64	0.00844117		6458.69	0.0055759		6458.5	0.0026284		6458.66	0.0031251
6462.62	0.00838813		6459.65	0.00930586		6459.48	0.00108794		6459.64	0.0129814
6463.6	0.00657705		6460.66	0.00622288		6460.5	0.0166182		6460.62	0.00101152
6464.59	0.0084851		6461.66	0.00708273		6461.5	0.0121616		6461.62	0.0123818
6465.57	0.0027534		6462.64	0.00630272		6462.46	0.00677971		6462.6	0.0107875
6466.56	0.00870995		6463.62	0.00558993		6463.46	0.00448482		6463.59	0.0166837
6467.56	0.00184258		6464.62	0.0130298		6464.45	0.00646786		6464.59	0.00909374
6468.54	0.00627463		6465.59	0.0120255		6465.45	0.0030594		6465.57	0.00681189
6469.57	0.00376786		6466.57	0.00806124		6466.45	0.00658683		6466.57	0.00255737
6470.53	0.00802051		6467.58	0.0124256		6467.44	0.00244843		6467.58	0.0122532
6471.52	0.0091487		6468.54	-0.000876253		6468.44	0.00275132		6468.54	-0.00329577
6472.52	0.00718345		6469.53	0.00585813		6469.42	0.00366043		6469.57	0.00990165
6473.49	0.00803418		6470.53	0.00475412		6470.39	0.00875699		6470.53	0.00865282
6474.48	0.000594671		6471.52	0.00191797		6471.4	0.000434541		6471.52	0.00205863
6475.48	-0.00201903		6472.51	0.0097206		6472.37	0.00509703		6472.51	0.00330825
6476.45	0.00934876		6473.49	0.00691646		6473.37	0.00365167		6473.49	0.000902412
6477.44	0.00353119		6474.48	0.0108186		6474.37	0.00377435		6474.48	-0.00115225
6478.47	0.00262262		6475.47	0.00484918		6475.38	-0.000366323		6475.48	0.0046541
6479.46	0.000342135		6476.45	0.00380061		6476.37	0.00809646		6476.47	-0.00799904
6480.44	0.00462721		6477.44	0.00626015		6477.35	0.00831727		6477.48	0.00161613
6481.43	0.00335201		6478.45	0.00967668		6478.34	0.00354694		6478.47	-0.00479923
6482.44	-0.00154672		6479.42	0.0047048		6479.33	0.0132636		6479.46	0.00822323
6483.41	0.0064612		6480.43	0.005597		6480.34	0.00921542		6480.46	-0.00584878
6484.4	0.00238398		6481.42	0.00433727		6481.29	0.00119536		6481.45	0.00149717
6485.39	0.003915		6482.41	0.00168275		6482.3	0.00484931		6482.44	-0.00370159
6486.38	0.00187105		6483.41	0.00627797		6483.29	-0.00147871		6483.45	0.00335092
6487.39	0.000846765		6484.39	0.00209967		6484.3	0.00565994		6484.44	0.00156371
6488.37	-0.00200314		6485.39	0.00968759		6485.31	-0.00105344		6485.45	0.0028955
6489.38	0.00775311		6486.38	-0.000413489		6486.3	0.00549723		6486.42	0.00230274
6490.35	0.00396621		6487.39	0.00679473		6487.29	0.000123435		6487.43	-0.00633915
6491.34	0.00660735		6488.37	0.00548503		6488.28	0.0109768		6488.42	0.0071273
6492.34	0.00243048		6489.36	0.00325342		6489.29	0.00407254		6489.41	-0.000528704
6493.33	0.00765248		6490.37	0.00999735		6490.28	0.00707224		6490.4	0.00191559
6494.34	0.0020199		6491.36	0.00724751		6491.27	0.00350782		6491.4	0.00307788
6495.32	0.00780246		6492.35	0.00311348		6492.28	0.00350203		6492.41	-0.000226543
6496.33	-0.000910816		6493.33	0.0122809		6493.28	0.000311375		6493.38	0.00323321
6497.32	0.00251044		6494.34	0.00953595		6494.27	0.0115503		6494.38	0.00372225
6498.32	0.00194822		6495.33	0.00812631		6495.28	0.00604268		6495.37	-0.00272485
6499.31	-0.00525768		6496.31	0.0146076		6496.29	0.00885596		6496.38	0.000886093
6500.31	0.00248885		6497.32	0.00569987		6497.3	0.00511789		6497.39	0.0025221
6501.32	0.000168419		6498.3	0.00556789		6498.3	0.00203269		6498.39	0.00376833
6502.32	0.00284728		6499.29	0.00594052		6499.29	0.0106039		6499.4	-0.00245656
6503.31	-0.00130479		6500.29	0.00250703		6500.31	0.00863978		6500.38	0.00429979
6504.33	0.00553613		6501.29	0.00323327		6501.3	0.0109901		6501.37	0.0101666
6505.32	0.000111155		6502.28	0.00504206		6502.3	0.00759465		6502.37	0.00344213
6506.32	0.00221121		6503.28	0.00766175		6503.3	0.00902353		6503.38	0.00831708
6507.34	0.000292551		6504.27	0.00312091		6504.31	0.0125971		6504.38	0.00213975
6508.34	0.00219556		6505.29	0.0115447		6505.29	0.00456457		6505.38	0.00680465
6509.33	0.00532103		6506.27	0.00618729		6506.3	0.00721768		6506.38	0.00560276
6510.35	0.00276854		6507.28	0.00694498		6507.3	0.00917888		6507.37	-0.000502592
6511.35	0.00895011		6508.3	0.00829605		6508.3	0.00230821		6508.39	0.00578478
6512.35	-8.54429e-06		6509.28	0.0067863		6509.32	0.0135719		6509.4	0.00886845
6513.37	0.00694398		6510.28	0.0127934		6510.31	0.00715083		6510.4	0.00729765
6514.37	0.00171919		6511.28	0.0111829		6511.31	0.0113448		6511.4	0.00557694
6515.37	0.00537591		6512.28	0.00148495		6512.31	0.00706322		6512.42	0.0029803
6516.38	-0.00438214		6513.28	0.00722811		6513.31	-0.000297588		6513.45	0.00868879
6517.4	0.00645965		6514.28	0.00114577		6514.31	0.00816176		6514.44	0.00688097
6518.39	0.0100393		6515.28	0.003242		6515.33	0.00474212		6515.45	0.0120799
6519.05	-0.00122723		6516.29	0.00576227		6516.33	0.0113016		6516.46	0.00582217
6519.37	-0.00419733		6517.3	0.00229794		6517.33	0.0116619		6517.47	0.0146831
6519.64	0.00197196		6518.31	0.00937988		6518.33	0.00497016		6518.49	0.00853498
6519.96	-0.000558461		6518.98	0.00753947		6518.99	-0.00959575		6519.15	0.0219522
6520.25	0.00222357		6519.26	0.00923676		6519.28	-0.00740326		6519.46	0.0108312
6520.57	0.00542336		6519.58	0.0188485		6519.6	0.00269783		6519.78	-0.00375152
6520.85	0.00965856		6519.83	0.00732057		6519.89	0.00586613		6520.07	0.00630601
6521.18	0.00963605		6520.19	-0.00137669		6520.21	0.0205436		6520.39	0.0153071
6521.48	0.00622309		6520.48	0.0016214		6520.5	0.0283583		6520.69	0.0233494
6521.8	0.0106397		6520.8	0.0102461		6520.84	0.00535086		6521.02	0.0359346
6522.09	-0.0020909		6521.1	0.0167963		6521.12	0.00298907		6521.3	0.00169804
6522.43	-0.0040174		6521.43	0.0194025		6521.44	-0.000916807		6521.66	0.00864716
6522.72	0.0151429		6521.71	-0.00142927		6521.73	0.00420328		6521.93	0.0256341
6523.02	0.00977696		6522.04	-0.000480412		6522.05	0.00416944		6522.29	0.00208982
6523.31	-0.00380872		6522.32	0.00358735		6522.34	0.0256181		6522.55	0.00943
6523.63	0.00340238		6522.64	-0.00483159		6522.66	0.0204662		6522.9	0.0147296
6523.88	-0.00582839		6522.91	-0.00347688		6522.93	0.0236448		6523.18	0.0305889
6524.22	0.00022126		6523.24	-0.00453481		6523.27	-0.00229509		6523.5	0.0132337
6524.51	0.00644174		6523.52	-0.00292856		6523.56	0.0157907		6523.77	0.0232124
6524.83	0.00223568		6523.84	0.00226118		6523.86	0.02177		6524.11	0.00157139
6525.1	-0.00459947		6524.13	0.000698897		6524.17	-0.000954668		6524.4	0.00624512
6525.42	0.0052236		6524.44	0.0112241		6524.49	0.000550051		6524.74	0.00258162
6525.71	0.004593		6524.72	0.000175642		6524.79	0.00897157		6525.03	0.0195101
6526.03	0.0033985		6525.06	0.00851824		6525.12	0.0219932		6525.37	0.0185719
6526.3	0.00145578		6525.35	0.00367023		6525.4	0.0074392		6525.64	0.0255536
6526.62	-0.00231737		6525.65	0.0179736		6525.74	0.00928662		6525.96	0.0207496
6526.89	-0.00175437		6525.96	0.0197627		6526.03	0.0160864		6526.25	0.0140803
6527.23	0.00543421		6526.28	0.0106554		6526.37	0.0250737		6526.59	-0.00184643
6527.5	0.000112944		6526.59	0.00116087		6526.66	0.00824165		6526.87	0.00704452
6527.82	0.000221276		6526.89	-0.00211255		6526.98	-0.00371854		6527.21	0.0263288
6528.13	0.00736602		6527.2	0.00624716		6527.29	0.000284974		6527.5	0.0257859
6528.45	0.0115745		6527.5	-0.00219786		6527.59	0.000313915		6527.82	0.00936743
6528.74	0.0210663		6527.81	0.0124092		6527.88	-0.000685779		6528.13	-0.00355185
6529.06	0.00910042		6528.11	0.00651641		6528.22	-0.000235596		6528.45	0.0088611
6529.35	0.0251417		6528.42	0.0200713		6528.49	0.017506		6528.72	0.00119554
6529.65	0.0240082		6528.74	0.0205741		6528.81	0.01379		6529.06	0.0306208
6529.96	-0.00117354		6529.01	0.0142968		6529.1	0.029498		6529.35	0.0243382
6530.28	0.00436583		6529.33	0.0184198		6529.42	0.0214598		6529.67	0.0232129
6530.57	0.00918513		6529.62	0.017404		6529.69	0.021049		6529.96	0.00924357
6530.87	0.00459308		6529.92	0.0143066		6530.03	0.0157713		6530.28	0.00318105
6531.16	0.0135598		6530.21	0.00608329		6530.3	0.0203675		6530.57	0.0100361
6531.48	0.0195777		6530.51	-0.000451305		6530.62	0.0143153		6530.91	0.0230958
6531.79	0.000536155		6530.8	-0.000353204		6530.91	0.00606654		6531.21	0.0134948
6532.09	0.0034268		6531.13	0.00493717		6531.25	0.00310455		6531.54	-0.00366154
6532.38	0.00323357		6531.41	0.00784406		6531.56	0.00946789		6531.81	-0.000376495
6532.71	0.00597279		6531.72	0.00543821		6531.88	0.0197463		6532.13	0.00205065
6532.97	0.000395286		6531.99	0.0131083		6532.17	0.000569853		6532.44	0.0153926
6533.32	0.0178886		6532.31	0.0177462		6532.51	0.000289488		6532.74	0.005035
6533.6	0.0147279		6532.6	0.0191676		6532.78	-0.00340223		6533.05	0.025467
6533.95	0.0140397		6532.92	0.0263721		6533.1	0.0242481		6533.37	0.0319712
6534.23	0.00481312		6533.19	0.0200129		6533.41	0.0328078		6533.64	0.0274762
6534.56	0.00807162		6533.5	0.00492221		6533.75	0.0113863		6533.96	0.0223581
6534.84	0.0198164		6533.78	0.00751638		6534.02	0.00493048		6534.23	0.026459
6535.19	0.0222959		6534.11	0.0213449		6534.34	0.00790432		6534.57	0.0311083
6535.47	0.0253693		6534.38	0.00563007		6534.63	0.00576823		6534.86	0.0234306
6535.8	0.0161755		6534.7	0.00611702		6534.97	0.0179946		6535.19	0.0380429
6536.08	0.0123861		6535.01	0.0162531		6535.26	0.0236784		6535.47	0.0322254
6536.41	0.0126086		6535.33	0.026042		6535.58	0.027529		6535.78	0.0355637
6536.7	0.00826933		6535.62	0.0236957		6535.87	0.0275164		6536.05	0.0390268
6537.02	0.00711129		6535.92	0.0286408		6536.17	0.0271524		6536.39	0.0292601
6537.31	0.0122241		6536.23	0.0134661		6536.46	0.0314252		6536.68	0.0337329
6537.63	0.0068696		6536.55	0.00897765		6536.8	0.0315957		6537.02	0.0144021
6537.92	0.0348531		6536.86	0.0319451		6537.07	0.0353673		6537.31	0.0134405
6538.24	0.0226625		6537.2	0.0261475		6537.4	0.0299482		6537.61	0.0108311
6538.53	0.0217066		6537.47	0.0208588		6537.69	0.0277968		6537.9	0.0130917
6538.84	0.0328074		6537.79	0.020037		6537.99	0.0354809		6538.23	0.0115999
6539.12	0.0326434		6538.08	0.0129176		6538.28	0.0372458		6538.5	0.0202933
6539.45	0.0522726		6538.42	0.024935		6538.62	0.0206438		6538.84	0.0246311
6539.72	0.0569273		6538.71	0.0430931		6538.89	0.0437854		6539.12	0.0385213
6540.04	0.0691268		6539.07	0.030204		6539.21	0.0534945		6539.45	0.05316
6540.33	0.075067		6539.34	0.0392729		6539.49	0.0557808		6539.74	0.0680897
6540.66	0.0814973		6539.68	0.0591658		6539.83	0.0625136		6540.06	0.0763373
6540.94	0.0770804		6539.97	0.0694183		6540.1	0.0686901		6540.35	0.0653354
6541.27	0.0817593		6540.3	0.0717665		6540.42	0.0837499		6540.69	0.0541907
6541.57	0.0738912		6540.58	0.0698228		6540.71	0.0768194		6540.98	0.0586711
6541.9	0.0604996		6540.93	0.0677079		6541.03	0.0795167		6541.3	0.0738886
6542.19	0.0560016		6541.21	0.0642172		6541.3	0.0781545		6541.59	0.0737246
6542.53	0.055446		6541.54	0.0759212		6541.63	0.0803273		6541.93	0.0633718
6542.8	0.0549892		6541.83	0.0750546		6541.92	0.0756969		6542.22	0.050889
6543.12	0.0446726		6542.15	0.0651194		6542.24	0.0739094		6542.55	0.0538625
6543.39	0.0526668		6542.44	0.0674703		6542.53	0.0643091		6542.84	0.0619371
6543.74	0.0683658		6542.76	0.060064		6542.85	0.0742274		6543.16	0.0686488
6544.04	0.0573687		6543.05	0.0603146		6543.12	0.0525331		6543.45	0.0731993
6544.37	0.0563388		6543.38	0.064241		6543.45	0.0507637		6543.77	0.0781212
6544.64	0.0522486		6543.65	0.0555429		6543.75	0.0569008		6544.08	0.0765219
6544.98	0.0598487		6543.99	0.0502564		6544.08	0.0615864		6544.4	0.0545378
6545.27	0.0608455		6544.26	0.0494921		6544.39	0.0700162		6544.69	0.0516655
6545.61	0.0772966		6544.58	0.0457853		6544.71	0.0581512		6545.02	0.0716372
6545.9	0.0570581		6544.87	0.0568478		6545	0.0587183		6545.32	0.097362
6546.23	0.0652078		6545.2	0.051618		6545.34	0.0627799		6545.65	0.0872731
6546.51	0.0802609		6545.5	0.0677409		6545.63	0.0800264		6545.94	0.0893236
6546.84	0.0881847		6545.83	0.0816809		6545.95	0.0986676		6546.28	0.0912683
6547.15	0.107288		6546.14	0.0854942		6546.26	0.0670855		6546.55	0.0937219
6547.45	0.107805		6546.46	0.0769088		6546.59	0.0800217		6546.87	0.103596
6547.72	0.117959		6546.75	0.100811		6546.87	0.095699		6547.15	0.116755
6548.05	0.137516		6547.09	0.110961		6547.2	0.113576		6547.49	0.133637
6548.32	0.153651		6547.38	0.120188		6547.49	0.141671		6547.78	0.144365
6548.63	0.184803		6547.7	0.139917		6547.83	0.167221		6548.08	0.174236
6548.93	0.190094		6547.99	0.151444		6548.12	0.173463		6548.35	0.200526
6549.28	0.21254		6548.32	0.16441		6548.45	0.208061		6548.7	0.219602
6549.56	0.261477		6548.61	0.199734		6548.75	0.245882		6548.99	0.248128
6549.89	0.279418		6548.95	0.220559		6549.08	0.259876		6549.31	0.265453
6550.18	0.302178		6549.26	0.237039		6549.38	0.271505		6549.6	0.273959
6550.52	0.31113		6549.58	0.245875		6549.73	0.29189		6549.93	0.291736
6550.79	0.327589		6549.87	0.282356		6550	0.328187		6550.2	0.308032
6551.12	0.351654		6550.21	0.325879		6550.34	0.33677		6550.52	0.310175
6551.43	0.382423		6550.49	0.331301		6550.61	0.350491		6550.79	0.327282
6551.75	0.403909		6550.83	0.335591		6550.96	0.344425		6551.12	0.333345
6552.02	0.440134		6551.12	0.344365		6551.24	0.367787		6551.43	0.355736
6552.37	0.483168		6551.44	0.376897		6551.59	0.392381		6551.75	0.381272
6552.65	0.507497		6551.73	0.390728		6551.88	0.41851		6552.02	0.396808
6552.98	0.541259		6552.06	0.444099		6552.2	0.449895		6552.35	0.416278
6553.25	0.561057		6552.37	0.467347		6552.47	0.462134		6552.64	0.443445
6553.58	0.610052		6552.67	0.489565		6552.84	0.479088		6552.96	0.465927
6553.87	0.645446		6552.98	0.512341		6553.11	0.506158		6553.25	0.513296
6554.19	0.674189		6553.32	0.530967		6553.43	0.548803		6553.58	0.550447
6554.46	0.702851		6553.61	0.585786		6553.7	0.586556		6553.87	0.563702
6554.81	0.723506		6553.94	0.616387		6554.05	0.608802		6554.17	0.603571
6555.1	0.751939		6554.21	0.656976		6554.32	0.624983		6554.46	0.640337
6555.44	0.785386		6554.55	0.682974		6554.66	0.690001		6554.81	0.670775
6555.71	0.838033		6554.84	0.697268		6554.95	0.750236		6555.1	0.703628
6556.06	0.863733		6555.17	0.740621		6555.3	0.787348		6555.44	0.776061
6556.33	0.908001		6555.46	0.778314		6555.58	0.830856		6555.73	0.872095
6556.65	0.94511		6555.8	0.844177		6555.89	0.917657		6556.06	0.941373
6556.94	1.01525		6556.07	0.900951		6556.2	0.999113		6556.34	1.03008
6557.27	1.06794		6556.4	0.940264		6556.53	1.08248		6556.67	1.13208
6557.56	1.13079		6556.69	1.04427		6556.82	1.20277		6556.94	1.23653
6557.9	1.18645		6557.03	1.1089		6557.14	1.31017		6557.27	1.33911
6558.19	1.23132		6557.3	1.18841		6557.43	1.41496		6557.56	1.43932
6558.52	1.3087		6557.61	1.25586		6557.76	1.50716		6557.88	1.53262
6558.81	1.39909		6557.92	1.34582		6558.05	1.57781		6558.17	1.59662
6559.42	1.49196		6558.25	1.41211		6558.64	1.70517		6558.48	1.66548
6560.33	1.58666		6558.54	1.47744		6559.53	1.77484		6558.77	1.71882
6561.24	1.55375		6559.13	1.57722		6560.46	1.70692		6559.39	1.73163
6562.12	1.42611		6560.04	1.64731		6561.38	1.53093		6560.28	1.64732
6563.05	1.26761		6560.95	1.57907		6562.29	1.3428		6561.18	1.46606
6563.96	1.1492		6561.85	1.43922		6563.19	1.19105		6562.09	1.27925
6564.86	1.06727		6562.76	1.26853		6564.1	1.11877		6562.99	1.13597
6565.75	1.02606		6563.68	1.14946		6564.99	1.09146		6563.92	1.06075
6566.68	1.01439		6564.61	1.07043		6565.92	1.08806		6564.83	1.0358
6567.59	1.00986		6565.48	1.03987		6566.82	1.09909		6565.73	1.0395
6568.48	1.02649		6566.41	1.02837		6567.73	1.1177		6566.62	1.05258
6569.39	1.0524		6567.33	1.03696		6568.64	1.14779		6567.53	1.08565
6570.31	1.0752		6568.24	1.05827		6569.53	1.16616		6568.44	1.10947
6571.24	1.1028		6569.15	1.0837		6570.42	1.17275		6569.35	1.12848
6572.15	1.11999		6570.08	1.10982		6571.35	1.19214		6570.26	1.14527
6573.04	1.13597		6570.97	1.12449		6572.26	1.20935		6571.19	1.1547
6573.95	1.1536		6571.88	1.14049		6573.17	1.23394		6572.1	1.16708
6574.86	1.16432		6572.79	1.15936		6574.08	1.2539		6573.02	1.18901
6575.79	1.16237		6573.7	1.17624		6574.99	1.26746		6573.93	1.20731
6576.7	1.1506		6574.63	1.18872		6575.92	1.25321		6574.84	1.21503
6577.59	1.12601		6575.54	1.1852		6576.83	1.23926		6575.74	1.21691
6578.51	1.10383		6576.45	1.18229		6577.74	1.20296		6576.66	1.19763
6579.42	1.06936		6577.38	1.15947		6578.67	1.16264		6577.58	1.16431
6580.31	1.02952		6578.27	1.12876		6579.56	1.11582		6578.49	1.12545
6581.22	0.985054		6579.18	1.09029		6580.49	1.07588		6579.38	1.0844
6582.13	0.949814		6580.11	1.04871		6581.37	1.03008		6580.31	1.0346
6583.05	0.915999		6581	1.00614		6582.3	0.987061		6581.2	0.987093
6583.98	0.889604		6581.92	0.965875		6583.21	0.944078		6582.12	0.948679
6584.89	0.87711		6582.83	0.924978		6584.12	0.914767		6583.03	0.914478
6585.79	0.855776		6583.74	0.898463		6585.04	0.89494		6583.96	0.878902
6586.7	0.836884		6584.65	0.873424		6585.97	0.876774		6584.87	0.859952
6587.61	0.829138		6585.57	0.85714		6586.88	0.865301		6585.81	0.855404
6588.53	0.812169		6586.48	0.843241		6587.82	0.860249		6586.72	0.840978
6589.44	0.80384		6587.41	0.838111		6588.73	0.859266		6587.63	0.834033
6590.34	0.793988		6588.33	0.827468		6589.64	0.86046		6588.55	0.841884
6591.29	0.793587		6589.24	0.818225		6590.56	0.860902		6589.44	0.842553
6592.21	0.796636		6590.14	0.812951		6591.49	0.866253		6590.36	0.844205
6593.12	0.799467		6591.05	0.81896		6592.41	0.867829		6591.29	0.849539
6594.04	0.800929		6591.97	0.815982		6593.31	0.861635		6592.21	0.852978
6594.95	0.803078		6592.88	0.815229		6594.22	0.86028		6593.12	0.848938
6595.85	0.803034		6593.78	0.817135		6595.14	0.852356		6594.02	0.835883
6596.77	0.812838		6594.72	0.820776		6596.07	0.847394		6594.97	0.839704
6597.67	0.818872		6595.61	0.81762		6596.97	0.846115		6595.87	0.829629
6598.6	0.823039		6596.55	0.816893		6597.87	0.85921		6596.79	0.83297
6599.5	0.828538		6597.47	0.822065		6598.8	0.859773		6597.7	0.835366
6600.42	0.842203		6598.36	0.829574		6599.74	0.875048		6598.64	0.846326
6601.32	0.849806		6599.26	0.831941		6600.66	0.886098		6599.56	0.850628
6602.24	0.859785		6600.2	0.844068		6601.58	0.897724		6600.47	0.86586
6603.16	0.869262		6601.12	0.853578		6602.49	0.907586		6601.37	0.878209
6604.07	0.883788		6602.02	0.867358		6603.39	0.932142		6602.31	0.897357
6604.99	0.895748		6602.94	0.887464		6604.31	0.93775		6603.25	0.910402
6605.93	0.91045		6603.85	0.895076		6605.23	0.949964		6604.17	0.92691
6606.85	0.913921		6604.77	0.911617		6606.15	0.964265		6605.09	0.933954
6607.77	0.924894		6605.67	0.923918		6607.05	0.971668		6606.02	0.942344
6608.69	0.935236		6606.61	0.932148		6607.99	0.984692		6606.94	0.957237
6609.61	0.942368		6607.53	0.940748		6608.89	0.991738		6607.86	0.964106
6610.55	0.95951		6608.47	0.948963		6609.83	1.01103		6608.8	0.982343
6611.47	0.971441		6609.39	0.967271		6610.73	1.02986		6609.72	0.995822
6612.39	0.986195		6610.31	0.980946		6611.66	1.04864		6610.62	1.01094
6613.31	0.993487		6611.25	0.994109		6612.56	1.06227		6611.56	1.02189
6614.24	1.00715		6612.17	1.00886		6613.52	1.07257		6612.48	1.03987
6615.16	1.02073		6613.09	1.01601		6614.42	1.07342		6613.41	1.04808
6616.06	1.02559		6614.01	1.03169		6615.36	1.07974		6614.33	1.05236
6617	1.03519		6614.94	1.03971		6616.28	1.08556		6615.25	1.0616
6617.93	1.03287		6615.88	1.04725		6617.21	1.07746		6616.17	1.05999
6618.83	1.04082		6616.8	1.04886		6618.13	1.0781		6617.09	1.05259
6619.75	1.03426		6617.74	1.05009		6619.05	1.07082		6618	1.05393
6620.68	1.03026		6618.66	1.04588		6619.97	1.06633		6618.94	1.05022
6621.6	1.02723		6619.59	1.04746		6620.9	1.06658		6619.86	1.05117
6622.52	1.03067		6620.51	1.04277		6621.82	1.06644		6620.79	1.04735
6623.45	1.02551		6621.43	1.04178		6622.75	1.06749		6621.73	1.04598
6624.36	1.02542		6622.34	1.0399		6623.69	1.06386		6622.65	1.04793
6625.28	1.02604		6623.26	1.04239		6624.6	1.06352		6623.56	1.0387
6626.22	1.02125		6624.21	1.04131		6625.52	1.0658		6624.49	1.0421
6627.15	1.02052		6625.15	1.03909		6626.45	1.05843		6625.41	1.04402
6628.08	1.0223		6626.08	1.03447		6627.35	1.06102		6626.35	1.04827
6629.02	1.02283		6626.98	1.0359		6628.32	1.05506		6627.26	1.0454
6629.95	1.01842		6627.91	1.03385		6629.22	1.05505		6628.21	1.04168
6630.85	1.01499		6628.83	1.03377		6630.15	1.06124		6629.13	1.04431
6631.8	1.01088		6629.76	1.02604		6631.08	1.06077		6630.06	1.04438
6632.75	1.01109		6630.67	1.02954		6632	1.0543		6630.98	1.03807
6633.65	1.01038		6631.6	1.02865		6632.91	1.05119		6631.93	1.04036
6634.58	1.01288		6632.52	1.02353		6633.84	1.04746		6632.86	1.03469
6635.53	1.00726		6633.45	1.02012		6634.77	1.04307		6633.8	1.03156
6636.44	1.01067		6634.36	1.02221		6635.71	1.04261		6634.73	1.02713
6637.37	1.01069		6635.31	1.02323		6636.62	1.02987		6635.66	1.02761
6638.3	1.00989		6636.23	1.01509		6637.57	1.03602		6636.57	1.02538
6639.24	1.00627		6637.16	1.01567		6638.5	1.03146		6637.52	1.02443
6640.19	1.00381		6638.07	1.01872		6639.45	1.03516		6638.44	1.02697
6641.1	1.00122		6639	1.01281		6640.38	1.03349		6639.37	1.02629
6642.01	1.0045		6639.95	1.01079		6641.33	1.03604		6640.3	1.02257
6642.94	1.00203		6640.88	1.01117		6642.24	1.03584		6641.23	1.02536
6643.89	1.00454		6641.79	1.01057		6643.19	1.03395		6642.14	1.0248
6644.82	1.00365		6642.72	1.01159		6644.12	1.02877		6643.09	1.02703
6645.74	1.00339		6643.67	1.01692		6645.05	1.0371		6644.04	1.02415
6646.67	1.00629		6644.6	1.01436		6645.96	1.02727		6644.95	1.02774
6647.62	1.00204		6645.51	1.0137		6646.89	1.02421		6645.88	1.01911
6648.53	0.999882		6646.46	1.01526		6647.82	1.01942		6646.83	1.01768
6649.46	1.00008		6647.41	1.00933		6648.75	1.0182		6647.77	1.01121
6650.39	0.993549		6648.34	1.00305		6649.69	1.01859		6648.7	1.01153
6651.35	0.987715		6649.28	1.00359		6650.64	1.01735		6649.65	1.01367
6652.26	0.993103		6650.21	1.00333		6651.57	1.01684		6650.58	1.0099
6653.19	0.989549		6651.16	0.998615		6652.5	1.00774		6651.51	1.00449
6654.13	0.986109		6652.09	1.00146		6653.44	1.0095		6652.47	1.00312
6655.06	0.985102		6653.01	0.996372		6654.37	1.00761		6653.38	1.00206
6655.99	0.985901		6653.96	0.994345		6655.3	1.0021		6654.31	1.00281
6656.93	0.981047		6654.89	0.993238		6656.26	1.00496		6655.25	0.996094
6657.86	0.979636		6655.83	0.990127		6657.15	0.996196		6656.2	0.992506
6658.8	0.981663		6656.74	0.991925		6658.11	0.99655		6657.13	0.991714
6659.71	0.975137		6657.68	0.989786		6659.04	0.990238		6658.09	0.988428
6660.65	0.984835		6658.63	0.992865		6659.98	0.991544		6659.02	0.988171
6661.6	0.98414		6659.55	0.985787		6660.89	0.989082		6659.96	0.985628
6662.52	0.979749		6660.5	0.983241		6661.85	0.987768		6660.87	0.98255
6663.48	0.983012		6661.44	0.980835		6662.78	0.988004		6661.83	0.983087
6664.39	0.980826		6662.35	0.987085		6663.72	0.992277		6662.76	0.980581
6665.31	0.984326		6663.29	0.985143		6664.64	0.986471		6663.72	0.980003
6666.27	0.985135		6664.22	0.984253		6665.59	0.987784		6664.64	0.978819
6667.2	0.983801		6665.16	0.981876		6666.55	0.985812		6665.59	0.978173
6668.14	0.983142		6666.12	0.981346		6667.5	0.990769		6666.53	0.97662
6669.06	0.984		6667.05	0.983556		6668.44	0.981202		6667.49	0.973297
6670	0.983847		6667.99	0.981788		6669.38	0.985761		6668.4	0.976532
6670.94	0.98061		6668.93	0.984731		6670.32	0.984788		6669.36	0.974572
6671.88	0.97897		6669.87	0.982155		6671.28	0.98304		6670.28	0.975894
6672.82	0.976995		6670.79	0.980134		6672.21	0.982331		6671.24	0.974355
6673.75	0.972405		6671.71	0.979211		6673.15	0.975183		6672.16	0.971414
6674.69	0.975409		6672.66	0.982872		6674.09	0.973513		6673.12	0.973124
6675.63	0.974302		6673.59	0.979234		6675.03	0.973406		6674.04	0.965821
6676.57	0.967494		6674.52	0.971877		6675.97	0.967452		6674.99	0.962882
6677.51	0.959778		6675.46	0.972634		6676.93	0.958022		6675.92	0.957404
6678.45	0.961829		6676.42	0.973638		6677.85	0.952144		6676.87	0.953341
6679.41	0.951385		6677.36	0.960497		6678.81	0.948516		6677.81	0.948797
6680.36	0.947713		6678.32	0.961485		6679.73	0.936876		6678.76	0.945268
6681.3	0.942946		6679.24	0.95393		6680.66	0.936797		6679.68	0.939985
6682.24	0.945857		6680.19	0.950145		6681.62	0.936288		6680.62	0.937966
6683.18	0.944381		6681.13	0.943245		6682.58	0.933293		6681.58	0.934902
6684.12	0.94193		6682.07	0.941734		6683.52	0.934824		6682.52	0.93742
6685.05	0.941545		6683.01	0.937099		6684.48	0.935875		6683.46	0.935695
6685.99	0.942075		6683.95	0.940892		6685.42	0.939161		6684.41	0.937152
6686.93	0.942533		6684.88	0.931815		6686.39	0.941389		6685.35	0.93885
6687.88	0.938939		6685.82	0.934571		6687.31	0.94252		6686.29	0.945689
6688.8	0.944377		6686.76	0.938923		6688.27	0.945914		6687.23	0.947699
6689.74	0.942922		6687.72	0.941655		6689.2	0.950767		6688.18	0.952713
6690.71	0.944908		6688.65	0.945525		6690.16	0.948248		6689.12	0.9528
6691.65	0.949019		6689.59	0.944866		6691.1	0.954265		6690.07	0.955026
6692.6	0.952277		6690.54	0.948226		6692.05	0.958801		6691.01	0.958549
6693.54	0.95376		6691.48	0.95432		6692.97	0.963178		6691.95	0.961808
6694.47	0.96118		6692.41	0.952555		6693.94	0.974563		6692.92	0.959635
6695.41	0.962236		6693.35	0.961435		6694.88	0.975852		6693.86	0.96915
6696.34	0.965934		6694.3	0.965242		6695.85	0.975552		6694.79	0.978891
6697.29	0.972808		6695.26	0.965923		6696.79	0.981656		6695.74	0.974902
6698.25	0.973099		6696.23	0.96927		6697.72	0.98696		6696.68	0.980151
6699.18	0.975299		6697.17	0.975907		6698.67	0.991673		6697.63	0.983248
6700.13	0.980505		6698.1	0.98106		6699.63	0.99736		6698.57	0.986471
6701.09	0.982465		6699.07	0.984422		6700.58	0.997525		6699.52	0.987603
6702.02	0.98575		6699.99	0.985483		6701.55	1.00017		6700.47	0.992211
6702.97	0.988264		6700.96	0.987859		6702.5	0.995038		6701.43	0.996681
6703.92	0.989031		6701.91	0.98958		6703.46	0.998265		6702.36	0.99457
6704.85	0.990542		6702.87	0.994488		6704.41	1.00332		6703.31	0.994729
6705.8	0.99508		6703.82	0.992493		6705.36	1.00386		6704.26	0.996207
6706.74	0.994248		6704.75	1.00103		6706.31	1.00378		6705.23	1.00234
6707.69	1.00062		6705.7	0.998981		6707.26	1.00146		6706.16	1.00396
6708.68	1.00016		6706.63	0.999881		6708.21	1.00454		6707.12	1.00387
6709.63	1.00438		6707.58	1.00442		6709.19	1.00054		6708.07	1.01033
6710.6	1.00552		6708.53	1.00691		6710.11	1.00094		6709.02	1.00774
6711.55	1.01292		6709.5	1.00957		6711.08	1.0056		6710.01	1.012
6712.5	1.01739		6710.45	1.00501		6712.01	1.01394		6710.96	1.00915
6713.43	1.01353		6711.4	1.01115		6712.96	1.01983		6711.91	1.01183
6714.4	1.02019		6712.35	1.01379		6713.91	1.01935		6712.86	1.01475
6715.36	1.02173		6713.32	1.01651		6714.88	1.02588		6713.81	1.02329
6716.31	1.02107		6714.27	1.02357		6715.85	1.03159		6714.77	1.02595
6717.24	1.02836		6715.24	1.02625		6716.8	1.03337		6715.74	1.02954
6718.21	1.02947		6716.17	1.03204		6717.74	1.03624		6716.67	1.02983
6719.13	1.03268		6717.13	1.03236		6718.69	1.04		6717.6	1.02955
6720.1	1.03134		6718.08	1.0328		6719.64	1.03638		6718.57	1.03541
6721.07	1.03537		6719.03	1.03982		6720.61	1.04232		6719.53	1.04194
6722.02	1.03882		6719.98	1.04553		6721.57	1.04273		6720.46	1.04028
6722.98	1.04398		6720.94	1.04536		6722.52	1.05005		6721.41	1.04345
6723.93	1.04316		6721.89	1.04696		6723.49	1.03996		6722.35	1.0452
6724.87	1.03961		6722.86	1.04403		6724.45	1.04432		6723.3	1.04441
6725.82	1.037		6723.82	1.04591		6725.4	1.03886		6724.28	1.04236
6726.76	1.04301		6724.77	1.04052		6726.34	1.04382		6725.23	1.0417
6727.75	1.03961		6725.71	1.04739		6727.29	1.0404		6726.18	1.03856
6728.69	1.04008		6726.68	1.03824		6728.25	1.03743		6727.14	1.04382
6729.64	1.04088		6727.62	1.04137		6729.22	1.0413		6728.09	1.03752
6730.62	1.03937		6728.57	1.03621		6730.16	1.03941		6729.05	1.03601
6731.57	1.03483		6729.55	1.0414		6731.12	1.03626		6730.01	1.03334
6732.51	1.02986		6730.5	1.0384		6732.07	1.02881		6730.98	1.03366
6733.51	1.02913		6731.46	1.0302		6733.03	1.0257		6731.94	1.02589
6734.45	1.02286		6732.42	1.03727		6733.99	1.02774		6732.89	1.01914
6735.4	1.02591		6733.37	1.0311		6734.94	1.0232		6733.83	1.02046
6736.36	1.02424		6734.33	1.02387		6735.9	1.02269		6734.77	1.01625
6737.34	1.02071		6735.29	1.0265		6736.82	1.02077		6735.73	1.01494
6738.3	1.01771		6736.23	1.01978		6737.82	1.01835		6736.69	1.01258
6739.24	1.01448		6737.2	1.02192		6738.78	1.0105		6737.64	1.01366
6740.17	1.01302		6738.16	1.01867		6739.73	1.00938		6738.6	1.00716
6741.13	1.01046		6739.12	1.00968		6740.69	1.00049		6739.58	1.00583
6742.09	1.00004		6740.06	1.01321		6741.63	0.973459		6740.52	1.00207
6743.07	1.00188		6741.02	1.007		6742.61	0.995431		6741.48	0.996439
6744.01	1.00376		6741.98	0.984433		6743.55	0.994079		6742.44	0.976495
6744.97	1.00144		6742.96	1.00374		6744.49	0.987059		6743.42	0.993774
6745.92	0.994881		6743.88	1.00086		6745.47	0.985546		6744.36	0.990957
6746.88	0.994369		6744.84	0.997291		6746.45	0.97963		6745.32	0.991093
6747.82	0.996901		6745.8	0.992985		6747.39	0.979679		6746.3	0.981187
6748.78	0.993579		6746.76	0.992492		6748.38	0.978797		6747.26	0.983515
6749.74	0.991574		6747.7	0.990294		6749.34	0.973093		6748.22	0.984319
6750.72	0.990281		6748.68	0.988535		6750.3	0.977232		6749.18	0.977914
6751.68	0.988971		6749.64	0.98318		6751.26	0.968485		6750.13	0.973956
6752.63	0.984753		6750.63	0.9821		6752.22	0.974013		6751.09	0.975196
6753.59	0.981665		6751.59	0.979925		6753.21	0.970107		6752.07	0.97514
6754.57	0.981436		6752.53	0.984339		6754.17	0.973115		6753.05	0.979143
6755.52	0.979444		6753.49	0.9831		6755.13	0.976217		6754	0.979967
6756.5	0.984003		6754.46	0.987247		6756.1	0.972821		6754.96	0.979922
6757.46	0.983919		6755.4	0.983103		6757.04	0.97824		6755.92	0.982584
6758.43	0.982794		6756.38	0.982304		6758.02	0.972092		6756.91	0.982055
6759.39	0.982024		6757.35	0.977274		6758.99	0.979025		6757.85	0.983892
6760.34	0.982466		6758.33	0.986826		6759.95	0.98131		6758.83	0.983112
6761.32	0.982737		6759.3	0.981994		6760.96	0.98529		6759.8	0.990302
6762.29	0.984749		6760.24	0.98477		6761.92	0.98525		6760.76	0.992255
6763.27	0.982933		6761.23	0.98416		6762.89	0.984734		6761.73	0.98496
6764.22	0.982947		6762.19	0.98179		6763.85	0.985818		6762.69	0.984159
6765.21	0.983873		6763.16	0.983321		6764.82	0.990085		6763.64	0.98639
6766.17	0.986608		6764.12	0.985911		6765.81	0.986848		6764.61	0.982519
6767.12	0.986527		6765.09	0.983738		6766.77	0.98897		6765.59	0.986243
6768.11	0.986786		6766.06	0.983559		6767.72	0.981561		6766.56	0.989353
6769.09	0.988833		6767.02	0.988397		6768.73	0.981569		6767.53	0.991464
6770.06	0.990511		6767.99	0.981448		6769.68	0.985373		6768.49	0.993424
6771.01	0.987081		6768.96	0.981062		6770.64	0.983567		6769.44	0.996801
6771.98	0.979848		6769.93	0.989969		6771.59	0.980814		6770.43	0.9942
6772.95	0.971245		6770.91	0.992459		6772.56	0.98057		6771.4	0.993424
6773.94	0.981308		6771.88	0.985762		6773.53	0.975771		6772.37	0.98428
6774.91	0.982378		6772.85	0.97704		6774.52	0.99022		6773.34	0.980764
6775.89	0.985289		6773.84	0.984555		6775.47	0.984156		6774.29	0.994624
6776.86	0.984312		6774.79	0.989407		6776.48	0.986483		6775.25	0.993879
6777.83	0.987107		6775.78	0.980898		6777.43	0.98974		6776.22	0.995735
6778.81	0.988023		6776.73	0.985064		6778.42	0.985026		6777.19	0.993102
6779.8	0.988416		6777.72	0.98753		6779.39	0.987317		6778.16	0.995588
6780.77	0.989988		6778.67	0.986924		6780.38	0.992158		6779.15	0.995111
6781.74	0.99188		6779.64	0.987734		6781.33	0.990211		6780.13	0.993815
6782.69	0.987756		6780.61	0.988755		6782.3	0.991788		6781.12	0.996237
6783.68	0.994217		6781.58	0.989687		6783.27	0.993791		6782.07	0.995348
6784.65	0.992781		6782.55	0.991772		6784.26	0.997717		6783.04	0.998351
6785.63	0.99111		6783.53	0.988077		6785.22	0.995081		6784.01	0.999149
6786.6	0.994886		6784.5	0.990878		6786.21	0.994937		6785	0.997485
6787.57	0.995803		6785.47	0.994073		6787.2	1.00017		6785.96	0.994869
6788.54	0.996304		6786.42	0.993526		6788.17	0.999874		6786.93	0.999451
6789.52	0.997116		6787.42	0.994089		6789.15	0.996996		6787.92	0.996787
6790.47	1.00444		6788.39	0.994471		6790.1	0.99914		6788.9	0.991939
6791.47	1.00285		6789.36	0.998289		6791.08	0.999608		6789.89	0.996262
6792.46	1.0066		6790.34	0.998415		6792.05	1.00353		6790.86	0.997921
6793.42	1.00189		6791.31	0.999181		6793.01	1.00264		6791.84	0.997695
6794.39	1.0027		6792.29	1.00227		6793.96	1.00546		6792.79	0.997513
6795.39	1.00591		6793.26	1.00184		6794.96	1.00381		6793.77	1.00733
6796.36	1.0049		6794.24	1.00097		6795.93	0.99913		6794.72	1.00275
6797.34	1.00284		6795.21	1.00699		6796.91	1.00686		6795.7	1.00424
6798.29	1.00575		6796.19	1.00563		6797.88	1.00498		6796.67	1.00804
6799.31	1.00837		6797.16	1.00755		6798.86	1.00205		6797.67	1.00495
6800.29	1.00597		6798.16	1.00635		6799.86	1.0044		6798.65	1.00553
6801.24	1.0092		6799.13	1.00737		6800.83	1.00311		6799.64	1.00705
6802.22	1.00766		6800.09	1.00643		6801.81	1.0004		6800.62	1.00298
6803.2	1.00781		6801.07	1.00557		6802.79	1.0042		6801.62	1.00655
6804.18	1.00813		6802.03	1.00464		6803.77	1.00158		6802.57	0.996366
6805.16	1.00404		6803.02	1.00489		6804.75	1.00455		6803.57	0.999082
6806.13	1.00618		6803.98	1.0004		6805.72	1.00346		6804.53	0.996484
6807.11	1.00718		6804.94	1.00397		6806.68	1.00393		6805.55	0.994107
6808.09	1.0016		6805.94	1.00613		6807.68	1.00283		6806.53	0.997651
6809.07	1.00235		6806.94	1.00523		6808.64	0.99712		6807.51	1.00105
6810.03	1.00158		6807.88	0.998659		6809.62	1.00247		6808.48	0.99726
6811.01	0.998004		6808.86	0.99956		6810.58	0.995614		6809.48	0.994641
6811.99	0.997338		6809.86	0.999172		6811.58	0.993201		6810.44	0.99764
6812.97	0.998621		6810.82	1.00212		6812.56	0.996152		6811.42	0.999433
6813.95	0.995883		6811.82	0.993829		6813.56	0.9912		6812.42	0.998261
6814.94	0.994449		6812.8	0.995466		6814.52	0.993886		6813.41	0.995143
6815.92	0.994806		6813.76	0.993521		6815.53	0.993858		6814.39	0.989477
6816.9	0.993727		6814.74	0.997227		6816.51	0.996245		6815.39	0.994148
6817.88	0.993107		6815.72	0.994565		6817.49	0.996143		6816.35	0.994166
6818.86	0.995522		6816.7	0.994979		6818.47	0.992828		6817.33	0.991252
6819.87	0.992608		6817.69	0.99543		6819.45	0.990585		6818.31	0.995238
6820.83	0.993831		6818.65	0.994449		6820.44	0.997806		6819.32	0.992433
6821.79	0.993431		6819.65	0.992754		6821.42	0.995508		6820.28	0.988003
6822.82	0.99586		6820.65	0.995561		6822.38	0.988109		6821.26	0.990988
6823.8	0.994245		6821.64	0.993339		6823.39	0.988483		6822.23	0.99109
6824.75	0.99534		6822.6	0.992408		6824.37	0.987608		6823.23	0.986462
6825.73	0.995128		6823.6	0.993238		6825.34	0.984459		6824.21	0.986795
6826.73	0.992773		6824.59	0.994352		6826.32	0.991988		6825.22	0.987186
6827.7	0.995192		6825.55	0.990526		6827.33	0.987662		6826.2	0.991507
6828.69	0.995117		6826.54	0.991088		6828.31	0.991865		6827.19	0.985147
6829.65	0.993814		6827.52	0.991663		6829.3	0.992977		6828.17	0.985155
6830.64	0.993589		6828.53	0.992009		6830.3	0.990004		6829.16	0.99055
6831.64	0.99444		6829.51	0.992475		6831.29	0.991088		6830.12	0.993972
6832.61	0.992262		6830.5	0.996721		6832.29	0.989853		6831.11	0.993636
6833.6	0.994841		6831.51	0.993912		6833.26	0.991316		6832.1	0.996007
6834.6	0.99739		6832.47	0.991947		6834.27	0.995391		6833.1	0.995225
6835.57	0.994702		6833.46	0.992666		6835.26	0.993714		6834.07	0.994868
6836.58	0.994618		6834.47	0.991876		6836.24	0.996753		6835.08	0.996047
6837.57	0.99639		6835.45	0.991584		6837.21	0.995174		6836.05	0.999622
6838.56	0.997936		6836.46	0.995034		6838.2	0.99735		6837.03	0.995166
6839.53	0.994749		6837.43	0.997094		6839.17	0.995438		6838.02	0.995523
6840.51	0.995112		6838.42	0.998637		6840.16	0.99833		6839.03	1.00249
6841.5	0.995295		6839.41	0.994034		6841.15	0.996938		6840	1.00045
6842.49	1.00097		6840.4	0.995924		6842.16	0.998402		6840.99	1.00252
6843.48	0.992914		6841.4	0.994639		6843.17	1.00012		6841.96	1.00642
6844.49	1		6842.39	0.998447		6844.16	1.00079		6842.97	1.00702
6845.46	0.996087		6843.38	0.996176		6845.13	1.00311		6843.94	0.997062
6846.45	0.999803		6844.37	1.00307		6846.1	1.00377		6844.95	1.00447
6847.45	0.999543		6845.34	0.997871		6847.11	1.00142		6845.92	0.999096
6848.44	0.99731		6846.34	0.997845		6848.1	1.00307		6846.93	1.00261
6849.41	0.999146		6847.33	0.996499		6849.07	1.0075		6847.92	1.00235
6850.4	1.00408		6848.32	1.00444		6850.06	1.00715		6848.93	0.999111
6851.39	1.00049		6849.29	0.998349		6851.06	1.00875		6849.92	1.00167
6852.41	0.998435		6850.28	0.999431		6852.05	1.0064		6850.92	0.999465
6853.38	0.999767		6851.27	1.00391		6853.04	1.00241		6851.93	0.999652
6854.39	1.00028		6852.25	0.996569		6854.03	1.00301		6852.9	1.00419
6855.37	1.00162		6853.26	0.999251		6855.05	1.00728		6853.9	1.00913
6856.36	1.00368		6854.25	1.00196		6856.02	1.00768		6854.89	1.00563
6857.35	1.00161		6855.27	1.00536		6857.02	1.00484		6855.86	1.00764
6858.35	1.00099		6856.26	1.00242		6858.03	1.01296		6856.88	1.01106
6859.34	1.00353		6857.23	1.00285		6859.04	1.00772		6857.89	1.00731
6860.36	1.00429		6858.23	1.00751		6860.02	1.01397		6858.86	1.01327
6861.33	1.00329		6859.22	1.00374		6861.01	1.0144		6859.86	1.01525
6862.35	0.999366		6860.2	1.0038		6862.03	1.00817		6860.87	1.01315
6863.34	1.00481		6861.19	1.00289		6863.03	1.00893		6861.87	1.01522
6864.34	1.00573		6862.21	1.00526		6864.04	1.01642		6862.87	1.00304
6865.34	1.00728		6863.18	1.00222		6865.02	1.01846		6863.86	1.00779
6866.31	1.00755		6864.2	1.01168		6866.01	1.01896		6864.84	1.01402
6867.31	1.01276		6865.2	1.00748		6867.01	1.01733		6865.86	1.0141
6868.33	1.00963		6866.19	1.00918		6867.99	1.01649		6866.85	1.01485
6869.33	1.0102		6867.19	1.01275		6868.99	1.01668		6867.85	1.01622
6870.34	1.01198		6868.21	1.01511		6870.02	1.01712		6868.85	1.01398
6871.32	1.01009		6869.19	1.01008		6871.02	1.01692		6869.84	1.01464
6872.32	1.01241		6870.2	1.01026		6872.04	1.01973		6870.84	1.00905
6873.34	1.01225		6871.2	1.01406		6873.04	1.01312		6871.84	1.01169
6874.34	1.01363		6872.2	1.01822		6874.06	1.01441		6872.86	1.01062
6875.34	1.01266		6873.2	1.01468		6875.06	1.01304		6873.86	1.00618
6876.32	1.01284		6874.2	1.01461		6876.04	1.01456		6874.86	1.00985
6877.32	1.01107		6875.2	1.01331		6877.04	1.01006		6875.88	1.00673
6878.32	1.0106		6876.2	1.01619		6878.04	1.00783		6876.86	1.00882
6879.32	1.01473		6877.18	1.01826		6879.06	1.00362		6877.88	1.00933
6880.32	1.01119		6878.2	1.01661		6880.08	1.00815		6878.9	1.0033
6881.3	1.01128		6879.2	1.01221		6881.08	1.00235		6879.9	1.00693
6882.3	1.00952		6880.2	1.01496		6882.08	1.00371		6880.88	1.00065
6883.31	1.01283		6881.22	1.0144		6883.11	1.00296		6881.9	1.00658
6884.29	1.00965		6882.2	1.0142		6884.11	0.998527		6882.89	0.998705
6885.31	1.01076		6883.21	1.01108		6885.09	0.997678		6883.91	1.00121
6886.31	1.00742		6884.21	1.00853		6886.09	1.00623		6884.93	0.997196
6887.32	1.00423		6885.21	1.00912		6887.1	1.00355		6885.91	0.999245
6888.34	1.00526		6886.21	1.00635		6888.1	1.00032		6886.92	0.994348
6889.34	1.00324		6887.22	1.0103		6889.08	0.995806		6887.92	0.991395
6890.33	1.00001		6888.22	0.99958		6890.11	0.997507		6888.94	0.995947
6891.35	1.00425		6889.2	0.996998		6891.11	0.996934		6889.95	0.991441
6892.36	1.00132		6890.23	0.998387		6892.12	0.99337		6890.97	0.992328
6893.36	0.999682		6891.23	0.999173		6893.1	0.990577		6892	0.992046
6894.37	0.997804		6892.22	0.997477		6894.11	0.990996		6893	0.989523
6895.37	0.991985		6893.22	0.99325		6895.11	0.989962		6894.01	0.992206
6896.38	0.99768		6894.25	0.994548		6896.14	0.988223		6895.03	0.988397
6897.39	0.996392		6895.25	0.993561		6897.14	0.992659		6896.04	0.989128
6898.39	0.992013		6896.26	0.989202		6898.17	0.991882		6897.02	0.989053
6899.38	0.991549		6897.27	0.988864		6899.2	0.991719		6898.05	0.992563
6900.41	0.992638		6898.27	0.991956		6900.21	0.990161		6899.06	0.992767
6901.41	0.991969		6899.28	0.997305		6901.21	0.991639		6900.06	0.991804
6902.42	0.990093		6900.29	0.993235		6902.2	0.993358		6901.05	0.990708
6903.43	0.994306		6901.29	0.993537		6903.21	0.9905		6902.04	0.990898
6904.46	0.990991		6902.3	0.990545		6904.22	0.990404		6903.09	0.990324
6905.45	0.990716		6903.35	0.992949		6905.23	0.985958		6904.12	0.990573
6906.46	0.990047		6904.34	0.991642		6906.25	0.990039		6905.1	0.990817
6907.47	0.984987		6905.37	0.987778		6907.28	0.988099		6906.11	0.986766
6908.48	0.990051		6906.38	0.99185		6908.29	0.991417		6907.14	0.99138
6909.46	0.990584		6907.4	0.990756		6909.3	0.990022		6908.15	0.993965
6910.48	0.989934		6908.41	0.986488		6910.31	0.987879		6909.16	0.991938
6911.49	0.991082		6909.42	0.990338		6911.34	0.985109		6910.19	0.991002
6912.5	0.99204		6910.43	0.985721		6912.35	0.986585		6911.18	0.989044
6913.49	0.988825		6911.47	0.988422		6913.39	0.989258		6912.21	0.987547
6914.5	0.989248		6912.46	0.99377		6914.38	0.98984		6913.2	0.985098
6915.51	0.988577		6913.47	0.989072		6915.37	0.985805		6914.24	0.987627
6916.54	0.991808		6914.48	0.991841		6916.4	0.989463		6915.27	0.988315
6917.54	0.991559		6915.49	0.989543		6917.41	0.990083		6916.28	0.989661
6918.57	0.991239		6916.5	0.989893		6918.45	0.992467		6917.29	0.985505
6919.6	0.989267		6917.52	0.988828		6919.44	0.993483		6918.3	0.991467
6920.59	0.990594		6918.53	0.989091		6920.45	0.991786		6919.32	0.991967
6921.61	0.988107		6919.54	0.990519		6921.47	0.987175		6920.33	0.987479
6922.64	0.986468		6920.57	0.990937		6922.5	0.988933		6921.34	0.993347
6923.64	0.992274		6921.61	0.984331		6923.51	0.984771		6922.38	0.984989
6924.65	0.993576		6922.62	0.990067		6924.53	0.986912		6923.37	0.99026
6925.67	0.991649		6923.64	0.984426		6925.52	0.986057		6924.39	0.988869
6926.68	0.992544		6924.67	0.988854		6926.54	0.989384		6925.4	0.990082
6927.72	0.993145		6925.69	0.986709		6927.57	0.9885		6926.42	0.987831
6928.73	0.993747		6926.68	0.990693		6928.59	0.988086		6927.41	0.986928
6929.73	0.986431		6927.72	0.986239		6929.61	0.986361		6928.45	0.993395
6930.75	0.986727		6928.73	0.990249		6930.64	0.989536		6929.46	0.988159
6931.78	0.992293		6929.73	0.988613		6931.66	0.98983		6930.48	0.994231
6932.8	0.990581		6930.72	0.98888		6932.68	0.991742		6931.5	0.992185
6933.82	0.989727		6931.72	0.988419		6933.67	0.990913		6932.51	0.994996
6934.83	0.991619		6932.76	0.994356		6934.71	0.993433		6933.51	0.997218
6935.87	0.992283		6933.78	0.990221		6935.73	0.995059		6934.55	0.993505
6936.87	0.994809		6934.79	0.98955		6936.75	0.993645		6935.57	0.99614
6937.89	0.989484		6935.83	0.99354		6937.75	0.995932		6936.59	0.991795
6938.91	0.993217		6936.85	0.992499		6938.79	0.998689		6937.6	0.996954
6939.93	0.991455		6937.83	0.991522		6939.81	0.997213		6938.62	0.995071
6940.95	0.994533		6938.87	0.992576		6940.83	0.999477		6939.66	0.998679
6941.97	0.993406		6939.89	0.992535		6941.84	1.00045		6940.66	0.997079
6942.99	0.99067		6940.89	0.994765		6942.87	0.993386		6941.7	0.998662
6944.03	0.992716		6941.93	0.997947		6943.91	1.00041		6942.7	0.999644
6945.03	0.99063		6942.95	0.998634		6944.93	0.998458		6943.72	1.00061
6946.07	0.992043		6943.97	0.998491		6945.93	0.997483		6944.76	1.00161
6947.09	0.996036		6945.03	0.996073		6946.95	0.998152		6945.76	1.00124
6948.11	0.995366		6946.01	0.994599		6947.97	1.00294		6946.81	1.00381
6949.16	0.998928		6947.05	0.99591		6949.01	1.00049		6947.85	1.00576
6950.16	1.00062		6948.07	0.997945		6950.04	1.00592		6948.87	1.01051
6951.16	1.00339		6949.09	0.997236		6951.06	1.00562		6949.89	1.0049
6952.18	1.00093		6950.12	1.00243		6952.06	1.00242		6950.91	1.00642
6953.23	1.00224		6951.12	1.00305		6953.08	1.00883		6951.94	1.00504
6954.25	1.00011		6952.14	0.997732		6954.13	1.00547		6952.96	1.00875
6955.3	1.00045		6953.17	1.00388		6955.15	1.00713		6953.98	1.00508
6956.32	1.00309		6954.19	1.00271		6956.2	1.00416		6955.03	1.00574
6957.34	1.00281		6955.21	1.00471		6957.22	1.00892		6956.05	1.00533
6958.35	1.0016		6956.22	1.00395		6958.25	1.00829		6957.1	1.0104
6959.39	1.00276		6957.24	1.00689		6959.27	1.00878		6958.12	1.0105
6960.42	1.00598		6958.27	1.00635		6960.3	1.00837		6959.15	1.01141
6961.45	1.00667		6959.29	1.004		6961.34	1.00842		6960.17	1.01117
6962.45	1.0028		6960.32	1.00752		6962.35	1.00766		6961.18	1.01234
6963.48	1.00766		6961.34	1.00364		6963.4	1.00697		6962.23	1.01334
6964.51	1.00537		6962.37	1.00826		6964.42	1.01004		6963.25	1.01369
6965.51	1.00403		6963.4	1.00563		6965.47	1.00565		6964.3	1.00753
6966.54	1.00827		6964.42	1.00805		6966.5	1.00556		6965.33	1.01092
6967.57	1.00918		6965.45	1.00768		6967.51	1.00439		6966.35	1.00505
6968.59	1.00879		6966.46	1.00807		6968.53	1.00849		6967.38	1.0089
6969.62	1.01052		6967.51	1.00795		6969.56	1.00886		6968.41	1.00637
6970.65	1.00698		6968.53	1.00756		6970.59	1.00533		6969.46	1.00754
6971.68	1.00772		6969.58	1.0114		6971.62	1.00712		6970.49	1.00491
6972.71	1.00881		6970.61	1.01043		6972.65	1.00513		6971.5	1.00721
6973.76	1.01013		6971.64	1.00895		6973.68	1.00789		6972.53	1.00178
6974.79	1.00877		6972.69	1.00778		6974.69	1.00237		6973.55	1.00344
6975.82	1.01051		6973.72	1.00819		6975.7	1.00503		6974.58	0.99972
6976.83	1.00819		6974.75	1.00967		6976.75	1.00331		6975.61	1.0018
6977.86	1.00595		6975.76	1.00771		6977.76	0.998112		6976.65	0.998709
6978.89	1.00628		6976.79	1.00442		6978.79	0.99989		6977.68	0.995397
6979.92	1.00759		6977.82	1.00532		6979.8	1.00255		6978.69	0.998834
6980.96	1.00325		6978.85	1.0006		6980.83	0.998236		6979.74	1.00112
6981.99	1.00789		6979.88	1.00514		6981.86	0.999473		6980.75	0.999116
6983.02	1.00637		6980.92	1.00091		6982.88	1.00055		6981.8	1.00185
6984.05	1.00753		6981.97	1.0013		6983.93	1.00229		6982.84	0.995628
6985.09	1.00471		6983	1.00281		6984.98	1.0033		6983.87	0.999274
6986.12	1.00337		6984.01	1.00443		6986	1.00453		6984.9	0.997596
6987.13	1.00547		6985.03	0.997843		6987.03	1.00327		6985.96	1.00269
6988.19	1.00371		6986.08	1.00164		6988.06	1.00091		6986.97	1.00041
6989.22	1.00412		6987.11	1.00059		6989.08	0.99659		6988	1.00225
6990.26	1.00061		6988.13	1.00194		6990.13	1.00064		6989.04	1.00069
6991.29	0.99824		6989.18	0.999105		6991.17	0.997035		6990.07	1.00201
6992.33	1.00309		6990.24	1.00498		6992.2	0.998388		6991.11	1.00258
6993.34	0.99964		6991.25	1.00245		6993.26	0.998595		6992.16	1.00253
6994.4	1.00255		6992.29	0.99807		6994.28	0.998211		6993.2	1.00308
6995.42	1.00205		6993.34	0.995675		6995.33	0.998985		6994.23	0.99726
6996.43	0.998853		6994.4	0.997599		6996.35	0.996593		6995.25	0.99487
6997.49	0.998593		6995.42	0.994897		6997.39	0.998703		6996.31	0.994942
6998.53	1.0037		6996.43	1.00102		6998.42	0.996826		6997.32	0.997439
6999.54	0.998433		6997.45	0.998132		6999.46	0.998603		6998.38	0.999196
7000.6	0.999782		6998.53	1.00251		7000.5	0.998437		6999.4	0.996705
7001.62	0.996202		6999.54	1.00161		7001.54	0.997038		7000.44	0.993508
7002.68	0.996784		7000.56	0.998754		7002.58	0.998278		7001.47	0.998309
7003.72	0.998164		7001.6	1.00454		7003.61	0.994542		7002.51	1.00134
7004.76	0.997756		7002.64	1.00093		7004.65	0.996595		7003.55	0.998187
7005.78	0.995626		7003.7	1.00088		7005.69	0.998109		7004.61	0.995733
7006.82	1.00246		7004.74	0.999355		7006.73	0.99827		7005.65	0.995801
7007.86	0.998007		7005.8	0.997724		7007.77	0.996418		7006.69	0.996483
7008.92	0.99706		7006.86	1.00121		7008.81	0.997706		7007.73	0.997669
7009.96	0.998576		7007.88	0.996373		7009.88	0.997604		7008.75	0.995724
7011.02	0.996879		7008.92	0.996086		7010.9	0.998417		7009.81	0.999279
7012.04	0.998631		7009.98	0.998551		7011.94	0.999959		7010.85	0.994094
7013.08	0.997157		7011.02	1.0006		7013	0.998351		7011.9	0.999257
7014.1	0.999113		7012.06	0.999108		7014.04	0.996213		7012.96	0.995888
7015.17	0.996627		7013.12	0.997748		7015.08	0.999605		7014	0.994513
7016.23	0.993545		7014.17	0.999998		7016.13	0.99901		7015.04	0.993738
7017.27	0.995844		7015.21	0.998634		7017.15	0.994699		7016.06	0.996242
7018.32	0.995516		7016.25	0.996206		7018.21	0.999891		7017.15	0.997721
7019.38	0.997453		7017.3	0.99694		7019.24	0.99825		7018.19	0.993002
7020.41	0.998675		7018.34	0.996233		7020.26	0.995651		7019.24	0.995285
7021.45	0.999092		7019.4	0.994442		7021.3	0.996832		7020.28	0.995227
7022.5	0.995795		7020.43	1.00031		7022.35	0.995088		7021.32	1.00038
7023.56	0.994701		7021.49	0.997243		7023.39	0.999039		7022.37	0.996456
7024.61	0.999329		7022.54	0.99653		7024.44	0.996904		7023.41	0.996783
7025.63	1.00121		7023.58	0.998855		7025.51	0.996025		7024.46	0.994087
7026.68	0.9992		7024.61	0.997242		7026.55	0.990878		7025.53	0.995764
7027.72	0.994646		7025.67	0.995475		7027.62	0.999793		7026.59	0.995556
7028.77	0.99663		7026.74	0.996333		7028.67	0.99416		7027.64	0.997144
7029.82	0.996627		7027.79	0.995997		7029.69	0.996526		7028.69	0.995473
7030.86	0.996042		7028.81	0.989839		7030.74	0.995908		7029.75	0.995232
7031.91	0.998465		7029.88	0.992688		7031.81	0.997201		7030.8	0.993926
7032.96	0.996022		7030.93	0.996211		7032.83	0.998541		7031.85	0.996005
7034.01	0.995889		7031.98	0.994013		7033.9	0.993909		7032.88	0.995683
7035.06	0.99633		7032.98	0.992227		7034.95	0.996501		7033.9	1.00106
7036.13	0.995819		7034.07	0.997129		7035.98	0.995438		7034.97	1.00186
7037.18	0.996158		7035.1	0.99613		7037.03	0.995478		7036	0.995902
7038.21	0.995371		7036.15	0.999927		7038.08	0.996621		7037.05	0.996896
7039.26	0.996644		7037.18	0.996336		7039.15	0.996336		7038.08	0.99634
7040.33	0.995683		7038.25	0.996295		7040.2	0.995335		7039.13	0.994053
7041.38	0.994128		7039.32	0.997018		7041.25	0.99649		7040.18	0.998193
7042.41	0.998045		7040.35	0.997396		7042.28	0.997129		7041.23	0.997814
7043.46	0.995807		7041.38	0.998883		7043.33	0.996001		7042.3	0.997702
7044.53	0.997853		7042.45	0.994581		7044.4	0.998785		7043.35	0.999296
7045.56	0.995897		7043.52	0.99481		7045.46	0.999015		7044.38	0.997032
7046.61	1.00021		7044.55	0.994523		7046.51	1.00035		7045.44	1.00105
7047.69	0.9985		7045.58	0.996812		7047.58	1.0014		7046.51	0.999363
7048.72	0.998803		7046.66	0.998584		7048.64	1.00133		7047.58	0.99817
7049.77	0.999089		7047.69	1.00156		7049.71	1.00424		7048.66	1.00273
7050.83	0.995763		7048.76	0.997208		7050.76	1.00537		7049.71	1.00105
7051.86	0.996976		7049.81	0.999379		7051.82	0.997418		7050.76	1.00146
7052.93	0.996258		7050.87	0.999004		7052.87	1.0025		7051.82	0.999294
7053.99	1.00258		7051.92	1.00308		7053.93	1.00277		7052.87	1.00071
7055.04	1.0017		7052.98	1.00089		7054.98	1.00127		7053.93	1.00282
7056.12	1.00274		7054.01	1.0003		7056.06	1.00045		7054.98	0.999783
7057.15	1.00006		7055.09	1.0031		7057.09	0.998506		7056.04	1.0005
7058.21	0.999943		7056.12	1.00413		7058.15	1.00301		7057.09	1.00416
7059.27	0.999137		7057.22	0.99849		7059.2	0.997169		7058.17	1.00231
7060.32	1.00105		7058.23	1.001		7060.26	0.99929		7059.22	0.998033
7061.4	0.999994		7059.31	1.0033		7061.34	1.00525		7060.28	1.00046
7062.44	1.00097		7060.34	1.00167		7062.37	0.999214		7061.32	1.00089
7063.52	0.999905		7061.4	1.00332		7063.43	1.00379		7062.39	1.00119
7064.55	1.00075		7062.46	0.999229		7064.51	1.00178		7063.45	1.0004
7065.63	1.00059		7063.52	1.0008		7065.59	1.00665		7064.51	1.00045
7066.69	0.999909		7064.57	0.998967		7066.63	1.00186		7065.61	0.998564
7067.75	1.00222		7065.65	1.00092		7067.69	1.00021		7066.65	1.00187
7068.83	1.00175		7066.69	1.00152		7068.74	0.998728		7067.71	1.00056
7069.87	0.996562		7067.77	0.997893		7069.83	1.00081		7068.77	1
7070.91	0.998288		7068.83	0.998462		7070.91	0.997206		7069.83	0.998326
7071.99	1.00001		7069.89	1.00191		7071.97	0.993463		7070.89	0.999762
7073.03	0.998705		7070.93	1.00216		7073.03	1.0011		7071.95	0.999672
7074.09	0.997737		7072.01	0.998278		7074.11	0.995658		7073.01	0.999237
7075.13	1.00022		7073.05	0.998418		7075.17	0.998933		7074.09	0.99896
7076.21	0.999812		7074.11	0.999323		7076.23	1.00002		7075.13	1.00437
7077.27	1.00085		7075.17	0.998493		7077.27	0.99851		7076.19	0.99938
7078.36	1.00206		7076.21	0.998419		7078.33	1.00048		7077.25	0.997671
7079.42	1.00053		7077.27	1.0012		7079.4	1.00053		7078.31	0.999372
7080.48	1.00194		7078.33	0.999218		7080.46	0.997185		7079.4	0.997736
7081.52	0.997127		7079.4	0.996481		7081.52	1.00102		7080.46	0.997289
7082.61	0.999865		7080.46	0.998656		7082.59	0.999306		7081.5	0.995227
7083.65	0.997942		7081.52	0.997622		7083.65	0.997191		7082.59	1.00016
7084.71	0.997188		7082.61	0.998205		7084.71	0.996749		7083.65	1.00026
7085.78	1.00009		7083.67	0.997374		7085.78	0.998905		7084.74	0.999563
7086.84	1.00087		7084.74	1.00286		7086.84	1.00031		7085.78	0.998604
7087.93	1.00347		7085.8	1.00234		7087.91	0.996568		7086.86	0.997279
			7086.89	1.00168					7087.93	1.0003
			7087.93	0.996925

## Sheet: 120-charge-Mn
Energy	3.51			3.83			4.1			4.3			4.36
6388.99	0.00385188		6388.99	0.00446696		6388.99	0.0017652		6388.99	0.00101831		6388.99	0.00264982
6388.99	0.00434415		6388.99	0.00501412		6388.99	0.00286984		6388.99	0.000211531		6388.99	0.00266457
6388.99	0.00643618		6388.99	0.00519728		6388.99	0.00304034		6388.99	-0.00123672		6388.99	0.00364644
6389.04	0.00211859		6389.04	0.00255401		6389.02	0.00254337		6389.02	-0.000116769		6389.02	0.0017185
6388.99	0.00233724		6389	0.00259051		6389	5.32378e-05		6389.04	-0.000101611		6389.02	0.00182701
6389.9	0.00170365		6389.95	0.000660439		6389.95	-0.00323808		6390	0.00208311		6389.96	0.00383413
6390.86	0.00456765		6390.92	0.00318922		6390.91	0.000115419		6390.96	0.00215641		6390.92	0.00223816
6391.83	0.00235573		6391.89	0.00320529		6391.87	-0.000830284		6391.95	0.000479737		6391.9	0.00963587
6392.8	0.00398384		6392.86	0.00217343		6392.85	6.71188e-05		6392.93	-0.000217801		6392.88	0.00220457
6393.76	0.000508455		6393.84	0.00483026		6393.81	0.000707614		6393.88	-0.0002306		6393.84	0.00114485
6394.74	0.00289927		6394.8	0.000956486		6394.79	0.0022033		6394.84	0.00177266		6394.8	-0.000465384
6395.71	0.00460625		6395.78	0.0032985		6395.77	0.00139599		6395.8	-0.0005716		6395.77	0.000133203
6396.69	0.00565366		6396.73	0.00503374		6396.73	0.008914		6396.78	0.00201882		6396.73	-0.00228356
6397.64	0.00337742		6397.71	0.00511492		6397.69	0.00519634		6397.74	-0.000775055		6397.71	-0.00117739
6398.6	0.0027702		6398.67	0.00403627		6398.65	0.00309787		6398.72	0.00151755		6398.69	-0.000750442
6399.58	0.00135051		6399.65	0.000217503		6399.63	-0.00175309		6399.69	-0.000312018		6399.65	0.00153036
6400.55	0.00163539		6400.61	-0.000210536		6400.6	0.00086347		6400.67	0.00296537		6400.61	0.00209524
6401.53	0.000757245		6401.6	0.0022793		6401.58	-0.000870622		6401.65	0.000404213		6401.6	0.00384894
6402.49	0.00305774		6402.56	0.00316569		6402.56	0.00235832		6402.61	0.00112159		6402.58	0.0023404
6403.47	0.00281131		6403.52	0.00230532		6403.52	0.00164928		6403.59	-0.000426871		6403.54	0.00585565
6404.42	0.000590982		6404.52	0.00317173		6404.51	0.00413977		6404.54	0.00339859		6404.52	0.00428668
6405.4	-0.000195684		6405.51	0.00229098		6405.47	0.000707624		6405.54	0.00553794		6405.51	0.00660145
6406.37	0.00126199		6406.47	0.00387903		6406.47	-0.000890231		6406.51	0.0051686		6406.45	-0.00172293
6407.33	-0.00123099		6407.44	-0.00390458		6407.44	-0.00231376		6407.45	0.00229623		6407.42	-0.00169502
6408.32	-0.00968123		6408.42	-0.00492799		6408.4	-0.00675987		6408.44	-0.00533552		6408.4	-0.00686573
6409.3	0.000249243		6409.4	0.00569028		6409.39	0.00345382		6409.4	0.00276751		6409.37	0.00191859
6410.27	0.00110204		6410.37	-0.00162295		6410.37	-0.00122096		6410.39	0.00363607		6410.35	0.00154121
6411.25	0.000735732		6411.35	0.00173979		6411.34	-0.00039775		6411.34	0.0016071		6411.32	0.00477651
6412.23	0.00295503		6412.32	0.000535566		6412.3	-0.00122216		6412.34	0.00363493		6412.3	-0.00148456
6413.19	0.00372104		6413.29	0.00217922		6413.29	0.00150744		6413.31	0.00100414		6413.29	0.00137076
6414.15	0.0024386		6414.27	-0.000265078		6414.26	0.00384504		6414.29	0.00375393		6414.26	-0.00190506
6415.14	0.00700852		6415.26	0.00328148		6415.26	0.00536869		6415.26	0.000849678		6415.24	0.0012287
6416.11	0.00162902		6416.23	0.000213194		6416.21	0.0048707		6416.23	0.00338026		6416.19	-0.00270433
6417.08	0.0016569		6417.21	-0.000892305		6417.21	0.00346975		6417.2	0.00149215		6417.18	0.00216492
6418.03	-0.000644285		6418.17	-0.0024177		6418.17	0.0036102		6418.17	0.00721581		6418.13	0.00287105
6419.01	0.00323883		6419.15	-0.000768858		6419.15	0.00147859		6419.15	0.00331653		6419.1	0.00213835
6419.98	0.00310592		6420.1	-0.000461872		6420.12	0.00478886		6420.12	0.00553246		6420.09	0.00440131
6420.97	0.00227354		6421.09	0.00302427		6421.09	0.00400619		6421.09	0.00180992		6421.06	0.00421519
6421.96	0.00206473		6422.08	0.00308012		6422.08	0.00190348		6422.08	0.00990408		6422.04	0.0029813
6422.93	0.000610165		6423.05	0.00290145		6423.05	0.000633397		6423.05	0.00331901		6423.02	0.00509838
6423.92	0.000418692		6424.04	0.00340754		6424.02	0.00362426		6424.02	0.00450859		6423.99	0.00638088
6424.91	0.00342994		6424.99	0.00332789		6425.01	0.00471816		6425.01	0.00370231		6424.96	0.00708828
6425.89	0.00160318		6425.98	0.00231736		6426	0.00362545		6425.98	0.00339129		6425.95	0.00858083
6426.88	0.00370414		6426.95	0.0065525		6426.99	0.0050989		6426.97	0.000953031		6426.9	0.00724997
6427.84	0.00193235		6427.94	0.00100388		6427.96	0.00393676		6427.94	0.00592575		6427.89	0.00563769
6428.83	0.00367914		6428.92	0.00313303		6428.92	0.0050942		6428.92	0.00602474		6428.86	0.00495739
6429.8	0.004322		6429.89	0.00279175		6429.91	0.00355404		6429.89	0.00558508		6429.85	0.00385292
6430.79	0.00542822		6430.88	0.00403316		6430.88	0.00564355		6430.88	0.00533235		6430.83	0.00399596
6431.76	0.00178268		6431.85	0.0028251		6431.87	0.00378869		6431.85	0.00550134		6431.8	0.00424662
6432.76	0.00545049		6432.84	0.0063459		6432.84	0.00469589		6432.84	0.00334095		6432.79	0.00291935
6433.73	0.00575381		6433.82	0.000861032		6433.83	0.00233698		6433.83	0.00580866		6433.75	0.00061355
6434.7	0.00481002		6434.81	0.00196664		6434.81	0.00449454		6434.81	0.00387493		6434.72	0.00463431
6435.7	0.00155429		6435.78	0.00200359		6435.78	0.00319952		6435.8	0.00413673		6435.7	0.0014776
6436.67	-0.0011608		6436.78	0.00165237		6436.76	0.00256093		6436.78	8.57113e-05		6436.69	0.00145139
6437.66	0.00170775		6437.77	0.00589019		6437.75	0.00694895		6437.75	0.00802141		6437.66	0.00709803
6438.62	0.000771511		6438.74	0.00351574		6438.73	0.00430161		6438.73	0.00449898		6438.62	0.0034047
6439.62	0.00388522		6439.74	0.00318334		6439.72	0.00371304		6439.72	0.00262376		6439.62	0.00631578
6440.61	0.00491377		6440.71	0.000627931		6440.7	0.0051075		6440.71	0.00204949		6440.61	0.00373945
6441.59	0.00460322		6441.69	0.00187824		6441.67	0.00382464		6441.69	0.00165518		6441.59	0.00457148
6442.58	0.00528978		6442.68	0.00397754		6442.67	0.00633999		6442.67	0.0014498		6442.58	0.00443429
6443.57	0.00482345		6443.68	0.00113197		6443.64	0.00384345		6443.64	0.00261278		6443.57	0.00341171
6444.55	0.00615841		6444.67	0.000935522		6444.64	0.00541372		6444.64	0.0013326		6444.55	0.00259336
6445.53	0.00493772		6445.65	-0.000712459		6445.62	0.0047638		6445.62	0.00325746		6445.53	0.00255866
6446.53	0.00593052		6446.65	0.00303374		6446.63	0.00859736		6446.6	0.0023448		6446.51	0.0029248
6447.49	0.00598721		6447.64	0.00710571		6447.61	0.00697568		6447.57	0.000460611		6447.49	0.00144983
6448.5	0.00539646		6448.62	0.00338472		6448.59	0.00728722		6448.55	0.000924867		6448.45	0.000740985
6449.46	0.0046344		6449.62	0.00795373		6449.58	0.00837568		6449.53	-0.00201909		6449.44	-0.000734038
6450.46	0.00439975		6450.6	0.00482866		6450.56	0.00679702		6450.53	0.00475056		6450.42	-0.00144279
6451.42	0.00714749		6451.58	0.00607294		6451.54	0.00608649		6451.51	0.00309998		6451.42	0.00386531
6452.44	0.00500378		6452.58	0.00583616		6452.54	0.00669876		6452.49	0.00178638		6452.4	-0.0013786
6453.42	0.00827305		6453.57	0.00681145		6453.54	0.00645282		6453.49	-0.00104111		6453.38	0.00540212
6454.4	0.0054013		6454.54	0.00500399		6454.52	0.00959592		6454.47	0.0035776		6454.38	0.00320362
6455.38	0.00687473		6455.55	0.0058287		6455.52	0.00973374		6455.45	0.00436946		6455.36	0.00646835
6456.38	0.00795963		6456.53	0.00371828		6456.48	0.00755834		6456.45	0.00465119		6456.34	0.00562658
6457.36	0.00550268		6457.53	0.0074903		6457.48	0.00340261		6457.43	0.00268939		6457.32	0.00469591
6458.34	0.0056749		6458.51	0.00706499		6458.46	0.00427797		6458.41	0.000951107		6458.3	0.00365988
6459.32	0.00551295		6459.5	0.00480463		6459.44	0.00408704		6459.41	0.000134986		6459.3	0.0057461
6460.3	0.00871531		6460.5	0.00960585		6460.43	0.00388254		6460.39	0.00143274		6460.3	0.00430221
6461.3	0.00704324		6461.48	0.00682865		6461.43	0.00567558		6461.39	-0.00191907		6461.29	0.00339605
6462.29	0.00958595		6462.46	0.00973546		6462.43	0.0104945		6462.38	0.00171293		6462.29	0.00474332
6463.27	0.00733024		6463.46	0.00474925		6463.43	0.0086759		6463.36	-0.00179323		6463.25	0.00702334
6464.25	0.0062396		6464.47	0.00721828		6464.41	0.00734486		6464.34	0.00200171		6464.25	0.00148759
6465.24	0.0093226		6465.43	0.00895093		6465.4	0.00764332		6465.33	0.00379974		6465.26	0.00660844
6466.22	0.00638248		6466.43	0.0108041		6466.4	0.00691339		6466.33	0.00178373		6466.24	0.00137717
6467.23	0.00752119		6467.44	0.00918922		6467.4	0.00929363		6467.31	0.00643607		6467.23	0.00446163
6468.23	0.00623429		6468.42	0.00811924		6468.4	0.00562945		6468.32	0.00287298		6468.21	0.00479769
6469.23	0.0068799		6469.42	0.00762414		6469.39	0.00961565		6469.3	0.0040669		6469.21	0.00375789
6470.18	0.00473242		6470.41	0.00513872		6470.36	0.00758648		6470.29	0.000245109		6470.2	0.00122492
6471.19	0.0093989		6471.41	0.00777391		6471.36	0.00992017		6471.27	0.00210819		6471.2	0.00479505
6472.19	0.00447604		6472.4	0.00982472		6472.35	0.00794781		6472.28	9.96649e-05		6472.21	0.00539718
6473.18	0.00914193		6473.39	0.00711681		6473.35	0.00991566		6473.28	-0.000803411		6473.19	0.00731701
6474.18	0.00711086		6474.37	0.00913156		6474.36	0.00432873		6474.25	-0.00343083		6474.2	0.00533945
6475.17	0.00982002		6475.38	0.00664238		6475.36	0.00289604		6475.26	0.000447613		6475.2	0.00164676
6476.17	0.00657995		6476.38	0.0081609		6476.35	0.00490598		6476.24	-0.00309931		6476.19	0.00494759
6477.18	0.00724011		6477.37	0.0070308		6477.34	0.00482986		6477.25	-0.000446494		6477.2	-0.000148923
6478.17	0.00946236		6478.38	0.00549764		6478.34	0.00622249		6478.24	-0.00108262		6478.18	0.00389418
6479.15	0.00501366		6479.37	0.00449206		6479.33	0.00495592		6479.24	0.00286466		6479.19	0.00221421
6480.16	0.00423504		6480.36	0.00468441		6480.32	0.00432316		6480.21	-0.000959659		6480.18	0.00554349
6481.15	0.00583277		6481.35	0.00552644		6481.31	0.00640563		6481.22	0.0026151		6481.17	0.00314602
6482.16	0.00932538		6482.33	0.00799792		6482.3	0.00244364		6482.23	0.000882475		6482.18	0.00543658
6483.15	0.0074901		6483.34	0.00652296		6483.31	0.00686325		6483.22	0.00210432		6483.18	0.00405502
6484.14	0.00848755		6484.33	0.00810591		6484.3	0.00770188		6484.21	0.00265891		6484.19	0.00385542
6485.13	0.00734391		6485.34	0.00688468		6485.31	0.00499365		6485.22	0.004114		6485.18	0.00484404
6486.14	0.00766669		6486.33	0.00879201		6486.31	0.00431253		6486.21	0.00115226		6486.17	0.00661779
6487.13	0.00534132		6487.32	0.00478457		6487.3	0.00281249		6487.22	0.000268556		6487.16	0.000209435
6488.12	0.00443933		6488.33	0.0124363		6488.31	0.00265803		6488.23	0.00298901		6488.15	0.00519106
6489.13	0.00649026		6489.34	0.0136742		6489.32	0.00501578		6489.2	0.0056344		6489.16	0.00665761
6490.12	0.00724575		6490.33	0.0102096		6490.32	0.00459991		6490.19	0.00293121		6490.16	0.00458152
6491.11	0.00760685		6491.34	0.0117293		6491.31	0.00486179		6491.18	0.00375015		6491.17	0.00477147
6492.09	0.00775177		6492.34	0.0113952		6492.32	0.004425		6492.19	0.00311077		6492.16	0.00450236
6493.1	0.00542726		6493.33	0.0126616		6493.31	0.00502083		6493.19	0.00823511		6493.17	0.00414276
6494.11	0.00457243		6494.34	0.00883626		6494.34	0.00647613		6494.2	0.00372196		6494.16	0.00737511
6495.1	0.00582303		6495.33	0.00547297		6495.32	0.00538887		6495.19	0.00600744		6495.17	0.00577016
6496.1	0.00420825		6496.33	0.00822429		6496.33	0.00658278		6496.2	0.00247534		6496.17	0.00761565
6497.11	0.00410374		6497.34	0.0108989		6497.32	0.00392482		6497.2	0.00395437		6497.16	0.00424009
6498.1	0.00459935		6498.34	0.00754536		6498.32	0.00554424		6498.19	0.00497713		6498.18	0.00548728
6499.1	0.00494603		6499.31	0.00673491		6499.33	0.00440379		6499.21	0.00823006		6499.17	0.0046991
6500.11	0.00666963		6500.33	0.0080894		6500.34	0.0065694		6500.18	0.00743857		6500.17	0.00602323
6501.11	0.00731832		6501.34	0.00622127		6501.34	0.00545372		6501.2	0.0111738		6501.18	0.00310136
6502.1	0.00688411		6502.33	0.00686004		6502.33	0.00965263		6502.19	0.0132469		6502.19	0.00676851
6503.12	0.0055498		6503.35	0.00710116		6503.35	0.00451669		6503.19	0.00947973		6503.19	0.00671467
6504.11	0.00544101		6504.35	0.00844578		6504.35	0.00288037		6504.2	0.0060142		6504.19	0.00364027
6505.13	0.00623523		6505.34	0.00903095		6505.34	0.000415687		6505.18	0.00500638		6505.2	0.0059296
6506.13	0.00620676		6506.36	0.00930314		6506.36	0.00390274		6506.18	0.00528759		6506.2	0.00610591
6507.12	0.00464835		6507.37	0.00725128		6507.37	0.00136111		6507.18	0.00690779		6507.19	0.00955752
6508.12	0.00639892		6508.37	0.00327594		6508.37	0.0042111		6508.19	0.00534404		6508.19	0.00596031
6509.14	0.00553474		6509.39	0.00566257		6509.37	0.00328024		6509.19	0.00560386		6509.21	0.00638556
6510.14	0.0083629		6510.39	0.00650855		6510.39	0.0050718		6510.23	0.00616796		6510.21	0.00965931
6511.15	0.00900011		6511.38	0.00742696		6511.38	0.00505708		6511.21	0.0091204		6511.21	0.011559
6512.15	0.0102864		6512.38	0.00462513		6512.38	0.00833478		6512.21	0.00672045		6512.21	0.0114431
6513.15	0.0104885		6513.4	0.00999339		6513.4	0.00450342		6513.22	0.00905511		6513.2	0.0103684
6514.17	0.0102516		6514.42	0.00778965		6514.38	0.00358653		6514.24	0.00767673		6514.22	0.0081032
6515.15	0.0088272		6515.42	0.00678888		6515.4	0.00793531		6515.24	0.00779994		6515.22	0.00965704
6516.17	0.00888115		6516.44	0.0051345		6516.4	0.00621149		6516.24	0.00997703		6516.24	0.00657319
6517.19	0.00759069		6517.46	0.0053525		6517.42	0.00689293		6517.24	0.00644324		6517.26	0.00828682
6518.21	0.00790004		6518.46	0.00560028		6518.42	0.0045946		6518.26	0.00864588		6518.24	0.00826891
6518.85	0.00800807		6519.12	0.0135665		6519.1	0.00844215		6518.9	0.00938301		6518.94	0.00591999
6519.14	0.0142096		6519.42	0.00675963		6519.39	0.00459488		6519.24	0.0129908		6519.23	0.00932605
6519.48	0.0125131		6519.75	0.00409962		6519.71	-0.00110004		6519.53	0.00791952		6519.55	0.0122648
6519.75	0.0111991		6520.05	0.0102565		6520.01	0.00183207		6519.85	0.00661301		6519.83	0.0112159
6520.08	0.00883579		6520.39	0.00861735		6520.34	0.00568471		6520.14	0.00545535		6520.16	0.0152356
6520.37	0.00775798		6520.68	0.00488964		6520.64	0.00533836		6520.48	0.0119137		6520.44	0.0113651
6520.69	0.00778101		6521	0.00569493		6520.96	0.0104687		6520.76	0.0116359		6520.76	0.0110078
6521	0.0124931		6521.3	0.0090589		6521.23	0.00971702		6521.1	0.0146965		6521.07	0.00989108
6521.3	0.0137486		6521.62	0.0075463		6521.57	0.00858844		6521.39	0.0149492		6521.37	0.0052207
6521.59	0.0206114		6521.91	0.000769142		6521.86	0.0098263		6521.7	0.00934907		6521.66	0.0125057
6521.93	0.00890389		6522.25	5.8089e-05		6522.18	0.00673607		6521.98	0.00726172		6521.98	0.0141325
6522.2	0.00965484		6522.52	0.00503044		6522.47	0.00187589		6522.32	0.00782979		6522.29	0.0129496
6522.54	0.00549215		6522.86	0.00601613		6522.79	0.00290494		6522.61	0.00921044		6522.63	0.0066271
6522.82	0.00454134		6523.13	0.00411825		6523.07	0.00995799		6522.93	0.017176		6522.9	0.00910068
6523.15	0.00525029		6523.45	0.00887094		6523.4	0.00935702		6523.22	0.01111		6523.24	0.0158448
6523.43	0.00772235		6523.74	0.0123714		6523.68	0.00939695		6523.54	0.0156632		6523.52	0.0133621
6523.75	0.0157322		6524.08	0.00988039		6524.01	0.0117357		6523.83	0.0127975		6523.86	0.0134441
6524.06	0.00889994		6524.35	0.0093365		6524.29	0.00274078		6524.15	0.00595058		6524.13	0.0154257
6524.38	0.0073824		6524.69	0.00589786		6524.63	0.00401105		6524.45	0.00742573		6524.47	0.00891037
6524.67	0.0103691		6524.95	0.00486245		6524.92	0.00791867		6524.78	0.00933768		6524.76	0.0101869
6525.01	0.014603		6525.3	0.00791502		6525.24	0.00503582		6525.08	0.0104897		6525.08	0.0129669
6525.28	0.0140373		6525.58	0.00968934		6525.53	0.00950711		6525.4	0.0118259		6525.39	0.0149643
6525.62	0.0141235		6525.92	0.0068474		6525.87	0.00545862		6525.69	0.0128632		6525.73	0.0128921
6525.9	0.0115416		6526.23	0.0098184		6526.16	0.0058671		6526.01	0.00945535		6526.01	0.0110125
6526.23	0.00894857		6526.55	0.0107735		6526.48	0.0110728		6526.32	0.0152857		6526.34	0.014862
6526.51	0.00861302		6526.84	0.0151261		6526.78	0.010057		6526.64	0.0132362		6526.62	0.0119909
6526.85	0.0111157		6527.18	0.0125859		6527.11	0.00596058		6526.93	0.0121213		6526.94	0.0161655
6527.14	0.0131457		6527.45	0.00848891		6527.39	0.00538306		6527.27	0.0116545		6527.25	0.0158757
6527.46	0.00935164		6527.81	0.00980489		6527.73	0.00738324		6527.57	0.021221		6527.57	0.0126201
6527.77	0.0139123		6528.09	0.0149284		6528.04	0.0112573		6527.88	0.0196355		6527.86	0.0111275
6528.07	0.0136875		6528.43	0.00932698		6528.36	0.00624073		6528.18	0.0151668		6528.18	0.00622246
6528.36	0.0124157		6528.72	0.0051456		6528.67	0.00765192		6528.5	0.0113598		6528.47	0.0146331
6528.68	0.00939592		6529.04	0.0124095		6528.99	0.0138715		6528.81	0.0151292		6528.81	0.0194705
6528.97	0.00930883		6529.33	0.00976558		6529.28	0.00953398		6529.13	0.0154827		6529.1	0.0157012
6529.29	0.00843531		6529.65	0.0139074		6529.62	0.0056399		6529.42	0.0184114		6529.42	0.0111107
6529.58	0.0155901		6529.96	0.0114136		6529.9	0.0105193		6529.76	0.00756814		6529.71	0.0150552
6529.9	0.0123422		6530.28	0.00682214		6530.25	0.0110864		6530.05	0.00751008		6530.05	0.0199924
6530.19	0.015342		6530.57	0.00863652		6530.51	0.00964822		6530.37	0.00906425		6530.32	0.0164306
6530.51	0.0126555		6530.89	0.00977331		6530.87	0.00358134		6530.66	0.0139126		6530.66	0.0172083
6530.8	0.00672607		6531.18	0.0150146		6531.16	0.00698091		6531	0.0086757		6530.95	0.0239034
6531.14	0.00908191		6531.52	0.0129779		6531.48	0.00603576		6531.29	0.0136343		6531.25	0.0192534
6531.43	0.0165721		6531.81	0.00544033		6531.77	0.0106898		6531.63	0.0158438		6531.56	0.0177423
6531.77	0.0134389		6532.15	0.00468845		6532.09	0.00868279		6531.92	0.0182976		6531.88	0.0153999
6532.06	0.00972391		6532.42	0.0114549		6532.38	0.00889244		6532.24	0.0121988		6532.17	0.0180185
6532.4	0.014894		6532.76	0.0129321		6532.71	0.0141553		6532.53	0.0139463		6532.51	0.0184786
6532.67	0.0133726		6533.05	0.0156358		6532.99	0.00597829		6532.85	0.00899141		6532.8	0.0168832
6532.99	0.0158832		6533.39	0.00951505		6533.32	0.00486368		6533.14	0.0132499		6533.12	0.0146026
6533.28	0.0140128		6533.68	0.0139977		6533.62	0.00670919		6533.46	0.00837808		6533.42	0.016187
6533.6	0.015599		6534.02	0.0152429		6533.95	0.010415		6533.75	0.00965547		6533.73	0.0117456
6533.89	0.0192635		6534.3	0.0136058		6534.21	0.00966378		6534.05	0.0065152		6534.02	0.0104794
6534.21	0.0160616		6534.63	0.0106701		6534.56	0.0123972		6534.36	0.013222		6534.34	0.0183177
6534.5	0.0179469		6534.93	0.0160541		6534.86	0.00600554		6534.7	0.0164918		6534.63	0.0207304
6534.84	0.0129861		6535.26	0.015382		6535.19	0.0102152		6534.99	0.0119976		6534.97	0.0214591
6535.13	0.0116615		6535.54	0.0189736		6535.47	0.010428		6535.33	0.013844		6535.26	0.0141874
6535.47	0.0143014		6535.87	0.0172751		6535.81	0.0159844		6535.62	0.0164779		6535.6	0.010946
6535.76	0.01983		6536.16	0.0125261		6536.1	0.010759		6535.92	0.0183684		6535.89	0.0228329
6536.08	0.0195619		6536.5	0.0131233		6536.43	0.0126865		6536.21	0.0184122		6536.21	0.0246846
6536.37	0.0108131		6536.79	0.0179341		6536.71	0.00914388		6536.55	0.0201321		6536.52	0.0180289
6536.7	0.016876		6537.11	0.00994476		6537.06	0.017692		6536.84	0.0217012		6536.86	0.019922
6537	0.0187513		6537.4	0.0177682		6537.34	0.0176241		6537.15	0.0184485		6537.15	0.0254085
6537.31	0.0175728		6537.74	0.0154805		6537.67	0.0127845		6537.45	0.0174817		6537.49	0.0206348
6537.6	0.0256692		6538.01	0.0184568		6537.97	0.0158271		6537.78	0.0146508		6537.78	0.0230956
6537.94	0.021666		6538.35	0.0204049		6538.32	0.0236885		6538.06	0.0249545		6538.1	0.0312447
6538.23	0.0226495		6538.64	0.0242497		6538.6	0.0298745		6538.39	0.0289739		6538.39	0.0342236
6538.55	0.0272465		6538.96	0.0297025		6538.94	0.0311681		6538.69	0.0348686		6538.75	0.0367013
6538.85	0.0332204		6539.25	0.0408355		6539.21	0.0400653		6539.02	0.0437695		6539.03	0.0497876
6539.18	0.0424102		6539.58	0.0558876		6539.56	0.0508282		6539.3	0.0521598		6539.36	0.0691402
6539.47	0.048913		6539.86	0.0618359		6539.85	0.0657431		6539.65	0.0681879		6539.65	0.0770455
6539.79	0.0470338		6540.19	0.0645436		6540.17	0.0729697		6539.94	0.0800955		6539.99	0.0829705
6540.1	0.0525523		6540.48	0.0677508		6540.48	0.0675601		6540.26	0.0909718		6540.3	0.0969614
6540.44	0.063644		6540.8	0.0666407		6540.82	0.0744333		6540.57	0.0892993		6540.62	0.103883
6540.71	0.0631107		6541.09	0.066394		6541.09	0.0739814		6540.89	0.0899145		6540.91	0.100431
6541.05	0.055993		6541.41	0.0623454		6541.43	0.0695165		6541.2	0.0885049		6541.25	0.0917527
6541.36	0.0608584		6541.7	0.0555055		6541.72	0.0687432		6541.52	0.0826903		6541.54	0.0863389
6541.68	0.0579159		6542.02	0.0597854		6542.04	0.0621671		6541.83	0.077064		6541.86	0.0903278
6541.95	0.0598249		6542.33	0.058808		6542.35	0.0631833		6542.15	0.0785598		6542.17	0.0840076
6542.29	0.0525959		6542.66	0.0610734		6542.67	0.0627206		6542.44	0.0741833		6542.51	0.0762154
6542.58	0.0557184		6542.93	0.0552093		6542.96	0.0567182		6542.78	0.0636497		6542.8	0.0715172
6542.91	0.050017		6543.25	0.0584009		6543.3	0.0523591		6543.07	0.0634707		6543.11	0.0649619
6543.2	0.0476998		6543.54	0.056598		6543.59	0.0508412		6543.39	0.0622082		6543.39	0.0618488
6543.52	0.0524235		6543.86	0.0550139		6543.93	0.0525482		6543.7	0.0636772		6543.72	0.0642136
6543.79	0.0493681		6544.15	0.0553457		6544.22	0.0508559		6544.02	0.0644831		6544.02	0.0649356
6544.12	0.0482147		6544.48	0.0496219		6544.55	0.0510969		6544.31	0.0653195		6544.35	0.0665622
6544.4	0.049983		6544.76	0.056306		6544.84	0.049243		6544.64	0.0615934		6544.64	0.0635591
6544.73	0.0548378		6545.11	0.0625952		6545.18	0.0603221		6544.93	0.0590055		6544.96	0.0618508
6545.02	0.0556895		6545.4	0.0687024		6545.47	0.0648009		6545.27	0.0615182		6545.25	0.0625998
6545.34	0.0599151		6545.72	0.0706882		6545.81	0.0701162		6545.54	0.0700149		6545.59	0.0766383
6545.63	0.0685243		6546.01	0.0737942		6546.1	0.0723909		6545.88	0.076871		6545.88	0.0822972
6545.97	0.0742054		6546.33	0.0812934		6546.41	0.0773		6546.17	0.0891495		6546.21	0.0871942
6546.26	0.080643		6546.62	0.0891412		6546.71	0.0814336		6546.5	0.0957274		6546.5	0.088187
6546.57	0.0900325		6546.95	0.0985406		6547.04	0.0944934		6546.78	0.096346		6546.82	0.095875
6546.86	0.0957854		6547.24	0.103181		6547.33	0.103948		6547.11	0.101987		6547.11	0.109284
6547.2	0.102167		6547.56	0.121683		6547.65	0.121203		6547.42	0.11466		6547.47	0.122041
6547.51	0.125502		6547.87	0.142083		6547.94	0.135338		6547.74	0.129046		6547.76	0.129051
6547.83	0.146421		6548.19	0.161126		6548.26	0.146675		6548.03	0.145476		6548.08	0.140772
6548.1	0.174318		6548.48	0.17888		6548.57	0.168031		6548.37	0.153732		6548.37	0.15619
6548.45	0.195624		6548.82	0.202561		6548.88	0.185157		6548.66	0.176201		6548.7	0.17355
6548.72	0.212881		6549.1	0.231284		6549.17	0.207059		6548.99	0.198933		6548.99	0.200178
6549.06	0.245772		6549.44	0.264215		6549.51	0.235044		6549.28	0.217878		6549.31	0.226518
6549.37	0.273346		6549.75	0.282931		6549.82	0.267083		6549.62	0.247074		6549.6	0.249142
6549.69	0.294853		6550.07	0.300367		6550.14	0.283159		6549.91	0.2691		6549.94	0.274346
6549.96	0.305953		6550.34	0.313431		6550.43	0.303527		6550.25	0.302402		6550.21	0.301459
6550.29	0.312937		6550.68	0.329099		6550.76	0.32025		6550.54	0.326856		6550.56	0.326692
6550.58	0.324556		6550.96	0.342393		6551.06	0.347535		6550.87	0.345405		6550.83	0.34795
6550.9	0.337022		6551.3	0.362144		6551.39	0.368714		6551.17	0.373572		6551.17	0.375931
6551.21	0.345831		6551.59	0.388854		6551.68	0.387603		6551.52	0.403791		6551.46	0.406092
6551.53	0.366716		6551.91	0.4062		6552.02	0.418714		6551.81	0.432909		6551.79	0.442897
6551.82	0.383547		6552.2	0.428016		6552.31	0.450407		6552.13	0.461004		6552.08	0.475017
6552.13	0.399273		6552.53	0.453248		6552.65	0.47602		6552.42	0.487073		6552.42	0.498145
6552.44	0.421049		6552.84	0.482313		6552.94	0.505281		6552.76	0.526943		6552.71	0.532856
6552.76	0.449769		6553.18	0.5117		6553.29	0.545003		6553.05	0.557613		6553.05	0.572748
6553.05	0.471966		6553.45	0.543561		6553.56	0.579024		6553.4	0.593566		6553.34	0.613729
6553.4	0.492809		6553.79	0.562666		6553.9	0.613631		6553.69	0.635499		6553.67	0.655469
6553.69	0.521294		6554.08	0.586617		6554.19	0.642606		6554.01	0.664628		6553.94	0.689781
6554.03	0.550611		6554.41	0.617973		6554.52	0.665614		6554.3	0.697637		6554.28	0.723845
6554.3	0.58012		6554.7	0.646193		6554.81	0.690228		6554.61	0.72631		6554.55	0.753358
6554.64	0.605577		6555.04	0.684861		6555.15	0.725695		6554.9	0.758242		6554.9	0.78478
6554.93	0.656424		6555.31	0.729285		6555.46	0.768135		6555.22	0.792039		6555.19	0.818404
6555.28	0.706534		6555.64	0.778082		6555.78	0.798057		6555.51	0.821969		6555.51	0.847551
6555.55	0.771686		6555.91	0.835183		6556.07	0.834851		6555.82	0.852993		6555.8	0.879475
6555.87	0.840671		6556.25	0.897348		6556.4	0.872206		6556.11	0.886607		6556.13	0.913324
6556.16	0.917695		6556.54	0.961402		6556.69	0.925782		6556.45	0.92459		6556.42	0.943684
6556.49	1.01709		6556.87	1.05286		6557.03	0.982233		6556.74	0.966632		6556.76	0.972483
6556.8	1.12025		6557.16	1.14296		6557.3	1.04822		6557.09	1.0083		6557.05	1.01216
6557.12	1.24468		6557.5	1.23498		6557.67	1.10632		6557.36	1.05335		6557.38	1.06094
6557.41	1.34913		6557.78	1.32262		6557.96	1.1707		6557.68	1.09919		6557.67	1.10388
6557.76	1.45286		6558.12	1.40689		6558.3	1.23788		6557.97	1.14636		6557.99	1.14822
6558.03	1.53835		6558.41	1.48151		6558.57	1.30488		6558.3	1.20043		6558.3	1.19708
6558.37	1.61426		6559.02	1.60098		6559.21	1.43053		6558.61	1.27		6558.92	1.31029
6558.66	1.68229		6559.91	1.66538		6560.11	1.54537		6559.21	1.39152		6559.8	1.47971
6559.28	1.73849		6560.84	1.59917		6561.02	1.54674		6560.13	1.54385		6560.73	1.60144
6560.17	1.69303		6561.73	1.44911		6561.92	1.43954		6561.04	1.60122		6561.65	1.59373
6561.11	1.52269		6562.65	1.27013		6562.83	1.27722		6561.92	1.53612		6562.56	1.46835
6562	1.32924		6563.56	1.14281		6563.77	1.14387		6562.83	1.38375		6563.47	1.32151
6562.92	1.16148		6564.46	1.06627		6564.68	1.05204		6563.76	1.24336		6564.41	1.18967
6563.83	1.07418		6565.35	1.03804		6565.59	1.00763		6564.66	1.13454		6565.3	1.10907
6564.74	1.03473		6566.28	1.02632		6566.52	0.985197		6565.55	1.06971		6566.21	1.06278
6565.64	1.02836		6567.19	1.03746		6567.44	0.988587		6566.48	1.04145		6567.13	1.04247
6566.55	1.04488		6568.1	1.05421		6568.33	0.999302		6567.37	1.03013		6568.02	1.03852
6567.46	1.06922		6569	1.08052		6569.26	1.02201		6568.3	1.03651		6568.95	1.04638
6568.37	1.09885		6569.91	1.10216		6570.19	1.04963		6569.22	1.05214		6569.86	1.06683
6569.28	1.12093		6570.82	1.11914		6571.08	1.07534		6570.11	1.0748		6570.79	1.09312
6570.19	1.1342		6571.73	1.13398		6572	1.09627		6571.02	1.10173		6571.7	1.12068
6571.11	1.14124		6572.64	1.14985		6572.91	1.11021		6571.93	1.12738		6572.6	1.14386
6572.02	1.15447		6573.55	1.16589		6573.82	1.12349		6572.86	1.15053		6573.53	1.16078
6572.93	1.17015		6574.46	1.17917		6574.75	1.1342		6573.77	1.16715		6574.42	1.173
6573.82	1.19357		6575.39	1.1821		6575.66	1.13626		6574.68	1.17835		6575.35	1.18223
6574.75	1.20922		6576.3	1.17623		6576.57	1.12612		6575.57	1.18648		6576.26	1.18214
6575.66	1.21348		6577.21	1.15272		6577.48	1.11031		6576.5	1.18484		6577.19	1.16945
6576.56	1.20139		6578.14	1.12745		6578.4	1.08401		6577.41	1.16882		6578.1	1.15323
6577.47	1.17089		6579.05	1.09528		6579.31	1.05307		6578.32	1.14707		6579.02	1.12396
6578.38	1.13247		6579.95	1.05697		6580.22	1.02289		6579.23	1.11629		6579.93	1.0939
6579.29	1.08875		6580.88	1.01275		6581.15	0.980716		6580.16	1.08387		6580.86	1.05987
6580.2	1.04569		6581.77	0.969104		6582.08	0.941507		6581.08	1.04149		6581.77	1.02205
6581.11	0.996104		6582.7	0.931617		6582.99	0.909968		6581.99	1.00011		6582.7	0.981036
6582.04	0.951041		6583.6	0.901966		6583.91	0.880114		6582.9	0.959417		6583.6	0.948132
6582.96	0.909378		6584.53	0.873517		6584.8	0.855632		6583.81	0.929607		6584.53	0.91856
6583.87	0.882769		6585.44	0.856071		6585.73	0.839892		6584.73	0.899402		6585.46	0.896281
6584.78	0.859964		6586.35	0.841273		6586.65	0.823391		6585.64	0.88244		6586.37	0.880618
6585.7	0.843548		6587.27	0.828476		6587.56	0.815621		6586.57	0.866592		6587.29	0.867937
6586.61	0.830728		6588.18	0.823768		6588.46	0.800581		6587.47	0.854199		6588.2	0.859976
6587.54	0.826493		6589.1	0.823555		6589.39	0.793769		6588.4	0.842312		6589.11	0.845983
6588.46	0.828797		6590.01	0.819262		6590.32	0.790362		6589.32	0.833041		6590.03	0.837983
6589.35	0.829301		6590.93	0.821676		6591.24	0.790689		6590.23	0.827762		6590.96	0.83349
6590.27	0.837506		6591.86	0.825538		6592.17	0.788502		6591.15	0.820388		6591.88	0.828095
6591.2	0.841962		6592.77	0.827509		6593.09	0.790813		6592.06	0.815194		6592.79	0.823806
6592.12	0.845312		6593.69	0.828388		6594	0.792416		6592.99	0.816959		6593.71	0.823307
6593.03	0.845988		6594.61	0.826226		6594.92	0.794576		6593.91	0.816691		6594.64	0.824896
6593.93	0.83954		6595.54	0.824176		6595.83	0.798464		6594.83	0.814835		6595.56	0.831337
6594.86	0.836223		6596.48	0.825316		6596.75	0.803733		6595.76	0.821947		6596.48	0.837894
6595.78	0.831179		6597.39	0.828346		6597.65	0.811215		6596.68	0.82951		6597.39	0.847243
6596.71	0.828662		6598.29	0.831482		6598.58	0.817012		6597.59	0.83845		6598.31	0.856092
6597.61	0.827705		6599.21	0.835802		6599.5	0.823537		6598.51	0.846599		6599.25	0.863656
6598.53	0.831589		6600.14	0.846395		6600.44	0.83387		6599.43	0.854253		6600.14	0.871277
6599.45	0.83959		6601.06	0.856909		6601.36	0.841415		6600.36	0.865109		6601.06	0.880846
6600.36	0.853757		6601.98	0.866446		6602.27	0.851992		6601.26	0.869666		6602	0.885468
6601.28	0.865155		6602.92	0.878023		6603.21	0.860025		6602.2	0.878073		6602.94	0.891933
6602.2	0.878622		6603.82	0.894477		6604.15	0.876867		6603.12	0.887772		6603.85	0.899123
6603.14	0.89348		6604.75	0.905117		6605.09	0.886261		6604.06	0.898453		6604.79	0.91214
6604.07	0.909555		6605.67	0.916996		6606.01	0.898844		6604.98	0.910511		6605.71	0.919611
6604.98	0.921552		6606.61	0.927025		6606.92	0.906941		6605.89	0.922247		6606.65	0.930825
6605.89	0.931695		6607.53	0.934213		6607.86	0.918124		6606.81	0.937562		6607.57	0.941976
6606.83	0.93783		6608.45	0.943079		6608.76	0.924682		6607.75	0.947283		6608.49	0.948955
6607.77	0.946938		6609.37	0.9561		6609.7	0.935662		6608.67	0.953231		6609.43	0.964188
6608.67	0.959018		6610.31	0.96895		6610.62	0.950516		6609.61	0.965057		6610.35	0.972689
6609.61	0.973124		6611.23	0.98491		6611.55	0.961561		6610.53	0.973174		6611.27	0.982526
6610.53	0.989785		6612.17	0.999459		6612.47	0.976465		6611.47	0.987535		6612.19	0.994164
6611.45	1.00533		6613.09	1.0165		6613.39	0.992236		6612.39	0.996832		6613.11	1.00806
6612.36	1.02202		6614.03	1.03002		6614.33	1.0108		6613.33	1.01056		6614.05	1.01973
6613.3	1.03543		6614.95	1.03964		6615.27	1.02037		6614.25	1.02259		6614.99	1.03441
6614.22	1.04452		6615.86	1.04504		6616.17	1.0315		6615.18	1.03685		6615.91	1.04196
6615.16	1.05221		6616.8	1.0474		6617.11	1.03817		6616.1	1.04723		6616.84	1.05367
6616.06	1.05257		6617.72	1.04712		6618.04	1.03539		6617.04	1.0557		6617.78	1.05973
6617	1.05024		6618.66	1.04652		6618.98	1.03232		6617.96	1.05901		6618.7	1.05882
6617.93	1.04849		6619.59	1.04293		6619.88	1.02877		6618.89	1.05673		6619.64	1.06014
6618.85	1.04194		6620.49	1.03967		6620.81	1.02714		6619.83	1.05333		6620.57	1.05565
6619.79	1.04115		6621.43	1.03746		6621.75	1.02487		6620.73	1.05271		6621.49	1.05283
6620.71	1.03871		6622.34	1.03828		6622.67	1.02471		6621.66	1.04691		6622.43	1.0496
6621.64	1.03874		6623.28	1.03773		6623.6	1.0223		6622.58	1.04492		6623.38	1.04641
6622.54	1.03833		6624.21	1.03693		6624.54	1.02143		6623.52	1.04072		6624.28	1.04786
6623.45	1.03877		6625.15	1.03523		6625.47	1.01898		6624.45	1.04296		6625.22	1.04631
6624.41	1.04087		6626.09	1.03964		6626.41	1.01722		6625.37	1.04023		6626.15	1.04258
6625.34	1.04202		6627	1.0399		6627.33	1.01591		6626.3	1.03685		6627.08	1.03735
6626.26	1.04203		6627.95	1.03638		6628.26	1.01435		6627.22	1.03754		6628	1.03964
6627.21	1.04381		6628.87	1.03762		6629.19	1.01379		6628.15	1.03365		6628.95	1.03085
6628.13	1.04527		6629.8	1.03705		6630.11	1.01604		6629.08	1.02955		6629.87	1.02985
6629.04	1.04401		6630.74	1.03504		6631.04	1.01178		6630	1.02819		6630.8	1.02604
6629.95	1.04517		6631.67	1.0356		6631.99	1.01185		6630.93	1.02719		6631.73	1.0243
6630.89	1.04257		6632.6	1.03604		6632.89	1.00943		6631.86	1.02478		6632.67	1.02568
6631.84	1.04434		6633.54	1.03323		6633.82	1.00864		6632.78	1.02404		6633.6	1.02436
6632.76	1.04156		6634.47	1.03186		6634.75	1.00739		6633.71	1.02117		6634.51	1.0207
6633.69	1.04233		6635.42	1.02967		6635.7	1.00628		6634.64	1.02392		6635.45	1.02314
6634.62	1.03762		6636.35	1.02583		6636.62	1.0041		6635.58	1.02373		6636.38	1.02279
6635.55	1.0319		6637.29	1.02486		6637.55	1.00431		6636.51	1.02129		6637.33	1.02488
6636.48	1.02785		6638.22	1.01965		6638.48	1.00474		6637.46	1.02544		6638.26	1.01925
6637.44	1.02426		6639.15	1.01983		6639.43	1.00124		6638.39	1.02319		6639.21	1.02161
6638.35	1.02281		6640.08	1.0178		6640.36	1.00213		6639.32	1.02017		6640.12	1.02224
6639.28	1.02277		6640.99	1.01667		6641.29	1.00161		6640.27	1.01685		6641.05	1.01923
6640.21	1.02195		6641.92	1.01759		6642.24	1.00213		6641.2	1.01929		6641.96	1.01894
6641.16	1.02159		6642.85	1.02041		6643.17	1.00206		6642.11	1.01979		6642.89	1.01909
6642.09	1.02482		6643.8	1.0183		6644.12	1.00347		6643.04	1.01721		6643.84	1.02137
6643	1.02242		6644.73	1.01894		6645.05	1.00268		6643.97	1.01727		6644.77	1.02047
6643.95	1.02595		6645.66	1.01604		6645.96	1.00254		6644.92	1.019		6645.68	1.01832
6644.9	1.02337		6646.59	1.01247		6646.91	1.00357		6645.85	1.01573		6646.61	1.02045
6645.81	1.02447		6647.52	1.01132		6647.86	1.00055		6646.76	1.01711		6647.56	1.01779
6646.74	1.02198		6648.46	1.01176		6648.81	0.998308		6647.69	1.01575		6648.49	1.01469
6647.69	1.02021		6649.39	1.00701		6649.72	0.996861		6648.64	1.01078		6649.42	1.01405
6648.64	1.01645		6650.34	1.00552		6650.66	0.993336		6649.57	1.01432		6650.38	1.01145
6649.56	1.01247		6651.27	1.00153		6651.59	0.993688		6650.51	1.01251		6651.29	1.00825
6650.49	1.00968		6652.22	1.0018		6652.54	0.992028		6651.44	1.0104		6652.26	1.00949
6651.42	1.00802		6653.14	0.999196		6653.45	0.990345		6652.41	1.00776		6653.17	1.00647
6652.35	1.00544		6654.09	0.99806		6654.39	0.992196		6653.34	1.00343		6654.11	1.00723
6653.29	1.00409		6655.02	0.99794		6655.36	0.990392		6654.28	1.00224		6655.04	1.00371
6654.22	1.00136		6655.98	0.996661		6656.29	0.987004		6655.21	1.00075		6655.98	1.00123
6655.15	0.995176		6656.89	0.993663		6657.23	0.987647		6656.14	0.998479		6656.91	0.998679
6656.11	0.994095		6657.84	0.995718		6658.18	0.983499		6657.1	0.998079		6657.86	0.996992
6657.02	0.991952		6658.8	0.995432		6659.12	0.982976		6658.05	0.994295		6658.82	0.997308
6657.99	0.989595		6659.73	0.992635		6660.07	0.979815		6658.97	0.99401		6659.75	0.992896
6658.93	0.989517		6660.65	0.988753		6661	0.979668		6659.92	0.992858		6660.71	0.993811
6659.88	0.98612		6661.6	0.986662		6661.94	0.978759		6660.86	0.993848		6661.64	0.994134
6660.82	0.98323		6662.54	0.983941		6662.88	0.979279		6661.81	0.992239		6662.6	0.992726
6661.77	0.980228		6663.48	0.982271		6663.81	0.980528		6662.75	0.995161		6663.53	0.993379
6662.71	0.977745		6664.39	0.982235		6664.73	0.982097		6663.68	0.992854		6664.47	0.990317
6663.64	0.977913		6665.35	0.980979		6665.7	0.980564		6664.62	0.995324		6665.41	0.992173
6664.58	0.975519		6666.29	0.981694		6666.62	0.980953		6665.57	0.993976		6666.34	0.992081
6665.54	0.976194		6667.22	0.978698		6667.56	0.982903		6666.51	0.994573		6667.3	0.992416
6666.45	0.976227		6668.16	0.978966		6668.5	0.982944		6667.45	0.994469		6668.24	0.992492
6667.39	0.976073		6669.1	0.978831		6669.46	0.982227		6668.37	0.992321		6669.17	0.989449
6668.35	0.977284		6670.06	0.97909		6670.39	0.983423		6669.32	0.991324		6670.11	0.989785
6669.29	0.977373		6670.99	0.980168		6671.35	0.979554		6670.26	0.99076		6671.07	0.990963
6670.22	0.976222		6671.95	0.980185		6672.29	0.980791		6671.2	0.988041		6672.01	0.989723
6671.16	0.9748		6672.89	0.977953		6673.25	0.975655		6672.14	0.984237		6672.97	0.989003
6672.12	0.976356		6673.83	0.979495		6674.19	0.976968		6673.08	0.985587		6673.89	0.984024
6673.06	0.976253		6674.77	0.976619		6675.13	0.974388		6674.04	0.985947		6674.84	0.981372
6674.02	0.975216		6675.71	0.972559		6676.07	0.974371		6674.98	0.985355		6675.77	0.980516
6674.96	0.972275		6676.65	0.970044		6677.02	0.970545		6675.92	0.984155		6676.72	0.977926
6675.92	0.972216		6677.59	0.965889		6677.97	0.971198		6676.86	0.981957		6677.65	0.976694
6676.84	0.96816		6678.57	0.962742		6678.91	0.96491		6677.8	0.979315		6678.61	0.971031
6677.8	0.963183		6679.49	0.957103		6679.85	0.962033		6678.76	0.974295		6679.55	0.970985
6678.76	0.957827		6680.45	0.954444		6680.81	0.95955		6679.7	0.970452		6680.52	0.965388
6679.68	0.952258		6681.39	0.950675		6681.75	0.956686		6680.64	0.965694		6681.45	0.962834
6680.66	0.948715		6682.35	0.949754		6682.69	0.953103		6681.58	0.962372		6682.39	0.95912
6681.6	0.948872		6683.29	0.948439		6683.65	0.949581		6682.5	0.959508		6683.35	0.957088
6682.54	0.947712		6684.24	0.948288		6684.59	0.94786		6683.44	0.957037		6684.31	0.957023
6683.48	0.944128		6685.18	0.945181		6685.56	0.948294		6684.39	0.953167		6685.23	0.954262
6684.44	0.944437		6686.12	0.947868		6686.52	0.950537		6685.33	0.950819		6686.18	0.953699
6685.39	0.947106		6687.06	0.947916		6687.44	0.9495		6686.27	0.949672		6687.14	0.948913
6686.35	0.947745		6688.01	0.950796		6688.4	0.948635		6687.22	0.948983		6688.1	0.95552
6687.27	0.947751		6688.97	0.951896		6689.35	0.949321		6688.2	0.950219		6689.05	0.954334
6688.22	0.950485		6689.91	0.953863		6690.29	0.951569		6689.14	0.951993		6689.99	0.95449
6689.16	0.955124		6690.86	0.95695		6691.24	0.955383		6690.08	0.952641		6690.93	0.957132
6690.12	0.959632		6691.82	0.961283		6692.2	0.95563		6691.01	0.953726		6691.9	0.958815
6691.05	0.965251		6692.77	0.96267		6693.14	0.960717		6691.97	0.956326		6692.86	0.963548
6692.01	0.97367		6693.73	0.966385		6694.09	0.961633		6692.94	0.962751		6693.81	0.96356
6692.96	0.977358		6694.66	0.970821		6695.04	0.967044		6693.88	0.964349		6694.73	0.966183
6693.92	0.9837		6695.62	0.973481		6696	0.96792		6694.83	0.965771		6695.7	0.968882
6694.85	0.983506		6696.57	0.978205		6696.95	0.969892		6695.79	0.969511		6696.64	0.975263
6695.81	0.987421		6697.51	0.983299		6697.91	0.974727		6696.74	0.971079		6697.59	0.976913
6696.76	0.992137		6698.46	0.987431		6698.84	0.976734		6697.68	0.975167		6698.56	0.981017
6697.7	0.992642		6699.41	0.992352		6699.81	0.981065		6698.63	0.978985		6699.5	0.984294
6698.65	0.99338		6700.35	0.992704		6700.77	0.986875		6699.58	0.980812		6700.45	0.986851
6699.62	0.998164		6701.32	0.996902		6701.72	0.990978		6700.52	0.985343		6701.4	0.986901
6700.54	1.00179		6702.29	1.00195		6702.67	0.993324		6701.49	0.988175		6702.34	0.991527
6701.49	1.00553		6703.24	1.0031		6703.63	0.994378		6702.44	0.991072		6703.31	0.995929
6702.44	1.00774		6704.18	1.00573		6704.58	0.998125		6703.41	0.997848		6704.26	0.998677
6703.41	1.008		6705.13	1.00794		6705.55	0.998843		6704.35	0.997431		6705.21	0.997127
6704.35	1.00904		6706.1	1.009		6706.52	1.00225		6705.3	0.997733		6706.16	0.998561
6705.3	1.0112		6707.05	1.0123		6707.47	1.00416		6706.25	0.999175		6707.11	1.00137
6706.25	1.00982		6708	1.01322		6708.42	1.00436		6707.22	1.00302		6708.05	1.00639
6707.22	1.00915		6708.95	1.01179		6709.38	1.00651		6708.17	1.00416		6709.04	1.00608
6708.17	1.01235		6709.92	1.01619		6710.35	1.01011		6709.14	1.00671		6709.99	1.0075
6709.14	1.01426		6710.89	1.01493		6711.32	1.01132		6710.09	1.00556		6710.96	1.01224
6710.11	1.01524		6711.82	1.01977		6712.25	1.01085		6711.04	1.00929		6711.93	1.00999
6711.06	1.0199		6712.77	1.02105		6713.22	1.01343		6711.99	1.00965		6712.88	1.01228
6711.99	1.02316		6713.72	1.02168		6714.16	1.01752		6712.94	1.01169		6713.83	1.01432
6712.94	1.02685		6714.67	1.02433		6715.13	1.01947		6713.89	1.01525		6714.78	1.01779
6713.89	1.02654		6715.64	1.02609		6716.08	1.02426		6714.86	1.01675		6715.74	1.02145
6714.86	1.02999		6716.61	1.02732		6717.03	1.02714		6715.81	1.01999		6716.71	1.0269
6715.81	1.03344		6717.54	1.02863		6718	1.02864		6716.76	1.02236		6717.66	1.02589
6716.75	1.0338		6718.5	1.0338		6718.95	1.0305		6717.72	1.02441		6718.63	1.02659
6717.72	1.03384		6719.47	1.03507		6719.91	1.03023		6718.69	1.02733		6719.58	1.02607
6718.69	1.0378		6720.4	1.0361		6720.88	1.02852		6719.64	1.02958		6720.56	1.02935
6719.64	1.04082		6721.38	1.03799		6721.83	1.03513		6720.59	1.02961		6721.51	1.03154
6720.59	1.03813		6722.35	1.03867		6722.79	1.03341		6721.55	1.03136		6722.46	1.0298
6721.57	1.03926		6723.3	1.03865		6723.76	1.03559		6722.5	1.03199		6723.44	1.03365
6722.52	1.04022		6724.26	1.03903		6724.7	1.03601		6723.47	1.03282		6724.39	1.03492
6723.45	1.03983		6725.19	1.03721		6725.67	1.04104		6724.43	1.03621		6725.34	1.04123
6724.43	1.03976		6726.18	1.04179		6726.62	1.03858		6725.38	1.03768		6726.3	1.03956
6725.38	1.04329		6727.14	1.04135		6727.6	1.04082		6726.32	1.04093		6727.27	1.03753
6726.34	1.04348		6728.09	1.04253		6728.57	1.03947		6727.29	1.04119		6728.23	1.03514
6727.31	1.04255		6729.05	1.04147		6729.53	1.03924		6728.25	1.03964		6729.18	1.0361
6728.25	1.04086		6730.03	1.03689		6730.5	1.0358		6729.2	1.03644		6730.16	1.03476
6729.22	1.04248		6730.98	1.03626		6731.46	1.03197		6730.16	1.034		6731.12	1.03198
6730.18	1.0402		6731.94	1.03711		6732.4	1.03174		6731.12	1.03222		6732.07	1.02998
6731.13	1.03557		6732.88	1.03494		6733.37	1.02904		6732.07	1.03029		6733.03	1.02816
6732.11	1.03494		6733.85	1.03116		6734.33	1.02497		6733.03	1.02795		6733.99	1.02628
6733.07	1.03188		6734.81	1.02768		6735.29	1.02253		6734	1.02469		6734.94	1.0235
6734	1.0285		6735.79	1.02551		6736.25	1.01912		6734.94	1.02346		6735.9	1.01924
6734.98	1.02589		6736.74	1.02251		6737.22	1.01871		6735.92	1.02189		6736.88	1.02112
6735.92	1.01977		6737.74	1.01651		6738.2	1.016		6736.88	1.01915		6737.85	1.01613
6736.9	1.01463		6738.7	1.01545		6739.16	1.01372		6737.84	1.01395		6738.79	1.01339
6737.84	1.01228		6739.66	1.01118		6740.1	1.01047		6738.79	1.01215		6739.77	1.00964
6738.81	1.00787		6740.6	1.00936		6741.08	1.00514		6739.77	1.00946		6740.73	1.00906
6739.77	1.00451		6741.58	1.00214		6742.04	0.993208		6740.71	1.00551		6741.71	0.996543
6740.73	0.999145		6742.54	0.995935		6743.01	1.00807		6741.67	0.993005		6742.67	1.00928
6741.69	0.98622		6743.49	1.00272		6743.94	1.00684		6742.65	1.00922		6743.59	1.00784
6742.65	0.999348		6744.44	0.999276		6744.88	1.00178		6743.57	1.00678		6744.57	1.00531
6743.61	0.99814		6745.4	0.995923		6745.86	0.997575		6744.55	1.00518		6745.51	1.00145
6744.57	0.996707		6746.36	0.993863		6746.82	0.997533		6745.51	1.00068		6746.47	0.999489
6745.53	0.991901		6747.34	0.990588		6747.8	0.994374		6746.49	0.999306		6747.43	0.994968
6746.51	0.990567		6748.3	0.988226		6748.76	0.993954		6747.45	0.994801		6748.39	0.994664
6747.47	0.987649		6749.28	0.984269		6749.72	0.990707		6748.41	0.993373		6749.38	0.992524
6748.43	0.983404		6750.24	0.983576		6750.7	0.988047		6749.38	0.990559		6750.34	0.991908
6749.41	0.980673		6751.2	0.983513		6751.67	0.988039		6750.34	0.990328		6751.28	0.990279
6750.36	0.980035		6752.17	0.983026		6752.63	0.986485		6751.3	0.991275		6752.26	0.988552
6751.34	0.978469		6753.15	0.981364		6753.59	0.987042		6752.28	0.991257		6753.21	0.986263
6752.3	0.978112		6754.11	0.981674		6754.55	0.986035		6753.24	0.989229		6754.17	0.983777
6753.28	0.975125		6755.06	0.979		6755.52	0.98609		6754.21	0.986714		6755.13	0.984636
6754.23	0.973523		6756.02	0.981032		6756.5	0.98631		6755.17	0.983507		6756.1	0.984086
6755.21	0.975668		6756.98	0.982061		6757.46	0.984312		6756.13	0.984904		6757.06	0.981292
6756.17	0.974383		6757.95	0.98162		6758.41	0.985251		6757.12	0.984191		6758.04	0.981394
6757.14	0.975594		6758.93	0.98348		6759.37	0.983143		6758.06	0.982317		6758.99	0.982316
6758.1	0.976374		6759.9	0.980443		6760.38	0.984447		6759.07	0.9809		6759.97	0.981236
6759.08	0.97939		6760.88	0.979958		6761.34	0.984229		6760.03	0.980725		6760.94	0.980091
6760.07	0.97928		6761.85	0.981218		6762.33	0.984816		6761.01	0.981802		6761.9	0.983651
6761.03	0.979576		6762.81	0.982872		6763.29	0.984719		6761.96	0.981815		6762.89	0.984692
6762.02	0.982399		6763.8	0.98212		6764.26	0.984793		6762.93	0.982318		6763.85	0.986669
6762.97	0.983928		6764.76	0.982514		6765.23	0.984946		6763.89	0.982903		6764.82	0.98598
6763.95	0.984795		6765.73	0.985183		6766.21	0.98426		6764.88	0.984166		6765.79	0.98741
6764.92	0.986459		6766.7	0.984142		6767.16	0.98603		6765.84	0.98494		6766.75	0.988899
6765.9	0.986843		6767.66	0.987031		6768.15	0.988733		6766.81	0.984203		6767.72	0.98509
6766.89	0.984989		6768.65	0.98658		6769.11	0.986049		6767.76	0.984031		6768.69	0.986348
6767.86	0.98643		6769.62	0.984653		6770.08	0.98535		6768.75	0.983576		6769.66	0.983069
6768.8	0.988488		6770.59	0.98489		6771.05	0.987567		6769.71	0.986942		6770.62	0.984049
6769.79	0.987446		6771.55	0.984961		6772.04	0.983809		6770.7	0.987498		6771.59	0.985974
6770.76	0.98447		6772.54	0.977745		6773.01	0.974703		6771.67	0.988151		6772.6	0.978143
6771.75	0.984446		6773.51	0.974183		6773.98	0.989381		6772.66	0.977817		6773.55	0.977381
6772.72	0.975859		6774.48	0.989002		6774.94	0.991885		6773.63	0.982023		6774.54	0.992474
6773.68	0.980833		6775.47	0.984491		6775.95	0.990631		6774.6	0.995726		6775.51	0.990431
6774.65	0.992876		6776.46	0.984338		6776.92	0.989127		6775.58	0.988642		6776.5	0.987032
6775.62	0.990171		6777.41	0.98529		6777.87	0.992345		6776.55	0.99042		6777.47	0.988247
6776.61	0.987963		6778.4	0.983834		6778.86	0.992326		6777.52	0.990606		6778.46	0.988836
6777.56	0.986047		6779.37	0.986835		6779.83	0.990057		6778.51	0.992291		6779.43	0.988889
6778.55	0.988565		6780.36	0.989179		6780.81	0.991929		6779.48	0.987387		6780.4	0.989714
6779.5	0.988456		6781.31	0.987832		6781.76	0.992172		6780.46	0.987268		6781.37	0.992158
6780.49	0.990311		6782.26	0.990397		6782.77	0.992999		6781.43	0.99169		6782.34	0.98833
6781.47	0.98945		6783.25	0.991111		6783.72	0.994221		6782.42	0.992324		6783.33	0.990949
6782.44	0.991152		6784.24	0.990923		6784.71	0.994339		6783.41	0.990143		6784.3	0.989959
6783.41	0.991114		6785.2	0.993301		6785.7	0.996557		6784.38	0.992768		6785.28	0.992642
6784.38	0.987737		6786.15	0.994208		6786.68	0.994745		6785.35	0.993411		6786.23	0.992621
6785.35	0.99264		6787.12	0.995691		6787.65	0.997002		6786.33	0.995312		6787.22	0.994057
6786.33	0.99106		6788.14	0.995065		6788.62	0.997422		6787.3	0.997206		6788.19	0.991717
6787.3	0.992234		6789.09	0.99668		6789.62	0.997998		6788.27	0.997366		6789.17	0.996509
6788.27	0.993758		6790.06	0.993961		6790.61	0.996974		6789.27	0.995176		6790.14	0.999905
6789.25	0.995297		6791.04	0.996818		6791.58	0.997262		6790.26	0.997384		6791.12	0.998207
6790.22	0.996344		6792.03	0.997063		6792.56	0.998148		6791.23	0.999579		6792.09	0.999858
6791.19	0.995483		6793.01	0.997355		6793.53	0.998843		6792.21	1.0016		6793.07	1.00007
6792.17	0.997317		6793.98	0.998198		6794.51	1.00098		6793.2	1.00171		6794.04	1.00258
6793.16	0.99497		6794.96	0.999685		6795.52	0.999727		6794.18	1.00169		6795.03	1.00056
6794.14	0.996171		6795.95	0.999763		6796.48	0.99993		6795.15	1.00341		6796.01	1.00346
6795.11	1.00066		6796.93	1.00072		6797.47	0.999713		6796.15	1.00454		6796.99	1.00391
6796.11	0.999891		6797.9	1.00193		6798.43	1.00074		6797.12	1.00366		6797.96	1.00477
6797.1	1.00104		6798.88	1.00329		6799.43	1.00105		6798.1	1.00364		6798.94	1.0062
6798.06	1.00258		6799.86	1.00269		6800.4	1.00245		6799.08	1.00339		6799.92	1.00665
6799.06	1.00219		6800.83	1.00368		6801.4	1.00537		6800.07	1.00894		6800.91	1.00601
6800.03	0.999005		6801.83	1.0034		6802.36	1.00419		6801.05	1.00892		6801.87	1.00406
6801.01	1.00098		6802.81	1.00321		6803.36	1.00363		6802.03	1.00967		6802.87	1.00535
6801.97	1.00279		6803.79	1.00223		6804.33	1.00377		6803	1.01083		6803.86	1.00634
6802.95	1.00098		6804.76	1.00266		6805.31	1.00517		6804	1.01126		6804.84	1.00613
6803.92	0.999828		6805.74	1.00382		6806.29	1.00256		6804.98	1.01036		6805.82	1.00276
6804.92	0.998013		6806.72	1.00142		6807.29	1.00468		6805.96	1.00901		6806.8	1.00289
6805.9	0.999195		6807.72	1.00061		6808.27	1.00314		6806.94	1.00706		6807.8	1.00478
6806.88	0.999472		6808.7	1.00163		6809.25	1.00263		6807.92	1.00778		6808.78	1.0017
6807.88	1.00117		6809.68	0.998502		6810.23	1.00307		6808.9	1.00706		6809.78	1.00224
6808.86	1.0005		6810.66	1.00065		6811.23	1.00258		6809.86	1.00795		6810.74	0.999434
6809.86	0.999285		6811.64	0.998286		6812.21	1.00351		6810.86	1.00817		6811.72	0.99813
6810.82	0.996447		6812.64	0.997384		6813.19	1.00084		6811.84	1.00496		6812.72	1.00012
6811.8	0.994646		6813.62	0.996098		6814.19	0.996439		6812.8	1.00164		6813.7	0.99756
6812.8	0.998425		6814.6	0.994703		6815.17	0.996017		6813.78	1.00369		6814.68	0.9967
6813.76	0.995051		6815.6	0.994649		6816.15	0.994564		6814.78	1.00087		6815.68	0.997522
6814.74	0.995125		6816.59	0.992254		6817.15	0.994862		6815.76	1.00163		6816.64	0.99796
6815.74	0.992877		6817.57	0.990238		6818.14	0.991688		6816.74	0.998912		6817.67	0.997272
6816.74	0.994184		6818.55	0.99078		6819.12	0.990673		6817.74	0.998902		6818.65	0.996846
6817.72	0.993811		6819.53	0.988023		6820.12	0.991976		6818.71	0.998129		6819.63	0.995132
6818.71	0.993091		6820.52	0.989889		6821.11	0.99228		6819.69	0.995243		6820.61	0.993952
6819.69	0.989205		6821.52	0.990654		6822.09	0.990225		6820.67	0.998596		6821.62	0.992394
6820.67	0.990753		6822.5	0.988789		6823.09	0.991742		6821.66	0.996319		6822.6	0.9939
6821.66	0.993654		6823.51	0.988237		6824.08	0.99		6822.64	0.997759		6823.58	0.99421
6822.66	0.98809		6824.47	0.987537		6825.06	0.9911		6823.64	1.00099		6824.57	0.993754
6823.62	0.987153		6825.47	0.988391		6826.03	0.990357		6824.63	1.00139		6825.55	0.992924
6824.61	0.989137		6826.44	0.989578		6827.03	0.990954		6825.59	0.997566		6826.52	0.993247
6825.59	0.985628		6827.44	0.990213		6828.02	0.990842		6826.58	0.995211		6827.5	0.992587
6826.58	0.987056		6828.45	0.987021		6829.02	0.991863		6827.58	0.996571		6828.51	0.994727
6827.56	0.985372		6829.41	0.98865		6830.01	0.991787		6828.57	0.998921		6829.49	0.99266
6828.55	0.987207		6830.4	0.990704		6831.01	0.991959		6829.57	0.998005		6830.5	0.993363
6829.51	0.987179		6831.41	0.990347		6831.98	0.992324		6830.56	0.996306		6831.49	0.994799
6830.54	0.989167		6832.41	0.991411		6832.99	0.993399		6831.56	0.993484		6832.47	0.994406
6831.53	0.989692		6833.4	0.990386		6833.95	0.991309		6832.55	0.994474		6833.46	0.997397
6832.53	0.990559		6834.39	0.992526		6834.96	0.993936		6833.54	0.994834		6834.47	0.996854
6833.52	0.992722		6835.39	0.993449		6835.95	0.993505		6834.55	0.992052		6835.47	0.994076
6834.53	0.990681		6836.38	0.996158		6836.96	0.994125		6835.53	0.991708		6836.44	0.995768
6835.53	0.993564		6837.37	0.996133		6837.92	0.995409		6836.52	0.989597		6837.43	0.992657
6836.52	0.99392		6838.36	0.995315		6838.93	0.993646		6837.51	0.99146		6838.44	0.992559
6837.51	0.995767		6839.35	0.997887		6839.9	0.994618		6838.52	0.992496		6839.43	0.995154
6838.52	0.997725		6840.34	0.996185		6840.91	0.995736		6839.49	0.993808		6840.4	0.995984
6839.51	0.998784		6841.35	0.995392		6841.9	0.993486		6840.47	0.993717		6841.38	0.995675
6840.49	0.997651		6842.33	0.997932		6842.91	0.994271		6841.48	0.991418		6842.39	0.997198
6841.48	0.998766		6843.34	0.998331		6843.88	0.99557		6842.47	0.994562		6843.4	0.9957
6842.47	0.996631		6844.31	0.997546		6844.89	0.995834		6843.46	0.992751		6844.39	0.997831
6843.48	0.998674		6845.32	0.998665		6845.9	0.996007		6844.47	0.99396		6845.38	0.992919
6844.47	1.00049		6846.32	0.998872		6846.89	0.996057		6845.46	0.992253		6846.4	0.99461
6845.46	1.00214		6847.31	1.00145		6847.88	0.997901		6846.47	0.994563		6847.39	0.996904
6846.47	1.00313		6848.32	1.00295		6848.89	0.999078		6847.45	0.996492		6848.36	0.997242
6847.45	1.00468		6849.31	1.00526		6849.88	0.998968		6848.46	0.996048		6849.37	0.994915
6848.44	1.00465		6850.3	1.00598		6850.9	1.00108		6849.43	0.9961		6850.36	0.998271
6849.43	1.00713		6851.29	1.00745		6851.91	1.00046		6850.44	0.998444		6851.35	0.998749
6850.44	1.00873		6852.29	1.00641		6852.9	0.999741		6851.43	0.998908		6852.33	0.997994
6851.43	1.00854		6853.28	1.00555		6853.9	1.00279		6852.45	0.999228		6853.34	0.998847
6852.41	1.00716		6854.29	1.00671		6854.89	1.00282		6853.44	0.998753		6854.35	1.00293
6853.42	1.00806		6855.31	1.00807		6855.9	1.00244		6854.45	0.998014		6855.35	1.00057
6854.41	1.00728		6856.28	1.00846		6856.9	1.00473		6855.46	0.99945		6856.34	1.00138
6855.41	1.00947		6857.29	1.00698		6857.91	1.00506		6856.46	0.998447		6857.33	1.0024
6856.42	1.01091		6858.29	1.01024		6858.9	1.00535		6857.45	0.998728		6858.35	1.00311
6857.39	1.0108		6859.28	1.01066		6859.92	1.00605		6858.45	1.00079		6859.36	0.999634
6858.41	1.01298		6860.28	1.01303		6860.91	1.00641		6859.44	0.999064		6860.36	1.00097
6859.4	1.01402		6861.27	1.01385		6861.91	1.00605		6860.44	1.00289		6861.35	1.00243
6860.4	1.01508		6862.27	1.00927		6862.91	0.998232		6861.45	0.99957		6862.35	1.00073
6861.39	1.01661		6863.28	1.009		6863.9	1.00558		6862.47	0.995419		6863.34	0.999728
6862.41	1.01198		6864.28	1.01303		6864.92	1.00762		6863.46	0.997253		6864.34	1.00435
6863.4	1.01404		6865.28	1.01257		6865.91	1.00749		6864.46	1.00274		6865.34	1.00524
6864.4	1.01816		6866.27	1.01511		6866.93	1.00722		6865.48	1.00139		6866.35	1.0071
6865.42	1.01832		6867.27	1.01515		6867.93	1.0079		6866.47	1.003		6867.35	1.00405
6866.41	1.0202		6868.29	1.01558		6868.95	1.01002		6867.49	1.00449		6868.35	1.00559
6867.41	1.01929		6869.29	1.01594		6869.94	1.01038		6868.49	1.00557		6869.35	1.00564
6868.41	1.01924		6870.3	1.01891		6870.94	1.01115		6869.49	1.00322		6870.34	1.00801
6869.43	1.01853		6871.28	1.01726		6871.96	1.0122		6870.5	1.00835		6871.34	1.00727
6870.44	1.01657		6872.28	1.01535		6872.96	1.01047		6871.48	1.00871		6872.34	1.00849
6871.44	1.01575		6873.26	1.01376		6873.96	1.01297		6872.52	1.01143		6873.34	1.00692
6872.46	1.01408		6874.3	1.01352		6874.98	1.01188		6873.5	1.01066		6874.36	1.00961
6873.44	1.01191		6875.3	1.0122		6875.96	1.01443		6874.5	1.01149		6875.38	1.01105
6874.44	1.01063		6876.32	1.01298		6876.98	1.01225		6875.5	1.01242		6876.36	1.01112
6875.44	1.0097		6877.3	1.01027		6877.98	1.01452		6876.52	1.01177		6877.34	1.01139
6876.44	1.01016		6878.34	1.01164		6878.98	1.01271		6877.52	1.01202		6878.38	1.01478
6877.44	1.00991		6879.34	1.01103		6880	1.01106		6878.52	1.01339		6879.4	1.01049
6878.46	1.01019		6880.34	1.01011		6880.98	1.01309		6879.52	1.01261		6880.36	1.01039
6879.46	1.00828		6881.32	1.00893		6882	1.01179		6880.52	1.01096		6881.38	1.01084
6880.48	1.00863		6882.36	1.01003		6883.01	1.01196		6881.52	1.0117		6882.4	1.01106
6881.46	1.00579		6883.35	1.00802		6884.03	1.01107		6882.52	1.00975		6883.43	1.0129
6882.46	1.00465		6884.37	1.0082		6885.03	1.00777		6883.53	1.01093		6884.43	1.01486
6883.49	1.00312		6885.35	1.00565		6886.05	1.01117		6884.55	1.01198		6885.43	1.01493
6884.49	1.00449		6886.37	1.00609		6887.06	1.00873		6885.53	1.01098		6886.45	1.01256
6885.49	1.00248		6887.38	1.00344		6888.06	1.00916		6886.55	1.01046		6887.46	1.01015
6886.49	1.00394		6888.38	1.00246		6889.08	1.00803		6887.54	1.0087		6888.46	1.01103
6887.5	1.00016		6889.38	1.00209		6890.09	1.00711		6888.54	1.00694		6889.48	1.0068
6888.5	0.999521		6890.41	1.00047		6891.11	1.00578		6889.53	1.00754		6890.49	1.00691
6889.5	0.999166		6891.43	1.00014		6892.12	1.00509		6890.55	1.00512		6891.49	1.0078
6890.51	0.997785		6892.44	0.998899		6893.14	1.00437		6891.55	1.00531		6892.52	1.00664
6891.51	0.998233		6893.46	0.999042		6894.17	1.00137		6892.56	1.00467		6893.5	1.00385
6892.54	0.996876		6894.47	0.998946		6895.19	1.00185		6893.56	1.00445		6894.53	1.00397
6893.54	0.99638		6895.47	0.998043		6896.2	0.999478		6894.59	1.00356		6895.53	1.00354
6894.57	0.997015		6896.5	0.996605		6897.2	0.997789		6895.59	1.00218		6896.52	1.00271
6895.57	0.995224		6897.51	0.994632		6898.21	0.998945		6896.58	0.998408		6897.53	1.00265
6896.58	0.995421		6898.51	0.995947		6899.22	0.996454		6897.59	0.995497		6898.55	1.0023
6897.61	0.992698		6899.5	0.995173		6900.25	0.994959		6898.61	0.996781		6899.56	1.00056
6898.61	0.991906		6900.55	0.994654		6901.25	0.995029		6899.62	0.998531		6900.57	0.999444
6899.62	0.994551		6901.53	0.993382		6902.28	0.993767		6900.63	0.996778		6901.6	0.994514
6900.63	0.994692		6902.56	0.993105		6903.29	0.991645		6901.64	0.994337		6902.6	0.994013
6901.66	0.995228		6903.57	0.992573		6904.32	0.992007		6902.66	0.997359		6903.61	0.994171
6902.68	0.992002		6904.58	0.99093		6905.31	0.992531		6903.67	0.992996		6904.64	0.997398
6903.67	0.993193		6905.59	0.991228		6906.33	0.990913		6904.68	0.994568		6905.65	0.995618
6904.68	0.990594		6906.62	0.992637		6907.34	0.988638		6905.69	0.99608		6906.68	0.997289
6905.69	0.992375		6907.63	0.991756		6908.35	0.99174		6906.72	0.996516		6907.67	0.998184
6906.72	0.9934		6908.64	0.991758		6909.36	0.992251		6907.73	0.995897		6908.68	0.996504
6907.75	0.99187		6909.65	0.987446		6910.37	0.992145		6908.74	0.990143		6909.71	1.00061
6908.76	0.989743		6910.68	0.989621		6911.4	0.992097		6909.75	0.99016		6910.74	0.999788
6909.77	0.990428		6911.69	0.988378		6912.42	0.991624		6910.78	0.990583		6911.73	0.99643
6910.78	0.990534		6912.7	0.986142		6913.43	0.990379		6911.81	0.989379		6912.74	0.996133
6911.79	0.98994		6913.71	0.989082		6914.46	0.991501		6912.84	0.989185		6913.77	0.996572
6912.8	0.989198		6914.74	0.987649		6915.49	0.989634		6913.83	0.991734		6914.8	0.995038
6913.81	0.987739		6915.73	0.988261		6916.5	0.990428		6914.86	0.988278		6915.81	0.996077
6914.82	0.986866		6916.77	0.989588		6917.49	0.992785		6915.88	0.990115		6916.81	0.996327
6915.85	0.987741		6917.76	0.986453		6918.53	0.992569		6916.89	0.991217		6917.82	0.994032
6916.87	0.987793		6918.79	0.988707		6919.54	0.993957		6917.9	0.991177		6918.85	0.992762
6917.88	0.986012		6919.78	0.985247		6920.57	0.992237		6918.93	0.990124		6919.84	0.992665
6918.89	0.987678		6920.82	0.987846		6921.59	0.991599		6919.93	0.99085		6920.86	0.994077
6919.91	0.989803		6921.83	0.984833		6922.6	0.991334		6920.96	0.990382		6921.89	0.989276
6920.92	0.986839		6922.87	0.984519		6923.64	0.987764		6921.97	0.991369		6922.89	0.990195
6921.93	0.989817		6923.88	0.986426		6924.63	0.988879		6922.99	0.992448		6923.9	0.992412
6922.95	0.986196		6924.92	0.985407		6925.67	0.986695		6924.02	0.990694		6924.92	0.992432
6923.96	0.985112		6925.93	0.985297		6926.68	0.988639		6925.04	0.991456		6925.95	0.99336
6925	0.987886		6926.95	0.985297		6927.72	0.989802		6926.07	0.99199		6926.97	0.991206
6926.01	0.985353		6927.96	0.988018		6928.73	0.989408		6927.09	0.989569		6928	0.99117
6927.05	0.985491		6929	0.987117		6929.75	0.988686		6928.1	0.988384		6929.04	0.994809
6928.06	0.987346		6930.01	0.986863		6930.79	0.990775		6929.12	0.985853		6930.01	0.991726
6929.1	0.987189		6931.03	0.985658		6931.78	0.99039		6930.14	0.987876		6931.05	0.988639
6930.12	0.990155		6932.07	0.989583		6932.82	0.991204		6931.15	0.987944		6932.07	0.984981
6931.15	0.990548		6933.06	0.989373		6933.84	0.990778		6932.19	0.989228		6933.06	0.985436
6932.17	0.991909		6934.08	0.991774		6934.88	0.993605		6933.21	0.989822		6934.08	0.983822
6933.19	0.990629		6935.1	0.991007		6935.89	0.994829		6934.22	0.989455		6935.1	0.982232
6934.22	0.990759		6936.12	0.992117		6936.89	0.995097		6935.24	0.989536		6936.12	0.981185
6935.26	0.991132		6937.14	0.994198		6937.91	0.997096		6936.26	0.986634		6937.14	0.983322
6936.26	0.990968		6938.15	0.992264		6938.95	0.995811		6937.28	0.991984		6938.17	0.981998
6937.3	0.990614		6939.19	0.995101		6939.99	0.992853		6938.3	0.992421		6939.19	0.98293
6938.32	0.99145		6940.21	0.995614		6941.01	0.994582		6939.36	0.993416		6940.21	0.982132
6939.34	0.991961		6941.23	0.994255		6942.03	0.993737		6940.38	0.993537		6941.25	0.985066
6940.36	0.992703		6942.25	0.994814		6943.07	0.99426		6941.38	0.991518		6942.27	0.985782
6941.38	0.993662		6943.29	0.99456		6944.11	0.993827		6942.42	0.991679		6943.29	0.98536
6942.42	0.995512		6944.31	0.995941		6945.13	0.991762		6943.44	0.99183		6944.31	0.987007
6943.44	0.994716		6945.34	0.996371		6946.17	0.994502		6944.46	0.992366		6945.34	0.986222
6944.46	0.996129		6946.36	0.997512		6947.19	0.994475		6945.48	0.99449		6946.38	0.989411
6945.48	0.9974		6947.38	0.997803		6948.22	0.992786		6946.52	0.994392		6947.4	0.989947
6946.5	1.00084		6948.4	0.99975		6949.26	0.993866		6947.54	0.994604		6948.42	0.99042
6947.54	1.00116		6949.44	0.999241		6950.28	0.995899		6948.56	0.996039		6949.46	0.99204
6948.56	1.00374		6950.46	1.00133		6951.32	0.996127		6949.59	0.996405		6950.49	0.989502
6949.59	1.00342		6951.51	1.00223		6952.35	0.998378		6950.63	0.998226		6951.51	0.993313
6950.63	1.00404		6952.55	1.00085		6953.39	1.00018		6951.65	1.00112		6952.55	0.993338
6951.65	1.00542		6953.58	1.00129		6954.41	1.00229		6952.7	1.00294		6953.6	0.993191
6952.67	1.00501		6954.6	1.00371		6955.46	1.00335		6953.74	1.00483		6954.62	0.993585
6953.7	1.0029		6955.64	1.00273		6956.48	1.00124		6954.76	1.00394		6955.66	0.996254
6954.72	1.00415		6956.67	1.00213		6957.51	1.00087		6955.79	0.999995		6956.69	0.997095
6955.77	1.00376		6957.69	1.00441		6958.55	1.00123		6956.83	1.00035		6957.69	0.995627
6956.79	1.00511		6958.72	1.00438		6959.6	1.00083		6957.88	1.00372		6958.72	0.997417
6957.82	1.00296		6959.74	1.00509		6960.63	1.00311		6958.88	1.00281		6959.74	0.99764
6958.84	1.00406		6960.77	1.00512		6961.65	1.00282		6959.93	1.00235		6960.79	0.999807
6959.89	1.00532		6961.82	1.00389		6962.68	1.00265		6960.95	1.00352		6961.82	1.00084
6960.91	1.00621		6962.82	1.00519		6963.72	1.00469		6961.96	1.00394		6962.86	1.00361
6961.94	1.00485		6963.87	1.00643		6964.77	1.00601		6963.03	1.00642		6963.89	1.00351
6962.99	1.0069		6964.9	1.0078		6965.78	1.00365		6964.03	1.00351		6964.92	1.00744
6964.03	1.00634		6965.94	1.00832		6966.81	1.00519		6965.08	1.00313		6965.96	1.00759
6965.06	1.00601		6966.97	1.01081		6967.85	1.00309		6966.11	1.00181		6966.99	1.00962
6966.09	1.00474		6968.02	1.01151		6968.9	1.005		6967.14	1.0039		6968.04	1.01057
6967.11	1.0041		6969.05	1.01068		6969.91	1.00465		6968.16	1.00174		6969.05	1.01344
6968.14	1.00363		6970.08	1.00964		6970.94	1.00603		6969.19	1.00292		6970.12	1.0161
6969.17	1.00375		6971.1	1.00805		6971.99	1.00337		6970.22	1.003		6971.15	1.01136
6970.18	1.00413		6972.15	1.00784		6973.02	1.00135		6971.25	1.004		6972.18	1.01242
6971.23	1.00384		6973.18	1.0069		6974.05	1.00456		6972.28	1.00364		6973.2	1.01401
6972.26	1.00184		6974.21	1.00662		6975.08	1.00504		6973.33	1.00481		6974.23	1.01245
6973.31	1.00397		6975.24	1.00426		6976.13	1.0059		6974.34	1.0046		6975.29	1.01268
6974.32	1.00462		6976.3	1.00405		6977.16	1.00395		6975.39	1.00682		6976.32	1.01128
6975.37	1.00721		6977.35	1.00403		6978.21	1.00249		6976.42	1.00548		6977.33	1.01236
6976.4	1.00924		6978.4	1.00122		6979.24	1.00298		6977.45	1.00632		6978.38	1.0122
6977.43	1.00539		6979.41	1.00222		6980.28	1.00552		6978.48	1.00851		6979.43	1.00879
6978.46	1.00302		6980.46	1.00216		6981.35	1.00353		6979.51	1.01194		6980.44	1.00738
6979.49	1.00349		6981.47	1.00402		6982.38	1.00169		6980.56	1.01482		6981.49	1.0083
6980.52	1.00358		6982.53	1.00194		6983.41	1.00257		6981.6	1.01735		6982.53	1.00624
6981.56	1.00335		6983.56	1.00409		6984.49	1.00272		6982.63	1.0171		6983.56	1.00749
6982.59	1.00244		6984.59	1.00017		6985.5	1.00069		6983.66	1.01324		6984.59	1.00666
6983.62	1.00349		6985.62	1.00147		6986.56	1.00227		6984.72	1.00804		6985.62	1.0063
6984.65	1.0008		6986.66	0.998952		6987.59	0.999797		6985.73	1.00558		6986.68	1.00874
6985.69	0.998889		6987.71	1.00103		6988.64	1.001		6986.76	1.00687		6987.71	1.00591
6986.72	0.998262		6988.75	0.998577		6989.68	1.0025		6987.82	1.00808		6988.75	1.00227
6987.75	0.997257		6989.8	1.00087		6990.73	0.999866		6988.85	1.00774		6989.8	1.00099
6988.81	0.99642		6990.82	1.00093		6991.75	1.00021		6989.89	1.00857		6990.84	1.00296
6989.84	0.998018		6991.85	0.998582		6992.8	0.996889		6990.94	1.00497		6991.87	0.997903
6990.88	0.997204		6992.91	1.00105		6993.82	0.998514		6991.98	1.00417		6992.91	0.99821
6991.94	0.999209		6993.94	1.0035		6994.88	0.999508		6993.01	1.00179		6993.94	1.00123
6992.97	0.997614		6994.98	1.00318		6995.91	1.00055		6994.07	0.999355		6994.98	1.00194
6994.01	1.00011		6996.02	1.00303		6996.97	0.998722		6995.1	0.99944		6996.02	1.00015
6995.04	0.99821		6997.05	1.00473		6998.01	0.997136		6996.14	1		6997.05	0.997306
6996.08	0.999018		6998.11	1.00233		6999.07	0.998472		6997.18	0.998135		6998.09	0.999413
6997.14	1.00002		6999.15	1.00066		7000.08	0.998088		6998.24	1.00014		6999.13	0.999188
6998.15	0.997543		7000.19	1.00392		7001.14	1.00001		6999.27	1.00086		7000.17	0.999308
6999.19	0.999784		7001.23	0.999182		7002.18	1.00036		7000.31	1.00207		7001.2	0.999181
7000.23	0.999652		7002.28	0.999364		7003.24	1.00124		7001.35	1.00308		7002.24	0.998081
7001.29	0.999924		7003.3	0.997165		7004.26	1.00232		7002.39	0.999451		7003.28	0.998127
7002.31	0.99981		7004.34	0.998698		7005.32	1.00203		7003.43	0.99761		7004.34	0.996214
7003.37	0.998576		7005.4	0.998396		7006.38	1.0019		7004.49	0.998954		7005.4	0.997296
7004.4	0.997811		7006.44	0.997566		7007.42	1.00049		7005.51	0.998833		7006.42	0.998945
7005.44	0.998641		7007.48	0.998182		7008.46	1.00071		7006.57	1.00085		7007.46	0.999442
7006.48	1.00055		7008.52	0.996551		7009.5	0.998367		7007.61	0.998896		7008.5	0.998791
7007.54	0.999742		7009.58	0.99664		7010.54	0.998695		7008.65	0.998571		7009.54	0.99973
7008.58	1.00102		7010.6	0.9957		7011.6	0.999007		7009.69	0.99653		7010.58	0.999837
7009.65	0.99998		7011.67	0.995203		7012.65	1.00247		7010.73	0.995665		7011.65	0.999328
7010.69	1.00044		7012.71	0.996226		7013.71	1.00497		7011.77	0.996732		7012.71	0.999422
7011.73	1.00127		7013.77	0.996992		7014.75	1.00589		7012.81	0.996161		7013.77	0.998659
7012.77	1.00099		7014.81	0.996643		7015.79	1.00316		7013.88	0.997654		7014.79	0.999866
7013.81	0.998204		7015.86	0.995521		7016.86	1.00322		7014.92	1.0003		7015.86	0.997653
7014.88	0.99839		7016.92	0.995301		7017.9	1.00132		7015.96	1.00216		7016.9	0.99814
7015.92	0.998623		7017.98	0.996141		7018.97	0.999908		7017.02	0.999065		7017.94	0.997838
7016.96	0.999301		7019.05	0.995151		7020.03	0.999856		7018.07	0.998857		7019.01	1.00022
7018	1.00117		7020.07	0.996328		7021.03	0.997579		7019.13	1.00092		7020.03	1.00006
7019.07	1.00267		7021.14	0.997113		7022.1	0.998081		7020.18	0.999215		7021.1	1.00133
7020.11	1.00106		7022.18	0.99519		7023.14	0.998546		7021.22	0.997087		7022.16	1.0024
7021.16	1.00245		7023.23	0.995854		7024.21	0.997506		7022.29	0.996207		7023.21	1.00018
7022.2	1.00183		7024.29	0.99569		7025.23	0.998836		7023.33	0.99742		7024.25	0.998833
7023.25	1.00041		7025.34	0.995824		7026.3	0.997596		7024.38	1.00006		7025.32	0.99865
7024.31	0.999076		7026.41	0.996211		7027.39	0.99905		7025.42	0.998436		7026.36	0.998064
7025.34	0.9999		7027.43	1.00093		7028.41	0.996076		7026.49	0.995627		7027.43	0.998438
7026.41	0.996819		7028.48	0.997598		7029.46	0.998427		7027.51	0.994411		7028.48	0.998666
7027.45	0.997325		7029.52	0.999319		7030.53	0.999291		7028.58	0.996653		7029.52	0.998157
7028.52	0.995003		7030.57	0.996791		7031.58	0.99767		7029.63	0.996593		7030.57	0.994685
7029.55	0.997366		7031.62	0.997795		7032.6	0.995622		7030.68	0.996696		7031.62	0.998167
7030.61	0.995113		7032.69	0.995411		7033.67	0.997609		7031.7	0.997034		7032.69	0.998739
7031.66	0.997323		7033.74	0.996463		7034.72	0.995674		7032.75	0.996369		7033.72	0.99642
7032.71	0.99751		7034.81	0.996397		7035.77	0.997276		7033.82	0.997246		7034.78	0.9975
7033.76	0.996246		7035.83	0.99662		7036.82	0.99572		7034.87	0.99503		7035.83	0.999407
7034.83	0.997553		7036.9	0.996394		7037.87	0.99739		7035.92	0.995936		7036.88	0.998985
7035.88	0.997125		7037.95	0.996648		7038.92	0.995392		7036.99	0.996905		7037.93	0.998332
7036.92	0.995869		7039.02	0.995382		7039.99	0.995843		7038.04	0.997907		7039	0.996751
7038	0.998176		7040.07	0.993976		7041.04	0.998531		7039.11	0.995926		7040.05	0.997298
7039.07	0.997357		7041.15	0.996697		7042.09	0.997057		7040.16	1.00002		7041.08	0.993584
7040.12	0.996231		7042.18	0.997008		7043.14	0.99626		7041.19	0.998051		7042.15	0.996985
7041.17	0.995554		7043.25	0.999618		7044.22	0.998604		7042.26	0.997033		7043.21	0.998664
7042.22	0.997522		7044.32	1.00172		7045.27	0.99782		7043.29	0.992761		7044.28	0.995591
7043.27	0.997001		7045.35	1.00315		7046.32	0.997626		7044.36	0.994233		7045.33	0.99523
7044.32	0.995357		7046.42	1.00535		7047.37	0.996701		7045.39	0.996069		7046.38	0.996619
7045.37	0.995789		7047.5	1.00147		7048.45	0.99621		7046.47	0.993323		7047.46	0.996011
7046.42	0.997145		7048.55	1.00107		7049.52	0.997004		7047.52	0.990855		7048.51	0.997172
7047.5	0.99476		7049.6	1.00018		7050.57	0.99674		7048.59	0.994268		7049.58	0.996741
7048.55	0.996765		7050.66	1.00008		7051.65	0.995197		7049.63	0.993427		7050.64	0.997342
7049.58	0.997919		7051.71	0.999005		7052.7	0.996186		7050.7	0.997144		7051.69	0.995066
7050.66	0.999151		7052.79	0.998052		7053.78	0.997176		7051.75	0.99939		7052.77	0.995961
7051.73	0.997649		7053.84	0.998831		7054.83	0.998025		7052.81	0.995825		7053.82	0.995551
7052.79	0.998291		7054.9	1.00104		7055.91	0.999609		7053.86	0.999048		7054.87	0.997452
7053.84	0.998094		7055.97	0.999466		7056.96	0.999886		7054.92	0.999266		7055.91	0.996197
7054.92	0.99909		7057.03	0.999305		7058.02	0.997602		7055.97	0.997646		7056.96	0.996665
7055.97	0.998688		7058.06	0.998167		7059.1	1.00131		7057.03	1.0001		7058.04	0.998982
7057.03	0.99787		7059.14	1.00088		7060.15	0.996706		7058.08	0.999717		7059.1	0.999742
7058.06	0.998648		7060.2	1.00092		7061.23	0.997572		7059.14	0.998921		7060.15	0.99788
7059.14	1.00084		7061.25	0.997119		7062.27	1.00015		7060.2	0.998555		7061.21	0.999945
7060.2	0.998818		7062.33	0.999591		7063.37	1.00068		7061.25	0.998463		7062.27	0.998336
7061.25	0.99778		7063.39	0.998632		7064.43	1.00015		7062.31	0.998995		7063.35	1.00043
7062.31	0.999266		7064.45	0.99933		7065.5	1.00196		7063.37	1.00063		7064.4	0.999727
7063.37	0.999018		7065.5	0.999212		7066.56	0.999863		7064.45	0.99923		7065.46	1.00068
7064.43	0.998445		7066.58	0.998627		7067.62	1.00288		7065.5	0.99914		7066.52	0.999471
7065.5	0.999206		7067.64	1.00235		7068.68	1.00191		7066.58	0.999216		7067.58	1.00112
7066.56	0.999259		7068.7	1.001		7069.74	1.00228		7067.64	1.0015		7068.66	1.00079
7067.64	0.99957		7069.78	1.00267		7070.8	1.00417		7068.7	1.00003		7069.72	1.00109
7068.68	1.0016		7070.82	1.00236		7071.88	1.00322		7069.78	0.998974		7070.78	1.00196
7069.74	1.00035		7071.88	1.0023		7072.92	1.00009		7070.84	1.00032		7071.84	1.00257
7070.8	1.00383		7072.94	1.00232		7074	1.00063		7071.9	1.00302		7072.9	0.998062
7071.86	1.00355		7074.02	1.00075		7075.06	1.00117		7072.96	1.00411		7073.96	1.00254
7072.94	1.00466		7075.09	1.00005		7076.13	1.00047		7074.05	1.00423		7075.02	1.00185
7074	1.00441		7076.15	0.998051		7077.19	1.0001		7075.11	1.00097		7076.1	1.00064
7075.06	1.00199		7077.21	0.998011		7078.27	0.999093		7076.19	1.00197		7077.17	1.00258
7076.13	1.00059		7078.29	0.999678		7079.31	0.998713		7077.25	1.00239		7078.23	0.999135
7077.21	1.00063		7079.35	1.00073		7080.4	0.998805		7078.29	1.00241		7079.29	1.00087
7078.27	1.00162		7080.42	0.999955		7081.44	0.996808		7079.35	1.00181		7080.35	0.999758
7079.33	1.00164		7081.48	0.999865		7082.52	0.998967		7080.42	1.00256		7081.42	1.00001
7080.4	0.999516		7082.54	1.00024		7083.61	0.998709		7081.5	1.00109		7082.5	1.00109
7081.46	0.998366		7083.59	0.998274		7084.67	0.99888		7082.56	1.00034		7083.54	0.99804
7082.54	0.99806		7084.67	0.99863		7085.74	0.998573		7083.63	1.00054		7084.61	0.999116
7083.61	0.99733		7085.74	0.997698		7086.82	0.998315		7084.71	0.99995		7085.69	0.999937
7084.67	0.997266		7086.82	0.996823		7087.89	0.999717		7085.78	0.998806		7086.76	0.999646
7085.76	0.997332		7087.89	0.995036					7086.84	0.998728		7087.84	0.998443
7086.82	0.997551								7087.91	0.998887
7087.89	0.996495

## Sheet: 120-discharge-Mn
Energy	4.16			3.76			3.53			3.1			2
6389	0.00456965		6388.99	0.000488508		6388.99	-0.000321561		6388.99	0.000960292		6388.99	0.00156953
6389	0.00296412		6388.99	-0.00177662		6388.99	0.000359569		6388.99	0.0031199		6388.99	0.00284581
6389	0.0014291		6388.99	-0.00117603		6388.99	0.000163459		6388.99	-0.000270623		6388.99	0.00124682
6389.02	0.00346048		6389.04	-0.00175576		6389.02	0.00208595		6389	-0.000373212		6389.02	0.00381294
6388.99	0.00202591		6388.99	-0.00212596		6388.97	-0.000229066		6388.94	0.00301932		6388.99	0.00370272
6389.9	0.00429602		6389.76	-0.00254967		6389.66	0.000265989		6389.6	0.000948081		6389.72	0.00180169
6390.87	0.00256992		6390.74	-0.00255925		6390.6	0.00257257		6390.58	0.00128248		6390.7	0.00320934
6391.85	0.00356243		6391.7	-0.00128729		6391.56	0.000590505		6391.56	0.00204255		6391.66	0.00366414
6392.81	0.00286794		6392.67	-0.00139188		6392.54	0.0011425		6392.52	0.00226911		6392.62	0.00464093
6393.76	0.00233296		6393.65	-0.00117463		6393.5	-5.23571e-05		6393.48	-0.000183635		6393.6	0.00327976
6394.75	0.00376142		6394.61	-6.34475e-05		6394.46	0.00136962		6394.46	0.000876562		6394.58	0.0034164
6395.71	0.00289043		6395.58	-3.51573e-05		6395.42	0.00122049		6395.44	0.0017267		6395.54	-0.000924822
6396.66	0.000418495		6396.56	0.000782623		6396.4	0.00311962		6396.4	0.000406169		6396.54	0.00294515
6397.64	0.0018465		6397.52	0.000382407		6397.36	8.02033e-05		6397.36	0.00298857		6397.5	0.0021218
6398.62	0.00284938		6398.5	0.000386512		6398.33	0.00128394		6398.34	0.00158055		6398.48	0.00376096
6399.58	0.00275566		6399.48	0.000306749		6399.29	0.00181467		6399.32	0.00283345		6399.44	0.00293509
6400.56	0.00112917		6400.44	0.000830392		6400.25	0.0028233		6400.29	0.00263796		6400.41	0.00297339
6401.53	0.00173664		6401.42	0.00204741		6401.22	0.00325196		6401.25	0.00131575		6401.39	0.00301447
6402.51	0.00188689		6402.4	0.00169049		6402.2	0.0018509		6402.23	0.00153152		6402.39	0.0034789
6403.47	0.00238835		6403.39	0.00229647		6403.18	0.00130049		6403.23	0.00185893		6403.35	0.00298989
6404.44	0.0012868		6404.35	0.00338175		6404.16	0.00240733		6404.2	0.00279411		6404.33	0.00419513
6405.42	0.00194549		6405.33	0.00195881		6405.11	0.00146753		6405.16	0.00279714		6405.32	0.000823195
6406.38	0.00241233		6406.32	0.00190111		6406.09	0.00139255		6406.14	1.78346e-05		6406.28	0.00202252
6407.35	0.00323054		6407.26	0.00302437		6407.06	0.00394502		6407.13	0.00244769		6407.23	0.00220911
6408.33	0.00293008		6408.25	0.00215053		6408.04	0.00439093		6408.09	0.00250406		6408.21	0.00129512
6409.32	0.00245282		6409.23	0.00452635		6409.02	0.0052123		6409.06	0.00323068		6409.2	0.00437099
6410.28	0.00223251		6410.2	0.00451806		6410.01	0.0042324		6410.04	0.00304837		6410.15	0.00456426
6411.27	0.00172381		6411.18	0.00512367		6410.96	0.0029879		6411.03	0.00251381		6411.15	0.00310891
6412.25	0.00419573		6412.17	0.0048842		6411.94	0.00261303		6411.99	0.00251807		6412.13	0.00305854
6413.22	0.00335261		6413.15	0.00611055		6412.93	0.00418275		6412.96	0.00498796		6413.12	0.00320956
6414.2	0.00158913		6414.14	0.00255206		6413.91	0.00197394		6413.95	0.00466318		6414.1	0.00123198
6415.17	0.00151121		6415.1	0.00324575		6414.88	0.0028517		6414.91	0.00414196		6415.07	0.00288092
6416.16	0.00152224		6416.09	0.0038393		6415.86	0.00335281		6415.9	0.00115795		6416.04	0.00442838
6417.13	0.00281189		6417.06	0.00399255		6416.85	0.00219394		6416.87	0.00289576		6417.01	0.00138415
6418.11	0.0018898		6418.03	0.00517901		6417.82	0.00268127		6417.85	0.00194837		6417.98	0.00293875
6419.08	0.00369538		6419	0.00376028		6418.81	0.00307449		6418.84	0.00317702		6418.96	0.00393405
6420.07	0.00286153		6419.97	0.00338094		6419.78	0.00336096		6419.81	0.00337251		6419.95	0.00324649
6421.04	0.00432104		6420.94	0.0059438		6420.76	0.00240114		6420.78	0.00293798		6420.92	0.00447056
6422.03	-0.000562387		6421.92	0.00460126		6421.75	0.00586149		6421.77	0.00436134		6421.91	0.00484831
6423	0.00106679		6422.89	0.00627878		6422.72	0.0038364		6422.76	0.00403783		6422.88	0.00457781
6423.97	0.00108405		6423.88	0.00639705		6423.71	0.00345159		6423.74	0.0028896		6423.85	0.0020784
6424.94	0.0035662		6424.84	0.00556184		6424.7	0.00469377		6424.71	0.00358683		6424.82	0.00309933
6425.91	0.00299811		6425.84	0.00549708		6425.67	0.00343108		6425.69	0.00469751		6425.81	0.00359092
6426.9	0.00218801		6426.81	0.00376651		6426.66	0.00389063		6426.69	0.00610832		6426.8	0.00417554
6427.87	0.00305019		6427.8	0.00525469		6427.65	0.00560548		6427.68	0.00495709		6427.77	0.00477166
6428.86	0.0024933		6428.78	0.00682794		6428.62	0.00522		6428.65	0.00493524		6428.74	0.00268961
6429.85	0.00201418		6429.75	0.004812		6429.61	0.00634926		6429.66	0.0055372		6429.73	0.000725276
6430.83	0.00348647		6430.74	0.00673385		6430.6	0.00518801		6430.62	0.00270483		6430.72	0.00324178
6431.82	0.00233502		6431.71	0.00464046		6431.59	0.00591753		6431.61	0.00638273		6431.71	0.0047859
6432.83	0.00126089		6432.7	0.00575558		6432.56	0.00416534		6432.6	0.00387498		6432.69	0.0032502
6433.8	0.00180712		6433.68	0.00477823		6433.56	0.00675774		6433.57	0.00404959		6433.68	0.00214485
6434.77	0.00259884		6434.65	0.00762774		6434.55	0.00517279		6434.58	0.00442589		6434.65	0.00403056
6435.75	0.00218614		6435.64	0.00793688		6435.52	0.00377199		6435.56	0.00621772		6435.64	0.00394451
6436.76	0.00267767		6436.64	0.0057242		6436.51	0.00652209		6436.55	0.00484381		6436.62	0.00572702
6437.72	0.00374806		6437.61	0.00519271		6437.49	0.00546566		6437.54	0.00527076		6437.63	0.00434709
6438.71	0.00182459		6438.57	0.00383602		6438.45	0.00465519		6438.52	0.00488878		6438.62	0.0021498
6439.69	0.00295132		6439.58	0.00657503		6439.44	0.00470508		6439.51	0.00350555		6439.58	0.00346829
6440.68	0.00208391		6440.56	0.00818087		6440.43	0.00457492		6440.5	0.00551159		6440.57	0.00344914
6441.67	0.00387567		6441.55	0.00611461		6441.43	0.00462735		6441.48	0.0054688		6441.57	0.00520304
6442.67	0.00200328		6442.54	0.00475479		6442.39	0.00554808		6442.48	0.00356639		6442.54	0.00206511
6443.64	0.00152708		6443.54	0.00749823		6443.4	0.0045379		6443.45	0.00526763		6443.52	0.00480575
6444.62	0.00326404		6444.53	0.00794624		6444.39	0.00593666		6444.43	0.00614057		6444.5	0.00465928
6445.62	0.00204087		6445.49	0.00665339		6445.36	0.00512068		6445.42	0.00783776		6445.49	0.00450402
6446.61	0.00301862		6446.47	0.00587726		6446.35	0.00737754		6446.4	0.00530993		6446.46	0.00425964
6447.59	0.00213832		6447.47	0.00633014		6447.31	0.00500957		6447.4	0.0047422		6447.45	0.00410288
6448.57	0.00428412		6448.45	0.00650744		6448.33	0.00601633		6448.36	0.00571431		6448.45	0.00300567
6449.57	0.00257001		6449.43	0.00537194		6449.3	0.00412608		6449.36	0.00535065		6449.43	0.0033874
6450.55	0.00491382		6450.42	0.00633726		6450.3	0.00494232		6450.35	0.00580021		6450.42	0.00515268
6451.54	0.00258105		6451.4	0.00685339		6451.3	0.00680622		6451.37	0.00602976		6451.42	0.00330783
6452.52	0.0050014		6452.4	0.00640364		6452.3	0.00444296		6452.33	0.0067079		6452.4	0.00572426
6453.52	0.00379167		6453.4	0.00535993		6453.28	0.0064031		6453.33	0.00468415		6453.42	0.00482841
6454.52	0.00350694		6454.38	0.00691222		6454.26	0.00632854		6454.31	0.00523689		6454.41	0.00606835
6455.5	0.0041499		6455.36	0.00488592		6455.24	0.00511306		6455.31	0.00537813		6455.41	0.00687892
6456.48	0.00216817		6456.34	0.00600358		6456.24	0.00552302		6456.27	0.00767245		6456.39	0.00554942
6457.48	0.00265592		6457.34	0.00676792		6457.23	0.00641452		6457.27	0.00574612		6457.39	0.00413861
6458.46	0.00404257		6458.32	0.00630053		6458.22	0.00480457		6458.25	0.00629312		6458.39	0.00526978
6459.44	0.00351451		6459.3	0.0058505		6459.23	0.0051128		6459.25	0.00509047		6459.36	0.00522735
6460.44	0.00433863		6460.3	0.00580417		6460.23	0.00649061		6460.25	0.00665789		6460.36	0.00603514
6461.43	0.0031291		6461.29	0.00585269		6461.22	0.0062239		6461.23	0.00719674		6461.36	0.00567608
6462.43	0.00378185		6462.29	0.00599723		6462.22	0.00517422		6462.23	0.00537126		6462.34	0.00489022
6463.43	0.00239398		6463.27	0.00682938		6463.2	0.00664233		6463.22	0.00631318		6463.34	0.00601208
6464.41	0.00422267		6464.25	0.00513307		6464.2	0.00559502		6464.22	0.00654409		6464.33	0.00704523
6465.41	0.00285269		6465.26	0.00613846		6465.2	0.00542011		6465.2	0.00811064		6465.31	0.00604041
6466.4	0.00434209		6466.24	0.00521562		6466.21	0.00754921		6466.22	0.00648712		6466.29	0.00802372
6467.38	0.0050812		6467.23	0.00926189		6467.19	0.00639804		6467.19	0.00639593		6467.3	0.00490091
6468.37	0.00582461		6468.23	0.00599534		6468.19	0.00641847		6468.19	0.00734264		6468.3	0.00762674
6469.37	0.00435849		6469.21	0.00585237		6469.18	0.00767865		6469.2	0.00519332		6469.28	0.00641459
6470.36	0.00484088		6470.2	0.00483569		6470.18	0.00537453		6470.16	0.00623523		6470.27	0.00711097
6471.36	0.00617958		6471.22	0.00591127		6471.17	0.00576834		6471.17	0.00624925		6471.29	0.0062132
6472.35	0.00446019		6472.22	0.00454347		6472.17	0.00807615		6472.17	0.0057364		6472.26	0.00564693
6473.35	0.00452841		6473.21	0.00570002		6473.16	0.00827883		6473.16	0.0054374		6473.26	0.00632936
6474.34	0.00407682		6474.22	0.00546007		6474.14	0.00606416		6474.16	0.00545024		6474.27	0.00662011
6475.34	0.00422192		6475.22	0.00687986		6475.15	0.00741316		6475.17	0.00463005		6475.26	0.00795479
6476.35	0.00454636		6476.23	0.00750056		6476.14	0.00664007		6476.16	0.00709714		6476.26	0.00631598
6477.34	0.0055384		6477.23	0.00553939		6477.14	0.00528927		6477.14	0.00514199		6477.25	0.00669744
6478.34	0.00458361		6478.22	0.00624182		6478.15	0.00548086		6478.13	0.006895		6478.25	0.00751018
6479.31	0.00397278		6479.23	0.00416454		6479.14	0.00614534		6479.14	0.00556113		6479.24	0.00885352
6480.32	0.00768376		6480.21	0.00400917		6480.14	0.00594222		6480.14	0.00638142		6480.23	0.00763012
6481.33	0.00775001		6481.22	0.00524228		6481.13	0.00719085		6481.13	0.00699686		6481.22	0.00619524
6482.33	0.00518377		6482.25	0.0046477		6482.14	0.00362226		6482.14	0.00636654		6482.21	0.00849743
6483.32	0.00686294		6483.22	0.0043987		6483.15	0.00833374		6483.13	0.00584498		6483.2	0.00780405
6484.31	0.00591703		6484.23	0.00624075		6484.16	0.00629492		6484.12	0.00439646		6484.19	0.0074309
6485.31	0.00605467		6485.22	0.00372176		6485.15	0.00550703		6485.13	0.00828908		6485.22	0.00993925
6486.31	0.0059299		6486.23	0.00596816		6486.12	0.00605777		6486.14	0.00662278		6486.21	0.00635126
6487.3	0.00619445		6487.22	0.00443629		6487.13	0.00614989		6487.13	0.00456899		6487.23	0.00867735
6488.31	0.00618784		6488.23	0.00419357		6488.14	0.00654548		6488.12	0.00518945		6488.23	0.00810994
6489.32	0.00574205		6489.23	0.00592686		6489.13	0.0067986		6489.13	0.0067022		6489.23	0.00707436
6490.33	0.00537988		6490.23	0.00315342		6490.14	0.00581483		6490.12	0.00616916		6490.23	0.00787271
6491.31	0.00747827		6491.24	0.00254375		6491.13	0.00675829		6491.13	0.00913206		6491.22	0.00792397
6492.32	0.00661772		6492.25	0.00534595		6492.14	0.00470529		6492.14	0.00633287		6492.21	0.00958574
6493.31	0.00794654		6493.24	0.00333098		6493.15	0.00564567		6493.13	0.00538563		6493.24	0.00941932
6494.32	0.00860891		6494.25	0.00386397		6494.15	0.00765302		6494.15	0.00556126		6494.25	0.00711877
6495.33	0.00639606		6495.25	0.00482531		6495.16	0.00627915		6495.16	0.00739566		6495.25	0.00855745
6496.33	0.00782149		6496.28	0.00344003		6496.17	0.00568074		6496.15	0.00530768		6496.24	0.00871475
6497.32	0.00805799		6497.25	0.00353187		6497.16	0.00882552		6497.16	0.00868964		6497.23	0.00918316
6498.32	0.00786181		6498.26	0.00380855		6498.18	0.00658155		6498.16	0.00649605		6498.25	0.00879978
6499.31	0.00716235		6499.26	0.00659993		6499.15	0.00539529		6499.17	0.007801		6499.26	0.00906708
6500.31	0.00706636		6500.27	0.00407674		6500.17	0.00556057		6500.17	0.00673633		6500.27	0.00888967
6501.3	0.00815494		6501.29	0.00564287		6501.18	0.0057188		6501.18	0.00638575		6501.27	0.00850245
6502.32	0.00753826		6502.3	0.00312639		6502.17	0.00529538		6502.19	0.00624887		6502.28	0.00887983
6503.33	0.00888152		6503.3	0.00497046		6503.19	0.00362893		6503.21	0.0069404		6503.28	0.00934218
6504.33	0.00808996		6504.31	0.00636391		6504.19	0.00687636		6504.2	0.00761006		6504.29	0.00916779
6505.32	0.00832231		6505.29	0.00525169		6505.18	0.0057928		6505.22	0.00592505		6505.31	0.00964352
6506.34	0.00805655		6506.3	0.00664168		6506.18	0.00854659		6506.22	0.00629545		6506.3	0.00850221
6507.36	0.00727793		6507.3	0.00447461		6507.19	0.00581203		6507.21	0.00943584		6507.3	0.00853581
6508.37	0.00946425		6508.32	0.00500518		6508.19	0.00857913		6508.23	0.00609936		6508.32	0.0100735
6509.39	0.011904		6509.32	0.00439991		6509.19	0.00862916		6509.23	0.00894331		6509.32	0.0115938
6510.4	0.00824807		6510.33	0.00572864		6510.23	0.00626649		6510.24	0.00561097		6510.31	0.0117336
6511.4	0.00957458		6511.33	0.00530461		6511.24	0.00661655		6511.24	0.00823061		6511.33	0.0124052
6512.4	0.0082883		6512.35	0.00497122		6512.24	0.00754862		6512.24	0.00776955		6512.33	0.0115829
6513.42	0.0116429		6513.35	0.00316575		6513.24	0.0100091		6513.26	0.00915398		6513.35	0.00851541
6514.42	0.0107903		6514.37	0.00476981		6514.26	0.00967406		6514.24	0.00755498		6514.37	0.0125955
6515.45	0.010434		6515.37	0.00381021		6515.26	0.00896159		6515.28	0.00874404		6515.37	0.0110366
6516.47	0.0114323		6516.38	0.00496542		6516.26	0.00908983		6516.28	0.006934		6516.35	0.010855
6517.47	0.00978709		6517.42	0.00393245		6517.26	0.00905498		6517.3	0.00954935		6517.37	0.0101305
6518.48	0.00907939		6518.42	0.00517213		6518.28	0.00767238		6518.31	0.00855788		6518.39	0.0102616
6519.15	0.00815143		6519.1	0.0045102		6518.94	0.00803331		6519.01	0.00890647		6519.05	0.0103854
6519.44	0.0111481		6519.39	0.00480017		6519.28	0.0104246		6519.3	0.00670416		6519.37	0.0172147
6519.76	0.00966371		6519.71	0.00292722		6519.57	0.00735466		6519.62	0.0103412		6519.66	0.0118952
6520.07	0.0112121		6520.01	0.00662644		6519.91	0.00627824		6519.91	0.00738672		6520	0.0130514
6520.39	0.014545		6520.34	0.00598163		6520.19	0.00937323		6520.25	0.0113801		6520.28	0.0126925
6520.69	0.00944438		6520.64	0.00750713		6520.55	0.0093483		6520.53	0.0077036		6520.6	0.0123034
6521.02	0.0121376		6520.96	0.00440149		6520.82	0.0117538		6520.85	0.00917538		6520.91	0.0145752
6521.3	0.0115458		6521.27	0.00593374		6521.14	0.0110461		6521.16	0.00804398		6521.25	0.0127022
6521.64	0.0152227		6521.59	0.0062112		6521.43	0.0103014		6521.5	0.0113028		6521.53	0.0104383
6521.93	0.0140524		6521.86	0.00187597		6521.77	0.00722228		6521.79	0.0101768		6521.89	0.00966764
6522.27	0.0113088		6522.2	0.00956286		6522.05	0.0113466		6522.11	0.0109057		6522.16	0.0100288
6522.55	0.011326		6522.48	0.005849		6522.36	0.0126779		6522.41	0.0105223		6522.5	0.0108331
6522.88	0.0126126		6522.82	0.000278337		6522.64	0.011642		6522.75	0.0134466		6522.79	0.0146129
6523.16	0.015047		6523.09	0.00367007		6522.97	0.00818587		6523.04	0.00905352		6523.13	0.013106
6523.5	0.0120191		6523.41	0.00610553		6523.24	0.00956369		6523.38	0.0115574		6523.43	0.0131206
6523.79	0.0168174		6523.72	0.00703461		6523.56	0.00751471		6523.67	0.00862206		6523.75	0.0108509
6524.11	0.0108186		6524.04	0.00515767		6523.86	0.0112449		6524.02	0.0147972		6524.04	0.0115942
6524.42	0.0123927		6524.33	0.00545201		6524.18	0.0125862		6524.31	0.0100359		6524.38	0.0112272
6524.74	0.0139204		6524.67	0.00699336		6524.47	0.00912518		6524.65	0.0122161		6524.67	0.0161576
6525.03	0.00969391		6524.95	0.00604458		6524.79	0.00774137		6524.94	0.00851699		6525.01	0.0135218
6525.37	0.0141917		6525.28	0.00541723		6525.06	0.00671548		6525.28	0.0106956		6525.3	0.0120068
6525.65	0.0115176		6525.55	0.00725181		6525.39	0.0115283		6525.56	0.0114149		6525.62	0.015797
6525.99	0.0143012		6525.9	0.00539319		6525.67	0.00635878		6525.9	0.0110319		6525.92	0.0127695
6526.28	0.0137131		6526.19	0.00598052		6525.99	0.0101233		6526.19	0.0106485		6526.25	0.0142766
6526.6	0.00948324		6526.5	0.00906705		6526.28	0.0128658		6526.53	0.0069489		6526.51	0.0131414
6526.89	0.0172969		6526.78	0.00721429		6526.6	0.00804871		6526.82	0.00950501		6526.85	0.016178
6527.23	0.0155495		6527.11	0.00564277		6526.89	0.00561709		6527.18	0.0109391		6527.16	0.0131396
6527.5	0.0140456		6527.39	0.00900715		6527.21	0.00900598		6527.45	0.00870311		6527.48	0.0142841
6527.84	0.0101466		6527.72	0.00556821		6527.52	0.0079822		6527.81	0.0108677		6527.79	0.0131708
6528.15	0.0138024		6528	0.0077591		6527.86	0.00832971		6528.09	0.0134076		6528.15	0.0146908
6528.47	0.0132096		6528.34	0.00866617		6528.15	0.00692032		6528.43	0.0133799		6528.43	0.0146906
6528.76	0.00931467		6528.61	0.00774976		6528.47	0.0103061		6528.72	0.00677298		6528.77	0.0184884
6529.1	0.0144428		6528.94	0.0058853		6528.76	0.0113019		6529.06	0.00713923		6529.06	0.0162103
6529.38	0.0186589		6529.22	0.00961163		6529.1	0.0123474		6529.35	0.00709675		6529.38	0.0139202
6529.71	0.0144798		6529.56	0.00522227		6529.38	0.0137138		6529.69	0.0122045		6529.69	0.0139317
6530.01	0.0111597		6529.85	0.00984539		6529.71	0.0136827		6529.96	0.0125219		6530.03	0.0124282
6530.32	0.0162735		6530.19	0.0048835		6529.99	0.0123349		6530.3	0.011061		6530.3	0.0158196
6530.62	0.0136193		6530.48	0.00858516		6530.32	0.00713894		6530.59	0.00956816		6530.64	0.011661
6530.95	0.0145346		6530.82	0.00950247		6530.6	0.0119434		6530.93	0.0110197		6530.95	0.0124333
6531.23	0.0187986		6531.13	0.00948785		6530.93	0.012899		6531.21	0.0109835		6531.29	0.0128183
6531.59	0.0199745		6531.45	0.00636239		6531.23	0.0112056		6531.56	0.0124082		6531.57	0.0158482
6531.88	0.0113016		6531.75	0.00884697		6531.57	0.0146195		6531.83	0.013127		6531.92	0.0135562
6532.18	0.016146		6532.08	0.00730583		6531.88	0.0108262		6532.18	0.0134652		6532.2	0.0184535
6532.49	0.0155702		6532.36	0.0128574		6532.2	0.00943017		6532.47	0.0141976		6532.54	0.0154476
6532.81	0.0134553		6532.71	0.00881938		6532.51	0.00872208		6532.81	0.0112133		6532.83	0.0147189
6533.1	0.015304		6532.99	0.0097477		6532.83	0.0107757		6533.1	0.0137628		6533.17	0.0173357
6533.44	0.0182754		6533.32	0.00354469		6533.14	0.0145286		6533.44	0.00898141		6533.46	0.0199832
6533.73	0.0173896		6533.6	0.00972242		6533.46	0.012817		6533.73	0.0159021		6533.8	0.0196336
6534.05	0.0201504		6533.95	0.0118799		6533.77	0.0127905		6534.07	0.0122001		6534.07	0.0185048
6534.34	0.0153615		6534.23	0.0133995		6534.09	0.0148266		6534.38	0.0121887		6534.41	0.0169688
6534.68	0.0201716		6534.57	0.0103202		6534.38	0.0127581		6534.72	0.0139659		6534.7	0.0112969
6534.97	0.018997		6534.88	0.00847179		6534.72	0.0123914		6535.01	0.0165094		6535.04	0.0173564
6535.33	0.0196057		6535.2	0.0134013		6535.01	0.00996167		6535.35	0.0135628		6535.35	0.0226574
6535.6	0.0198998		6535.51	0.0115277		6535.35	0.0130481		6535.63	0.0197635		6535.69	0.0177267
6535.94	0.0205711		6535.85	0.0118685		6535.65	0.0140744		6535.99	0.0135199		6535.98	0.0218731
6536.21	0.0253722		6536.14	0.0109204		6535.96	0.0198707		6536.26	0.0178939		6536.3	0.0256812
6536.55	0.018452		6536.48	0.0146488		6536.25	0.0153629		6536.61	0.0149317		6536.59	0.01887
6536.82	0.0217703		6536.77	0.0149221		6536.59	0.0167178		6536.89	0.0178598		6536.95	0.0256591
6537.16	0.0290397		6537.09	0.0223362		6536.88	0.0143181		6537.25	0.0210811		6537.22	0.0229866
6537.43	0.0224166		6537.38	0.0180024		6537.22	0.0191068		6537.52	0.021402		6537.54	0.0203684
6537.78	0.0302704		6537.72	0.019499		6537.49	0.0208436		6537.87	0.026896		6537.85	0.0275807
6538.06	0.0371969		6538.01	0.017677		6537.83	0.0238988		6538.17	0.0312526		6538.19	0.0260194
6538.37	0.0344766		6538.35	0.0214044		6538.1	0.0252209		6538.5	0.0327091		6538.48	0.0302484
6538.68	0.0446632		6538.64	0.0266192		6538.44	0.026258		6538.8	0.0351868		6538.82	0.0473307
6539.02	0.0396769		6538.98	0.0370949		6538.75	0.0330576		6539.14	0.0519698		6539.12	0.0460478
6539.3	0.062925		6539.27	0.0486564		6539.09	0.0395788		6539.43	0.049046		6539.45	0.0586279
6539.63	0.082126		6539.61	0.0581378		6539.36	0.0566452		6539.77	0.0684675		6539.76	0.063111
6539.92	0.0827216		6539.92	0.0628096		6539.7	0.0586597		6540.08	0.0691359		6540.1	0.0645602
6540.26	0.0904353		6540.24	0.0761789		6539.99	0.0693002		6540.4	0.0622065		6540.39	0.0756808
6540.55	0.110326		6540.53	0.079648		6540.33	0.0810367		6540.69	0.0690864		6540.73	0.0802244
6540.89	0.112779		6540.87	0.0833227		6540.62	0.0813261		6541.03	0.0752661		6541	0.0753376
6541.2	0.109821		6541.16	0.070865		6540.94	0.0816042		6541.32	0.0642272		6541.32	0.0703079
6541.52	0.093046		6541.5	0.0780074		6541.23	0.0753376		6541.66	0.0543618		6541.61	0.070302
6541.83	0.0876285		6541.79	0.0724561		6541.57	0.0686314		6541.97	0.075844		6541.95	0.0733592
6542.15	0.0924273		6542.13	0.0743202		6541.86	0.0730748		6542.31	0.0575695		6542.22	0.0588953
6542.46	0.0822336		6542.42	0.067192		6542.2	0.0671509		6542.6	0.0601194		6542.56	0.0612125
6542.8	0.0753471		6542.75	0.0655957		6542.51	0.0790779		6542.93	0.0581967		6542.85	0.0725324
6543.09	0.0853037		6543.03	0.0625553		6542.84	0.068545		6543.21	0.0559709		6543.18	0.0668382
6543.39	0.0693185		6543.38	0.0615934		6543.12	0.0699167		6543.56	0.0614364		6543.45	0.0513793
6543.68	0.070891		6543.65	0.0602866		6543.47	0.0612127		6543.84	0.0589734		6543.77	0.0570195
6544.02	0.0687349		6543.99	0.0591489		6543.75	0.0635943		6544.21	0.0666		6544.08	0.0622117
6544.3	0.0718139		6544.28	0.0482834		6544.1	0.0563913		6544.49	0.0541208		6544.42	0.057319
6544.64	0.0717321		6544.62	0.0579265		6544.39	0.0646404		6544.84	0.0668872		6544.69	0.0774404
6544.93	0.0745546		6544.89	0.057265		6544.73	0.0604262		6545.12	0.0678005		6545.02	0.0710905
6545.27	0.0856708		6545.25	0.0653184		6545.02	0.0627933		6545.47	0.0634845		6545.31	0.0781914
6545.56	0.089084		6545.54	0.068151		6545.36	0.0643368		6545.76	0.083925		6545.63	0.0767654
6545.88	0.102589		6545.86	0.0730701		6545.65	0.0768583		6546.12	0.0824187		6545.92	0.0941779
6546.17	0.0924221		6546.15	0.0761184		6545.99	0.0785426		6546.41	0.0953488		6546.26	0.0948058
6546.5	0.104049		6546.48	0.086923		6546.28	0.0890683		6546.75	0.105871		6546.53	0.0967226
6546.8	0.0977238		6546.77	0.094976		6546.6	0.102916		6547.04	0.117016		6546.87	0.121991
6547.13	0.118508		6547.09	0.111565		6546.91	0.115401		6547.38	0.127687		6547.15	0.13975
6547.42	0.131508		6547.38	0.125366		6547.24	0.117217		6547.67	0.133924		6547.49	0.138511
6547.76	0.143167		6547.7	0.13314		6547.54	0.145714		6548.03	0.171108		6547.78	0.167077
6548.07	0.146865		6548.01	0.134386		6547.87	0.160732		6548.32	0.193964		6548.1	0.197099
6548.39	0.165595		6548.34	0.163971		6548.16	0.179893		6548.64	0.221158		6548.39	0.228403
6548.68	0.181802		6548.63	0.189666		6548.48	0.205721		6548.95	0.213316		6548.73	0.249991
6549.02	0.220104		6548.97	0.190927		6548.79	0.200122		6549.29	0.279292		6549.04	0.269212
6549.31	0.242473		6549.26	0.22964		6549.11	0.239341		6549.6	0.293304		6549.37	0.266951
6549.65	0.25605		6549.6	0.248743		6549.42	0.259721		6549.94	0.304665		6549.67	0.296109
6549.94	0.28861		6549.89	0.279308		6549.76	0.294279		6550.23	0.322519		6550.03	0.313138
6550.27	0.313182		6550.23	0.302267		6550.03	0.306094		6550.58	0.343441		6550.32	0.328006
6550.56	0.343175		6550.52	0.294644		6550.38	0.311321		6550.85	0.337719		6550.67	0.340777
6550.9	0.360173		6550.85	0.340768		6550.67	0.325394		6551.17	0.3648		6550.96	0.363391
6551.19	0.381095		6551.14	0.34767		6550.99	0.344796		6551.46	0.375753		6551.3	0.341849
6551.53	0.405265		6551.48	0.381826		6551.3	0.388163		6551.81	0.416794		6551.61	0.412346
6551.82	0.430339		6551.77	0.416849		6551.64	0.395343		6552.08	0.406968		6551.93	0.413598
6552.15	0.465889		6552.11	0.415767		6551.95	0.42612		6552.44	0.437492		6552.22	0.444051
6552.44	0.509791		6552.4	0.463536		6552.27	0.43928		6552.75	0.474846		6552.56	0.489518
6552.78	0.543677		6552.75	0.490684		6552.56	0.486015		6553.07	0.489467		6552.87	0.498194
6553.07	0.59305		6553.02	0.498011		6552.91	0.48585		6553.38	0.535241		6553.22	0.520949
6553.41	0.607327		6553.36	0.55316		6553.22	0.532175		6553.7	0.56645		6553.5	0.544415
6553.7	0.674649		6553.65	0.569306		6553.56	0.563206		6553.99	0.584112		6553.83	0.534489
6554.05	0.717564		6553.97	0.618739		6553.85	0.608236		6554.32	0.598454		6554.12	0.613391
6554.32	0.729532		6554.26	0.678696		6554.19	0.63565		6554.63	0.670467		6554.44	0.625857
6554.64	0.713236		6554.59	0.650413		6554.48	0.664055		6554.95	0.692017		6554.73	0.6734
6554.93	0.814239		6554.88	0.7012		6554.82	0.664927		6555.24	0.740222		6555.06	0.70772
6555.26	0.824657		6555.22	0.717558		6555.11	0.737553		6555.57	0.824058		6555.37	0.784688
6555.55	0.8763		6555.49	0.78478		6555.44	0.782327		6555.84	0.862351		6555.69	0.861518
6555.87	0.84803		6555.84	0.80706		6555.73	0.820224		6556.18	0.970755		6556	0.902118
6556.18	0.908545		6556.13	0.820567		6556.07	0.843771		6556.47	0.998254		6556.34	1.00004
6556.51	0.922176		6556.47	0.853494		6556.36	0.965081		6556.82	1.09852		6556.65	1.14162
6556.82	0.972079		6556.76	0.916851		6556.69	0.983457		6557.09	1.2187		6557	1.18666
6557.14	1.04528		6557.11	1.01291		6557	1.10014		6557.43	1.30846		6557.29	1.29796
6557.43	1.02582		6557.38	1.04127		6557.32	1.20217		6557.72	1.41576		6557.63	1.38067
6557.78	1.08786		6557.72	1.10388		6557.61	1.24432		6558.05	1.43996		6557.92	1.49137
6558.08	1.15243		6558.03	1.17872		6557.96	1.32712		6558.34	1.51115		6558.26	1.52744
6558.68	1.25013		6558.35	1.17204		6558.25	1.42365		6558.93	1.60131		6558.55	1.59136
6559.6	1.4104		6558.66	1.31444		6558.88	1.51279		6559.84	1.65229		6559.17	1.65078
6560.51	1.52189		6559.26	1.41992		6559.77	1.58953		6560.76	1.52462		6560.08	1.62973
6561.44	1.55566		6560.17	1.47018		6560.69	1.53255		6561.67	1.38984		6561	1.45965
6562.34	1.42119		6561.09	1.41526		6561.6	1.43526		6562.58	1.19307		6561.91	1.31998
6563.27	1.28243		6562.02	1.35407		6562.5	1.24973		6563.5	1.10959		6562.81	1.13847
6564.17	1.17887		6562.92	1.18361		6563.43	1.13589		6564.41	1.05653		6563.74	1.07807
6565.08	1.09329		6563.85	1.08947		6564.36	1.0689		6565.32	1.05859		6564.63	1.04104
6565.99	1.04616		6564.75	1.04321		6565.24	1.03633		6566.24	1.0466		6565.55	1.06473
6566.9	1.03011		6565.66	0.986705		6566.17	1.04344		6567.15	1.04576		6566.46	1.07093
6567.82	1.03803		6566.59	0.971512		6567.06	1.05586		6568.06	1.10056		6567.37	1.08816
6568.71	1.04092		6567.51	0.997815		6567.99	1.07		6568.97	1.10096		6568.28	1.10584
6569.64	1.05149		6568.44	1.00656		6568.91	1.06508		6569.89	1.11545		6569.19	1.1211
6570.57	1.08491		6569.35	1.0204		6569.82	1.09598		6570.8	1.13489		6570.11	1.13764
6571.5	1.11641		6570.26	1.05695		6570.73	1.14529		6571.75	1.15031		6571.04	1.15314
6572.39	1.14305		6571.2	1.06347		6571.64	1.12018		6572.66	1.16907		6571.93	1.14123
6573.3	1.14644		6572.1	1.07996		6572.53	1.13663		6573.59	1.15731		6572.84	1.16564
6574.22	1.1539		6573.02	1.08894		6573.46	1.1503		6574.48	1.1943		6573.77	1.1666
6575.15	1.18331		6573.95	1.12229		6574.39	1.16917		6575.41	1.19768		6574.7	1.19838
6576.06	1.15342		6574.86	1.11821		6575.3	1.18152		6576.34	1.17932		6575.63	1.19873
6576.97	1.14882		6575.79	1.10952		6576.23	1.17771		6577.25	1.15037		6576.52	1.19499
6577.9	1.13248		6576.7	1.09658		6577.12	1.13721		6578.18	1.13861		6577.45	1.17559
6578.82	1.11799		6577.61	1.09354		6578.05	1.13482		6579.11	1.1026		6578.34	1.14242
6579.73	1.08433		6578.52	1.05996		6578.98	1.08657		6580.02	1.04258		6579.27	1.09055
6580.66	1.04329		6579.45	1.04276		6579.87	1.05958		6580.93	1.0282		6580.18	1.05854
6581.55	1.00118		6580.37	0.992211		6580.78	1.01688		6581.88	0.962314		6581.09	1.01435
6582.48	0.983091		6581.3	0.954291		6581.72	0.977552		6582.79	0.92649		6582.03	0.972251
6583.39	0.947612		6582.21	0.922346		6582.63	0.951049		6583.7	0.899965		6582.94	0.906845
6584.33	0.935853		6583.12	0.913757		6583.54	0.916617		6584.64	0.871779		6583.85	0.915676
6585.24	0.899848		6584.03	0.855095		6584.47	0.891075		6585.55	0.855453		6584.78	0.885781
6586.17	0.8884		6584.95	0.851803		6585.39	0.874941		6586.48	0.868725		6585.71	0.852015
6587.08	0.872907		6585.88	0.822848		6586.3	0.849724		6587.4	0.854607		6586.65	0.864544
6588.02	0.861645		6586.79	0.811005		6587.21	0.835984		6588.31	0.852139		6587.56	0.851813
6588.93	0.833344		6587.69	0.800679		6588.14	0.838531		6589.24	0.845441		6588.49	0.849717
6589.86	0.833135		6588.6	0.794444		6589.06	0.82734		6590.14	0.831218		6589.41	0.850966
6590.76	0.840936		6589.53	0.794327		6589.99	0.846514		6591.05	0.856908		6590.32	0.852119
6591.69	0.820681		6590.45	0.816594		6590.91	0.831426		6591.99	0.865938		6591.25	0.867101
6592.63	0.824379		6591.36	0.797629		6591.82	0.850262		6592.9	0.85559		6592.19	0.845499
6593.54	0.833132		6592.3	0.801315		6592.74	0.822815		6593.84	0.850079		6593.1	0.861534
6594.46	0.810987		6593.23	0.790956		6593.65	0.836946		6594.77	0.817827		6594	0.873831
6595.38	0.824622		6594.13	0.793065		6594.59	0.8323		6595.69	0.841805		6594.94	0.834265
6596.31	0.843564		6595.06	0.794785		6595.5	0.820616		6596.62	0.849971		6595.85	0.848398
6597.25	0.861239		6595.98	0.789801		6596.4	0.824505		6597.52	0.846604		6596.79	0.846145
6598.16	0.863313		6596.92	0.805024		6597.34	0.842958		6598.44	0.851755		6597.7	0.857542
6599.08	0.863257		6597.83	0.793528		6598.27	0.839006		6599.37	0.850154		6598.64	0.867188
6600	0.864158		6598.77	0.812298		6599.19	0.837494		6600.29	0.851314		6599.56	0.862603
6600.93	0.865529		6599.67	0.828642		6600.11	0.851803		6601.23	0.889699		6600.49	0.877879
6601.85	0.885099		6600.58	0.83576		6601.01	0.865107		6602.16	0.867276		6601.43	0.882512
6602.77	0.883742		6601.5	0.844982		6601.93	0.878615		6603.1	0.907306		6602.35	0.906874
6603.69	0.888061		6602.44	0.835512		6602.84	0.875481		6604.02	0.920565		6603.27	0.924003
6604.63	0.913179		6603.36	0.859739		6603.78	0.912894		6604.94	0.926173		6604.22	0.934429
6605.56	0.941094		6604.28	0.882772		6604.7	0.908478		6605.88	0.933253		6605.12	0.935202
6606.5	0.941832		6605.23	0.866944		6605.64	0.92309		6606.8	0.953433		6606.02	0.957297
6607.4	0.929323		6606.15	0.896314		6606.56	0.925956		6607.73	0.97413		6606.94	0.970782
6608.34	0.961948		6607.09	0.911131		6607.48	0.957553		6608.65	0.979789		6607.9	0.934578
6609.26	0.970305		6608.03	0.896556		6608.4	0.960575		6609.59	0.993344		6608.82	0.990899
6610.2	0.965767		6608.95	0.930956		6609.32	0.962568		6610.51	0.983866		6609.76	0.99884
6611.12	0.973207		6609.87	0.923885		6610.24	0.972084		6611.45	1.00174		6610.7	1.01478
6612.04	0.984779		6610.79	0.942227		6611.18	0.985775		6612.36	1.03354		6611.62	1.03962
6612.98	1.00455		6611.75	0.971763		6612.1	0.998936		6613.31	1.03511		6612.54	1.03721
6613.9	1.02881		6612.65	0.982873		6613.02	1.02959		6614.22	1.04655		6613.46	1.04949
6614.84	1.03064		6613.57	0.970898		6613.94	1.03176		6615.16	1.04216		6614.36	1.07189
6615.75	1.04496		6614.51	0.98538		6614.88	1.02415		6616.06	1.07114		6615.31	1.08194
6616.65	1.05037		6615.45	1.00711		6615.82	1.05205		6617	1.0483		6616.23	1.06693
6617.59	1.06483		6616.34	0.993222		6616.73	1.04691		6617.91	1.06189		6617.17	1.06838
6618.53	1.04639		6617.28	1.0171		6617.67	1.0656		6618.83	1.08214		6618.09	1.0461
6619.46	1.04679		6618.2	1.01344		6618.61	1.03884		6619.75	1.03651		6619.03	1.04698
6620.4	1.03853		6619.14	0.985301		6619.53	1.03671		6620.7	1.05064		6619.96	1.0514
6621.31	1.05112		6620.07	1.02076		6620.47	1.04685		6621.6	1.04612		6620.9	1.04023
6622.25	1.04432		6621.01	1.00944		6621.42	1.0338		6622.54	1.04026		6621.84	1.03213
6623.17	1.03729		6621.93	1.00743		6622.34	1.03847		6623.47	1.04707		6622.78	1.03697
6624.1	1.03921		6622.88	1.01971		6623.25	1.05327		6624.39	1.05049		6623.69	1.02651
6625.02	1.03235		6623.8	1.01631		6624.19	1.03117		6625.34	1.05676		6624.61	1.0299
6625.95	1.04629		6624.74	1.00271		6625.1	1.03703		6626.28	1.04488		6625.54	1.03953
6626.87	1.03733		6625.65	1.01103		6626.02	1.04229		6627.21	1.05429		6626.46	1.04527
6627.8	1.05553		6626.59	1.00254		6626.95	1.06476		6628.13	1.06232		6627.39	1.04821
6628.74	1.03061		6627.52	1.01731		6627.89	1.0335		6629.08	1.0425		6628.32	1.0473
6629.67	1.02419		6628.45	1.01958		6628.82	1.04014		6630.02	1.03761		6629.26	1.0409
6630.59	1.01969		6629.37	0.993973		6629.76	1.05155		6630.95	1.05649		6630.21	1.02987
6631.52	1.0399		6630.32	1.00412		6630.69	1.02674		6631.87	1.05048		6631.13	1.04443
6632.47	1.01263		6631.23	1.01525		6631.61	1.03533		6632.8	1.01577		6632.08	1.06379
6633.39	1.00988		6632.15	1.01849		6632.54	1.03259		6633.75	1.02266		6633.01	1.04932
6634.34	1.03181		6633.08	0.990082		6633.47	1.04326		6634.67	1.01583		6633.95	1.02747
6635.25	1.01944		6634.01	0.989548		6634.42	1.02418		6635.62	1.03104		6634.88	1.02221
6636.2	1.03699		6634.95	1.01453		6635.36	1.0189		6636.53	1.01251		6635.83	1.02751
6637.14	1.01261		6635.9	1.01365		6636.29	1.02947		6637.48	1.02062		6636.74	1.02478
6638.09	1.01595		6636.81	0.980775		6637.22	1.02555		6638.39	1.03339		6637.68	1.03459
6639.02	1.02288		6637.76	0.979096		6638.17	1.01568		6639.32	1.00801		6638.59	1.02418
6639.93	1.01725		6638.69	0.997147		6639.11	1.01914		6640.25	1.01692		6639.56	1.01814
6640.86	1.01564		6639.63	1.01339		6640.04	1.03578		6641.21	1.05911		6640.49	1.04072
6641.79	1.02735		6640.56	1.00039		6640.99	1.00689		6642.14	1.04458		6641.44	1.03537
6642.7	1.0137		6641.51	0.975257		6641.92	1.01109		6643.09	1.02767		6642.37	1.05181
6643.67	1.01473		6642.42	0.990116		6642.85	1.00859		6644	1.03582		6643.3	1.03438
6644.6	1.01933		6643.35	0.976344		6643.8	1.03475		6644.95	1.02619		6644.25	1.02351
6645.53	1.01112		6644.28	0.981983		6644.75	1.03675		6645.9	1.01561		6645.2	1.03725
6646.46	1.01992		6645.23	0.994466		6645.68	1.02358		6646.83	1.01584		6646.13	1.02102
6647.39	1.01533		6646.16	0.990288		6646.61	0.995069		6647.77	1.01581		6647.06	1.02424
6648.33	1.01145		6647.11	0.967161		6647.56	1.03665		6648.7	1.01106		6648.01	1.03567
6649.26	1.02247		6648.05	0.998522		6648.51	1.00541		6649.63	0.996313		6648.96	1.03608
6650.19	0.999776		6648.98	0.974709		6649.44	0.996558		6650.58	1.00541		6649.89	1.01587
6651.14	0.988663		6649.91	0.98004		6650.38	0.97824		6651.49	1.01158		6650.82	1.01343
6652.07	0.999202		6650.84	0.97484		6651.33	1.00725		6652.47	0.988447		6651.77	1.02448
6653.01	1.00747		6651.77	0.98728		6652.24	1.01459		6653.4	0.998958		6652.73	1.00404
6653.94	1.00087		6652.71	1.00293		6653.17	0.998837		6654.35	1.0228		6653.64	1.02977
6654.89	1.01438		6653.64	0.980086		6654.13	0.972447		6655.3	0.990615		6654.59	1.01408
6655.83	0.97401		6654.59	0.989509		6655.06	1.00293		6656.24	0.977622		6655.53	1.00802
6656.76	0.987298		6655.55	0.978931		6655.99	0.987616		6657.17	0.983317		6656.48	0.989894
6657.71	0.984122		6656.48	0.977134		6656.91	0.994623		6658.12	0.986387		6657.43	0.994877
6658.65	0.993076		6657.43	0.977466		6657.86	0.983922		6659.06	0.988028		6658.37	1.00774
6659.58	0.997393		6658.39	1.00198		6658.82	0.982791		6660.01	0.987533		6659.32	0.984651
6660.54	0.978505		6659.32	0.972905		6659.73	0.969914		6660.95	0.965655		6660.28	0.997798
6661.47	0.989527		6660.28	0.974455		6660.67	0.979856		6661.9	0.994218		6661.21	0.991987
6662.43	1.00125		6661.21	0.957026		6661.62	1.003		6662.84	0.993581		6662.15	0.976973
6663.34	0.991053		6662.17	0.985409		6662.56	0.981325		6663.79	0.964991		6663.1	0.970793
6664.28	0.996441		6663.08	0.98891		6663.48	0.999226		6664.73	0.988365		6664.02	0.977083
6665.22	1.00382		6664.04	0.984063		6664.43	0.991029		6665.69	0.960435		6664.96	0.977956
6666.15	0.995454		6664.96	0.961195		6665.39	0.97329		6666.62	0.980358		6665.91	0.989049
6667.11	0.993606		6665.89	0.980415		6666.32	0.977782		6667.56	0.974356		6666.87	1.00775
6668.05	1.00175		6666.83	0.9704		6667.28	0.981259		6668.5	0.980435		6667.82	0.988379
6668.97	0.995415		6667.79	0.99564		6668.22	0.989031		6669.46	0.990763		6668.76	1.00248
6669.92	1.00705		6668.7	0.964297		6669.17	0.997351		6670.39	0.963661		6669.72	0.97602
6670.86	0.994063		6669.66	0.964903		6670.13	0.99282		6671.33	0.989951		6670.66	0.987071
6671.8	0.991472		6670.62	0.968821		6671.09	0.973878		6672.27	0.976065		6671.61	0.986992
6672.76	0.986336		6671.56	0.988226		6672.01	0.981908		6673.23	0.985616		6672.53	0.975606
6673.72	0.984386		6672.48	0.963096		6672.95	0.978731		6674.15	0.981217		6673.47	0.970785
6674.66	0.97967		6673.43	0.968051		6673.9	0.977663		6675.11	0.97193		6674.43	0.979078
6675.6	0.956769		6674.39	0.981925		6674.86	0.980679		6676.05	0.96157		6675.37	0.961633
6676.55	0.982891		6675.33	0.975143		6675.8	0.976264		6677.01	0.968414		6676.33	0.964483
6677.5	0.995389		6676.27	0.965448		6676.76	0.965162		6677.93	0.952385		6677.29	0.948004
6678.44	0.965338		6677.21	0.963241		6677.7	0.942075		6678.89	0.956299		6678.21	0.977087
6679.4	0.964057		6678.15	0.969631		6678.64	0.960035		6679.83	0.962747		6679.15	0.951801
6680.32	0.97695		6679.09	0.968906		6679.6	0.954417		6680.79	0.950966		6680.09	0.928067
6681.28	0.972888		6680.05	0.949691		6680.56	0.942422		6681.73	0.944379		6681.05	0.944858
6682.22	0.959417		6681	0.943618		6681.5	0.936508		6682.69	0.942142		6681.99	0.940749
6683.16	0.954328		6681.94	0.936888		6682.45	0.946246		6683.63	0.945005		6682.92	0.953966
6684.12	0.952645		6682.88	0.973754		6683.41	0.955075		6684.59	0.937494		6683.88	0.943394
6685.07	0.936307		6683.84	0.94177		6684.33	0.942375		6685.57	0.940784		6684.84	0.925707
6686.01	0.954658		6684.78	0.945797		6685.29	0.929618		6686.5	0.958193		6685.8	0.936229
6686.93	0.942825		6685.73	0.935363		6686.23	0.936375		6687.46	0.967292		6686.72	0.939949
6687.89	0.947844		6686.67	0.958422		6687.18	0.957284		6688.4	0.956444		6687.65	0.958097
6688.84	0.955934		6687.61	0.951141		6688.12	0.973945		6689.37	0.957586		6688.63	0.941705
6689.78	0.945238		6688.56	0.950039		6689.08	0.951702		6690.31	0.938429		6689.59	0.968595
6690.71	0.947187		6689.52	0.948056		6690.01	0.957056		6691.26	0.972503		6690.52	0.954072
6691.67	0.950746		6690.46	0.945478		6690.95	0.942961		6692.22	0.976974		6691.48	0.976692
6692.6	0.926207		6691.41	0.953196		6691.92	0.954115		6693.16	0.979893		6692.43	0.961301
6693.54	0.980182		6692.37	0.953892		6692.88	0.949314		6694.11	0.98775		6693.39	0.97953
6694.51	0.977521		6693.31	0.958011		6693.83	0.971408		6695.07	0.965474		6694.34	0.956562
6695.45	0.980428		6694.26	0.950404		6694.77	0.973678		6696.06	0.974129		6695.26	0.975112
6696.4	0.953662		6695.21	0.951409		6695.72	0.992836		6697	0.988411		6696.23	0.986945
6697.34	0.966776		6696.15	0.957843		6696.68	0.982476		6697.95	0.983425		6697.19	0.98796
6698.27	0.998907		6697.1	0.989796		6697.65	0.955915		6698.91	1.00504		6698.14	0.999774
6699.22	0.986984		6698.04	0.971368		6698.59	1.00085		6699.88	0.982364		6699.1	0.981044
6700.16	0.999849		6698.99	0.968785		6699.56	0.977729		6700.85	1.00348		6700.05	1.00391
6701.13	0.957458		6699.96	0.976067		6700.52	0.98696		6701.79	1.00954		6701	1.00599
6702.08	0.997722		6700.92	0.99987		6701.49	0.991484		6702.74	1.00392		6701.97	0.995297
6703.05	0.989306		6701.87	0.989028		6702.44	0.994043		6703.71	0.994448		6702.93	1.00528
6704.01	0.997784		6702.82	0.997206		6703.42	0.981863		6704.66	1.00269		6703.9	0.987981
6704.94	1.00098		6703.79	0.972603		6704.35	1.00414		6705.59	1.00771		6704.85	0.994977
6705.89	1.00275		6704.73	0.977614		6705.32	1.00231		6706.56	0.991722		6705.81	1.03119
6706.88	1.00861		6705.68	1.00158		6706.27	1.00682		6707.52	1.02083		6706.76	1.00126
6707.83	0.991751		6706.65	0.999241		6707.24	1.0151		6708.47	1.00401		6707.71	0.99401
6708.76	1.02279		6707.62	1.00792		6708.19	1.01297		6709.46	0.997554		6708.66	1.01709
6709.73	0.999016		6708.57	1.00884		6709.18	0.990472		6710.43	1.02481		6709.65	1.02422
6710.7	1.01359		6709.54	1.01943		6710.13	1.01119		6711.38	1.02198		6710.58	0.995608
6711.65	1.00906		6710.51	0.987777		6711.08	1.02385		6712.35	1.0244		6711.57	1.01901
6712.6	0.993699		6711.47	1.00987		6712.03	1.01731		6713.28	1.00509		6712.54	1.01898
6713.55	1.00503		6712.44	1.016		6713	1.01038		6714.25	1.01712		6713.47	1.01765
6714.52	1.01208		6713.4	1.02092		6713.93	1.01853		6715.2	1.0571		6714.48	1.01641
6715.47	1.03928		6714.35	1.01899		6714.9	1.02427		6716.15	1.02415		6715.43	1.02868
6716.42	1.02566		6715.32	1.01651		6715.85	1.01629		6717.11	1.0439		6716.38	1.03451
6717.39	1.01102		6716.27	1.01861		6716.82	1.01269		6718.1	1.02183		6717.35	1.02913
6718.33	1.03121		6717.24	1.01671		6717.77	1.05034		6719.05	1.02348		6718.33	1.04686
6719.32	1.03114		6718.19	1.02651		6718.73	1.02379		6720.02	1.03326		6719.28	1.01103
6720.27	1.03494		6719.15	1.03025		6719.7	1.02243		6720.97	1.01216		6720.27	1.02804
6721.22	1.02937		6720.12	1.03249		6720.65	1.03754		6721.93	1.04399		6721.18	1.03666
6722.2	1.02792		6721.07	1.01457		6721.62	1.02298		6722.88	1.0395		6722.16	1.04113
6723.15	1.01327		6722.02	1.03479		6722.6	1.03074		6723.84	1.03996		6723.13	1.02812
6724.12	1.01512		6722.98	1.0271		6723.53	1.05281		6724.81	1.0467		6724.08	1.04144
6725.08	1.03444		6723.93	1.02416		6724.49	1.05007		6725.76	1.05641		6725.04	1.03063
6726.05	1.03906		6724.91	1.02084		6725.46	1.0334		6726.72	1.03295		6725.99	1.01602
6727.01	1.04672		6725.86	1.0458		6726.43	1.05393		6727.69	1.03572		6726.95	1.03562
6727.96	1.04997		6726.8	1.06143		6727.39	1.03844		6728.67	1.05213		6727.9	1.04071
6728.94	1.02751		6727.77	1.02952		6728.32	1.04588		6729.64	1.04578		6728.88	1.03476
6729.89	1.03532		6728.73	1.01722		6729.28	1.03084		6730.58	1.04436		6729.85	1.05474
6730.87	1.03799		6729.7	1.02989		6730.25	1.03571		6731.56	1.03009		6730.79	1.02974
6731.8	1.01739		6730.66	1.04338		6731.23	1.0401		6732.51	1.03158		6731.75	1.0317
6732.76	1.03551		6731.61	1.03678		6732.19	1.02183		6733.47	1.04575		6732.72	1.03124
6733.74	1.0217		6732.55	1.02907		6733.14	1.02411		6734.45	1.04092		6733.7	1.01034
6734.67	1.02177		6733.55	1.02929		6734.12	1.03562		6735.4	1.00748		6734.66	1.02622
6735.65	1.02712		6734.5	1.01552		6735.12	1.02196		6736.34	1.01118		6735.63	1.02029
6736.61	1.01713		6735.46	1.01307		6736.05	1.03853		6737.34	1.03549		6736.57	1.02459
6737.57	1.01342		6736.46	1.0357		6737.03	1.0052		6738.3	1.01664		6737.57	1.0301
6738.51	1.03012		6737.41	1.038		6737.99	1.03537		6739.25	1.01405		6738.51	1.0012
6739.48	1.03911		6738.37	1.02457		6738.97	1.00606		6740.23	0.991328		6739.47	1.01018
6740.44	1.01167		6739.35	1.01189		6739.93	1.00555		6741.21	1.0071		6740.42	1.00531
6741.42	1.00974		6740.29	1.02163		6740.88	1.01753		6742.19	0.98705		6741.4	0.999399
6742.36	1.02131		6741.27	1.02152		6741.82	0.987811		6743.15	1.00031		6742.36	1.00793
6743.34	1.01851		6742.25	1.00651		6742.8	0.996113		6744.09	0.975908		6743.32	0.976287
6744.28	1.00987		6743.23	1.00958		6743.74	0.997882		6745.07	0.990725		6744.28	1
6745.24	1.00313		6744.15	0.995631		6744.7	0.988365		6746.03	1.01003		6745.26	0.99024
6746.2	1.0062		6745.11	1.00397		6745.68	0.982752		6747.03	0.976772		6746.2	0.981812
6747.16	1.00457		6746.07	0.989692		6746.66	0.971355		6747.99	0.977509		6747.16	0.995286
6748.14	0.989771		6747.07	0.98875		6747.63	0.99253		6748.97	0.980769		6748.14	0.965494
6749.11	0.998264		6748.01	0.992742		6748.61	0.970957		6749.93	0.982491		6749.13	0.98649
6750.09	0.976917		6748.99	0.98318		6749.57	0.973096		6750.91	0.96459		6750.11	0.971765
6751.05	0.993772		6749.95	1.00553		6750.53	0.985336		6751.88	0.955454		6751.07	0.986899
6751.99	0.985733		6750.91	0.989478		6751.49	0.973276		6752.86	1.00271		6752.03	0.968267
6752.97	0.992353		6751.86	0.996752		6752.47	0.980941		6753.84	0.969238		6752.99	0.978666
6753.94	0.986611		6752.86	0.985762		6753.44	0.987851		6754.8	0.980999		6753.96	0.992398
6754.92	0.990583		6753.82	0.979137		6754.4	0.974989		6755.77	0.956714		6754.92	0.990704
6755.86	0.990166		6754.8	0.974532		6755.38	1.00216		6756.73	0.982245		6755.9	0.988277
6756.85	0.96694		6755.77	0.993168		6756.35	0.975494		6757.7	0.9863		6756.89	0.960848
6757.81	0.979816		6756.75	0.979825		6757.33	0.993978		6758.68	0.976865		6757.87	1.00439
6758.78	0.989074		6757.7	0.966761		6758.29	0.994862		6759.64	0.977684		6758.83	0.971586
6759.74	0.990971		6758.68	0.976793		6759.26	0.999137		6760.61	0.98017		6759.82	0.981129
6760.73	0.983958		6759.63	0.997975		6760.24	0.977905		6761.56	0.996001		6760.8	0.973443
6761.69	0.989847		6760.63	0.993106		6761.21	0.971659		6762.54	0.985493		6761.77	0.981628
6762.66	0.953877		6761.59	0.991282		6762.17	0.983608		6763.53	0.970754		6762.75	0.968381
6763.64	0.992552		6762.56	0.987901		6763.14	0.977819		6764.51	0.981523		6763.74	0.990317
6764.61	0.974348		6763.53	0.991381		6764.11	0.995714		6765.48	0.98543		6764.7	0.988686
6765.57	0.979798		6764.49	0.991944		6765.09	0.990026		6766.44	0.992869		6765.67	0.985494
6766.54	0.991619		6765.46	0.977166		6766.06	0.972211		6767.41	0.976438		6766.64	0.976829
6767.49	0.963924		6766.41	0.982018		6767.02	0.977153		6768.4	0.982157		6767.62	0.979086
6768.48	0.989473		6767.39	0.974326		6767.99	0.994412		6769.37	0.987808		6768.59	0.990757
6769.44	0.979564		6768.36	0.990725		6768.98	0.978617		6770.33	1.0055		6769.56	0.997067
6770.41	0.990176		6769.33	0.968994		6769.93	0.990642		6771.32	0.983339		6770.53	0.984707
6771.4	0.985706		6770.29	0.978719		6770.89	0.98761		6772.29	0.991414		6771.51	0.986159
6772.39	0.990531		6771.28	0.988729		6771.88	0.985133		6773.26	0.99872		6772.48	0.974233
6773.35	0.988125		6772.27	1.00298		6772.85	0.979672		6774.23	0.980049		6773.45	0.997245
6774.32	0.984172		6773.26	0.982833		6773.82	0.976072		6775.2	0.992094		6774.44	0.983686
6775.31	0.995581		6774.23	0.96984		6774.77	0.986332		6776.2	0.989025		6775.41	1.0081
6776.3	0.98805		6775.18	0.992481		6775.76	0.973895		6777.17	0.977203		6776.4	1.01356
6777.27	0.996771		6776.17	0.989782		6776.73	0.979567		6778.16	0.989049		6777.39	0.979007
6778.24	0.997009		6777.16	0.985071		6777.7	0.983993		6779.14	0.999454		6778.36	0.989926
6779.21	0.972404		6778.13	0.999125		6778.71	0.987741		6780.09	0.981456		6779.33	0.989911
6780.2	0.990401		6779.08	1.00737		6779.68	0.988438		6781.06	0.985494		6780.32	0.983364
6781.15	0.988813		6780.09	0.998834		6780.67	0.996563		6782.05	0.993622		6781.29	0.979009
6782.15	0.991892		6781.04	1.00593		6781.64	0.991162		6783	0.99252		6782.26	0.990184
6783.12	0.999169		6782.03	0.977785		6782.61	1.01804		6783.99	1.0064		6783.25	1.01889
6784.11	0.998337		6782.96	0.996738		6783.56	1.00952		6784.96	0.989444		6784.24	1.00341
6785.06	0.993292		6783.95	0.978432		6784.56	1.00195		6785.92	0.995346		6785.24	1.01403
6786.05	1.00216		6784.94	1.01324		6785.53	0.973191		6786.91	0.987415		6786.23	0.982443
6787.01	1.00606		6785.92	1.00484		6786.48	0.984826		6787.88	0.976677		6787.22	0.982461
6788	0.991969		6786.87	1.00046		6787.45	1.00334		6788.86	0.991059		6788.19	0.986513
6788.97	0.977765		6787.84	0.984241		6788.45	0.991906		6789.85	0.985991		6789.19	0.986452
6789.95	0.987662		6788.84	0.993742		6789.44	1.00686		6790.82	0.999456		6790.16	0.993329
6790.92	0.995161		6789.81	0.995595		6790.41	0.996998		6791.84	0.996526		6791.15	0.997945
6791.91	0.994974		6790.77	1.02335		6791.39	1.01497		6792.79	1.00093		6792.15	0.992899
6792.89	1.01258		6791.76	0.97807		6792.38	0.993239		6793.79	0.984256		6793.12	1.00507
6793.88	0.998654		6792.71	1.00672		6793.38	0.997693		6794.74	1.00171		6794.12	0.996727
6794.84	0.993376		6793.69	1.00586		6794.35	1.01731		6795.74	1.00717		6795.09	0.998562
6795.82	1.00219		6794.68	1.0208		6795.37	1.01725		6796.71	0.990457		6796.09	1.00314
6796.81	0.98391		6795.68	1.00935		6796.34	0.997027		6797.71	0.992527		6797.04	1.00393
6797.79	0.999819		6796.65	0.995506		6797.32	0.995587		6798.69	1.02193		6798.04	1.02287
6798.76	1.02204		6797.65	1.00766		6798.29	0.98651		6799.68	1.02391		6799.02	1.00189
6799.76	0.995491		6798.63	1.00806		6799.27	1.02008		6800.68	1.03064		6800.01	0.998599
6800.74	1.03181		6799.58	1.00484		6800.27	0.996192		6801.66	0.992893		6801.01	1.01948
6801.71	1.01492		6800.56	1.00406		6801.24	1.00921		6802.65	0.988419		6801.99	1.00964
6802.67	1.01344		6801.54	1.00481		6802.22	1.00257		6803.65	0.994152		6802.97	0.983467
6803.65	0.989371		6802.52	1.00493		6803.22	0.999376		6804.67	0.985107		6803.96	0.987912
6804.63	0.99834		6803.51	1.01902		6804.22	0.997117		6805.65	0.994993		6804.96	1.00267
6805.63	0.992912		6804.47	1.0028		6805.2	0.996402		6806.64	0.997563		6805.94	1.00933
6806.6	0.999138		6805.45	1.02226		6806.19	1.01133		6807.62	1.00368		6806.92	1.01213
6807.6	1.02209		6806.43	1.01509		6807.17	1.00984		6808.6	0.978774		6807.9	1.00917
6808.58	0.997727		6807.45	1.00974		6808.13	1.01129		6809.6	0.999206		6808.88	1.02441
6809.56	1.0052		6808.43	0.995513		6809.15	1.00121		6810.56	1.00247		6809.86	1.01381
6810.54	1.00005		6809.39	0.994403		6810.11	0.996638		6811.58	1.01877		6810.82	1.00048
6811.52	1.00462		6810.39	1.00655		6811.11	1.00875		6812.54	0.987551		6811.82	1.00927
6812.52	0.980086		6811.39	1.01972		6812.11	0.979014		6813.56	1.01938		6812.78	0.997141
6813.48	0.996164		6812.35	0.997006		6813.09	1.01438		6814.54	1.00253		6813.78	0.972488
6814.48	0.979939		6813.35	0.989628		6814.09	0.999479		6815.54	0.984721		6814.76	1.001
6815.47	1.00039		6814.35	0.994535		6815.09	0.997147		6816.53	0.998183		6815.74	0.984576
6816.45	0.986825		6815.35	0.993192		6816.09	0.991041		6817.51	0.986781		6816.74	0.990805
6817.45	0.995338		6816.35	0.991852		6817.08	1.00177		6818.51	1.00666		6817.72	0.993813
6818.43	1.00798		6817.31	0.998055		6818.08	1.00072		6819.49	0.992677		6818.71	0.973477
6819.43	1.0039		6818.29	1.00874		6819.06	0.986144		6820.48	0.983105		6819.73	0.97838
6820.4	0.990941		6819.3	0.988421		6820.08	0.992052		6821.44	0.973847		6820.71	0.990036
6821.4	1.0074		6820.28	0.997159		6821.07	1.00155		6822.44	0.985801		6821.7	1.00926
6822.38	0.994574		6821.26	0.991017		6822.05	1.00198		6823.43	0.97846		6822.7	0.988095
6823.39	0.998668		6822.25	1.00145		6823.03	0.974318		6824.43	0.973046		6823.7	0.988737
6824.35	0.985033		6823.25	0.989946		6824.04	0.982287		6825.42	0.992582		6824.71	0.989362
6825.36	1.00108		6824.21	0.984418		6825.04	0.982068		6826.38	0.999373		6825.69	0.996741
6826.32	1.00308		6825.22	0.989141		6826.01	0.98592		6827.38	0.974576		6826.7	1.00086
6827.33	1.00614		6826.2	0.988431		6827.01	0.984111		6828.35	0.990191		6827.68	0.97911
6828.31	0.993243		6827.19	0.981391		6827.98	1.0115		6829.34	0.993423		6828.69	0.982061
6829.3	1.00683		6828.17	0.987317		6828.96	0.987751		6830.32	1.00093		6829.67	0.995681
6830.28	0.998152		6829.18	0.992153		6829.95	0.96467		6831.31	0.984697		6830.66	0.987845
6831.27	0.987652		6830.16	0.99681		6830.93	0.982089		6832.29	1.01867		6831.62	0.984141
6832.24	0.994428		6831.17	0.981739		6831.92	1.00955		6833.3	0.983044		6832.63	0.991014
6833.26	0.994877		6832.16	0.997703		6832.93	0.991643		6834.31	1.01294		6833.62	0.99895
6834.25	0.994454		6833.16	0.994303		6833.91	0.990525		6835.3	0.992902		6834.64	0.9821
6835.26	1.00481		6834.15	0.981178		6834.92	0.996455		6836.28	1.006		6835.65	0.995715
6836.24	1.00836		6835.14	0.993073		6835.93	1.0048		6837.27	0.984411		6836.66	0.985887
6837.23	0.994936		6836.15	0.997878		6836.92	1.01423		6838.3	1.00922		6837.63	0.997428
6838.22	0.987838		6837.13	1.00138		6837.9	0.999927		6839.29	0.99748		6838.62	0.996662
6839.21	1.0121		6838.12	0.990062		6838.87	0.98392		6840.26	0.984722		6839.62	1.00497
6840.2	0.993694		6839.13	0.988033		6839.88	0.98651		6841.27	1.00745		6840.63	1.00222
6841.19	0.986992		6840.12	0.984516		6840.87	0.99469		6842.28	1.01138		6841.62	1.01226
6842.2	0.998096		6841.13	1.00232		6841.86	1.01083		6843.28	1.00202		6842.63	0.990411
6843.19	0.994403		6842.12	0.982686		6842.87	0.998554		6844.28	1.01389		6843.62	1.00378
6844.18	0.983613		6843.11	1.01184		6843.86	0.999685		6845.27	1.01549		6844.63	1.00346
6845.15	0.991465		6844.1	0.996997		6844.87	0.996219		6846.3	1.00985		6845.6	0.984631
6846.16	0.998687		6845.09	1.00083		6845.88	1.02303		6847.31	1.00114		6846.59	0.988019
6847.15	0.985256		6846.08	0.997611		6846.87	0.997993		6848.3	1.00297		6847.6	0.987481
6848.14	0.99824		6847.09	1.0015		6847.84	0.99112		6849.29	1.01675		6848.6	1.02359
6849.13	0.998966		6848.06	0.995418		6848.85	0.997779		6850.28	1.00897		6849.59	1.00942
6850.14	0.997426		6849.05	1.00809		6849.87	1.01592		6851.29	0.994048		6850.62	1.00779
6851.14	0.990321		6850.04	1.01712		6850.86	0.994514		6852.29	1.0023		6851.61	1.03125
6852.13	1.01954		6851.06	0.982144		6851.85	1.00828		6853.3	1.02078		6852.62	1.00642
6853.12	0.995408		6852.05	0.988374		6852.86	1.02245		6854.31	1.00597		6853.62	1.00954
6854.11	1.00244		6853.04	0.999476		6853.88	0.990106		6855.33	1.00425		6854.63	1.009
6855.11	1.0219		6854.03	0.982706		6854.87	1.01402		6856.32	0.994971		6855.64	1.01736
6856.1	1.00869		6855.05	1.01033		6855.86	0.992832		6857.33	0.996349		6856.64	1.01472
6857.09	1.00566		6856.06	0.998777		6856.84	1.00635		6858.33	1.01719		6857.63	1.0082
6858.09	1.01505		6857.04	0.995064		6857.83	0.992014		6859.34	1.00438		6858.63	1.01104
6859.1	0.989724		6858.05	1.00173		6858.84	0.99028		6860.36	1.00648		6859.62	1.00927
6860.1	0.991856		6859.06	1.01243		6859.84	1.01045		6861.33	1.00236		6860.64	1.02664
6861.11	1.02699		6860.06	1.00994		6860.83	1.01166		6862.37	1.0175		6861.61	1.01103
6862.11	1.00184		6861.05	0.983205		6861.83	1.00131		6863.36	1.01412		6862.61	1.01676
6863.1	0.992696		6862.07	1.0151		6862.85	1.0103		6864.38	1.01546		6863.64	1.02428
6864.1	1.0037		6863.09	1.01178		6863.84	1.00912		6865.36	1.00647		6864.64	1.0065
6865.12	1.00529		6864.06	1.00074		6864.86	1.009		6866.37	1.0127		6865.64	1.01152
6866.13	1.00738		6865.08	1.00088		6865.84	0.9999		6867.35	1.02756		6866.63	1.02129
6867.13	1.00985		6866.09	0.987023		6866.83	1.01295		6868.37	1.02356		6867.65	1.01058
6868.15	0.995775		6867.11	1.0016		6867.83	1.0359		6869.37	1.0104		6868.65	1.00229
6869.15	1.00686		6868.11	1.00804		6868.85	1.01231		6870.4	1.00642		6869.65	1.0195
6870.14	1.01652		6869.09	1.02657		6869.84	1.03161		6871.4	1.0163		6870.64	1.00032
6871.12	1.01488		6870.08	0.992686		6870.84	1.01548		6872.4	1.01129		6871.64	1.00019
6872.14	1.00082		6871.1	1.00473		6871.84	1.00215		6873.4	1.00087		6872.66	1.01791
6873.12	0.998404		6872.1	1.00565		6872.84	1.01091		6874.44	1.00469		6873.66	1.01189
6874.14	0.998247		6873.12	1.01451		6873.84	1.01592		6875.44	0.992771		6874.68	1.03663
6875.16	0.994893		6874.12	1.00642		6874.86	1.00938		6876.46	1.00187		6875.68	0.991189
6876.16	1.00147		6875.14	1.0242		6875.88	1.00552		6877.46	0.975874		6876.7	0.989343
6877.18	0.987884		6876.14	1.01881		6876.88	1.00934		6878.48	1.01403		6877.7	0.994328
6878.18	1.00247		6877.12	1.00864		6877.9	1.01179		6879.5	1.00095		6878.7	0.995715
6879.18	1.01334		6878.14	1.03425		6878.9	1.00642		6880.52	1.01947		6879.7	1.00041
6880.18	1.02273		6879.14	1.01222		6879.92	1.01133		6881.54	1.01124		6880.7	1.01169
6881.18	1.00894		6880.16	1.02446		6880.92	1.00627		6882.56	1.00578		6881.72	0.997494
6882.2	1.00343		6881.16	1.00998		6881.94	1.01273		6883.57	1.00974		6882.72	0.996179
6883.21	1.01124		6882.18	0.996821		6882.97	1.01948		6884.57	0.980128		6883.73	1.00263
6884.21	0.999426		6883.19	1.00634		6883.95	1.00654		6885.57	1.00746		6884.73	0.998736
6885.21	1.00318		6884.19	1.01598		6884.97	1.01544		6886.59	1.01091		6885.75	1.00004
6886.23	0.999963		6885.19	1.01354		6885.97	0.989962		6887.6	1.01561		6886.78	0.993493
6887.24	1.01698		6886.21	1.00446		6887	1.01388		6888.6	0.999864		6887.78	0.975112
6888.24	0.994177		6887.24	1.01254		6888	0.993853		6889.61	1.00162		6888.8	1.00059
[truncated: 193 more rows]
