# Supplementary material for: Tuning Li occupancy and local structures for advanced Co-free Ni-rich positive electrodes
Source: Nat Commun. 2025 Mar 5;16:2203. doi: 10.1038/s41467-025-57063-7 (PMC11882807; doi:10.1038/s41467-025-57063-7)
Supplement: Supplementary file 3 — Source Data [file 41467_2025_57063_MOESM3_ESM.zip › Source Data/FigS18.xlsx]

## Sheet: 14a
Energy	1		2		3		4		……..
8182.99	0.00248234	8182.99	0.00244297	8182.99	0.00106072	8182.96	-0.000756587	8182.99	0.00314378	8182.99	0.00198872	8182.99	0.00563742	8182.99	0.00312768	8182.99	0.00655207	8182.99	0.00347554	8182.99	0.00143974	8183.02	0.00190163	8182.96	0.00356566	8182.99	0.00291516	8182.99	0.00483088	8182.99	0.00507068	8182.99	0.002774	8182.99	0.00651909	8182.99	0.00312274	8182.99	0.0059135	8183.02	0.00356996
8182.99	0.00279285	8182.99	0.00226298	8182.99	0.000917655	8182.96	8.90819e-05	8182.99	0.00319251	8182.99	0.00207903	8182.99	0.00538615	8182.99	0.00295835	8182.99	0.00626823	8182.99	0.00303257	8182.99	0.00126925	8183.02	0.00158685	8182.96	0.00371904	8182.99	0.00365936	8182.99	0.00466923	8182.99	0.0048915	8182.99	0.00338212	8182.99	0.00643659	8182.99	0.00326074	8182.99	0.00588354	8183.02	0.00299842
8182.99	0.00275746	8182.99	0.0026299	8182.99	0.00126933	8183.33	-0.000505843	8182.99	0.00322986	8182.99	0.00164193	8182.99	0.0059582	8182.99	0.00320004	8182.99	0.0064741	8182.99	0.00305284	8183.71	0.0014021	8183.02	0.00161853	8182.96	0.00338621	8182.99	0.00459934	8182.99	0.00487121	8182.99	0.0049055	8182.99	0.00287602	8182.99	0.00647513	8182.99	0.00335142	8182.99	0.00602369	8183.02	0.0032905
8182.99	0.00246975	8182.99	0.00218679	8182.99	0.00135403	8184.37	0.000158589	8183.02	0.00339729	8183.05	0.00194286	8182.99	0.00592688	8182.99	0.00310778	8182.99	0.00639193	8183.02	0.00287992	8184.77	0.00136411	8182.99	0.00168539	8182.96	0.00370645	8182.99	0.00369409	8183.02	0.00502626	8182.99	0.00515717	8183.02	0.00260707	8183.02	0.00657019	8183.02	0.00343012	8183.02	0.00654448	8182.99	0.00298414
8183.05	0.00219842	8183.02	0.00227758	8183.02	0.00139985	8185.46	0.000210248	8182.99	0.00358268	8182.93	0.00205451	8183.05	0.00589504	8183.02	0.00245713	8183.02	0.00717914	8182.96	0.00296295	8185.83	0.00158916	8182.96	0.00136796	8183.05	0.00359331	8183.02	0.00383422	8182.99	0.00490265	8182.96	0.00542178	8182.96	0.00279201	8182.96	0.006382	8182.96	0.00323252	8182.96	0.00615158	8182.96	0.00375734
8182.93	0.00283431	8182.93	0.00208498	8182.93	0.00123321	8186.46	0.000455412	8182.96	0.00384452	8183.05	0.00198911	8182.93	0.00647745	8182.93	0.00297494	8182.96	0.00663621	8183.02	0.0029143	8186.86	0.0015724	8183.02	0.00183608	8182.96	0.00334899	8182.93	0.00346161	8182.99	0.00463388	8182.99	0.0055623	8182.99	0.00325008	8182.99	0.00636021	8182.99	0.00324846	8182.99	0.00604331	8183.02	0.00317024
8183.33	0.00276443	8183.53	0.00184877	8183.22	0.000954283	8187.53	0.000781261	8183.22	0.00332815	8184.02	0.00169564	8183.08	0.00581314	8183.05	0.00273173	8183.13	0.00645221	8183.99	0.00292546	8187.93	0.00129839	8183.82	0.00149859	8183.08	0.00342632	8183.08	0.0029333	8183.91	0.00437745	8183.68	0.00524522	8183.74	0.002925	8183.85	0.00667826	8183.79	0.00290049	8183.94	0.00616849	8183.71	0.0035881
8184.37	0.00228213	8184.57	0.00229585	8184.22	0.00113747	8188.53	0.000860538	8184.25	0.00359139	8185.06	0.00170789	8184.11	0.00582548	8184.11	0.00309987	8184.17	0.00648204	8185.03	0.00276695	8188.96	0.00123669	8184.85	0.00163245	8184.08	0.00333553	8184.14	0.00343397	8184.94	0.00515647	8184.74	0.00526304	8184.77	0.0029342	8184.91	0.00648831	8184.83	0.00280502	8185	0.0064228	8184.74	0.003215
8185.43	0.00212433	8185.63	0.00251462	8185.29	0.00108847	8189.57	0.00056935	8185.29	0.00378284	8186.12	0.00218887	8185.17	0.00555272	8185.14	0.00281403	8185.2	0.00656276	8186.09	0.00273142	8190.03	0.00114746	8185.92	0.00161722	8185.14	0.00366183	8185.2	0.00301321	8186	0.00536764	8185.77	0.00477065	8185.83	0.00280049	8185.95	0.00649243	8185.86	0.00310316	8186.09	0.00603809	8185.83	0.00351013
8186.49	0.00227753	8186.66	0.00280862	8186.32	0.00117608	8190.6	0.00115803	8186.35	0.00317903	8187.15	0.00178694	8186.23	0.00576603	8186.18	0.00308584	8186.23	0.00651152	8187.12	0.00246018	8191.09	0.00148373	8186.95	0.00136882	8186.18	0.0042974	8186.23	0.0034017	8187.04	0.00507019	8186.81	0.00518226	8186.84	0.00300461	8186.98	0.00651095	8186.89	0.00289663	8187.12	0.00645818	8186.86	0.00344674
8187.53	0.00244234	8187.73	0.00235244	8187.38	0.0014947	8191.66	0.0011612	8187.41	0.00343035	8188.22	0.00196571	8187.27	0.00585027	8187.21	0.00315079	8187.3	0.0061366	8188.22	0.0028545	8192.12	0.00126231	8187.99	0.00160125	8187.21	0.00406737	8187.27	0.00345958	8188.1	0.00479329	8187.87	0.00496347	8187.9	0.00262814	8188.01	0.00649697	8187.93	0.00318694	8188.22	0.00615082	8187.9	0.00324026
8188.56	0.00224446	8188.76	0.00250848	8188.42	0.0015376	8192.7	0.000749803	8188.45	0.00313773	8189.25	0.0021343	8188.33	0.00573785	8188.27	0.00305403	8188.33	0.00611064	8189.25	0.00313808	8193.19	0.00207212	8189.05	0.00185944	8188.24	0.00347122	8188.33	0.00288621	8189.13	0.00505458	8188.9	0.00508906	8188.9	0.00292472	8189.05	0.0062703	8188.99	0.00238954	8189.22	0.00645392	8188.96	0.00285562
8189.57	0.00237121	8189.8	0.00232474	8189.45	0.00180345	8193.76	0.001519	8189.48	0.00307542	8190.31	0.00199527	8189.34	0.0054324	8189.34	0.00306936	8189.39	0.0056013	8190.28	0.00318078	8194.25	0.00166772	8190.08	0.00149534	8189.28	0.0031706	8189.36	0.00304858	8190.17	0.00481291	8189.97	0.00521092	8189.97	0.00251579	8190.08	0.00592904	8190	0.00306742	8190.28	0.00618688	8190	0.00297823
8190.63	0.00248852	8190.86	0.0025707	8190.51	0.00159806	8194.8	0.00113261	8190.51	0.00315628	8191.35	0.00225623	8190.4	0.00584669	8190.37	0.00299559	8190.43	0.00558559	8191.32	0.0028334	8195.29	0.0018041	8191.12	0.00147787	8190.34	0.00351148	8190.4	0.00324382	8191.18	0.00411823	8191.03	0.00492659	8191	0.00268309	8191.15	0.0061713	8191.06	0.00267362	8191.29	0.00600641	8191.06	0.00293604
8191.69	0.00254414	8191.87	0.00257268	8191.58	0.00168612	8195.87	0.00168293	8191.55	0.00269463	8192.41	0.00260301	8191.43	0.00573965	8191.43	0.00295081	8191.46	0.00552944	8192.35	0.00282836	8196.33	0.00222111	8192.15	0.00128055	8191.41	0.00316345	8191.46	0.00309924	8192.24	0.00412176	8192.07	0.00517549	8192.04	0.00285395	8192.18	0.00550821	8192.07	0.00256948	8192.33	0.00590868	8192.12	0.00278684
8192.73	0.002399	8192.9	0.00269812	8192.61	0.00208875	8196.9	0.00158028	8192.59	0.00295178	8193.45	0.00219118	8192.47	0.00573185	8192.47	0.0030487	8192.5	0.00533507	8193.39	0.00289324	8197.33	0.00220816	8193.22	0.00162497	8192.44	0.00310907	8192.5	0.0031177	8193.28	0.00444148	8193.1	0.00504437	8193.07	0.00287893	8193.22	0.00521868	8193.16	0.0024849	8193.36	0.00575994	8193.19	0.0030024
8193.76	0.00246038	8193.97	0.00304582	8193.68	0.00204784	8197.91	0.00146295	8193.65	0.00249529	8194.51	0.00218618	8193.51	0.00558855	8193.53	0.00299296	8193.53	0.005678	8194.43	0.00288445	8198.4	0.0022203	8194.28	0.00199344	8193.48	0.00388113	8193.53	0.00358216	8194.31	0.00468416	8194.17	0.00504065	8194.11	0.00273486	8194.28	0.00605172	8194.22	0.00313592	8194.4	0.00609162	8194.2	0.00245936
8194.83	0.00199269	8194.97	0.00238896	8194.71	0.00214117	8198.95	0.00191465	8194.69	0.00237713	8195.55	0.00196199	8194.54	0.00604429	8194.57	0.00296546	8194.57	0.00536856	8195.46	0.00293492	8199.44	0.00199202	8195.29	0.00188452	8194.57	0.00346608	8194.6	0.0030734	8195.41	0.00424889	8195.17	0.00461959	8195.12	0.00295464	8195.29	0.00549365	8195.26	0.00252079	8195.43	0.00639881	8195.23	0.00301859
8195.84	0.00226602	8196.04	0.00258143	8195.72	0.00215649	8200.01	0.00221392	8195.72	0.00272143	8196.61	0.00245613	8195.58	0.00616212	8195.58	0.00283093	8195.64	0.00536765	8196.53	0.00294179	8200.47	0.00184798	8196.33	0.00187581	8195.58	0.00361115	8195.61	0.00391977	8196.41	0.00465978	8196.21	0.0049119	8196.18	0.00308274	8196.36	0.00595545	8196.27	0.00302918	8196.47	0.00661058	8196.27	0.00263103
8196.87	0.00230311	8197.07	0.00242941	8196.79	0.00230255	8201.02	0.00215838	8196.79	0.00310289	8197.68	0.00258269	8196.64	0.00527291	8196.64	0.00242453	8196.67	0.00557372	8197.56	0.00300763	8201.51	0.00180963	8197.42	0.00175358	8196.61	0.00318835	8196.67	0.00313939	8197.48	0.00415921	8197.28	0.00440521	8197.22	0.00327392	8197.42	0.00555136	8197.33	0.00271136	8197.48	0.00590188	8197.33	0.00317199
8197.91	0.00234592	8198.08	0.0024345	8197.82	0.00216797	8202.09	0.00260538	8197.79	0.00278362	8198.75	0.0024912	8197.68	0.00496645	8197.65	0.0026414	8197.68	0.00577179	8198.57	0.00273235	8202.61	0.00228622	8198.43	0.00201985	8197.68	0.00359747	8197.71	0.00344408	8198.52	0.00453671	8198.31	0.00464058	8198.28	0.00314845	8198.46	0.00529855	8198.4	0.00313594	8198.54	0.0060932	8198.4	0.00225149
8198.95	0.00254042	8199.15	0.00217252	8198.89	0.00309126	8203.13	0.0028346	8198.83	0.00315733	8199.73	0.00226488	8198.69	0.00516266	8198.72	0.00252178	8198.72	0.005383	8199.61	0.00297672	8203.62	0.00159477	8199.44	0.00212134	8198.72	0.00364775	8198.77	0.00333436	8199.58	0.00395339	8199.35	0.00452562	8199.35	0.003147	8199.55	0.00568031	8199.49	0.00283034	8199.58	0.00598971	8199.44	0.00259649
8200.01	0.00199186	8200.22	0.00231316	8199.93	0.00307281	8204.19	0.00275541	8199.9	0.00313438	8200.76	0.00251324	8199.75	0.00510199	8199.75	0.00227766	8199.78	0.00527974	8200.68	0.00290474	8204.68	0.00230592	8200.47	0.00165244	8199.78	0.0038065	8199.84	0.00369537	8200.65	0.00437891	8200.42	0.00452031	8200.39	0.00270648	8200.59	0.00541934	8200.53	0.00267599	8200.62	0.00527881	8200.47	0.00226513
8200.99	0.002067	8201.2	0.00223959	8200.96	0.00284148	8205.23	0.00286355	8200.88	0.0027721	8201.8	0.00223173	8200.79	0.00502389	8200.76	0.00243298	8200.82	0.00527501	8201.74	0.00286164	8205.75	0.00205845	8201.54	0.00207198	8200.82	0.00350566	8200.88	0.00343875	8201.69	0.00418641	8201.45	0.00477598	8201.43	0.00282567	8201.66	0.00520222	8201.57	0.0029327	8201.66	0.00558477	8201.54	0.00241331
8202.03	0.00214076	8202.26	0.00267217	8202	0.00327892	8206.27	0.0029485	8201.94	0.00290193	8202.87	0.0018088	8201.83	0.00495937	8201.83	0.00248777	8201.86	0.00510072	8202.81	0.00245605	8206.79	0.00183255	8202.61	0.00196761	8201.86	0.00370318	8201.94	0.00332357	8202.72	0.00431355	8202.52	0.00478686	8202.49	0.00272399	8202.69	0.00570449	8202.64	0.00292281	8202.72	0.0054378	8202.61	0.00221928
8203.13	0.00217407	8203.27	0.00281443	8203.07	0.00384835	8207.34	0.00306608	8202.98	0.00296989	8203.91	0.00231193	8202.9	0.00524453	8202.9	0.00219692	8202.93	0.00574774	8203.85	0.00222913	8207.8	0.00211611	8203.65	0.00222116	8202.93	0.00351759	8202.98	0.00310606	8203.79	0.00403821	8203.56	0.00437383	8203.53	0.00247387	8203.73	0.00569227	8203.7	0.00230592	8203.79	0.0059228	8203.65	0.00270077
8204.14	0.00221567	8204.34	0.00260991	8204.11	0.00376137	8208.41	0.00325806	8204.05	0.00303071	8204.97	0.00201024	8203.93	0.00518464	8203.93	0.00242848	8203.96	0.00524294	8204.89	0.0025297	8208.87	0.00204488	8204.71	0.00214762	8203.96	0.00374504	8204.05	0.00357844	8204.83	0.00476088	8204.6	0.00415673	8204.57	0.00273358	8204.83	0.00610511	8204.77	0.00252289	8204.8	0.00573772	8204.68	0.00310137
8205.2	0.00239044	8205.41	0.00242943	8205.18	0.00345931	8209.45	0.00387489	8205.09	0.00303534	8206.01	0.00210322	8205	0.00511945	8205	0.00258337	8205.03	0.00506055	8205.95	0.00212918	8209.91	0.00236147	8205.75	0.00184807	8205.03	0.00367336	8205.12	0.00349866	8205.9	0.00425634	8205.64	0.00437435	8205.67	0.00288162	8205.87	0.0059238	8205.84	0.0024335	8205.84	0.00570928	8205.75	0.00248699
8206.24	0.00247676	8206.45	0.00274431	8206.24	0.00339058	8210.52	0.00329251	8206.1	0.00288107	8207.05	0.0026678	8206.07	0.00505384	8206.07	0.00225244	8206.07	0.00534712	8206.99	0.00231113	8210.98	0.00188791	8206.79	0.001965	8206.07	0.00319547	8206.16	0.00314705	8206.94	0.00466446	8206.68	0.00461563	8206.7	0.00279496	8206.94	0.00554578	8206.88	0.00238935	8206.91	0.00580419	8206.79	0.00281943
8207.28	0.0025303	8207.46	0.00251084	8207.31	0.00349902	8211.53	0.00370597	8207.17	0.00338859	8208.12	0.00189446	8207.08	0.00506977	8207.11	0.00245832	8207.11	0.00524663	8208.06	0.00235397	8211.99	0.00168069	8207.83	0.00197452	8207.11	0.00341878	8207.2	0.00364206	8208	0.00491616	8207.74	0.00436932	8207.77	0.00268089	8208	0.00564478	8207.95	0.00277338	8207.98	0.00606799	8207.83	0.00260354
8208.35	0.0023008	8208.52	0.00281202	8208.35	0.00398544	8212.57	0.00408602	8208.21	0.00295073	8209.19	0.00251517	8208.18	0.00552278	8208.18	0.00228406	8208.15	0.0054815	8209.1	0.00239343	8213.06	0.00194805	8208.87	0.00207039	8208.18	0.00379848	8208.26	0.00375047	8209.07	0.00485776	8208.78	0.00468371	8208.84	0.00300687	8209.04	0.005937	8209.01	0.00324042	8208.99	0.00595122	8208.9	0.00249933
8209.39	0.00233024	8209.59	0.00272489	8209.42	0.00389442	8213.61	0.00418863	8209.27	0.00237756	8210.23	0.00235959	8209.22	0.0054876	8209.22	0.00242465	8209.22	0.00531414	8210.14	0.00227081	8214.1	0.00189168	8209.88	0.00215248	8209.22	0.00376242	8209.27	0.00372481	8210.11	0.00469663	8209.82	0.00479403	8209.91	0.00271169	8210.11	0.00548545	8210.05	0.00250839	8210.03	0.00630592	8209.94	0.00308821
8210.46	0.00246281	8210.63	0.00284573	8210.46	0.00370655	8214.68	0.00430547	8210.31	0.00319651	8211.27	0.00208132	8210.26	0.00514161	8210.26	0.00232417	8210.29	0.00545823	8211.21	0.00267592	8215.14	0.00234484	8210.98	0.0024122	8210.29	0.00380366	8210.34	0.00429811	8211.18	0.00418195	8210.89	0.00508846	8210.98	0.00259264	8211.18	0.00553234	8211.12	0.00335376	8211.1	0.00588589	8211.01	0.00266359
8211.53	0.00275794	8211.7	0.0027189	8211.53	0.00364749	8215.75	0.00419212	8211.36	0.0030479	8212.31	0.00194822	8211.3	0.00526027	8211.33	0.00265913	8211.33	0.00531115	8212.25	0.00212259	8216.21	0.00192485	8212.05	0.00230709	8211.33	0.00366501	8211.41	0.00377606	8212.19	0.00390787	8211.96	0.00507648	8212.02	0.00265227	8212.22	0.0056101	8212.14	0.00294371	8212.11	0.00553892	8212.05	0.00285918
8212.57	0.00238715	8212.74	0.00282382	8212.54	0.00335439	8216.82	0.00424685	8212.42	0.00305357	8213.35	0.00234856	8212.34	0.00527312	8212.34	0.0028258	8212.37	0.00543736	8213.32	0.0024542	8217.28	0.0018604	8213.12	0.00268204	8212.4	0.00392341	8212.42	0.00401359	8213.23	0.00407146	8213.03	0.00473946	8213.09	0.00301645	8213.26	0.00608752	8213.18	0.00279796	8213.15	0.00556605	8213.12	0.002359
8213.61	0.0026692	8213.78	0.00236375	8213.61	0.00401685	8217.83	0.00465253	8213.44	0.00276731	8214.42	0.00246011	8213.38	0.00561334	8213.38	0.00262758	8213.41	0.00527755	8214.39	0.00262883	8218.33	0.00250699	8214.13	0.00231073	8213.41	0.00358088	8213.49	0.00387277	8214.28	0.00415535	8214.07	0.00512069	8214.13	0.00295785	8214.3	0.00603722	8214.25	0.00276041	8214.25	0.00580739	8214.16	0.00310407
8214.65	0.00252298	8214.8	0.00231422	8214.65	0.00370388	8218.91	0.00496767	8214.51	0.00253513	8215.46	0.00248318	8214.45	0.00583311	8214.45	0.00263743	8214.48	0.00555015	8215.43	0.00250222	8219.37	0.002385	8215.2	0.00250193	8214.45	0.00396876	8214.56	0.00399672	8215.35	0.00455041	8215.11	0.00440868	8215.17	0.00284622	8215.37	0.00615153	8215.29	0.0026571	8215.26	0.00563452	8215.2	0.00271667
8215.69	0.0026235	8215.9	0.00217335	8215.69	0.00405138	8219.95	0.00483988	8215.55	0.00308653	8216.5	0.00267977	8215.52	0.00558326	8215.49	0.00312382	8215.52	0.00529508	8216.5	0.00236761	8220.44	0.00213328	8216.24	0.0021076	8215.49	0.00402683	8215.61	0.00365716	8216.39	0.00461931	8216.21	0.00507669	8216.21	0.00292138	8216.42	0.00584505	8216.33	0.00342241	8216.33	0.00608837	8216.24	0.0031741
8216.76	0.00286567	8216.94	0.00230371	8216.79	0.00414272	8220.99	0.00472866	8216.62	0.00325868	8217.57	0.00241023	8216.56	0.00522615	8216.53	0.00329519	8216.59	0.0056369	8217.52	0.00205125	8221.51	0.00238929	8217.31	0.00232328	8216.56	0.00386437	8216.68	0.0038968	8217.46	0.00471043	8217.26	0.00504018	8217.26	0.00295606	8217.46	0.00595423	8217.37	0.00300986	8217.4	0.00617039	8217.31	0.00293692
8217.81	0.00234296	8217.98	0.00266174	8217.83	0.00416211	8222.01	0.00489517	8217.69	0.00265037	8218.62	0.00234616	8217.6	0.00519179	8217.57	0.00251908	8217.63	0.00577664	8218.59	0.0029211	8222.58	0.0017155	8218.36	0.00241995	8217.6	0.00384128	8217.72	0.00342745	8218.53	0.0044668	8218.33	0.00475647	8218.3	0.00325109	8218.5	0.00564057	8218.41	0.00268036	8218.44	0.00562989	8218.36	0.00272304
8218.82	0.00247386	8218.99	0.0025549	8218.85	0.00424403	8223.05	0.00438023	8218.7	0.00271558	8219.63	0.00205155	8218.64	0.00550819	8218.62	0.00294558	8218.7	0.00587573	8219.66	0.0026527	8223.6	0.00208417	8219.43	0.00197438	8218.64	0.0040744	8218.79	0.00430189	8219.57	0.00472027	8219.37	0.00523168	8219.34	0.00295785	8219.57	0.00601428	8219.46	0.00277516	8219.48	0.00619308	8219.37	0.0034799
8219.89	0.00231803	8220.04	0.00243833	8219.92	0.00423431	8224.09	0.00425689	8219.77	0.00295464	8220.7	0.00200192	8219.69	0.00568365	8219.66	0.0030021	8219.77	0.00571761	8220.7	0.00259676	8224.64	0.00188406	8220.47	0.00167621	8219.72	0.00406424	8219.83	0.00353382	8220.64	0.00424711	8220.44	0.00521596	8220.41	0.00322108	8220.61	0.00616806	8220.53	0.00330251	8220.53	0.00571028	8220.41	0.00353317
8220.93	0.00236519	8221.11	0.00272346	8220.96	0.00425704	8225.16	0.00486304	8220.82	0.00292976	8221.72	0.00189259	8220.73	0.0055639	8220.73	0.0027651	8220.82	0.0058266	8221.74	0.00267247	8225.72	0.00208385	8221.54	0.00183405	8220.73	0.00429406	8220.9	0.00401782	8221.69	0.00453058	8221.48	0.00491857	8221.43	0.00297948	8221.66	0.00647812	8221.57	0.00311467	8221.57	0.00593823	8221.45	0.00403426
8221.98	0.00260135	8222.18	0.00275484	8222.03	0.00442344	8226.21	0.00462568	8221.89	0.00298829	8222.79	0.00212189	8221.8	0.00575551	8221.77	0.00315803	8221.86	0.00558607	8222.79	0.00244426	8226.79	0.00198281	8222.58	0.00192382	8221.8	0.00449924	8221.92	0.00405014	8222.79	0.00418672	8222.56	0.00509936	8222.5	0.00286536	8222.7	0.00649495	8222.61	0.00283525	8222.61	0.00606109	8222.53	0.0035266
8223.05	0.00276681	8223.19	0.00206696	8223.08	0.00470741	8227.25	0.00458853	8222.93	0.00332968	8223.83	0.0020137	8222.85	0.00598851	8222.82	0.00278839	8222.93	0.00574627	8223.83	0.00279488	8227.86	0.00219321	8223.63	0.00237482	8222.85	0.00435365	8222.96	0.00421528	8223.83	0.00454427	8223.6	0.00514303	8223.54	0.00314484	8223.74	0.006144	8223.66	0.00312535	8223.66	0.00591316	8223.57	0.0035378
8224.06	0.0028678	8224.24	0.00213297	8224.12	0.00447845	8228.33	0.00424223	8224.01	0.00330405	8224.87	0.00226245	8223.86	0.00573481	8223.8	0.00269009	8223.92	0.00591483	8224.85	0.00300632	8228.94	0.00204799	8224.64	0.00193194	8223.89	0.00463107	8224.01	0.00404356	8224.87	0.00500164	8224.67	0.00545498	8224.61	0.00282866	8224.79	0.00605942	8224.73	0.00240573	8224.7	0.0063935	8224.61	0.00360145
8225.14	0.00284035	8225.25	0.00224852	8225.16	0.00437962	8229.37	0.00472838	8225.05	0.00343438	8225.92	0.00221143	8224.9	0.00542052	8224.87	0.00306988	8224.96	0.00629766	8225.89	0.00230312	8229.98	0.00186382	8225.72	0.00184281	8224.9	0.00512272	8225.05	0.00438142	8225.89	0.00458307	8225.72	0.00576437	8225.69	0.00346946	8225.86	0.00603213	8225.8	0.00277303	8225.77	0.00657105	8225.72	0.00367465
8226.21	0.00306327	8226.33	0.00233428	8226.21	0.00455936	8230.42	0.00485789	8226.09	0.0033527	8226.96	0.00195624	8225.98	0.00575828	8225.92	0.00325083	8226.06	0.00585353	8226.96	0.0024085	8231.06	0.00207824	8226.76	0.0019864	8225.98	0.00496995	8226.09	0.00447558	8226.96	0.00495741	8226.79	0.00507725	8226.73	0.00301651	8226.91	0.00639983	8226.85	0.00306177	8226.82	0.00689234	8226.76	0.00328575
8227.2	0.00290551	8227.37	0.00229857	8227.28	0.00491976	8231.49	0.00479145	8227.14	0.00305361	8228.04	0.00224303	8227.02	0.00540777	8226.96	0.00263378	8227.11	0.00586795	8228.04	0.00252487	8232.1	0.00247473	8227.83	0.00225376	8227.02	0.00410355	8227.14	0.00492582	8228.04	0.00534995	8227.89	0.00571579	8227.83	0.00330434	8227.98	0.00634794	8227.95	0.00308058	8227.89	0.00688582	8227.83	0.0035893
8228.27	0.0026798	8228.41	0.00296116	8228.36	0.00472324	8232.54	0.00492923	8228.18	0.00384223	8229.08	0.00259431	8228.07	0.00602106	8228.04	0.00317186	8228.15	0.00656305	8229.08	0.00313308	8233.18	0.00243014	8228.91	0.001988	8228.1	0.00446614	8228.24	0.00451259	8229.11	0.00520605	8228.94	0.0053655	8228.91	0.00321154	8229.02	0.00624318	8228.99	0.00325141	8228.97	0.00686868	8228.88	0.00350008
8229.31	0.00253124	8229.46	0.00285221	8229.43	0.00479901	8233.58	0.0049488	8229.23	0.00369791	8230.13	0.00267362	8229.14	0.00578773	8229.08	0.00295658	8229.23	0.00614569	8230.13	0.00249285	8234.22	0.00225096	8229.95	0.00215957	8229.17	0.00438184	8229.29	0.00462588	8230.16	0.00512147	8229.98	0.00558366	8229.95	0.00340975	8230.07	0.00671831	8230.07	0.00364784	8230.04	0.00718617	8229.92	0.00348743
8230.39	0.00294027	8230.53	0.00289689	8230.48	0.00500754	8234.66	0.00481547	8230.27	0.00379001	8231.17	0.00260602	8230.21	0.00612824	8230.13	0.00333126	8230.27	0.00615237	8231.17	0.00324682	8235.3	0.00235578	8230.97	0.00243544	8230.21	0.00409549	8230.33	0.00476724	8231.2	0.00551006	8231	0.0052637	8231	0.00327185	8231.14	0.00670352	8231.09	0.00346175	8231.09	0.0068362	8231	0.00398689
8231.43	0.0029875	8231.61	0.00276004	8231.52	0.00471692	8235.71	0.00516518	8231.35	0.00390796	8232.25	0.00275995	8231.23	0.0060512	8231.2	0.00367776	8231.32	0.00658528	8232.25	0.00322666	8236.35	0.00237874	8232.04	0.00189136	8231.29	0.00462861	8231.38	0.00529874	8232.25	0.00568727	8232.07	0.0050294	8232.07	0.00339454	8232.19	0.00657173	8232.16	0.00353957	8232.19	0.00657305	8232.04	0.00380764
8232.48	0.00304449	8232.63	0.00313018	8232.6	0.00487015	8236.75	0.00442448	8232.39	0.00417434	8233.29	0.00263767	8232.31	0.00617499	8232.25	0.00336826	8232.36	0.00619264	8233.29	0.00314404	8237.39	0.00228516	8233.09	0.00229265	8232.36	0.0044408	8232.45	0.0052787	8233.29	0.00570859	8233.15	0.00578875	8233.12	0.00311701	8233.24	0.00697919	8233.24	0.00335272	8233.24	0.00725972	8233.06	0.00330676
8233.56	0.00312937	8233.7	0.00269337	8233.64	0.00529123	8237.86	0.00510388	8233.44	0.00368141	8234.4	0.00298816	8233.35	0.00569064	8233.32	0.00337597	8233.41	0.0065068	8234.37	0.00271437	8238.47	0.0028839	8234.17	0.00236142	8233.38	0.00478121	8233.5	0.00516035	8234.37	0.00576149	8234.19	0.00573049	8234.19	0.00369519	8234.31	0.00701	8234.31	0.00338463	8234.31	0.00705054	8234.17	0.00319514
8234.6	0.00296992	8234.78	0.0029531	8234.69	0.00493679	8238.91	0.0046941	8234.51	0.00366456	8235.42	0.00280358	8234.43	0.00615741	8234.37	0.00346341	8234.46	0.00626704	8235.42	0.00330378	8239.55	0.00238421	8235.24	0.00256657	8234.46	0.00478613	8234.57	0.00501032	8235.42	0.00544603	8235.21	0.00534467	8235.24	0.00390442	8235.36	0.00713787	8235.36	0.00417187	8235.33	0.00721571	8235.15	0.00349602
8235.68	0.00279161	8235.79	0.00350912	8235.74	0.00493439	8239.98	0.00505134	8235.56	0.00369188	8236.46	0.00285793	8235.47	0.0065712	8235.42	0.00343997	8235.5	0.00674142	8236.49	0.00299913	8240.59	0.00263327	8236.32	0.00279718	8235.53	0.00472066	8235.62	0.00463689	8236.43	0.00545798	8236.26	0.00552813	8236.32	0.00395122	8236.4	0.00689089	8236.4	0.00331282	8236.4	0.00624284	8236.23	0.00336921
8236.7	0.00310807	8236.87	0.00305835	8236.78	0.00523255	8241.03	0.00460185	8236.64	0.00405659	8237.51	0.00259978	8236.55	0.00651589	8236.49	0.00311471	8236.55	0.00628162	8237.54	0.00320185	8241.64	0.0024404	8237.36	0.0027002	8236.55	0.00525401	8236.7	0.00456395	8237.51	0.00533038	8237.31	0.00587667	8237.36	0.00358746	8237.48	0.00732368	8237.48	0.00396906	8237.48	0.00720907	8237.28	0.00319853
8237.77	0.00253125	8237.89	0.00341552	8237.86	0.00522012	8242.08	0.00482217	8237.68	0.00378062	8238.59	0.00268997	8237.6	0.00621771	8237.54	0.00336522	8237.63	0.00634725	8238.62	0.00314134	8242.69	0.00248173	8238.41	0.00269025	8237.63	0.00543774	8237.74	0.00469753	8238.59	0.00620917	8238.35	0.0059894	8238.44	0.00373707	8238.53	0.00708346	8238.59	0.00402135	8238.56	0.00769156	8238.32	0.00336614
8238.79	0.00265997	8238.96	0.00319149	8238.94	0.00511778	8243.13	0.00476813	8238.76	0.00379559	8239.63	0.00280293	8238.62	0.00683914	8238.59	0.00331221	8238.7	0.00704108	8239.66	0.00307786	8243.74	0.00256774	8239.49	0.00356423	8238.64	0.00528298	8238.82	0.00511485	8239.6	0.00542058	8239.46	0.00598458	8239.49	0.00369133	8239.55	0.00729592	8239.6	0.00386185	8239.63	0.00735805	8239.4	0.00396315
8239.84	0.00265966	8240.01	0.00306627	8240.01	0.00482958	8244.18	0.00521279	8239.81	0.00384343	8240.68	0.00298604	8239.69	0.00693248	8239.63	0.00338527	8239.78	0.0067598	8240.74	0.0030887	8244.79	0.00212343	8240.54	0.00299037	8239.72	0.00539686	8239.84	0.00486462	8240.68	0.00570595	8240.51	0.00631136	8240.57	0.00345105	8240.62	0.00754189	8240.65	0.004138	8240.68	0.00784581	8240.45	0.00407647
8240.89	0.00233881	8241.06	0.00306332	8241.03	0.0048777	8245.28	0.00502045	8240.86	0.00419074	8241.76	0.00336503	8240.74	0.00707514	8240.68	0.00344829	8240.83	0.00663059	8241.79	0.00336401	8245.84	0.00244744	8241.58	0.00298387	8240.8	0.00486937	8240.89	0.00488287	8241.76	0.00612246	8241.53	0.00604794	8241.58	0.00365326	8241.67	0.00772781	8241.73	0.004053	8241.73	0.00740745	8241.5	0.004272
8241.96	0.00278255	8242.11	0.00325335	8242.08	0.00497556	8246.33	0.00513816	8241.9	0.00394844	8242.81	0.00283861	8241.79	0.00683121	8241.76	0.00317631	8241.88	0.00711612	8242.84	0.00313449	8246.89	0.00269337	8242.6	0.00329083	8241.85	0.0055478	8241.93	0.0051577	8242.81	0.00636681	8242.6	0.0066591	8242.66	0.00402315	8242.72	0.00759681	8242.75	0.00405644	8242.78	0.00747368	8242.55	0.00403575
8243.01	0.00306158	8243.19	0.00317136	8243.13	0.00524337	8247.38	0.00503851	8242.98	0.00447651	8243.86	0.00303675	8242.84	0.0071986	8242.81	0.00340605	8242.92	0.00732656	8243.89	0.00358338	8247.97	0.0024501	8243.68	0.00288965	8242.9	0.00557355	8243.01	0.0047402	8243.86	0.00626108	8243.65	0.00648103	8243.71	0.00392217	8243.77	0.00760748	8243.83	0.0045966	8243.86	0.00777992	8243.59	0.00402997
8244.09	0.00312427	8244.24	0.00342464	8244.18	0.00510098	8248.43	0.005396	8244.03	0.00454795	8244.93	0.00319105	8243.91	0.00704721	8243.86	0.00403474	8243.97	0.00744442	8244.96	0.0036665	8249.05	0.00275364	8244.73	0.00264334	8243.97	0.00546789	8244.06	0.00504481	8244.91	0.00695752	8244.7	0.00667608	8244.76	0.00409308	8244.82	0.0078714	8244.88	0.00410893	8244.93	0.00826666	8244.64	0.00402253
8245.11	0.00302349	8245.28	0.00393543	8245.28	0.00527971	8249.51	0.00550659	8245.11	0.00396815	8246.01	0.00300898	8244.93	0.00741138	8244.93	0.00376832	8245.05	0.00772341	8246.04	0.00385015	8250.07	0.00265441	8245.81	0.00291348	8245.05	0.00538405	8245.11	0.00545053	8245.98	0.00678603	8245.81	0.0067003	8245.81	0.00400011	8245.87	0.00820835	8245.95	0.00381881	8245.98	0.00802529	8245.72	0.00486893
8246.16	0.0032652	8246.39	0.00357125	8246.33	0.00603939	8250.53	0.00560829	8246.16	0.00408832	8247.06	0.00269409	8246.01	0.00714147	8245.95	0.00374871	8246.1	0.00794801	8247.06	0.00379269	8251.12	0.00327946	8246.86	0.002685	8246.1	0.0051954	8246.16	0.00532577	8247.06	0.0066488	8246.83	0.00680447	8246.89	0.00369933	8246.95	0.00810585	8247.03	0.00396439	8247	0.00833096	8246.74	0.00412906
8247.24	0.00342011	8247.44	0.00348207	8247.38	0.00554363	8251.64	0.00631	8247.21	0.00427933	8248.11	0.0030612	8247.06	0.00702715	8247.03	0.00353641	8247.15	0.00818187	8248.14	0.00412555	8252.23	0.00328934	8247.91	0.00263996	8247.15	0.00538672	8247.24	0.00550275	8248.08	0.00666406	8247.91	0.00675945	8247.94	0.00414403	8247.97	0.00805294	8248.08	0.00442092	8248.05	0.00838963	8247.82	0.00449488
8248.26	0.003565	8248.49	0.00369592	8248.43	0.00564177	8252.64	0.00584643	8248.23	0.00418596	8249.19	0.00332844	8248.08	0.00782543	8248.08	0.00396184	8248.2	0.00796977	8249.22	0.00411194	8253.28	0.00330175	8248.99	0.00302709	8248.2	0.0057969	8248.26	0.00569068	8249.16	0.00658715	8248.96	0.00706774	8248.99	0.00445111	8249.05	0.00811064	8249.13	0.0042836	8249.1	0.00853098	8248.9	0.00440444
8249.34	0.00411851	8249.57	0.00376588	8249.51	0.00572794	8253.72	0.00580993	8249.34	0.00421285	8250.24	0.00375321	8249.16	0.00769857	8249.16	0.00402561	8249.31	0.00826408	8250.27	0.00414092	8254.33	0.00374542	8250.04	0.00252876	8249.28	0.00570536	8249.34	0.00559163	8250.21	0.00650773	8250.04	0.00641791	8250.07	0.00437063	8250.1	0.00849718	8250.18	0.00410521	8250.16	0.00851203	8249.98	0.00459856
8250.42	0.00460423	8250.62	0.00394059	8250.53	0.00646481	8254.8	0.00563497	8250.36	0.00493209	8251.32	0.00367323	8250.24	0.00847604	8250.18	0.00412583	8250.33	0.00829702	8251.29	0.0042548	8255.41	0.0033226	8251.09	0.00283596	8250.33	0.00552982	8250.42	0.00559803	8251.29	0.00700929	8251.12	0.0075179	8251.15	0.00412763	8251.15	0.00899842	8251.23	0.00486794	8251.23	0.00876755	8251.03	0.00465443
8251.44	0.00393886	8251.7	0.00464643	8251.61	0.00666268	8255.85	0.00563534	8251.44	0.00480198	8252.37	0.00336103	8251.29	0.00894427	8251.26	0.00443092	8251.41	0.00898953	8252.34	0.00429203	8256.46	0.00318292	8252.14	0.00299043	8251.41	0.00563186	8251.47	0.00540341	8252.37	0.0069976	8252.17	0.0077482	8252.23	0.00465108	8252.23	0.00864947	8252.29	0.00461846	8252.29	0.00913008	8252.11	0.00489446
8252.52	0.00380028	8252.75	0.00423238	8252.64	0.0061181	8256.9	0.00545032	8252.49	0.00497631	8253.42	0.00318977	8252.34	0.0087971	8252.32	0.0047126	8252.46	0.00916946	8253.4	0.00541039	8257.55	0.00312253	8253.19	0.00324103	8252.46	0.00631971	8252.55	0.00600021	8253.42	0.00706302	8253.22	0.00802312	8253.28	0.00452103	8253.28	0.00946403	8253.31	0.00452527	8253.37	0.00898532	8253.16	0.00467907
8253.57	0.00380911	8253.78	0.00347578	8253.69	0.00620165	8257.98	0.00523073	8253.51	0.00468518	8254.51	0.00330741	8253.42	0.0087365	8253.37	0.00423698	8253.51	0.00940834	8254.45	0.0048841	8258.63	0.00286977	8254.24	0.00340286	8253.51	0.00626122	8253.6	0.00620848	8254.48	0.00755664	8254.27	0.00808573	8254.33	0.00471209	8254.36	0.00921982	8254.42	0.0049738	8254.45	0.00901	8254.24	0.00472326
8254.62	0.00345406	8254.83	0.0036463	8254.77	0.00630894	8259.04	0.00564226	8254.59	0.00484991	8255.56	0.00304052	8254.48	0.00839419	8254.45	0.00461731	8254.59	0.00963574	8255.5	0.00456469	8259.68	0.00311419	8255.35	0.00370543	8254.59	0.00674737	8254.68	0.00649348	8255.59	0.00754577	8255.35	0.00844721	8255.41	0.00514081	8255.44	0.0100336	8255.47	0.00474778	8255.53	0.00952206	8255.32	0.00534571
8255.67	0.00362396	8255.91	0.00354837	8255.82	0.00591211	8260.12	0.00562564	8255.65	0.00469699	8256.64	0.0035983	8255.56	0.00850649	8255.5	0.00461804	8255.67	0.00927449	8256.58	0.00471503	8260.76	0.00328713	8256.41	0.00344576	8255.67	0.00740695	8255.76	0.0072656	8256.64	0.00855061	8256.43	0.00877214	8256.49	0.00538115	8256.49	0.0100249	8256.55	0.00536025	8256.61	0.00987648	8256.35	0.00547182
8256.76	0.00374233	8256.96	0.00421615	8256.87	0.00612526	8261.17	0.00556127	8256.7	0.00451043	8257.72	0.00354114	8256.61	0.00851844	8256.58	0.00443454	8256.73	0.00921591	8257.66	0.00450935	8261.82	0.0032013	8257.49	0.00299958	8256.73	0.00737622	8256.81	0.00716011	8257.72	0.00821019	8257.52	0.00885766	8257.55	0.00511905	8257.6	0.0101457	8257.6	0.00502132	8257.69	0.00991382	8257.43	0.00547239
8257.84	0.00365372	8258.01	0.00396512	8257.93	0.00620714	8262.23	0.0054197	8257.75	0.00465822	8258.77	0.00297085	8257.69	0.00865663	8257.63	0.00407368	8257.81	0.00940166	8258.71	0.00479767	8262.9	0.00375712	8258.54	0.00287611	8257.78	0.00714193	8257.9	0.00719156	8258.74	0.00782553	8258.57	0.00816306	8258.6	0.00494267	8258.66	0.0100608	8258.66	0.00541622	8258.74	0.0105146	8258.45	0.00588622
8258.89	0.00341294	8259.07	0.00408042	8258.98	0.0056072	8263.34	0.00585877	8258.8	0.00509521	8259.83	0.00340574	8258.74	0.00890887	8258.71	0.00456811	8258.83	0.00954243	8259.77	0.00472466	8263.98	0.00344226	8259.62	0.00291644	8258.86	0.00715765	8258.95	0.0068815	8259.83	0.00792409	8259.65	0.0080319	8259.68	0.00487739	8259.71	0.0100883	8259.71	0.00521928	8259.8	0.0102674	8259.5	0.00609241
8259.94	0.0038448	8260.12	0.00405608	8260.06	0.00575509	8264.36	0.00586961	8259.88	0.00501246	8260.91	0.00359694	8259.83	0.00898213	8259.77	0.00487518	8259.88	0.00959971	8260.82	0.00465018	8265.04	0.00362398	8260.67	0.00314894	8259.91	0.00708658	8260	0.00703604	8260.88	0.00838411	8260.7	0.00825317	8260.76	0.00504792	8260.79	0.00977537	8260.79	0.00533352	8260.82	0.0101957	8260.59	0.00567945
8261	0.00402436	8261.2	0.00398937	8261.14	0.00537608	8265.42	0.00595332	8260.97	0.00471297	8261.99	0.00308239	8260.88	0.00925573	8260.85	0.00455018	8260.97	0.00966082	8261.87	0.00505334	8266.09	0.00387773	8261.73	0.00341387	8261	0.00725797	8261.06	0.00647128	8261.93	0.00843975	8261.76	0.00798148	8261.82	0.00538504	8261.85	0.010186	8261.85	0.00481188	8261.93	0.0104641	8261.67	0.005467
8262.08	0.00388233	8262.23	0.00456666	8262.2	0.00569757	8266.5	0.00615776	8261.99	0.00516194	8263.05	0.00324945	8261.93	0.00935472	8261.9	0.0048402	8262.02	0.0098621	8262.96	0.00480274	8267.18	0.00335341	8262.78	0.00324609	8262.05	0.00755943	8262.11	0.00623055	8262.99	0.00831142	8262.81	0.00870351	8262.87	0.00521582	8262.93	0.0103333	8262.96	0.0054044	8262.96	0.0102532	8262.75	0.00599186
8263.16	0.00395064	8263.31	0.00470914	8263.28	0.00564012	8267.53	0.00563529	8263.1	0.00578774	8264.13	0.00358144	8262.99	0.00940724	8262.96	0.00503243	8263.1	0.0100334	8264.01	0.0050194	8268.2	0.00362353	8263.84	0.00323367	8263.1	0.00753766	8263.19	0.00655618	8264.04	0.00766929	8263.89	0.0087285	8263.95	0.00488831	8264.01	0.0102112	8264.01	0.00512792	8264.04	0.00982852	8263.84	0.00563094
8264.22	0.00397504	8264.39	0.00442297	8264.3	0.00601629	8268.61	0.00581858	8264.16	0.00590148	8265.18	0.00317238	8264.07	0.00948316	8264.01	0.00506075	8264.16	0.0103017	8265.1	0.00525962	8269.26	0.00351801	8264.89	0.00362045	8264.19	0.0073871	8264.22	0.0065759	8265.12	0.00797141	8264.95	0.00878157	8264.98	0.00539329	8265.1	0.0107341	8265.07	0.00545991	8265.1	0.0103461	8264.89	0.00538127
8265.27	0.00429256	8265.42	0.00409844	8265.39	0.00581484	8269.7	0.00518016	8265.21	0.00562709	8266.27	0.00356312	8265.12	0.00972073	8265.1	0.00488014	8265.24	0.0104388	8266.15	0.00512893	8270.34	0.0027373	8265.97	0.00356221	8265.24	0.0069014	8265.27	0.00661379	8266.21	0.00822319	8266.03	0.00908632	8266.06	0.00544075	8266.12	0.0103139	8266.15	0.00554485	8266.18	0.0105332	8265.97	0.00595797
8266.3	0.00416518	8266.5	0.00451834	8266.44	0.00559719	8270.72	0.00535659	8266.27	0.00543572	8267.32	0.00362627	8266.21	0.0101887	8266.15	0.00505241	8266.3	0.0107414	8267.21	0.0053667	8271.4	0.0032116	8267.03	0.00410729	8266.3	0.00706197	8266.36	0.00642824	8267.21	0.00812495	8267.12	0.00879188	8267.12	0.00536881	8267.18	0.0107548	8267.21	0.00546489	8267.23	0.0110381	8267.09	0.00593899
8267.38	0.00396512	8267.56	0.0045437	8267.5	0.005522	8271.78	0.00545437	8267.32	0.00558244	8268.38	0.0033514	8267.29	0.00983237	8267.21	0.00523039	8267.35	0.0111439	8268.29	0.0053494	8272.45	0.00389294	8268.08	0.00308066	8267.38	0.00681416	8267.44	0.00670598	8268.32	0.00837737	8268.17	0.00892103	8268.2	0.00546715	8268.23	0.0108509	8268.29	0.00510214	8268.32	0.0113221	8268.17	0.0060765
8268.41	0.00402124	8268.61	0.00441261	8268.55	0.00576938	8272.84	0.0063486	8268.35	0.00570279	8269.46	0.00386855	8268.35	0.0101587	8268.29	0.00544126	8268.44	0.0109947	8269.37	0.00541695	8273.51	0.00425086	8269.17	0.00366289	8268.47	0.00701754	8268.49	0.00682339	8269.4	0.00887486	8269.23	0.00908521	8269.26	0.00544409	8269.32	0.0107965	8269.4	0.00498375	8269.37	0.0112564	8269.23	0.00602161
8269.52	0.00426699	8269.73	0.00447097	8269.61	0.00548015	8273.89	0.00578028	8269.43	0.00532519	8270.49	0.00352243	8269.43	0.0103508	8269.35	0.00542926	8269.49	0.011103	8270.43	0.0055343	8274.57	0.00403348	8270.25	0.00349788	8269.55	0.00736228	8269.55	0.00686014	8270.46	0.00840827	8270.28	0.00905244	8270.31	0.00501757	8270.34	0.010885	8270.43	0.00498025	8270.43	0.0110337	8270.28	0.00529436
8270.55	0.00393618	8270.78	0.0047502	8270.66	0.00522455	8274.95	0.00493019	8270.52	0.00509153	8271.57	0.00410455	8270.46	0.0100954	8270.4	0.00535195	8270.58	0.0111201	8271.49	0.00633906	8275.65	0.00336135	8271.31	0.00337109	8270.61	0.00709256	8270.61	0.00636357	8271.54	0.00893713	8271.34	0.00909352	8271.4	0.00525915	8271.43	0.011374	8271.52	0.00550673	8271.52	0.0114776	8271.37	0.00532355
8271.6	0.00498336	8271.84	0.0044245	8271.75	0.00587489	8276.01	0.00556819	8271.57	0.00594297	8272.63	0.00447573	8271.54	0.010887	8271.49	0.00541936	8271.63	0.0116865	8272.54	0.00648244	8276.68	0.00380237	8272.37	0.0042912	8271.66	0.0072828	8271.66	0.00697144	8272.57	0.00963202	8272.43	0.0100051	8272.48	0.0062678	8272.48	0.0124496	8272.63	0.00578809	8272.6	0.0117789	8272.45	0.00587755
8272.69	0.00484268	8272.92	0.00544877	8272.81	0.00645259	8277.06	0.00549665	8272.63	0.00624548	8273.69	0.00455712	8272.63	0.0116178	8272.57	0.00624314	8272.66	0.0129062	8273.63	0.00649055	8277.74	0.00392505	8273.42	0.00447895	8272.75	0.0080491	8272.75	0.00782634	8273.63	0.00981321	8273.48	0.0107409	8273.54	0.00661341	8273.54	0.0126399	8273.66	0.00645185	8273.63	0.0120075	8273.48	0.00619388
8273.75	0.00574315	8273.95	0.00502787	8273.89	0.00641603	8278.15	0.00567307	8273.69	0.00678584	8274.77	0.00391676	8273.69	0.0123397	8273.63	0.00678074	8273.75	0.0127336	8274.69	0.0066431	8278.83	0.00358718	8274.51	0.00360919	8273.8	0.00816615	8273.8	0.0071762	8274.71	0.00937619	8274.57	0.0105497	8274.6	0.00614739	8274.6	0.0126046	8274.77	0.00622215	8274.69	0.012051	8274.57	0.00627566
8274.8	0.0051193	8275.04	0.00488889	8274.95	0.00592872	8279.18	0.00547861	8274.74	0.00663465	8275.83	0.00414456	8274.74	0.0114065	8274.71	0.0065734	8274.8	0.0125054	8275.77	0.00674716	8279.92	0.00391838	8275.6	0.00323047	8274.89	0.00793674	8274.83	0.00730586	8275.74	0.00952354	8275.63	0.00982347	8275.68	0.0061189	8275.68	0.0121136	8275.8	0.0062032	8275.8	0.0120046	8275.63	0.00629659
8275.89	0.00493743	8276.12	0.00524389	8276.01	0.00615409	8280.24	0.00549978	8275.8	0.00628936	8276.86	0.00398657	8275.83	0.0118556	8275.8	0.00613075	8275.89	0.0127034	8276.83	0.0064381	8281	0.00403994	8276.62	0.00328454	8275.95	0.00783555	8275.92	0.00737883	8276.83	0.00937916	8276.68	0.0102493	8276.74	0.00592951	8276.71	0.0125698	8276.86	0.00626725	8276.86	0.0125342	8276.71	0.00649919
8276.95	0.00539408	8277.15	0.00486103	8277.04	0.00628427	8281.33	0.00550779	8276.86	0.00675094	8277.95	0.00460806	8276.89	0.0118461	8276.8	0.00700993	8276.89	0.012911	8277.89	0.00587193	8282.06	0.00387678	8277.68	0.00353403	8277.01	0.00819726	8277.01	0.00716455	8277.89	0.0101715	8277.74	0.0102564	8277.83	0.00643095	8277.8	0.0127385	8277.95	0.00659458	8277.92	0.0125692	8277.8	0.00652469
8278	0.00521708	8278.24	0.00489907	8278.12	0.00556183	8282.39	0.00588931	8277.92	0.00648987	8278.97	0.00449827	8277.95	0.0125197	8277.89	0.00666612	8277.95	0.0125986	8278.95	0.00604855	8283.12	0.0037637	8278.74	0.00391257	8278.09	0.00806067	8278.06	0.00776396	8278.97	0.0105054	8278.83	0.0103416	8278.92	0.00660642	8278.89	0.0126045	8279.03	0.00659017	8279	0.0124042	8278.86	0.00632596
8279.06	0.0048164	8279.36	0.00530891	8279.15	0.00607489	8283.47	0.00622268	8278.97	0.00714127	8280	0.00512914	8278.97	0.0127202	8278.95	0.00655178	8279.03	0.0124671	8280	0.0063008	8284.21	0.00394261	8279.83	0.00418999	8279.15	0.00820688	8279.12	0.00767178	8280.03	0.0108996	8279.92	0.0110424	8279.97	0.00697375	8279.94	0.013122	8280.09	0.00689994	8280.06	0.0129517	8279.94	0.00706794
8280.09	0.0050617	8280.39	0.00567645	8280.21	0.00633635	8284.53	0.00649019	8280.03	0.00778775	8281.09	0.00601616	8280.06	0.01302	8280.03	0.00648388	8280.12	0.0127395	8281.09	0.00643804	8285.27	0.00425834	8280.89	0.00412798	8280.24	0.00872381	8280.21	0.00832832	8281.12	0.0111365	8281	0.0111693	8281.03	0.00680982	8281.03	0.0131971	8281.21	0.0071829	8281.15	0.0132427	8281	0.00711224
8281.18	0.00500491	8281.47	0.00573179	8281.27	0.00666883	8285.62	0.00635533	8281.09	0.00750657	8282.15	0.00545438	8281.15	0.0132361	8281.09	0.00725008	8281.21	0.0133517	8282.15	0.00630295	8286.36	0.00448029	8281.97	0.00394263	8281.3	0.00869383	8281.27	0.00867103	8282.21	0.0107999	8282.06	0.0110396	8282.09	0.00649863	8282.12	0.0134429	8282.3	0.00725864	8282.21	0.0130171	8282.06	0.00711386
8282.24	0.00545547	8282.5	0.00579369	8282.3	0.00610937	8286.68	0.0070096	8282.18	0.00794414	8283.21	0.00570506	8282.21	0.0128479	8282.15	0.00647934	8282.24	0.0130103	8283.24	0.00662196	8287.45	0.00414658	8283.03	0.00380749	8282.36	0.00849122	8282.33	0.00921817	8283.27	0.0111323	8283.15	0.0116198	8283.18	0.00733404	8283.15	0.0139046	8283.36	0.00712584	8283.33	0.0135396	8283.15	0.00707303
8283.3	0.00570945	8283.59	0.00608894	8283.36	0.00613896	8287.74	0.00695381	8283.21	0.00840221	8284.3	0.00552907	8283.3	0.0131066	8283.24	0.00641454	8283.33	0.013743	8284.33	0.00650276	8288.51	0.0034808	8284.12	0.00441603	8283.42	0.00900109	8283.42	0.00927446	8284.33	0.0107613	8284.24	0.0117333	8284.24	0.00713924	8284.24	0.0142247	8284.45	0.00658077	8284.42	0.0134754	8284.24	0.007486
8284.39	0.00578865	8284.65	0.00612283	8284.42	0.00693307	8288.83	0.00648463	8284.3	0.00869811	8285.39	0.00542976	8284.33	0.013363	8284.3	0.00656035	8284.39	0.0141638	8285.42	0.00669561	8289.6	0.00458411	8285.18	0.00422903	8284.5	0.00914096	8284.5	0.00956457	8285.39	0.0112125	8285.33	0.0122272	8285.3	0.00733094	8285.3	0.0138297	8285.53	0.00729714	8285.48	0.0139831	8285.3	0.00730582
8285.48	0.0057947	8285.71	0.0066166	8285.48	0.00685682	8289.89	0.0059192	8285.39	0.00884372	8286.45	0.00538764	8285.42	0.013434	8285.39	0.00679761	8285.45	0.013706	8286.45	0.00695102	8290.69	0.00450196	8286.27	0.0044964	8285.56	0.00926055	8285.56	0.00946896	8286.45	0.0114344	8286.42	0.0121769	8286.39	0.00718593	8286.36	0.0141665	8286.62	0.00765562	8286.54	0.0143657	8286.39	0.00795486
8286.54	0.00607958	8286.77	0.00703508	8286.54	0.00729159	8290.96	0.00592389	8286.45	0.00885184	8287.51	0.00548547	8286.45	0.0134659	8286.45	0.00684569	8286.54	0.0142464	8287.54	0.00723986	8291.75	0.00474353	8287.36	0.00474514	8286.62	0.00902069	8286.62	0.00965977	8287.54	0.0117714	8287.48	0.0124312	8287.48	0.00705429	8287.45	0.0144915	8287.68	0.00706129	8287.66	0.0148622	8287.48	0.00779014
8287.63	0.00632548	8287.83	0.00672207	8287.63	0.00744289	8292.05	0.00595322	8287.51	0.00841578	8288.63	0.00645843	8287.54	0.0139078	8287.51	0.00713097	8287.63	0.0145092	8288.63	0.00775841	8292.84	0.00508505	8288.39	0.00437316	8287.71	0.00932197	8287.71	0.00952308	8288.6	0.0120075	8288.6	0.0126957	8288.54	0.00742154	8288.48	0.0152348	8288.75	0.00770142	8288.69	0.0154772	8288.54	0.00771918
8288.69	0.00599077	8288.89	0.00680175	8288.69	0.00771531	8293.11	0.00561529	8288.54	0.00838538	8289.66	0.00567063	8288.63	0.0142253	8288.6	0.0073104	8288.66	0.0143085	8289.69	0.00756447	8293.88	0.00474992	8289.48	0.00469101	8288.77	0.00919491	8288.77	0.00982474	8289.69	0.0120589	8289.63	0.0134053	8289.63	0.00774082	8289.54	0.01536	8289.84	0.00760639	8289.78	0.0153635	8289.66	0.00793818
8289.72	0.00619684	8289.98	0.00763364	8289.78	0.00770567	8294.17	0.00547997	8289.66	0.00856921	8290.72	0.00594083	8289.72	0.0144334	8289.66	0.00729228	8289.75	0.0151649	8290.75	0.00766931	8294.97	0.00505528	8290.57	0.00468571	8289.84	0.0100272	8289.81	0.00968509	8290.75	0.0126838	8290.69	0.0131533	8290.69	0.00779387	8290.66	0.0160402	8290.9	0.00792104	8290.87	0.015687	8290.72	0.00797509
8290.81	0.00666604	8291.04	0.00776322	8290.84	0.00741065	8295.23	0.00619066	8290.72	0.00838871	8291.81	0.00567626	8290.78	0.014491	8290.75	0.00801298	8290.81	0.014968	8291.81	0.00754586	8296.03	0.00491113	8291.63	0.00546652	8290.93	0.00978521	8290.9	0.00973232	8291.84	0.0126553	8291.78	0.0137688	8291.78	0.00756799	8291.72	0.015455	8291.99	0.00844056	8291.96	0.0160706	8291.78	0.00819623
8291.87	0.00716904	8292.11	0.00796326	8291.9	0.00723583	8296.3	0.0058249	8291.78	0.00869623	8292.9	0.00590871	8291.87	0.0150435	8291.84	0.00822038	8291.9	0.0154729	8292.9	0.00756659	8297.09	0.00582706	8292.72	0.00473604	8291.99	0.0102716	8291.99	0.0103535	8292.9	0.012405	8292.87	0.0142145	8292.87	0.00811227	8292.81	0.0162235	8293.05	0.00845207	8293.02	0.0162924	8292.87	0.00854831
8292.96	0.00734273	8293.2	0.00738788	8292.99	0.00708721	8297.39	0.00545108	8292.87	0.00921389	8293.96	0.005762	8292.96	0.0149941	8292.93	0.00808524	8292.99	0.016114	8293.93	0.00761058	8298.19	0.00540663	8293.79	0.0050883	8293.05	0.0103654	8293.08	0.0104109	8293.96	0.0132066	8293.93	0.0145929	8293.93	0.00843588	8293.9	0.0166173	8294.08	0.00841437	8294.08	0.0167517	8293.93	0.00855133
8294.02	0.00751593	8294.23	0.00756107	8294.05	0.00668832	8298.48	0.00648213	8293.9	0.00897643	8295.03	0.00623385	8293.99	0.0156721	8293.99	0.00814798	8294.05	0.0164306	8295	0.00811498	8299.22	0.00544188	8294.85	0.00554925	8294.14	0.0103181	8294.14	0.0102617	8295.03	0.0132286	8295.03	0.0148284	8295	0.00853172	8294.97	0.0166476	8295.17	0.00897368	8295.17	0.0168139	8295.03	0.00864082
8295.11	0.00741367	8295.29	0.00691893	8295.14	0.00714108	8299.54	0.00615078	8294.97	0.00954425	8296.09	0.00654339	8295.09	0.0159816	8295.09	0.00840539	8295.14	0.0161218	8296.12	0.00844317	8300.28	0.00575688	8295.91	0.00597811	8295.2	0.0103559	8295.23	0.0106047	8296.09	0.0132715	8296.12	0.0142711	8296.12	0.00834795	8296.06	0.0171338	8296.27	0.00887763	8296.27	0.0165255	8296.12	0.00873416
8296.21	0.00731858	8296.35	0.00740976	8296.21	0.00698756	8300.61	0.00627891	8296.06	0.00957369	8297.21	0.00694113	8296.18	0.016056	8296.15	0.00831437	8296.21	0.016765	8297.21	0.00829022	8301.38	0.00627334	8296.97	0.00564346	8296.3	0.0109327	8296.32	0.0107121	8297.21	0.0133275	8297.18	0.0147134	8297.21	0.00895583	8297.18	0.0171721	8297.33	0.00915814	8297.33	0.0174066	8297.21	0.0094361
8297.27	0.00738882	8297.48	0.00777411	8297.27	0.00733449	8301.7	0.00623539	8297.12	0.00982316	8298.27	0.00689697	8297.24	0.0158339	8297.21	0.00858089	8297.27	0.0171361	8298.24	0.008573	8302.44	0.00584063	8298.07	0.00657773	8297.39	0.010825	8297.36	0.0111389	8298.27	0.0134618	8298.27	0.0148061	8298.27	0.00910328	8298.24	0.0172982	8298.42	0.00906352	8298.42	0.0177348	8298.27	0.00962135
8298.33	0.00728468	8298.51	0.00715591	8298.33	0.00773814	8302.77	0.00649068	8298.19	0.0100538	8299.37	0.00720896	8298.33	0.0166265	8298.3	0.00869454	8298.36	0.0172293	8299.31	0.00864968	8303.48	0.00638288	8299.13	0.00595019	8298.45	0.0114526	8298.45	0.0111466	8299.37	0.0142674	8299.31	0.0151969	8299.34	0.00932031	8299.31	0.0179169	8299.48	0.00938765	8299.48	0.0179155	8299.37	0.00969632
8299.43	0.00738558	8299.6	0.00772846	8299.4	0.00787733	8303.86	0.00644293	8299.25	0.00981235	8300.43	0.00759427	8299.37	0.0165662	8299.37	0.00904104	8299.43	0.0173822	8300.4	0.00863008	8304.6	0.00638342	8300.22	0.00612781	8299.54	0.0107237	8299.51	0.0110607	8300.43	0.0144181	8300.4	0.0154085	8300.43	0.00973818	8300.43	0.0179973	8300.58	0.0097928	8300.55	0.0178161	8300.43	0.00994979
8300.49	0.00783436	8300.64	0.00782773	8300.49	0.00770884	8304.95	0.00625899	8300.31	0.0104598	8301.52	0.00749873	8300.43	0.0171104	8300.43	0.00908106	8300.52	0.0176553	8301.46	0.0095027	8305.63	0.00656447	8301.32	0.00626529	8300.61	0.0117426	8300.55	0.0111891	8301.52	0.0145938	8301.46	0.0160304	8301.49	0.00978015	8301.46	0.0188408	8301.67	0.0100188	8301.64	0.0185642	8301.49	0.0104182
8301.55	0.00815989	8301.73	0.0082192	8301.55	0.00798275	8305.99	0.00627598	8301.38	0.0109673	8302.56	0.00805841	8301.52	0.0171997	8301.52	0.00958099	8301.58	0.0181055	8302.53	0.00921041	8306.76	0.00696234	8302.41	0.00619624	8301.67	0.0121779	8301.64	0.0116283	8302.59	0.0153384	8302.53	0.0163156	8302.56	0.00973458	8302.53	0.0189474	8302.71	0.0104286	8302.71	0.0188123	8302.59	0.0106062
8302.65	0.00833386	8302.8	0.00803566	8302.62	0.0076746	8307.08	0.00656647	8302.47	0.0104592	8303.65	0.00751621	8302.62	0.01782	8302.56	0.00948825	8302.65	0.0181523	8303.62	0.00999192	8307.82	0.0070863	8303.5	0.00640941	8302.74	0.0119432	8302.74	0.0121627	8303.65	0.0159166	8303.59	0.0164089	8303.65	0.0100154	8303.62	0.0192401	8303.77	0.0105648	8303.8	0.0191459	8303.65	0.0109007
8303.68	0.00866105	8303.86	0.0082877	8303.68	0.00791882	8308.15	0.00651781	8303.53	0.0105312	8304.72	0.00787667	8303.68	0.0181897	8303.65	0.0105008	8303.71	0.0184918	8304.66	0.00955487	8308.89	0.00692441	8304.57	0.00655392	8303.8	0.0124291	8303.83	0.0122976	8304.75	0.0161574	8304.66	0.016732	8304.72	0.0104641	8304.69	0.0200817	8304.87	0.0109268	8304.84	0.0193963	8304.78	0.0104453
8304.78	0.00858915	8304.92	0.00862574	8304.78	0.00812062	8309.19	0.00703627	8304.6	0.010732	8305.78	0.00803558	8304.78	0.0184488	8304.75	0.0107828	8304.81	0.0189898	8305.72	0.00988783	8309.99	0.00709904	8305.63	0.00653842	8304.87	0.0127189	8304.89	0.0122532	8305.81	0.0162171	8305.72	0.0167159	8305.78	0.0106304	8305.75	0.0201547	8305.9	0.0108804	8305.9	0.0202063	8305.81	0.0109871
8305.84	0.00877073	8305.99	0.00888128	8305.81	0.00846579	8310.25	0.00732782	8305.69	0.0111623	8306.85	0.00820041	8305.81	0.0187466	8305.81	0.0103576	8305.87	0.0195689	8306.79	0.0106363	8311.05	0.00685522	8306.7	0.00724464	8305.96	0.0130155	8305.96	0.0131202	8306.88	0.0169272	8306.82	0.0175185	8306.82	0.0108221	8306.85	0.020175	8307	0.0113795	8307	0.0202174	8306.88	0.0113743
8306.88	0.00929545	8307.03	0.00921651	8306.91	0.00829288	8311.35	0.00746984	8306.76	0.0115354	8307.91	0.00848984	8306.88	0.0191662	8306.91	0.0105408	8306.97	0.0200245	8307.88	0.0104513	8312.12	0.00731042	8307.77	0.00775829	8307	0.0133501	8307.03	0.0127403	8307.94	0.0171742	8307.88	0.0181837	8307.91	0.0114921	8307.94	0.020802	8308.09	0.0119781	8308.09	0.0209796	8307.97	0.0111966
8307.97	0.0096661	8308.12	0.0094361	8308	0.00846653	8312.42	0.00764333	8307.82	0.0119463	8309.01	0.00855761	8307.94	0.0194659	8307.97	0.0109986	8308.03	0.0205518	8308.98	0.011451	8312.89	0.0085973	8308.86	0.00714258	8308.06	0.0141172	8308.12	0.0136811	8309.04	0.0173724	8308.98	0.0182517	8309.01	0.011733	8309.01	0.0213035	8309.16	0.012379	8309.16	0.0215571	8309.04	0.0115891
8309.04	0.0101778	8309.19	0.00951409	8309.04	0.00883691	8313.13	0.00729768	8308.89	0.011916	8310.05	0.00893373	8309.04	0.0198563	8309.07	0.0111706	8309.1	0.0208481	8310.05	0.0112849	8313.19	0.00806514	8309.96	0.0081258	8309.16	0.014075	8309.22	0.0137031	8310.11	0.018431	8310.05	0.018981	8310.08	0.012447	8310.11	0.0217626	8310.22	0.0122264	8310.25	0.0221771	8310.11	0.0123309
8310.11	0.0107919	8310.28	0.00990688	8310.11	0.00871986	8313.45	0.00738345	8309.96	0.0126369	8311.11	0.00912057	8310.08	0.0201174	8310.11	0.0117647	8310.16	0.021012	8311.14	0.0120389	8313.54	0.00875623	8311.02	0.00784056	8310.25	0.0145072	8310.28	0.0141379	8311.17	0.018575	8311.14	0.0188111	8311.11	0.0125439	8311.14	0.0225054	8311.32	0.012237	8311.35	0.0221417	8311.14	0.0129833
8311.17	0.0111204	8311.35	0.0105241	8311.17	0.00926761	8313.81	0.00735394	8311.05	0.0124444	8312.18	0.00965544	8311.17	0.0206941	8311.2	0.0119078	8311.23	0.0217638	8312.21	0.0125784	8313.9	0.00818774	8311.91	0.00825574	8311.32	0.0149479	8311.35	0.0145609	8312.27	0.0188199	8312.24	0.019573	8312.21	0.0129775	8312.21	0.0224742	8312.39	0.0127958	8312.39	0.0229075	8312	0.012627
8312.27	0.0115452	8312.42	0.0105551	8312.27	0.00919348	8314.17	0.00844397	8311.94	0.0126168	8312.92	0.00961193	8312.27	0.0216607	8312.27	0.0119878	8312.09	0.0220371	8312.95	0.0123369	8314.22	0.00816852	8312.8	0.00969177	8312.42	0.014957	8312.24	0.0145893	8313.01	0.0188926	8312.95	0.0194114	8312.95	0.0129235	8312.95	0.0224058	8313.16	0.0138838	8313.13	0.0219718	8312.92	0.0138976
8313.01	0.0127004	8313.19	0.0093002	8312.98	0.0102693	8314.46	0.00790708	8312.86	0.013775	8313.28	0.00972434	8312.98	0.0219069	8313.01	0.0128704	8313.01	0.0218356	8313.31	0.0130666	8314.58	0.00797289	8313.19	0.00845792	8313.16	0.0150313	8313.13	0.0155875	8313.36	0.0192435	8313.25	0.0198054	8313.25	0.0135211	8313.31	0.0237866	8313.48	0.0130156	8313.42	0.023367	8313.31	0.0141019
8313.31	0.0117628	8313.48	0.0118271	8313.28	0.00830288	8314.82	0.00819314	8313.25	0.0137854	8313.57	0.00913635	8313.31	0.0215949	8313.31	0.0125368	8313.36	0.0229937	8313.6	0.0122212	8314.91	0.00872026	8313.51	0.00935844	8313.45	0.0157265	8313.48	0.0160116	8313.66	0.019682	8313.63	0.0204086	8313.66	0.0130238	8313.57	0.0228028	8313.78	0.012985	8313.81	0.0232177	8313.66	0.0134862
8313.66	0.0124782	8313.87	0.0109038	8313.66	0.00989455	8315.17	0.00856111	8313.57	0.0133743	8313.96	0.0100898	8313.66	0.0207213	8313.69	0.0128569	8313.72	0.0230574	8313.99	0.0121832	8315.23	0.00832127	8313.81	0.00911001	8313.81	0.0160139	8313.84	0.0159167	8314.02	0.019536	8313.96	0.0201597	8313.99	0.0140648	8313.96	0.0235595	8314.14	0.0136874	8314.17	0.0233022	8313.96	0.0139398
8313.99	0.0120909	8314.22	0.0111862	8313.99	0.0102457	8315.44	0.00809335	8313.87	0.0133648	8314.28	0.010064	8313.99	0.0212686	8314.02	0.0127275	8314.02	0.0223008	8314.34	0.0131072	8315.59	0.0085956	8314.19	0.00857543	8314.17	0.0160372	8314.14	0.0151883	8314.37	0.0195599	8314.25	0.0203347	8314.28	0.0131365	8314.31	0.0232189	8314.49	0.0133814	8314.46	0.0243071	8314.34	0.014436
8314.28	0.0119462	8314.49	0.0113989	8314.25	0.0104835	8315.86	0.00879249	8314.25	0.0137152	8314.58	0.00972383	8314.28	0.0222613	8314.31	0.0134589	8314.4	0.0228825	8314.64	0.0133733	8315.92	0.0085991	8314.55	0.00875661	8314.46	0.0158305	8314.52	0.0159024	8314.64	0.0190397	8314.61	0.0205312	8314.67	0.0141336	8314.61	0.0230613	8314.76	0.0128076	8314.82	0.0242596	8314.67	0.0139929
8314.67	0.0120756	8314.91	0.0102486	8314.67	0.00963965	8316.18	0.00836265	8314.58	0.0133621	8314.97	0.0102921	8314.64	0.0231172	8314.7	0.0131905	8314.73	0.0226592	8315.05	0.013219	8316.24	0.00848836	8314.82	0.00862318	8314.82	0.0164213	8314.82	0.0159743	8315.03	0.0201851	8314.97	0.0215851	8315.03	0.0132475	8314.97	0.0235777	8315.14	0.0135762	8315.14	0.0236	8314.97	0.0142993
8315	0.012008	8315.23	0.0117498	8315	0.010514	8316.48	0.00797804	8314.91	0.0132626	8315.26	0.0108769	8314.97	0.0214585	8315.03	0.0131196	8315.05	0.0233835	8315.38	0.0131628	8316.63	0.00834476	8315.2	0.00800087	8315.17	0.0159478	8315.14	0.0166245	8315.38	0.0207265	8315.26	0.0200005	8315.35	0.0137681	8315.32	0.0243262	8315.5	0.0140466	8315.44	0.0234262	8315.35	0.0148594
8315.29	0.013225	8315.5	0.0127339	8315.26	0.00982661	8316.83	0.00789469	8315.29	0.0146378	8315.59	0.0105567	8315.26	0.0228963	8315.35	0.0130314	8315.41	0.0231642	8315.68	0.0131434	8316.95	0.009766	8315.56	0.00903079	8315.44	0.016349	8315.53	0.0150833	8315.68	0.020531	8315.65	0.0208721	8315.71	0.0137745	8315.65	0.0232216	8315.8	0.0145543	8315.83	0.0239219	8315.68	0.0142995
8315.68	0.0117611	8315.89	0.0113057	8315.65	0.0086727	8317.19	0.00813721	8315.65	0.0142747	8316	0.0110478	8315.65	0.0230372	8315.71	0.0126783	8315.74	0.0234701	8316.06	0.0129051	8317.22	0.00900402	8315.86	0.00947851	8315.86	0.0169649	8315.89	0.0160006	8316.06	0.0204187	8315.97	0.0209988	8316.03	0.0131158	8316	0.0243267	8316.18	0.0133385	8316.15	0.0245905	8316	0.0143812
8316.03	0.0119165	8316.24	0.0118319	8316	0.00947029	8317.49	0.00797467	8315.94	0.0144814	8316.33	0.0109985	8316	0.0228072	8316.03	0.0133541	8316.03	0.0243989	8316.42	0.0131406	8317.58	0.0097813	8316.27	0.00985986	8316.18	0.0159995	8316.18	0.0151383	8316.42	0.0204367	8316.27	0.0212232	8316.33	0.0136336	8316.33	0.024621	8316.54	0.0147422	8316.48	0.0250351	8316.39	0.0148213
8316.33	0.0128096	8316.54	0.0114	8316.3	0.0102734	8317.87	0.00876712	8316.33	0.0153634	8316.63	0.0105915	8316.3	0.0237562	8316.39	0.013159	8316.42	0.0241367	8316.72	0.0133097	8317.93	0.00932191	8316.6	0.0100929	8316.45	0.0157106	8316.6	0.0162547	8316.72	0.0199592	8316.69	0.0211523	8316.72	0.0149253	8316.63	0.0247118	8316.81	0.0148091	8316.83	0.0244237	8316.72	0.0151608
8316.69	0.0108754	8316.92	0.0108582	8316.69	0.0107273	8318.2	0.00896938	8316.69	0.0152575	8317.01	0.0108061	8316.66	0.0240555	8316.75	0.0135654	8316.75	0.0239939	8317.07	0.0138461	8318.2	0.00941821	8316.89	0.00940219	8316.83	0.0165854	8316.89	0.0173176	8317.07	0.0205881	8316.98	0.0213616	8317.04	0.0148682	8317.01	0.0243325	8317.16	0.014435	8317.13	0.0241211	8316.98	0.0156089
8317.04	0.0123564	8317.22	0.0111656	8317.01	0.0101408	8318.47	0.0096027	8316.98	0.0153757	8317.37	0.0111336	8317.01	0.0224888	8317.07	0.0132896	8317.07	0.0238685	8317.43	0.0144641	8318.59	0.0102654	8317.28	0.0105249	8317.19	0.0184149	8317.22	0.0150935	8317.4	0.0208379	8317.28	0.0221087	8317.31	0.0145736	8317.34	0.0244763	8317.49	0.0136778	8317.43	0.0257723	8317.37	0.0150955
8317.31	0.0123563	8317.52	0.0124199	8317.31	0.0104495	8318.85	0.00928982	8317.34	0.0146069	8317.67	0.0114581	8317.28	0.0237128	8317.37	0.0139165	8317.43	0.0240769	8317.73	0.0142637	8318.91	0.0101708	8317.58	0.0101028	8317.46	0.0161851	8317.55	0.0155966	8317.7	0.0210426	8317.64	0.0218598	8317.73	0.0157403	8317.64	0.0246277	8317.75	0.0156842	8317.81	0.0250189	8317.67	0.0150977
8317.7	0.0113282	8317.87	0.0120691	8317.67	0.0107361	8319.18	0.00890182	8317.7	0.0153783	8318.05	0.0107396	8317.64	0.0238834	8317.73	0.0144184	8317.75	0.0243719	8318.08	0.0138443	8319.21	0.0104697	8317.87	0.0101307	8317.84	0.0170187	8317.9	0.0163479	8318.08	0.0214606	8317.96	0.0215634	8318.05	0.0152427	8318.02	0.0255636	8318.14	0.0147591	8318.17	0.0262126	8317.99	0.015468
8318.02	0.0124818	8318.23	0.0120371	8317.99	0.0106553	8319.48	0.00938838	8317.96	0.0149326	8318.35	0.0118872	8317.96	0.0241421	8318.05	0.0141486	8318.05	0.0254569	8318.41	0.0139404	8319.6	0.00970017	8318.23	0.00986092	8318.17	0.0174968	8318.2	0.0169791	8318.41	0.0204855	8318.29	0.0224343	8318.35	0.0150312	8318.35	0.0264867	8318.47	0.0153302	8318.47	0.0249811	8318.38	0.0170137
8318.32	0.012662	8318.5	0.0113071	8318.29	0.010877	8319.86	0.00892621	8318.35	0.0150428	8318.62	0.0111645	8318.26	0.0248424	8318.32	0.0142565	8318.44	0.0247711	8318.73	0.0142485	8319.92	0.0100891	8318.59	0.0110399	8318.47	0.0172798	8318.59	0.017174	8318.7	0.0209195	8318.65	0.0231783	8318.73	0.0147211	8318.62	0.0251704	8318.82	0.0154885	8318.85	0.0263244	8318.7	0.0154657
8318.65	0.0132316	8318.85	0.0126262	8318.65	0.0102196	8320.16	0.00901187	8318.67	0.0161702	8319.03	0.0123905	8318.62	0.0236314	8318.7	0.0144723	8318.76	0.0252593	8319.12	0.0156312	8320.19	0.0107612	8318.85	0.011524	8318.82	0.0174856	8318.94	0.0161462	8319.09	0.0222498	8318.97	0.0221632	8319.06	0.0161829	8319	0.0257744	8319.15	0.0163072	8319.18	0.0259573	8319.03	0.0161358
8319	0.0118169	8319.24	0.0137821	8319	0.0107171	8320.46	0.00951582	8318.97	0.0161287	8319.36	0.0121923	8318.97	0.0256524	8319.06	0.0144493	8319.03	0.0259377	8319.48	0.0151112	8320.58	0.0110365	8319.24	0.0110072	8319.15	0.0181061	8319.24	0.018009	8319.45	0.0212961	8319.3	0.0231832	8319.39	0.015263	8319.36	0.0266551	8319.54	0.0156313	8319.48	0.0256209	8319.39	0.0168638
8319.3	0.0131258	8319.54	0.0133463	8319.3	0.0120449	8320.84	0.00974471	8319.36	0.0150947	8319.65	0.0111182	8319.27	0.0256946	8319.36	0.0149993	8319.45	0.0243852	8319.77	0.0157942	8320.93	0.0114086	8319.6	0.0110581	8319.45	0.0184226	8319.62	0.0185411	8319.74	0.021689	8319.68	0.0238609	8319.74	0.0162492	8319.68	0.0263472	8319.8	0.0172191	8319.86	0.026208	8319.71	0.016909
8319.68	0.0134271	8319.92	0.0128398	8319.68	0.0113525	8321.14	0.00915722	8319.68	0.0154697	8320.04	0.012424	8319.62	0.0243352	8319.74	0.0148018	8319.77	0.026307	8320.16	0.0153207	8321.23	0.0115927	8319.86	0.0111408	8319.83	0.0186179	8319.98	0.0180106	8320.13	0.0216569	8320.01	0.0225781	8320.1	0.0162684	8320.07	0.0272583	8320.19	0.0160933	8320.19	0.0271025	8320.07	0.0159388
8320.01	0.0117584	8320.28	0.013637	8320.01	0.0117878	8321.44	0.00953639	8319.98	0.0167066	8320.4	0.0124161	8319.95	0.0249522	8320.1	0.0153015	8320.07	0.0252731	8320.49	0.0153203	8321.58	0.0108321	8320.25	0.0105195	8320.16	0.0182331	8320.28	0.0181259	8320.49	0.0231595	8320.34	0.022849	8320.4	0.0156963	8320.4	0.0264475	8320.52	0.0169181	8320.49	0.0275467	8320.43	0.0170454
8320.31	0.0125403	8320.58	0.0136538	8320.31	0.0112018	8321.82	0.0110349	8320.34	0.0164224	8320.66	0.0118372	8320.28	0.0251914	8320.37	0.0165182	8320.46	0.0266489	8320.78	0.0153191	8321.94	0.0121805	8320.58	0.0104417	8320.46	0.0182864	8320.66	0.0186638	8320.78	0.0222393	8320.72	0.023689	8320.75	0.0172183	8320.69	0.0266802	8320.81	0.016462	8320.87	0.0275482	8320.75	0.0167126
8320.69	0.0144669	8320.96	0.0148069	8320.69	0.0121494	8322.15	0.0100618	8320.66	0.0173322	8321.05	0.0127024	8320.63	0.0252687	8320.75	0.0162655	8320.78	0.0269118	8321.17	0.0164243	8322.24	0.012223	8320.9	0.0107194	8320.81	0.0184621	8321.02	0.0182275	8321.17	0.0222156	8321.05	0.0232301	8321.11	0.0178599	8321.08	0.0271601	8321.2	0.0167539	8321.2	0.0270458	8321.08	0.0175352
8321.02	0.0142598	8321.29	0.0153356	8321.02	0.0122992	8322.48	0.0103334	8320.96	0.0162024	8321.38	0.0133961	8320.96	0.0252138	8321.08	0.0171051	8321.08	0.0263646	8321.5	0.0152204	8322.62	0.0120509	8321.23	0.0122286	8321.17	0.0194023	8321.32	0.0186851	8321.53	0.0237476	8321.35	0.0244336	8321.41	0.0166242	8321.44	0.0265343	8321.58	0.0174603	8321.5	0.02725	8321.44	0.0173673
8321.32	0.0127688	8321.61	0.0138411	8321.32	0.0116958	8322.83	0.00998664	8321.35	0.0175719	8321.67	0.0119539	8321.26	0.0262962	8321.38	0.0173129	8321.44	0.0264676	8321.79	0.0161296	8322.95	0.0124238	8321.58	0.0112468	8321.47	0.0190377	8321.73	0.0178896	8321.82	0.0231127	8321.7	0.0248759	8321.76	0.0167408	8321.7	0.0277842	8321.88	0.0175824	8321.88	0.0285619	8321.76	0.0179185
8321.67	0.0147175	8321.97	0.0146016	8321.67	0.0123007	8323.16	0.0107028	8321.67	0.0176361	8322.03	0.0130072	8321.64	0.0258712	8321.76	0.0165961	8321.79	0.0283304	8322.18	0.0163489	8323.22	0.0126969	8321.88	0.0119942	8321.85	0.019004	8322.06	0.0194243	8322.21	0.0221927	8322.06	0.0247271	8322.12	0.017618	8322.12	0.02819	8322.27	0.0176457	8322.21	0.0291477	8322.12	0.017484
8322.03	0.0140797	8322.33	0.0148769	8322.03	0.0125645	8323.46	0.0113133	8321.97	0.0180608	8322.36	0.0135188	8322	0.0264954	8322.09	0.0170233	8322.09	0.0274422	8322.54	0.0165064	8323.58	0.0121248	8322.27	0.0124061	8322.21	0.019657	8322.39	0.0188465	8322.57	0.0234142	8322.39	0.0252601	8322.42	0.0178865	8322.42	0.0280377	8322.62	0.0182924	8322.51	0.0267172	8322.48	0.0172001
8322.33	0.0135969	8322.62	0.0156049	8322.33	0.0117855	8323.81	0.0115542	8322.33	0.0183792	8322.65	0.0129542	8322.3	0.0269361	8322.39	0.0166051	8322.45	0.0278834	8322.83	0.0158869	8323.93	0.0134209	8322.62	0.0121376	8322.51	0.0199705	8322.77	0.0197778	8322.86	0.0227742	8322.71	0.0256308	8322.8	0.0174396	8322.71	0.0284183	8322.92	0.0171725	8322.86	0.0289133	8322.83	0.0183559
8322.71	0.0143025	8322.98	0.0156603	8322.71	0.0122829	8324.17	0.0114378	8322.65	0.018154	8323.04	0.0134989	8322.68	0.0277003	8322.77	0.0170994	8322.77	0.0276479	8323.16	0.0159252	8324.23	0.0126811	8322.92	0.0126276	8322.86	0.0203694	8323.13	0.0204622	8323.25	0.0249917	8323.07	0.0256436	8323.13	0.0178478	8323.1	0.0293772	8323.28	0.0196262	8323.22	0.0292531	8323.13	0.0189991
8323.04	0.0144271	8323.31	0.0159173	8323.07	0.012677	8324.44	0.0123579	8322.95	0.0179698	8323.4	0.0136873	8323.04	0.0272627	8323.13	0.0166848	8323.07	0.0290996	8323.52	0.0170586	8324.59	0.0133157	8323.31	0.0134771	8323.22	0.0203635	8323.43	0.0194061	8323.58	0.0243204	8323.37	0.0253926	8323.43	0.0182453	8323.43	0.0294058	8323.64	0.0180787	8323.49	0.0299423	8323.46	0.0192284
8323.37	0.0156511	8323.61	0.0160164	8323.34	0.0133927	8324.82	0.0118785	8323.31	0.0188267	8323.69	0.0136993	8323.34	0.0272408	8323.43	0.0173146	8323.43	0.0288463	8323.81	0.0169629	8324.94	0.0141733	8323.64	0.01364	8323.49	0.0202489	8323.81	0.0207135	8323.87	0.0249049	8323.72	0.0257176	8323.78	0.0187014	8323.72	0.0296145	8323.93	0.0187547	8323.87	0.0303442	8323.78	0.0189377
8323.72	0.0149294	8323.99	0.0174354	8323.72	0.0137928	8325.18	0.0117366	8323.66	0.0188916	8324.02	0.0142287	8323.72	0.0273822	8323.81	0.017582	8323.78	0.0284412	8324.23	0.0185629	8325.21	0.0133815	8323.96	0.0134283	8323.84	0.0210956	8324.14	0.0203153	8324.29	0.0252253	8324.05	0.0258708	8324.14	0.0188125	8324.14	0.0299807	8324.29	0.0199533	8324.2	0.0303235	8324.11	0.0193808
8324.08	0.0154895	8324.32	0.0160848	8324.08	0.013562	8325.45	0.0122799	8323.96	0.01934	8324.38	0.0145234	8324.05	0.0276059	8324.14	0.0181915	8324.08	0.028847	8324.56	0.0186108	8325.6	0.0136526	8324.32	0.0141021	8324.2	0.0204166	8324.44	0.0206307	8324.62	0.0254978	8324.35	0.0265003	8324.41	0.0189753	8324.47	0.0301048	8324.65	0.0188833	8324.53	0.0306897	8324.44	0.0197977
8324.38	0.0162498	8324.62	0.0175345	8324.38	0.0142566	8325.84	0.0131336	8324.32	0.019488	8324.68	0.0145073	8324.38	0.0291283	8324.44	0.0183039	8324.44	0.0301715	8324.82	0.0180379	8325.95	0.0141832	8324.68	0.0154071	8324.47	0.0214341	8324.85	0.0204302	8324.91	0.0259822	8324.76	0.0258488	8324.79	0.0195142	8324.76	0.0300602	8324.94	0.0202251	8324.91	0.0317643	8324.76	0.0194603
8324.76	0.0159845	8325	0.0172722	8324.76	0.0141846	8326.13	0.0131171	8324.65	0.01972	8325.03	0.0149791	8324.76	0.0281509	8324.82	0.0186244	8324.79	0.0291996	8325.24	0.0189456	8326.19	0.0148504	8325	0.0126553	8324.88	0.0216887	8325.18	0.0224325	8325.3	0.0263673	8325.09	0.0271174	8325.12	0.0199674	8325.15	0.0310271	8325.33	0.0209088	8325.24	0.0318032	8325.03	0.0202984
8325.09	0.0166271	8325.36	0.0170068	8325.12	0.0143364	8326.46	0.0129088	8324.97	0.020616	8325.39	0.0154063	8325.09	0.0286012	8325.18	0.0187085	8325.09	0.0310342	8325.57	0.0180547	8326.58	0.0150565	8325.39	0.01522	8325.18	0.0219292	8325.48	0.0218265	8325.63	0.0257092	8325.39	0.0279452	8325.42	0.0207455	8325.45	0.0313591	8325.66	0.0197804	8325.54	0.0311707	8325.45	0.0210104
8325.42	0.0159725	8325.66	0.0187395	8325.42	0.0148188	8326.79	0.0128488	8325.36	0.020109	8325.72	0.0155204	8325.42	0.0287814	8325.51	0.0186815	8325.48	0.0304364	8325.86	0.0191087	8326.91	0.0158553	8325.72	0.0146223	8325.51	0.0223907	8325.84	0.0215339	8325.89	0.0271527	8325.75	0.0284743	8325.81	0.0198807	8325.78	0.030928	8325.95	0.0201998	8325.89	0.0323287	8325.81	0.0207734
8325.78	0.0171538	8326.01	0.0187042	8325.81	0.0152259	8327.14	0.0148011	8325.69	0.0204265	8326.1	0.015251	8325.81	0.0300711	8325.84	0.0187583	8325.81	0.0309883	8326.25	0.0198658	8327.2	0.015562	8326.01	0.0144263	8325.84	0.0225594	8326.16	0.0211427	8326.25	0.0263769	8326.1	0.0285737	8326.13	0.0204049	8326.16	0.0320792	8326.28	0.0194449	8326.25	0.0323451	8326.1	0.0217402
8326.13	0.0172455	8326.34	0.0177298	8326.13	0.0152333	8327.44	0.0142869	8325.98	0.0202604	8326.4	0.0160053	8326.1	0.0307402	8326.16	0.0196174	8326.07	0.0309015	8326.55	0.0207214	8327.59	0.0159845	8326.37	0.0149719	8326.16	0.0229307	8326.46	0.0232209	8326.61	0.0272821	8326.4	0.0285958	8326.43	0.0214309	8326.49	0.0332031	8326.64	0.0224165	8326.52	0.032332	8326.46	0.0214386
8326.4	0.0177094	8326.64	0.0184605	8326.43	0.0149392	8327.8	0.0143452	8326.34	0.020819	8326.7	0.0168244	8326.4	0.0306339	8326.46	0.0195566	8326.43	0.0317578	8326.85	0.0200498	8327.92	0.0175313	8326.67	0.0143725	8326.46	0.0230413	8326.85	0.0228053	8326.91	0.0273633	8326.76	0.0292118	8326.79	0.0207165	8326.79	0.0335915	8326.94	0.0212231	8326.91	0.0328144	8326.82	0.0212664
8326.76	0.0176887	8327	0.0201455	8326.76	0.0158176	8328.16	0.0150732	8326.7	0.021607	8327.05	0.0174551	8326.76	0.0317219	8326.85	0.0203276	8326.79	0.03279	8327.2	0.0199624	8328.21	0.0174812	8327.02	0.015336	8326.85	0.0236739	8327.17	0.0235129	8327.29	0.0282184	8327.11	0.0298626	8327.14	0.0221177	8327.17	0.0340365	8327.32	0.0217566	8327.26	0.0332272	8327.14	0.0223238
8327.11	0.0180768	8327.32	0.0204875	8327.11	0.0163927	8328.45	0.0150344	8327	0.022725	8327.41	0.0166786	8327.08	0.0305551	8327.17	0.0213185	8327.11	0.031972	8327.56	0.0209806	8328.6	0.0176516	8327.38	0.0161452	8327.17	0.023813	8327.44	0.0229438	8327.59	0.0288322	8327.41	0.0294369	8327.41	0.021864	8327.53	0.0331684	8327.65	0.0221741	8327.59	0.0347683	8327.53	0.0231165
8327.41	0.0180952	8327.62	0.0198877	8327.41	0.0160577	8328.81	0.0153777	8327.35	0.0225924	8327.68	0.0174294	8327.41	0.0319853	8327.5	0.0209316	8327.47	0.0328845	8327.86	0.0215469	8328.93	0.0186091	8327.71	0.0164741	8327.47	0.0248929	8327.83	0.0252371	8327.92	0.029471	8327.77	0.0303998	8327.83	0.0224375	8327.83	0.0339985	8327.95	0.0232997	8327.95	0.0354956	8327.86	0.0237901
8327.77	0.0195447	8328.01	0.020405	8327.8	0.0167536	8329.14	0.0167769	8327.68	0.0225106	8328.07	0.0176376	8327.8	0.0316947	8327.89	0.0222439	8327.8	0.0336359	8328.21	0.0218517	8329.23	0.0188909	8328.01	0.0179825	8327.83	0.0247722	8328.19	0.0251736	8328.33	0.0298401	8328.13	0.0313163	8328.16	0.0227817	8328.21	0.0346021	8328.33	0.0235844	8328.33	0.0350246	8328.13	0.024565
8328.13	0.0199317	8328.33	0.021507	8328.13	0.0177003	8329.46	0.0163499	8327.98	0.0241671	8328.39	0.0183751	8328.13	0.0326174	8328.21	0.0219819	8328.1	0.0335593	8328.57	0.0227554	8329.58	0.0196602	8328.39	0.0177072	8328.19	0.0262228	8328.48	0.0257979	8328.63	0.0296094	8328.42	0.0310356	8328.48	0.024045	8328.57	0.0347709	8328.66	0.0242164	8328.6	0.0350362	8328.54	0.0260564
8328.45	0.02008	8328.66	0.0214842	8328.45	0.0174742	8329.82	0.0173261	8328.36	0.0239441	8328.66	0.0195328	8328.45	0.0338547	8328.51	0.02305	8328.48	0.0347349	8328.87	0.0227118	8329.94	0.0206575	8328.75	0.0181239	8328.48	0.0256987	8328.84	0.0269862	8328.93	0.0320433	8328.81	0.0320363	8328.84	0.0241787	8328.9	0.0356486	8328.96	0.0249477	8329.02	0.0367043	8328.87	0.0255246
8328.81	0.0206624	8329.02	0.0219444	8328.84	0.0181824	8330.15	0.0175227	8328.69	0.0245207	8329.05	0.0202234	8328.84	0.033774	8328.9	0.0233858	8328.81	0.0349618	8329.2	0.0234132	8330.24	0.0214882	8329.05	0.0193315	8328.87	0.0266024	8329.2	0.0271249	8329.29	0.0311393	8329.14	0.0333545	8329.2	0.0252535	8329.29	0.0370184	8329.35	0.0254153	8329.35	0.0372377	8329.2	0.0261302
8329.17	0.0222657	8329.38	0.0228906	8329.17	0.0195236	8330.45	0.0203714	8328.99	0.0243767	8329.38	0.0206337	8329.2	0.0345347	8329.23	0.0235434	8329.11	0.0360275	8329.55	0.0237729	8330.63	0.0233626	8329.41	0.0190992	8329.23	0.0278966	8329.46	0.027856	8329.64	0.0320993	8329.44	0.0332131	8329.49	0.0256527	8329.61	0.0378936	8329.67	0.0270731	8329.64	0.0380668	8329.58	0.0275997
8329.46	0.0212468	8329.64	0.0235629	8329.46	0.0199609	8330.8	0.0221335	8329.38	0.0248364	8329.67	0.0210085	8329.49	0.034756	8329.55	0.0254158	8329.49	0.0364212	8329.85	0.0243692	8330.95	0.0241734	8329.76	0.0217283	8329.52	0.0287112	8329.85	0.0288427	8329.94	0.0335391	8329.79	0.0344993	8329.91	0.0263996	8329.91	0.0393028	8329.97	0.0281246	8330.06	0.0393965	8329.94	0.0278237
8329.82	0.0219912	8330.03	0.0242075	8329.85	0.0203994	8331.13	0.021216	8329.73	0.0265647	8330.06	0.021446	8329.88	0.0351858	8329.91	0.0247669	8329.85	0.0373727	8330.24	0.026103	8331.31	0.0277692	8330.06	0.0218212	8329.88	0.0290959	8330.21	0.0290136	8330.3	0.0351993	8330.18	0.0353481	8330.24	0.0284774	8330.3	0.0399026	8330.36	0.0287035	8330.36	0.0403553	8330.24	0.0293757
8330.18	0.0234464	8330.36	0.0247103	8330.21	0.0205224	8331.43	0.025427	8330	0.0278137	8330.39	0.0229501	8330.21	0.0368556	8330.24	0.0260472	8330.15	0.038377	8330.57	0.0279313	8331.7	0.0308723	8330.45	0.0223921	8330.24	0.0309843	8330.48	0.0305274	8330.66	0.0361931	8330.45	0.0362795	8330.57	0.0301768	8330.69	0.0413742	8330.72	0.0295828	8330.66	0.0409645	8330.66	0.0311353
8330.48	0.0249314	8330.66	0.0262049	8330.51	0.0219849	8331.82	0.0288613	8330.39	0.0280893	8330.72	0.0238638	8330.54	0.0375537	8330.54	0.027226	8330.54	0.0394381	8330.86	0.0297579	8332.06	0.0352665	8330.8	0.0248083	8330.51	0.0315111	8330.86	0.0328382	8330.95	0.0381793	8330.83	0.0384899	8330.95	0.0311745	8330.95	0.0433483	8330.98	0.0333711	8331.04	0.0451482	8330.98	0.0336606
8330.86	0.0251751	8331.04	0.0272757	8330.89	0.0238085	8332.17	0.0329526	8330.74	0.0301095	8331.1	0.0275605	8330.92	0.0393411	8330.95	0.0289063	8330.89	0.0416266	8331.25	0.032055	8332.35	0.039109	8331.07	0.026365	8330.89	0.0332521	8331.19	0.0350119	8331.31	0.0399438	8331.19	0.0411812	8331.31	0.0339855	8331.37	0.0460576	8331.37	0.0358372	8331.37	0.0459135	8331.31	0.0361344
8331.19	0.0275	8331.37	0.0289386	8331.22	0.0251332	8332.47	0.0368269	8331.04	0.0314693	8331.43	0.0296253	8331.28	0.0416847	8331.28	0.0317103	8331.19	0.0435185	8331.61	0.034837	8332.74	0.0427499	8331.46	0.02893	8331.25	0.0358397	8331.49	0.0382867	8331.67	0.0439741	8331.46	0.0440632	8331.64	0.0376819	8331.7	0.0498965	8331.7	0.0382081	8331.7	0.0507768	8331.7	0.0398228
8331.49	0.0296954	8331.67	0.0319877	8331.52	0.0282431	8332.83	0.0416372	8331.43	0.0327117	8331.76	0.0331991	8331.58	0.0455987	8331.61	0.0347649	8331.58	0.0467781	8331.91	0.0373197	8333.07	0.0458995	8331.82	0.0342623	8331.55	0.0387869	8331.85	0.0419234	8331.97	0.0477871	8331.85	0.0484948	8332.03	0.041425	8332.03	0.0539291	8332.03	0.0418917	8332.08	0.0539017	8332.06	0.0438832
8331.88	0.0329133	8332.06	0.0366878	8331.91	0.0314348	8333.16	0.0460303	8331.79	0.0369545	8332.08	0.0363905	8332	0.049024	8332	0.0389047	8331.91	0.0502121	8332.26	0.0410943	8333.4	0.0495408	8332.08	0.0363146	8331.91	0.0425033	8332.2	0.0447072	8332.35	0.050903	8332.2	0.0515523	8332.35	0.0451188	8332.38	0.0568112	8332.41	0.0464748	8332.41	0.0576121	8332.35	0.0469874
8332.2	0.0369883	8332.41	0.0397699	8332.26	0.0359549	8333.48	0.050362	8332.06	0.0402174	8332.44	0.0409222	8332.32	0.0533034	8332.32	0.0425342	8332.2	0.0540994	8332.62	0.0460927	8333.75	0.0516152	8332.44	0.0396045	8332.26	0.045476	8332.5	0.0491938	8332.68	0.0542779	8332.47	0.0540896	8332.65	0.0495282	8332.74	0.0599213	8332.77	0.0493058	8332.71	0.0599089	8332.77	0.0501402
8332.53	0.0415559	8332.68	0.0456329	8332.53	0.0408607	8333.84	0.0534925	8332.41	0.0441719	8332.74	0.0454676	8332.62	0.0575439	8332.62	0.0470378	8332.62	0.0583771	8332.92	0.050394	8334.08	0.054025	8332.8	0.0436217	8332.53	0.0495557	8332.86	0.0523014	8333.01	0.0579211	8332.86	0.0586628	8333.07	0.0515075	8333.04	0.0629566	8333.04	0.0511362	8333.07	0.0632296	8333.1	0.0526235
8332.89	0.0468613	8333.07	0.049616	8332.92	0.0449775	8334.2	0.0566628	8332.77	0.0503067	8333.1	0.0489484	8333.01	0.0615863	8333.04	0.0500957	8332.95	0.0616957	8333.31	0.054014	8334.35	0.0543878	8333.1	0.0483581	8332.89	0.0528555	8333.22	0.0549258	8333.37	0.0614914	8333.22	0.0613627	8333.43	0.0545685	8333.46	0.0652617	8333.4	0.0557111	8333.4	0.064965	8333.4	0.055831
8333.25	0.0509228	8333.43	0.0532775	8333.28	0.0485347	8334.5	0.0573934	8333.07	0.0537203	8333.46	0.0535756	8333.37	0.0658413	8333.34	0.055224	8333.28	0.065228	8333.63	0.0553606	8334.74	0.0555397	8333.46	0.0497137	8333.25	0.0567205	8333.51	0.0576054	8333.72	0.0637628	8333.51	0.0632264	8333.72	0.0571958	8333.75	0.0670678	8333.72	0.0557257	8333.69	0.0666047	8333.72	0.0563023
8333.51	0.0557489	8333.69	0.0572681	8333.57	0.0525414	8334.83	0.0585891	8333.43	0.0576038	8333.75	0.0555985	8333.66	0.068749	8333.66	0.0571618	8333.66	0.0683617	8333.93	0.058347	8335.06	0.0560883	8333.81	0.0523991	8333.54	0.0595845	8333.87	0.0593079	8334.02	0.0644745	8333.84	0.064827	8334.08	0.0580198	8334.05	0.0678221	8334.05	0.0571549	8334.05	0.0679685	8334.11	0.0572017
8333.93	0.0603192	8334.08	0.0612484	8333.99	0.0573203	8335.15	0.0580469	8333.75	0.0606005	8334.17	0.0593046	8334.05	0.0701246	8334.05	0.0604546	8334.02	0.0701864	8334.32	0.0599133	8335.39	0.0566395	8334.11	0.0544254	8333.9	0.0599341	8334.17	0.0607495	8334.35	0.0653683	8334.17	0.0660016	8334.41	0.058179	8334.41	0.0695489	8334.41	0.0574094	8334.41	0.0691833	8334.41	0.0580003
8334.26	0.0628548	8334.44	0.0634143	8334.32	0.0593888	8335.45	0.0580843	8334.05	0.0632118	8334.53	0.0603317	8334.38	0.0723031	8334.41	0.0622101	8334.29	0.0722841	8334.65	0.0610059	8335.75	0.0579065	8334.47	0.0553146	8334.23	0.0622376	8334.5	0.0611113	8334.68	0.0663228	8334.47	0.0668256	8334.74	0.0584705	8334.77	0.0704397	8334.74	0.0590882	8334.68	0.0694127	8334.8	0.0582733
8334.56	0.0639558	8334.74	0.0662701	8334.65	0.0614552	8335.84	0.0585802	8334.41	0.065831	8334.83	0.0607157	8334.68	0.0733754	8334.68	0.0626608	8334.65	0.0734606	8334.95	0.061377	8336.14	0.0578078	8334.8	0.0562112	8334.53	0.0622735	8334.89	0.0616815	8334.97	0.0666129	8334.89	0.0676201	8335.12	0.0596254	8335.06	0.0694428	8335.06	0.0592885	8335.06	0.0706532	8335.15	0.0592803
8334.92	0.0663664	8335.09	0.0652401	8335	0.0618412	8336.17	0.0591275	8334.77	0.0663124	8335.12	0.0602481	8335	0.073674	8335.06	0.0629806	8335	0.0742329	8335.3	0.0610139	8336.44	0.059888	8335.06	0.0556516	8334.89	0.0625739	8335.18	0.0625751	8335.33	0.065953	8335.18	0.0685288	8335.45	0.0601146	8335.45	0.0709358	8335.42	0.0601661	8335.39	0.0712154	8335.45	0.0605243
8335.21	0.0644023	8335.42	0.066744	8335.3	0.0620996	8336.47	0.0605806	8335.06	0.0663429	8335.48	0.0612598	8335.33	0.0734859	8335.39	0.0622367	8335.3	0.0730176	8335.63	0.0617312	8336.82	0.0622207	8335.45	0.0565913	8335.24	0.063609	8335.48	0.0627291	8335.69	0.0681455	8335.51	0.0684543	8335.75	0.061478	8335.81	0.0727622	8335.78	0.0613404	8335.72	0.0721015	8335.84	0.0620468
8335.51	0.0641339	8335.69	0.0650887	8335.6	0.0615644	8336.85	0.0611714	8335.39	0.0656556	8335.78	0.0617846	8335.66	0.0740289	8335.69	0.062449	8335.69	0.0739155	8335.93	0.063192	8337.15	0.0647723	8335.78	0.0577857	8335.54	0.0640701	8335.87	0.0646901	8336.02	0.0697086	8335.87	0.0696973	8336.17	0.0635063	8336.14	0.0737313	8336.08	0.063164	8336.08	0.0734995	8336.2	0.064401
8335.9	0.0641301	8336.05	0.0642235	8335.99	0.0620129	8337.18	0.0629669	8335.75	0.0661475	8336.17	0.0614198	8336.05	0.074567	8336.08	0.0645337	8336.05	0.0745826	8336.32	0.0644793	8337.48	0.0680306	8336.08	0.0587563	8335.93	0.0654754	8336.23	0.0658227	8336.38	0.0704045	8336.2	0.0710172	8336.5	0.0652275	8336.5	0.0764487	8336.47	0.0655006	8336.44	0.0765515	8336.5	0.0654113
8336.23	0.0648633	8336.44	0.065369	8336.35	0.062956	8337.51	0.0658657	8336.02	0.0659964	8336.5	0.0632646	8336.38	0.0753287	8336.44	0.0663464	8336.35	0.0764989	8336.67	0.066535	8337.87	0.0723606	8336.47	0.0605632	8336.29	0.0667675	8336.53	0.0674685	8336.7	0.0725785	8336.53	0.0753194	8336.82	0.0676804	8336.85	0.0789869	8336.79	0.0683447	8336.73	0.0793765	8336.91	0.0701015
8336.53	0.0652512	8336.7	0.0658537	8336.64	0.063651	8337.87	0.0697311	8336.41	0.0677227	8336.82	0.0648316	8336.67	0.0767004	8336.7	0.066873	8336.7	0.0784827	8336.97	0.068706	8338.2	0.0770668	8336.79	0.0626434	8336.58	0.0691854	8336.91	0.0714494	8337.03	0.0758723	8336.88	0.0771089	8337.21	0.0711162	8337.15	0.0828745	8337.09	0.0707211	8337.09	0.0823547	8337.27	0.0736632
8336.91	0.0669845	8337.09	0.0678925	8337	0.0646652	8338.22	0.0739154	8336.76	0.069477	8337.18	0.0672485	8337.06	0.0785278	8337.09	0.0692252	8337.09	0.0810111	8337.33	0.0709727	8338.49	0.083092	8337.09	0.065998	8336.97	0.0713325	8337.27	0.0734634	8337.42	0.0803578	8337.18	0.0786572	8337.57	0.0758753	8337.57	0.0870497	8337.48	0.0757123	8337.45	0.0880463	8337.57	0.0791196
8337.27	0.0686958	8337.45	0.0708374	8337.33	0.0677079	8338.52	0.0773394	8337.06	0.0704562	8337.51	0.0698456	8337.39	0.0830226	8337.45	0.0712756	8337.36	0.0831302	8337.69	0.0743976	8338.91	0.0896076	8337.45	0.0677922	8337.33	0.0742383	8337.6	0.0788321	8337.75	0.084345	8337.51	0.0840863	8337.87	0.0808669	8337.93	0.092482	8337.81	0.0807273	8337.75	0.0926104	8337.96	0.0855356
8337.57	0.0703079	8337.72	0.0724054	8337.66	0.070372	8338.91	0.0814651	8337.45	0.0728253	8337.81	0.0732629	8337.69	0.0856339	8337.75	0.0761178	8337.78	0.0874891	8337.99	0.078435	8339.24	0.0978383	8337.81	0.0721647	8337.63	0.0784215	8337.96	0.0834719	8338.05	0.0897156	8337.9	0.0889801	8338.25	0.0881256	8338.22	0.099447	8338.11	0.0870598	8338.11	0.0987169	8338.31	0.0927246
8337.93	0.0745069	8338.11	0.0765053	8338.02	0.0736901	8339.27	0.0873969	8337.78	0.0770004	8338.17	0.0768641	8338.05	0.0893162	8338.11	0.0808547	8338.14	0.0916681	8338.34	0.08263	8339.57	0.107604	8338.08	0.0774419	8338.02	0.0832489	8338.28	0.0882101	8338.43	0.0957549	8338.2	0.0940379	8338.61	0.0952813	8338.61	0.106771	8338.49	0.0943718	8338.46	0.105698	8338.61	0.102586
8338.28	0.0784834	8338.46	0.0799894	8338.34	0.0770257	8339.57	0.0928889	8338.05	0.081193	8338.52	0.0817444	8338.4	0.0934506	8338.43	0.0843742	8338.4	0.0963556	8338.67	0.0888702	8339.96	0.12102	8338.46	0.0829428	8338.37	0.0895352	8338.61	0.0952406	8338.76	0.103384	8338.52	0.101036	8338.91	0.10495	8338.97	0.116425	8338.85	0.104114	8338.76	0.113785	8339	0.114067
8338.58	0.081594	8338.76	0.0840988	8338.64	0.0813454	8339.96	0.101464	8338.4	0.0841569	8338.82	0.0858481	8338.7	0.097182	8338.73	0.0899992	8338.82	0.102763	8338.97	0.0956657	8340.28	0.136286	8338.79	0.0888587	8338.67	0.0960863	8339	0.102731	8339.09	0.112644	8338.88	0.108647	8339.3	0.115899	8339.3	0.127604	8339.15	0.114789	8339.18	0.127	8339.33	0.125382
8338.97	0.0861997	8339.12	0.0882231	8339.03	0.0869397	8340.28	0.110307	8338.76	0.088062	8339.21	0.0916911	8339.09	0.102473	8339.09	0.094662	8339.18	0.108171	8339.36	0.103679	8340.55	0.155081	8339.09	0.0968582	8339.06	0.104411	8339.33	0.114012	8339.48	0.124391	8339.24	0.118784	8339.69	0.131325	8339.66	0.140678	8339.54	0.129942	8339.51	0.14094	8339.66	0.142468
8339.3	0.0904711	8339.48	0.093067	8339.36	0.0903728	8340.61	0.122786	8339.06	0.0937695	8339.54	0.0983472	8339.45	0.109471	8339.45	0.10167	8339.48	0.116063	8339.72	0.11349	8340.94	0.181099	8339.48	0.106825	8339.42	0.11357	8339.66	0.126345	8339.84	0.138576	8339.54	0.131565	8339.99	0.150336	8339.99	0.16137	8339.87	0.147487	8339.84	0.160791	8340.04	0.16491
8339.6	0.0967925	8339.78	0.0997764	8339.66	0.0968962	8341	0.136758	8339.45	0.099398	8339.87	0.106711	8339.75	0.118349	8339.72	0.110853	8339.87	0.127169	8340.02	0.126247	8341.27	0.205116	8339.81	0.119546	8339.72	0.126884	8340.02	0.143013	8340.13	0.156899	8339.93	0.14849	8340.37	0.174596	8340.31	0.186462	8340.19	0.171536	8340.22	0.183036	8340.37	0.191383
8339.99	0.102641	8340.13	0.107663	8340.04	0.105271	8341.33	0.151148	8339.81	0.107041	8340.25	0.118254	8340.13	0.128189	8340.13	0.122838	8340.22	0.13964	8340.4	0.142507	8341.57	0.230458	8340.13	0.134847	8340.13	0.14341	8340.34	0.16343	8340.52	0.18161	8340.25	0.168409	8340.73	0.205858	8340.73	0.216707	8340.55	0.199545	8340.58	0.214196	8340.64	0.222681
8340.34	0.110744	8340.49	0.115593	8340.4	0.113846	8341.63	0.167695	8340.07	0.115893	8340.58	0.130827	8340.46	0.140356	8340.49	0.137695	8340.52	0.155731	8340.73	0.163107	8341.99	0.259405	8340.49	0.157037	8340.46	0.164835	8340.67	0.189092	8340.85	0.208436	8340.55	0.19384	8341.03	0.237025	8341.06	0.247457	8340.91	0.232673	8340.88	0.247164	8341.06	0.257595
8340.64	0.119607	8340.79	0.125426	8340.7	0.125087	8342.01	0.188118	8340.46	0.125768	8340.88	0.146232	8340.76	0.156383	8340.76	0.153637	8340.88	0.175363	8341	0.183628	8342.28	0.288421	8340.82	0.178717	8340.79	0.190254	8341.06	0.218467	8341.15	0.236214	8340.94	0.222143	8341.42	0.267988	8341.36	0.276016	8341.21	0.265171	8341.27	0.278925	8341.39	0.290972
8341	0.129306	8341.15	0.137904	8341.09	0.137797	8342.37	0.210915	8340.79	0.139817	8341.27	0.164445	8341.12	0.174118	8341.15	0.175087	8341.24	0.1975	8341.39	0.206856	8342.55	0.316063	8341.12	0.205992	8341.12	0.215686	8341.39	0.245326	8341.51	0.265353	8341.24	0.250919	8341.75	0.298165	8341.72	0.30752	8341.57	0.29443	8341.57	0.308	8341.69	0.321769
8341.33	0.140744	8341.48	0.149976	8341.42	0.15247	8342.64	0.236266	8341.09	0.155344	8341.6	0.1818	8341.48	0.192687	8341.48	0.195094	8341.54	0.220877	8341.72	0.231748	8342.91	0.346783	8341.51	0.233795	8341.48	0.24312	8341.69	0.276182	8341.87	0.295242	8341.57	0.279552	8342.07	0.332395	8342.07	0.33804	8341.9	0.32703	8341.87	0.338126	8342.07	0.354875
8341.63	0.152264	8341.78	0.164043	8341.69	0.1672	8343.03	0.262955	8341.45	0.170828	8341.93	0.205522	8341.75	0.212805	8341.75	0.216862	8341.96	0.245821	8342.01	0.259605	8343.27	0.381065	8341.87	0.262626	8341.78	0.272869	8342.07	0.304747	8342.13	0.325937	8341.93	0.30908	8342.46	0.362092	8342.37	0.368599	8342.19	0.357477	8342.22	0.367214	8342.4	0.385196
8341.99	0.165476	8342.16	0.180898	8342.07	0.184712	8343.3	0.29299	8341.81	0.190969	8342.28	0.228273	8342.13	0.237053	8342.16	0.244181	8342.28	0.273066	8342.43	0.290031	8343.57	0.417203	8342.16	0.294769	8342.16	0.302328	8342.4	0.335538	8342.49	0.354492	8342.25	0.338023	8342.76	0.391422	8342.73	0.39676	8342.55	0.386401	8342.55	0.395775	8342.73	0.416495
8342.34	0.184027	8342.49	0.20105	8342.4	0.205913	8343.63	0.327386	8342.1	0.210251	8342.61	0.254487	8342.49	0.263516	8342.46	0.269686	8342.61	0.30142	8342.79	0.322825	8343.96	0.452721	8342.58	0.325694	8342.46	0.331533	8342.67	0.363868	8342.82	0.382354	8342.52	0.366887	8343.06	0.4217	8343.06	0.426529	8342.85	0.414505	8342.85	0.426618	8343.12	0.449203
8342.64	0.204021	8342.79	0.222396	8342.7	0.229878	8343.99	0.362766	8342.46	0.234528	8342.91	0.28591	8342.79	0.291607	8342.76	0.298237	8342.94	0.330298	8343.06	0.352405	8344.28	0.487464	8342.88	0.355833	8342.76	0.361102	8343.03	0.393895	8343.12	0.415352	8342.91	0.398183	8343.48	0.45795	8343.36	0.457498	8343.18	0.446953	8343.27	0.458631	8343.45	0.481848
8343.03	0.228845	8343.15	0.250281	8343.09	0.257962	8344.31	0.397069	8342.79	0.261434	8343.27	0.317214	8343.12	0.319361	8343.12	0.328544	8343.27	0.36084	8343.42	0.385717	8344.58	0.516806	8343.18	0.387272	8343.12	0.392272	8343.39	0.429802	8343.51	0.448455	8343.24	0.43039	8343.81	0.490351	8343.75	0.490481	8343.57	0.482862	8343.6	0.489123	8343.75	0.515282
8343.39	0.258112	8343.48	0.280242	8343.39	0.287236	8344.61	0.43321	8343.12	0.293531	8343.6	0.34997	8343.45	0.351347	8343.45	0.364285	8343.54	0.394102	8343.78	0.422928	8344.94	0.547921	8343.54	0.421104	8343.45	0.424896	8343.69	0.462099	8343.84	0.480953	8343.57	0.464182	8344.11	0.521352	8344.11	0.524374	8343.93	0.516168	8343.9	0.524187	8344.14	0.549477
8343.69	0.291637	8343.78	0.313923	8343.72	0.321789	8345	0.466191	8343.45	0.323767	8343.93	0.38851	8343.78	0.389656	8343.75	0.400362	8343.93	0.429676	8344.08	0.457816	8345.27	0.581334	8343.87	0.458321	8343.78	0.460853	8344.05	0.494157	8344.14	0.514764	8343.96	0.499217	8344.46	0.553398	8344.37	0.553103	8344.22	0.548253	8344.31	0.555971	8344.46	0.579845
8344.02	0.325086	8344.14	0.348573	8344.05	0.358294	8345.3	0.503437	8343.78	0.358441	8344.28	0.4236	8344.14	0.422424	8344.14	0.43386	8344.28	0.46163	8344.46	0.492174	8345.6	0.617564	8344.17	0.489352	8344.14	0.491769	8344.4	0.527078	8344.52	0.544504	8344.31	0.530557	8344.79	0.584391	8344.76	0.581808	8344.58	0.578543	8344.67	0.588528	8344.76	0.613944
8344.34	0.358156	8344.46	0.382433	8344.37	0.39425	8345.63	0.541369	8344.08	0.392915	8344.64	0.457924	8344.46	0.454432	8344.46	0.467784	8344.58	0.493061	8344.82	0.52365	8345.99	0.657276	8344.55	0.522302	8344.46	0.525421	8344.67	0.556094	8344.85	0.574817	8344.61	0.563504	8345.12	0.617983	8345.12	0.615539	8344.94	0.610649	8344.97	0.620939	8345.15	0.646041
8344.64	0.393988	8344.73	0.416538	8344.7	0.427122	8346.02	0.580696	8344.43	0.426308	8344.94	0.490311	8344.76	0.485053	8344.76	0.498348	8344.97	0.52355	8345.15	0.558042	8346.32	0.701215	8344.91	0.555091	8344.76	0.557104	8345.06	0.588281	8345.18	0.608828	8345	0.595434	8345.48	0.653808	8345.42	0.649075	8345.24	0.645592	8345.36	0.656333	8345.48	0.681517
8345.03	0.432364	8345.15	0.454298	8345.06	0.462928	8346.38	0.626425	8344.76	0.458474	8345.3	0.524101	8345.15	0.518776	8345.15	0.530775	8345.3	0.557011	8345.51	0.593735	8346.65	0.746066	8345.21	0.586633	8345.15	0.58762	8345.42	0.623545	8345.54	0.641709	8345.36	0.628428	8345.84	0.690886	8345.78	0.685163	8345.63	0.683431	8345.72	0.696075	8345.78	0.718564
8345.39	0.469688	8345.48	0.490454	8345.42	0.500267	8346.71	0.67433	8345.06	0.492457	8345.66	0.560557	8345.48	0.55181	8345.48	0.566387	8345.6	0.59	8345.87	0.63349	8347	0.789193	8345.57	0.621468	8345.51	0.623928	8345.72	0.659886	8345.87	0.679458	8345.66	0.66517	8346.14	0.73405	8346.14	0.727473	8345.99	0.724413	8346.05	0.739309	8346.14	0.760641
8345.69	0.511187	8345.78	0.530491	8345.75	0.54023	8347.06	0.720206	8345.45	0.526231	8345.96	0.599426	8345.78	0.588124	8345.81	0.604579	8345.99	0.627171	8346.2	0.673694	8347.36	0.833214	8345.93	0.661937	8345.84	0.661817	8346.08	0.697169	8346.2	0.720081	8346.05	0.705151	8346.53	0.780663	8346.41	0.769707	8346.26	0.767591	8346.47	0.786632	8346.5	0.810393
8346.05	0.551881	8346.17	0.574879	8346.11	0.580635	8347.39	0.76153	8345.78	0.564851	8346.35	0.642953	8346.17	0.625866	8346.2	0.64682	8346.32	0.668075	8346.56	0.716876	8347.66	0.878173	8346.23	0.705495	8346.2	0.70281	8346.44	0.743681	8346.56	0.76429	8346.41	0.75048	8346.85	0.829294	8346.79	0.815903	8346.65	0.816578	8346.79	0.834774	8346.79	0.859743
8346.41	0.593921	8346.5	0.619706	8346.47	0.624858	8347.69	0.803284	8346.11	0.602449	8346.71	0.686658	8346.53	0.668435	8346.53	0.68859	8346.62	0.709906	8346.91	0.761715	8348.05	0.922413	8346.65	0.751694	8346.56	0.749922	8346.74	0.788757	8346.88	0.808345	8346.74	0.79771	8347.12	0.8755	8347.12	0.862428	8347	0.867672	8347.09	0.884357	8347.15	0.909585
8346.71	0.643056	8346.79	0.665673	8346.76	0.672733	8348.08	0.843368	8346.47	0.648004	8346.97	0.728488	8346.79	0.70862	8346.82	0.732967	8347	0.750206	8347.24	0.807286	8348.38	0.97003	8346.97	0.796706	8346.88	0.794639	8347.12	0.833062	8347.18	0.85486	8347.09	0.842935	8347.54	0.925661	8347.39	0.908498	8347.3	0.916865	8347.48	0.934687	8347.51	0.96048
8347.06	0.686844	8347.18	0.709423	8347.12	0.716661	8348.41	0.88195	8346.79	0.690301	8347.33	0.769785	8347.15	0.749558	8347.21	0.775589	8347.33	0.792272	8347.6	0.847133	8348.68	1.02207	8347.27	0.8397	8347.24	0.838705	8347.48	0.880957	8347.57	0.899949	8347.42	0.888949	8347.87	0.975776	8347.78	0.956524	8347.66	0.966268	8347.81	0.987303	8347.78	1.01503
8347.39	0.727863	8347.51	0.751739	8347.45	0.756647	8348.71	0.922682	8347.06	0.729487	8347.66	0.806566	8347.51	0.788867	8347.57	0.816307	8347.63	0.828967	8347.96	0.889487	8349.07	1.07789	8347.66	0.884349	8347.57	0.882235	8347.75	0.924797	8347.93	0.949831	8347.72	0.935799	8348.17	1.03113	8348.11	1.0083	8348.05	1.02503	8348.14	1.0428	8348.17	1.07071
8347.69	0.770028	8347.84	0.791646	8347.75	0.794972	8349.1	0.965282	8347.45	0.769116	8347.99	0.848671	8347.81	0.826117	8347.87	0.857259	8347.99	0.86822	8348.26	0.935307	8349.43	1.14082	8347.99	0.930554	8347.87	0.92855	8348.14	0.976596	8348.26	1.00289	8348.14	0.988379	8348.59	1.09147	8348.41	1.06471	8348.38	1.0849	8348.5	1.10202	8348.53	1.13471
8348.08	0.810416	8348.2	0.833011	8348.11	0.835832	8349.43	1.01408	8347.81	0.809619	8348.35	0.887564	8348.17	0.864168	8348.26	0.899028	8348.35	0.909168	8348.62	0.983069	8349.73	1.20736	8348.29	0.979104	8348.26	0.976862	8348.5	1.03008	8348.62	1.05827	8348.47	1.04485	8348.92	1.15343	8348.8	1.12243	8348.74	1.14958	8348.86	1.16245	8348.83	1.19939
8348.41	0.850429	8348.56	0.874683	8348.47	0.878939	8349.73	1.06538	8348.11	0.849196	8348.68	0.930053	8348.53	0.906433	8348.59	0.939691	8348.62	0.951945	8348.98	1.03495	8350.11	1.26817	8348.71	1.03588	8348.62	1.03086	8348.8	1.08741	8348.95	1.11641	8348.77	1.10446	8349.19	1.21805	8349.13	1.18742	8349.07	1.21411	8349.13	1.22835	8349.19	1.26546
8348.71	0.892973	8348.86	0.917678	8348.77	0.921141	8350.11	1.1181	8348.47	0.889885	8349.01	0.977081	8348.86	0.952056	8348.89	0.987075	8348.98	0.996852	8349.28	1.09186	8350.44	1.32419	8349.04	1.08949	8348.89	1.08634	8349.19	1.15055	8349.28	1.18228	8349.19	1.16951	8349.61	1.29174	8349.43	1.25449	8349.4	1.28755	8349.52	1.29795	8349.58	1.34051
8349.07	0.936181	8349.22	0.958834	8349.16	0.96163	8350.5	1.16766	8348.86	0.933193	8349.4	1.02665	8349.22	0.999693	8349.28	1.0388	8349.34	1.05317	8349.7	1.15623	8350.77	1.37415	8349.34	1.15185	8349.28	1.14511	8349.52	1.21431	8349.67	1.25208	8349.52	1.24002	8349.93	1.35834	8349.81	1.32159	8349.79	1.36108	8349.87	1.36349	8349.84	1.40269
8349.43	0.97942	8349.58	1.00537	8349.52	1.00922	8350.8	1.21871	8349.13	0.976771	8349.73	1.07893	8349.58	1.05213	8349.61	1.09313	8349.67	1.11251	8350.02	1.21866	8351.1	1.41935	8349.73	1.22003	8349.64	1.21197	8349.81	1.28122	8349.99	1.31445	8349.84	1.30865	8350.26	1.41706	8350.14	1.3795	8350.14	1.4223	8350.17	1.41413	8350.23	1.45345
8349.73	1.02521	8349.87	1.05142	8349.81	1.05746	8351.16	1.267	8349.52	1.02656	8349.99	1.13385	8349.84	1.10614	8349.87	1.15057	8350.02	1.1701	8350.32	1.27701	8351.43	1.4616	8350.05	1.28103	8349.93	1.27505	8350.2	1.34189	8350.26	1.36587	8350.23	1.36709	8350.62	1.459	8350.47	1.42641	8350.47	1.46851	8350.5	1.45142	8350.53	1.49204
8350.08	1.0653	8350.26	1.09405	8350.17	1.10325	8351.52	1.32298	8349.87	1.08021	8350.41	1.18654	8350.2	1.15429	8350.29	1.20745	8350.35	1.22189	8350.74	1.32894	8351.73	1.50123	8350.32	1.33657	8350.29	1.33143	8350.53	1.39061	8350.62	1.40941	8350.56	1.41656	8350.95	1.49335	8350.8	1.4609	8350.83	1.5034	8350.83	1.4837	8350.8	1.52191
8350.44	1.10562	8350.56	1.13443	8350.5	1.14651	8351.82	1.37709	8350.17	1.13044	8350.74	1.23898	8350.56	1.20692	8350.59	1.25853	8350.65	1.27092	8351.1	1.3825	8352.09	1.53495	8350.74	1.38843	8350.65	1.38233	8350.83	1.43182	8350.95	1.44697	8350.86	1.45392	8351.25	1.52303	8351.13	1.4901	8351.13	1.53167	8351.13	1.50922	8351.19	1.54724
8350.71	1.14453	8350.89	1.17562	8350.8	1.19317	8352.21	1.4335	8350.56	1.18033	8351.04	1.28972	8350.83	1.256	8350.89	1.30586	8351.01	1.32105	8351.4	1.43069	8352.72	1.56803	8351.07	1.43479	8350.92	1.42604	8351.19	1.47029	8351.22	1.47891	8351.22	1.48553	8351.61	1.54422	8351.43	1.51059	8351.43	1.55088	8351.49	1.52562	8351.52	1.56143
8351.13	1.18693	8351.25	1.21972	8351.16	1.23838	8352.78	1.52344	8350.89	1.22947	8351.43	1.34405	8351.22	1.30511	8351.25	1.35534	8351.37	1.36964	8351.76	1.47201	8353.65	1.5443	8351.37	1.47518	8351.28	1.46329	8351.52	1.50588	8351.58	1.50685	8351.55	1.51144	8351.94	1.55785	8351.79	1.52455	8351.79	1.56067	8351.85	1.53256	8351.82	1.56496
8351.46	1.23197	8351.58	1.26647	8351.52	1.29202	8353.68	1.59013	8351.19	1.28044	8351.76	1.39605	8351.55	1.35553	8351.58	1.40276	8351.67	1.41124	8352.09	1.50725	8354.57	1.45898	8351.73	1.5105	8351.64	1.49808	8351.82	1.53061	8351.94	1.52725	8351.85	1.52926	8352.24	1.55985	8352.12	1.52681	8352.15	1.56204	8352.18	1.52772	8352.24	1.55742
8351.76	1.28069	8351.91	1.32014	8351.85	1.34992	8354.63	1.56788	8351.58	1.33518	8352.06	1.44354	8351.85	1.40147	8351.85	1.45072	8352	1.44925	8352.39	1.53664	8355.5	1.33439	8352.06	1.54158	8351.94	1.52479	8352.21	1.54557	8352.24	1.53617	8352.27	1.53697	8352.66	1.55073	8352.42	1.52125	8352.45	1.5537	8352.54	1.51443	8352.84	1.51689
8352.15	1.33061	8352.3	1.37858	8352.21	1.40718	8355.59	1.45919	8351.91	1.38613	8352.42	1.49075	8352.21	1.44369	8352.24	1.49393	8352.57	1.50426	8352.75	1.5537	8356.46	1.22201	8352.39	1.56228	8352.3	1.54374	8352.81	1.54257	8352.66	1.5349	8352.84	1.51855	8353.23	1.50875	8352.81	1.50455	8352.81	1.5329	8353.17	1.46449	8353.77	1.4286
8352.72	1.43108	8352.87	1.47532	8352.81	1.50118	8356.55	1.32667	8352.21	1.43477	8352.99	1.54987	8352.78	1.50391	8352.84	1.54486	8353.53	1.51712	8353.35	1.55015	8357.42	1.14604	8352.75	1.5699	8352.93	1.54377	8353.77	1.48371	8353.23	1.50391	8353.8	1.44865	8354.15	1.42049	8353.41	1.45621	8353.41	1.47846	8354.09	1.37548	8354.69	1.32557
8353.68	1.53827	8353.83	1.56489	8353.77	1.58224	8357.45	1.2215	8352.54	1.4806	8353.92	1.56615	8353.71	1.52601	8353.8	1.54644	8354.45	1.45692	8354.3	1.48759	8358.38	1.09484	8353.35	1.55012	8353.83	1.48885	8354.69	1.38201	8354.15	1.42194	8354.75	1.34576	8355.08	1.31186	8354.33	1.36222	8354.36	1.38053	8355.02	1.27	8355.68	1.21753
8354.6	1.57339	8354.75	1.56982	8354.69	1.57172	8358.41	1.14083	8353.11	1.53897	8354.84	1.50122	8354.63	1.4705	8354.72	1.47325	8355.41	1.34272	8355.26	1.37179	8359.31	1.06647	8354.3	1.47409	8354.78	1.38748	8355.68	1.26024	8355.11	1.31032	8355.71	1.23202	8356.04	1.2066	8355.32	1.25209	8355.29	1.2729	8355.98	1.17251	8356.64	1.14166
8355.53	1.51303	8355.68	1.48225	8355.65	1.47013	8359.37	1.09734	8354.07	1.55579	8355.8	1.37473	8355.59	1.35497	8355.68	1.3487	8356.31	1.22603	8356.22	1.251	8360.24	1.04861	8355.26	1.35559	8355.71	1.26692	8356.64	1.16867	8356.07	1.20211	8356.67	1.14839	8356.97	1.13693	8356.25	1.16086	8356.25	1.1775	8356.94	1.109	8357.57	1.09063
8356.49	1.39156	8356.64	1.35648	8356.55	1.33907	8360.27	1.07879	8355.02	1.48839	8356.76	1.25772	8356.52	1.23762	8356.61	1.23493	8357.24	1.14389	8357.15	1.16433	8361.2	1.03167	8356.19	1.23564	8356.64	1.17421	8357.6	1.10994	8357	1.13049	8357.63	1.0942	8357.93	1.08766	8357.21	1.10116	8357.21	1.11723	8357.9	1.0639	8358.53	1.04855
8357.39	1.27584	8357.57	1.24268	8357.51	1.22869	8361.26	1.06818	8355.95	1.36227	8357.69	1.16984	8357.48	1.15133	8357.57	1.15295	8358.23	1.08589	8358.11	1.10515	8362.16	1.01543	8357.15	1.15604	8357.6	1.1125	8358.53	1.06868	8357.99	1.08087	8358.56	1.0548	8358.92	1.05132	8358.17	1.05869	8358.17	1.07187	8358.83	1.0273	8359.52	1.01737
8358.35	1.17341	8358.47	1.15125	8358.47	1.14272	8362.19	1.06007	8356.91	1.24678	8358.68	1.1093	8358.44	1.09126	8358.5	1.0975	8359.16	1.05298	8359.01	1.06962	8363.12	1.00478	8358.11	1.10222	8358.53	1.07035	8359.49	1.04226	8358.95	1.04622	8359.52	1.02842	8359.85	1.0263	8359.13	1.02566	8359.13	1.03736	8359.79	0.999558	8360.45	0.991484
8359.28	1.10873	8359.43	1.09864	8359.4	1.09636	8363.15	1.05288	8357.84	1.15827	8359.58	1.0813	8359.37	1.06042	8359.46	1.06917	8360.09	1.03691	8359.97	1.05107	8364.02	0.999847	8359.04	1.06832	8359.52	1.04481	8360.42	1.02164	8359.88	1.02268	8360.45	1.00563	8360.78	1.00349	8360.06	1.00048	8360.09	1.0115	8360.69	0.975233	8361.41	0.966967
8360.24	1.07774	8360.39	1.07436	8360.36	1.07588	8364.11	1.04568	8358.8	1.10079	8360.51	1.06719	8360.33	1.04493	8360.39	1.05434	8361.05	1.02365	8360.93	1.03629	8364.98	1.00442	8359.97	1.04758	8360.45	1.02571	8361.41	1.00082	8360.84	1.00135	8361.41	0.98417	8361.71	0.981104	8361.02	0.977179	8361.05	0.986057	8361.68	0.95281	8362.31	0.951767
8361.23	1.06124	8361.35	1.06181	8361.29	1.06531	8365.04	1.04278	8359.76	1.07411	8361.5	1.05614	8361.29	1.03385	8361.38	1.0413	8362.01	1.00945	8361.86	1.02085	8365.94	1.01531	8360.93	1.0299	8361.38	1.00642	8362.34	0.983821	8361.8	0.980532	8362.31	0.967711	8362.7	0.966682	8361.95	0.957946	8362.01	0.965225	8362.64	0.939439	8363.27	0.944855
8362.16	1.05338	8362.31	1.05477	8362.25	1.05772	8365.97	1.04665	8360.72	1.06101	8362.43	1.04572	8362.22	1.02273	8362.31	1.02884	8362.97	0.999494	8362.76	1.00894	8366.87	1.0296	8361.89	1.0118	8362.34	0.989332	8363.3	0.974535	8362.76	0.967549	8363.24	0.959474	8363.63	0.961382	8362.88	0.945827	8362.97	0.954902	8363.6	0.936699	8364.23	0.95021
8363.12	1.04704	8363.24	1.04829	8363.21	1.05103	8366.9	1.05632	8361.65	1.05175	8363.39	1.03744	8363.18	1.01413	8363.24	1.01932	8363.93	0.992727	8363.75	1.00181	8367.86	1.04101	8362.85	0.999009	8363.3	0.980183	8364.29	0.97519	8363.75	0.96353	8364.23	0.959796	8364.59	0.967429	8363.84	0.944488	8363.93	0.953901	8364.53	0.944689	8365.19	0.965353
8364.08	1.04004	8364.2	1.04077	8364.14	1.0446	8367.86	1.07011	8362.58	1.04355	8364.35	1.03104	8364.14	1.00778	8364.23	1.01418	8364.86	0.993601	8364.68	1.00157	8368.82	1.04346	8363.78	0.992533	8364.29	0.980184	8365.22	0.985072	8364.68	0.968902	8365.16	0.971488	8365.49	0.981136	8364.8	0.954485	8364.89	0.965542	8365.49	0.961002	8366.12	0.983174
8365.01	1.03445	8365.16	1.03687	8365.07	1.0403	8368.82	1.07905	8363.54	1.03614	8365.28	1.03162	8365.07	1.00758	8365.16	1.01655	8365.79	1.00198	8365.64	1.0101	8369.76	1.03661	8364.74	0.99559	8365.22	0.988888	8366.18	0.999412	8365.64	0.982307	8366.12	0.986571	8366.42	0.997467	8365.76	0.970657	8365.79	0.98168	8366.45	0.976837	8367.08	0.99729
8365.94	1.03441	8366.06	1.03885	8366.03	1.04383	8369.79	1.0793	8364.47	1.02974	8366.18	1.03815	8366.03	1.01443	8366.12	1.02509	8366.75	1.01381	8366.6	1.02238	8370.72	1.02112	8365.67	1.0061	8366.15	1.0021	8367.14	1.01389	8366.57	0.997111	8367.08	1.00134	8367.41	1.01157	8366.72	0.985677	8366.75	0.997609	8367.41	0.989822	8368.07	1.00281
8366.87	1.04221	8367.05	1.04953	8366.99	1.05458	8370.72	1.06859	8365.4	1.03011	8367.14	1.05001	8366.93	1.02548	8367.08	1.03688	8367.71	1.02581	8367.5	1.03514	8371.65	1.00232	8366.6	1.01992	8367.11	1.01618	8368.1	1.02246	8367.53	1.0108	8368.07	1.00962	8368.37	1.01585	8367.68	0.996836	8367.74	1.00866	8368.34	0.99327	8369.01	0.999359
8367.83	1.05749	8367.98	1.06484	8367.89	1.06894	8371.65	1.05061	8366.36	1.0366	8368.1	1.06215	8367.89	1.03728	8368.01	1.04783	8368.7	1.03134	8368.43	1.04206	8372.61	0.980605	8367.56	1.03282	8368.1	1.02551	8369.07	1.02077	8368.52	1.01381	8369.04	1.00847	8369.34	1.01087	8368.61	0.998576	8368.67	1.00871	8369.28	0.98763	8369.97	0.986929
8368.79	1.07263	8368.95	1.07822	8368.86	1.07974	8372.61	1.02914	8367.29	1.04838	8369.01	1.066	8368.86	1.04261	8368.95	1.05057	8369.64	1.02796	8369.4	1.03976	8373.61	0.955442	8368.52	1.0382	8369.04	1.02433	8370	1.01022	8369.46	1.00787	8369.97	0.997902	8370.3	0.997463	8369.61	0.991106	8369.64	1.00021	8370.27	0.973516	8370.93	0.968429
8369.76	1.08084	8369.88	1.08232	8369.85	1.0816	8373.58	1.00257	8368.22	1.05958	8369.97	1.06144	8369.79	1.03919	8369.91	1.04557	8370.6	1.01421	8370.36	1.02712	8374.57	0.931862	8369.46	1.03347	8370	1.01524	8370.96	0.992322	8370.42	0.994339	8370.93	0.98008	8371.26	0.977537	8370.57	0.974854	8370.54	0.984363	8371.23	0.954508	8371.86	0.94845
8370.69	1.07844	8370.81	1.07564	8370.78	1.07127	8374.54	0.97588	8369.16	1.06408	8370.93	1.04777	8370.75	1.02636	8370.84	1.03031	8371.53	0.997306	8371.29	1.01011	8375.47	0.91058	8370.45	1.02039	8370.96	0.998215	8371.92	0.973224	8371.32	0.976187	8371.86	0.96092	8372.19	0.957629	8371.5	0.955947	8371.47	0.964263	8372.19	0.934614	8372.85	0.925614
8371.62	1.066	8371.77	1.05995	8371.71	1.055	8375.47	0.949855	8370.15	1.05883	8371.89	1.03002	8371.68	1.00988	8371.8	1.01211	8372.52	0.977854	8372.25	0.991107	8376.47	0.888919	8371.35	1.00205	8371.89	0.978567	8372.85	0.95199	8372.28	0.956633	8372.82	0.93923	8373.19	0.933902	8372.46	0.936437	8372.43	0.943209	8373.09	0.912039	8373.76	0.90207
8372.55	1.0472	8372.7	1.03995	8372.64	1.03388	8376.47	0.922375	8371.08	1.0446	8372.85	1.00859	8372.61	0.989774	8372.76	0.991651	8373.49	0.954236	8373.19	0.968225	8377.4	0.871452	8372.28	0.981604	8372.85	0.957548	8373.85	0.926991	8373.28	0.933606	8373.79	0.91556	8374.09	0.909558	8373.4	0.913522	8373.46	0.918891	8374.06	0.888115	8374.72	0.880147
8373.52	1.02289	8373.67	1.01418	8373.61	1.00735	8377.37	0.898556	8372.04	1.02647	8373.79	0.982775	8373.58	0.965608	8373.7	0.967867	8374.45	0.930334	8374.12	0.943301	8378.36	0.857074	8373.28	0.958696	8373.85	0.932809	8374.75	0.906298	8374.21	0.910481	8374.72	0.894313	8375.05	0.887966	8374.33	0.890627	8374.33	0.895424	8375.02	0.868062	8375.68	0.861223
8374.45	0.99559	8374.6	0.986577	8374.54	0.980477	8378.36	0.879431	8373	1.00433	8374.72	0.957879	8374.54	0.941683	8374.63	0.943577	8375.41	0.909044	8375.08	0.922075	8379.33	0.845205	8374.21	0.934197	8374.75	0.910783	8375.68	0.885591	8375.14	0.889286	8375.65	0.874349	8376.01	0.868697	8375.26	0.87107	8375.32	0.875502	8375.98	0.850625	8376.65	0.845479
8375.38	0.969556	8375.56	0.959923	8375.47	0.95475	8379.3	0.861211	8373.94	0.978555	8375.71	0.933643	8375.5	0.918923	8375.56	0.921947	8376.38	0.88715	8376.01	0.900148	8380.29	0.837233	8375.14	0.912311	8375.71	0.88999	8376.62	0.866492	8376.1	0.869425	8376.59	0.856605	8377.01	0.851687	8376.23	0.852926	8376.29	0.857765	8376.95	0.836257	8377.58	0.83508
8376.32	0.939247	8376.5	0.930463	8376.47	0.926245	8380.26	0.845749	8374.87	0.954126	8376.65	0.909102	8376.44	0.897006	8376.53	0.898426	8377.31	0.867896	8376.95	0.879711	8381.26	0.832859	8376.13	0.890588	8376.68	0.870305	8377.55	0.852447	8377.07	0.853553	8377.55	0.842837	8377.94	0.841454	8377.19	0.839179	8377.19	0.843269	8377.91	0.827218	8378.54	0.830485
8377.28	0.911252	8377.46	0.904115	8377.37	0.901237	8381.2	0.83385	8375.83	0.929638	8377.58	0.888334	8377.37	0.876945	8377.46	0.878734	8378.27	0.853298	8377.88	0.863876	8382.22	0.830995	8377.1	0.871393	8377.64	0.855093	8378.51	0.841849	8378	0.842427	8378.51	0.834272	8378.94	0.834335	8378.12	0.830046	8378.15	0.835751	8378.88	0.823483	8379.51	0.829804
8378.18	0.888508	8378.39	0.882552	8378.3	0.881379	8382.16	0.822409	8376.74	0.905044	8378.57	0.871322	8378.3	0.860607	8378.42	0.863241	8379.24	0.840105	8378.88	0.850554	8383.16	0.83378	8378.03	0.856961	8378.6	0.844283	8379.48	0.834568	8378.97	0.833731	8379.48	0.828814	8379.9	0.831882	8379.06	0.824596	8379.12	0.830663	8379.87	0.824371	8380.47	0.834591
8379.12	0.867607	8379.33	0.862444	8379.24	0.863092	8383.1	0.813728	8377.67	0.884937	8379.54	0.854736	8379.24	0.846931	8379.36	0.84904	8380.2	0.830304	8379.84	0.839096	8384.12	0.83745	8379	0.846195	8379.54	0.835847	8380.44	0.831396	8379.93	0.828897	8380.44	0.828296	8380.83	0.834445	8380.05	0.824501	8380.05	0.832303	8380.8	0.82894	8381.44	0.843044
8380.08	0.848512	8380.26	0.845174	8380.17	0.845765	8384.06	0.808976	8378.63	0.867284	8380.47	0.841156	8380.23	0.834146	8380.32	0.837173	8381.17	0.822731	8380.8	0.831599	8385.09	0.843515	8379.96	0.837362	8380.53	0.831134	8381.41	0.832073	8380.86	0.828829	8381.41	0.831467	8381.83	0.840668	8381.02	0.828312	8380.99	0.837506	8381.8	0.839063	8382.4	0.855033
8381.02	0.834608	8381.23	0.83258	8381.14	0.833223	8385.03	0.807869	8379.6	0.851046	8381.44	0.830935	8381.14	0.82497	8381.29	0.829057	8382.13	0.818477	8381.77	0.828103	8386.05	0.84919	8380.92	0.833171	8381.5	0.831231	8382.37	0.836831	8381.86	0.832649	8382.34	0.838033	8382.79	0.851333	8381.98	0.836383	8381.95	0.846696	8382.79	0.851082	8383.31	0.867664
8381.98	0.822059	8382.19	0.820584	8382.13	0.821315	8385.99	0.809898	8380.53	0.837434	8382.4	0.82302	8382.13	0.817444	8382.25	0.823269	8383.07	0.816935	8382.73	0.826621	8386.99	0.855118	8381.89	0.833489	8382.43	0.833555	8383.34	0.843516	8382.79	0.839347	8383.31	0.84757	8383.73	0.860075	8382.91	0.847709	8382.88	0.857834	8383.73	0.862057	8384.27	0.878156
8382.95	0.811114	8383.13	0.810288	8383.04	0.811692	8386.93	0.815387	8381.47	0.827319	8383.37	0.817735	8383.07	0.81336	8383.19	0.820202	8384.03	0.818528	8383.7	0.828903	8387.95	0.861477	8382.85	0.836717	8383.37	0.839593	8384.27	0.849831	8383.76	0.847824	8384.27	0.855529	8384.69	0.867984	8383.88	0.856841	8383.85	0.867532	8384.69	0.871291	8385.24	0.884917
8383.85	0.803183	8384.09	0.80358	8384	0.806529	8387.89	0.821686	8382.43	0.818525	8384.3	0.815755	8383.97	0.812494	8384.12	0.821194	8385	0.822358	8384.63	0.832718	8388.92	0.868506	8383.82	0.840378	8384.3	0.845464	8385.21	0.856898	8384.69	0.854832	8385.24	0.863293	8385.69	0.874698	8384.82	0.864979	8384.79	0.875578	8385.69	0.877379	8386.17	0.889416
8384.82	0.797559	8385.06	0.799955	8384.94	0.803123	8388.83	0.831069	8383.37	0.812731	8385.27	0.817556	8384.94	0.813739	8385.09	0.824012	8385.96	0.828098	8385.6	0.838061	8389.86	0.874901	8384.82	0.846947	8385.3	0.851997	8386.17	0.863082	8385.69	0.862145	8386.2	0.868111	8386.63	0.879741	8385.81	0.870825	8385.72	0.882006	8386.63	0.88213	8387.11	0.892893
8385.75	0.794299	8386.02	0.798894	8385.9	0.804039	8389.77	0.839739	8384.3	0.810408	8386.26	0.821929	8385.9	0.818597	8386.02	0.828851	8386.9	0.83355	8386.54	0.844047	8390.85	0.883567	8385.75	0.852885	8386.26	0.858219	8387.11	0.867214	8386.63	0.866866	8387.17	0.872662	8387.62	0.883196	8386.75	0.874638	8386.72	0.886999	8387.62	0.884691	8388.08	0.897005
8386.69	0.794996	8386.96	0.801473	8386.84	0.808225	8390.7	0.849077	8385.24	0.810375	8387.2	0.828239	8386.84	0.823701	8386.99	0.835441	8387.83	0.839831	8387.5	0.85	8391.79	0.89381	8386.69	0.858626	8387.2	0.862963	8388.08	0.872303	8387.56	0.871109	8388.11	0.876977	8388.56	0.887265	8387.68	0.878153	8387.68	0.88949	8388.59	0.889412	8389.04	0.901864
8387.65	0.799589	8387.92	0.807884	8387.8	0.814631	8391.7	0.860922	8386.2	0.81433	8388.17	0.835854	8387.8	0.831321	8387.92	0.842174	8388.77	0.846793	8388.44	0.856069	8392.73	0.904435	8387.65	0.864329	8388.14	0.868626	8389.04	0.878329	8388.53	0.876114	8389.07	0.882331	8389.52	0.893281	8388.65	0.882913	8388.62	0.894173	8389.49	0.894897	8389.98	0.908568
8388.62	0.808022	8388.86	0.817538	8388.77	0.823195	8392.64	0.871865	8387.17	0.819901	8389.1	0.844187	8388.77	0.839373	8388.89	0.84976	8389.74	0.854771	8389.37	0.863641	8393.73	0.916871	8388.62	0.870521	8389.1	0.874724	8389.98	0.884609	8389.46	0.881817	8389.98	0.888445	8390.46	0.900448	8389.59	0.888983	8389.59	0.900072	8390.46	0.901805	8390.94	0.915822
8389.56	0.818335	8389.8	0.827697	8389.71	0.833683	8393.61	0.883636	8388.17	0.827398	8390.07	0.852324	8389.71	0.846687	8389.86	0.857632	8390.7	0.862645	8390.34	0.871193	8394.66	0.932833	8389.59	0.877706	8390.07	0.881283	8390.94	0.89327	8390.43	0.888493	8390.94	0.896185	8391.46	0.909686	8390.55	0.89558	8390.55	0.907243	8391.43	0.910029	8391.91	0.926078
8390.49	0.829474	8390.76	0.83907	8390.67	0.844338	8394.54	0.897801	8389.07	0.837417	8391.04	0.861785	8390.67	0.855395	8390.82	0.865598	8391.67	0.872861	8391.31	0.879723	8395.66	0.949678	8390.55	0.885114	8391.01	0.889577	8391.91	0.903047	8391.4	0.897602	8391.91	0.905685	8392.43	0.919976	8391.52	0.904457	8391.49	0.916173	8392.4	0.921133	8392.85	0.937037
8391.46	0.842693	8391.7	0.8517	8391.61	0.854612	8395.48	0.913077	8390.04	0.845326	8392	0.872139	8391.61	0.865255	8391.79	0.876448	8392.61	0.883346	8392.24	0.890879	8396.57	0.964778	8391.46	0.894174	8391.94	0.899983	8392.85	0.914715	8392.34	0.908735	8392.85	0.917283	8393.36	0.931815	8392.52	0.915244	8392.46	0.927354	8393.36	0.932717	8393.82	0.94978
8392.4	0.856329	8392.67	0.864082	8392.52	0.866319	8396.45	0.928453	8390.98	0.854142	8392.94	0.883894	8392.55	0.876537	8392.76	0.887822	8393.57	0.895053	8393.18	0.902241	8397.54	0.980376	8392.43	0.904352	8392.88	0.910354	8393.85	0.927299	8393.3	0.919919	8393.85	0.929577	8394.33	0.946132	8393.42	0.926831	8393.39	0.938719	8394.3	0.946796	8394.78	0.965475
8393.33	0.868175	8393.61	0.876089	8393.51	0.878465	8397.42	0.944521	8391.94	0.865784	8393.91	0.897116	8393.51	0.888028	8393.73	0.900638	8394.51	0.909629	8394.18	0.916177	8398.51	0.995633	8393.39	0.916814	8393.85	0.922866	8394.81	0.943257	8394.27	0.933474	8394.81	0.945513	8395.3	0.962693	8394.42	0.940982	8394.39	0.95331	8395.27	0.962632	8395.72	0.981402
8394.3	0.881418	8394.57	0.889602	8394.48	0.892134	8398.36	0.961673	8392.88	0.875823	8394.88	0.912169	8394.48	0.902369	8394.66	0.915256	8395.45	0.925238	8395.09	0.932061	8399.41	1.00818	8394.33	0.930884	8394.81	0.938189	8395.78	0.958949	8395.24	0.949885	8395.75	0.961026	8396.21	0.976891	8395.36	0.956677	8395.33	0.969507	8396.24	0.977776	8396.72	0.995625
8395.27	0.895236	8395.48	0.903734	8395.45	0.907579	8399.32	0.975451	8393.85	0.888738	8395.78	0.927481	8395.42	0.91707	8395.63	0.931101	8396.42	0.940118	8396.06	0.947616	8400.38	1.0212	8395.27	0.946736	8395.75	0.954222	8396.75	0.974436	8396.18	0.964953	8396.72	0.975948	8397.2	0.992791	8396.33	0.971121	8396.3	0.984337	8397.14	0.991891	8397.66	1.01085
8396.24	0.909913	8396.45	0.918748	8396.39	0.921867	8400.29	0.98975	8394.81	0.903445	8396.75	0.943012	8396.39	0.93225	8396.57	0.94729	8397.39	0.955383	8396.99	0.963812	8401.32	1.03472	8396.24	0.962613	8396.72	0.969313	8397.69	0.990589	8397.17	0.980837	8397.69	0.991654	8398.14	1.00695	8397.27	0.98546	8397.3	0.999622	8398.11	1.00603	8398.6	1.02433
8397.2	0.925605	8397.42	0.934721	8397.36	0.93815	8401.2	1.00261	8395.75	0.918598	8397.72	0.959557	8397.36	0.947768	8397.54	0.962893	8398.32	0.970693	8397.96	0.979446	8402.26	1.04709	8397.2	0.978842	8397.69	0.985561	8398.63	1.00338	8398.08	0.99513	8398.6	1.0044	8399.08	1.02014	8398.2	0.999971	8398.23	1.01417	8399.08	1.01805	8399.57	1.03621
8398.14	0.941983	8398.39	0.952064	8398.32	0.955151	8402.14	1.01469	8396.72	0.934287	8398.69	0.975153	8398.32	0.963431	8398.51	0.97884	8399.29	0.982825	8398.93	0.993817	8403.23	1.06035	8398.2	0.994678	8398.6	0.999192	8399.6	1.01598	8399.05	1.00776	8399.57	1.01695	8400.02	1.03251	8399.17	1.0125	8399.17	1.02702	8400.02	1.03079	8400.54	1.05008
8399.11	0.957421	8399.32	0.967363	8399.29	0.970103	8403.11	1.02767	8397.63	0.95005	8399.66	0.988468	8399.29	0.976553	8399.41	0.990879	8400.2	0.995627	8399.87	1.0057	8404.17	1.07351	8399.11	1.00758	8399.54	1.01191	8400.57	1.02925	8400.02	1.02054	8400.54	1.03057	8400.96	1.04689	8400.11	1.02488	8400.14	1.03982	8400.99	1.04374	8401.44	1.06264
8400.08	0.973316	8400.29	0.981924	8400.26	0.984681	8404.05	1.04218	8398.6	0.96495	8400.6	1.00151	8400.2	0.98915	8400.41	1.00457	8401.17	1.00859	8400.84	1.01965	8405.14	1.08467	8400.08	1.02016	8400.47	1.02494	8401.5	1.04277	8400.99	1.03379	8401.5	1.04376	8401.93	1.06008	8401.05	1.03826	8401.11	1.05386	8401.93	1.05577	8402.44	1.07431
8401.05	0.98928	8401.26	0.996058	8401.2	0.998214	8404.99	1.05522	8399.54	0.978761	8401.57	1.01432	8401.17	1.00233	8401.38	1.01772	8402.11	1.01995	8401.81	1.0324	8406.08	1.09397	8401.02	1.03412	8401.44	1.03751	8402.47	1.05508	8401.93	1.04691	8402.44	1.05565	8402.9	1.07245	8402.02	1.05166	8402.08	1.06696	8402.9	1.0672	8403.35	1.08567
8401.96	1.00188	8402.17	1.00829	8402.14	1.01032	8405.99	1.06972	8400.47	0.991333	8402.5	1.02648	8402.14	1.01385	8402.35	1.03039	8403.08	1.03348	8402.78	1.04487	8407.05	1.10052	8401.96	1.04604	8402.38	1.04996	8403.44	1.0684	8402.9	1.05943	8403.38	1.06804	8403.87	1.0841	8402.99	1.06369	8403.05	1.07908	8403.84	1.07847	8404.32	1.09498
8402.93	1.01414	8403.11	1.02066	8403.11	1.02219	8406.96	1.08275	8401.41	1.00502	8403.47	1.04009	8403.08	1.02627	8403.32	1.04387	8404.05	1.04766	8403.72	1.05861	8408.02	1.10263	8402.9	1.05929	8403.32	1.06301	8404.41	1.08042	8403.87	1.07177	8404.32	1.0799	8404.84	1.09413	8403.93	1.07496	8404.02	1.09058	8404.81	1.08559	8405.32	1.10057
8403.9	1.02714	8404.08	1.03358	8404.05	1.03658	8407.9	1.09336	8402.38	1.01711	8404.41	1.0544	8404.05	1.04083	8404.29	1.05857	8405.02	1.05902	8404.66	1.07118	8408.99	1.10283	8403.87	1.07224	8404.26	1.0753	8405.38	1.08914	8404.84	1.08231	8405.26	1.08707	8405.84	1.10015	8404.9	1.08292	8404.99	1.09873	8405.81	1.0909	8406.26	1.10364
8404.84	1.04044	8405.05	1.04658	8404.99	1.04961	8408.87	1.10093	8403.35	1.02981	8405.35	1.06695	8405.02	1.05308	8405.26	1.07021	8405.99	1.06927	8405.66	1.08121	8409.97	1.10001	8404.81	1.08408	8405.2	1.08396	8406.36	1.09567	8405.81	1.08986	8406.2	1.09281	8406.78	1.10303	8405.87	1.08896	8405.96	1.10284	8406.75	1.09172	8407.2	1.10204
8405.81	1.05251	8406.02	1.05943	8405.96	1.06371	8409.84	1.10586	8404.32	1.04486	8406.32	1.07895	8405.99	1.06465	8406.2	1.08092	8406.96	1.07798	8406.6	1.08986	8410.91	1.0966	8405.75	1.09303	8406.17	1.09172	8407.3	1.09866	8406.78	1.09296	8407.17	1.09413	8407.75	1.10283	8406.81	1.09131	8406.96	1.10403	8407.69	1.09001	8408.15	1.09845
8406.78	1.06666	8406.96	1.07348	8406.96	1.0779	8410.82	1.10731	8405.29	1.05774	8407.3	1.08978	8406.96	1.07507	8407.14	1.09003	8407.93	1.083	8407.57	1.09583	8411.85	1.09188	8406.72	1.09911	8407.11	1.096	8408.27	1.09782	8407.75	1.09356	8408.11	1.09342	8408.66	1.0996	8407.75	1.0907	8407.93	1.10217	8408.66	1.08583	8409.09	1.09303
8407.75	1.07911	8407.9	1.08564	8407.9	1.0896	8411.73	1.10655	8406.23	1.0704	8408.27	1.09717	8407.9	1.08219	8408.08	1.096	8408.87	1.08549	8408.51	1.09776	8412.82	1.08482	8407.69	1.1029	8408.08	1.09689	8409.24	1.09425	8408.69	1.09218	8409.09	1.08987	8409.66	1.09396	8408.69	1.08691	8408.87	1.0973	8409.66	1.07876	8410.06	1.08544
8408.69	1.08989	8408.87	1.09522	8408.87	1.09768	8412.7	1.10281	8407.23	1.08258	8409.21	1.10134	8408.87	1.08694	8409.06	1.09891	8409.88	1.08502	8409.48	1.09768	8413.79	1.07756	8408.63	1.10262	8409.03	1.09517	8410.18	1.08979	8409.66	1.08704	8410.03	1.08406	8410.6	1.0874	8409.66	1.08111	8409.81	1.09091	8410.6	1.07129	8411.03	1.0783
8409.66	1.09901	8409.81	1.10295	8409.81	1.10467	8413.64	1.09798	8408.15	1.09037	8410.18	1.10281	8409.84	1.08814	8410.03	1.0996	8410.82	1.08286	8410.42	1.0949	8414.74	1.07101	8409.6	1.10057	8410.03	1.09177	8411.15	1.08432	8410.6	1.08135	8410.97	1.07806	8411.58	1.08042	8410.6	1.0746	8410.79	1.08319	8411.55	1.06425	8412	1.07018
8410.6	1.10502	8410.76	1.10713	8410.79	1.10761	8414.61	1.09201	8409.12	1.09629	8411.15	1.10238	8410.79	1.08742	8411	1.09811	8411.79	1.07988	8411.39	1.09092	8415.74	1.06412	8410.57	1.0959	8410.97	1.08628	8412.12	1.07807	8411.58	1.076	8411.94	1.07186	8412.52	1.07294	8411.58	1.06756	8411.73	1.07581	8412.52	1.05618	8412.97	1.06103
8411.55	1.10773	8411.76	1.10834	8411.7	1.10761	8415.59	1.08599	8410.09	1.0996	8412.09	1.10004	8411.79	1.08568	8411.97	1.09424	8412.76	1.07425	8412.4	1.08569	8416.68	1.05702	8411.51	1.09103	8411.94	1.08045	8413.06	1.06972	8412.52	1.06866	8412.91	1.0638	8413.49	1.06389	8412.55	1.05979	8412.7	1.06773	8413.46	1.04807	8413.91	1.05216
8412.52	1.10772	8412.7	1.10651	8412.67	1.10478	8416.53	1.07877	8411.06	1.09976	8413.06	1.09547	8412.73	1.08105	8412.91	1.08914	8413.73	1.06877	8413.34	1.07948	8417.62	1.05005	8412.49	1.08413	8412.91	1.07326	8414.04	1.06235	8413.49	1.06105	8413.88	1.05622	8414.46	1.05606	8413.52	1.05151	8413.64	1.05921	8414.4	1.04017	8414.92	1.04469
8413.49	1.10385	8413.67	1.10193	8413.61	1.09951	8417.5	1.07286	8412.03	1.09815	8413.98	1.09019	8413.7	1.076	8413.85	1.08335	8414.71	1.06337	8414.31	1.07284	8418.57	1.04394	8413.43	1.07726	8413.85	1.06622	8415.01	1.05506	8414.4	1.05357	8414.86	1.04886	8415.43	1.04946	8414.46	1.04393	8414.58	1.05155	8415.37	1.03324	8415.86	1.03587
8414.43	1.09882	8414.61	1.0964	8414.58	1.09417	8418.45	1.06584	8413	1.09393	8414.95	1.0844	8414.67	1.07025	8414.86	1.07705	8415.68	1.05686	8415.28	1.06626	8419.51	1.03636	8414.4	1.07083	8414.83	1.05914	8415.98	1.04734	8415.37	1.04724	8415.8	1.04163	8416.41	1.04107	8415.4	1.03662	8415.59	1.04383	8416.35	1.02472	8416.8	1.02895
8415.37	1.0925	8415.59	1.09052	8415.53	1.08777	8419.42	1.05826	8413.95	1.08898	8415.92	1.07722	8415.62	1.06411	8415.83	1.0696	8416.62	1.05055	8416.26	1.05924	8420.48	1.03067	8415.37	1.06324	8415.8	1.05216	8416.92	1.04105	8416.35	1.03959	8416.77	1.03443	8417.35	1.03462	8416.38	1.02933	8416.53	1.0353	8417.32	1.01878	8417.81	1.02275
8416.35	1.0851	8416.53	1.08339	8416.47	1.08095	8420.36	1.05142	8414.92	1.08361	8416.89	1.07104	8416.56	1.05762	8416.77	1.06292	8417.56	1.04425	8417.23	1.05236	8421.46	1.02417	8416.35	1.05591	8416.74	1.04511	8417.87	1.03479	8417.32	1.03295	8417.75	1.02828	8418.32	1.02818	8417.35	1.02194	8417.5	1.02887	8418.26	1.01316	8418.78	1.01641
8417.32	1.07903	8417.5	1.07701	8417.44	1.07481	8421.34	1.04452	8415.89	1.07639	8417.84	1.06426	8417.53	1.05232	8417.78	1.05627	8418.54	1.03807	8418.2	1.0459	8422.4	1.01813	8417.32	1.04915	8417.68	1.03891	8418.87	1.02812	8418.29	1.02644	8418.69	1.02154	8419.27	1.02181	8418.32	1.01661	8418.48	1.02273	8419.24	1.00676	8419.72	1.00972
8418.23	1.07304	8418.48	1.06978	8418.41	1.06776	8422.28	1.03719	8416.83	1.07033	8418.78	1.05767	8418.48	1.04514	8418.75	1.04885	8419.48	1.03038	8419.18	1.03875	8423.32	1.0135	8418.26	1.04209	8418.66	1.03202	8419.81	1.02112	8419.24	1.02006	8419.66	1.01563	8420.24	1.01567	8419.3	1.01003	8419.42	1.01641	8420.21	1.00102	8420.7	1.00498
8419.21	1.06563	8419.45	1.06264	8419.36	1.06018	8423.25	1.03159	8417.78	1.06452	8419.75	1.04997	8419.45	1.03862	8419.66	1.04227	8420.42	1.02516	8420.12	1.03207	8424.29	1.00839	8419.27	1.03505	8419.6	1.02611	8420.79	1.01546	8420.18	1.01443	8420.61	1.01029	8421.25	1.01022	8420.3	1.00433	8420.39	1.01072	8421.15	0.99595	8421.64	1.00024
8420.15	1.05788	8420.36	1.05594	8420.33	1.0526	8424.23	1.02556	8418.72	1.05801	8420.73	1.04366	8420.39	1.03261	8420.64	1.03602	8421.37	1.01908	8421.09	1.02541	8425.24	1.00384	8420.21	1.02879	8420.55	1.02062	8421.79	1.00967	8421.15	1.00866	8421.61	1.00418	8422.16	1.00417	8421.21	0.99986	8421.37	1.00483	8422.1	0.991565	8422.62	0.994625
8421.12	1.05155	8421.34	1.04917	8421.28	1.04592	8425.17	1.02053	8419.66	1.04988	8421.7	1.03682	8421.34	1.02706	8421.58	1.02972	8422.34	1.01365	8422.1	1.01958	8426.18	0.999426	8421.18	1.02294	8421.49	1.01396	8422.68	1.00462	8422.1	1.00389	8422.52	0.999303	8423.13	0.99937	8422.19	0.994409	8422.31	0.999936	8423.1	0.987275	8423.59	0.9899
8422.1	1.04379	8422.31	1.04151	8422.25	1.03884	8426.12	1.01696	8420.67	1.04426	8422.68	1.02999	8422.31	1.02025	8422.55	1.02323	8423.32	1.00842	8423.04	1.01442	8427.19	0.996266	8422.19	1.01655	8422.43	1.00836	8423.65	1.0005	8423.07	0.999116	8423.5	0.995005	8424.11	0.99493	8423.16	0.990154	8423.25	0.996069	8424.08	0.982519	8424.6	0.985866
8423.04	1.03749	8423.29	1.03536	8423.19	1.03266	8427.09	1.0136	8421.64	1.03705	8423.65	1.02531	8423.25	1.01491	8423.47	1.01848	8424.23	1.00384	8423.99	1.01011	8428.13	0.992611	8423.13	1.01111	8423.38	1.00335	8424.63	0.994551	8424.05	0.993932	8424.47	0.989796	8425.08	0.990422	8424.14	0.985785	8424.23	0.990718	8425.05	0.977298	8425.54	0.980088
8424.02	1.03268	8424.23	1.03039	8424.2	1.02765	8428.04	1.00982	8422.58	1.02998	8424.56	1.01993	8424.23	1.01033	8424.47	1.01363	8425.2	0.999437	8424.96	1.00505	8429.11	0.98898	8424.11	1.0066	8424.32	0.998786	8425.57	0.990228	8424.99	0.990046	8425.45	0.985505	8426.03	0.985525	8425.11	0.980754	8425.17	0.986077	8426	0.973136	8426.52	0.976825
8424.99	1.02702	8425.24	1.02455	8425.14	1.02173	8428.99	1.00644	8423.56	1.02498	8425.54	1.01574	8425.17	1.00563	8425.42	1.00882	8426.18	0.995646	8425.94	1.00057	8430.05	0.985793	8425.08	1.00196	8425.33	0.994033	8426.55	0.986548	8425.94	0.985294	8426.39	0.981638	8427	0.982121	8426.06	0.976619	8426.15	0.981929	8426.94	0.969822	8427.52	0.972934
8425.91	1.02246	8426.15	1.02073	8426.09	1.01796	8429.96	1.00411	8424.47	1.01993	8426.48	1.0119	8426.12	1.00188	8426.33	1.00521	8427.16	0.993103	8426.91	0.997106	8431.03	0.983895	8426.03	0.9971	8426.27	0.990052	8427.52	0.983114	8426.91	0.981799	8427.34	0.978679	8428.01	0.977064	8427.06	0.973308	8427.09	0.97814	8427.95	0.965873	8428.47	0.969248
8426.82	1.0187	8427.13	1.01701	8427.03	1.01499	8430.94	1.0012	8425.48	1.01483	8427.46	1.00844	8427.09	0.999	8427.34	1.00189	8428.13	0.989646	8427.89	0.993795	8432.01	0.982828	8427	0.99345	8427.25	0.986706	8428.5	0.97937	8427.89	0.977637	8428.31	0.974374	8428.95	0.974153	8428.01	0.9695	8428.04	0.974794	8428.92	0.962892	8429.47	0.966537
8427.8	1.0158	8428.1	1.01382	8427.98	1.01195	8431.91	0.998903	8426.42	1.01158	8428.44	1.00511	8428.04	0.996015	8428.25	0.998695	8429.08	0.9868	8428.86	0.989774	8432.98	0.982992	8428.01	0.990138	8428.22	0.981977	8429.44	0.976107	8428.83	0.973787	8429.29	0.971295	8429.93	0.971985	8429.02	0.965739	8428.99	0.970849	8429.87	0.961359	8430.45	0.965011
8428.74	1.01216	8429.08	1.01117	8428.95	1.0084	8432.89	0.997634	8427.37	1.00848	8429.38	1.00164	8428.99	0.992535	8429.23	0.995043	8430.05	0.984566	8429.84	0.987046	8433.93	0.983665	8428.99	0.98587	8429.2	0.978938	8430.39	0.974184	8429.81	0.971949	8430.27	0.96946	8430.94	0.970469	8429.96	0.963641	8429.96	0.968637	8430.85	0.959598	8431.43	0.964554
8429.69	1.00987	8430.02	1.00932	8429.93	1.00578	8433.87	0.996773	8428.38	1.0049	8430.33	0.999141	8429.96	0.990388	8430.17	0.992765	8431	0.982384	8430.79	0.984681	8434.91	0.983951	8429.93	0.98317	8430.14	0.976508	8431.36	0.972967	8430.79	0.970465	8431.24	0.967807	8431.88	0.969551	8430.94	0.962444	8430.91	0.967651	8431.79	0.959586	8432.4	0.965254
8430.66	1.00771	8431.03	1.0067	8430.88	1.00303	8434.81	0.996398	8429.32	1.00206	8431.27	0.997113	8430.94	0.987854	8431.12	0.990191	8431.94	0.98105	8431.73	0.983138	8435.88	0.98494	8430.94	0.981785	8431.09	0.97541	8432.31	0.972732	8431.7	0.969685	8432.19	0.968167	8432.86	0.970142	8431.85	0.962047	8431.88	0.967493	8432.77	0.960533	8433.41	0.966475
8431.61	1.00587	8431.98	1.00505	8431.82	1.00174	8435.79	0.995471	8430.3	0.999567	8432.22	0.995632	8431.91	0.98598	8432.1	0.989229	8432.89	0.981014	8432.71	0.983644	8436.86	0.98619	8431.88	0.980106	8432.04	0.974188	8433.29	0.97343	8432.68	0.969381	8433.14	0.968229	8433.84	0.97112	8432.83	0.962808	8432.83	0.967612	8433.72	0.96167	8434.39	0.967261
8432.59	1.00466	8432.95	1.00405	8432.8	1.00049	8436.77	0.995805	8431.24	0.99761	8433.2	0.994702	8432.86	0.985172	8433.04	0.988662	8433.9	0.98139	8433.65	0.98374	8437.78	0.987388	8432.89	0.980491	8433.01	0.974684	8434.23	0.974475	8433.62	0.97036	8434.11	0.968801	8434.78	0.972653	8433.81	0.963723	8433.81	0.967963	8434.66	0.963116	8435.33	0.969308
8433.56	1.00293	8433.9	1.00315	8433.78	0.998702	8437.75	0.996751	8432.19	0.995874	8434.14	0.994194	8433.81	0.985	8434.02	0.988892	8434.88	0.981727	8434.63	0.984564	8438.76	0.988222	8433.87	0.980568	8433.99	0.976281	8435.21	0.974914	8434.6	0.970481	8435.09	0.969751	8435.79	0.973723	8434.75	0.964843	8434.75	0.96955	8435.64	0.964848	8436.31	0.971351
8434.51	1.00247	8434.88	1.00236	8434.75	0.997543	8438.7	0.996428	8433.2	0.994758	8435.12	0.994463	8434.78	0.984901	8434.97	0.989049	8435.82	0.982342	8435.55	0.984739	8439.77	0.988596	8434.85	0.98151	8434.97	0.977134	8436.19	0.97708	8435.58	0.971865	8436.04	0.972139	8436.77	0.976095	8435.73	0.967452	8435.7	0.97149	8436.62	0.966743	8437.29	0.973733
8435.43	1.00201	8435.85	1.00176	8435.7	0.997839	8439.64	0.99643	8434.14	0.994443	8436.1	0.994911	8435.76	0.985223	8435.91	0.98991	8436.8	0.982653	8436.53	0.98592	8440.71	0.989431	8435.79	0.98299	8435.91	0.978043	8437.17	0.978416	8436.56	0.973854	8437.05	0.974075	8437.72	0.977953	8436.74	0.968951	8436.65	0.973151	8437.6	0.968976	8438.24	0.9762
8436.4	1.00211	8436.83	1.00207	8436.68	0.997959	8440.62	0.995956	8435.12	0.994519	8437.08	0.995264	8436.74	0.986452	8436.86	0.989795	8437.75	0.983612	8437.47	0.986829	8441.66	0.989569	8436.77	0.98411	8436.89	0.979449	8438.15	0.979569	8437.5	0.975221	8437.96	0.975181	8438.67	0.979897	8437.69	0.970889	8437.63	0.975314	8438.6	0.970589	8439.22	0.977427
8437.38	1.00191	8437.81	1.00192	8437.63	0.997726	8441.57	0.995814	8436.1	0.994529	8437.99	0.995964	8437.69	0.986667	8437.84	0.990626	8438.7	0.98408	8438.48	0.98783	8442.64	0.989916	8437.72	0.985471	8437.84	0.98082	8439.09	0.981335	8438.51	0.977533	8438.94	0.977605	8439.64	0.982326	8438.63	0.972482	8438.6	0.977882	8439.55	0.972963	8440.16	0.97929
8438.33	1.00227	8438.73	1.00143	8438.6	0.998115	8442.58	0.994404	8437.05	0.995059	8438.94	0.995562	8438.6	0.98711	8438.82	0.991226	8439.7	0.984348	8439.4	0.988667	8443.59	0.989502	8438.7	0.986411	8438.82	0.982152	8440.04	0.982781	8439.49	0.978656	8439.89	0.978556	8440.59	0.983335	8439.61	0.974386	8439.58	0.979712	8440.53	0.975553	8441.14	0.981225
8439.28	1.00177	8439.7	1.00194	8439.55	0.998491	8443.53	0.993329	8438.02	0.995306	8439.92	0.996243	8439.58	0.987408	8439.8	0.99153	8440.68	0.984316	8440.38	0.989002	8444.57	0.989679	8439.67	0.98778	8439.77	0.983674	8441.02	0.983087	8440.47	0.980257	8440.84	0.980504	8441.57	0.984402	8440.56	0.976287	8440.56	0.98085	8441.51	0.977101	8442.09	0.983481
8440.26	1.00167	8440.68	1.0011	8440.56	0.997104	8444.48	0.99192	8438.97	0.995351	8440.87	0.995866	8440.53	0.987867	8440.78	0.991533	8441.63	0.984508	8441.33	0.989382	8445.55	0.989538	8440.65	0.987966	8440.74	0.984385	8442	0.984575	8441.45	0.980911	8441.82	0.981338	8442.52	0.98589	8441.51	0.977888	8441.51	0.982457	8442.49	0.978808	8443.04	0.985298
8441.2	1.00079	8441.6	1.00063	8441.51	0.997041	8445.46	0.991073	8439.95	0.995543	8441.82	0.995438	8441.51	0.987772	8441.75	0.991635	8442.61	0.983982	8442.31	0.989174	8446.56	0.989989	8441.6	0.988846	8441.69	0.984957	8442.98	0.985009	8442.4	0.981976	8442.79	0.982145	8443.5	0.987014	8442.49	0.979766	8442.46	0.984462	8443.47	0.980214	8444.02	0.986751
8442.18	1.00002	8442.58	0.999793	8442.46	0.996274	8446.41	0.989352	8440.93	0.995098	8442.76	0.994413	8442.46	0.98687	8442.73	0.991249	8443.59	0.984134	8443.25	0.989569	8447.51	0.988934	8442.55	0.989733	8442.7	0.9856	8443.93	0.985782	8443.35	0.983442	8443.8	0.983643	8444.42	0.988345	8443.47	0.981401	8443.44	0.986914	8444.42	0.982483	8445	0.988859
8443.13	0.998537	8443.53	0.998313	8443.41	0.995205	8447.39	0.987467	8441.91	0.99411	8443.71	0.9935	8443.47	0.986818	8443.68	0.990162	8444.54	0.98398	8444.23	0.989215	8448.49	0.986476	8443.53	0.989692	8443.65	0.986894	8444.91	0.987046	8444.33	0.984829	8444.72	0.984508	8445.43	0.989278	8444.45	0.982328	8444.39	0.988129	8445.34	0.983901	8445.95	0.989838
8444.08	0.996587	8444.48	0.996203	8444.42	0.993571	8448.34	0.984205	8442.89	0.993473	8444.66	0.992216	8444.42	0.985797	8444.66	0.990178	8445.52	0.98376	8445.18	0.989402	8449.47	0.985012	8444.48	0.989897	8444.63	0.986955	8445.89	0.987798	8445.31	0.985267	8445.7	0.985401	8446.38	0.990259	8445.37	0.984233	8445.4	0.989291	8446.35	0.985273	8446.93	0.991073
8445.09	0.995712	8445.46	0.995001	8445.37	0.991563	8449.26	0.982026	8443.8	0.992523	8445.64	0.991387	8445.34	0.98538	8445.61	0.98896	8446.53	0.983741	8446.13	0.990223	8450.42	0.989435	8445.46	0.990092	8445.64	0.988087	8446.81	0.988549	8446.29	0.986109	8446.65	0.986867	8447.33	0.98993	8446.35	0.98497	8446.32	0.99087	8447.33	0.984903	8447.88	0.990055
8446.04	0.993562	8446.41	0.992626	8446.35	0.990457	8450.24	0.983143	8444.78	0.990504	8446.62	0.990686	8446.32	0.984593	8446.59	0.988281	8447.51	0.982109	8447.11	0.989031	8451.4	0.993681	8446.44	0.989992	8446.59	0.988029	8447.79	0.987132	8447.23	0.986354	8447.6	0.986529	8448.28	0.988006	8447.3	0.984329	8447.3	0.991153	8448.31	0.985003	8448.83	0.987562
8446.99	0.990355	8447.39	0.990138	8447.3	0.988584	8451.19	0.987066	8445.76	0.989504	8447.6	0.989393	8447.3	0.982938	8447.51	0.98725	8448.43	0.979668	8448.06	0.987826	8452.39	0.993987	8447.36	0.989701	8447.57	0.987584	8448.74	0.98518	8448.18	0.985234	8448.55	0.984878	8449.26	0.986802	8448.28	0.983771	8448.28	0.989256	8449.29	0.982506	8449.78	0.9888
8447.94	0.987365	8448.31	0.986935	8448.25	0.984714	8452.17	0.987182	8446.71	0.988503	8448.52	0.986067	8448.18	0.980572	8448.49	0.983879	8449.44	0.978391	8449.01	0.98516	8453.37	0.990448	8448.34	0.987717	8448.52	0.98575	8449.72	0.98489	8449.17	0.983022	8449.5	0.983905	8450.24	0.989347	8449.23	0.9824	8449.26	0.987821	8450.27	0.985012	8450.76	0.993184
8448.92	0.983041	8449.32	0.983595	8449.2	0.981873	8453.12	0.984942	8447.69	0.986462	8449.5	0.983279	8449.2	0.978078	8449.44	0.982047	8450.39	0.981372	8449.99	0.986913	8454.35	0.990072	8449.29	0.985987	8449.5	0.984435	8450.67	0.989165	8450.12	0.984734	8450.45	0.987937	8451.22	0.994831	8450.18	0.984798	8450.21	0.990376	8451.22	0.98965	8451.74	0.996243
8449.87	0.982735	8450.24	0.984951	8450.15	0.983439	8454.07	0.98333	8448.64	0.983038	8450.45	0.986383	8450.18	0.979833	8450.42	0.985853	8451.37	0.985342	8450.91	0.990661	8455.3	0.990054	8450.24	0.988817	8450.45	0.98682	8451.62	0.9926	8451.1	0.989617	8451.43	0.991669	8452.2	0.995686	8451.16	0.988449	8451.16	0.994957	8452.23	0.990112	8452.72	0.994161
8450.82	0.986036	8451.22	0.988514	8451.13	0.986953	8455.05	0.983871	8449.63	0.982324	8451.4	0.990537	8451.16	0.984166	8451.37	0.990788	8452.35	0.985514	8451.92	0.993023	8456.28	0.990558	8451.25	0.993136	8451.43	0.991649	8452.63	0.990902	8452.05	0.991261	8452.42	0.990806	8453.15	0.991973	8452.17	0.989741	8452.11	0.996837	8453.12	0.987404	8453.7	0.991377
8451.8	0.98851	8452.17	0.988974	8452.11	0.986889	8456.01	0.98389	8450.58	0.984839	8452.42	0.990548	8452.11	0.985086	8452.32	0.990144	8453.34	0.98299	8452.88	0.990909	8457.27	0.990866	8452.23	0.993497	8452.42	0.990985	8453.58	0.988862	8453.03	0.988256	8453.37	0.988329	8454.16	0.990497	8453.12	0.98671	8453.09	0.992872	8454.13	0.986031	8454.66	0.991036
8452.75	0.986781	8453.12	0.98611	8453.06	0.984387	8456.99	0.984693	8451.56	0.98814	8453.4	0.987544	8453.09	0.98262	8453.31	0.987395	8454.29	0.983088	8453.86	0.989438	8458.22	0.990961	8453.21	0.991688	8453.4	0.988428	8454.56	0.988322	8453.98	0.987325	8454.35	0.987639	8455.15	0.990322	8454.07	0.985653	8454.07	0.991089	8455.12	0.985912	8455.64	0.990413
8453.73	0.984018	8454.07	0.984728	8454.01	0.983212	8457.97	0.984813	8452.54	0.987125	8454.38	0.986642	8454.07	0.981668	8454.26	0.987053	8455.27	0.982868	8454.81	0.98986	8459.2	0.99103	8454.16	0.990876	8454.41	0.988696	8455.55	0.988612	8454.96	0.98674	8455.33	0.987309	8456.13	0.98946	8455.05	0.985312	8455.05	0.990735	8456.07	0.985334	8456.59	0.990172
8454.72	0.98379	8455.05	0.984921	8454.99	0.983159	8458.95	0.985567	8453.49	0.984747	8455.36	0.987337	8455.05	0.982371	8455.21	0.98629	8456.25	0.983022	8455.79	0.990745	8460.18	0.99113	8455.15	0.990694	8455.36	0.988468	8456.53	0.988142	8455.94	0.987227	8456.28	0.987374	8457.08	0.990242	8456.04	0.985009	8455.98	0.989892	8457.02	0.985014	8457.57	0.990099
8455.67	0.983565	8456.04	0.985339	8455.98	0.98345	8459.91	0.986253	8454.44	0.984484	8456.28	0.987923	8456.04	0.982597	8456.19	0.987659	8457.2	0.983559	8456.74	0.991035	8461.14	0.991355	8456.13	0.989966	8456.34	0.988066	8457.48	0.988028	8456.9	0.987181	8457.23	0.986549	8458.03	0.990331	8457.02	0.984956	8456.96	0.990603	8457.97	0.985156	8458.59	0.990117
8456.65	0.983808	8456.99	0.985293	8456.9	0.983963	8460.86	0.987084	8455.42	0.984906	8457.23	0.988301	8456.99	0.98343	8457.14	0.987566	8458.19	0.983597	8457.73	0.990835	8462.12	0.990379	8457.08	0.990643	8457.3	0.98818	8458.46	0.988448	8457.88	0.986804	8458.22	0.986521	8459.05	0.98991	8457.97	0.985122	8457.94	0.990326	8458.95	0.985078	8459.51	0.989761
8457.6	0.984534	8457.94	0.986044	8457.88	0.984932	8461.81	0.987261	8456.41	0.985219	8458.22	0.988947	8457.97	0.983912	8458.13	0.988029	8459.17	0.984267	8458.68	0.990737	8463.07	0.990107	8458.09	0.990683	8458.25	0.988318	8459.42	0.988435	8458.83	0.987454	8459.2	0.987129	8460	0.989432	8458.99	0.985518	8458.92	0.990052	8459.91	0.985058	8460.46	0.989288
8458.62	0.985429	8458.92	0.986082	8458.86	0.985034	8462.8	0.986067	8457.36	0.985845	8459.23	0.989511	8458.95	0.984346	8459.08	0.988414	8460.12	0.984406	8459.66	0.990114	8464.06	0.988479	8459.08	0.991292	8459.23	0.988766	8460.37	0.988676	8459.82	0.987356	8460.15	0.98688	8460.98	0.990132	8460	0.985409	8459.91	0.990392	8460.89	0.984922	8461.44	0.989111
8459.57	0.985779	8459.88	0.986849	8459.82	0.986031	8463.78	0.985683	8458.34	0.986744	8460.21	0.989937	8459.94	0.984884	8460.03	0.988982	8461.14	0.984969	8460.65	0.990269	8465.01	0.987136	8460.06	0.991446	8460.18	0.988801	8461.32	0.988576	8460.8	0.987409	8461.14	0.987396	8461.97	0.989891	8460.95	0.985202	8460.86	0.990359	8461.87	0.984963	8462.46	0.988172
8460.55	0.986473	8460.83	0.987412	8460.8	0.986381	8464.77	0.983897	8459.32	0.98717	8461.2	0.989826	8460.89	0.985408	8460.98	0.98902	8462.06	0.984255	8461.6	0.989985	8465.97	0.98478	8461.04	0.990924	8461.17	0.98872	8462.31	0.987712	8461.75	0.986809	8462.09	0.986867	8462.95	0.989278	8461.94	0.985036	8461.81	0.989798	8462.86	0.983992	8463.41	0.986987
8461.51	0.986467	8461.81	0.987017	8461.75	0.986283	8465.75	0.982259	8460.31	0.988061	8462.15	0.989251	8461.87	0.984966	8461.97	0.988278	8463.04	0.983899	8462.55	0.989636	8466.92	0.982432	8462	0.990496	8462.15	0.987983	8463.26	0.987061	8462.7	0.986585	8463.07	0.985372	8463.94	0.987672	8462.92	0.983959	8462.8	0.988941	8463.84	0.982736	8464.43	0.985869
8462.49	0.986437	8462.77	0.986763	8462.7	0.985967	8466.74	0.980197	8461.29	0.98776	8463.1	0.988974	8462.86	0.984293	8462.95	0.987994	8464	0.982296	8463.5	0.988563	8467.91	0.978498	8462.98	0.98982	8463.14	0.987432	8464.27	0.985568	8463.66	0.985354	8464.06	0.984737	8464.95	0.98574	8463.9	0.982877	8463.75	0.988061	8464.83	0.980572	8465.41	0.982683
8463.44	0.98598	8463.75	0.986321	8463.69	0.985717	8467.72	0.977923	8462.27	0.987877	8464.12	0.987755	8463.84	0.983529	8463.94	0.987087	8464.98	0.980993	8464.49	0.987347	8468.89	0.974273	8463.97	0.988656	8464.12	0.986194	8465.26	0.983548	8464.64	0.984013	8465.04	0.982915	8465.9	0.982842	8464.89	0.981739	8464.74	0.986314	8465.78	0.978012	8466.37	0.980534
8464.43	0.984701	8464.7	0.985049	8464.64	0.984478	8468.71	0.973983	8463.23	0.987305	8465.1	0.986356	8464.8	0.982297	8464.92	0.985453	8465.97	0.97944	8465.44	0.984697	8469.88	0.969501	8464.92	0.986635	8465.07	0.983874	8466.21	0.980878	8465.63	0.981493	8466.03	0.979799	8466.89	0.980512	8465.87	0.978366	8465.72	0.983134	8466.77	0.97547	8467.35	0.977177
8465.41	0.983139	8465.66	0.983441	8465.63	0.982737	8469.66	0.970937	8464.18	0.986618	8466.06	0.984492	8465.75	0.980287	8465.87	0.983643	8466.92	0.976796	8466.46	0.982553	8470.89	0.965522	8465.87	0.984197	8466.06	0.981811	8467.2	0.977863	8466.58	0.979177	8467.01	0.977196	8467.84	0.97607	8466.86	0.975839	8466.67	0.980602	8467.75	0.97237	8468.34	0.973738
8466.37	0.981018	8466.64	0.981592	8466.58	0.98105	8470.68	0.966846	8465.17	0.984787	8467.04	0.981885	8466.74	0.977988	8466.89	0.980865	8467.91	0.973549	8467.44	0.979425	8471.82	0.960816	8466.89	0.981034	8467.04	0.978273	8468.15	0.974169	8467.57	0.975668	8467.97	0.973651	8468.8	0.972695	8467.84	0.971923	8467.66	0.976374	8468.71	0.968394	8469.35	0.969547
8467.35	0.97911	8467.63	0.978439	8467.57	0.978715	8471.63	0.962516	8466.12	0.983089	8468.03	0.97873	8467.72	0.974894	8467.84	0.977559	8468.89	0.969364	8468.4	0.976075	8472.8	0.958154	8467.84	0.977682	8468.03	0.974595	8469.14	0.969447	8468.55	0.971767	8468.92	0.969713	8469.78	0.968917	8468.83	0.968347	8468.61	0.97267	8469.66	0.964131	8470.31	0.966407
8468.34	0.975591	8468.58	0.975501	8468.52	0.975395	8472.65	0.958371	8467.1	0.980711	8468.98	0.974823	8468.68	0.971151	8468.83	0.973731	8469.88	0.965328	8469.35	0.97145	8473.76	0.954923	8468.83	0.973353	8468.98	0.970946	8470.15	0.965537	8469.51	0.967447	8469.94	0.96582	8470.71	0.964511	8469.78	0.964314	8469.6	0.969258	8470.62	0.961155	8471.26	0.962924
8469.29	0.972368	8469.57	0.972842	8469.48	0.972414	8473.57	0.954212	8468.09	0.977338	8469.97	0.971765	8469.66	0.967795	8469.81	0.969952	8470.83	0.961416	8470.34	0.967511	8474.72	0.952635	8469.78	0.96931	8470	0.966162	8471.08	0.961374	8470.43	0.963133	8470.86	0.961438	8471.69	0.960739	8470.74	0.960476	8470.52	0.965089	8471.6	0.957668	8472.22	0.960044
8470.28	0.968842	8470.52	0.969077	8470.46	0.968617	8474.56	0.9499	8469.01	0.974778	8470.92	0.967122	8470.62	0.964071	8470.83	0.965471	8471.85	0.956745	8471.32	0.962504	8475.7	0.950765	8470.77	0.96524	8470.92	0.96198	8472.03	0.957555	8471.42	0.95925	8471.85	0.95767	8472.65	0.95783	8471.73	0.956857	8471.51	0.961598	8472.56	0.95515	8473.2	0.958253
8471.26	0.96574	8471.51	0.964866	8471.45	0.964004	8475.52	0.947122	8470	0.970805	8471.91	0.962737	8471.6	0.959593	8471.76	0.960729	8472.77	0.953652	8472.25	0.95858	8476.69	0.950594	8471.69	0.960831	8471.91	0.957511	8473.02	0.954581	8472.4	0.95553	8472.77	0.955037	8473.64	0.954902	8472.71	0.954177	8472.53	0.958155	8473.57	0.95358	8474.22	0.956564
8472.25	0.961908	8472.47	0.961011	8472.4	0.960132	8476.47	0.944426	8470.99	0.966774	8472.87	0.959058	8472.53	0.955561	8472.74	0.95723	8473.73	0.950059	8473.24	0.955542	8477.65	0.951653	8472.68	0.957242	8472.9	0.95505	8474.01	0.952276	8473.39	0.953342	8473.79	0.952496	8474.59	0.953409	8473.7	0.952137	8473.48	0.95636	8474.53	0.952146	8475.21	0.956733
8473.2	0.958216	8473.45	0.957508	8473.36	0.955972	8477.46	0.942428	8471.97	0.962448	8473.79	0.954328	8473.51	0.952113	8473.67	0.953711	8474.72	0.947336	8474.22	0.951213	8478.67	0.953087	8473.64	0.954446	8473.88	0.952176	8474.99	0.950551	8474.35	0.950932	8474.75	0.951043	8475.55	0.95258	8474.62	0.950687	8474.47	0.955092	8475.52	0.951741	8476.17	0.957808
8474.16	0.954373	8474.38	0.953557	8474.31	0.951861	8478.45	0.94129	8472.9	0.958325	8474.78	0.95131	8474.5	0.948907	8474.65	0.950238	8475.67	0.945286	8475.21	0.949967	8479.62	0.954669	8474.59	0.951423	8474.84	0.950168	8475.98	0.949789	8475.33	0.950245	8475.7	0.950312	8476.51	0.953382	8475.64	0.950635	8475.43	0.95435	8476.54	0.953508	8477.15	0.959281
8475.15	0.950511	8475.33	0.949854	8475.27	0.948287	8479.44	0.941636	8473.88	0.954244	8475.73	0.948763	8475.49	0.946299	8475.61	0.948773	8476.66	0.944766	8476.2	0.948429	8480.58	0.958075	8475.55	0.950912	8475.83	0.949092	8476.97	0.95049	8476.35	0.950353	8476.69	0.950879	8477.52	0.955188	8476.63	0.951367	8476.44	0.95472	8477.52	0.956439	8478.17	0.963441
8476.13	0.948098	8476.32	0.947225	8476.26	0.945128	8480.43	0.942167	8474.87	0.950157	8476.72	0.947348	8476.44	0.944189	8476.6	0.947374	8477.62	0.944687	8477.18	0.947969	8481.57	0.961877	8476.51	0.950104	8476.78	0.949266	8477.96	0.95246	8477.31	0.951234	8477.68	0.952684	8478.45	0.957512	8477.62	0.953518	8477.43	0.957408	8478.51	0.959626	8479.13	0.966691
8477.09	0.944629	8477.31	0.944454	8477.21	0.942824	8481.38	0.944129	8475.83	0.948058	8477.71	0.945896	8477.4	0.943519	8477.59	0.946778	8478.6	0.945778	8478.14	0.948808	8482.53	0.965479	8477.46	0.950656	8477.77	0.95001	8478.91	0.954257	8478.3	0.952765	8478.67	0.954762	8479.44	0.961396	8478.6	0.956447	8478.42	0.960677	8479.5	0.962695	8480.09	0.971788
8478.08	0.942428	8478.3	0.942705	8478.2	0.941057	8482.37	0.947013	8476.84	0.945862	8478.67	0.945446	8478.39	0.943828	8478.57	0.946619	8479.56	0.947319	8479.13	0.95022	8483.52	0.971125	8478.45	0.95186	8478.76	0.952785	8479.9	0.95845	8479.28	0.955964	8479.62	0.958698	8480.43	0.965414	8479.56	0.960012	8479.41	0.96424	8480.49	0.967857	8481.07	0.97669
8479.07	0.941256	8479.28	0.941782	8479.19	0.940487	8483.36	0.950056	8477.8	0.944166	8479.62	0.945862	8479.34	0.94414	8479.56	0.948081	8480.52	0.950019	8480.12	0.953078	8484.5	0.976253	8479.44	0.95489	8479.78	0.955975	8480.89	0.96265	8480.24	0.960729	8480.61	0.963041	8481.41	0.97035	8480.58	0.965067	8480.43	0.969415	8481.48	0.973159	8482.06	0.981888
8480.06	0.941012	8480.24	0.941632	8480.15	0.940492	8484.35	0.95366	8478.79	0.944344	8480.61	0.948037	8480.3	0.945931	8480.52	0.950842	8481.54	0.952721	8481.07	0.956561	8485.46	0.980624	8480.43	0.958373	8480.73	0.959174	8481.88	0.967329	8481.26	0.964688	8481.57	0.967708	8482.4	0.97553	8481.54	0.96973	8481.38	0.973777	8482.46	0.978078	8483.05	0.987291
8481.01	0.940814	8481.23	0.942346	8481.14	0.942186	8485.31	0.957303	8479.75	0.944623	8481.57	0.95059	8481.29	0.948436	8481.51	0.954122	8482.5	0.956282	8482.03	0.959815	8486.48	0.986479	8481.38	0.962489	8481.69	0.964015	8482.87	0.972539	8482.25	0.970299	8482.53	0.972116	8483.42	0.981869	8482.53	0.974599	8482.37	0.979875	8483.45	0.984065	8483.98	0.992685
8482	0.942697	8482.19	0.944119	8482.12	0.943945	8486.27	0.962401	8480.73	0.946047	8482.53	0.953962	8482.25	0.951471	8482.5	0.957616	8483.48	0.960513	8483.02	0.963796	8487.44	0.991437	8482.37	0.966863	8482.68	0.968426	8483.82	0.977642	8483.24	0.975117	8483.52	0.978232	8484.38	0.987316	8483.48	0.980932	8483.39	0.985331	8484.38	0.989036	8484.97	0.99735
8482.96	0.944835	8483.14	0.9469	8483.08	0.947166	8487.26	0.967546	8481.72	0.948743	8483.55	0.957287	8483.24	0.955502	8483.48	0.962052	8484.44	0.96581	8484.01	0.969627	8488.46	0.995797	8483.39	0.972007	8483.64	0.973955	8484.81	0.982606	8484.2	0.980645	8484.5	0.982943	8485.34	0.992076	8484.47	0.985632	8484.38	0.991143	8485.37	0.994269	8485.96	1.0025
8483.95	0.947807	8484.13	0.949848	8484.07	0.950426	8488.22	0.971659	8482.71	0.950839	8484.54	0.961659	8484.23	0.959961	8484.44	0.966305	8485.46	0.970019	8485	0.974084	8489.42	0.999177	8484.38	0.977521	8484.63	0.97862	8485.8	0.987725	8485.22	0.985807	8485.46	0.988426	8486.33	0.997668	8485.46	0.990754	8485.37	0.996538	8486.39	0.999126	8486.92	1.00624
8484.94	0.95122	8485.09	0.953653	8485.03	0.954194	8489.21	0.977726	8483.7	0.955849	8485.52	0.966008	8485.22	0.96423	8485.43	0.971441	8486.42	0.974928	8485.96	0.979132	8490.41	1.00347	8485.34	0.98251	8485.62	0.98443	8486.76	0.992632	8486.17	0.990402	8486.42	0.992918	8487.32	1.00243	8486.42	0.995967	8486.36	1.00107	8487.35	1.00293	8487.91	1.01042
8485.9	0.955697	8486.05	0.95797	8486.02	0.958438	8490.2	0.982105	8484.69	0.959461	8486.48	0.971338	8486.17	0.969092	8486.39	0.975782	8487.38	0.979892	8486.95	0.983997	8491.4	1.00733	8486.33	0.987502	8486.61	0.989877	8487.72	0.997143	8487.16	0.995657	8487.38	0.99798	8488.31	1.0063	8487.41	1.00023	8487.32	1.00592	8488.34	1.00701	8488.9	1.01405
8486.89	0.960354	8487.04	0.962644	8486.98	0.963835	8491.16	0.986602	8485.65	0.96365	8487.47	0.975447	8487.16	0.974027	8487.38	0.981337	8488.37	0.984398	8487.91	0.98827	8492.4	1.01003	8487.32	0.992856	8487.57	0.994016	8488.71	1.00201	8488.15	1.00014	8488.34	1.00214	8489.3	1.00984	8488.37	1.00418	8488.31	1.00974	8489.33	1.00979	8489.89	1.01716
8487.91	0.964944	8488	0.96767	8487.97	0.968649	8492.15	0.990833	8486.64	0.968899	8488.46	0.980664	8488.15	0.97789	8488.37	0.985512	8489.33	0.988122	8488.87	0.993269	8493.36	1.01269	8488.31	0.997451	8488.56	0.998145	8489.7	1.00597	8489.14	1.00376	8489.33	1.00564	8490.29	1.01366	8489.36	1.00804	8489.27	1.01313	8490.32	1.01222	8490.88	1.019
8488.87	0.969861	8488.99	0.972068	8488.96	0.973489	8493.11	0.995639	8487.6	0.973321	8489.45	0.985388	8489.14	0.982741	8489.36	0.989682	8490.32	0.992924	8489.83	0.997489	8494.35	1.01408	8489.27	1.00144	8489.58	1.0032	8490.72	1.00897	8490.14	1.00787	8490.32	1.00871	8491.25	1.01581	8490.32	1.01057	8490.26	1.01624	8491.28	1.01494	8491.87	1.02162
8489.83	0.975095	8489.95	0.977215	8489.95	0.978693	8494.07	0.999234	8488.59	0.977791	8490.44	0.990069	8490.1	0.987387	8490.32	0.993979	8491.31	0.996503	8490.82	1.00144	8495.34	1.01616	8490.26	1.00577	8490.57	1.00622	8491.68	1.01076	8491.13	1.00989	8491.28	1.01107	8492.21	1.0177	8491.28	1.01271	8491.22	1.01926	8492.27	1.01647	8492.8	1.02147
8490.79	0.980374	8490.91	0.982242	8490.88	0.982941	8495.03	1.00259	8489.58	0.983129	8491.44	0.994253	8491.13	0.991089	8491.28	0.997938	8492.27	0.999535	8491.81	1.00473	8496.27	1.01719	8491.28	1.0095	8491.56	1.00911	8492.67	1.01321	8492.09	1.01256	8492.27	1.01402	8493.17	1.019	8492.27	1.01527	8492.18	1.01988	8493.23	1.0165	8493.82	1.0221
8491.78	0.984217	8491.9	0.986305	8491.84	0.98758	8496.02	1.00643	8490.54	0.987202	8492.4	0.998279	8492.12	0.995213	8492.27	1.00139	8493.26	1.00242	8492.77	1.00747	8497.26	1.01809	8492.24	1.01183	8492.55	1.01177	8493.67	1.0151	8493.08	1.01435	8493.26	1.015	8494.19	1.01998	8493.29	1.016	8493.17	1.02059	8494.19	1.01736	8494.75	1.02234
8492.74	0.989094	8492.86	0.991211	8492.83	0.992134	8497.01	1.00885	8491.53	0.991126	8493.36	1.0013	8493.08	0.998601	8493.23	1.00465	8494.19	1.00481	8493.73	1.01009	8498.22	1.01893	8493.23	1.01436	8493.51	1.01401	8494.63	1.01624	8494.04	1.01578	8494.25	1.01569	8495.12	1.02068	8494.25	1.01605	8494.19	1.02129	8495.18	1.01713	8495.74	1.02198
8493.7	0.993497	8493.82	0.995039	8493.82	0.995931	8497.94	1.01123	8492.52	0.995778	8494.32	1.00492	8494.07	1.00173	8494.22	1.00745	8495.18	1.00711	8494.72	1.01178	8499.22	1.01977	8494.22	1.01613	8494.53	1.01429	8495.59	1.01732	8495	1.01607	8495.22	1.01634	8496.11	1.02052	8495.22	1.01685	8495.12	1.02153	8496.18	1.01721	8496.7	1.02068
8494.69	0.997535	8494.78	0.999089	8494.78	1.00027	8498.94	1.01414	8493.48	0.999375	8495.28	1.00775	8495.03	1.00437	8495.25	1.00946	8496.21	1.0089	8495.68	1.01355	8500.21	1.01987	8495.22	1.01807	8495.46	1.01642	8496.55	1.017	8495.99	1.01695	8496.18	1.01608	8497.11	1.02081	8496.21	1.01584	8496.11	1.02139	8497.14	1.01653	8497.73	1.02131
8495.65	1.00135	8495.8	1.00308	8495.77	1.00352	8499.93	1.01592	8494.47	1.00299	8496.3	1.01026	8496.05	1.00691	8496.18	1.01184	8497.17	1.01069	8496.64	1.01516	8501.2	1.02165	8496.18	1.01952	8496.42	1.0171	8497.51	1.01797	8496.98	1.01743	8497.2	1.01621	8498.1	1.02017	8497.23	1.01656	8497.11	1.02141	8498.1	1.01658	8498.72	1.02036
8496.64	1.00497	8496.77	1.00665	8496.77	1.00681	8500.92	1.01794	8495.43	1.00569	8497.26	1.01276	8496.98	1.00874	8497.14	1.01353	8498.13	1.01188	8497.63	1.01626	8502.2	1.02147	8497.17	1.01968	8497.42	1.01715	8498.5	1.01821	8497.97	1.01726	8498.19	1.01687	8499.09	1.01962	8498.19	1.01557	8498.1	1.02088	8499.06	1.0155	8499.68	1.01982
8497.63	1.00815	8497.73	1.00954	8497.73	1.0093	8501.92	1.01917	8496.42	1.00896	8498.22	1.01521	8497.97	1.01071	8498.1	1.01532	8499.12	1.01263	8498.6	1.01704	8503.16	1.02299	8498.16	1.02043	8498.38	1.01801	8499.5	1.01785	8498.94	1.01722	8499.18	1.01669	8500.08	1.01961	8499.18	1.01517	8499.09	1.02008	8500.05	1.01528	8500.67	1.01993
8498.6	1.01068	8498.69	1.01195	8498.69	1.01248	8502.88	1.02128	8497.35	1.01111	8499.18	1.01685	8498.94	1.01271	8499.09	1.01693	8500.12	1.01407	8499.56	1.01805	8504.15	1.02424	8499.12	1.0216	8499.37	1.01785	8500.46	1.01775	8499.93	1.01745	8500.15	1.01683	8501.08	1.0195	8500.15	1.01526	8500.02	1.02014	8501.02	1.01535	8501.67	1.01982
8499.56	1.01338	8499.65	1.01433	8499.65	1.01448	8503.87	1.02299	8498.35	1.01314	8500.15	1.01826	8499.9	1.01397	8500.12	1.0181	8501.11	1.01548	8500.55	1.01881	8505.15	1.02569	8500.15	1.02175	8500.36	1.01841	8501.42	1.0189	8500.92	1.0176	8501.17	1.01697	8502.07	1.01984	8501.17	1.01513	8501.05	1.02004	8502.01	1.01553	8502.66	1.01974
8500.58	1.01612	8500.61	1.01653	8500.61	1.01656	8504.87	1.02446	8499.34	1.0154	8501.17	1.01993	8500.89	1.01554	8501.11	1.01931	8502.1	1.01657	8501.54	1.02001	8506.14	1.02727	8501.14	1.02268	8501.33	1.01885	8502.38	1.0196	8501.88	1.01798	8502.16	1.01707	8503.03	1.02024	8502.16	1.01559	8502.07	1.01993	8502.97	1.01571	8503.62	1.02056
8501.57	1.0179	8501.57	1.01886	8501.61	1.01813	8505.83	1.02674	8500.3	1.01718	8502.16	1.02091	8501.88	1.01652	8502.07	1.01968	8503.13	1.01765	8502.54	1.02097	8507.14	1.02922	8502.13	1.02318	8502.32	1.01929	8503.38	1.02013	8502.85	1.01885	8503.13	1.01758	8504.03	1.02128	8503.13	1.01559	8503.03	1.01951	8503.97	1.01569	8504.62	1.02105
8502.57	1.01993	8502.54	1.02073	8502.6	1.01991	8506.82	1.02813	8501.26	1.01839	8503.13	1.02327	8502.88	1.01812	8503.03	1.0217	8504.09	1.01892	8503.53	1.02203	8508.13	1.03022	8503.1	1.02392	8503.31	1.01992	8504.37	1.0204	8503.87	1.01937	8504.12	1.01852	8505.02	1.02201	8504.12	1.01702	8504	1.02068	8504.93	1.0164	8505.61	1.02217
8503.53	1.0219	8503.5	1.02224	8503.59	1.02151	8507.79	1.03042	8502.26	1.02044	8504.12	1.0247	8503.84	1.01934	8504	1.02298	8505.08	1.02038	8504.49	1.02316	8509.09	1.03247	8504.09	1.02498	8504.31	1.02153	8505.33	1.02192	8504.87	1.02038	8505.15	1.01935	8505.99	1.02362	8505.11	1.01806	8504.99	1.02187	8505.89	1.01787	8506.61	1.02291
8504.52	1.0238	8504.49	1.02416	8504.59	1.02371	8508.78	1.03262	8503.22	1.02171	8505.08	1.02638	8504.87	1.02077	8504.99	1.02526	8506.05	1.02249	8505.49	1.02493	8510.09	1.03399	8505.08	1.02609	8505.27	1.0227	8506.36	1.02384	8505.8	1.02142	8506.11	1.02133	8506.95	1.02425	8506.11	1.01898	8505.95	1.02286	8506.86	1.0191	8507.6	1.02342
8505.52	1.02587	8505.46	1.02627	8505.58	1.02571	8509.75	1.03404	8504.21	1.02326	8506.05	1.0288	8505.83	1.02275	8505.99	1.02725	8506.98	1.02394	8506.45	1.02657	8511.05	1.0351	8506.05	1.02745	8506.2	1.02434	8507.32	1.02466	8506.79	1.02315	8507.1	1.02236	8507.94	1.02503	8507.07	1.01918	8506.95	1.024	8507.85	1.01976	8508.6	1.02422
8506.51	1.02738	8506.42	1.02749	8506.54	1.02721	8510.71	1.03589	8505.18	1.02497	8507.04	1.03048	8506.79	1.02458	8506.95	1.02893	8507.97	1.02566	8507.45	1.02903	8511.99	1.03637	8507.01	1.02806	8507.2	1.02592	8508.32	1.02699	8507.79	1.02443	8508.1	1.02324	8508.91	1.02644	8508.07	1.02103	8507.94	1.02526	8508.85	1.02111	8509.59	1.02537
8507.48	1.02997	8507.41	1.02942	8507.54	1.02988	8511.71	1.03832	8506.14	1.02696	8508.01	1.03196	8507.79	1.02613	8507.94	1.03042	8508.97	1.02716	8508.44	1.03	8512.98	1.03699	8507.97	1.03	8508.22	1.02657	8509.31	1.02806	8508.78	1.02531	8509.06	1.02478	8509.9	1.02757	8509.06	1.02196	8508.94	1.02577	8509.81	1.02194	8510.59	1.02595
8508.5	1.03191	8508.41	1.03175	8508.53	1.03157	8512.7	1.03942	8507.14	1.0288	8509	1.03376	8508.72	1.02786	8508.94	1.03213	8509.96	1.02846	8509.44	1.03165	8513.98	1.03748	8508.97	1.03113	8509.19	1.02855	8510.28	1.02905	8509.78	1.02717	8510.06	1.02575	8510.9	1.02901	8510.03	1.02357	8509.9	1.02693	8510.77	1.02312	8511.55	1.02644
8509.47	1.03303	8509.37	1.03271	8509.53	1.03313	8513.67	1.04059	8508.07	1.03035	8510	1.03519	8509.72	1.02929	8509.9	1.03331	8510.96	1.03007	8510.43	1.03318	8514.98	1.03802	8509.93	1.03295	8510.15	1.0298	8511.27	1.03052	8510.74	1.0279	8511.05	1.02722	8511.86	1.02906	8511.02	1.02437	8510.9	1.02807	8511.77	1.02305	8512.55	1.0271
8510.46	1.0347	8510.34	1.03491	8510.52	1.03553	8514.63	1.04186	8509.03	1.0319	8510.99	1.03691	8510.68	1.0304	8510.87	1.03534	8511.89	1.03183	8511.36	1.03445	8515.97	1.03771	8510.93	1.03438	8511.15	1.03093	8512.27	1.03141	8511.74	1.02886	8512.02	1.02794	8512.86	1.03039	8512.02	1.02458	8511.89	1.02864	8512.77	1.02336	8513.54	1.02718
8511.43	1.0366	8511.33	1.03655	8511.49	1.03685	8515.6	1.04292	8510.03	1.03365	8511.99	1.03799	8511.68	1.03284	8511.86	1.03699	8512.89	1.03283	8512.36	1.03565	8516.94	1.03776	8511.92	1.03555	8512.11	1.03197	8513.29	1.03191	8512.7	1.02973	8513.01	1.02808	8513.82	1.03027	8513.01	1.02506	8512.86	1.02861	8513.76	1.02339	8514.57	1.02658
8512.39	1.03817	8512.3	1.03823	8512.45	1.03904	8516.6	1.0434	8511.02	1.03507	8512.92	1.04	8512.67	1.03381	8512.86	1.03781	8513.89	1.03427	8513.36	1.03679	8517.94	1.03711	8512.89	1.03664	8513.11	1.03318	8514.26	1.03181	8513.67	1.03046	8514.01	1.0287	8514.79	1.03012	8514.01	1.02465	8513.89	1.02886	8514.79	1.02346	8515.57	1.02599
8513.36	1.0399	8513.26	1.04018	8513.45	1.03982	8517.59	1.04393	8511.99	1.03679	8513.95	1.04091	8513.67	1.03484	8513.85	1.03809	8514.88	1.03442	8514.32	1.03756	8518.93	1.03604	8513.92	1.03689	8514.1	1.03354	8515.26	1.03181	8514.66	1.03028	8515.01	1.02834	8515.75	1.03012	8514.98	1.02511	8514.88	1.0284	8515.75	1.02282	8516.53	1.02532
8514.35	1.04163	8514.29	1.04165	8514.48	1.04162	8518.56	1.04384	8512.98	1.03841	8514.94	1.04151	8514.66	1.03567	8514.85	1.03927	8515.85	1.03395	8515.29	1.03775	8519.9	1.03481	8514.88	1.03722	8515.07	1.03358	8516.25	1.03155	8515.63	1.02969	8515.97	1.02817	8516.72	1.02986	8515.97	1.02434	8515.85	1.02803	8516.75	1.02202	8517.53	1.02453
8515.35	1.04349	8515.26	1.04318	8515.41	1.04309	8519.56	1.04375	8513.98	1.03905	8515.94	1.04231	8515.63	1.03647	8515.82	1.04007	8516.85	1.03454	8516.28	1.03753	8520.87	1.03269	8515.85	1.03689	8516.07	1.03396	8517.22	1.03189	8516.6	1.02925	8516.97	1.02779	8517.72	1.02782	8517	1.02399	8516.88	1.02682	8517.75	1.02052	8518.53	1.0224
8516.32	1.04457	8516.25	1.04425	8516.41	1.04369	8520.52	1.04314	8514.94	1.04046	8516.91	1.04268	8516.63	1.03691	8516.81	1.04023	8517.84	1.03437	8517.28	1.03745	8521.86	1.03053	8516.85	1.03704	8517.06	1.03252	8518.22	1.03035	8517.59	1.02856	8517.94	1.02698	8518.68	1.02625	8517.97	1.02196	8517.87	1.02503	8518.68	1.01999	8519.46	1.02068
8517.31	1.04569	8517.25	1.04503	8517.41	1.04466	8521.49	1.04241	8515.94	1.04119	8517.9	1.04258	8517.62	1.03665	8517.81	1.03928	8518.84	1.03325	8518.22	1.03706	8522.83	1.02816	8517.81	1.03582	8518.03	1.03208	8519.18	1.02941	8518.59	1.02675	8518.96	1.02545	8519.65	1.02503	8518.93	1.02137	8518.87	1.02417	8519.68	1.01845	8520.49	1.01872
8518.28	1.0467	8518.22	1.04613	8518.34	1.04454	8522.43	1.04141	8516.94	1.04157	8518.87	1.04246	8518.59	1.03632	8518.78	1.03899	8519.81	1.03228	8519.21	1.03611	8523.83	1.02533	8518.81	1.03467	8519.03	1.03111	8520.12	1.02777	8519.59	1.02545	8519.9	1.0241	8520.62	1.02303	8519.93	1.01972	8519.81	1.02274	8520.71	1.01559	8521.46	1.01697
8519.25	1.04711	8519.21	1.04633	8519.31	1.04496	8523.42	1.03971	8517.94	1.04157	8519.87	1.04177	8519.59	1.03574	8519.84	1.03819	8520.8	1.03048	8520.21	1.03465	8524.8	1.02258	8519.84	1.03332	8519.96	1.02954	8521.15	1.02591	8520.55	1.02381	8520.9	1.0224	8521.58	1.02197	8520.93	1.01751	8520.8	1.02087	8521.68	1.01448	8522.43	1.01508
8520.21	1.04687	8520.18	1.04589	8520.27	1.04497	8524.42	1.03759	8518.93	1.04181	8520.87	1.04036	8520.59	1.03458	8520.77	1.037	8521.77	1.02877	8521.18	1.03246	8525.77	1.02032	8520.8	1.0312	8520.99	1.02817	8522.11	1.02442	8521.55	1.02217	8521.86	1.02068	8522.55	1.01985	8521.9	1.0157	8521.8	1.01908	8522.71	1.01206	8523.42	1.01234
8521.18	1.04686	8521.18	1.04527	8521.27	1.04378	8525.42	1.03521	8519.93	1.04102	8521.83	1.03934	8521.55	1.03303	8521.77	1.03492	8522.74	1.02743	8522.18	1.03062	8526.8	1.01657	8521.77	1.02917	8521.96	1.02534	8523.08	1.02129	8522.55	1.01968	8522.83	1.01808	8523.55	1.01674	8522.89	1.01326	8522.77	1.01697	8523.67	1.00856	8524.42	1.00918
8522.18	1.04745	8522.21	1.04483	8522.21	1.04287	8526.39	1.03279	8520.93	1.04007	8522.8	1.03672	8522.55	1.03158	8522.74	1.03317	8523.71	1.02428	8523.14	1.02879	8527.77	1.0128	8522.77	1.0275	8522.99	1.02386	8524.05	1.01772	8523.55	1.01722	8523.86	1.01517	8524.55	1.01336	8523.92	1.01037	8523.74	1.01387	8524.67	1.00634	8525.42	1.00602
8523.14	1.04595	8523.14	1.04344	8523.18	1.04241	8527.39	1.02948	8521.86	1.03876	8523.83	1.03504	8523.55	1.02966	8523.74	1.03026	8524.7	1.02254	8524.14	1.02588	8528.73	1.01046	8523.77	1.02477	8523.96	1.02076	8525.05	1.01565	8524.55	1.01446	8524.83	1.01279	8525.55	1.01109	8524.89	1.00829	8524.74	1.01085	8525.67	1.00313	8526.39	1.00306
8524.14	1.04416	8524.14	1.04215	8524.17	1.04016	8528.36	1.02605	8522.89	1.03729	8524.8	1.03235	8524.52	1.02694	8524.74	1.02837	8525.67	1.0198	8525.14	1.02307	8529.7	1.00553	8524.74	1.02139	8524.95	1.01791	8526.05	1.01278	8525.52	1.01217	8525.83	1.00965	8526.55	1.00757	8525.89	1.00542	8525.73	1.00834	8526.67	0.999972	8527.36	0.999374
8525.11	1.04235	8525.11	1.04043	8525.2	1.03853	8529.33	1.02244	8523.89	1.03571	8525.8	1.03019	8525.52	1.02432	8525.73	1.02499	8526.7	1.01691	8526.11	1.02053	8530.7	1.00195	8525.7	1.01908	8525.95	1.01471	8527.02	1.00933	8526.52	1.00822	8526.8	1.00635	8527.52	1.00417	8526.89	1.00208	8526.73	1.00478	8527.64	0.995885	8528.36	0.996329
8526.11	1.04029	8526.08	1.03803	8526.2	1.03528	8530.3	1.0186	8524.86	1.0331	8526.77	1.02768	8526.52	1.02179	8526.77	1.02212	8527.64	1.01358	8527.11	1.01655	8531.7	0.998047	8526.7	1.01495	8526.95	1.01115	8528.05	1.00577	8527.52	1.00416	8527.77	1.00243	8528.48	1.00065	8527.86	0.998384	8527.73	1.00052	8528.64	0.993225	8529.33	0.992631
8527.11	1.03731	8527.08	1.03536	8527.17	1.03245	8531.3	1.01534	8525.86	1.03051	8527.77	1.02347	8527.52	1.01874	8527.73	1.01934	8528.64	1.01061	8528.11	1.01306	8532.67	0.99404	8527.7	1.01201	8527.92	1.00776	8528.98	1.00252	8528.51	1.0016	8528.76	0.999096	8529.51	0.996603	8528.86	0.994773	8528.76	0.997996	8529.64	0.989362	8530.3	0.988842
8528.11	1.03466	8528.05	1.03268	8528.17	1.02939	8532.3	1.01146	8526.83	1.02787	8528.76	1.02015	8528.48	1.01532	8528.73	1.01578	8529.61	1.00653	8529.11	1.00959	8533.67	0.989106	8528.7	1.00801	8528.95	1.00391	8529.98	0.998194	8529.51	0.997363	8529.73	0.994842	8530.52	0.992443	8529.86	0.990675	8529.73	0.993603	8530.64	0.985156	8531.3	0.985514
8529.08	1.03177	8529.01	1.02942	8529.17	1.02597	8533.24	1.00752	8527.86	1.0249	8529.76	1.017	8529.48	1.01126	8529.73	1.01156	8530.61	1.00289	8530.08	1.00539	8534.68	0.985387	8529.7	1.00428	8529.92	1.00048	8530.95	0.994121	8530.48	0.993211	8530.73	0.991141	8531.48	0.988802	8530.89	0.986912	8530.7	0.98955	8531.61	0.981568	8532.27	0.982004
8530.08	1.02761	8530.02	1.02567	8530.17	1.02193	8534.24	1.003	8528.83	1.02157	8530.77	1.01282	8530.48	1.00823	8530.73	1.00764	8531.58	0.999458	8531.05	1.00205	8535.68	0.982506	8530.67	1.00001	8530.92	0.995773	8531.95	0.990798	8531.48	0.990401	8531.7	0.987847	8532.52	0.98496	8531.89	0.983043	8531.67	0.985706	8532.64	0.978592	8533.27	0.978362
8531.08	1.02433	8530.98	1.02122	8531.14	1.01785	8535.24	0.999077	8529.83	1.01799	8531.77	1.00897	8531.48	1.00433	8531.73	1.00412	8532.58	0.995077	8532.05	0.997907	8536.65	0.978359	8531.67	0.995831	8531.92	0.99259	8532.99	0.985955	8532.49	0.985663	8532.67	0.983794	8533.52	0.980673	8532.89	0.979809	8532.67	0.98191	8533.64	0.974861	8534.27	0.975417
8532.05	1.02024	8531.98	1.01715	8532.14	1.01408	8536.24	0.994435	8530.8	1.01373	8532.77	1.00498	8532.49	1.00055	8532.7	0.999686	8533.55	0.991467	8533.05	0.993628	8537.68	0.975314	8532.67	0.99208	8532.92	0.987769	8533.96	0.982414	8533.49	0.981788	8533.67	0.979783	8534.49	0.977059	8533.86	0.976283	8533.64	0.977967	8534.61	0.971785	8535.24	0.972095
8533.05	1.01547	8532.95	1.01336	8533.14	1.00974	8537.18	0.990554	8531.8	1.01023	8533.77	1.00035	8533.52	0.996285	8533.74	0.995412	8534.52	0.987622	8534.02	0.989993	8538.68	0.97268	8533.67	0.987873	8533.96	0.983952	8534.93	0.979248	8534.46	0.978439	8534.64	0.976869	8535.49	0.973995	8534.86	0.972764	8534.61	0.974909	8535.61	0.96833	8536.21	0.969292
8534.02	1.01145	8533.96	1.00872	8534.11	1.00501	8538.18	0.986652	8532.8	1.00599	8534.74	0.996681	8534.49	0.992918	8534.68	0.991437	8535.49	0.984079	8534.99	0.986874	8539.65	0.970097	8534.64	0.983712	8534.93	0.980661	8535.9	0.976086	8535.46	0.97501	8535.65	0.973737	8536.49	0.971071	8535.86	0.969653	8535.65	0.971786	8536.58	0.966532	8537.24	0.967299
8535.02	1.00712	8534.93	1.00513	8535.11	1.00175	8539.22	0.983221	8533.8	1.00222	8535.74	0.993251	8535.43	0.989297	8535.68	0.987438	8536.49	0.979976	8535.99	0.982728	8540.66	0.96944	8535.65	0.98067	8535.86	0.977153	8536.87	0.972969	8536.43	0.971727	8536.65	0.970197	8537.49	0.968807	8536.87	0.96742	8536.65	0.969078	8537.56	0.964499	8538.24	0.96566
8535.99	1.00273	8535.9	1.0009	8536.11	0.997306	8540.19	0.980491	8534.77	0.998077	8536.74	0.988866	8536.4	0.985571	8536.65	0.984044	8537.49	0.977896	8536.96	0.97892	8541.63	0.969573	8536.62	0.976655	8536.87	0.973241	8537.87	0.970349	8537.37	0.969193	8537.65	0.968459	8538.49	0.96622	8537.84	0.96529	8537.62	0.966795	8538.56	0.962916	8539.22	0.963493
8536.96	0.998014	8536.87	0.996625	8537.09	0.993401	8541.19	0.979295	8535.74	0.99416	8537.71	0.985514	8537.4	0.982184	8537.65	0.981271	8538.49	0.974877	8537.96	0.976361	8542.63	0.968666	8537.59	0.974496	8537.87	0.970825	8538.87	0.968018	8538.37	0.967014	8538.65	0.966118	8539.5	0.964865	8538.84	0.962627	8538.62	0.964605	8539.56	0.961107	8540.22	0.963797
8537.99	0.994119	8537.87	0.993178	8538.09	0.989617	8542.19	0.976475	8536.74	0.990121	8538.68	0.981874	8538.37	0.979148	8538.65	0.977983	8539.5	0.972032	8538.96	0.973532	8543.6	0.968032	8538.56	0.9713	8538.87	0.968172	8539.9	0.966658	8539.4	0.965225	8539.65	0.963574	8540.47	0.964814	8539.84	0.962264	8539.62	0.96311	8540.56	0.961471	8541.19	0.965533
8539	0.990501	8538.87	0.98879	8539.06	0.98529	8543.16	0.973385	8537.71	0.986799	8539.72	0.9784	8539.37	0.976252	8539.62	0.974936	8540.47	0.971148	8539.94	0.971242	8544.61	0.96872	8539.56	0.968711	8539.84	0.966844	8540.84	0.966204	8540.41	0.964877	8540.66	0.96379	8541.47	0.965782	8540.81	0.962831	8540.59	0.963273	8541.57	0.963017	8542.19	0.965996
8539.94	0.986941	8539.84	0.986104	8540.06	0.98209	8544.14	0.9729	8538.68	0.983633	8540.72	0.977192	8540.37	0.97387	8540.62	0.974237	8541.47	0.971082	8540.91	0.971212	8545.55	0.969126	8540.56	0.968551	8540.84	0.96672	8541.85	0.966801	8541.41	0.965306	8541.66	0.96442	8542.44	0.965825	8541.82	0.964022	8541.6	0.965419	8542.54	0.96324	8543.16	0.965832
8540.94	0.985252	8540.81	0.983709	8541.03	0.980302	8545.14	0.971087	8539.65	0.98019	8541.69	0.976538	8541.38	0.973567	8541.6	0.973776	8542.47	0.969153	8541.91	0.970943	8546.52	0.969922	8541.53	0.968699	8541.85	0.967076	8542.85	0.966053	8542.41	0.964812	8542.66	0.963715	8543.48	0.965739	8542.79	0.96356	8542.6	0.964942	8543.48	0.963596	8544.14	0.967145
8541.94	0.983026	8541.78	0.981776	8542.07	0.978094	8546.18	0.970676	8540.62	0.978466	8542.69	0.974349	8542.38	0.971968	8542.6	0.971778	8543.48	0.968116	8542.88	0.969609	8547.49	0.971985	8542.51	0.968307	8542.79	0.966334	8543.89	0.966583	8543.38	0.964428	8543.63	0.963927	8544.42	0.966284	8543.73	0.963436	8543.6	0.964835	8544.51	0.965428	8545.14	0.969199
8542.94	0.978731	8542.79	0.977963	8543.04	0.974974	8547.12	0.970405	8541.6	0.977218	8543.7	0.971713	8543.35	0.969818	8543.6	0.970776	8544.45	0.967785	8543.85	0.969059	8548.5	0.973066	8543.51	0.967659	8543.82	0.96581	8544.86	0.967842	8544.36	0.965589	8544.61	0.965441	8545.39	0.968771	8544.73	0.965458	8544.54	0.967188	8545.49	0.967142	8546.14	0.971022
8543.92	0.976848	8543.79	0.975787	8544.04	0.972675	8548.12	0.969541	8542.6	0.975113	8544.67	0.971927	8544.32	0.970011	8544.58	0.970674	8545.45	0.968058	8544.86	0.969142	8549.47	0.975001	8544.48	0.968262	8544.76	0.967284	8545.86	0.969264	8545.36	0.966593	8545.64	0.967502	8546.4	0.970672	8545.74	0.966915	8545.58	0.968997	8546.49	0.969249	8547.15	0.973498
8544.92	0.975251	8544.8	0.97409	8545.01	0.971348	8549.13	0.970144	8543.57	0.972953	8545.67	0.971321	8545.33	0.969324	8545.55	0.970734	8546.4	0.96901	8545.83	0.969941	8550.45	0.976974	8545.45	0.969383	8545.74	0.968712	8546.83	0.971187	8546.36	0.968494	8546.65	0.969323	8547.37	0.972915	8546.71	0.969208	8546.55	0.97049	8547.49	0.972119	8548.15	0.976798
8545.92	0.973652	8545.8	0.972095	8546.02	0.970803	8550.13	0.97111	8544.58	0.972368	8546.65	0.970902	8546.3	0.969483	8546.52	0.970224	8547.4	0.96984	8546.83	0.970581	8551.42	0.978389	8546.43	0.970466	8546.71	0.970177	8547.84	0.972957	8547.37	0.970805	8547.59	0.97128	8548.34	0.974587	8547.68	0.971655	8547.53	0.97331	8548.5	0.974658	8549.16	0.979347
8546.9	0.972371	8546.77	0.972202	8546.96	0.970071	8551.14	0.971403	8545.55	0.971271	8547.62	0.97115	8547.27	0.970444	8547.53	0.971737	8548.37	0.971028	8547.81	0.971886	8552.42	0.980761	8547.4	0.97187	8547.71	0.971239	8548.88	0.975318	8548.34	0.973449	8548.59	0.97332	8549.35	0.978423	8548.69	0.974309	8548.5	0.976032	8549.47	0.977541	8550.13	0.982114
8547.87	0.971575	8547.71	0.970908	8547.93	0.969623	8552.14	0.972505	8546.52	0.971212	8548.66	0.971821	8548.28	0.970549	8548.53	0.973106	8549.38	0.97183	8548.81	0.97331	8553.43	0.982514	8548.4	0.973456	8548.69	0.973867	8549.82	0.977543	8549.35	0.975088	8549.53	0.976009	8550.35	0.980103	8549.69	0.976797	8549.5	0.978746	8550.48	0.979504	8551.14	0.98468
8548.88	0.970648	8548.69	0.970616	8548.94	0.969509	8553.15	0.973723	8547.49	0.970808	8549.63	0.97238	8549.28	0.971093	8549.53	0.973218	8550.35	0.973492	8549.79	0.974672	8554.44	0.984692	8549.38	0.975853	8549.63	0.975477	8550.85	0.979725	8550.35	0.977973	8550.57	0.978305	8551.39	0.982572	8550.73	0.979547	8550.48	0.9818	8551.48	0.982454	8552.14	0.98778
8549.85	0.970172	8549.69	0.969768	8549.91	0.969824	8554.12	0.974491	8548.47	0.970963	8550.63	0.973757	8550.26	0.971965	8550.54	0.974929	8551.36	0.975219	8550.79	0.976313	8555.41	0.986329	8550.35	0.976898	8550.63	0.978015	8551.86	0.981979	8551.36	0.980701	8551.58	0.981287	8552.39	0.984656	8551.73	0.982068	8551.45	0.983802	8552.49	0.984443	8553.12	0.990153
8550.82	0.970186	8550.7	0.970334	8550.92	0.970451	8555.1	0.975375	8549.47	0.97202	8551.61	0.974474	8551.23	0.972916	8551.54	0.976586	8552.36	0.97692	8551.8	0.978422	8556.42	0.987809	8551.36	0.979543	8551.61	0.97973	8552.83	0.983866	8552.36	0.982627	8552.55	0.983607	8553.37	0.98734	8552.74	0.984206	8552.46	0.987244	8553.46	0.987326	8554.12	0.9918
8551.8	0.97027	8551.7	0.97029	8551.89	0.971011	8556.07	0.976727	8550.48	0.972172	8552.58	0.975454	8552.2	0.974306	8552.55	0.977576	8553.34	0.978487	8552.8	0.980146	8557.39	0.989114	8552.33	0.981487	8552.61	0.982525	8553.84	0.986677	8553.37	0.985433	8553.59	0.985642	8554.37	0.989611	8553.71	0.986712	8553.46	0.989268	8554.47	0.989458	8555.13	0.993982
8552.8	0.970698	8552.71	0.971086	8552.9	0.971912	8557.08	0.977832	8551.45	0.973033	8553.56	0.976601	8553.18	0.975424	8553.52	0.980052	8554.31	0.979787	8553.81	0.982096	8558.37	0.991295	8553.3	0.983952	8553.62	0.984508	8554.88	0.988302	8554.37	0.98766	8554.56	0.987362	8555.35	0.991575	8554.72	0.98876	8554.47	0.990962	8555.47	0.990938	8556.13	0.995557
8553.81	0.97137	8553.68	0.971768	8553.9	0.972863	8558.12	0.979085	8552.49	0.973966	8554.56	0.978561	8554.19	0.977522	8554.53	0.981326	8555.32	0.981071	8554.78	0.983767	8559.38	0.99158	8554.31	0.985507	8554.63	0.986442	8555.85	0.989857	8555.35	0.989627	8555.57	0.989062	8556.35	0.993311	8555.69	0.990546	8555.44	0.992754	8556.45	0.992751	8557.14	0.996812
8554.78	0.972157	8554.69	0.972162	8554.91	0.974276	8559.09	0.980429	8553.46	0.975055	8555.57	0.979016	8555.19	0.978589	8555.54	0.982157	8556.32	0.983029	8555.79	0.985356	8560.35	0.991991	8555.29	0.987597	8555.6	0.988036	8556.86	0.991563	8556.35	0.990893	8556.58	0.991306	8557.39	0.994574	8556.7	0.992353	8556.42	0.994808	8557.46	0.994792	8558.15	0.998231
8555.79	0.972992	8555.69	0.973126	8555.88	0.974911	8560.1	0.981845	8554.47	0.976399	8556.58	0.980317	8556.17	0.980194	8556.54	0.98409	8557.3	0.98406	8556.8	0.986831	8561.33	0.993352	8556.32	0.988861	8556.58	0.989394	8557.83	0.991649	8557.36	0.992251	8557.55	0.992884	8558.4	0.995953	8557.71	0.993765	8557.42	0.996121	8558.49	0.996197	8559.12	0.999012
8556.76	0.97466	8556.67	0.974321	8556.86	0.975942	8561.08	0.982903	8555.51	0.977807	8557.58	0.981671	8557.17	0.981161	8557.55	0.984928	8558.31	0.985332	8557.77	0.988097	8562.37	0.994158	8557.3	0.991241	8557.58	0.991227	8558.84	0.993149	8558.37	0.994472	8558.56	0.994261	8559.38	0.997223	8558.71	0.994433	8558.4	0.996839	8559.47	0.996813	8560.1	1.0001
8557.74	0.975425	8557.64	0.975654	8557.87	0.977315	8562.08	0.983394	8556.45	0.978401	8558.59	0.983181	8558.15	0.982282	8558.56	0.98635	8559.28	0.986257	8558.75	0.989292	8563.34	0.993987	8558.31	0.99196	8558.62	0.991989	8559.85	0.99482	8559.38	0.994316	8559.56	0.99479	8560.35	0.997423	8559.69	0.995701	8559.41	0.998163	8560.51	0.997285	8561.14	1.00067
8558.75	0.976649	8558.65	0.976665	8558.87	0.978438	8563.09	0.984667	8557.46	0.98006	8559.6	0.983792	8559.16	0.98335	8559.53	0.987399	8560.26	0.987358	8559.75	0.990533	8564.35	0.994591	8559.28	0.993134	8559.63	0.993327	8560.86	0.994716	8560.35	0.995788	8560.54	0.995332	8561.33	0.998489	8560.7	0.996815	8560.38	0.999655	8561.49	0.998135	8562.12	1.00015
8559.72	0.977335	8559.66	0.97798	8559.85	0.979945	8564.1	0.985556	8558.49	0.981577	8560.6	0.985138	8560.16	0.984576	8560.54	0.988265	8561.27	0.987936	8560.76	0.991586	8565.36	0.995298	8560.29	0.994269	8560.64	0.994078	8561.86	0.995985	8561.33	0.9956	8561.52	0.995842	8562.34	0.998652	8561.71	0.997773	8561.36	1.00001	8562.49	0.998612	8563.12	1.00168
8560.73	0.978262	8560.64	0.978813	8560.82	0.980431	8565.08	0.986261	8559.47	0.982458	8561.58	0.98603	8561.17	0.985249	8561.58	0.989144	8562.24	0.988603	8561.74	0.992083	8566.31	0.995907	8561.3	0.993942	8561.64	0.995078	8562.87	0.995988	8562.34	0.996251	8562.49	0.996314	8563.34	0.998887	8562.68	0.998029	8562.37	1.00057	8563.5	0.99913	8564.1	1.00174
8561.74	0.97977	8561.64	0.97991	8561.83	0.981697	8566.09	0.986511	8560.48	0.983262	8562.56	0.986799	8562.15	0.986316	8562.53	0.990222	8563.28	0.989645	8562.71	0.992482	8567.32	0.996083	8562.27	0.994775	8562.65	0.994731	8563.85	0.996401	8563.31	0.996743	8563.5	0.996568	8564.38	0.998864	8563.69	0.99819	8563.34	1.00057	8564.48	0.9987	8565.11	1.00198
8562.71	0.980305	8562.59	0.98159	8562.84	0.982963	8567.1	0.987191	8561.45	0.984464	8563.56	0.987204	8563.12	0.986558	8563.53	0.990682	8564.29	0.989947	8563.72	0.993144	8568.33	0.99683	8563.28	0.995299	8563.66	0.995821	8564.89	0.997051	8564.35	0.996937	8564.51	0.996857	8565.33	0.999988	8564.67	0.998335	8564.32	1.00068	8565.46	0.999118	8566.12	1.00246
8563.72	0.980999	8563.6	0.98287	8563.82	0.983767	8568.07	0.988017	8562.46	0.98502	8564.6	0.988135	8564.16	0.987217	8564.54	0.99084	8565.27	0.989925	8564.73	0.992679	8569.37	0.997247	8564.29	0.995885	8564.64	0.995664	8565.87	0.997654	8565.33	0.997498	8565.49	0.997355	8566.34	0.999842	8565.65	0.998415	8565.33	1.00159	8566.46	1.0001	8567.13	1.00291
8564.73	0.98265	8564.6	0.983314	8564.86	0.984456	8569.02	0.988654	8563.44	0.986297	8565.55	0.988576	8565.17	0.987701	8565.55	0.991819	8566.24	0.990641	8565.71	0.993378	8570.31	0.997801	8565.3	0.996315	8565.68	0.995952	8566.84	0.997659	8566.34	0.998316	8566.5	0.997502	8567.35	0.999994	8566.65	0.998802	8566.31	1.00189	8567.51	1.00051	8568.17	1.00343
8565.74	0.983522	8565.58	0.984487	8565.87	0.985412	8570.06	0.989176	8564.42	0.986311	8566.53	0.989224	8566.15	0.987884	8566.53	0.992216	8567.22	0.990998	8566.69	0.994348	8571.29	0.998506	8566.28	0.997033	8566.65	0.996208	8567.82	0.998432	8567.28	0.99862	8567.51	0.99854	8568.36	1.00071	8567.66	0.998622	8567.32	1.00216	8568.48	1.00088	8569.11	1.00402
8566.75	0.984868	8566.59	0.985485	8566.84	0.985904	8571.07	0.990318	8565.42	0.987431	8567.54	0.98977	8567.16	0.988672	8567.57	0.992367	8568.23	0.991503	8567.69	0.994427	8572.3	0.999483	8567.28	0.997245	8567.63	0.996793	8568.8	0.998945	8568.33	0.99862	8568.48	0.999043	8569.34	1.00146	8568.67	0.999451	8568.33	1.0025	8569.46	1.00144	8570.12	1.00429
8567.76	0.985811	8567.57	0.986566	8567.85	0.986916	8572.05	0.990838	8566.43	0.988119	8568.55	0.990443	8568.17	0.989602	8568.58	0.992556	8569.24	0.992637	8568.67	0.995085	8573.28	0.999809	8568.29	0.997128	8568.67	0.997494	8569.81	0.999519	8569.3	1.00004	8569.43	0.999638	8570.31	1.00195	8569.65	0.999947	8569.3	1.00348	8570.47	1.00192	8571.1	1.00488
8568.74	0.986409	8568.58	0.987194	8568.83	0.987603	8573.06	0.991961	8567.44	0.988456	8569.56	0.991614	8569.15	0.989831	8569.59	0.993565	8570.25	0.993074	8569.71	0.995543	8574.26	1.0009	8569.3	0.998047	8569.62	0.997687	8570.79	1.00027	8570.28	1.00039	8570.47	1.00038	8571.36	1.00292	8570.63	1.00132	8570.28	1.00398	8571.48	1.00277	8572.08	1.00574
8569.68	0.987836	8569.59	0.987996	8569.84	0.988232	8574.04	0.992795	8568.45	0.989046	8570.57	0.992526	8570.16	0.991194	8570.5	0.993827	8571.2	0.993923	8570.69	0.996543	8575.27	1.0022	8570.25	0.998977	8570.63	0.998941	8571.73	1.00059	8571.29	1.00174	8571.45	1.00038	8572.33	1.00324	8571.64	1.00139	8571.29	1.00415	8572.52	1.00302	8573.09	1.00565
8570.69	0.987887	8570.57	0.988844	8570.88	0.989014	8575.02	0.994042	8569.43	0.989794	8571.54	0.993308	8571.17	0.991334	8571.51	0.994682	8572.18	0.994342	8571.67	0.997216	8576.28	1.00275	8571.26	0.999307	8571.61	0.999233	8572.78	1.00138	8572.3	1.00258	8572.46	1.00168	8573.34	1.00424	8572.62	1.00218	8572.3	1.006	8573.5	1.00354	8574.1	1.00623
8571.7	0.989359	8571.54	0.989595	8571.86	0.989854	8576.03	0.994723	8570.47	0.990814	8572.52	0.993812	8572.11	0.992559	8572.52	0.995453	8573.19	0.995357	8572.71	0.998138	8577.29	1.00374	8572.3	0.99998	8572.59	1.0003	8573.76	1.00167	8573.31	1.00338	8573.47	1.00242	8574.39	1.00527	8573.6	1.00262	8573.31	1.0061	8574.51	1.00427	8575.08	1.00676
8572.65	0.989988	8572.49	0.990381	8572.87	0.990305	8577.04	0.996043	8571.39	0.991446	8573.5	0.994669	8573.12	0.993116	8573.53	0.996478	8574.2	0.996126	8573.69	0.998697	8578.27	1.00452	8573.31	1.00067	8573.6	1.00098	8574.77	1.00306	8574.32	1.0036	8574.48	1.0027	8575.4	1.00514	8574.61	1.00334	8574.29	1.00703	8575.49	1.00476	8576.13	1.00785
8573.63	0.99096	8573.47	0.991218	8573.85	0.991503	8578.02	0.996935	8572.4	0.992267	8574.51	0.995478	8574.13	0.993829	8574.51	0.997208	8575.18	0.996762	8574.7	0.999249	8579.29	1.00497	8574.29	1.00219	8574.58	1.00145	8575.78	1.00389	8575.3	1.00417	8575.46	1.00378	8576.38	1.00549	8575.62	1.00399	8575.27	1.00705	8576.47	1.00475	8577.11	1.00809
8574.64	0.991573	8574.48	0.991949	8574.86	0.992526	8579.03	0.998022	8573.41	0.993366	8575.49	0.996223	8575.08	0.994627	8575.52	0.998423	8576.19	0.997682	8575.71	1.00011	8580.27	1.00603	8575.3	1.00273	8575.59	1.00278	8576.82	1.00471	8576.35	1.00488	8576.47	1.00418	8577.42	1.00701	8576.63	1.0046	8576.28	1.00787	8577.45	1.00524	8578.05	1.00793
8575.62	0.992754	8575.46	0.992475	8575.84	0.993489	8580.05	0.999894	8574.39	0.993841	8576.5	0.997587	8576.13	0.995596	8576.54	0.999209	8577.23	0.998674	8576.73	1.00215	8581.25	1.00674	8576.31	1.00339	8576.6	1.00318	8577.8	1.00479	8577.36	1.00552	8577.48	1.00467	8578.43	1.00758	8577.64	1.0048	8577.29	1.00786	8578.46	1.00574	8579.07	1.00834
8576.63	0.993914	8576.47	0.993933	8576.82	0.994516	8581.06	1.00031	8575.37	0.994772	8577.55	0.99899	8577.11	0.997072	8577.48	0.999688	8578.21	0.999661	8577.71	1.00249	8582.23	1.00809	8577.33	1.00482	8577.64	1.00457	8578.81	1.00578	8578.34	1.00539	8578.5	1.00477	8579.45	1.00829	8578.62	1.00496	8578.31	1.00816	8579.45	1.00604	8580.08	1.00797
8577.64	0.994824	8577.45	0.994421	8577.86	0.996033	8582.07	1.00149	8576.38	0.995524	8578.53	0.999615	8578.09	0.997955	8578.46	1.00095	8579.22	1.0008	8578.69	1.00333	8583.27	1.00842	8578.34	1.00565	8578.62	1.00451	8579.86	1.00675	8579.32	1.00637	8579.51	1.00594	8580.46	1.00804	8579.63	1.00535	8579.29	1.00853	8580.46	1.00647	8581.09	1.00841
8578.62	0.995566	8578.43	0.995428	8578.84	0.996924	8583.08	1.00254	8577.39	0.996885	8579.51	1.00046	8579.1	0.999158	8579.48	1.00221	8580.24	1.00185	8579.7	1.00426	8584.26	1.00845	8579.32	1.00668	8579.6	1.00476	8580.84	1.00651	8580.3	1.00678	8580.52	1.00602	8581.44	1.00791	8580.62	1.00522	8580.27	1.00865	8581.44	1.00632	8582.1	1.00958
8579.57	0.996162	8579.41	0.996854	8579.86	0.99769	8584.07	1.00315	8578.37	0.998318	8580.52	1.00146	8580.11	0.999699	8580.46	1.00325	8581.25	1.00285	8580.71	1.00526	8585.24	1.009	8580.33	1.00671	8580.62	1.00623	8581.82	1.00716	8581.31	1.00726	8581.5	1.00593	8582.45	1.00853	8581.6	1.00604	8581.28	1.00866	8582.45	1.00676	8583.12	1.00892
8580.58	0.997569	8580.43	0.99807	8580.87	0.998578	8585.11	1.00468	8579.38	0.999086	8581.5	1.00264	8581.09	1.00044	8581.44	1.00386	8582.26	1.0032	8581.69	1.00578	8586.25	1.00975	8581.31	1.0067	8581.63	1.00613	8582.86	1.00779	8582.26	1.00706	8582.55	1.0071	8583.5	1.00863	8582.64	1.0065	8582.29	1.0092	8583.46	1.00687	8584.1	1.00927
8581.6	0.998681	8581.41	0.998489	8581.88	0.999911	8586.09	1.00561	8580.39	1.00023	8582.51	1.00351	8582.1	1.00154	8582.45	1.00449	8583.27	1.00373	8582.7	1.00691	8587.23	1.01012	8582.29	1.00756	8582.64	1.00684	8583.88	1.00815	8583.31	1.00784	8583.56	1.00774	8584.51	1.00944	8583.69	1.0064	8583.31	1.00958	8584.48	1.00776	8585.11	1.00948
8582.61	0.999572	8582.42	0.999822	8582.89	1.00114	8587.11	1.00579	8581.38	1.00122	8583.53	1.00406	8583.12	1.0026	8583.46	1.00593	8584.26	1.00484	8583.72	1.00716	8588.25	1.01057	8583.34	1.00865	8583.62	1.00744	8584.89	1.00862	8584.29	1.00793	8584.57	1.00795	8585.49	1.00923	8584.67	1.00663	8584.32	1.00955	8585.46	1.00773	8586.09	1.01007
8583.59	1.00044	8583.43	1.00051	8583.88	1.00194	8588.12	1.00699	8582.39	1.00255	8584.54	1.00544	8584.1	1.0031	8584.45	1.00609	8585.24	1.00529	8584.7	1.00747	8589.26	1.01114	8584.32	1.00954	8584.64	1.00788	8585.87	1.00892	8585.33	1.00862	8585.59	1.00892	8586.47	1.0101	8585.68	1.00744	8585.3	1.01025	8586.44	1.00754	8587.14	1.00985
8584.57	1.00138	8584.41	1.0019	8584.89	1.0027	8589.1	1.00781	8583.4	1.00296	8585.52	1.00604	8585.11	1.00414	8585.43	1.00704	8586.22	1.00615	8585.71	1.00835	8590.25	1.01136	8585.33	1.00945	8585.65	1.00802	8586.89	1.00913	8586.31	1.00878	8586.57	1.00955	8587.46	1.00959	8586.7	1.00747	8586.31	1.01016	8587.42	1.00729	8588.12	1.00977
8585.59	1.00228	8585.4	1.00283	8585.87	1.004	8590.09	1.008	8584.35	1.0037	8586.57	1.0067	8586.12	1.00485	8586.41	1.00804	8587.23	1.00671	8586.76	1.00906	8591.26	1.0107	8586.35	1.0104	8586.63	1.00886	8587.9	1.0093	8587.33	1.00869	8587.61	1.00921	8588.44	1.00979	8587.71	1.00715	8587.33	1.01018	8588.47	1.00772	8589.1	1.0092
8586.6	1.00367	8586.41	1.00445	8586.89	1.00497	8591.1	1.00886	8585.36	1.00459	8587.52	1.00772	8587.11	1.00562	8587.42	1.00863	8588.25	1.00681	8587.74	1.00975	8592.24	1.01102	8587.33	1.01066	8587.65	1.00865	8588.88	1.00967	8588.34	1.0089	8588.63	1.00959	8589.48	1.00977	8588.72	1.00791	8588.34	1.01006	8589.45	1.00741	8590.12	1.00826
8587.58	1.00474	8587.39	1.00505	8587.87	1.00597	8592.09	1.00954	8586.35	1.0056	8588.56	1.00851	8588.09	1.00612	8588.44	1.00881	8589.23	1.00742	8588.76	1.00994	8593.26	1.00991	8588.34	1.01148	8588.63	1.00953	8589.9	1.00969	8589.36	1.00912	8589.64	1.00906	8590.5	1.01023	8589.74	1.00678	8589.36	1.01068	8590.47	1.00621	8591.13	1.00763
8588.56	1.00556	8588.37	1.00642	8588.85	1.00677	8593.1	1.00993	8587.36	1.00709	8589.55	1.00874	8589.07	1.0065	8589.45	1.00891	8590.25	1.00785	8589.77	1.01089	8594.28	1.00921	8589.36	1.01142	8589.67	1.00946	8590.91	1.00964	8590.37	1.0083	8590.66	1.00874	8591.45	1.0091	8590.72	1.00669	8590.37	1.0088	8591.45	1.00523	8592.12	1.00678
8589.61	1.00696	8589.39	1.00739	8589.83	1.0074	8594.08	1.01053	8588.34	1.00733	8590.56	1.00948	8590.06	1.00682	8590.44	1.00945	8591.2	1.00767	8590.75	1.01057	8595.26	1.00873	8590.34	1.01105	8590.66	1.00927	8591.93	1.00903	8591.39	1.00871	8591.67	1.00863	8592.5	1.00836	8591.74	1.00597	8591.39	1.0084	8592.47	1.00492	8593.16	1.00619
8590.59	1.00789	8590.37	1.00763	8590.85	1.00825	8595.1	1.01016	8589.39	1.00791	8591.55	1.00987	8591.07	1.00751	8591.45	1.00947	8592.21	1.00809	8591.77	1.01043	8596.28	1.00718	8591.32	1.01077	8591.64	1.00864	8592.94	1.0084	8592.37	1.00712	8592.69	1.00757	8593.48	1.0069	8592.78	1.00471	8592.37	1.00718	8593.42	1.00373	8594.12	1.00442
8591.58	1.00871	8591.39	1.00877	8591.8	1.00907	8596.12	1.01073	8590.37	1.00824	8592.53	1.00983	8592.09	1.008	8592.47	1.00957	8593.23	1.00752	8592.78	1.00974	8597.29	1.00558	8592.34	1.01059	8592.62	1.00814	8593.93	1.00723	8593.42	1.00681	8593.7	1.00628	8594.47	1.00582	8593.77	1.00363	8593.39	1.00597	8594.47	1.00266	8595.13	1.00362
8592.59	1.01001	8592.4	1.00991	8592.82	1.0095	8597.1	1.00939	8591.39	1.00896	8593.51	1.01014	8593.1	1.00841	8593.48	1.00997	8594.21	1.0069	8593.8	1.00903	8598.28	1.00483	8593.32	1.00932	8593.64	1.0075	8594.91	1.00648	8594.37	1.00545	8594.69	1.00548	8595.45	1.00496	8594.75	1.00286	8594.34	1.00508	8595.48	1.00113	8596.15	1.00178
8593.61	1.01053	8593.42	1.01038	8593.83	1.01036	8598.09	1.00933	8592.4	1.00937	8594.56	1.01012	8594.08	1.00754	8594.5	1.00892	8595.23	1.00605	8594.78	1.0083	8599.29	1.00272	8594.31	1.00863	8594.62	1.00647	8595.89	1.00465	8595.39	1.00449	8595.74	1.00442	8596.43	1.00325	8595.8	1.00183	8595.32	1.00396	8596.5	1.00012	8597.16	1.00087
8594.59	1.01106	8594.43	1.01082	8594.81	1.01011	8599.07	1.00818	8593.42	1.00958	8595.58	1.00987	8595.1	1.00689	8595.45	1.00811	8596.21	1.00553	8595.77	1.00729	8600.31	1.00117	8595.29	1.00771	8595.58	1.00568	8596.91	1.00319	8596.4	1.00263	8596.72	1.00275	8597.39	1.00216	8596.82	0.999691	8596.34	1.00256	8597.48	0.998232	8598.18	1.00009
8595.58	1.012	8595.42	1.01094	8595.83	1.01073	8600.06	1.00641	8594.43	1.00964	8596.56	1.00881	8596.08	1.00643	8596.47	1.00751	8597.2	1.00394	8596.78	1.00645	8601.3	0.999532	8596.31	1.00625	8596.59	1.00401	8597.93	1.00257	8597.39	1.00131	8597.7	1.00226	8598.44	1.00094	8597.8	0.998475	8597.32	1.00132	8598.47	0.997289	8599.2	0.99854
8596.56	1.01141	8596.43	1.01045	8596.82	1.00997	8601.07	1.00537	8595.48	1.00937	8597.55	1.00801	8597.07	1.00611	8597.48	1.00661	8598.21	1.00302	8597.8	1.00547	8602.31	0.997642	8597.29	1.00464	8597.64	1.00282	8598.94	1.00018	8598.4	1.00022	8598.72	1.00028	8599.48	0.999232	8598.82	0.997178	8598.31	0.999817	8599.45	0.995988	8600.22	0.997295
8597.55	1.01087	8597.42	1.01062	8597.8	1.00986	8602.06	1.00385	8596.43	1.00899	8598.53	1.00733	8598.09	1.00499	8598.47	1.00551	8599.2	1.00163	8598.79	1.00315	8603.33	0.996739	8598.31	1.00357	8598.63	1.0009	8599.93	0.998949	8599.42	0.998415	8599.77	0.999157	8600.47	0.998133	8599.83	0.996178	8599.29	0.998519	8600.47	0.995045	8601.23	0.996806
8598.53	1.01076	8598.44	1.01029	8598.82	1.00925	8603.08	1.0017	8597.42	1.0082	8599.55	1.00595	8599.07	1.00342	8599.48	1.00328	8600.22	1.00025	8599.8	1.00202	8604.32	0.995561	8599.33	1.00228	8599.61	0.999256	8600.95	0.996847	8600.44	0.997164	8600.76	0.997842	8601.49	0.996349	8600.85	0.994844	8600.28	0.996913	8601.49	0.994137	8602.25	0.994831
8599.55	1.01007	8599.45	1.00937	8599.83	1.00772	8604.06	1.00046	8598.44	1.00793	8600.57	1.00434	8600.09	1.00193	8600.5	1.00236	8601.23	0.998187	8600.79	1.00109	8605.34	0.994308	8600.34	1.00016	8600.63	0.998147	8601.96	0.996361	8601.42	0.996104	8601.74	0.996724	8602.5	0.995486	8601.87	0.993454	8601.3	0.996208	8602.5	0.992582	8603.27	0.99471
8600.53	1.00932	8600.44	1.00812	8600.82	1.00665	8605.05	0.998762	8599.45	1.0068	8601.58	1.00263	8601.11	1.0009	8601.52	1.00033	8602.25	0.996741	8601.81	0.999361	8606.32	0.993281	8601.33	0.999017	8601.68	0.996345	8602.95	0.994819	8602.44	0.99434	8602.76	0.995248	8603.52	0.99495	8602.89	0.992866	8602.31	0.995233	8603.52	0.992119	8604.25	0.994025
8601.55	1.00747	8601.49	1.00732	8601.84	1.00547	8606.07	0.997313	8600.44	1.00545	8602.6	1.00113	8602.12	0.998653	8602.57	0.998741	8603.2	0.995267	8602.82	0.997398	8607.34	0.992422	8602.31	0.998063	8602.7	0.994931	8603.97	0.993613	8603.46	0.993703	8603.78	0.994336	8604.51	0.993752	8603.87	0.992376	8603.3	0.994253	8604.51	0.991524	8605.24	0.993476
8602.57	1.00588	8602.47	1.00534	8602.85	1.00357	8607.06	0.995476	8601.49	1.00428	8603.62	1.0001	8603.14	0.997502	8603.55	0.997702	8604.19	0.994162	8603.81	0.996274	8608.36	0.991374	8603.33	0.995867	8603.71	0.993818	8604.99	0.992764	8604.45	0.992707	8604.8	0.993176	8605.5	0.992843	8604.89	0.991635	8604.32	0.993233	8605.53	0.991272	8606.26	0.992555
8603.55	1.00403	8603.46	1.00334	8603.84	1.00201	8608.11	0.994131	8602.47	1.00228	8604.64	0.998131	8604.16	0.99591	8604.57	0.996313	8605.21	0.993066	8604.83	0.994836	8609.38	0.9909	8604.35	0.994925	8604.7	0.993029	8606	0.991783	8605.46	0.99197	8605.81	0.991775	8606.51	0.992135	8605.91	0.990844	8605.34	0.992409	8606.51	0.990437	8607.31	0.99175
8604.57	1.00208	8604.51	1.00126	8604.86	1.00045	8609.09	0.992947	8603.49	1.00019	8605.65	0.995998	8605.18	0.994592	8605.56	0.994858	8606.23	0.991674	8605.85	0.993644	8610.34	0.990682	8605.34	0.994159	8605.75	0.991895	8607.02	0.991594	8606.45	0.99157	8606.77	0.990988	8607.5	0.991791	8606.93	0.989972	8606.32	0.992379	8607.53	0.990358	8608.33	0.991159
8605.59	1.00012	8605.5	0.999256	8605.88	0.99806	8610.08	0.991907	8604.48	0.998378	8606.67	0.994932	8606.13	0.992844	8606.58	0.993638	8607.21	0.990646	8606.86	0.992675	8611.36	0.98991	8606.36	0.993128	8606.74	0.991351	8608.01	0.990764	8607.47	0.990343	8607.79	0.990741	8608.55	0.991603	8607.92	0.989783	8607.31	0.991785	8608.55	0.989448	8609.35	0.990362
8606.58	0.998274	8606.51	0.997709	8606.86	0.996669	8611.1	0.991599	8605.53	0.996863	8607.66	0.993587	8607.15	0.991232	8607.6	0.992429	8608.23	0.989754	8607.85	0.991856	8612.38	0.990052	8607.34	0.991812	8607.76	0.990359	8609	0.990076	8608.49	0.9906	8608.78	0.990329	8609.51	0.990916	8608.93	0.989207	8608.33	0.991219	8609.57	0.988748	8610.37	0.989821
8607.63	0.996718	8607.5	0.996461	8607.85	0.99526	8612.15	0.990242	8606.55	0.995388	8608.68	0.992821	8608.14	0.990625	8608.62	0.991892	8609.25	0.988677	8608.87	0.990974	8613.36	0.989264	8608.36	0.99143	8608.78	0.989808	8609.99	0.98922	8609.51	0.988968	8609.79	0.989482	8610.53	0.99057	8609.92	0.988872	8609.35	0.990672	8610.59	0.98821	8611.36	0.98894
8608.65	0.995088	8608.55	0.994332	8608.9	0.993705	8613.11	0.990101	8607.53	0.994079	8609.67	0.991902	8609.16	0.989411	8609.64	0.990439	8610.24	0.98822	8609.86	0.990923	8614.39	0.989536	8609.35	0.99068	8609.79	0.98976	8611.01	0.989313	8610.53	0.988867	8610.78	0.989187	8611.55	0.989867	8610.91	0.988327	8610.37	0.990484	8611.61	0.987348	8612.38	0.987882
8609.64	0.993589	8609.54	0.993544	8609.89	0.992432	8614.13	0.989544	8608.55	0.992791	8610.66	0.990681	8610.15	0.989623	8610.62	0.990145	8611.26	0.987788	8610.85	0.990494	8615.37	0.988849	8610.34	0.990518	8610.85	0.989441	8611.99	0.988358	8611.55	0.98879	8611.8	0.988621	8612.57	0.988748	8611.93	0.98668	8611.36	0.989018	8612.63	0.986447	8613.4	0.987662
8610.62	0.992269	8610.53	0.992466	8610.91	0.991664	8615.15	0.989044	8609.51	0.99185	8611.68	0.99077	8611.13	0.988636	8611.61	0.98956	8612.28	0.987838	8611.87	0.989871	8616.4	0.988695	8611.39	0.990212	8611.87	0.988938	8613.01	0.987603	8612.54	0.988088	8612.79	0.987958	8613.56	0.988063	8612.92	0.986762	8612.38	0.987881	8613.65	0.986214	8614.42	0.987181
8611.64	0.991695	8611.55	0.991301	8611.9	0.990697	8616.17	0.988958	8610.53	0.99146	8612.7	0.98987	8612.15	0.988013	8612.66	0.989532	8613.27	0.98731	8612.85	0.989532	8617.42	0.987369	8612.38	0.989227	8612.85	0.988642	8614.03	0.987547	8613.56	0.988074	8613.78	0.987536	8614.58	0.987754	8613.94	0.986228	8613.36	0.988057	8614.67	0.98492	8615.44	0.986908
8612.63	0.990563	8612.54	0.990644	8612.92	0.990343	8617.19	0.988109	8611.52	0.990586	8613.68	0.989937	8613.17	0.988465	8613.68	0.989361	8614.29	0.987467	8613.88	0.988924	8618.37	0.987622	8613.4	0.989052	8613.88	0.987998	8615.02	0.987162	8614.58	0.987269	8614.8	0.986447	8615.63	0.987225	8614.99	0.985744	8614.39	0.986904	8615.66	0.984139	8616.46	0.985388
8613.65	0.991079	8613.56	0.990662	8613.91	0.989451	8618.18	0.988073	8612.54	0.989931	8614.7	0.989944	8614.19	0.988106	8614.67	0.989366	8615.34	0.98733	8614.9	0.988913	8619.43	0.991524	8614.42	0.989342	8614.9	0.987441	8616.04	0.986612	8615.6	0.986573	8615.82	0.985955	8616.62	0.986578	8615.98	0.985231	8615.37	0.986421	8616.68	0.982481	8617.48	0.983324
8614.64	0.990406	8614.58	0.990623	8614.93	0.990019	8619.2	0.991771	8613.56	0.989374	8615.69	0.98974	8615.15	0.98768	8615.69	0.988877	8616.3	0.987235	8615.85	0.988399	8620.42	0.992093	8615.44	0.987672	8615.92	0.986702	8617.03	0.98576	8616.59	0.985597	8616.84	0.985003	8617.67	0.984682	8616.97	0.983745	8616.36	0.984847	8617.67	0.981772	8618.53	0.985018
8615.66	0.990329	8615.6	0.990215	8615.95	0.989218	8620.23	0.993693	8614.58	0.989601	8616.71	0.988353	8616.17	0.987357	8616.68	0.988163	8617.32	0.984937	8616.84	0.987456	8621.41	0.990475	8616.43	0.98662	8616.94	0.985524	8618.06	0.98477	8617.58	0.983319	8617.86	0.983642	8618.69	0.987048	8618.02	0.98243	8617.42	0.983617	8618.63	0.984651	8619.49	0.989154
8616.62	0.989582	8616.56	0.989391	8616.94	0.988018	8621.28	0.992391	8615.57	0.989374	8617.74	0.987801	8617.13	0.986971	8617.7	0.98687	8618.34	0.98604	8617.86	0.986731	8622.4	0.991029	8617.42	0.985926	8617.93	0.985162	8619.08	0.988025	8618.6	0.985951	8618.92	0.986428	8619.68	0.991118	8618.98	0.985931	8618.44	0.984508	8619.62	0.988412	8620.51	0.989201
8617.61	0.987971	8617.58	0.988383	8617.96	0.987983	8622.24	0.992061	8616.56	0.988422	8618.73	0.989477	8618.15	0.985737	8618.73	0.989437	8619.36	0.990501	8618.89	0.989844	8623.42	0.991176	8618.44	0.98621	8618.95	0.988192	8620.04	0.991337	8619.59	0.989985	8619.84	0.989509	8620.67	0.990708	8619.97	0.988737	8619.4	0.988728	8620.64	0.98786	8621.54	0.988172
8618.63	0.990209	8618.57	0.990098	8618.95	0.991351	8623.26	0.992514	8617.58	0.987786	8619.75	0.993818	8619.14	0.990555	8619.72	0.993068	8620.39	0.991398	8619.91	0.993269	8624.41	0.9915	8619.46	0.990698	8619.94	0.991323	8621.09	0.988396	8620.61	0.989547	8620.9	0.988102	8621.73	0.989901	8620.96	0.987298	8620.42	0.990393	8621.7	0.98688	8622.53	0.988197
8619.62	0.994079	8619.59	0.994501	8619.94	0.99502	8624.25	0.992237	8618.6	0.988857	8620.77	0.994097	8620.19	0.992974	8620.71	0.993009	8621.38	0.989466	8620.87	0.991453	8625.4	0.992537	8620.42	0.992103	8620.93	0.989832	8622.08	0.988579	8621.63	0.988123	8621.92	0.987883	8622.72	0.989915	8621.98	0.986718	8621.44	0.988118	8622.69	0.987593	8623.55	0.990068
8620.64	0.994576	8620.58	0.994244	8621.03	0.99308	8625.28	0.993057	8619.59	0.993088	8621.76	0.992445	8621.19	0.990717	8621.73	0.991168	8622.37	0.989334	8621.89	0.990628	8626.4	0.993012	8621.44	0.989969	8621.95	0.988817	8623.1	0.989191	8622.65	0.988604	8622.91	0.988389	8623.77	0.991211	8622.97	0.987727	8622.46	0.988658	8623.68	0.988088	8624.54	0.989894
8621.66	0.993273	8621.6	0.992456	8621.98	0.991835	8626.3	0.993381	8620.61	0.993479	8622.72	0.9924	8622.18	0.99046	8622.75	0.991256	8623.36	0.989946	8622.88	0.990998	8627.45	0.993384	8622.43	0.990458	8622.94	0.9894	8624.13	0.989728	8623.65	0.98906	8623.93	0.98905	8624.76	0.991607	8623.97	0.988477	8623.42	0.989543	8624.73	0.988476	8625.56	0.991203
8622.62	0.993533	8622.56	0.992834	8622.97	0.992404	8627.29	0.993677	8621.57	0.992062	8623.74	0.992658	8623.2	0.990684	8623.77	0.991623	8624.38	0.990419	8623.9	0.991491	8628.44	0.994442	8623.42	0.990603	8623.97	0.990327	8625.12	0.99055	8624.7	0.989323	8624.96	0.989808	8625.79	0.992803	8624.99	0.989165	8624.45	0.989799	8625.72	0.989915	8626.59	0.991965
8623.61	0.993929	8623.55	0.993546	8624	0.992318	8628.32	0.993234	8622.59	0.991875	8624.73	0.993252	8624.22	0.991118	8624.76	0.991871	8625.37	0.990573	8624.92	0.992239	8629.44	0.994892	8624.48	0.990965	8625.02	0.99064	8626.17	0.99194	8625.69	0.990446	8625.98	0.990643	8626.81	0.994073	8625.98	0.990247	8625.5	0.991182	8626.75	0.991259	8627.58	0.993595
8624.64	0.994893	8624.57	0.99373	8625.02	0.993033	8629.34	0.993909	8623.58	0.992307	8625.76	0.99309	8625.24	0.991281	8625.79	0.992625	8626.43	0.99074	8625.95	0.992216	8630.43	0.995394	8625.5	0.991416	8625.98	0.991374	8627.16	0.992174	8626.75	0.991648	8627	0.991914	8627.84	0.995231	8627	0.99151	8626.49	0.99229	8627.74	0.992156	8628.6	0.994636
8625.66	0.994606	8625.56	0.993688	8626.01	0.993235	8630.36	0.994637	8624.57	0.992594	8626.78	0.993341	8626.24	0.991483	8626.81	0.992849	8627.42	0.991541	8626.94	0.993043	8631.45	0.995972	8626.52	0.993082	8627	0.991554	8628.19	0.993144	8627.74	0.992458	8628.06	0.992242	8628.86	0.995171	8628.03	0.991926	8627.48	0.993379	8628.76	0.992702	8629.63	0.995596
8626.65	0.994718	8626.56	0.994028	8627	0.994	8631.39	0.994809	8625.6	0.993113	8627.77	0.993139	8627.26	0.991621	8627.87	0.993972	8628.44	0.992123	8627.96	0.993648	8632.48	0.99689	8627.52	0.993215	8628.03	0.992769	8629.21	0.994447	8628.76	0.992667	8629.08	0.993444	8629.88	0.996354	8629.08	0.993073	8628.48	0.993998	8629.79	0.993779	8630.62	0.996303
8627.68	0.994875	8627.58	0.994539	8628.03	0.994243	8632.38	0.995313	8626.59	0.993143	8628.8	0.994294	8628.28	0.992244	8628.89	0.994233	8629.44	0.992796	8628.99	0.994178	8633.5	0.997662	8628.54	0.994387	8629.02	0.994313	8630.24	0.994514	8629.76	0.993468	8630.08	0.993886	8630.88	0.997273	8630.08	0.994241	8629.53	0.995142	8630.81	0.995074	8631.65	0.99741
8628.67	0.994845	8628.6	0.994111	8629.02	0.993714	8633.41	0.995809	8627.61	0.993918	8629.79	0.994411	8629.28	0.992667	8629.92	0.994347	8630.46	0.993354	8630.01	0.994665	8634.53	0.998186	8629.53	0.994664	8630.04	0.994909	8631.26	0.995615	8630.81	0.994565	8631.07	0.994995	8631.9	0.997203	8631.13	0.995312	8630.56	0.996058	8631.84	0.995617	8632.67	0.997737
8629.66	0.994556	8629.6	0.994223	8630.04	0.994637	8634.46	0.99582	8628.6	0.993862	8630.81	0.995514	8630.27	0.992983	8630.91	0.99512	8631.49	0.993769	8631.04	0.995613	8635.55	0.998911	8630.56	0.99592	8631.07	0.99489	8632.29	0.996314	8631.84	0.995289	8632.09	0.995475	8632.89	0.998183	8632.13	0.995762	8631.52	0.996893	8632.86	0.996474	8633.66	0.998851
8630.68	0.994679	8630.62	0.994518	8631.1	0.994239	8635.46	0.996629	8629.66	0.994069	8631.81	0.995135	8631.32	0.993409	8631.9	0.995464	8632.51	0.994282	8632.03	0.995582	8636.58	0.999976	8631.61	0.996507	8632.06	0.995971	8633.28	0.996888	8632.83	0.996583	8633.09	0.996574	8633.92	0.998893	8633.15	0.996936	8632.57	0.997665	8633.86	0.997141	8634.69	0.999457
8631.68	0.994617	8631.65	0.993759	8632.09	0.994891	8636.48	0.996564	8630.68	0.994694	8632.83	0.996011	8632.35	0.994061	8632.89	0.995848	8633.54	0.995005	8633.05	0.996717	8637.57	1.00016	8632.61	0.997085	8633.09	0.996706	8634.27	0.997568	8633.86	0.996884	8634.11	0.997078	8634.95	0.999005	8634.18	0.997653	8633.6	0.998583	8634.88	0.997862	8635.68	1.00017
8632.7	0.994547	8632.64	0.994524	8633.09	0.994762	8637.48	0.996798	8631.68	0.994883	8633.86	0.996411	8633.34	0.994399	8633.92	0.996151	8634.53	0.995109	8634.11	0.997038	8638.57	1.00059	8633.66	0.997631	8634.11	0.997737	8635.27	0.998253	8634.85	0.997733	8635.11	0.997781	8635.97	0.999891	8635.17	0.998334	8634.59	0.998432	8635.88	0.998502	8636.74	1.00083
8633.7	0.994897	8633.63	0.994781	8634.11	0.994892	8638.5	0.99777	8632.73	0.995096	8634.88	0.996982	8634.34	0.994632	8634.91	0.996776	8635.52	0.995559	8635.11	0.997308	8639.6	1.00074	8634.69	0.998562	8635.14	0.998441	8636.29	0.998729	8635.88	0.998248	8636.13	0.99903	8636.97	1.00087	8636.16	0.998881	8635.59	0.999554	8636.9	0.999297	8637.77	1.00089
8634.72	0.995032	8634.66	0.994698	8635.14	0.994986	8639.53	0.998115	8633.73	0.99585	8635.88	0.997612	8635.33	0.994832	8635.94	0.997471	8636.55	0.996124	8636.1	0.99832	8640.59	1.00117	8635.68	0.998895	8636.1	0.999416	8637.32	0.999477	8636.87	0.999267	8637.16	0.999481	8637.99	1.00056	8637.19	0.999511	8636.58	0.999973	8637.93	0.998986	8638.76	1.00151
8635.71	0.995045	8635.65	0.994992	8636.13	0.995624	8640.56	0.997869	8634.75	0.995864	8636.9	0.998079	8636.32	0.995584	8637	0.99779	8637.57	0.996955	8637.13	0.998494	8641.62	1.0013	8636.68	0.999695	8637.13	0.999313	8638.34	0.999477	8637.93	0.999414	8638.15	0.999635	8639.02	1.0008	8638.15	0.999582	8637.61	1.00021	8638.92	0.999458	8639.79	1.00204
8636.71	0.995197	8636.64	0.995382	8637.16	0.996021	8641.55	0.99884	8635.75	0.99639	8637.93	0.998253	8637.35	0.996407	8638.02	0.997762	8638.57	0.997255	8638.12	0.998566	8642.65	1.00247	8637.67	1.00006	8638.09	1.00006	8639.31	0.999821	8638.92	0.999996	8639.18	0.999935	8640.05	1.00126	8639.18	0.999587	8638.6	1.0011	8639.95	1.00023	8640.82	1.00153
8637.74	0.995309	8637.64	0.995867	8638.18	0.996392	8642.55	0.999432	8636.77	0.996817	8638.92	0.999032	8638.38	0.996097	8639.05	0.998602	8639.56	0.99769	8639.15	0.999702	8643.64	1.00189	8638.7	1.0001	8639.11	1.00051	8640.37	1.00103	8639.95	1.0003	8640.17	1.00051	8641.07	1.00153	8640.21	1.00013	8639.63	1.00144	8640.94	0.999852	8641.81	1.00205
8638.73	0.99561	8638.67	0.996167	8639.21	0.996494	8643.54	0.998661	8637.8	0.996972	8639.95	0.999016	8639.4	0.997417	8640.05	0.999179	8640.59	0.998492	8640.14	1.0002	8644.67	1.00215	8639.69	1.00139	8640.14	1.0009	8641.36	1.00083	8640.98	1.00091	8641.23	1.00082	8642.07	1.00106	8641.23	1.00064	8640.69	1.00161	8641.94	1.00057	8642.84	1.00262
8639.76	0.996363	8639.69	0.996522	8640.24	0.99708	8644.57	0.99979	8638.83	0.998048	8640.94	0.999009	8640.43	0.997479	8641.04	0.999293	8641.59	0.9985	8641.14	1.00049	8645.67	1.00306	8640.75	1.00146	8641.17	1.00106	8642.39	1.00077	8642	1.00012	8642.26	1.00047	8643.03	1.00214	8642.26	1.00095	8641.71	1.00231	8642.97	1.00101	8643.87	1.00275
8640.82	0.997017	8640.75	0.997009	8641.23	0.99746	8645.6	1.00054	8639.82	0.998097	8641.94	0.999454	8641.46	0.998108	8642.07	1.0001	8642.58	0.998818	8642.16	1.00028	8646.69	1.00307	8641.75	1.00182	8642.16	1.00115	8643.38	1.00171	8643	1.00074	8643.26	1.00084	8644.06	1.00229	8643.29	1.00182	8642.71	1.00217	8643.96	1.00141	8644.83	1.00291
8641.84	0.996806	8641.75	0.998269	8642.26	0.997679	8646.63	1.00063	8640.85	0.998309	8642.93	1.00035	8642.48	0.998529	8643.06	1.00065	8643.61	0.99905	8643.19	1.00099	8647.69	1.00402	8642.74	1.00227	8643.16	1.00142	8644.38	1.00229	8644.06	1.00125	8644.28	1.00139	8645.05	1.00265	8644.25	1.00262	8643.74	1.00278	8644.99	1.00174	8645.86	1.00395
8642.87	0.997602	8642.74	0.997925	8643.29	0.998371	8647.63	1.00076	8641.87	0.998401	8643.93	1.0003	8643.48	0.998875	8644.06	1.00094	8644.64	0.999476	8644.19	1.00169	8648.69	1.00399	8643.77	1.00233	8644.19	1.00152	8645.38	1.00242	8645.02	1.00116	8645.25	1.00186	8646.05	1.00306	8645.25	1.00287	8644.77	1.00249	8646.02	1.00162	8646.89	1.00409
8643.9	0.998169	8643.77	0.998151	8644.28	0.998554	8648.62	1.00143	8642.87	0.998631	8644.96	1.00027	8644.51	0.999204	8645.09	1.00097	8645.67	1.00037	8645.22	1.00242	8649.72	1.00504	8644.8	1.0033	8645.22	1.00205	8646.4	1.00289	8646.02	1.00229	8646.28	1.00251	8647.11	1.00345	8646.31	1.00367	8645.76	1.00373	8647.05	1.00314	8647.88	1.00486
8644.89	0.998069	8644.77	0.998907	8645.31	0.999132	8649.62	1.00214	8643.9	0.99942	8645.99	1.00115	8645.54	0.999401	8646.05	1.00129	8646.63	1.00042	8646.21	1.00262	8650.71	1.00568	8645.79	1.0027	8646.21	1.00248	8647.4	1.00318	8647.05	1.00243	8647.34	1.00289	8648.08	1.00376	8647.34	1.00375	8646.76	1.00438	8648.08	1.00344	8648.91	1.00512
8645.92	0.998798	8645.76	0.999097	8646.34	0.999702	8650.62	1.00242	8644.89	0.999717	8646.95	1.00158	8646.5	0.999796	8647.08	1.00175	8647.63	1.00089	8647.24	1.00302	8651.71	1.0063	8646.79	1.0037	8647.24	1.00281	8648.37	1.00377	8648.08	1.00273	8648.33	1.00367	8649.07	1.0056	8648.33	1.00489	8647.82	1.00497	8649.07	1.00437	8649.91	1.00566
8646.95	0.999646	8646.79	0.999584	8647.34	1.00014	8651.65	1.0023	8645.92	1.00029	8647.98	1.00188	8647.53	1.00044	8648.08	1.00227	8648.62	1.00156	8648.24	1.00295	8652.77	1.00745	8647.75	1.00417	8648.27	1.00349	8649.36	1.00481	8649.07	1.0032	8649.33	1.00399	8650.1	1.00575	8649.33	1.005	8648.82	1.00581	8650.13	1.00518	8650.91	1.00702
8647.95	0.999892	8647.79	0.99975	8648.33	1.00054	8652.68	1.00344	8646.92	1.00041	8649.01	1.00276	8648.56	1.00073	8649.1	1.00266	8649.65	1.00217	8649.27	1.00378	8653.8	1.00809	8648.78	1.00471	8649.3	1.00448	8650.42	1.00492	8650.07	1.00404	8650.36	1.00489	8651.13	1.00666	8650.36	1.00524	8649.81	1.00644	8651.16	1.00525	8651.9	1.00739
8648.94	1.00114	8648.78	1.00088	8649.36	1.00076	8653.71	1.00399	8647.95	1.00113	8650.01	1.00322	8649.59	1.00108	8650.13	1.0031	8650.68	1.00223	8650.3	1.00467	8654.77	1.00881	8649.78	1.00504	8650.3	1.00471	8651.42	1.00591	8651.1	1.00492	8651.39	1.00591	8652.16	1.00725	8651.32	1.00555	8650.84	1.00707	8652.16	1.00592	8652.97	1.00878
8649.97	1.00164	8649.81	1.00136	8650.39	1.00174	8654.7	1.00483	8648.94	1.00155	8651	1.00308	8650.62	1.00158	8651.13	1.00392	8651.71	1.00306	8651.29	1.00497	8655.83	1.01033	8650.78	1.00552	8651.29	1.00572	8652.45	1.00677	8652.1	1.00562	8652.39	1.00617	8653.22	1.00816	8652.39	1.00635	8651.87	1.00781	8653.22	1.00679	8653.96	1.00907
8651	1.00213	8650.84	1.0022	8651.42	1.00225	8655.7	1.00558	8649.97	1.00194	8652.03	1.00379	8651.61	1.00278	8652.16	1.00478	8652.77	1.00384	8652.29	1.00512	8656.86	1.01063	8651.81	1.00621	8652.32	1.00661	8653.51	1.00743	8653.13	1.0064	8653.45	1.00672	8654.25	1.00899	8653.45	1.00743	8652.9	1.009	8654.29	1.00767	8654.96	1.0096
8652	1.00221	8651.84	1.00253	8652.45	1.00281	8656.73	1.00623	8651	1.00283	8653.06	1.00442	8652.68	1.003	8653.16	1.00503	8653.8	1.00396	8653.32	1.00635	8657.86	1.0109	8652.81	1.00716	8653.35	1.00734	8654.48	1.00813	8654.16	1.00761	8654.48	1.00767	8655.25	1.0096	8654.45	1.00767	8653.93	1.00988	8655.28	1.00793	8655.99	1.01054
8653.03	1.00263	8652.87	1.00304	8653.48	1.0032	8657.73	1.00729	8652	1.00356	8654.09	1.00569	8653.67	1.00393	8654.19	1.00563	8654.77	1.00519	8654.32	1.00669	8658.89	1.01147	8653.84	1.00775	8654.38	1.00815	8655.48	1.00907	8655.16	1.00804	8655.48	1.00838	8656.28	1.00936	8655.48	1.00813	8654.93	1.01045	8656.32	1.00884	8657.06	1.0101
8654.06	1.00362	8653.9	1.00418	8654.51	1.00354	8658.73	1.00782	8653.03	1.00405	8655.09	1.00612	8654.67	1.00425	8655.19	1.00658	8655.83	1.00612	8655.35	1.00727	8659.93	1.01142	8654.8	1.00842	8655.38	1.00818	8656.51	1.0095	8656.15	1.00867	8656.48	1.00875	8657.35	1.01048	8656.54	1.00897	8655.96	1.01122	8657.38	1.00893	8658.06	1.0104
8655.06	1.00442	8654.93	1.0044	8655.48	1.0047	8659.73	1.00905	8654.03	1.0041	8656.12	1.00671	8655.67	1.0053	8656.19	1.00731	8656.86	1.00695	8656.38	1.00848	8660.96	1.01212	8655.86	1.00971	8656.44	1.00899	8657.51	1.01062	8657.19	1.00895	8657.51	1.00925	8658.35	1.01095	8657.54	1.009	8656.99	1.01192	8658.41	1.00904	8659.05	1.01033
8656.09	1.00469	8655.93	1.00456	8656.51	1.00558	8660.76	1.00984	8655.03	1.00491	8657.15	1.00778	8656.73	1.00521	8657.22	1.00798	8657.86	1.0075	8657.41	1.00928	8661.96	1.01264	8656.86	1.01017	8657.44	1.00944	8658.54	1.01064	8658.22	1.00953	8658.54	1.00928	8659.38	1.01087	8658.57	1.00906	8657.99	1.01194	8659.41	1.00974	8660.09	1.00987
8657.12	1.00503	8656.96	1.00582	8657.54	1.00671	8661.76	1.01054	8656.06	1.00585	8658.15	1.00803	8657.73	1.00653	8658.22	1.00861	8658.89	1.00791	8658.41	1.00973	8662.99	1.01246	8657.89	1.01012	8658.44	1.01026	8659.57	1.01062	8659.25	1.01008	8659.57	1.00937	8660.41	1.01072	8659.6	1.00977	8658.99	1.01208	8660.44	1.00916	8661.09	1.00947
8658.12	1.00573	8657.99	1.00582	8658.57	1.00704	8662.8	1.01051	8657.09	1.00712	8659.15	1.009	8658.73	1.00679	8659.25	1.00982	8659.96	1.00872	8659.41	1.01029	8663.99	1.01225	8658.89	1.01147	8659.47	1.01046	8660.6	1.01112	8660.28	1.01011	8660.6	1.01	8661.44	1.01086	8660.6	1.00916	8660.05	1.01196	8661.47	1.0091	8662.09	1.00943
8659.12	1.00633	8658.99	1.00692	8659.57	1.00833	8663.83	1.01183	8658.09	1.00723	8660.18	1.01026	8659.73	1.00756	8660.25	1.01002	8660.96	1.00926	8660.41	1.01078	8665.06	1.01162	8659.89	1.01212	8660.51	1.01088	8661.63	1.0106	8661.25	1.01034	8661.63	1.01004	8662.51	1.0105	8661.63	1.0087	8661.09	1.01199	8662.51	1.00834	8663.09	1.00898
8660.15	1.00723	8660.02	1.00795	8660.6	1.00907	8664.86	1.01159	8659.12	1.00784	8661.18	1.01086	8660.73	1.00856	8661.25	1.01073	8661.99	1.00946	8661.44	1.01116	8666.09	1.01158	8660.89	1.01213	8661.54	1.01102	8662.67	1.01063	8662.25	1.00976	8662.63	1.00973	8663.51	1.00981	8662.67	1.00831	8662.12	1.01167	8663.51	1.00784	8664.09	1.00743
8661.18	1.0085	8661.02	1.00864	8661.63	1.00955	8665.89	1.01285	8660.15	1.00899	8662.18	1.0113	8661.76	1.00957	8662.28	1.01098	8662.99	1.01004	8662.47	1.01144	8667.15	1.01134	8661.89	1.01232	8662.57	1.01051	8663.67	1.01051	8663.28	1.00931	8663.63	1.00899	8664.54	1.00919	8663.7	1.00721	8663.15	1.01123	8664.57	1.00605	8665.15	1.00718
8662.15	1.00913	8662.05	1.0097	8662.63	1.0108	8666.9	1.01284	8661.15	1.00977	8663.22	1.01175	8662.8	1.01005	8663.28	1.01135	8664.05	1.00972	8663.51	1.01157	8668.12	1.01136	8662.96	1.01242	8663.6	1.01095	8664.73	1.00985	8664.28	1.00888	8664.73	1.00836	8665.57	1.00843	8664.76	1.00702	8664.22	1.01043	8665.6	1.00589	8666.19	1.00595
8663.18	1.00955	8663.05	1.01018	8663.67	1.01096	8667.9	1.01373	8662.18	1.01018	8664.28	1.0126	8663.86	1.00985	8664.34	1.01119	8665.06	1.00983	8664.57	1.01145	8669.16	1.01058	8663.99	1.01223	8664.67	1.01027	8665.83	1.00955	8665.35	1.00871	8665.77	1.00787	8666.6	1.00843	8665.8	1.00686	8665.28	1.00917	8666.64	1.00525	8667.19	1.00537
8664.25	1.00992	8664.12	1.01056	8664.73	1.01095	8668.93	1.01373	8663.22	1.01104	8665.31	1.01247	8664.86	1.0093	8665.35	1.01213	8666.12	1.00984	8665.6	1.01119	8670.16	1.00935	8665.02	1.01154	8665.67	1.00998	8666.83	1.00963	8666.38	1.00772	8666.8	1.00705	8667.67	1.00724	8666.8	1.00544	8666.31	1.00819	8667.67	1.00498	8668.19	1.00435
8665.28	1.01075	8665.15	1.01224	8665.77	1.01193	8669.93	1.01391	8664.28	1.01135	8666.28	1.01298	8665.83	1.00963	8666.41	1.01103	8667.15	1.01007	8666.64	1.01196	8671.16	1.00947	8666.06	1.01151	8666.73	1.00978	8667.86	1.00847	8667.41	1.00711	8667.77	1.00655	8668.64	1.00612	8667.86	1.00415	8667.32	1.00658	8668.7	1.00367	8669.22	1.00289
8666.28	1.01068	8666.19	1.01213	8666.8	1.01261	8670.93	1.01349	8665.31	1.01156	8667.32	1.01281	8666.9	1.01023	8667.41	1.01219	8668.12	1.0099	8667.67	1.01145	8672.2	1.00824	8667.09	1.01128	8667.77	1.00919	8668.87	1.00859	8668.45	1.00658	8668.8	1.00536	8669.71	1.00547	8668.87	1.00367	8668.32	1.00591	8669.71	1.00224	8670.22	1.00128
8667.32	1.01244	8667.19	1.01328	8667.8	1.01314	8671.97	1.01347	8666.31	1.01281	8668.28	1.01259	8667.86	1.01013	8668.41	1.01151	8669.16	1.00932	8668.67	1.01062	8673.23	1.00723	8668.09	1.01094	8668.8	1.00906	8669.93	1.00719	8669.45	1.00551	8669.8	1.0049	8670.71	1.00454	8669.87	1.00272	8669.35	1.0049	8670.74	1.00145	8671.19	1.0012
8668.35	1.0136	8668.22	1.01386	8668.8	1.01386	8672.94	1.01373	8667.35	1.01184	8669.35	1.01335	8668.9	1.01036	8669.45	1.01185	8670.19	1.00874	8669.71	1.01057	8674.23	1.00585	8669.12	1.01	8669.84	1.00791	8670.93	1.00644	8670.48	1.00495	8670.81	1.00332	8671.68	1.00287	8670.9	1.00181	8670.32	1.00391	8671.78	1.00079	8672.26	1.00028
8669.38	1.01325	8669.19	1.01388	8669.8	1.01427	8673.97	1.01313	8668.35	1.01273	8670.32	1.01358	8669.93	1.0105	8670.48	1.01176	8671.19	1.00874	8670.74	1.00958	8675.27	1.00475	8670.16	1.01003	8670.81	1.00738	8671.97	1.00496	8671.52	1.00428	8671.84	1.00283	8672.71	1.00201	8671.94	1.0003	8671.36	1.00198	8672.81	0.998821	8673.26	0.998787
8670.42	1.01392	8670.26	1.014	8670.81	1.01412	8675.01	1.01277	8669.38	1.01284	8671.36	1.01309	8670.97	1.0101	8671.48	1.0109	8672.23	1.00783	8671.74	1.00871	8676.3	1.00343	8671.16	1.00793	8671.84	1.00597	8672.97	1.00361	8672.55	1.00271	8672.87	1.00177	8673.75	1.00096	8673	0.999444	8672.39	1.00137	8673.81	0.998323	8674.27	0.997696
8671.42	1.0139	8671.26	1.01464	8671.84	1.01353	8676.01	1.01147	8670.45	1.01218	8672.33	1.01277	8671.97	1.00944	8672.52	1.01065	8673.26	1.00664	8672.75	1.00805	8677.34	1.00249	8672.2	1.00771	8672.87	1.00405	8673.94	1.00268	8673.59	1.00209	8673.91	1.0002	8674.78	0.999672	8674.01	0.997765	8673.39	0.999453	8674.85	0.997289	8675.3	0.996792
8672.45	1.01437	8672.29	1.01513	8672.84	1.01436	8677.05	1.01017	8671.45	1.0124	8673.39	1.01207	8672.97	1.00922	8673.55	1.00942	8674.27	1.00605	8673.75	1.00635	8678.38	1.00073	8673.23	1.00638	8673.91	1.00265	8675.01	1.00086	8674.62	1.00014	8674.91	0.998796	8675.79	0.997523	8675.01	0.997256	8674.46	0.998743	8675.85	0.995604	8676.3	0.995621
8673.46	1.0142	8673.3	1.01456	8673.85	1.01377	8678.09	1.01026	8672.45	1.0123	8674.4	1.01202	8673.97	1.00794	8674.56	1.00879	8675.27	1.00505	8674.82	1.00577	8679.41	0.999868	8674.27	1.00528	8674.95	1.00195	8675.98	0.999246	8675.63	0.998759	8675.95	0.997349	8676.79	0.996867	8676.05	0.995608	8675.5	0.996975	8676.86	0.994209	8677.34	0.994692
8674.43	1.01475	8674.33	1.01425	8674.85	1.01343	8679.09	1.00897	8673.49	1.01196	8675.43	1.01014	8674.95	1.00735	8675.56	1.00782	8676.27	1.00348	8675.85	1.00497	8680.45	0.99743	8675.27	1.00471	8675.92	1.00132	8676.98	0.997638	8676.69	0.996509	8677.02	0.996493	8677.79	0.996045	8677.05	0.994565	8676.5	0.995705	8677.83	0.993379	8678.38	0.994053
8675.43	1.0135	8675.3	1.0142	8675.88	1.01361	8680.13	1.00782	8674.49	1.0113	8676.47	1.00996	8676.01	1.00682	8676.6	1.00544	8677.31	1.00328	8676.86	1.00327	8681.49	0.997711	8676.27	1.0032	8676.98	0.999316	8678.05	0.996836	8677.73	0.996183	8678.05	0.995567	8678.83	0.994733	8678.12	0.994067	8677.5	0.994828	8678.9	0.993418	8679.45	0.993327
8676.47	1.01372	8676.34	1.01443	8676.92	1.01192	8681.13	1.00676	8675.5	1.01052	8677.5	1.00801	8677.05	1.00546	8677.63	1.00558	8678.34	1.00147	8677.92	1.00204	8682.52	0.996146	8677.34	1.0009	8677.99	0.998306	8679.06	0.995385	8678.73	0.995667	8679.09	0.994051	8679.8	0.99466	8679.12	0.993001	8678.54	0.993766	8679.93	0.992097	8680.48	0.992836
8677.47	1.01313	8677.37	1.01321	8677.89	1.01103	8682.14	1.00498	8676.53	1.01009	8678.51	1.00776	8678.09	1.00457	8678.67	1.00451	8679.38	0.999486	8678.96	1.00115	8683.56	0.995032	8678.38	1.00013	8679.06	0.997107	8680.13	0.995229	8679.8	0.993759	8680.13	0.992849	8680.84	0.993928	8680.13	0.992248	8679.61	0.993287	8680.94	0.991141	8681.52	0.993137
8678.51	1.01294	8678.38	1.01232	8678.93	1.0104	8683.14	1.00339	8677.57	1.00806	8679.58	1.00671	8679.09	1.00305	8679.7	1.00207	8680.39	0.998531	8679.96	0.998919	8684.6	0.993913	8679.38	0.998614	8680.06	0.995599	8681.1	0.994495	8680.81	0.993528	8681.13	0.992236	8681.84	0.992397	8681.1	0.990896	8680.64	0.992883	8681.97	0.99094	8682.56	0.992712
8679.54	1.0119	8679.38	1.01164	8679.93	1.0096	8684.18	1.00216	8678.54	1.00706	8680.58	1.00442	8680.13	1.00226	8680.74	1.00116	8681.42	0.997472	8680.94	0.999023	8685.61	0.992956	8680.42	0.997606	8681.07	0.994625	8682.14	0.992961	8681.81	0.992749	8682.17	0.992601	8682.88	0.99216	8682.17	0.990666	8681.68	0.992434	8682.98	0.990963	8683.56	0.992399
8680.58	1.01082	8680.39	1.01005	8680.94	1.00813	8685.22	1.00072	8679.58	1.0065	8681.62	1.00346	8681.13	1.00103	8681.78	0.99998	8682.49	0.995665	8682.01	0.997955	8686.61	0.992615	8681.39	0.996586	8682.14	0.994263	8683.14	0.992366	8682.85	0.992265	8683.24	0.991276	8683.92	0.992321	8683.21	0.989931	8682.72	0.991854	8684.02	0.990597	8684.6	0.991895
8681.58	1.00989	8681.39	1.00946	8681.97	1.00691	8686.25	0.998914	8680.61	1.0058	8682.65	1.00204	8682.17	0.999581	8682.82	0.998901	8683.5	0.994592	8683.04	0.996158	8687.62	0.992042	8682.43	0.995007	8683.14	0.993146	8684.18	0.992114	8683.82	0.991317	8684.28	0.990857	8684.96	0.991383	8684.21	0.989983	8683.72	0.99153	8685.05	0.990732	8685.67	0.992075
8682.62	1.00822	8682.39	1.00797	8683.04	1.00526	8687.26	0.997413	8681.65	1.00428	8683.66	1.00077	8683.21	0.998458	8683.85	0.997438	8684.5	0.993601	8684.08	0.994819	8688.66	0.990899	8683.43	0.993827	8684.18	0.992707	8685.18	0.991045	8684.89	0.991	8685.28	0.99021	8685.96	0.991392	8685.25	0.989864	8684.73	0.991461	8686.09	0.989961	8686.68	0.992747
8683.63	1.00762	8683.43	1.00604	8684.02	1.00325	8688.27	0.996677	8682.69	1.00249	8684.73	0.998755	8684.24	0.996772	8684.86	0.995768	8685.51	0.992714	8685.09	0.994212	8689.69	0.990938	8684.44	0.99372	8685.18	0.991438	8686.22	0.990745	8685.93	0.990779	8686.29	0.99006	8687	0.990866	8686.25	0.990324	8685.8	0.991553	8687.1	0.99014	8687.68	0.992814
8684.66	1.00578	8684.47	1.00496	8685.02	1.00239	8689.31	0.994916	8683.69	1.00077	8685.7	0.997505	8685.25	0.995587	8685.9	0.995394	8686.55	0.992114	8686.12	0.993384	8690.7	0.990834	8685.48	0.993492	8686.22	0.991245	8687.23	0.990876	8686.97	0.990959	8687.32	0.9904	8688.04	0.990769	8687.29	0.989771	8686.84	0.991637	8688.17	0.990513	8688.72	0.993009
8685.7	1.00331	8685.51	1.00246	8686.06	1.00055	8690.28	0.993035	8684.73	0.999509	8686.74	0.996587	8686.25	0.994484	8686.94	0.994242	8687.55	0.991294	8687.13	0.992844	8691.77	0.990326	8686.51	0.992429	8687.26	0.991513	8688.27	0.990952	8687.97	0.990206	8688.36	0.990169	8689.08	0.991229	8688.3	0.989749	8687.84	0.992059	8689.21	0.990006	8689.73	0.992785
8686.74	1.00251	8686.55	1.00142	8687.1	0.998701	8691.32	0.992304	8685.77	0.998247	8687.75	0.994931	8687.26	0.993164	8687.97	0.993446	8688.59	0.9911	8688.2	0.992017	8692.78	0.990281	8687.52	0.991993	8688.3	0.990805	8689.31	0.990539	8688.98	0.990182	8689.4	0.989604	8690.12	0.990809	8689.31	0.989246	8688.88	0.991971	8690.18	0.990369	8690.77	0.993514
8687.75	1.00075	8687.55	1.00001	8688.1	0.997314	8692.36	0.990238	8686.81	0.996515	8688.79	0.994012	8688.3	0.99228	8688.95	0.992818	8689.6	0.990303	8689.24	0.991468	8693.82	0.989076	8688.53	0.990998	8689.34	0.990412	8690.31	0.990611	8690.02	0.990044	8690.41	0.990023	8691.16	0.991695	8690.34	0.989954	8689.89	0.991688	8691.22	0.990477	8691.77	0.992677
8688.75	0.998843	8688.59	0.998012	8689.18	0.995375	8693.37	0.989743	8687.81	0.995774	8689.79	0.993356	8689.34	0.991576	8689.99	0.991964	8690.64	0.98993	8690.25	0.990747	8694.83	0.987571	8689.53	0.990916	8690.38	0.99043	8691.35	0.990819	8691.06	0.990038	8691.45	0.989403	8692.2	0.990878	8691.38	0.989714	8690.9	0.991967	8692.23	0.990429	8692.81	0.992476
8689.76	0.996444	8689.63	0.996415	8690.18	0.994281	8694.41	0.988004	8688.85	0.994324	8690.8	0.992086	8690.38	0.990396	8691.03	0.991187	8691.68	0.989181	8691.25	0.990605	8695.9	0.986695	8690.57	0.990852	8691.42	0.990289	8692.42	0.990345	8692.07	0.990197	8692.46	0.99007	8693.24	0.990984	8692.42	0.98989	8691.97	0.991653	8693.27	0.98972	8693.85	0.991734
8690.77	0.995425	8690.67	0.994166	8691.22	0.992738	8695.45	0.985331	8689.86	0.992688	8691.84	0.991443	8691.42	0.990497	8692.03	0.990816	8692.72	0.989182	8692.29	0.990427	8696.91	0.988623	8691.58	0.990825	8692.42	0.990004	8693.4	0.989855	8693.11	0.99013	8693.5	0.989805	8694.28	0.990332	8693.46	0.989261	8692.98	0.991826	8694.31	0.989503	8694.89	0.990287
8691.77	0.992699	8691.71	0.992883	8692.23	0.992001	8696.49	0.986134	8690.93	0.992408	8692.88	0.990126	8692.42	0.989672	8693.07	0.990488	8693.72	0.988292	8693.33	0.990195	8697.95	0.993408	8692.62	0.991177	8693.43	0.990641	8694.44	0.98895	8694.15	0.989682	8694.54	0.987686	8695.28	0.988864	8694.47	0.988474	8694.02	0.990676	8695.35	0.987732	8695.9	0.990248
8692.81	0.991199	8692.75	0.991206	8693.27	0.991175	8697.5	0.988518	8691.97	0.991681	8693.89	0.988746	8693.43	0.988625	8694.08	0.989292	8694.76	0.987046	8694.34	0.988539	8698.93	0.998465	8693.63	0.990531	8694.47	0.988924	8695.45	0.987982	8695.15	0.988262	8695.58	0.987166	8696.29	0.987968	8695.48	0.987136	8695.06	0.989174	8696.32	0.987926	8696.91	0.991366
8693.85	0.98944	8693.76	0.990368	8694.28	0.989303	8698.54	0.994412	8692.98	0.989496	8694.93	0.987139	8694.41	0.987335	8695.15	0.987804	8695.8	0.985596	8695.35	0.987187	8699.97	0.995106	8694.67	0.989226	8695.48	0.987757	8696.45	0.987947	8696.16	0.987625	8696.55	0.987951	8697.33	0.990783	8696.49	0.987969	8696.06	0.988625	8697.33	0.990257	8697.95	0.995925
8694.86	0.987444	8694.76	0.987684	8695.35	0.986886	8699.55	0.992723	8694.02	0.989022	8695.97	0.986847	8695.45	0.985789	8696.16	0.986832	8696.81	0.985884	8696.39	0.986715	8701.01	0.991548	8695.67	0.988259	8696.49	0.987238	8697.46	0.991602	8697.17	0.99019	8697.63	0.991123	8698.37	0.996512	8697.5	0.991196	8697.07	0.989261	8698.37	0.99695	8698.96	1.00051
8695.9	0.985543	8695.8	0.985808	8696.36	0.985832	8700.55	0.989198	8695.02	0.986981	8696.97	0.98823	8696.52	0.985417	8697.14	0.988506	8697.82	0.990143	8697.4	0.989203	8702.02	0.991045	8696.71	0.988283	8697.53	0.991901	8698.5	0.996956	8698.24	0.996192	8698.67	0.997547	8699.42	0.997459	8698.54	0.997338	8698.15	0.995505	8699.42	0.996393	8699.97	0.99686
8696.94	0.985453	8696.81	0.986113	8697.4	0.987351	8701.6	0.988919	8696.03	0.98577	8697.98	0.992256	8697.5	0.988471	8698.21	0.993239	8698.86	0.994913	8698.41	0.995182	8703.06	0.991305	8697.72	0.992395	8698.57	0.997874	8699.55	0.996927	8699.29	0.997105	8699.68	0.995843	8700.42	0.99328	8699.55	0.99522	8699.15	0.998472	8700.46	0.992522	8700.98	0.99363
8697.95	0.990586	8697.85	0.990691	8698.41	0.992738	8702.64	0.988056	8697.04	0.986381	8699.02	0.995892	8698.57	0.994162	8699.22	0.995728	8699.87	0.992382	8699.45	0.995894	8704.1	0.990554	8698.73	0.997704	8699.61	0.995867	8700.55	0.992753	8700.29	0.993731	8700.72	0.992298	8701.47	0.991771	8700.59	0.991859	8700.23	0.994565	8701.47	0.99155	8702.02	0.992933
8698.99	0.993224	8698.83	0.994595	8699.42	0.992895	8703.62	0.988493	8698.05	0.992281	8700.1	0.992195	8699.58	0.993177	8700.23	0.992276	8700.91	0.988998	8700.49	0.991378	8705.15	0.990356	8699.77	0.995556	8700.62	0.991815	8701.6	0.991839	8701.34	0.991718	8701.69	0.991312	8702.51	0.99141	8701.63	0.991032	8701.24	0.991824	8702.51	0.991176	8703.03	0.99274
8699.97	0.990542	8699.87	0.991659	8700.46	0.989753	8704.66	0.98812	8699.09	0.995059	8701.08	0.989991	8700.59	0.989484	8701.27	0.989282	8701.95	0.989346	8701.5	0.990257	8706.13	0.990435	8700.81	0.99303	8701.66	0.991312	8702.64	0.990458	8702.38	0.991416	8702.74	0.991267	8703.58	0.99169	8702.67	0.990575	8702.25	0.991814	8703.55	0.990699	8704.07	0.992579
8701.01	0.987692	8700.85	0.987997	8701.5	0.988809	8705.73	0.988256	8700.1	0.990937	8702.12	0.989189	8701.63	0.988438	8702.31	0.989565	8703	0.988501	8702.61	0.990355	8707.17	0.991463	8701.86	0.99076	8702.74	0.990823	8703.68	0.990337	8703.39	0.991611	8703.78	0.99009	8704.59	0.992164	8703.68	0.990559	8703.32	0.991814	8704.63	0.990353	8705.11	0.991759
8702.05	0.986879	8701.89	0.987434	8702.51	0.987761	8706.71	0.988869	8701.14	0.989002	8703.13	0.988575	8702.64	0.988851	8703.32	0.989866	8704.04	0.988963	8703.65	0.990813	8708.18	0.990565	8702.87	0.990985	8703.75	0.991109	8704.72	0.990918	8704.46	0.991098	8704.82	0.990901	8705.67	0.991297	8704.72	0.991689	8704.33	0.991698	8705.64	0.990794	8706.13	0.992041
8703.06	0.986929	8702.9	0.988092	8703.58	0.987457	8707.76	0.989116	8702.22	0.988131	8704.14	0.989563	8703.65	0.988195	8704.33	0.989603	8705.11	0.989119	8704.66	0.990916	8709.22	0.990844	8703.88	0.991233	8704.79	0.991059	8705.77	0.990827	8705.47	0.990694	8705.86	0.990386	8706.61	0.991311	8705.77	0.990624	8705.41	0.99182	8706.65	0.991012	8707.14	0.992767
8704.07	0.987114	8703.94	0.987835	8704.63	0.988028	8708.77	0.988662	8703.22	0.988735	8705.18	0.98912	8704.69	0.988828	8705.41	0.98981	8706.13	0.989048	8705.67	0.990408	8710.17	0.991679	8704.89	0.990585	8705.83	0.990893	8706.81	0.99094	8706.48	0.990281	8706.88	0.990681	8707.69	0.991699	8706.78	0.990449	8706.45	0.991752	8707.66	0.990703	8708.18	0.992224
8705.11	0.987346	8704.98	0.988593	8705.67	0.987413	8709.78	0.988445	8704.27	0.988817	8706.16	0.989376	8705.73	0.989103	8706.42	0.99	8707.1	0.989131	8706.71	0.98974	8711.25	0.991238	8705.93	0.990968	8706.88	0.990867	8707.85	0.991447	8707.53	0.990702	8707.92	0.990638	8708.73	0.991478	8707.82	0.990928	8707.46	0.991718	8708.7	0.991597	8709.22	0.992667
8706.16	0.987548	8705.99	0.988611	8706.68	0.98793	8710.82	0.989089	8705.28	0.989191	8707.2	0.989772	8706.78	0.988555	8707.49	0.990148	8708.15	0.989549	8707.76	0.99058	8712.29	0.991308	8706.94	0.990926	8707.92	0.991148	8708.9	0.991574	8708.57	0.991165	8708.99	0.991102	8709.75	0.991417	8708.86	0.990753	8708.51	0.991867	8709.75	0.990524	8710.27	0.992954
8707.14	0.988274	8707.01	0.988324	8707.72	0.988076	8711.87	0.988845	8706.32	0.989268	8708.24	0.989525	8707.76	0.988722	8708.47	0.990531	8709.19	0.989667	8708.8	0.990687	8713.34	0.990859	8707.98	0.990937	8708.96	0.991045	8709.94	0.990718	8709.65	0.990926	8710.01	0.991614	8710.82	0.991748	8709.91	0.99056	8709.55	0.992283	8710.79	0.991094	8711.31	0.993046
8708.18	0.988153	8708.05	0.98887	8708.73	0.988569	8712.88	0.989132	8707.3	0.98936	8709.29	0.989906	8708.8	0.988809	8709.52	0.990782	8710.2	0.989194	8709.84	0.990989	8714.38	0.991154	8708.99	0.99134	8709.97	0.991625	8710.99	0.990541	8710.66	0.991207	8711.02	0.991383	8711.87	0.991947	8710.99	0.990669	8710.59	0.992209	8711.83	0.990804	8712.36	0.992569
8709.22	0.988554	8709.06	0.988905	8709.75	0.98819	8713.89	0.989175	8708.34	0.98956	8710.3	0.990253	8709.78	0.989288	8710.5	0.990841	8711.25	0.98929	8710.89	0.990792	8715.43	0.991208	8710.01	0.99134	8711.02	0.991037	8712	0.991028	8711.7	0.991144	8712.1	0.991729	8712.88	0.991468	8712	0.990977	8711.64	0.992188	8712.85	0.991881	8713.4	0.992915
8710.23	0.989219	8710.1	0.98897	8710.79	0.98873	8714.97	0.989071	8709.35	0.989056	8711.31	0.990068	8710.82	0.989416	8711.57	0.991331	8712.26	0.988798	8711.9	0.989924	8716.47	0.991468	8711.05	0.991566	8712.06	0.990639	8713.01	0.991523	8712.68	0.990724	8713.14	0.991272	8713.89	0.992216	8713.04	0.991084	8712.68	0.992343	8713.86	0.992441	8714.41	0.993702
8711.25	0.988684	8711.08	0.989308	8711.8	0.988963	8715.98	0.989264	8710.4	0.989882	8712.39	0.989857	8711.83	0.989432	8712.62	0.990725	8713.27	0.989454	8712.94	0.990888	8717.52	0.991357	8712.06	0.990615	8713.07	0.990564	8714.05	0.991388	8713.73	0.991465	8714.15	0.992233	8714.97	0.991619	8714.09	0.991662	8713.66	0.99265	8714.94	0.991581	8715.46	0.993189
8712.29	0.989125	8712.16	0.989302	8712.81	0.988803	8716.99	0.989717	8711.44	0.990098	8713.4	0.990538	8712.88	0.9893	8713.63	0.990551	8714.28	0.989444	8713.96	0.990247	8718.56	0.991444	8713.07	0.990922	8714.12	0.991094	8715.13	0.991743	8714.81	0.991797	8715.23	0.991745	8716.01	0.992439	8715.13	0.991376	8714.71	0.992811	8715.95	0.992303	8716.5	0.994373
8713.34	0.988885	8713.14	0.988391	8713.79	0.988592	8718.04	0.989152	8712.49	0.98962	8714.45	0.989834	8713.92	0.989902	8714.64	0.990355	8715.3	0.989396	8714.97	0.990785	8719.61	0.992077	8714.12	0.991654	8715.16	0.991256	8716.14	0.991519	8715.85	0.991784	8716.24	0.9918	8717.03	0.992627	8716.18	0.99168	8715.72	0.993166	8716.99	0.993254	8717.55	0.994996
8714.35	0.989062	8714.18	0.989314	8714.84	0.989079	8719.09	0.989143	8713.5	0.989677	8715.49	0.990837	8714.97	0.989609	8715.65	0.990108	8716.34	0.990019	8716.01	0.990959	8720.66	0.992833	8715.16	0.991259	8716.14	0.991864	8717.16	0.992083	8716.86	0.991412	8717.29	0.991677	8718.07	0.994353	8717.22	0.992216	8716.73	0.993666	8718.04	0.993206	8718.63	0.995575
8715.36	0.989224	8715.23	0.989293	8715.85	0.988954	8720.1	0.988774	8714.51	0.990003	8716.5	0.990719	8716.01	0.98962	8716.7	0.989851	8717.39	0.990132	8717.03	0.990775	8721.7	0.99272	8716.21	0.991652	8717.19	0.992015	8718.2	0.992808	8717.88	0.992075	8718.37	0.992747	8719.12	0.994236	8718.27	0.992354	8717.81	0.994412	8719.09	0.994111	8719.64	0.995173
8716.41	0.988465	8716.24	0.988854	8716.86	0.9892	8721.11	0.98932	8715.56	0.989883	8717.55	0.990857	8717.03	0.989739	8717.75	0.989901	8718.4	0.989678	8718.04	0.991415	8722.69	0.993333	8717.26	0.991935	8718.27	0.992278	8719.25	0.992907	8718.92	0.992402	8719.38	0.992379	8720.13	0.994332	8719.35	0.993842	8718.86	0.994627	8720.13	0.994172	8720.69	0.995559
8717.42	0.988513	8717.26	0.988933	8717.91	0.988371	8722.16	0.989569	8716.57	0.989391	8718.6	0.990546	8718.07	0.989454	8718.79	0.989982	8719.41	0.989059	8719.09	0.990949	8723.73	0.992582	8718.27	0.992306	8719.32	0.992373	8720.26	0.992901	8719.9	0.993108	8720.43	0.99317	8721.18	0.994508	8720.36	0.994301	8719.87	0.995467	8721.15	0.994993	8721.7	0.996208
8718.47	0.988353	8718.3	0.989095	8718.96	0.988254	8723.21	0.989523	8717.58	0.989533	8719.64	0.990648	8719.12	0.988916	8719.84	0.989784	8720.46	0.989645	8720.13	0.991786	8724.78	0.993619	8719.32	0.992594	8720.3	0.992721	8721.31	0.99363	8720.98	0.994249	8721.44	0.993625	8722.19	0.995743	8721.41	0.993787	8720.89	0.995703	8722.16	0.99511	8722.75	0.997059
8719.48	0.987663	8719.32	0.988511	8719.97	0.988393	8724.22	0.989889	8718.66	0.989634	8720.66	0.990598	8720.13	0.989156	8720.85	0.990814	8721.51	0.989658	8721.15	0.991433	8725.83	0.994156	8720.33	0.99234	8721.34	0.993587	8722.33	0.994212	8722	0.993827	8722.46	0.993799	8723.21	0.995788	8722.42	0.9948	8721.93	0.995882	8723.18	0.996289	8723.83	0.997295
8720.56	0.988589	8720.36	0.988851	8721.02	0.98826	8725.27	0.989262	8719.68	0.989364	8721.74	0.990273	8721.18	0.989516	8721.87	0.990652	8722.55	0.989965	8722.19	0.991626	8726.84	0.994796	8721.34	0.992623	8722.36	0.993792	8723.34	0.994725	8722.98	0.994404	8723.5	0.993988	8724.26	0.99619	8723.47	0.994906	8722.95	0.996868	8724.22	0.995853	8724.88	0.997766
8721.57	0.987823	8721.41	0.98818	8722.03	0.988649	8726.25	0.989135	8720.69	0.990056	8722.75	0.990507	8722.23	0.989963	8722.91	0.991148	8723.57	0.990384	8723.18	0.991616	8727.89	0.995211	8722.39	0.994235	8723.41	0.99394	8724.35	0.994995	8724.06	0.994668	8724.55	0.994837	8725.3	0.996185	8724.55	0.995353	8724.03	0.997801	8725.27	0.996185	8725.93	0.997735
8722.62	0.98754	8722.42	0.988132	8723.05	0.988739	8727.3	0.989848	8721.74	0.989488	8723.77	0.989999	8723.24	0.989483	8723.93	0.991727	8724.55	0.99133	8724.22	0.991907	8728.94	0.995922	8723.44	0.993834	8724.45	0.9943	8725.37	0.99541	8725.07	0.994894	8725.6	0.995412	8726.35	0.997116	8725.57	0.995768	8725.07	0.996986	8726.35	0.997549	8726.91	0.998003
8723.63	0.987487	8723.47	0.988109	8724.06	0.988906	8728.35	0.990306	8722.78	0.989229	8724.81	0.990675	8724.29	0.989775	8724.98	0.991637	8725.57	0.991393	8725.27	0.992381	8729.96	0.996483	8724.45	0.994239	8725.47	0.994553	8726.42	0.994815	8726.12	0.994998	8726.58	0.995191	8727.33	0.99753	8726.61	0.99576	8726.09	0.997779	8727.37	0.9974	8727.96	0.998083
8724.65	0.987834	8724.49	0.988935	8725.11	0.988431	8729.37	0.990614	8723.77	0.989944	8725.83	0.990282	8725.34	0.989398	8725.99	0.991456	8726.58	0.991481	8726.29	0.992978	8731.01	0.996486	8725.5	0.994491	8726.52	0.995113	8727.47	0.995718	8727.14	0.995322	8727.63	0.996287	8728.38	0.9981	8727.66	0.997205	8727.14	0.998037	8728.42	0.997115	8728.97	0.998155
8725.7	0.987488	8725.5	0.988686	8726.09	0.988739	8730.42	0.991513	8724.81	0.990026	8726.88	0.991768	8726.38	0.990416	8727.04	0.991732	8727.63	0.991487	8727.37	0.994613	8732.06	0.997067	8726.55	0.995205	8727.53	0.995173	8728.45	0.997017	8728.22	0.996106	8728.68	0.996255	8729.46	0.998	8728.68	0.996968	8728.12	0.998998	8729.5	0.997428	8730.02	0.998649
8726.71	0.988137	8726.55	0.989542	8727.14	0.989033	8731.43	0.991684	8725.86	0.989949	8727.89	0.991113	8727.4	0.990536	8728.09	0.992334	8728.68	0.99255	8728.38	0.99402	8733.1	0.997792	8727.6	0.995569	8728.58	0.996401	8729.53	0.997033	8729.27	0.996015	8729.73	0.99667	8730.48	0.998567	8729.73	0.997463	8729.2	0.999532	8730.51	0.99768	8731.1	0.999729
8727.76	0.988671	8727.56	0.989248	8728.15	0.98922	8732.45	0.992082	8726.88	0.990213	8728.94	0.992477	8728.45	0.990873	8729.14	0.994135	8729.69	0.992816	8729.4	0.994851	8734.12	0.998421	8728.65	0.996819	8729.63	0.996193	8730.58	0.996926	8730.28	0.997201	8730.71	0.99748	8731.56	0.999335	8730.78	0.997281	8730.22	0.998969	8731.56	0.998776	8732.12	1.00014
8728.81	0.988964	8728.61	0.98907	8729.2	0.98946	8733.5	0.99268	8727.92	0.990462	8729.96	0.99269	8729.46	0.991578	8730.19	0.994309	8730.74	0.994145	8730.42	0.995164	8735.17	0.999369	8729.66	0.996526	8730.65	0.996003	8731.63	0.997519	8731.33	0.997368	8731.79	0.997899	8732.55	0.99952	8731.83	0.998198	8731.24	0.999313	8732.61	0.999063	8733.14	1.00031
8729.86	0.98872	8729.63	0.989394	8730.22	0.990305	8734.52	0.993008	8728.97	0.990796	8731.01	0.993674	8730.51	0.992314	8731.2	0.994821	8731.79	0.994362	8731.46	0.996632	8736.19	0.999602	8730.71	0.997059	8731.69	0.996736	8732.65	0.998178	8732.38	0.997826	8732.78	0.998124	8733.6	1.00038	8732.81	0.998599	8732.32	1.00008	8733.66	0.999472	8734.19	1.00139
8730.91	0.988786	8730.68	0.989977	8731.27	0.990047	8735.53	0.994267	8730.02	0.991255	8732.09	0.993819	8731.53	0.992929	8732.28	0.995061	8732.78	0.995035	8732.51	0.996811	8737.27	1.00048	8731.76	0.997384	8732.71	0.997791	8733.66	0.99922	8733.43	0.999318	8733.79	0.999061	8734.65	1.00155	8733.86	0.99889	8733.33	1.00024	8734.71	1.00051	8735.27	1.00234
8731.96	0.989814	8731.73	0.989938	8732.28	0.991071	8736.58	0.995067	8731.07	0.991575	8733.1	0.994415	8732.55	0.992969	8733.33	0.995325	8733.83	0.99506	8733.53	0.997078	8738.36	1.00082	8732.78	0.997641	8733.76	0.998337	8734.71	0.999571	8734.48	0.999498	8734.88	0.999901	8735.7	1.00154	8734.91	1.00013	8734.38	1.00088	8735.76	1.00117	8736.26	1.00317
8733.01	0.989946	8732.74	0.990819	8733.3	0.990932	8737.63	0.995392	8732.12	0.992001	8734.15	0.995269	8733.56	0.993208	8734.32	0.996377	8734.84	0.996196	8734.58	0.997716	8739.34	1.0016	8733.79	0.998239	8734.81	0.998567	8735.76	1.00006	8735.5	0.999777	8735.89	1.00016	8736.75	1.00204	8735.96	1.00032	8735.43	1.00164	8736.85	1.00138	8737.31	1.00357
8733.99	0.989853	8733.79	0.990999	8734.38	0.992087	8738.65	0.996593	8733.14	0.992615	8735.17	0.99602	8734.61	0.994408	8735.37	0.996695	8735.89	0.996492	8735.63	0.999337	8740.36	1.00231	8734.88	0.998741	8735.83	0.999693	8736.75	1.00166	8736.55	1.00127	8736.91	1.00116	8737.77	1.00294	8737.01	1.00107	8736.49	1.00277	8737.9	1.00287	8738.39	1.00393
8735.07	0.991136	8734.81	0.991552	8735.4	0.99276	8739.7	0.996759	8734.19	0.993707	8736.19	0.996309	8735.66	0.995501	8736.35	0.997811	8736.94	0.997539	8736.65	0.99933	8741.38	1.00367	8735.89	0.999189	8736.85	1.00074	8737.83	1.00235	8737.57	1.00156	8737.96	1.0017	8738.78	1.00328	8738.03	1.0017	8737.54	1.00369	8738.95	1.00244	8739.38	1.00539
8736.12	0.991944	8735.83	0.991784	8736.42	0.993563	8740.69	0.997307	8735.24	0.994605	8737.24	0.997256	8736.68	0.995445	8737.4	0.998872	8737.93	0.998413	8737.7	1.00021	8742.43	1.00343	8736.94	1.00058	8737.93	1.00144	8738.85	1.00217	8738.65	1.00193	8738.98	1.00295	8739.8	1.00424	8739.08	1.00251	8738.55	1.00414	8740	1.00332	8740.43	1.00568
8737.17	0.992879	8736.85	0.992631	8737.47	0.994055	8741.77	0.997974	8736.26	0.995302	8738.26	0.997863	8737.73	0.9961	8738.46	0.998574	8739.01	0.998878	8738.75	1.0005	8743.42	1.00408	8738	1.00186	8738.98	1.00216	8739.87	1.00335	8739.67	1.0031	8740.03	1.00352	8740.89	1.00485	8740.1	1.00326	8739.61	1.00438	8741.05	1.00429	8741.48	1.00588
8738.19	0.994049	8737.93	0.993959	8738.52	0.994565	8742.79	0.999066	8737.31	0.996463	8739.31	0.997547	8738.78	0.997159	8739.51	0.999093	8740.03	0.999323	8739.8	1.00067	8744.5	1.00543	8738.98	1.00222	8740.03	1.00211	8740.92	1.00417	8740.69	1.00419	8741.08	1.00431	8741.91	1.00598	8741.12	1.00363	8740.66	1.00564	8742.1	1.0044	8742.5	1.00605
8739.21	0.994419	8738.95	0.994396	8739.57	0.995696	8743.85	0.999658	8738.36	0.995858	8740.36	0.998588	8739.8	0.997745	8740.49	0.999463	8741.08	0.999781	8740.85	1.0013	8745.52	1.00622	8740.03	1.00298	8741.08	1.00364	8741.97	1.00374	8741.74	1.00439	8742.14	1.00504	8742.93	1.00615	8742.17	1.00416	8741.71	1.00655	8743.12	1.00543	8743.55	1.007
8740.23	0.995191	8739.97	0.995174	8740.62	0.995884	8744.9	1.00002	8739.41	0.996763	8741.38	1.00004	8740.85	0.998713	8741.51	1.00059	8742.14	1.00032	8741.91	1.00205	8746.54	1.0069	8741.08	1.00378	8742.1	1.00379	8742.99	1.00524	8742.76	1.00508	8743.19	1.00512	8743.94	1.00693	8743.22	1.00486	8742.76	1.00622	8744.18	1.00592	8744.64	1.00753
8741.25	0.995093	8740.99	0.996091	8741.68	0.99781	8745.92	1.00044	8740.46	0.998037	8742.4	1.00019	8741.87	0.998894	8742.56	1.00065	8743.19	1.00139	8742.93	1.00303	8747.56	1.00704	8742.14	1.00462	8743.19	1.00482	8744.04	1.00562	8743.85	1.00492	8744.18	1.00532	8745	1.0074	8744.24	1.00507	8743.81	1.0071	8745.23	1.0061	8745.66	1.00786
8742.3	0.996141	8742	0.996667	8742.7	0.998169	8747	1.00158	8741.48	0.998684	8743.42	1.00115	8742.93	0.999858	8743.62	1.00192	8744.21	1.00223	8743.98	1.00388	8748.58	1.00782	8743.19	1.00563	8744.24	1.00478	8745.13	1.00632	8744.9	1.00542	8745.19	1.00597	8746.08	1.00755	8745.26	1.00557	8744.87	1.00752	8746.28	1.00656	8746.68	1.00792
8743.29	0.997191	8743.09	0.997301	8743.75	0.998685	8748.03	1.00281	8742.5	0.998844	8744.47	1.00155	8743.98	1.00033	8744.64	1.00282	8745.23	1.00178	8745.03	1.00472	8749.64	1.0084	8744.24	1.00539	8745.29	1.00544	8746.15	1.00725	8745.92	1.00614	8746.21	1.00594	8747.1	1.008	8746.35	1.00654	8745.92	1.00883	8747.27	1.00675	8747.66	1.00823
8744.37	0.99813	8744.11	0.998265	8744.8	0.999322	8749.08	1.00402	8743.55	1.00022	8745.49	1.00232	8745	1.00079	8745.69	1.00377	8746.25	1.00382	8746.08	1.00551	8750.69	1.00885	8745.29	1.00657	8746.35	1.0066	8747.24	1.00722	8746.97	1.00712	8747.3	1.00656	8748.12	1.00881	8747.33	1.00635	8746.91	1.00769	8748.32	1.00684	8748.72	1.00783
8745.39	0.998821	8745.16	0.998821	8745.79	1.00029	8750.1	1.00521	8744.6	1.00014	8746.51	1.0035	8746.05	1.00199	8746.68	1.00435	8747.3	1.00379	8747.1	1.00578	8751.75	1.00837	8746.35	1.00671	8747.37	1.00673	8748.26	1.00756	8748.03	1.00691	8748.32	1.00726	8749.18	1.0081	8748.42	1.0066	8747.96	1.00804	8749.31	1.0068	8749.74	1.00791
8746.41	0.999606	8746.18	1.00027	8746.84	1.00064	8751.12	1.00619	8745.62	1.00146	8747.6	1.00389	8747.07	1.0029	8747.73	1.00487	8748.32	1.00505	8748.19	1.00628	8752.77	1.00879	8747.37	1.00732	8748.39	1.00773	8749.28	1.00832	8749.05	1.00744	8749.31	1.00741	8750.23	1.00858	8749.47	1.00687	8748.98	1.00809	8750.4	1.00672	8750.79	1.00786
8747.47	1.00061	8747.24	1.00074	8747.86	1.00197	8752.18	1.00656	8746.68	1.0026	8748.62	1.00452	8748.12	1.00357	8748.78	1.00596	8749.34	1.00511	8749.18	1.00717	8753.82	1.0093	8748.39	1.00798	8749.41	1.00766	8750.33	1.00855	8750.1	1.00684	8750.36	1.00725	8751.25	1.00857	8750.5	1.00744	8750	1.00862	8751.45	1.00727	8751.81	1.00739
8748.45	1.00153	8748.29	1.00188	8748.91	1.00274	8753.23	1.00789	8747.73	1.00318	8749.64	1.00569	8749.11	1.00412	8749.8	1.00618	8750.36	1.00594	8750.2	1.00834	8754.88	1.00946	8749.41	1.00877	8750.5	1.00795	8751.38	1.00796	8751.15	1.00814	8751.42	1.00777	8752.31	1.00914	8751.55	1.00711	8751.06	1.00829	8752.47	1.00655	8752.83	1.00746
8749.51	1.00213	8749.31	1.00307	8749.9	1.00422	8754.25	1.0085	8748.72	1.00401	8750.69	1.0067	8750.17	1.00509	8750.89	1.00706	8751.42	1.00585	8751.29	1.00844	8755.9	1.00915	8750.43	1.00923	8751.52	1.00886	8752.44	1.00838	8752.21	1.00752	8752.44	1.00843	8753.39	1.0096	8752.57	1.00741	8752.11	1.00795	8753.49	1.00693	8753.89	1.00784
8750.53	1.00377	8750.36	1.004	8750.92	1.0044	8755.31	1.00989	8749.74	1.00409	8751.71	1.00692	8751.25	1.00552	8751.94	1.00704	8752.44	1.00621	8752.31	1.0091	8756.96	1.01021	8751.52	1.00889	8752.54	1.00835	8753.49	1.00846	8753.26	1.00816	8753.49	1.00866	8754.45	1.00852	8753.66	1.00815	8753.13	1.00874	8754.55	1.0064	8754.94	1.00651
8751.58	1.00472	8751.38	1.00419	8751.98	1.00547	8756.36	1.01051	8750.79	1.00553	8752.74	1.00733	8752.31	1.00612	8752.97	1.00768	8753.46	1.00676	8753.33	1.00801	8757.98	1.0085	8752.54	1.00958	8753.59	1.00868	8754.55	1.00945	8754.29	1.00799	8754.55	1.00776	8755.47	1.00845	8754.68	1.00721	8754.19	1.00878	8755.57	1.00607	8756	1.00665
8752.57	1.00605	8752.37	1.00538	8753	1.00661	8757.42	1.00981	8751.85	1.0059	8753.79	1.00812	8753.36	1.00716	8754.02	1.00815	8754.52	1.00787	8754.35	1.00962	8759	1.00871	8753.59	1.0095	8754.65	1.00946	8755.6	1.00889	8755.34	1.00845	8755.6	1.00811	8756.56	1.00786	8755.77	1.00705	8755.24	1.00778	8756.66	1.00496	8757.06	1.00612
8753.59	1.00611	8753.46	1.00617	8754.02	1.0068	8758.41	1.01001	8752.83	1.0071	8754.85	1.00884	8754.38	1.00711	8755.08	1.00896	8755.54	1.0078	8755.41	1.00972	8760.06	1.00788	8754.65	1.00995	8755.64	1.00913	8756.66	1.0076	8756.4	1.00727	8756.66	1.0068	8757.52	1.00689	8756.79	1.00595	8756.26	1.0067	8757.65	1.00356	8758.05	1.00445
8754.65	1.00794	8754.45	1.00771	8755.08	1.00867	8759.43	1.00979	8753.89	1.00871	8755.9	1.00946	8755.44	1.00737	8756.13	1.00938	8756.56	1.00776	8756.4	1.00901	8761.12	1.00782	8755.67	1.01015	8756.73	1.00776	8757.68	1.00719	8757.45	1.00723	8757.68	1.00602	8758.54	1.00606	8757.81	1.00488	8757.32	1.00688	8758.71	1.0038	8759.07	1.00432
8755.7	1.00836	8755.47	1.00759	8756.13	1.00851	8760.52	1.01031	8754.91	1.00921	8756.96	1.00904	8756.49	1.00755	8757.19	1.00928	8757.58	1.0075	8757.45	1.00935	8762.17	1.00742	8756.73	1.00891	8757.72	1.00757	8758.67	1.00699	8758.44	1.00593	8758.74	1.00573	8759.6	1.00607	8758.84	1.00416	8758.34	1.00559	8759.73	1.00284	8760.09	1.00345
8756.73	1.00939	8756.49	1.00904	8757.19	1.00909	8761.54	1.01087	8755.93	1.00857	8757.95	1.00936	8757.52	1.00718	8758.21	1.0092	8758.61	1.0073	8758.47	1.00898	8763.23	1.00677	8757.72	1.00859	8758.74	1.00688	8759.7	1.00644	8759.43	1.0054	8759.79	1.00518	8760.62	1.00484	8759.86	1.00368	8759.4	1.00482	8760.75	1.002	8761.18	1.00228
8757.75	1.00961	8757.52	1.00898	8758.18	1.0096	8762.57	1.01052	8756.99	1.00899	8759	1.00938	8758.57	1.00764	8759.27	1.00913	8759.63	1.00722	8759.5	1.00845	8764.25	1.00612	8758.77	1.00871	8759.76	1.00661	8760.79	1.00586	8760.52	1.00548	8760.82	1.00418	8761.68	1.00433	8760.95	1.00315	8760.45	1.00446	8761.81	1.00113	8762.24	1.0014
8758.8	1.01002	8758.57	1.00989	8759.23	1.01017	8763.59	1.01106	8757.98	1.00932	8760.03	1.01006	8759.6	1.00785	8760.26	1.00934	8760.69	1.00726	8760.55	1.00851	8765.31	1.00525	8759.83	1.00797	8760.82	1.00622	8761.84	1.00547	8761.54	1.00453	8761.87	1.00413	8762.7	1.00331	8761.97	1.00199	8761.51	1.00307	8762.83	0.999987	8763.3	1.00066
8759.86	1.01061	8759.6	1.01019	8760.26	1.01029	8764.65	1.01075	8759.04	1.00959	8761.08	1.00963	8760.65	1.00731	8761.31	1.00897	8761.74	1.00719	8761.58	1.00765	8766.34	1.00481	8760.85	1.00739	8761.84	1.00553	8762.87	1.00443	8762.6	1.0041	8762.93	1.0035	8763.76	1.00269	8763.03	1.00151	8762.54	1.00251	8763.89	0.999036	8764.35	1.00005
8760.92	1.01121	8760.62	1.01081	8761.31	1.01093	8765.71	1.01078	8760.06	1.00956	8762.07	1.00896	8761.71	1.0074	8762.34	1.00856	8762.8	1.00702	8762.63	1.00736	8767.36	1.0047	8761.87	1.0067	8762.87	1.00519	8763.92	1.00365	8763.66	1.00339	8763.96	1.00273	8764.82	1.00164	8764.06	1.0003	8763.56	1.00162	8764.95	0.998271	8765.41	0.998825
8761.94	1.01062	8761.71	1.0115	8762.37	1.01061	8766.73	1.01044	8761.12	1.00949	8763.16	1.00945	8762.73	1.00758	8763.36	1.00825	8763.82	1.00618	8763.66	1.007	8768.42	1.00334	8762.97	1.00602	8763.92	1.00454	8764.98	1.00322	8764.72	1.00218	8765.01	1.00143	8765.87	1.00061	8765.11	0.999825	8764.65	1.00085	8766.01	0.998251	8766.47	0.998797
8763	1.01155	8762.7	1.01147	8763.43	1.01123	8767.79	1.01002	8762.17	1.01004	8764.22	1.00921	8763.79	1.00741	8764.42	1.0078	8764.88	1.00592	8764.72	1.00664	8769.48	1.00292	8763.99	1.00601	8764.98	1.00287	8765.97	1.00222	8765.71	1.00144	8766.04	1.00059	8766.87	1.00038	8766.17	0.999219	8765.67	1.0005	8767.06	0.997095	8767.53	0.998393
8764.06	1.01226	8763.72	1.01183	8764.45	1.01187	8768.82	1.0097	8763.23	1.0098	8765.28	1.00896	8764.85	1.00682	8765.44	1.00779	8765.91	1.00529	8765.74	1.00579	8770.47	1.00208	8765.05	1.00475	8766.01	1.00244	8767.03	1.00154	8766.73	1.00113	8767.1	1.00001	8767.96	0.999502	8767.23	0.998482	8766.73	0.9997	8768.12	0.996921	8768.55	0.997257
8765.08	1.01237	8764.82	1.01155	8765.48	1.01167	8769.88	1.00934	8764.29	1.00999	8766.27	1.00856	8765.87	1.00704	8766.5	1.00705	8766.93	1.00434	8766.8	1.00518	8771.53	1.00173	8766.07	1.00394	8767.06	1.002	8768.12	1.00068	8767.82	0.999732	8768.16	0.999217	8768.98	0.999353	8768.29	0.997275	8767.79	0.998661	8769.18	0.996043	8769.61	0.997053
8766.1	1.01213	8765.84	1.01161	8766.53	1.01106	8770.93	1.00899	8765.34	1.00946	8767.33	1.00817	8766.9	1.00632	8767.56	1.00629	8767.96	1.00384	8767.82	1.00458	8772.56	1.0007	8767.13	1.00364	8768.12	1.00103	8769.15	0.999669	8768.88	0.999325	8769.21	0.998539	8770.04	0.998525	8769.35	0.996517	8768.82	0.997945	8770.17	0.995978	8770.64	0.996736
8767.13	1.0124	8766.87	1.0122	8767.59	1.0109	8771.96	1.00817	8766.34	1.0093	8768.39	1.00855	8767.96	1.0056	8768.59	1.00579	8768.98	1.00286	8768.85	1.00386	8773.62	1.00038	8768.19	1.00237	8769.15	1.00054	8770.17	0.998677	8769.91	0.99809	8770.24	0.997708	8771.1	0.997585	8770.4	0.996447	8769.88	0.997319	8771.27	0.994857	8771.66	0.996169
8768.19	1.01185	8767.89	1.01122	8768.62	1.01082	8772.99	1.0075	8767.43	1.00899	8769.45	1.00736	8769.02	1.00541	8769.64	1.00535	8770.04	1.00256	8769.88	1.00312	8774.64	0.999133	8769.28	1.00205	8770.21	0.999881	8771.23	0.998464	8770.97	0.997359	8771.27	0.996817	8772.16	0.99699	8771.5	0.99576	8770.9	0.99698	8772.32	0.994846	8772.69	0.996019
8769.21	1.01194	8768.95	1.01137	8769.64	1.01058	8774.01	1.00701	8768.45	1.00877	8770.44	1.0067	8770.07	1.00488	8770.7	1.00488	8771.1	1.00188	8770.93	1.00271	8775.7	0.999177	8770.31	1.0011	8771.27	0.998327	8772.26	0.998135	8771.99	0.997422	8772.29	0.996742	8773.22	0.997514	8772.52	0.995401	8771.96	0.996459	8773.32	0.994076	8773.72	0.996018
8770.24	1.01166	8770.01	1.01102	8770.7	1.01014	8775.07	1.00594	8769.51	1.00795	8771.53	1.00598	8771.1	1.00416	8771.73	1.00402	8772.16	1.00125	8771.96	1.00188	8776.76	0.999329	8771.36	1.00072	8772.32	0.998133	8773.29	0.997866	8773.05	0.997528	8773.35	0.996341	8774.21	0.996699	8773.52	0.995118	8773.02	0.996368	8774.38	0.99419	8774.78	0.995489
8771.33	1.01125	8771.07	1.0104	8771.73	1.00955	8776.1	1.00517	8770.57	1.00768	8772.56	1.00579	8772.13	1.00367	8772.79	1.0032	8773.22	1.0006	8772.99	1.00073	8777.82	0.998446	8772.46	0.999056	8773.38	0.998021	8774.35	0.997183	8774.08	0.997042	8774.38	0.995575	8775.27	0.996456	8774.58	0.994329	8774.01	0.995976	8775.41	0.994512	8775.77	0.995083
8772.36	1.01094	8772.09	1.01041	8772.76	1.00903	8777.13	1.00439	8771.63	1.00721	8773.65	1.00503	8773.15	1.00267	8773.85	1.00251	8774.28	1.0002	8774.05	1.00043	8778.85	0.9986	8773.52	0.999545	8774.41	0.997451	8775.34	0.996752	8775.11	0.996335	8775.41	0.995364	8776.33	0.996242	8775.64	0.99444	8775.04	0.995205	8776.47	0.994292	8776.83	0.995499
8773.42	1.01091	8773.12	1.00954	8773.82	1.00851	8778.22	1.00314	8772.66	1.00572	8774.71	1.00414	8774.21	1.00258	8774.88	1.00192	8775.27	0.99991	8775.07	0.999811	8779.88	0.998839	8774.51	0.998935	8775.41	0.99679	8776.4	0.996391	8776.17	0.996243	8776.43	0.995011	8777.36	0.996247	8776.66	0.994081	8776.07	0.995347	8777.53	0.994332	8777.92	0.994847
8774.48	1.01014	8774.21	1.00899	8774.88	1.00776	8779.22	1.00338	8773.72	1.0059	8775.7	1.0033	8775.21	1.00165	8775.94	1.00104	8776.33	0.999214	8776.1	0.999034	8780.91	0.998052	8775.57	0.99878	8776.47	0.996682	8777.46	0.996472	8777.19	0.995758	8777.49	0.99532	8778.42	0.995649	8777.76	0.993989	8777.13	0.995357	8778.59	0.994481	8778.95	0.995672
8775.54	1.00954	8775.27	1.00828	8775.84	1.00692	8780.28	1.00312	8774.78	1.00451	8776.76	1.0027	8776.27	1.00102	8777.03	1.00042	8777.39	0.998628	8777.16	0.998732	8781.94	0.997724	8776.66	0.997475	8777.53	0.996018	8778.52	0.996454	8778.26	0.995797	8778.52	0.995474	8779.45	0.995763	8778.79	0.994637	8778.19	0.994838	8779.62	0.995136	8780.01	0.995785
8776.53	1.00899	8776.27	1.00791	8776.93	1.00608	8781.34	1.00252	8775.77	1.004	8777.79	1.00185	8777.33	1.00034	8778.02	0.999372	8778.45	0.998106	8778.19	0.998722	8783	0.997694	8777.69	0.997351	8778.59	0.996561	8779.58	0.996645	8779.32	0.996508	8779.58	0.996003	8780.48	0.996382	8779.85	0.994888	8779.22	0.996178	8780.68	0.995006	8781.04	0.996036
8777.63	1.00846	8777.33	1.00652	8777.99	1.0052	8782.37	1.00215	8776.8	1.00338	8778.82	1.00219	8778.36	0.999621	8779.05	0.99966	8779.48	0.998045	8779.22	0.998828	8784.06	0.997438	8778.75	0.997942	8779.62	0.996757	8780.64	0.996489	8780.35	0.996412	8780.64	0.995929	8781.54	0.996392	8780.88	0.994538	8780.28	0.996191	8781.71	0.994941	8782.07	0.996063
8778.65	1.00765	8778.39	1.00599	8779.05	1.00531	8783.43	1.00143	8777.86	1.00263	8779.88	1.00224	8779.42	0.999766	8780.11	0.999888	8780.54	0.997938	8780.28	0.998928	8785.09	0.997824	8779.78	0.998193	8780.68	0.996084	8781.67	0.996162	8781.41	0.995719	8781.67	0.995603	8782.57	0.995916	8781.94	0.994282	8781.37	0.996165	8782.73	0.995262	8783.1	0.99647
8779.68	1.00693	8779.45	1.00659	8780.08	1.00478	8784.49	1.00086	8778.92	1.00281	8780.94	1.00193	8780.48	0.999387	8781.14	0.99941	8781.61	0.99715	8781.34	0.997891	8786.12	0.998158	8780.88	0.997961	8781.74	0.996538	8782.73	0.996877	8782.47	0.996105	8782.73	0.995897	8783.66	0.996525	8783	0.995024	8782.4	0.996054	8783.8	0.995109	8784.16	0.99638
8780.74	1.00606	8780.51	1.00566	8781.14	1.00403	8785.52	1.00083	8779.91	1.00203	8782	1.00065	8781.51	0.999039	8782.24	0.999184	8782.67	0.997415	8782.37	0.998114	8787.18	0.997498	8781.94	0.997559	8782.8	0.99608	8783.83	0.996491	8783.53	0.996534	8783.76	0.996047	8784.73	0.996629	8784.06	0.995084	8783.46	0.996418	8784.86	0.995494	8785.19	0.996992
8781.77	1.00467	8781.57	1.00475	8782.2	1.00275	8786.55	1.00029	8781.01	1.00127	8783.03	1.00078	8782.53	0.998516	8783.27	0.998648	8783.7	0.997408	8783.43	0.998238	8788.28	0.998135	8783	0.997148	8783.86	0.996422	8784.89	0.996641	8784.59	0.99696	8784.79	0.995808	8785.76	0.996753	8785.09	0.995489	8784.56	0.996279	8785.92	0.995449	8786.25	0.997126
8782.83	1.00441	8782.6	1.00379	8783.23	1.00281	8787.62	0.999922	8782.04	1.00041	8784.1	1.00006	8783.6	0.998225	8784.33	0.998684	8784.76	0.996974	8784.53	0.997576	8789.34	0.998259	8784.03	0.997399	8784.93	0.996848	8785.92	0.996874	8785.66	0.996854	8785.82	0.996494	8786.79	0.996884	8786.15	0.995784	8785.59	0.996515	8786.95	0.996098	8787.28	0.996747
8783.9	1.00341	8783.66	1.00333	8784.33	1.00215	8788.68	0.999189	8783.07	1.00079	8785.12	0.999989	8784.66	0.998288	8785.39	0.998578	8785.79	0.996875	8785.56	0.997706	8790.41	0.998148	8785.09	0.997717	8785.95	0.99673	8786.98	0.996849	8786.72	0.997042	8786.88	0.996694	8787.85	0.996746	8787.22	0.995705	8786.69	0.996678	8788.01	0.995577	8788.35	0.996797
8784.93	1.00218	8784.73	1.00258	8785.36	1.00118	8789.71	0.998857	8784.13	1.00046	8786.19	1.00019	8785.72	0.997459	8786.45	0.998349	8786.82	0.99691	8786.59	0.998237	8791.44	0.998064	8786.09	0.998015	8786.95	0.996991	8788.01	0.996942	8787.75	0.997027	8787.95	0.996244	8788.91	0.997193	8788.28	0.995794	8787.75	0.996946	8789.04	0.996059	8789.41	0.996766
8785.99	1.00197	8785.79	1.00092	8786.42	1.00067	8790.77	0.99828	8785.19	0.99979	8787.22	0.999342	8786.75	0.997432	8787.52	0.998386	8787.88	0.996865	8787.68	0.997422	8792.47	0.999487	8787.12	0.997394	8788.05	0.99681	8789.08	0.997358	8788.85	0.996697	8789.01	0.996869	8789.94	0.997012	8789.34	0.996153	8788.78	0.997293	8790.11	0.995618	8790.47	0.997006
8787.02	1.00094	8786.82	1.00064	8787.45	1.00014	8791.84	0.998468	8786.25	0.999761	8788.28	0.999253	8787.78	0.997757	8788.58	0.997891	8788.91	0.996983	8788.68	0.997932	8793.57	0.999939	8788.18	0.998018	8789.11	0.996781	8790.14	0.996804	8789.88	0.996581	8790.08	0.996308	8790.97	0.996654	8790.41	0.99596	8789.84	0.996883	8791.17	0.995317	8791.54	0.997309
8788.08	1.00042	8787.85	1.00023	8788.51	0.9995	8792.87	0.999817	8787.32	1.00015	8789.31	0.998759	8788.88	0.997453	8789.61	0.998123	8789.98	0.996611	8789.74	0.998059	8794.63	0.998562	8789.24	0.997923	8790.14	0.996687	8791.21	0.996459	8790.97	0.996844	8791.11	0.996198	8792.07	0.996732	8791.47	0.996209	8790.87	0.996936	8792.2	0.996657	8792.6	0.998745
8789.11	1.00011	8788.91	0.999918	8789.54	0.999009	8793.97	0.998503	8788.38	0.999651	8790.34	0.998582	8789.88	0.997607	8790.71	0.9977	8791.04	0.99631	8790.77	0.997556	8795.66	0.997621	8790.31	0.99777	8791.24	0.995748	8792.24	0.997785	8792	0.996885	8792.17	0.997085	8793.14	0.998103	8792.47	0.997256	8791.9	0.997513	8793.24	0.997443	8793.67	0.998215
8790.18	0.99967	8789.98	0.9989	8790.61	0.99873	8795.03	0.997702	8789.38	0.99889	8791.44	0.998336	8790.94	0.997265	8791.7	0.998285	8792.07	0.997066	8791.8	0.997776	8796.73	0.997566	8791.37	0.997543	8792.24	0.997229	8793.3	0.999247	8793.07	0.997889	8793.17	0.998237	8794.17	0.99822	8793.53	0.997281	8793	0.999311	8794.33	0.996334	8794.7	0.996382
8791.24	0.998715	8791.01	0.998609	8791.67	0.998574	8796.06	0.996906	8790.44	0.998128	8792.47	0.999309	8791.97	0.998167	8792.74	1.00034	8793.1	0.99883	8792.87	0.999665	8797.83	0.998219	8792.4	0.999029	8793.3	0.999207	8794.37	0.997935	8794.13	0.997492	8794.27	0.997384	8795.23	0.996983	8794.6	0.996777	8794.03	0.997418	8795.37	0.994524	8795.76	0.996492
8792.24	0.999437	8792.04	0.999149	8792.7	0.999986	8797.13	0.997376	8791.51	0.998099	8793.53	1	8793.04	0.999596	8793.8	0.999354	8794.17	0.997319	8793.93	0.998881	8798.9	0.998235	8793.43	0.999782	8794.37	0.998218	8795.4	0.996867	8795.17	0.996352	8795.3	0.996246	8796.23	0.99689	8795.66	0.995477	8795.1	0.996688	8796.43	0.994688	8796.8	0.996151
8793.34	1.00034	8793.1	1.00046	8793.77	0.999658	8798.16	0.997175	8792.5	0.999434	8794.57	0.998374	8794.07	0.998203	8794.87	0.998139	8795.23	0.996516	8794.97	0.998122	8799.96	0.9983	8794.47	0.998823	8795.37	0.997106	8796.46	0.996216	8796.2	0.995498	8796.36	0.996143	8797.3	0.997056	8796.73	0.995297	8796.13	0.99599	8797.46	0.995328	8797.86	0.996153
8794.37	0.999142	8794.17	0.998593	8794.83	0.997646	8799.2	0.997567	8793.6	0.999111	8795.63	0.997104	8795.13	0.997388	8795.9	0.998032	8796.26	0.99636	8796	0.997436	8800.99	0.998536	8795.5	0.998013	8796.43	0.996236	8797.5	0.99701	8797.26	0.996532	8797.43	0.996194	8798.4	0.997004	8797.8	0.996025	8797.2	0.99633	8798.53	0.994787	8798.93	0.996737
8795.4	0.997574	8795.2	0.997586	8795.86	0.997083	8800.26	0.997189	8794.63	0.997801	8796.7	0.996862	8796.16	0.99628	8796.96	0.998585	8797.3	0.996991	8797.06	0.997686	8802.03	0.998448	8796.56	0.997305	8797.46	0.996323	8798.53	0.996859	8798.3	0.996924	8798.5	0.996806	8799.43	0.9972	8798.83	0.995521	8798.23	0.996431	8799.56	0.994645	8799.96	0.996589
8796.46	0.997003	8796.26	0.996688	8796.96	0.997094	8801.33	0.998244	8795.7	0.997202	8797.73	0.99809	8797.23	0.997314	8798.03	0.998778	8798.4	0.997109	8798.1	0.998157	8803.1	0.998334	8797.63	0.99799	8798.5	0.996353	8799.56	0.996674	8799.36	0.996757	8799.56	0.996502	8800.46	0.996726	8799.83	0.995694	8799.26	0.996508	8800.59	0.995011	8801.03	0.996374
8797.53	0.997697	8797.33	0.997585	8798	0.9979	8802.33	0.998319	8796.76	0.996806	8798.8	0.997514	8798.3	0.997239	8799.1	0.99845	8799.43	0.997698	8799.13	0.997743	8804.2	0.998305	8798.66	0.997429	8799.56	0.996676	8800.59	0.996679	8800.39	0.99632	8800.56	0.996931	8801.56	0.997341	8800.89	0.99543	8800.26	0.996191	8801.66	0.995408	8802.09	0.997044
8798.6	0.997619	8798.36	0.997723	8799.03	0.997787	8803.4	0.99777	8797.83	0.997189	8799.83	0.997936	8799.36	0.997049	8800.13	0.998243	8800.49	0.997239	8800.23	0.997859	8805.26	0.998027	8799.73	0.998052	8800.56	0.996414	8801.66	0.997373	8801.43	0.996284	8801.63	0.996727	8802.59	0.997528	8801.96	0.99616	8801.36	0.996224	8802.69	0.99543	8803.16	0.996523
8799.63	0.997611	8799.4	0.997764	8800.06	0.997231	8804.43	0.997744	8798.86	0.997302	8800.93	0.997791	8800.43	0.997226	8801.13	0.998311	8801.53	0.997579	8801.23	0.998085	8806.3	0.997463	8800.76	0.997783	8801.63	0.99771	8802.69	0.99654	8802.49	0.996288	8802.66	0.996963	8803.7	0.996709	8803	0.995782	8802.39	0.996719	8803.8	0.995266	8804.23	0.996248
8800.73	0.997773	8800.43	0.997709	8801.16	0.9976	8805.5	0.997923	8799.89	0.997048	8801.93	0.998598	8801.46	0.997744	8802.19	0.998192	8802.53	0.99786	8802.29	0.998208	8807.37	0.997515	8801.83	0.998256	8802.69	0.998037	8803.73	0.996366	8803.56	0.996096	8803.76	0.996208	8804.73	0.99641	8804.06	0.9959	8803.46	0.997	8804.86	0.995025	8805.3	0.996151
8801.79	0.99818	8801.49	0.998349	8802.19	0.997945	8806.53	0.998018	8800.93	0.997899	8803	0.99831	8802.49	0.997881	8803.26	0.998036	8803.6	0.99744	8803.36	0.997818	8808.43	0.998153	8802.86	0.99813	8803.73	0.997284	8804.76	0.997102	8804.6	0.996064	8804.8	0.996744	8805.8	0.996823	8805.13	0.995147	8804.53	0.996603	8805.9	0.995649	8806.36	0.996867
8802.8	0.998774	8802.49	0.998652	8803.23	0.998065	8807.6	0.997146	8801.96	0.998517	8804.06	0.998018	8803.6	0.997203	8804.33	0.99772	8804.63	0.996867	8804.43	0.998101	8809.5	0.997914	8803.93	0.997763	8804.76	0.99704	8805.8	0.996866	8805.7	0.996176	8805.86	0.996877	8806.8	0.996799	8806.2	0.995993	8805.56	0.996503	8806.97	0.995787	8807.43	0.99703
8803.86	0.997712	8803.53	0.997837	8804.3	0.997512	8808.67	0.997585	8803.03	0.998505	8805.1	0.998144	8804.66	0.996487	8805.4	0.998065	8805.73	0.997228	8805.46	0.99829	8810.57	0.997596	8804.96	0.998002	8805.83	0.997004	8806.87	0.996657	8806.73	0.996155	8806.93	0.996682	8807.9	0.997144	8807.27	0.995789	8806.63	0.996733	8808.03	0.995342	8808.53	0.996994
8804.9	0.998037	8804.6	0.997747	8805.36	0.997706	8809.7	0.997361	8804.1	0.99805	8806.16	0.998	8805.73	0.996829	8806.46	0.99781	8806.73	0.997128	8806.56	0.998205	8811.61	0.997788	8806.03	0.997657	8806.9	0.996886	8807.97	0.99679	8807.77	0.996286	8808	0.996774	8808.97	0.997246	8808.3	0.995288	8807.67	0.996615	8809.1	0.995961	8809.6	0.996748
8805.96	0.997806	8805.6	0.997748	8806.4	0.997971	8810.77	0.997681	8805.16	0.997914	8807.23	0.997321	8806.77	0.996539	8807.53	0.997694	8807.77	0.997187	8807.6	0.998301	8812.68	0.997945	8807.1	0.997366	8807.93	0.996844	8809	0.996768	8808.84	0.996356	8809.1	0.996645	8810.04	0.996706	8809.37	0.996286	8808.7	0.996179	8810.17	0.996676	8810.61	0.997194
8807	0.998367	8806.63	0.99761	8807.47	0.997458	8811.81	0.997101	8806.2	0.997689	8808.3	0.997711	8807.83	0.996557	8808.57	0.997369	8808.8	0.996564	8808.67	0.99788	8813.71	0.997198	8808.17	0.997364	8809	0.997514	8810.07	0.996772	8809.9	0.996497	8810.14	0.99651	8811.07	0.997189	8810.44	0.996219	8809.8	0.997156	8811.24	0.996174	8811.71	0.996931
8808.07	0.997669	8807.7	0.9978	8808.5	0.997576	8812.84	0.997062	8807.27	0.997709	8809.37	0.997434	8808.9	0.996377	8809.64	0.997139	8809.84	0.996948	8809.7	0.99763	8814.78	0.997096	8809.2	0.997552	8810.04	0.997412	8811.14	0.99689	8810.97	0.996646	8811.21	0.995977	8812.11	0.997493	8811.51	0.994989	8810.84	0.996726	8812.31	0.996037	8812.74	0.99731
8809.17	0.997761	8808.77	0.997315	8809.57	0.997104	8813.88	0.997098	8808.33	0.997719	8810.4	0.997522	8810	0.9968	8810.71	0.997048	8810.91	0.99623	8810.77	0.997571	8815.82	0.997467	8810.3	0.997618	8811.11	0.997542	8812.18	0.996627	8812.04	0.996283	8812.28	0.996441	8813.21	0.996964	8812.58	0.995969	8811.91	0.99754	8813.35	0.995816	8813.81	0.997297
8810.2	0.998219	8809.84	0.997915	8810.61	0.99749	8814.95	0.997004	8809.37	0.997676	8811.47	0.997144	8811.01	0.996417	8811.77	0.997111	8811.94	0.996488	8811.84	0.997185	8816.89	0.997065	8811.37	0.997656	8812.18	0.997242	8813.25	0.997296	8813.08	0.996529	8813.28	0.996753	8814.28	0.996832	8813.65	0.996129	8812.94	0.996551	8814.42	0.996006	8814.88	0.997183
8811.27	0.998223	8810.91	0.997882	8811.67	0.997371	8816.02	0.996817	8810.44	0.997502	8812.51	0.996862	8812.04	0.995863	8812.81	0.996768	8813.01	0.996153	8812.88	0.997191	8817.96	0.997088	8812.41	0.997827	8813.21	0.997379	8814.32	0.997004	8814.15	0.996338	8814.35	0.996601	8815.35	0.996611	8814.68	0.995892	8814.01	0.997049	8815.49	0.996056	8815.92	0.997319
8812.31	0.998557	8811.91	0.99761	8812.68	0.997122	8817.06	0.996859	8811.51	0.997325	8813.61	0.997234	8813.08	0.996382	8813.88	0.99711	8814.08	0.995686	8813.91	0.997168	8819	0.997375	8813.48	0.997781	8814.28	0.997101	8815.35	0.996774	8815.22	0.996494	8815.39	0.996771	8816.42	0.997313	8815.72	0.996112	8815.08	0.997055	8816.56	0.995932	8816.99	0.997657
8813.35	0.998196	8812.98	0.997606	8813.75	0.997025	8818.13	0.996717	8812.54	0.996506	8814.68	0.996831	8814.15	0.995953	8814.95	0.996992	8815.15	0.995968	8814.98	0.996774	8820.07	0.99708	8814.55	0.997784	8815.32	0.997588	8816.42	0.997108	8816.25	0.997092	8816.46	0.996717	8817.49	0.996837	8816.79	0.995543	8816.12	0.997364	8817.63	0.9962	8818.06	0.997478
8814.42	0.99833	8814.05	0.997278	8814.78	0.996976	8819.17	0.996175	8813.61	0.996878	8815.69	0.996978	8815.22	0.995543	8816.02	0.996668	8816.19	0.995734	8816.02	0.99676	8821.11	0.996821	8815.62	0.997826	8816.36	0.997131	8817.49	0.997672	8817.29	0.996998	8817.53	0.996927	8818.53	0.99741	8817.89	0.996378	8817.19	0.997441	8818.7	0.996002	8819.1	0.997546
8815.45	0.998225	8815.08	0.997095	8815.89	0.99705	8820.2	0.996591	8814.68	0.997024	8816.76	0.996927	8816.25	0.995755	8817.06	0.996701	8817.29	0.995533	8817.09	0.997023	8822.15	0.997481	8816.69	0.997647	8817.43	0.997385	8818.53	0.997229	8818.36	0.996887	8818.6	0.99736	8819.57	0.997425	8818.93	0.996309	8818.26	0.996884	8819.74	0.995832	8820.17	0.997811
8816.52	0.997692	8816.15	0.997657	8816.92	0.997129	8821.28	0.996701	8815.69	0.996934	8817.83	0.996457	8817.29	0.995762	8818.13	0.99676	8818.33	0.995987	8818.13	0.996853	8823.22	0.997068	8817.73	0.996741	8818.43	0.996745	8819.6	0.997101	8819.43	0.996886	8819.67	0.997047	8820.64	0.996788	8819.97	0.996055	8819.33	0.997088	8820.81	0.995812	8821.24	0.997041
8817.56	0.99755	8817.22	0.997033	8817.99	0.996477	8822.35	0.99621	8816.76	0.996288	8818.9	0.996516	8818.33	0.99604	8819.17	0.996677	8819.4	0.995957	8819.17	0.99676	8824.26	0.997077	8818.76	0.996936	8819.53	0.996904	8820.67	0.997568	8820.47	0.99697	8820.74	0.997366	8821.71	0.996924	8821.04	0.996129	8820.4	0.997484	8821.84	0.996153	8822.31	0.997394
8818.6	0.997278	8818.26	0.99667	8819.07	0.996793	8823.39	0.996593	8817.83	0.996987	8819.94	0.996291	8819.4	0.99607	8820.27	0.996438	8820.44	0.995533	8820.2	0.996281	8825.33	0.996663	8819.84	0.99745	8820.61	0.996291	8821.71	0.996894	8821.54	0.997223	8821.81	0.997265	8822.78	0.997725	8822.11	0.99666	8821.44	0.997272	8822.88	0.996465	8823.39	0.997568
8819.67	0.997497	8819.33	0.99663	8820.14	0.996461	8824.46	0.996007	8818.86	0.996261	8821.01	0.996312	8820.47	0.995787	8821.34	0.997392	8821.51	0.995758	8821.28	0.996167	8826.37	0.996799	8820.84	0.996747	8821.64	0.995916	8822.78	0.996756	8822.62	0.99709	8822.85	0.99696	8823.82	0.997648	8823.18	0.996571	8822.55	0.997286	8823.96	0.99654	8824.46	0.997978
8820.71	0.997006	8820.4	0.99652	8821.21	0.996388	8825.5	0.996104	8819.94	0.996459	8822.05	0.995885	8821.54	0.99534	8822.38	0.996734	8822.55	0.99514	8822.31	0.996092	8827.41	0.997076	8821.91	0.996936	8822.72	0.99593	8823.85	0.997253	8823.65	0.997209	8823.89	0.996777	8824.89	0.998087	8824.26	0.996561	8823.62	0.997449	8825.06	0.997115	8825.5	0.997244
8821.78	0.996911	8821.44	0.996395	8822.25	0.996162	8826.57	0.995851	8820.97	0.996237	8823.08	0.996311	8822.58	0.995521	8823.45	0.996954	8823.62	0.995545	8823.39	0.996032	8828.45	0.997527	8823.02	0.996687	8823.75	0.9968	8824.93	0.996687	8824.73	0.996969	8824.93	0.996939	8825.93	0.998168	8825.33	0.996879	8824.69	0.997698	8826.07	0.997405	8826.54	0.997817
8822.85	0.997059	8822.51	0.996211	8823.32	0.995716	8827.64	0.996364	8822.01	0.996175	8824.12	0.99649	8823.65	0.995416	8824.53	0.996688	8824.66	0.995348	8824.42	0.996758	8829.49	0.997375	8824.06	0.997632	8824.83	0.99654	8826	0.997254	8825.8	0.997331	8826	0.997889	8826.97	0.998301	8826.34	0.997249	8825.8	0.998106	8827.11	0.99726	8827.58	0.998375
8823.92	0.996524	8823.55	0.996368	8824.39	0.996107	8828.72	0.99596	8823.05	0.99596	8825.2	0.99632	8824.69	0.995367	8825.56	0.996371	8825.77	0.995383	8825.46	0.996635	8830.56	0.997252	8825.1	0.997415	8825.9	0.997369	8827.01	0.997015	8826.8	0.996774	8827.04	0.997614	8828.05	0.997841	8827.37	0.99727	8826.84	0.998419	8828.18	0.997566	8828.65	0.998595
8824.93	0.996324	8824.59	0.995936	8825.46	0.995544	8829.76	0.995857	8824.16	0.996033	8826.23	0.996505	8825.77	0.995771	8826.6	0.996601	8826.84	0.995827	8826.57	0.996568	8831.64	0.997618	8826.17	0.997485	8826.94	0.997146	8828.11	0.997549	8827.88	0.996746	8828.08	0.997707	8829.09	0.998128	8828.45	0.99757	8827.91	0.997912	8829.22	0.997806	8829.69	0.998829
8825.97	0.996079	8825.63	0.995425	8826.5	0.995886	8830.83	0.995601	8825.16	0.996164	8827.27	0.9959	8826.8	0.995564	8827.64	0.996311	8827.84	0.995609	8827.58	0.996484	8832.68	0.998131	8827.17	0.997664	8828.01	0.99753	8829.15	0.996917	8828.95	0.99734	8829.09	0.997713	8830.16	0.999201	8829.52	0.997778	8828.95	0.99793	8830.33	0.998563	8830.76	0.999211
8827.01	0.996064	8826.7	0.995548	8827.58	0.995714	8831.87	0.996028	8826.2	0.996259	8828.31	0.996212	8827.84	0.995753	8828.68	0.996408	8828.88	0.996044	8828.65	0.996569	8833.75	0.99841	8828.25	0.997924	8829.09	0.997367	8830.23	0.997529	8830.03	0.99752	8830.16	0.99764	8831.27	0.999092	8830.63	0.998216	8830.03	0.998721	8831.37	0.998763	8831.8	0.999245
8828.08	0.995845	8827.78	0.995767	8828.62	0.995626	8832.98	0.996403	8827.27	0.996365	8829.32	0.996448	8828.88	0.995493	8829.72	0.996466	8829.92	0.996094	8829.72	0.996748	8834.83	0.998236	8829.32	0.997534	8830.16	0.997431	8831.3	0.997801	8831.1	0.997596	8831.23	0.997859	8832.27	0.999808	8831.7	0.998108	8831.1	0.999695	8832.41	0.999732	8832.88	0.999651
8829.09	0.995696	8828.78	0.99578	8829.66	0.996149	8834.05	0.996309	8828.35	0.995929	8830.39	0.996336	8829.92	0.99516	8830.83	0.996483	8831	0.996281	8830.8	0.996898	8835.9	0.998771	8830.36	0.997332	8831.23	0.99745	8832.34	0.998017	8832.14	0.99783	8832.31	0.998291	8833.32	1.00013	8832.74	0.99886	8832.17	0.999359	8833.45	0.999972	8833.95	1.00004
8830.16	0.995691	8829.89	0.995668	8830.73	0.996062	8835.13	0.996243	8829.35	0.996118	8831.44	0.996512	8831	0.995563	8831.87	0.997074	8832.04	0.996091	8831.84	0.997111	8836.98	0.999274	8831.44	0.998383	8832.31	0.998196	8833.45	0.998229	8833.21	0.998135	8833.38	0.997686	8834.39	0.999962	8833.85	0.99877	8833.21	0.999852	8834.49	0.999658	8835.03	1.00054
8831.23	0.995579	8830.93	0.99529	8831.8	0.995787	8836.17	0.996331	8830.43	0.996331	8832.51	0.996592	8832.07	0.996358	8832.95	0.997238	8833.08	0.996574	8832.91	0.997365	8838.05	0.999418	8832.48	0.998387	8833.38	0.997854	8834.52	0.998771	8834.29	0.998473	8834.42	0.998498	8835.47	1.00089	8834.93	0.999583	8834.29	1.00045	8835.57	1.00039	8836.07	1.00126
8832.27	0.995951	8831.97	0.995465	8832.85	0.996109	8837.25	0.996612	8831.47	0.996083	8833.55	0.997111	8833.11	0.996277	8834.02	0.997656	8834.19	0.996269	8833.95	0.998284	8839.06	0.999428	8833.52	0.998227	8834.46	0.997821	8835.57	0.998817	8835.36	0.998808	8835.5	0.99897	8836.51	1.00042	8836	0.999865	8835.33	1.001	8836.64	1.00016	8837.15	1.00151
8833.32	0.99547	8833.05	0.995582	8833.92	0.995635	8838.36	0.99621	8832.51	0.996003	8834.63	0.997099	8834.12	0.996362	8835.06	0.997638	8835.23	0.996678	8835.06	0.998592	8840.14	1.00049	8834.56	0.999017	8835.53	0.9986	8836.64	0.998838	8836.44	0.998703	8836.57	0.998857	8837.62	1.00087	8837.11	1.00006	8836.41	1.00108	8837.72	0.999401	8838.19	1.00139
8834.39	0.995622	8834.12	0.995762	8835.03	0.996	8839.4	0.996432	8833.55	0.996305	8835.7	0.996898	8835.2	0.996579	8836.1	0.998081	8836.31	0.997075	8836.1	0.99866	8841.21	1.00126	8835.67	0.999304	8836.57	0.999298	8837.72	0.999505	8837.55	0.999019	8837.65	0.99933	8838.69	1.00092	8838.19	0.999481	8837.45	1.00167	8838.79	1.00005	8839.23	1.00119
8835.47	0.995233	8835.16	0.995259	8836.07	0.995569	8840.47	0.997078	8834.63	0.996226	8836.78	0.997386	8836.31	0.996478	8837.15	0.997627	8837.38	0.997324	8837.18	0.999331	8842.29	1.0013	8836.71	0.999577	8837.65	0.998998	8838.76	0.999162	8838.62	0.999257	8838.73	0.999438	8839.77	1.0013	8839.23	0.999848	8838.52	1.00086	8839.84	1.00053	8840.31	1.00179
8836.54	0.995518	8836.2	0.995573	8837.15	0.995738	8841.52	0.998028	8835.67	0.996236	8837.85	0.997196	8837.35	0.996332	8838.26	0.99775	8838.46	0.9972	8838.26	0.998698	8843.34	1.00088	8837.75	0.999159	8838.69	0.999148	8839.8	1.00027	8839.67	0.999678	8839.77	1.00014	8840.81	1.00186	8840.27	1.00081	8839.6	1.00181	8840.91	1.00184	8841.42	1.00289
8837.58	0.995911	8837.25	0.995051	8838.22	0.995205	8842.56	0.997717	8836.71	0.996793	8838.89	0.997252	8838.42	0.996177	8839.3	0.997763	8839.5	0.997445	8839.26	0.998886	8844.41	1.00154	8838.83	0.999786	8839.77	0.999271	8840.88	1.00134	8840.78	1.00097	8840.84	1.0011	8841.89	1.0029	8841.38	1.00102	8840.64	1.00201	8841.96	1.00251	8842.49	1.00324
8838.62	0.995185	8838.36	0.99525	8839.26	0.995713	8843.6	0.997972	8837.78	0.996957	8839.97	0.997555	8839.5	0.996642	8840.34	0.998539	8840.58	0.998221	8840.31	0.99943	8845.46	1.0018	8839.87	0.999623	8840.84	1.00043	8841.96	1.00174	8841.82	1.00155	8841.92	1.00116	8842.96	1.00243	8842.43	1.00152	8841.72	1.00314	8843.03	1.0021	8843.57	1.00256
8839.73	0.995688	8839.4	0.9949	8840.34	0.996222	8844.68	0.998612	8838.83	0.996352	8841.05	0.99797	8840.54	0.997885	8841.42	0.99956	8841.65	0.998675	8841.42	1.00029	8846.5	1.00189	8840.91	1.00071	8841.89	1.00111	8843.03	1.00097	8842.9	1.00121	8843	1.00115	8844.04	1.00267	8843.54	1.0015	8842.8	1.00308	8844.08	1.00177	8844.61	1.00308
8840.81	0.996327	8840.44	0.996132	8841.42	0.996854	8845.76	0.998679	8839.9	0.99713	8842.09	0.998547	8841.62	0.99819	8842.49	0.999268	8842.73	0.998822	8842.49	1.00017	8847.58	1.00212	8842.02	1.00169	8842.96	1.00103	8844.08	1.00135	8843.97	1.00144	8844.08	1.00128	8845.12	1.00225	8844.61	1.00107	8843.87	1.00262	8845.15	1.00198	8845.69	1.00326
8841.85	0.996786	8841.48	0.996714	8842.49	0.997012	8846.8	0.998863	8840.98	0.997823	8843.13	0.998379	8842.7	0.998113	8843.57	0.999471	8843.77	0.999286	8843.57	1.00035	8848.62	1.00224	8843.07	1.00126	8844.04	1.00168	8845.12	1.00147	8845.05	1.00187	8845.15	1.00143	8846.16	1.00284	8845.66	1.00135	8844.95	1.00275	8846.23	1.0017	8846.77	1.0036
8842.9	0.996881	8842.53	0.996895	8843.54	0.997415	8847.85	0.999109	8842.06	0.997774	8844.18	0.998847	8843.77	0.998485	8844.65	0.999807	8844.85	0.999445	8844.61	1.00092	8849.7	1.00248	8844.14	1.00169	8845.09	1.00104	8846.16	1.00166	8846.1	1.00135	8846.23	1.00165	8847.21	1.00295	8846.74	1.00148	8846	1.00268	8847.31	1.00187	8847.85	1.00355
8844.01	0.99661	8843.6	0.996835	8844.58	0.997776	8848.93	0.999533	8843.1	0.998104	8845.25	0.999297	8844.85	0.998675	8845.73	1.00001	8845.93	0.999864	8845.69	1.00102	8850.75	1.00277	8845.22	1.0016	8846.16	1.00114	8847.21	1.00165	8847.17	1.00219	8847.31	1.00189	8848.29	1.00298	8847.78	1.0018	8847.07	1.00284	8848.39	1.00203	8848.93	1.00347
8845.05	0.997241	8844.68	0.997182	8845.62	0.997674	8849.97	0.999581	8844.18	0.998479	8846.33	0.999692	8845.89	0.998445	8846.77	1.0003	8846.97	1.00047	8846.74	1.00123	8851.83	1.00264	8846.3	1.00225	8847.21	1.0019	8848.29	1.00166	8848.25	1.00229	8848.39	1.00219	8849.36	1.00317	8848.86	1.00221	8848.12	1.00294	8849.43	1.00205	8850.01	1.00316
8846.1	0.997322	8845.73	0.997444	8846.67	0.998137	8851.05	0.999787	8845.25	0.99861	8847.38	0.999857	8846.94	0.999071	8847.85	1.00068	8848.05	1.00041	8847.85	1.00147	8852.87	1.00284	8847.38	1.00242	8848.25	1.00252	8849.36	1.0026	8849.26	1.00235	8849.47	1.00218	8850.44	1.00375	8849.94	1.00217	8849.23	1.00309	8850.51	1.00199	8851.08	1.0037
8847.17	0.997567	8846.77	0.998	8847.75	0.998315	8852.1	1.00028	8846.3	0.999349	8848.45	1.00034	8848.02	0.9997	8848.93	1.00107	8849.13	1.00055	8848.89	1.0017	8853.88	1.00286	8848.45	1.00246	8849.33	1.00238	8850.41	1.00287	8850.34	1.00208	8850.51	1.00211	8851.52	1.00335	8851.02	1.00196	8850.31	1.00336	8851.66	1.00231	8852.16	1.00345
8848.25	0.998316	8847.81	0.998764	8848.76	0.999074	8853.21	1.00067	8847.38	0.999564	8849.5	1.00053	8849.1	1	8850.01	1.00161	8850.17	1.00011	8849.97	1.0017	8854.96	1.00332	8849.53	1.00235	8850.38	1.00225	8851.52	1.00308	8851.46	1.00264	8851.59	1.00219	8852.6	1.00317	8852.1	1.00234	8851.35	1.00264	8852.67	1.00165	8853.21	1.00246
8849.3	0.998279	8848.89	0.99815	8849.87	0.999139	8854.29	1.00113	8848.45	0.999606	8850.58	1.00054	8850.17	1.0002	8851.08	1.00152	8851.25	1.00066	8851.05	1.00252	8856.01	1.00344	8850.61	1.00286	8851.49	1.00241	8852.57	1.00271	8852.53	1.0025	8852.7	1.0022	8853.61	1.00312	8853.11	1.00238	8852.43	1.00306	8853.72	1.0019	8854.26	1.00282
8850.38	0.998723	8849.94	0.99932	8850.92	0.999752	8855.3	1.00124	8849.5	1.00069	8851.62	1.00067	8851.22	1.00006	8852.16	1.00186	8852.33	1.00109	8852.1	1.00211	8857.09	1.00343	8851.69	1.00274	8852.53	1.00229	8853.61	1.00289	8853.55	1.00286	8853.75	1.00252	8854.73	1.00261	8854.15	1.00149	8853.45	1.00347	8854.8	1.00197	8855.34	1.00216
8851.42	0.99929	8851.02	0.999765	8852.03	1.00005	8856.38	1.00178	8850.58	1.00042	8852.7	1.00092	8852.26	0.999971	8853.24	1.00189	8853.41	1.00077	8853.18	1.00186	8858.14	1.00268	8852.77	1.00234	8853.58	1.00228	8854.69	1.00256	8854.63	1.00284	8854.83	1.00209	8855.77	1.00277	8855.27	1.00195	8854.53	1.00248	8855.88	1.00123	8856.42	1.00222
8852.5	0.999812	8852.1	0.999581	8853.11	1.00032	8857.46	1.0021	8851.69	1.00075	8853.78	1.00165	8853.34	1.00097	8854.26	1.00222	8854.46	1.00138	8854.22	1.00248	8859.22	1.00223	8853.78	1.00314	8854.63	1.00278	8855.74	1.00222	8855.67	1.00183	8855.88	1.00214	8856.85	1.0032	8856.31	1.00203	8855.57	1.00285	8856.92	1.00143	8857.53	1.00234
8853.51	1.00039	8853.14	0.999479	8854.15	1.00034	8858.51	1.00205	8852.74	1.00068	8854.83	1.00167	8854.36	1.00092	8855.3	1.00194	8855.54	1.00105	8855.27	1.0024	8860.3	1.00233	8854.86	1.00311	8855.64	1.00244	8856.82	1.00263	8856.75	1.00167	8856.96	1.00215	8857.94	1.00275	8857.36	1.00151	8856.65	1.00267	8858.04	1.00126	8858.61	1.00148
8854.66	1.0007	8854.22	1.0004	8855.2	1.0008	8859.56	1.0022	8853.82	1.00097	8855.84	1.00149	8855.47	1.00097	8856.38	1.0023	8856.55	1.00056	8856.28	1.00228	8861.38	1.0024	8855.94	1.00285	8856.72	1.00272	8857.9	1.00231	8857.83	1.00182	8858.04	1.00158	8859.02	1.00197	8858.44	1.00143	8857.7	1.00235	8859.08	1.00042	8859.62	1.00165
8855.64	1.00019	8855.27	1.00071	8856.25	1.00116	8860.64	1.00249	8854.86	1.00118	8856.92	1.00208	8856.52	1.00102	8857.46	1.00205	8857.63	1.00088	8857.36	1.00197	8862.43	1.00174	8857.02	1.00278	8857.83	1.00238	8858.92	1.00203	8858.88	1.00166	8859.08	1.00144	8860.06	1.00194	8859.52	1.00058	8858.75	1.0014	8860.17	1.00052	8860.71	1.00045
8856.72	1.00093	8856.35	1.00074	8857.33	1.00126	8861.72	1.00264	8855.94	1.0012	8858	1.00191	8857.6	1.00127	8858.54	1.0024	8858.71	1.00117	8858.44	1.00212	8863.48	1.00189	8858.07	1.00305	8858.88	1.00256	8860	1.00211	8860	1.00167	8860.17	1.00119	8861.18	1.00199	8860.6	1.00098	8859.83	1.00142	8861.25	1.00052	8861.75	1.00089
8857.83	1.00093	8857.4	1.0012	8858.41	1.00147	8862.73	1.00283	8856.99	1.00142	8859.08	1.00228	8858.65	1.00149	8859.59	1.00237	8859.76	1.0012	8859.49	1.00236	8864.56	1.00185	8859.15	1.00277	8859.93	1.00192	8861.08	1.00197	8861.08	1.00153	8861.25	1.00097	8862.23	1.0014	8861.69	1.00045	8860.94	1.00142	8862.33	1.0002	8862.84	1.00053
8858.88	1.00176	8858.48	1.00146	8859.46	1.00166	8863.82	1.00257	8858.07	1.00218	8860.1	1.00226	8859.69	1.00138	8860.71	1.00253	8860.84	1.00127	8860.54	1.00243	8865.58	1.00161	8860.2	1.00274	8861.01	1.00159	8862.13	1.00142	8862.13	1.00099	8862.33	1.00074	8863.28	1.0012	8862.77	1.00046	8862.02	1.0008	8863.41	0.999631	8863.88	1.00037
8859.93	1.00194	8859.56	1.0019	8860.54	1.00214	8864.87	1.00255	8859.12	1.00205	8861.18	1.00227	8860.77	1.00085	8861.75	1.00253	8861.92	1.00064	8861.65	1.00201	8866.66	1.0008	8861.28	1.00277	8862.13	1.00117	8863.21	1.00086	8863.17	1.00095	8863.38	1.00021	8864.36	1.00057	8863.85	1.0003	8863.11	1.00068	8864.49	0.999357	8864.97	1.00008
8860.98	1.00195	8860.64	1.00191	8861.65	1.00217	8865.91	1.00256	8860.2	1.00211	8862.26	1.00236	8861.86	1.00143	8862.8	1.00162	8862.97	1.00071	8862.73	1.00138	8867.78	1.00089	8862.33	1.00174	8863.17	1.00146	8864.29	1.00104	8864.26	1.00051	8864.46	1.00027	8865.44	1.00016	8864.93	0.999691	8864.16	1.00047	8865.58	0.99927	8866.02	0.999907
8862.06	1.00232	8861.72	1.00231	8862.7	1.00239	8867	1.00255	8861.28	1.00245	8863.34	1.00244	8862.9	1.00096	8863.88	1.00206	8864.02	1.00056	8863.78	1.00201	8868.83	1.00053	8863.44	1.00213	8864.22	1.00135	8865.37	1.00053	8865.34	0.99954	8865.54	0.99977	8866.52	0.999419	8866.02	0.999598	8865.2	1.00042	8866.66	0.998878	8867.1	0.999589
8863.11	1.00221	8862.77	1.00239	8863.78	1.00242	8868.05	1.00249	8862.36	1.0024	8864.39	1.00212	8863.99	1.00115	8864.97	1.00132	8865.1	1.00068	8864.87	1.0014	8869.88	1.00013	8864.53	1.00189	8865.31	1.00072	8866.46	1.00031	8866.39	0.999771	8866.59	0.999403	8867.61	1.00005	8867.07	0.999339	8866.25	1.00006	8867.71	0.998502	8868.18	1.00005
8864.16	1.00239	8863.85	1.00234	8864.83	1.00236	8869.13	1.00203	8863.44	1.00237	8865.47	1.00217	8865.03	1.0009	8866.02	1.0015	8866.15	0.999894	8865.88	1.00112	8870.96	1.00052	8865.58	1.00133	8866.39	1.00019	8867.51	1.00009	8867.47	0.999201	8867.67	0.998962	8868.69	0.999492	8868.11	0.999183	8867.34	1.00012	8868.83	0.998621	8869.27	0.998844
8865.2	1.00287	8864.93	1.00285	8865.88	1.0022	8870.18	1.00251	8864.53	1.002	8866.52	1.0023	8866.08	1.00064	8867.07	1.00137	8867.23	1.00007	8867	1.00091	8872.04	0.999653	8866.66	1.00124	8867.47	1.00055	8868.59	0.999904	8868.55	0.999009	8868.72	0.998575	8869.77	0.998504	8869.2	0.998468	8868.42	0.999485	8869.91	0.99871	8870.35	0.998721
8866.29	1.00287	8865.98	1.00271	8866.93	1.00252	8871.26	1.00203	8865.58	1.00208	8867.61	1.00166	8867.13	1.00061	8868.18	1.00128	8868.32	1.00023	8868.05	1.00107	8873.13	0.999704	8867.74	1.00072	8868.52	0.999691	8869.67	0.999503	8869.64	0.999258	8869.81	0.998458	8870.86	0.998908	8870.28	0.99814	8869.5	0.999621	8870.99	0.998178	8871.37	0.998589
8867.37	1.00296	8867.07	1.00299	8868.01	1.00272	8872.35	1.00206	8866.63	1.00198	8868.66	1.00168	8868.22	1.00069	8869.23	1.00103	8869.4	0.999548	8869.13	1.00051	8874.18	0.999739	8868.83	1.00074	8869.6	1.00017	8870.76	0.999378	8870.72	0.998312	8870.89	0.998604	8871.94	0.999108	8871.4	0.997968	8870.59	0.99885	8872.04	0.997492	8872.45	0.998321
8868.49	1.00292	8868.11	1.00303	8869.1	1.00252	8873.4	1.00131	8867.71	1.00166	8869.74	1.00157	8869.3	1.00019	8870.32	1.00031	8870.45	0.999608	8870.21	1.00082	8875.3	0.999679	8869.88	1.00069	8870.65	0.99937	8871.81	0.998757	8871.81	0.998705	8871.91	0.997786	8872.99	0.998658	8872.45	0.998008	8871.64	0.998681	8873.06	0.99693	8873.53	0.998058
8869.54	1.00316	8869.2	1.00343	8870.15	1.00243	8874.45	1.0012	8868.79	1.00176	8870.82	1.00135	8870.38	0.999886	8871.4	1.00076	8871.54	0.999784	8871.3	1.00041	8876.35	0.998934	8870.93	1.00031	8871.74	0.999346	8872.82	0.999071	8872.86	0.998178	8872.99	0.997694	8874.04	0.998903	8873.53	0.997748	8872.69	0.998064	8874.15	0.997464	8874.62	0.998034
8870.62	1.00336	8870.25	1.00305	8871.23	1.00175	8875.57	1.00112	8869.84	1.0014	8871.91	1.00065	8871.47	1.00034	8872.45	1.00017	8872.55	0.999144	8872.35	1.00013	8877.44	0.999029	8872.01	0.999484	8872.79	0.998916	8873.94	0.998503	8873.98	0.998049	8874.08	0.997714	8875.13	0.999044	8874.62	0.997705	8873.74	0.998387	8875.23	0.997053	8875.67	0.998239
8871.67	1.003	8871.33	1.00273	8872.31	1.00144	8876.65	1.00101	8870.89	1.00169	8872.99	1.00094	8872.52	1.00008	8873.53	1.00005	8873.64	0.998944	8873.4	1.00004	8878.52	0.998926	8873.06	0.999242	8873.84	0.998922	8875.03	0.998322	8875.03	0.997825	8875.16	0.998466	8876.18	0.998103	8875.67	0.997212	8874.82	0.998477	8876.32	0.997516	8876.72	0.997636
8872.72	1.00275	8872.42	1.0022	8873.37	1.00153	8877.67	1.00069	8871.98	1.00137	8874.04	1.00076	8873.57	0.999581	8874.59	0.999722	8874.72	0.998779	8874.52	0.999613	8879.61	0.998378	8874.15	0.999089	8874.92	0.998715	8876.08	0.998516	8876.11	0.997844	8876.21	0.997377	8877.27	0.997823	8876.76	0.996933	8875.91	0.99785	8877.4	0.997043	8877.81	0.997449
8873.81	1.00307	8873.47	1.00245	8874.42	1.00194	8878.76	1.00037	8873.03	1.00084	8875.13	1.00068	8874.65	0.999423	8875.67	0.999907	8875.81	0.998305	8875.57	0.999062	8880.63	0.998656	8875.23	0.999328	8875.98	0.99854	8877.13	0.998262	8877.2	0.997459	8877.3	0.997577	8878.35	0.997451	8877.84	0.996808	8876.99	0.99755	8878.45	0.996467	8878.93	0.997717
8874.89	1.00313	8874.55	1.00233	8875.5	1.00174	8879.84	1.0005	8874.11	1.00083	8876.21	1.00025	8875.7	0.99913	8876.76	0.999234	8876.93	0.997985	8876.59	0.99876	8881.75	0.998262	8876.32	0.998896	8877.06	0.997719	8878.18	0.997906	8878.28	0.99715	8878.39	0.99716	8879.4	0.997499	8878.93	0.996234	8878.08	0.997679	8879.47	0.996161	8879.91	0.997739
8875.98	1.00214	8875.6	1.00194	8876.55	1.00152	8880.9	1.00032	8875.2	1.00151	8877.3	0.999729	8876.82	0.999705	8877.81	0.999539	8877.98	0.998387	8877.67	0.999126	8882.8	0.998129	8877.4	0.998708	8878.15	0.997873	8879.27	0.997579	8879.37	0.997287	8879.47	0.997104	8880.42	0.997193	8879.98	0.996255	8879.13	0.997251	8880.52	0.995956	8880.97	0.997431
8877.03	1.00262	8876.69	1.00199	8877.64	1.0011	8881.95	0.999807	8876.25	1.00106	8878.39	1.00051	8877.91	0.998917	8878.89	0.99924	8879.06	0.997756	8878.76	0.998978	8883.89	0.99802	8878.45	0.998463	8879.23	0.997848	8880.29	0.997491	8880.42	0.997196	8880.52	0.996614	8881.54	0.997702	8881.03	0.996794	8880.15	0.997326	8881.61	0.996023	8882.09	0.997327
8878.15	1.00213	8877.71	1.00125	8878.69	1.00041	8883	0.998817	8877.3	1.00069	8879.44	1.00016	8878.96	0.998639	8879.95	0.999005	8880.15	0.997687	8879.84	0.998996	8884.97	0.997563	8879.54	0.998158	8880.29	0.997908	8881.37	0.997574	8881.47	0.997323	8881.61	0.997337	8882.63	0.997258	8882.12	0.995807	8881.27	0.997244	8882.66	0.995723	8883.14	0.997284
8879.2	1.00143	8878.79	1.00119	8879.74	1.00044	8884.06	0.999264	8878.39	1.00041	8880.56	0.999584	8880.05	0.998394	8881	0.999018	8881.2	0.997053	8880.86	0.998496	8886.06	0.997241	8880.56	0.9986	8881.34	0.997296	8882.43	0.997603	8882.53	0.996832	8882.7	0.99685	8883.72	0.997049	8883.21	0.996461	8882.36	0.997068	8883.75	0.995662	8884.23	0.997105
8880.29	1.00153	8879.84	1.0013	8880.8	1.00025	8885.14	0.999147	8879.44	0.999936	8881.61	0.999027	8881.1	0.998261	8882.09	0.998941	8882.29	0.997029	8881.95	0.997934	8887.15	0.997575	8881.64	0.997365	8882.43	0.997136	8883.48	0.997181	8883.61	0.996848	8883.78	0.996619	8884.77	0.996778	8884.29	0.996281	8883.41	0.99725	8884.8	0.995639	8885.35	0.996878
8881.41	1.00131	8880.97	1.00071	8881.81	0.999733	8886.23	0.998625	8880.52	0.999529	8882.66	0.999861	8882.19	0.998017	8883.14	0.998807	8883.34	0.997624	8883.04	0.997702	8888.24	0.996873	8882.7	0.997418	8883.48	0.997051	8884.53	0.997398	8884.67	0.996945	8884.87	0.996053	8885.82	0.996143	8885.42	0.996029	8884.46	0.997083	8885.89	0.995682	8886.4	0.997357
8882.43	1.00094	8882.02	1.00024	8882.9	0.999597	8887.29	0.998782	8881.54	0.999266	8883.72	0.999054	8883.27	0.998077	8884.23	0.998628	8884.46	0.997515	8884.12	0.997887	8889.33	0.997082	8883.78	0.99712	8884.57	0.99689	8885.62	0.996879	8885.72	0.99601	8885.96	0.996406	8886.91	0.9967	8886.44	0.995862	8885.55	0.996804	8886.98	0.996056	8887.46	0.996639
8883.48	1.00064	8883.04	0.999987	8883.99	0.999428	8888.37	0.998518	8882.63	0.998431	8884.84	0.99907	8884.36	0.997667	8885.31	0.997636	8885.55	0.996953	8885.21	0.997908	8890.42	0.997117	8884.84	0.997209	8885.69	0.996423	8886.67	0.996649	8886.81	0.996439	8887.01	0.996551	8887.97	0.996993	8887.52	0.996363	8886.64	0.997014	8888.03	0.995741	8888.58	0.996441
8884.57	1.00078	8884.12	0.999943	8885.08	0.999457	8889.46	0.998001	8883.68	0.998873	8885.89	0.998596	8885.45	0.997566	8886.4	0.997457	8886.61	0.996476	8886.27	0.997695	8891.5	0.997253	8885.93	0.997091	8886.74	0.996871	8887.76	0.996666	8887.86	0.995962	8888.1	0.996399	8889.02	0.996659	8888.61	0.995972	8887.69	0.997311	8889.12	0.995946	8889.63	0.996392
8885.65	0.999987	8885.21	0.999685	8886.13	0.999057	8890.55	0.998086	8884.8	0.998781	8886.98	0.998093	8886.54	0.997222	8887.46	0.998078	8887.69	0.996896	8887.35	0.997232	8892.56	0.996951	8886.98	0.996941	8887.83	0.996905	8888.85	0.996547	8888.92	0.99602	8889.19	0.995269	8890.11	0.996621	8889.7	0.995652	8888.82	0.996844	8890.18	0.996476	8890.72	0.997071
8886.71	1.00014	8886.27	0.999463	8887.18	0.998945	8891.64	0.997946	8885.89	0.998145	8888.03	0.998112	8887.59	0.997069	8888.54	0.998214	8888.78	0.996751	8888.44	0.996956	8893.65	0.996821	8888.07	0.996974	8888.92	0.996993	8889.91	0.996182	8890.04	0.995932	8890.28	0.99589	8891.16	0.996439	8890.76	0.996035	8889.91	0.997348	8891.27	0.996245	8891.74	0.996765
8887.8	0.999887	8887.35	0.999686	8888.27	0.99869	8892.7	0.997623	8886.95	0.997927	8889.12	0.998311	8888.68	0.99672	8889.63	0.997548	8889.87	0.996536	8889.53	0.996837	8894.74	0.996727	8889.16	0.996685	8890.01	0.997323	8891.03	0.99638	8891.1	0.996634	8891.33	0.996143	8892.25	0.99662	8891.85	0.99613	8890.99	0.997306	8892.32	0.996523	8892.83	0.997015
8888.88	0.999382	8888.41	0.999203	8889.39	0.998556	8893.79	0.997904	8888.03	0.99787	8890.21	0.998162	8889.77	0.996313	8890.72	0.997797	8890.96	0.996774	8890.62	0.996885	8895.8	0.997014	8890.25	0.997215	8891.1	0.996771	8892.12	0.996339	8892.19	0.995935	8892.42	0.995673	8893.34	0.996783	8892.9	0.995633	8892.08	0.996699	8893.38	0.996053	8893.92	0.996392
8889.94	0.998747	8889.5	0.99934	8890.45	0.998405	8894.84	0.997344	8889.12	0.997338	8891.27	0.997909	8890.82	0.996499	8891.81	0.997802	8892.05	0.996503	8891.74	0.996781	8896.89	0.997088	8891.33	0.996995	8892.19	0.99672	8893.17	0.996744	8893.21	0.995623	8893.45	0.995948	8894.4	0.996512	8893.99	0.996232	8893.17	0.99699	8894.47	0.996197	8895.01	0.996977
8891.06	0.998917	8890.59	0.998698	8891.54	0.997697	8895.93	0.997027	8890.18	0.997589	8892.36	0.997156	8891.95	0.996472	8892.9	0.997077	8893.07	0.995742	8892.8	0.996799	8897.98	0.99817	8892.42	0.997014	8893.21	0.997093	8894.23	0.996456	8894.33	0.996795	8894.57	0.996268	8895.49	0.996345	8895.08	0.995955	8894.23	0.997009	8895.52	0.996322	8896.07	0.99708
8892.12	0.998074	8891.67	0.998605	8892.63	0.997285	8896.95	0.996982	8891.27	0.997126	8893.41	0.997274	8893	0.996667	8893.99	0.997259	8894.13	0.996041	8893.85	0.996823	8899.03	0.997542	8893.48	0.997217	8894.33	0.996895	8895.28	0.99647	8895.42	0.996213	8895.63	0.995852	8896.58	0.996435	8896.17	0.99564	8895.35	0.996673	8896.58	0.996455	8897.12	0.996773
8893.21	0.998069	8892.73	0.998187	8893.68	0.997155	8898.08	0.996865	8892.36	0.99701	8894.5	0.997516	8894.09	0.996014	8895.08	0.996709	8895.22	0.99651	8894.98	0.996865	8900.09	0.997401	8894.6	0.99737	8895.39	0.996921	8896.38	0.9966	8896.48	0.996035	8896.72	0.996057	8897.64	0.996853	8897.23	0.99627	8896.38	0.99722	8897.64	0.996686	8898.22	0.996878
8894.26	0.997912	8893.75	0.998131	8894.74	0.997017	8899.17	0.99597	8893.41	0.997232	8895.59	0.997318	8895.15	0.995767	8896.14	0.996978	8896.31	0.995718	8896.03	0.99711	8901.22	0.998004	8895.66	0.996952	8896.44	0.996947	8897.43	0.996893	8897.6	0.996143	8897.81	0.996354	8898.73	0.997326	8898.32	0.996483	8897.43	0.996743	8898.73	0.996926	8899.34	0.997097
8895.35	0.99749	8894.81	0.997449	8895.8	0.997092	8900.23	0.9962	8894.5	0.99696	8896.68	0.997505	8896.2	0.995614	8897.23	0.997161	8897.4	0.99602	8897.09	0.996748	8902.27	0.997955	8896.72	0.997493	8897.53	0.996697	8898.52	0.99678	8898.69	0.996763	8898.9	0.996606	8899.78	0.997066	8899.38	0.996048	8898.56	0.997167	8899.78	0.996954	8900.4	0.99733
8896.41	0.996869	8895.93	0.997267	8896.89	0.996704	8901.32	0.995817	8895.59	0.996776	8897.74	0.997123	8897.26	0.996164	8898.32	0.996989	8898.45	0.995729	8898.22	0.996977	8903.37	0.998081	8897.81	0.997262	8898.62	0.99688	8899.55	0.996205	8899.75	0.996262	8899.99	0.99644	8900.88	0.996946	8900.5	0.99623	8899.61	0.997413	8900.88	0.996324	8901.46	0.997266
8897.5	0.997065	8896.95	0.996772	8897.98	0.996632	8902.41	0.996648	8896.65	0.996907	8898.83	0.997112	8898.39	0.995998	8899.41	0.996195	8899.55	0.995563	8899.27	0.996787	8904.39	0.997546	8898.83	0.997308	8899.72	0.995638	8900.64	0.996726	8900.81	0.996505	8901.08	0.996283	8901.97	0.997141	8901.59	0.995963	8900.67	0.998015	8901.97	0.997465	8902.55	0.997649
8898.56	0.996411	8898.08	0.996972	8899.07	0.996363	8903.47	0.996257	8897.74	0.997026	8899.85	0.997039	8899.48	0.996109	8900.47	0.99629	8900.64	0.995881	8900.36	0.996504	8905.48	0.997511	8899.92	0.997165	8900.81	0.996788	8901.76	0.996814	8901.9	0.996996	8902.17	0.996921	8903.06	0.99699	8902.68	0.996743	8901.76	0.997327	8903.06	0.99706	8903.64	0.997644
8899.65	0.996491	8899.17	0.996572	8900.16	0.996595	8904.53	0.9958	8898.83	0.996572	8900.94	0.996694	8900.53	0.995786	8901.56	0.996615	8901.73	0.996315	8901.39	0.996961	8906.58	0.997067	8901.01	0.99704	8901.9	0.996162	8902.82	0.996943	8902.99	0.997091	8903.26	0.996917	8904.08	0.996777	8903.74	0.996291	8902.89	0.99811	8904.12	0.996825	8904.7	0.997325
8900.71	0.996396	8900.23	0.996501	8901.22	0.995901	8905.59	0.996246	8899.85	0.996346	8902	0.997128	8901.63	0.995938	8902.62	0.996089	8902.79	0.996361	8902.48	0.997233	8907.64	0.997235	8902.14	0.997309	8902.99	0.996852	8903.91	0.996516	8904.08	0.996801	8904.36	0.996864	8905.18	0.997171	8904.83	0.99631	8903.95	0.997682	8905.18	0.996653	8905.79	0.997549
8901.83	0.99661	8901.29	0.995931	8902.31	0.996312	8906.68	0.996365	8900.94	0.996256	8903.09	0.997167	8902.72	0.996292	8903.71	0.996914	8903.88	0.995705	8903.57	0.997282	8908.69	0.9971	8903.2	0.997339	8904.05	0.996654	8904.97	0.997057	8905.14	0.996833	8905.45	0.996617	8906.27	0.99683	8905.93	0.996345	8905.01	0.998029	8906.23	0.996607	8906.82	0.997851
8902.89	0.996901	8902.38	0.996474	8903.4	0.996721	8907.77	0.996401	8902.04	0.997081	8904.19	0.996812	8903.78	0.995529	8904.8	0.996427	8904.94	0.996045	8904.63	0.997393	8909.75	0.997092	8904.25	0.997152	8905.14	0.996706	8906.1	0.997208	8906.27	0.9968	8906.54	0.996874	8907.36	0.997617	8906.95	0.996804	8906.13	0.997932	8907.29	0.997348	8907.91	0.997893
8903.98	0.996544	8903.44	0.99651	8904.46	0.995997	8908.8	0.996281	8903.13	0.996105	8905.28	0.996637	8904.87	0.996	8905.86	0.9965	8906.03	0.996227	8905.72	0.997062	8910.85	0.997459	8905.35	0.997233	8906.27	0.99671	8907.09	0.997145	8907.29	0.996679	8907.57	0.997143	8908.42	0.996988	8908.05	0.997063	8907.16	0.998319	8908.39	0.997082	8909.04	0.998034
8905.04	0.996106	8904.49	0.995977	8905.59	0.996325	8909.89	0.996642	8904.19	0.996258	8906.34	0.997335	8905.93	0.995662	8906.95	0.996591	8907.12	0.996461	8906.82	0.997379	8911.94	0.997383	8906.41	0.997588	8907.29	0.997067	8908.18	0.996977	8908.35	0.997194	8908.66	0.996897	8909.45	0.997197	8909.1	0.996924	8908.25	0.998078	8909.45	0.997291	8910.13	0.997764
8906.13	0.995973	8905.59	0.996302	8906.64	0.996116	8910.95	0.996684	8905.28	0.996439	8907.4	0.997313	8907.02	0.995837	8907.98	0.996645	8908.15	0.996158	8907.84	0.997002	8913	0.997459	8907.43	0.997235	8908.35	0.997348	8909.28	0.996733	8909.45	0.997131	8909.72	0.99686	8910.54	0.997257	8910.23	0.996809	8909.34	0.998039	8910.54	0.997479	8911.22	0.997293
8907.19	0.995724	8906.64	0.995871	8907.74	0.996036	8912.05	0.996396	8906.37	0.996656	8908.46	0.996803	8908.08	0.995473	8909.07	0.996372	8909.24	0.996494	8908.93	0.997419	8914.1	0.996909	8908.52	0.998069	8909.45	0.997193	8910.37	0.997412	8910.54	0.997402	8910.78	0.996607	8911.63	0.997463	8911.29	0.996539	8910.4	0.997382	8911.6	0.997351	8912.32	0.99799
8908.28	0.996034	8907.77	0.995616	8908.76	0.995853	8913.14	0.996647	8907.46	0.996531	8909.55	0.996876	8909.14	0.995961	8910.13	0.996605	8910.34	0.996309	8909.99	0.997212	8915.19	0.997475	8909.62	0.997135	8910.54	0.997057	8911.46	0.99754	8911.63	0.997389	8911.91	0.997208	8912.7	0.997714	8912.35	0.996869	8911.5	0.99727	8912.66	0.9971	8913.41	0.997828
8909.34	0.995752	8908.8	0.996201	8909.86	0.99614	8914.2	0.996387	8908.49	0.996112	8910.64	0.996874	8910.23	0.995883	8911.19	0.99684	8911.4	0.99666	8911.05	0.997133	8916.29	0.997541	8910.75	0.997823	8911.63	0.996863	8912.56	0.997352	8912.73	0.997719	8913	0.996837	8913.79	0.997699	8913.41	0.996517	8912.59	0.997847	8913.76	0.997061	8914.47	0.998517
8910.37	0.995502	8909.86	0.996121	8910.92	0.995943	8915.3	0.996421	8909.58	0.996117	8911.7	0.997149	8911.33	0.996032	8912.25	0.996982	8912.49	0.996143	8912.11	0.996721	8917.35	0.997181	8911.81	0.997927	8912.73	0.997269	8913.65	0.997507	8913.82	0.997231	8914.06	0.996796	8914.88	0.99779	8914.47	0.99699	8913.65	0.998388	8914.85	0.997032	8915.54	0.99799
8911.46	0.995982	8910.95	0.996327	8912.05	0.996572	8916.39	0.996127	8910.71	0.996337	8912.8	0.997316	8912.39	0.996283	8913.35	0.99678	8913.52	0.995994	8913.21	0.99664	8918.45	0.997101	8912.87	0.997541	8913.76	0.997092	8914.71	0.997889	8914.92	0.99762	8915.16	0.997382	8915.95	0.998378	8915.6	0.997037	8914.71	0.997571	8915.95	0.997284	8916.63	0.997775
8912.52	0.995906	8912.05	0.996447	8913.14	0.995768	8917.49	0.996879	8911.74	0.996237	8913.86	0.997262	8913.48	0.996054	8914.44	0.997297	8914.61	0.995948	8914.27	0.997458	8919.51	0.997403	8913.96	0.9978	8914.85	0.997623	8915.84	0.998007	8916.01	0.997603	8916.25	0.997142	8917.08	0.99784	8916.66	0.996793	8915.81	0.997887	8917.04	0.997509	8917.69	0.997822
8913.58	0.9959	8913.14	0.996331	8914.2	0.996159	8918.55	0.996923	8912.83	0.99672	8914.92	0.997167	8914.58	0.996365	8915.5	0.997372	8915.71	0.995824	8915.36	0.996967	8920.57	0.997335	8915.06	0.997612	8915.95	0.99726	8916.94	0.997738	8917.08	0.997183	8917.35	0.99695	8918.14	0.997772	8917.76	0.996842	8916.87	0.997869	8918.14	0.996948	8918.82	0.998291
8914.65	0.995747	8914.2	0.996179	8915.3	0.996462	8919.68	0.996973	8913.93	0.9967	8916.01	0.997255	8915.67	0.996333	8916.56	0.997338	8916.77	0.996228	8916.46	0.99696	8921.63	0.997657	8916.15	0.997644	8917.04	0.99776	8918	0.998188	8918.17	0.997127	8918.41	0.996927	8919.27	0.998	8918.86	0.997229	8918	0.997821	8919.27	0.997438	8919.88	0.998381
8915.74	0.996181	8915.3	0.996328	8916.39	0.99667	8920.74	0.997006	8915.02	0.997201	8917.08	0.997394	8916.7	0.996838	8917.66	0.99718	8917.86	0.996148	8917.56	0.997185	8922.7	0.997681	8917.21	0.997845	8918.17	0.996844	8919.06	0.998056	8919.3	0.997595	8919.54	0.997459	8920.33	0.997745	8919.88	0.997076	8919.1	0.997711	8920.36	0.997256	8920.98	0.998621
8916.84	0.996022	8916.39	0.996486	8917.49	0.996477	8921.8	0.997373	8916.12	0.996862	8918.17	0.997066	8917.79	0.996793	8918.79	0.996989	8918.96	0.996326	8918.58	0.997276	8923.79	0.997741	8918.31	0.997544	8919.23	0.997086	8920.16	0.998232	8920.4	0.997682	8920.6	0.997522	8921.43	0.997891	8921.02	0.997198	8920.16	0.997559	8921.43	0.997257	8922.01	0.998837
8917.9	0.996155	8917.49	0.996475	8918.58	0.996501	8922.9	0.997423	8917.21	0.996958	8919.27	0.997752	8918.89	0.996305	8919.85	0.997012	8920.02	0.996392	8919.68	0.997704	8924.89	0.998006	8919.37	0.997868	8920.3	0.997584	8921.26	0.997701	8921.46	0.997406	8921.7	0.997325	8922.52	0.997605	8922.08	0.99707	8921.22	0.997874	8922.52	0.997337	8923.14	0.998433
8919.03	0.996267	8918.58	0.996588	8919.68	0.996814	8923.96	0.997224	8918.31	0.996392	8920.33	0.997782	8919.99	0.996458	8920.91	0.997167	8921.12	0.996279	8920.74	0.997442	8925.99	0.998128	8920.43	0.998095	8921.39	0.997976	8922.35	0.997438	8922.52	0.997445	8922.8	0.996968	8923.62	0.998075	8923.14	0.996943	8922.32	0.998016	8923.62	0.997708	8924.24	0.998958
8920.06	0.996234	8919.68	0.996254	8920.74	0.996479	8925.03	0.997345	8919.4	0.996815	8921.39	0.997173	8921.05	0.996827	8922.01	0.99709	8922.18	0.996563	8921.87	0.997372	8927.05	0.99834	8921.53	0.998177	8922.46	0.997335	8923.45	0.998203	8923.59	0.997585	8923.9	0.997	8924.72	0.998363	8924.24	0.996677	8923.38	0.998219	8924.68	0.997454	8925.37	0.998338
8921.19	0.995814	8920.74	0.99628	8921.84	0.996564	8926.12	0.997722	8920.5	0.99709	8922.46	0.997684	8922.11	0.996753	8923.07	0.996859	8923.28	0.99685	8922.97	0.997442	8928.12	0.998254	8922.63	0.998183	8923.52	0.997358	8924.51	0.997567	8924.68	0.997472	8924.96	0.997438	8925.82	0.998301	8925.3	0.996898	8924.48	0.998374	8925.78	0.997328	8926.43	0.998471
8922.25	0.996216	8921.84	0.996482	8922.9	0.99686	8927.15	0.997412	8921.56	0.997407	8923.59	0.998359	8923.21	0.996762	8924.17	0.997316	8924.38	0.996597	8924.03	0.997726	8929.21	0.998326	8923.72	0.998837	8924.62	0.997759	8925.64	0.997409	8925.75	0.997668	8926.06	0.997847	8926.88	0.99756	8926.4	0.997214	8925.58	0.998634	8926.88	0.998074	8927.5	0.999028
8923.35	0.99627	8922.94	0.996771	8924	0.996927	8928.25	0.998	8922.66	0.997287	8924.62	0.997842	8924.31	0.996924	8925.27	0.997047	8925.47	0.996871	8925.13	0.997724	8930.28	0.998462	8924.79	0.99866	8925.75	0.998237	8926.71	0.99788	8926.85	0.997498	8927.12	0.997167	8927.98	0.998371	8927.46	0.997271	8926.67	0.998137	8927.98	0.997963	8928.6	0.999163
8924.41	0.996714	8924	0.996853	8925.1	0.997175	8929.35	0.997319	8923.72	0.997312	8925.71	0.997717	8925.37	0.996943	8926.4	0.997467	8926.57	0.997145	8926.23	0.997511	8931.34	0.9986	8925.88	0.998847	8926.81	0.997574	8927.81	0.997632	8927.91	0.998182	8928.18	0.99775	8929.08	0.998426	8928.49	0.996973	8927.74	0.998478	8929.04	0.997875	8929.66	0.999126
8925.51	0.996679	8925.1	0.997403	8926.19	0.997014	8930.45	0.997861	8924.79	0.996953	8926.78	0.997574	8926.47	0.996513	8927.46	0.99766	8927.6	0.996967	8927.33	0.997827	8932.41	0.998061	8926.98	0.998605	8927.88	0.99766	8928.87	0.997664	8928.97	0.998074	8929.28	0.998191	8930.14	0.998648	8929.63	0.997406	8928.8	0.998701	8930.14	0.998448	8930.79	0.999319
8926.57	0.997071	8926.16	0.997388	8927.22	0.997041	8931.52	0.997461	8925.88	0.997222	8927.88	0.99803	8927.53	0.996516	8928.56	0.997537	8928.73	0.996985	8928.42	0.997985	8933.54	0.998496	8928.05	0.998516	8928.97	0.997789	8929.97	0.997666	8930.11	0.997846	8930.35	0.997999	8931.24	0.999034	8930.69	0.997863	8929.9	0.99879	8931.27	0.997925	8931.86	0.999285
8927.63	0.996762	8927.26	0.997125	8928.29	0.997241	8932.61	0.997853	8926.95	0.997446	8928.94	0.998564	8928.6	0.996926	8929.66	0.998025	8929.83	0.997168	8929.52	0.99773	8934.61	0.998635	8929.15	0.998563	8930.04	0.998124	8931.07	0.997919	8931.17	0.997771	8931.45	0.997672	8932.34	0.999155	8931.79	0.998278	8931	0.999119	8932.34	0.998379	8932.99	0.999432
8928.7	0.996827	8928.36	0.99747	8929.42	0.99718	8933.71	0.998094	8928.05	0.99774	8930	0.997801	8929.73	0.99724	8930.76	0.997918	8930.9	0.997654	8930.59	0.997886	8935.71	0.998982	8930.24	0.998649	8931.14	0.998222	8932.13	0.998213	8932.31	0.998238	8932.58	0.998106	8933.44	0.998864	8932.92	0.997788	8932.1	0.999251	8933.37	0.998608	8934.02	0.99933
8929.8	0.997066	8929.39	0.99753	8930.45	0.99771	8934.78	0.997905	8929.15	0.997703	8931.1	0.99766	8930.79	0.997001	8931.82	0.998344	8932	0.997536	8931.72	0.998538	8936.81	0.998526	8931.31	0.99806	8932.24	0.99865	8933.27	0.998161	8933.41	0.998295	8933.65	0.998454	8934.47	0.998884	8933.96	0.998433	8933.23	0.999049	8934.47	0.998798	8935.12	0.999957
8930.9	0.997183	8930.48	0.997435	8931.52	0.997796	8935.85	0.997709	8930.24	0.997273	8932.2	0.998482	8931.86	0.997227	8932.92	0.998021	8933.06	0.997096	8932.82	0.998021	8937.91	0.999056	8932.41	0.998163	8933.34	0.998382	8934.26	0.998015	8934.47	0.998415	8934.68	0.998165	8935.57	0.999786	8935.06	0.998292	8934.26	0.998342	8935.61	0.998252	8936.22	0.999718
8932	0.997079	8931.58	0.99763	8932.65	0.998069	8936.88	0.997884	8931.34	0.997634	8933.23	0.998129	8932.92	0.997442	8934.02	0.998394	8934.16	0.997885	8933.92	0.998263	8939.01	0.998809	8933.54	0.999216	8934.4	0.998715	8935.36	0.99861	8935.5	0.99905	8935.81	0.998867	8936.71	0.999409	8936.16	0.998426	8935.36	0.999048	8936.67	0.999078	8937.29	1
8933.1	0.997533	8932.68	0.997996	8933.71	0.998195	8937.98	0.997843	8932.44	0.99769	8934.33	0.998911	8934.06	0.997732	8935.06	0.99889	8935.23	0.997476	8934.95	0.998649	8940.15	0.999244	8934.57	0.999128	8935.47	0.998661	8936.47	0.998615	8936.6	0.998457	8936.88	0.998654	8937.77	0.998992	8937.22	0.998399	8936.5	0.999576	8937.81	0.998886	8938.36	1.00022
8934.2	0.998021	8933.75	0.997933	8934.81	0.998474	8939.08	0.998223	8933.54	0.997727	8935.36	0.998897	8935.09	0.997367	8936.16	0.998011	8936.33	0.997252	8936.02	0.998948	8941.21	0.999664	8935.67	0.999037	8936.53	0.998967	8937.57	0.999086	8937.67	0.998648	8938.01	0.998532	8938.84	0.999209	8938.36	0.999003	8937.6	0.999543	8938.91	0.998518	8939.46	0.999958
8935.26	0.998174	8934.88	0.99794	8935.85	0.998352	8940.15	0.997938	8934.57	0.997754	8936.47	0.998495	8936.19	0.997859	8937.26	0.998438	8937.43	0.997965	8937.08	0.998125	8942.35	0.999657	8936.77	0.998613	8937.6	0.999088	8938.63	0.999207	8938.77	0.998553	8939.08	0.999427	8939.94	0.999933	8939.46	0.998976	8938.7	0.999811	8940.01	0.998904	8940.49	1.00004
8936.33	0.997956	8935.91	0.997947	8936.95	0.998287	8941.21	0.998036	8935.64	0.998329	8937.53	0.999178	8937.26	0.99746	8938.36	0.99856	8938.49	0.99759	8938.19	0.998325	8943.42	0.999637	8937.84	0.999278	8938.67	0.998749	8939.73	0.998834	8939.87	0.998644	8940.18	0.999783	8941.01	0.999657	8940.56	0.999489	8939.8	0.999955	8941.08	0.999325	8941.59	1.0008
8937.43	0.99751	8937.02	0.997796	8938.01	0.998089	8942.28	0.998776	8936.74	0.997879	8938.63	0.998117	8938.36	0.997735	8939.46	0.998951	8939.6	0.99767	8939.22	0.998931	8944.49	1.00037	8938.98	0.999403	8939.77	0.999339	8940.77	0.998922	8940.94	0.999683	8941.28	0.999543	8942.08	1.00051	8941.66	0.999588	8940.87	1.00003	8942.18	1.0002	8942.66	1.00106
8938.49	0.997582	8938.08	0.998174	8939.11	0.998112	8943.35	0.998851	8937.81	0.998126	8939.7	0.998676	8939.46	0.998005	8940.53	0.998759	8940.7	0.997796	8940.32	0.998836	8945.59	1.00033	8940.08	0.999534	8940.87	0.998606	8941.83	1.00008	8942.01	1.00001	8942.35	1.00001	8943.14	1.00083	8942.76	0.999689	8941.94	1.00075	8943.28	0.999721	8943.76	1.00084
8939.56	0.99792	8939.18	0.998118	8940.22	0.998235	8944.45	0.999028	8938.91	0.998018	8940.77	0.998494	8940.56	0.997768	8941.63	0.999459	8941.8	0.998506	8941.42	0.999177	8946.69	1.00042	8941.15	0.99992	8941.97	0.999297	8942.94	1.00007	8943.11	0.999854	8943.45	0.999569	8944.25	1.0002	8943.83	0.999725	8943.04	1.00081	8944.38	1.00013	8944.87	1.00086
8940.66	0.997847	8940.25	0.998181	8941.32	0.998547	8945.55	0.998495	8939.97	0.997913	8941.9	0.99935	8941.63	0.998559	8942.73	0.999652	8942.87	0.998772	8942.56	0.999803	8947.76	1.00045	8942.21	1.00008	8943.04	0.999858	8944	1.00009	8944.18	1.00005	8944.56	0.999777	8945.35	1.00052	8944.9	0.999925	8944.11	1.00063	8945.49	1.00026	8945.9	1.00108
8941.73	0.997985	8941.32	0.998282	8942.39	0.999248	8946.66	0.998164	8941.04	0.998262	8943.01	0.999611	8942.73	0.998583	8943.8	0.999301	8943.97	0.998875	8943.66	0.999324	8948.86	1.00066	8943.35	1.00007	8944.14	0.999764	8945.07	1.00021	8945.24	1.00037	8945.66	1.0005	8946.45	1.00067	8946	0.999929	8945.24	1.00094	8946.55	1.00028	8947	1.00103
8942.83	0.998033	8942.39	0.998591	8943.49	0.998964	8947.73	0.999363	8942.11	0.998811	8944.07	0.999447	8943.8	0.998351	8944.9	0.999069	8945.07	0.998847	8944.76	0.999384	8949.97	1.00137	8944.42	1.00009	8945.24	1.0003	8946.18	1.0008	8946.35	1.00052	8946.76	1.00036	8947.52	1.00102	8947.07	1.00042	8946.35	1.00042	8947.62	0.999946	8948.11	1.00094
8943.94	0.998146	8943.45	0.998502	8944.56	0.998906	8948.83	0.999396	8943.21	0.998598	8945.18	0.99915	8944.9	0.998453	8945.97	0.999594	8946.11	0.999015	8945.83	0.999627	8951.04	1.00166	8945.49	1.00022	8946.35	1.00003	8947.24	1.00059	8947.45	1.00058	8947.86	1.00034	8948.59	1.00132	8948.11	1.00083	8947.42	1.00081	8948.73	1.00033	8949.18	1.00128
8945.04	0.99782	8944.59	0.998862	8945.66	0.998934	8949.9	0.999498	8944.28	0.998946	8946.31	0.999652	8946	0.998803	8947.07	0.999473	8947.21	0.999225	8946.93	0.999919	8952.11	1.00168	8946.59	1.00025	8947.45	1.00014	8948.31	1.00081	8948.52	1.00095	8948.97	1.00094	8949.69	1.00144	8949.21	1.00046	8948.49	1.00089	8949.83	1.00044	8950.28	1.00168
8946.11	0.998264	8945.62	0.998666	8946.76	0.998745	8950.97	0.999578	8945.38	0.999377	8947.38	0.999871	8947.11	0.998868	8948.14	0.999797	8948.28	0.999654	8948	1.0002	8953.21	1.00179	8947.66	1.00091	8948.52	1.00051	8949.45	1.00089	8949.62	1.00102	8950.07	1.00126	8950.76	1.0015	8950.31	1.00093	8949.59	1.00139	8950.9	1.00073	8951.38	1.00128
8947.17	0.998441	8946.73	0.999138	8947.86	0.999116	8952.07	0.999654	8946.45	0.99938	8948.45	1.00047	8948.21	0.998909	8949.24	1.00053	8949.38	1.00005	8949.07	1.00085	8954.32	1.00178	8948.69	1.00093	8949.62	1.00075	8950.52	1.00134	8950.66	1.00074	8951.18	1.00112	8951.87	1.00157	8951.42	1.00086	8950.62	1.00132	8952	1.00069	8952.49	1.00173
8948.28	0.998145	8947.83	0.999264	8948.97	0.999252	8953.18	0.999403	8947.55	0.998946	8949.52	1.00021	8949.28	0.999123	8950.35	1.00078	8950.49	0.999606	8950.21	1.00073	8955.39	1.0021	8949.8	1.00089	8950.69	1.00155	8951.59	1.00098	8951.8	1.00202	8952.25	1.00138	8952.97	1.00192	8952.49	1.0011	8951.73	1.0019	8953.11	1.0008	8953.59	1.00207
8949.31	0.998302	8948.9	0.998896	8950.07	0.99865	8954.28	0.999601	8948.62	0.999232	8950.62	1.00011	8950.38	0.999211	8951.42	1.00033	8951.59	0.999946	8951.28	1.00108	8956.49	1.00189	8950.9	1.00133	8951.8	1.00216	8952.7	1.00149	8952.87	1.00207	8953.35	1.00177	8954.04	1.00194	8953.63	1.00113	8952.83	1.00203	8954.21	1.00087	8954.66	1.00154
8950.45	0.998326	8950	0.999139	8951.14	0.999016	8955.35	1.00004	8949.76	0.999949	8951.69	1.00024	8951.45	0.999574	8952.52	1.00058	8952.66	1.00019	8952.38	1.00123	8957.57	1.0017	8952	1.00198	8952.9	1.00201	8953.77	1.00176	8954.01	1.00112	8954.42	1.00187	8955.15	1.00206	8954.73	1.00098	8953.94	1.00187	8955.32	1.00103	8955.77	1.00202
8951.52	0.998543	8951.11	0.998789	8952.21	0.99926	8956.46	1.00008	8950.83	0.999538	8952.76	1.00048	8952.56	0.999382	8953.63	1.00072	8953.73	1.00051	8953.45	1.0009	8958.67	1.00228	8953.11	1.00181	8954.01	1.00246	8954.84	1.00167	8955.11	1.00186	8955.53	1.00137	8956.22	1.00247	8955.8	1.00135	8955.04	1.0017	8956.43	1.00104	8956.87	1.00151
8952.63	0.999005	8952.18	0.998956	8953.28	0.999406	8957.57	1.00073	8951.9	0.999717	8953.87	1.00078	8953.7	0.999639	8954.7	1.00063	8954.77	1.00023	8954.53	1.00098	8959.74	1.00265	8954.21	1.00155	8955.11	1.00247	8955.94	1.00142	8956.18	1.00154	8956.6	1.00163	8957.36	1.00194	8956.94	1.00087	8956.15	1.00256	8957.53	1.00099	8957.95	1.00162
8953.7	0.998663	8953.28	0.999608	8954.35	0.999305	8958.67	1.00059	8952.97	1.00008	8954.94	1.00073	8954.77	0.999913	8955.8	1.00092	8955.91	1.00027	8955.6	1.00129	8960.85	1.00253	8955.32	1.00225	8956.18	1.00233	8957.05	1.0021	8957.29	1.00166	8957.67	1.00187	8958.43	1.00213	8958.05	1.00101	8957.22	1.00226	8958.67	1.00084	8959.09	1.00199
8954.8	0.998767	8954.39	0.999517	8955.42	0.999614	8959.78	1.0007	8954.08	1.00007	8956.01	1.00119	8955.84	1.00031	8956.87	1.00077	8956.98	1.00063	8956.7	1.0011	8961.85	1.00245	8956.43	1.00201	8957.29	1.00168	8958.15	1.00212	8958.39	1.00176	8958.78	1.00132	8959.57	1.00248	8959.16	1.00095	8958.33	1.00196	8959.78	1.00074	8960.16	1.00179
8955.91	0.999162	8955.46	0.999666	8956.53	0.999869	8960.85	1.00094	8955.15	0.999912	8957.12	1.00135	8956.94	0.99993	8957.98	1.00078	8958.05	1.0008	8957.77	1.00164	8962.96	1.00199	8957.5	1.00245	8958.36	1.00166	8959.26	1.00206	8959.5	1.00195	8959.88	1.00144	8960.64	1.002	8960.23	1.00077	8959.4	1.0021	8960.85	1.00058	8961.23	1.00178
8957.01	0.999565	8956.6	1.00025	8957.6	1.00007	8961.99	1.0013	8956.25	1.00031	8958.19	1.00156	8958.05	1.00044	8959.09	1.00108	8959.16	1.0006	8958.88	1.00187	8964.07	1.00255	8958.53	1.00217	8959.47	1.00218	8960.37	1.00198	8960.64	1.00159	8961.02	1.00167	8961.68	1.00161	8961.26	1.00064	8960.5	1.0017	8961.92	1.00025	8962.34	1.00116
8958.08	0.999444	8957.7	0.999763	8958.71	1.00034	8963.03	1.00162	8957.36	1.00047	8959.33	1.00206	8959.12	1.00076	8960.19	1.0012	8960.26	1.00137	8959.95	1.00209	8965.14	1.00267	8959.67	1.00206	8960.54	1.00218	8961.37	1.00202	8961.68	1.00163	8962.06	1.00134	8962.79	1.00203	8962.37	1.00077	8961.54	1.00169	8963.06	1.0004	8963.41	1.00115
8959.19	0.999739	8958.78	1.00038	8959.78	1.00025	8964.1	1.00243	8958.43	1.00054	8960.4	1.00207	8960.23	1.00068	8961.3	1.00173	8961.37	1.0011	8961.09	1.00121	8966.21	1.00238	8960.75	1.00275	8961.58	1.00202	8962.51	1.00202	8962.79	1.00126	8963.17	1.00122	8963.89	1.00213	8963.48	1.00046	8962.65	1.00161	8964.14	1.00048	8964.48	1.00109
8960.3	0.999935	8959.88	1.00056	8960.88	1.00054	8965.21	1.00228	8959.54	1.00087	8961.47	1.00212	8961.33	1.00044	8962.34	1.00198	8962.41	1.00129	8962.1	1.00226	8967.29	1.00265	8961.82	1.00241	8962.68	1.00208	8963.62	1.00207	8963.89	1.00155	8964.28	1.00139	8965	1.00158	8964.62	1.0007	8963.76	1.00134	8965.28	1.00033	8965.56	1.00043
8961.4	1.00018	8960.99	1.00112	8961.99	1.00101	8966.32	1.00207	8960.61	1.00083	8962.51	1.00235	8962.37	1.00095	8963.41	1.00191	8963.48	1.00117	8963.24	1.00235	8968.4	1.00254	8962.89	1.00241	8963.76	1.00217	8964.69	1.00146	8964.97	1.00124	8965.38	1.00116	8966.11	1.00163	8965.69	1.00074	8964.83	1.00133	8966.35	0.999812	8966.66	1.00089
8962.48	1.00043	8962.1	1.00143	8963.03	1.00107	8967.43	1.00202	8961.71	1.00153	8963.62	1.00252	8963.48	1.00109	8964.48	1.00213	8964.59	1.00123	8964.34	1.00229	8969.47	1.00237	8964	1.00234	8964.86	1.00206	8965.76	1.00135	8966.11	1.00126	8966.49	1.00158	8967.22	1.00127	8966.77	1.00055	8965.9	1.00128	8967.46	0.999594	8967.77	1.00044
8963.51	1.00051	8963.17	1.00142	8964.1	1.00107	8968.5	1.00228	8962.75	1.00132	8964.69	1.00261	8964.59	1.00121	8965.59	1.00196	8965.63	1.00151	8965.42	1.00234	8970.58	1.00218	8965.07	1.0017	8965.97	1.00141	8966.84	1.0013	8967.22	1.00108	8967.56	1.00135	8968.33	1.0008	8967.88	1.00022	8967.01	1.00134	8968.57	0.999984	8968.85	1.00057
8964.59	1.00085	8964.28	1.00071	8965.21	1.00168	8969.61	1.0029	8963.89	1.00156	8965.8	1.00249	8965.66	1.00092	8966.7	1.00222	8966.73	1.00111	8966.53	1.0018	8971.65	1.00179	8966.14	1.00228	8967.08	1.00156	8967.95	1.00177	8968.33	1.00074	8968.64	1.00071	8969.44	1.00114	8968.95	1.00018	8968.08	1.00075	8969.71	0.999562	8969.96	1.00035
8965.66	1.00098	8965.31	1.0009	8966.28	1.0013	8970.75	1.00262	8964.97	1.00158	8966.87	1.00235	8966.8	1.00142	8967.81	1.00222	8967.81	1.00188	8967.63	1.00222	8972.76	1.00111	8967.25	1.00189	8968.19	1.00093	8969.05	1.0016	8969.44	0.999862	8969.75	1.00073	8970.51	1.00107	8970.03	1.00029	8969.16	1.00063	8970.79	0.999342	8971.03	1.00002
8966.77	1.00066	8966.42	1.00135	8967.39	1.00199	8971.86	1.00257	8966.08	1.00184	8967.98	1.00187	8967.91	1.00104	8968.88	1.00247	8968.88	1.00147	8968.74	1.00243	8973.84	1.00195	8968.33	1.00151	8969.26	1.00115	8970.16	1.00108	8970.54	1.00036	8970.82	1.00068	8971.62	1.00051	8971.17	0.999379	8970.27	1.00063	8971.9	0.999485	8972.17	1.00015
8967.84	1.00107	8967.53	1.00194	8968.47	1.00213	8972.94	1.0026	8967.18	1.00247	8969.05	1.00192	8968.99	1.00117	8969.96	1.0024	8969.96	1.001	8969.82	1.00235	8974.95	1.00123	8969.44	1.00193	8970.41	1.00096	8971.24	1.00111	8971.58	1.00005	8971.9	1.00037	8972.73	1.00015	8972.24	0.999553	8971.38	1.00012	8973.04	0.999006	8973.25	1.00019
8968.95	1.00137	8968.6	1.00169	8969.54	1.00198	8974.05	1.00258	8968.26	1.00174	8970.16	1.00192	8970.06	1.00156	8971.06	1.00202	8971.03	1.00103	8970.93	1.00194	8976.06	1.00135	8970.51	1.00146	8971.52	1.00081	8972.35	1.0004	8972.66	1.00003	8973.01	1.00027	8973.8	1.00038	8973.39	0.999924	8972.45	0.999972	8974.15	0.999243	8974.36	0.999793
8969.99	1.00182	8969.71	1.00237	8970.61	1.00207	8975.16	1.00276	8969.33	1.00219	8971.27	1.00241	8971.2	1.00122	8972.14	1.00171	8972.11	1.00101	8972	1.00164	8977.14	1.00077	8971.62	1.00123	8972.59	1.00034	8973.46	1.00035	8973.77	0.999656	8974.12	1.00063	8974.91	1.0004	8974.46	0.999249	8973.56	1.0002	8975.23	0.998635	8975.44	0.999747
8971.1	1.00211	8970.79	1.00263	8971.72	1.00278	8976.2	1.00242	8970.48	1.00254	8972.35	1.00245	8972.28	1.00166	8973.25	1.00215	8973.21	1.00045	8973.11	1.00213	8978.28	1.00111	8972.73	1.00124	8973.7	1.00062	8974.53	1.00042	8974.88	0.999218	8975.19	0.999951	8975.99	1.00058	8975.57	0.999203	8974.67	1.00025	8976.34	0.999052	8976.51	0.999435
8972.21	1.00189	8971.9	1.0025	8972.83	1.00294	8977.31	1.00236	8971.58	1.00214	8973.46	1.0023	8973.39	1.00185	8974.36	1.00165	8974.32	1.0003	8974.22	1.00165	8979.36	1.00125	8973.8	1.00163	8974.85	1.0004	8975.64	1.00021	8975.99	0.999674	8976.27	0.999766	8977.14	1.00026	8976.68	0.998937	8975.75	1.00005	8977.45	0.9984	8977.66	0.999619
8973.28	1.00239	8973.01	1.00283	8973.94	1.003	8978.39	1.00287	8972.69	1.0022	8974.53	1.00193	8974.46	1.00139	8975.44	1.00208	8975.4	1.00058	8975.33	1.00168	8980.47	1.00023	8974.91	1.00075	8975.92	1.00011	8976.72	0.999755	8977.07	0.999444	8977.38	0.999636	8978.21	0.999383	8977.8	0.999126	8976.82	1.00047	8978.56	0.998446	8978.73	0.99942
8974.39	1.00237	8974.12	1.00288	8975.02	1.00238	8979.5	1.00231	8973.77	1.00243	8975.61	1.00227	8975.57	1.00125	8976.51	1.00219	8976.44	1.00016	8976.44	1.00164	8981.58	1.00059	8975.99	1.00083	8977	1.00017	8977.83	1.00002	8978.18	0.999195	8978.52	0.9995	8979.32	0.999917	8978.87	0.998897	8977.93	0.999647	8979.64	0.998744	8979.84	0.999343
8975.5	1.00267	8975.19	1.00296	8976.09	1.00281	8980.57	1.00214	8974.88	1.00222	8976.72	1.0018	8976.65	1.00129	8977.62	1.00173	8977.55	1.00032	8977.48	1.00146	8982.66	1.00018	8977.1	1.001	8978.11	0.999813	8978.94	1.00015	8979.25	0.999685	8979.64	0.99908	8980.44	0.999357	8979.98	0.998539	8979.01	0.999525	8980.71	0.998553	8980.96	0.998778
8976.62	1.00263	8976.27	1.00317	8977.21	1.00235	8981.69	1.00208	8975.96	1.00195	8977.83	1.00206	8977.73	1.00085	8978.7	1.00124	8978.63	1.00037	8978.59	1.00064	8983.77	1.00125	8978.21	1.00043	8979.22	0.999726	8980.05	0.99999	8980.33	0.999166	8980.71	0.999117	8981.55	0.999469	8981.13	0.999052	8980.12	0.999653	8981.83	0.998524	8982.07	0.999404
8977.66	1.00271	8977.38	1.0029	8978.28	1.00265	8982.76	1.00247	8977.07	1.00198	8978.94	1.00194	8978.8	1.00088	8979.78	1.00099	8979.71	0.999997	8979.71	1.00082	8984.88	1.00076	8979.29	1.00048	8980.33	0.999837	8981.16	0.999742	8981.44	0.999034	8981.83	0.999041	8982.62	0.999996	8982.21	0.999295	8981.23	0.999358	8982.9	0.998607	8983.18	0.999928
8978.77	1.00265	8978.49	1.00328	8979.36	1.00217	8983.88	1.00301	8978.14	1.00236	8980.02	1.00159	8979.88	1.00051	8980.85	1.00053	8980.78	0.999903	8980.82	1.00057	8986	1.00044	8980.4	1.00035	8981.41	0.999287	8982.24	1.00052	8982.52	0.99984	8982.94	0.999879	8983.7	1.0003	8983.32	0.999068	8982.35	0.999662	8984.05	0.999231	8984.29	1
8979.84	1.00255	8979.57	1.00279	8980.47	1.00249	8984.95	1.00244	8979.22	1.00207	8981.13	1.00135	8980.99	1.00098	8981.96	1.00099	8981.93	1.00018	8981.93	1.00064	8987.11	1.0004	8981.51	1.00027	8982.49	0.99968	8983.35	1.00072	8983.63	1.00052	8984.05	0.999661	8984.85	1.00007	8984.43	0.999588	8983.46	1.00002	8985.16	0.998982	8985.41	0.999591
8980.96	1.00289	8980.68	1.00265	8981.62	1.00249	8986.07	1.0022	8980.37	1.00187	8982.24	1.00144	8982.1	1.00061	8983.08	1.00152	8982.97	1.00002	8983.01	1.00092	8988.22	1.00105	8982.62	1.00079	8983.6	1.00026	8984.47	1.00116	8984.71	1.00034	8985.13	0.999546	8985.96	0.999978	8985.55	0.999136	8984.57	1.00029	8986.24	0.999008	8986.52	0.999841
8982.03	1.0022	8981.83	1.00301	8982.69	1.00305	8987.15	1.00208	8981.41	1.00126	8983.35	1.00169	8983.18	1.00099	8984.19	1.00178	8984.08	1.00061	8984.12	1.00073	8989.27	1.0011	8983.7	1.00095	8984.68	0.999983	8985.58	1.00051	8985.82	0.999823	8986.24	0.999416	8987.08	1.00018	8986.62	0.999057	8985.61	0.999887	8987.35	0.999134	8987.63	0.999772
8983.15	1.00308	8982.9	1.0029	8983.81	1.00311	8988.26	1.00199	8982.52	1.00187	8984.43	1.00152	8984.29	1.00097	8985.27	1.00115	8985.2	0.999665	8985.23	1.00101	8990.38	1.00096	8984.81	1.00085	8985.79	1.00046	8986.66	1.00016	8986.94	0.999904	8987.35	0.999708	8988.19	1.00013	8987.77	0.99912	8986.69	0.999497	8988.43	0.999236	8988.71	0.999828
8984.26	1.00298	8983.98	1.00301	8984.92	1.00276	8989.34	1.00204	8983.6	1.00209	8985.55	1.00157	8985.37	1.00063	8986.38	1.00087	8986.28	0.999829	8986.31	1.00071	8991.46	1.00109	8985.89	1.00068	8986.9	0.99985	8987.84	1.00055	8988.05	0.99996	8988.5	0.999458	8989.23	0.999829	8988.85	0.999261	8987.81	1.00018	8989.55	0.999203	8989.83	0.999473
8985.37	1.00286	8985.09	1.00309	8986	1.00218	8990.42	1.00209	8984.71	1.00206	8986.62	1.0014	8986.45	1.00044	8987.46	1.00118	8987.39	1.00003	8987.39	1.00095	8992.58	1.00037	8986.97	1.00058	8987.98	1.00008	8988.89	1.00057	8989.09	0.999856	8989.58	0.999736	8990.35	0.999879	8989.93	0.999001	8988.89	0.999826	8990.63	0.999169	8990.91	0.99932
8986.45	1.00233	8986.14	1.0026	8987.11	1.00215	8991.53	1.00179	8985.79	1.00181	8987.74	1.00141	8987.53	1.00034	8988.61	1.00055	8988.54	1.00009	8988.54	1.00109	8993.73	1.00084	8988.12	1.00082	8989.06	0.999931	8989.96	1.00004	8990.21	0.999939	8990.66	0.999697	8991.43	1.00023	8991.01	0.999204	8989.93	0.999562	8991.74	0.999522	8992.02	0.999798
8987.56	1.00271	8987.22	1.00251	8988.26	1.0018	8992.61	1.00098	8986.87	1.00174	8988.85	1.0009	8988.68	1.00012	8989.62	1.00073	8989.62	1.00033	8989.58	1.00079	8994.81	1.00063	8989.16	1.001	8990.14	0.999797	8991.04	1.00028	8991.32	0.999723	8991.81	0.999648	8992.51	0.999824	8992.12	0.999023	8991.04	1.00006	8992.86	0.998705	8993.1	0.99982
8988.68	1.00257	8988.36	1.0024	8989.34	1.00205	8993.73	1.00154	8987.98	1.00164	8989.9	1.00114	8989.72	1.0005	8990.73	1.0011	8990.7	1.00035	8990.7	1.00085	8995.92	1.00066	8990.28	1.00059	8991.25	0.999618	8992.16	0.999618	8992.4	0.999364	8992.89	0.999155	8993.59	0.999382	8993.24	0.999212	8992.16	0.999989	8993.97	0.998526	8994.21	0.999696
8989.79	1.00227	8989.44	1.00215	8990.42	1.00154	8994.81	1.00126	8989.09	1.00096	8990.97	1.00073	8990.8	1.00012	8991.85	1.00062	8991.81	0.999742	8991.81	1.00069	8997.04	1.00029	8991.32	1.00058	8992.37	1.0004	8993.24	0.999818	8993.48	0.999647	8994.01	0.999789	8994.67	0.999933	8994.39	0.998605	8993.27	0.99998	8995.09	0.998731	8995.33	0.999251
8990.84	1.00189	8990.52	1.00222	8991.53	1.00143	8995.92	1.00092	8990.14	1.00127	8992.12	1.00088	8991.92	0.999947	8992.96	1.00064	8992.86	0.999711	8992.93	1.00107	8998.15	1.00037	8992.44	1.00036	8993.45	1.00005	8994.32	1.0002	8994.6	0.999743	8995.09	0.99945	8995.78	0.999729	8995.5	0.999103	8994.39	0.999605	8996.17	0.998335	8996.45	0.999608
8991.95	1.00181	8991.6	1.0022	8992.65	1.00138	8997.04	1.00107	8991.25	1.00085	8993.2	1.00088	8993	1.0003	8994.08	1.00102	8993.97	0.999863	8994.01	1.00129	8999.24	1.00067	8993.59	1.00043	8994.6	0.999963	8995.47	0.999775	8995.71	0.99922	8996.2	0.999732	8996.83	0.999292	8996.59	0.999489	8995.54	0.999198	8997.25	0.998617	8997.53	0.999592
8993.06	1.00185	8992.72	1.00157	8993.73	1.00152	8998.12	1.00118	8992.4	1.00107	8994.32	1.00123	8994.11	0.999992	8995.19	1.00055	8995.09	0.999551	8995.09	1.00086	9000.39	1.00039	8994.67	1.00051	8995.68	1.00017	8996.59	1.00005	8996.83	0.999591	8997.35	0.999404	8997.95	0.999734	8997.7	0.999101	8996.62	0.999573	8998.36	0.99898	8998.68	0.999548
8994.18	1.00164	8993.8	1.00162	8994.88	1.00128	8999.24	1.00112	8993.48	1.00132	8995.43	1.00104	8995.19	1.00033	8996.31	1.00087	8996.2	0.999991	8996.17	1.00065	9001.47	0.999995	8995.75	1.00067	8996.79	1	8997.67	1.00006	8997.95	0.99913	8998.43	0.999207	8999.06	0.999432	8998.82	0.998962	8997.74	1.00004	8999.45	0.998291	8999.72	0.99898
8995.3	1.00164	8994.91	1.00162	8995.96	1.00127	9000.35	1.00084	8994.6	1.00141	8996.48	1.00105	8996.27	1.00008	8997.42	1.00023	8997.28	0.999979	8997.25	1.00063	9002.59	0.999964	8996.83	1.00012	8997.88	1.00023	8998.78	0.999343	8999.06	0.999615	8999.55	0.999139	9000.14	0.999281	8999.9	0.998545	8998.82	0.999936	9000.56	0.998785	9000.84	0.999133
8996.41	1.001	8996.06	1.0016	8997.07	1.00153	9001.47	1.00115	8995.68	1.00086	8997.56	1.00106	8997.35	0.999801	8998.54	1.00035	8998.4	0.999679	8998.36	1.00056	9003.7	1.00009	8997.95	1.00055	8999.03	0.999603	8999.9	0.999453	9000.14	0.999613	9000.67	0.998961	9001.3	0.999583	9001.02	0.998725	8999.9	0.999984	9001.64	0.998789	9001.92	0.998932
8997.49	1.00123	8997.14	1.00179	8998.19	1.00131	9002.55	1.00046	8996.76	1.00117	8998.71	1.00107	8998.47	1.00005	8999.62	1.00073	8999.48	0.999753	8999.48	1.00074	9004.82	1.00043	8999.1	1.00067	9000.11	0.999989	9000.98	0.999436	9001.26	0.999027	9001.78	0.998767	9002.38	0.999209	9002.1	0.998321	9000.98	0.99979	9002.76	0.998242	9003.04	0.998947
8998.61	1.00123	8998.22	1.00156	8999.27	1.00093	9003.63	1.00056	8997.88	1.00094	8999.83	1.0012	8999.55	1.00004	9000.74	1.00044	9000.56	0.999262	9000.56	1.00047	9005.91	0.999846	9000.18	1.00033	9001.23	0.999722	9002.13	0.9993	9002.41	0.998908	9002.87	0.998698	9003.5	0.999861	9003.22	0.998312	9002.1	0.999294	9003.88	0.997956	9004.09	0.998733
8999.72	1.00069	8999.38	1.00081	9000.39	1.00109	9004.75	1.00094	8998.99	1.00085	9000.91	1.00066	9000.67	1.00001	9001.85	1.00017	9001.68	0.99931	9001.68	1.00069	9006.99	0.999779	9001.26	1.00028	9002.34	0.999337	9003.18	0.998954	9003.46	0.998856	9003.98	0.998655	9004.58	0.999266	9004.33	0.998765	9003.18	0.998542	9005	0.997858	9005.21	0.99904
9000.81	1.0015	9000.46	1.00097	9001.5	1.00036	9005.87	1.0003	9000.07	1.00073	9002.06	1.00062	9001.78	0.999786	9002.97	1.00065	9002.73	0.999323	9002.8	1.00037	9008.11	1.00021	9002.34	1.00015	9003.43	0.999118	9004.26	0.99906	9004.58	0.999074	9005.14	0.998605	9005.7	0.999592	9005.45	0.998104	9004.3	0.998591	9006.08	0.997722	9006.32	0.998839
9001.92	1.00104	9001.57	1.00071	9002.59	1.00073	9006.99	1.00045	9001.19	1.00061	9003.15	1.00021	9002.87	0.999462	9004.05	1.00022	9003.84	0.99953	9003.88	0.999944	9009.23	0.999505	9003.43	1.00007	9004.54	0.99935	9005.38	0.999189	9005.66	0.998656	9006.26	0.99806	9006.78	0.999477	9006.53	0.998331	9005.42	0.99861	9007.2	0.997536	9007.41	0.998362
9003.04	1.00126	9002.66	1.00109	9003.7	1.0006	9008.07	1.00044	9002.27	1.00024	9004.23	1.00053	9003.98	0.999688	9005.17	1.00018	9004.93	0.999318	9005	1.00038	9010.31	0.999221	9004.54	0.999833	9005.66	0.999002	9006.46	0.998353	9006.78	0.998393	9007.3	0.998265	9007.86	0.999158	9007.62	0.998042	9006.5	0.998466	9008.32	0.99753	9008.53	0.998515
9004.12	1.0008	9003.74	1.00107	9004.79	1.00092	9009.19	1.00018	9003.36	1.00062	9005.35	1.0004	9005.07	0.999726	9006.22	1.00023	9006.08	0.999075	9006.12	0.999606	9011.4	0.998661	9005.63	0.999911	9006.78	0.998969	9007.55	0.998443	9007.86	0.998654	9008.46	0.998286	9008.98	0.998428	9008.7	0.998014	9007.62	0.998481	9009.44	0.997318	9009.65	0.998437
9005.24	1.00071	9004.82	1.00119	9005.87	1.00058	9010.31	0.99941	9004.51	1.00044	9006.43	1.00026	9006.19	0.999293	9007.34	0.999925	9007.16	0.998878	9007.2	0.999674	9012.52	0.998017	9006.74	0.999494	9007.86	0.998959	9008.7	0.99853	9008.98	0.999257	9009.54	0.998184	9010.07	0.998687	9009.86	0.997774	9008.74	0.998472	9010.56	0.997498	9010.73	0.998334
9006.39	1.00093	9005.94	1.00066	9006.99	1.00046	9011.4	0.999979	9005.59	1.00005	9007.55	1.00051	9007.3	0.999318	9008.42	0.999518	9008.28	0.998893	9008.32	0.99923	9013.64	0.999037	9007.83	0.999844	9009.02	0.998531	9009.82	0.9981	9010.1	0.998695	9010.63	0.998229	9011.19	0.99824	9010.98	0.997771	9009.82	0.998375	9011.64	0.997261	9011.82	0.997796
9007.44	1.00085	9007.02	1.00029	9008.07	0.99988	9012.52	0.999242	9006.71	1.00021	9008.67	0.999826	9008.39	0.998982	9009.58	0.999398	9009.4	0.998141	9009.44	0.998872	9014.76	0.999094	9008.91	0.999076	9010.14	0.998475	9010.91	0.997861	9011.19	0.998165	9011.75	0.99786	9012.31	0.998457	9012.1	0.997324	9010.91	0.997873	9012.79	0.997638	9012.97	0.997911
9008.56	1.00084	9008.14	1.00043	9009.23	1.00017	9013.64	0.999405	9007.79	1.00013	9009.79	0.999577	9009.51	0.999256	9010.66	0.999196	9010.49	0.998397	9010.56	0.998877	9015.88	0.998864	9010.03	0.999597	9011.22	0.998423	9012.06	0.998167	9012.31	0.998185	9012.86	0.997705	9013.39	0.998475	9013.18	0.997474	9012.03	0.998197	9013.92	0.997534	9014.09	0.997941
9009.65	1.00092	9009.23	1.00023	9010.28	0.999663	9014.72	0.99984	9008.91	0.999645	9010.87	1.00008	9010.56	0.998236	9011.75	0.998896	9011.61	0.997823	9011.64	0.998883	9016.96	0.998942	9011.12	0.998678	9012.38	0.997862	9013.15	0.998061	9013.39	0.997944	9013.99	0.997924	9014.51	0.998364	9014.3	0.998193	9013.15	0.998444	9015.04	0.997446	9015.21	0.998484
9010.77	1.00011	9010.31	1.00007	9011.36	0.999874	9015.84	0.999707	9010.03	0.99995	9011.99	0.999509	9011.68	0.998961	9012.86	0.999142	9012.73	0.998377	9012.76	0.998242	9018.05	0.998037	9012.24	0.999194	9013.46	0.997955	9014.27	0.998182	9014.51	0.998265	9015.07	0.998264	9015.63	0.998493	9015.39	0.99791	9014.27	0.998427	9016.09	0.997318	9016.26	0.99828
9011.89	0.999355	9011.4	0.99988	9012.48	0.99953	9016.96	0.999321	9011.12	0.99943	9013.08	0.999607	9012.79	0.998245	9014.02	0.999357	9013.81	0.998033	9013.88	0.998607	9019.17	0.998814	9013.36	0.998341	9014.58	0.998117	9015.39	0.998152	9015.63	0.99818	9016.19	0.997912	9016.68	0.998224	9016.47	0.997366	9015.39	0.998569	9017.17	0.997953	9017.38	0.998731
9012.97	0.999769	9012.48	0.999879	9013.57	0.999577	9018.01	0.999271	9012.24	0.999219	9014.16	0.99981	9013.88	0.998449	9015.07	0.999097	9014.97	0.998577	9015	0.998777	9020.29	0.998222	9014.41	0.99902	9015.74	0.99811	9016.47	0.998055	9016.72	0.997272	9017.28	0.998058	9017.8	0.998524	9017.56	0.997442	9016.47	0.998327	9018.29	0.997331	9018.5	0.998153
9014.09	0.999659	9013.64	1.00029	9014.69	1.00007	9019.1	0.999388	9013.36	0.999552	9015.28	0.999876	9015	0.998585	9016.23	0.999148	9016.05	0.998188	9016.16	0.997963	9021.38	0.998474	9015.56	0.998699	9016.79	0.99764	9017.56	0.998108	9017.8	0.997625	9018.36	0.99795	9018.89	0.998164	9018.68	0.997632	9017.59	0.998055	9019.38	0.997427	9019.59	0.998605
9015.18	0.999635	9014.72	1.00042	9015.77	0.999801	9020.22	0.998983	9014.48	0.999476	9016.4	0.999459	9016.12	0.998355	9017.28	0.998281	9017.14	0.997496	9017.24	0.998781	9022.5	0.998959	9016.65	0.998627	9017.91	0.997856	9018.64	0.998112	9018.92	0.99779	9019.48	0.997624	9020.01	0.998452	9019.8	0.997384	9018.71	0.99845	9020.5	0.997274	9020.71	0.998393
9016.3	0.999552	9015.81	0.99999	9016.93	0.999728	9021.34	0.998614	9015.56	0.9991	9017.45	0.999318	9017.17	0.998483	9018.36	0.998695	9018.22	0.997581	9018.33	0.99874	9023.62	0.998507	9017.73	0.99803	9019.03	0.997647	9019.8	0.997682	9020.05	0.997975	9020.57	0.997768	9021.13	0.998413	9020.92	0.997723	9019.84	0.998346	9021.62	0.99792	9021.83	0.998357
9017.38	0.999498	9016.93	0.999512	9017.98	0.999549	9022.47	0.998813	9016.72	0.998733	9018.57	0.999234	9018.26	0.998461	9019.48	0.998471	9019.34	0.997671	9019.41	0.998401	9024.75	0.998889	9018.85	0.998508	9020.15	0.997511	9020.89	0.997316	9021.13	0.997984	9021.69	0.997267	9022.25	0.998506	9022.04	0.997217	9020.92	0.997983	9022.71	0.997772	9022.96	0.997988
9018.43	0.999622	9017.98	0.999639	9019.06	0.998921	9023.59	0.998701	9017.77	0.999087	9019.66	0.998929	9019.38	0.997884	9020.57	0.998532	9020.47	0.997326	9020.5	0.998324	9025.83	0.998857	9019.98	0.997952	9021.24	0.997805	9022.01	0.997861	9022.29	0.997637	9022.85	0.99781	9023.34	0.997885	9023.17	0.997635	9022.04	0.997993	9023.8	0.997555	9024.08	0.99835
9019.52	0.998875	9019.1	0.999264	9020.15	0.99929	9024.68	0.998413	9018.85	0.998739	9020.75	0.99874	9020.5	0.997817	9021.69	0.9986	9021.59	0.997425	9021.62	0.998384	9026.96	0.998188	9021.1	0.99817	9022.36	0.997845	9023.13	0.997713	9023.41	0.997749	9023.94	0.997477	9024.43	0.998161	9024.29	0.997528	9023.17	0.998311	9024.89	0.997717	9025.2	0.998461
9020.64	0.999275	9020.19	0.999129	9021.27	0.999384	9025.8	0.998208	9019.98	0.998636	9021.87	0.998791	9021.59	0.997566	9022.82	0.998685	9022.68	0.99807	9022.71	0.998259	9028.08	0.998077	9022.25	0.998637	9023.48	0.998158	9024.25	0.997731	9024.54	0.997581	9025.06	0.997977	9025.55	0.997953	9025.38	0.997506	9024.29	0.998182	9026.01	0.997412	9026.33	0.997926
9021.73	0.998353	9021.31	0.999209	9022.36	0.998967	9026.85	0.9985	9021.1	0.998643	9022.96	0.998549	9022.71	0.997677	9023.9	0.998458	9023.83	0.997488	9023.83	0.998049	9029.17	0.997837	9023.34	0.998421	9024.57	0.99785	9025.38	0.997294	9025.62	0.99761	9026.19	0.997717	9026.68	0.998318	9026.5	0.997468	9025.41	0.998249	9027.1	0.997125	9027.45	0.997725
9022.89	0.998983	9022.4	0.999153	9023.48	0.998965	9027.98	0.998025	9022.22	0.998483	9024.08	0.998469	9023.83	0.997694	9025.03	0.998844	9024.92	0.997317	9024.92	0.997977	9030.29	0.998137	9024.47	0.997959	9025.69	0.997849	9026.54	0.998099	9026.78	0.997393	9027.31	0.997749	9027.77	0.997812	9027.62	0.997453	9026.54	0.998279	9028.22	0.997285	9028.57	0.997648
9024.01	0.999029	9023.52	0.999042	9024.57	0.998622	9029.06	0.997807	9023.31	0.998465	9025.17	0.998461	9024.96	0.997356	9026.08	0.997993	9025.97	0.997732	9026.01	0.998365	9031.38	0.997834	9025.59	0.9984	9026.82	0.998058	9027.62	0.997641	9027.84	0.997296	9028.4	0.997343	9028.89	0.997712	9028.75	0.997584	9027.66	0.997867	9029.35	0.997423	9029.7	0.997545
9025.1	0.998945	9024.57	0.998999	9025.69	0.998418	9030.15	0.997864	9024.43	0.998471	9026.26	0.99809	9026.04	0.997764	9027.2	0.998117	9027.13	0.99737	9027.13	0.998243	9032.51	0.998895	9026.71	0.99876	9027.91	0.998029	9028.75	0.997311	9028.96	0.997259	9029.52	0.997292	9030.01	0.997759	9029.87	0.997372	9028.78	0.998363	9030.43	0.997067	9030.82	0.99772
9026.19	0.998465	9025.69	0.998586	9026.82	0.998515	9031.28	0.997259	9025.52	0.99833	9027.41	0.998169	9027.17	0.997547	9028.33	0.99799	9028.26	0.997116	9028.26	0.997844	9033.6	0.99895	9027.8	0.998064	9029.03	0.997466	9029.87	0.99771	9030.12	0.997037	9030.65	0.997331	9031.1	0.99743	9031	0.997252	9029.94	0.9979	9031.56	0.997245	9031.95	0.998503
9027.31	0.998368	9026.82	0.998701	9027.94	0.997876	9032.37	0.997507	9026.64	0.998417	9028.47	0.99807	9028.29	0.997276	9029.49	0.997903	9029.38	0.997634	9029.35	0.9978	9034.72	0.998517	9028.92	0.998368	9030.15	0.997378	9031	0.997198	9031.21	0.996929	9031.77	0.997342	9032.23	0.99795	9032.12	0.997361	9031.03	0.997507	9032.61	0.997952	9033.07	0.998664
9028.4	0.997964	9027.91	0.998216	9029.03	0.997621	9033.46	0.998109	9027.73	0.997827	9029.59	0.997939	9029.42	0.997121	9030.61	0.998024	9030.51	0.996896	9030.47	0.997479	9035.85	0.998064	9030.05	0.998643	9031.24	0.997369	9032.12	0.998219	9032.37	0.998041	9032.86	0.99779	9033.32	0.998196	9033.21	0.997745	9032.09	0.998355	9033.74	0.997738	9034.16	0.998193
9029.49	0.998272	9028.99	0.998292	9030.19	0.998102	9034.51	0.997288	9028.85	0.997721	9030.68	0.997753	9030.58	0.997332	9031.63	0.997883	9031.59	0.997217	9031.56	0.997658	9036.98	0.998077	9031.17	0.998061	9032.37	0.998585	9033.21	0.997851	9033.49	0.99748	9033.99	0.997966	9034.44	0.99858	9034.34	0.997625	9033.25	0.998404	9034.83	0.997667	9035.25	0.998599
9030.61	0.997859	9030.12	0.997868	9031.28	0.997773	9035.6	0.997935	9029.94	0.997997	9031.77	0.997823	9031.67	0.996758	9032.75	0.998296	9032.68	0.997786	9032.68	0.998068	9038.07	0.998052	9032.26	0.99871	9033.49	0.99852	9034.37	0.997445	9034.62	0.99758	9035.04	0.998211	9035.57	0.998378	9035.46	0.997828	9034.34	0.997905	9035.96	0.997913	9036.38	0.998437
9031.74	0.997994	9031.24	0.997652	9032.4	0.997925	9036.73	0.99781	9031.07	0.997561	9032.9	0.997993	9032.75	0.997543	9033.88	0.998281	9033.81	0.997785	9033.81	0.998167	9039.16	0.997961	9033.42	0.998443	9034.58	0.997942	9035.5	0.998114	9035.74	0.997656	9036.17	0.997656	9036.62	0.998218	9036.62	0.997381	9035.43	0.998314	9037.08	0.997596	9037.54	0.998457
9032.86	0.998233	9032.33	0.997832	9033.49	0.998096	9037.86	0.997664	9032.12	0.997567	9033.99	0.9978	9033.84	0.997263	9034.97	0.998403	9034.94	0.997734	9034.9	0.998143	9040.25	0.998312	9034.55	0.999346	9035.71	0.997995	9036.59	0.998045	9036.87	0.997514	9037.29	0.997382	9037.79	0.998736	9037.75	0.997562	9036.55	0.998449	9038.17	0.99733	9038.63	0.998306
9033.99	0.998478	9033.46	0.998357	9034.62	0.998051	9038.98	0.997203	9033.25	0.997939	9035.11	0.997866	9034.97	0.997858	9036.1	0.998249	9036.03	0.997335	9035.99	0.997975	9041.41	0.998163	9035.64	0.998899	9036.8	0.998424	9037.71	0.99796	9038	0.997798	9038.42	0.998177	9038.88	0.998645	9038.84	0.997935	9037.68	0.998037	9039.3	0.99771	9039.76	0.998602
9035.08	0.99835	9034.51	0.998106	9035.71	0.997502	9040.11	0.997743	9034.37	0.997791	9036.2	0.997616	9036.06	0.997002	9037.22	0.997599	9037.15	0.997545	9037.12	0.997739	9042.54	0.99851	9036.76	0.998408	9037.89	0.997781	9038.84	0.998278	9039.12	0.997622	9039.55	0.997897	9040	0.999022	9039.93	0.997711	9038.81	0.998336	9040.43	0.99798	9040.88	0.998428
9036.17	0.998159	9035.64	0.998144	9036.8	0.997283	9041.24	0.997401	9035.46	0.998028	9037.29	0.997381	9037.19	0.997299	9038.31	0.997479	9038.24	0.996891	9038.24	0.998012	9043.67	0.998042	9037.89	0.997984	9039.02	0.997947	9039.93	0.998147	9040.25	0.998162	9040.67	0.998463	9041.1	0.998066	9041.1	0.997478	9039.9	0.998632	9041.55	0.997448	9042.01	0.998405
9037.29	0.997807	9036.73	0.997248	9037.93	0.997539	9042.33	0.997211	9036.59	0.997615	9038.38	0.997659	9038.31	0.9974	9039.44	0.997494	9039.37	0.997034	9039.33	0.997969	9044.76	0.998219	9038.98	0.998027	9040.11	0.998127	9041.1	0.998006	9041.34	0.997931	9041.76	0.997595	9042.19	0.998022	9042.19	0.99772	9041.02	0.998769	9042.68	0.998039	9043.14	0.998504
9038.42	0.997488	9037.86	0.997643	9039.02	0.997624	9043.46	0.997375	9037.71	0.998035	9039.51	0.997682	9039.4	0.997721	9040.57	0.997791	9040.5	0.996814	9040.43	0.997444	9045.85	0.998173	9040.11	0.998048	9041.24	0.997918	9042.19	0.998395	9042.47	0.998214	9042.89	0.998023	9043.35	0.997638	9043.35	0.997821	9042.12	0.998888	9043.77	0.998154	9044.23	0.998887
9039.48	0.997789	9038.95	0.997213	9040.11	0.997822	9044.62	0.99735	9038.81	0.997793	9040.64	0.997599	9040.5	0.997732	9041.66	0.997811	9041.59	0.997149	9041.55	0.998288	9046.95	0.998189	9041.24	0.997768	9042.4	0.997653	9043.35	0.998491	9043.6	0.997913	9044.02	0.997964	9044.41	0.998381	9044.44	0.997796	9043.28	0.998863	9044.94	0.998018	9045.29	0.99842
9040.57	0.997569	9040.07	0.997693	9041.24	0.997103	9045.64	0.997648	9039.9	0.99782	9041.73	0.997984	9041.62	0.99752	9042.79	0.997554	9042.72	0.997555	9042.68	0.997909	9048.04	0.998729	9042.36	0.997762	9043.53	0.998116	9044.44	0.998171	9044.69	0.997936	9045.11	0.998233	9045.54	0.998179	9045.54	0.997992	9044.37	0.998564	9046.03	0.998079	9046.38	0.998804
9041.69	0.997362	9041.2	0.997109	9042.29	0.997628	9046.81	0.997481	9041.02	0.997886	9042.86	0.997551	9042.75	0.996841	9043.91	0.997821	9043.88	0.997244	9043.81	0.997979	9049.17	0.998246	9043.49	0.998024	9044.62	0.998085	9045.54	0.99884	9045.82	0.998229	9046.21	0.997907	9046.66	0.998635	9046.66	0.997522	9045.47	0.998735	9047.12	0.9979	9047.51	0.999105
9042.79	0.997362	9042.29	0.997809	9043.39	0.99759	9047.93	0.997715	9042.12	0.997814	9044.02	0.997837	9043.88	0.997014	9044.94	0.997917	9044.97	0.997479	9044.9	0.997563	9050.26	0.9982	9044.55	0.998363	9045.68	0.99775	9046.66	0.997773	9046.91	0.997759	9047.33	0.998056	9047.79	0.9982	9047.79	0.997735	9046.63	0.998538	9048.29	0.997805	9048.64	0.998856
9043.91	0.998089	9043.42	0.997042	9044.55	0.997397	9049.03	0.997329	9043.24	0.997692	9045.08	0.997349	9045.01	0.996947	9046.06	0.997719	9046.03	0.997257	9045.99	0.998175	9051.39	0.998004	9045.68	0.998642	9046.81	0.998427	9047.79	0.998304	9048.04	0.997713	9048.46	0.997956	9048.92	0.998062	9048.89	0.997677	9047.69	0.998706	9049.45	0.998272	9049.77	0.999074
9045.04	0.997528	9044.58	0.997205	9045.64	0.997415	9050.16	0.997826	9044.37	0.997313	9046.17	0.997264	9046.1	0.997327	9047.19	0.997899	9047.16	0.996964	9047.09	0.998007	9052.49	0.998077	9046.77	0.998301	9047.93	0.997816	9048.89	0.998018	9049.17	0.997509	9049.56	0.997641	9050.02	0.998672	9049.98	0.997729	9048.82	0.998482	9050.58	0.998343	9050.9	0.999009
9046.1	0.997813	9045.64	0.997331	9046.7	0.997908	9051.29	0.998104	9045.43	0.997403	9047.3	0.997709	9047.19	0.997571	9048.29	0.997591	9048.25	0.997273	9048.22	0.998212	9053.62	0.998261	9047.9	0.998521	9049.03	0.997904	9050.05	0.998219	9050.3	0.998014	9050.65	0.99791	9051.18	0.998218	9051.11	0.997894	9049.91	0.998667	9051.68	0.998	9052.03	0.99903
9047.19	0.998477	9046.73	0.997383	9047.83	0.997742	9052.42	0.997406	9046.56	0.997329	9048.43	0.997661	9048.32	0.996875	9049.38	0.997955	9049.38	0.997465	9049.27	0.997718	9054.75	0.998414	9048.99	0.998222	9050.19	0.997776	9051.22	0.998623	9051.39	0.998306	9051.78	0.997803	9052.28	0.998568	9052.21	0.998034	9051	0.998405	9052.81	0.997979	9053.16	0.998861
9048.32	0.997693	9047.9	0.997773	9048.89	0.99781	9053.51	0.997596	9047.65	0.997744	9049.52	0.997654	9049.45	0.997513	9050.51	0.997748	9050.51	0.997406	9050.4	0.998039	9055.84	0.99841	9050.09	0.998596	9051.29	0.998154	9052.35	0.998434	9052.56	0.998282	9052.91	0.997751	9053.41	0.998566	9053.34	0.998242	9052.17	0.998361	9053.94	0.99811	9054.25	0.998808
9049.45	0.997882	9048.96	0.997867	9050.05	0.997791	9054.68	0.997536	9048.78	0.997919	9050.69	0.998186	9050.58	0.997772	9051.64	0.997525	9051.68	0.997203	9051.57	0.997891	9056.94	0.998591	9051.22	0.9983	9052.42	0.998325	9053.44	0.998809	9053.65	0.998319	9054.01	0.99829	9054.54	0.998653	9054.43	0.998298	9053.26	0.998336	9055.07	0.998566	9055.42	0.999075
9050.51	0.998324	9050.12	0.997761	9051.15	0.997391	9055.77	0.9974	9049.87	0.997681	9051.82	0.997951	9051.71	0.997103	9052.73	0.997378	9052.77	0.997001	9052.66	0.997373	9058.07	0.998462	9052.35	0.998745	9053.55	0.997571	9054.57	0.998229	9054.78	0.998485	9055.14	0.997689	9055.67	0.998836	9055.6	0.998454	9054.4	0.999127	9056.2	0.999198	9056.52	0.999525
9051.64	0.998437	9051.22	0.997641	9052.28	0.997171	9056.87	0.997399	9051	0.997981	9052.91	0.9976	9052.77	0.996928	9053.9	0.997271	9053.9	0.996706	9053.79	0.99779	9059.2	0.99865	9053.41	0.998326	9054.64	0.998494	9055.7	0.998732	9055.91	0.998608	9056.27	0.999226	9056.76	0.999329	9056.73	0.998662	9055.53	0.999018	9057.33	0.999748	9057.65	0.999482
9052.73	0.997688	9052.35	0.9974	9053.37	0.99742	9058	0.997052	9052.1	0.998011	9054.04	0.998058	9053.9	0.996908	9055.03	0.997504	9055.03	0.997506	9054.93	0.998304	9060.3	0.998415	9054.54	0.998681	9055.77	0.997808	9056.8	0.998956	9057.01	0.998649	9057.43	0.998467	9057.93	0.999389	9057.79	0.998487	9056.62	0.999167	9058.5	0.999288	9058.78	0.999127
9053.83	0.997877	9053.48	0.997186	9054.47	0.997237	9059.1	0.997654	9053.23	0.997581	9055.17	0.997463	9055.03	0.997119	9056.16	0.998022	9056.16	0.997504	9056.02	0.997991	9061.4	0.99853	9055.67	0.99822	9056.87	0.998647	9057.93	0.998955	9058.14	0.99834	9058.57	0.99875	9059.06	0.999162	9058.96	0.998296	9057.75	0.999917	9059.59	0.9991	9059.91	0.999874
9054.96	0.9977	9054.61	0.997271	9055.6	0.997327	9060.23	0.997567	9054.32	0.99748	9056.27	0.998274	9056.13	0.997576	9057.29	0.998285	9057.29	0.997316	9057.19	0.998041	9062.53	0.999314	9056.76	0.998545	9057.93	0.998275	9059.06	0.998551	9059.24	0.998375	9059.63	0.998536	9060.16	0.999541	9060.05	0.998607	9058.88	0.999676	9060.65	0.999226	9061.04	1.00006
9056.06	0.997507	9055.67	0.997281	9056.73	0.998072	9061.36	0.997803	9055.46	0.99765	9057.4	0.997881	9057.22	0.997473	9058.39	0.9979	9058.42	0.997371	9058.32	0.998463	9063.66	0.999446	9057.89	0.998242	9059.1	0.99893	9060.16	0.999116	9060.37	0.998683	9060.76	0.998789	9061.25	0.999763	9061.18	0.998604	9059.98	0.999438	9061.79	0.999685	9062.14	1.00005
9057.15	0.997683	9056.8	0.997577	9057.82	0.997666	9062.49	0.997567	9056.59	0.997456	9058.53	0.997689	9058.39	0.997369	9059.52	0.998043	9059.56	0.99778	9059.41	0.998103	9064.79	0.999692	9058.99	0.998402	9060.19	0.998779	9061.29	0.998996	9061.47	0.999171	9061.86	0.998962	9062.39	0.99958	9062.32	0.998819	9061.11	0.999568	9062.92	0.999546	9063.24	0.999922
9058.25	0.997754	9057.93	0.997481	9058.99	0.997353	9063.63	0.997743	9057.68	0.997638	9059.63	0.997667	9059.49	0.997518	9060.62	0.998387	9060.69	0.997875	9060.55	0.998636	9065.93	0.999396	9060.12	0.998772	9061.33	0.998872	9062.42	0.998899	9062.6	0.99945	9062.95	0.999163	9063.45	0.999341	9063.45	0.999072	9062.25	0.999388	9064.02	0.999483	9064.33	0.999562
9059.34	0.99806	9059.06	0.997264	9060.09	0.997452	9064.69	0.998364	9058.85	0.997488	9060.76	0.997745	9060.58	0.997161	9061.75	0.998108	9061.79	0.998359	9061.64	0.99831	9067.06	1.00017	9061.22	0.999271	9062.42	0.998528	9063.52	0.999095	9063.66	0.999307	9064.09	0.999495	9064.58	0.999491	9064.58	0.99911	9063.34	0.999836	9065.15	0.999578	9065.5	1.00002
9060.44	0.997705	9060.16	0.99715	9061.22	0.997276	9065.82	0.997664	9059.87	0.99758	9061.89	0.998161	9061.71	0.997083	9062.88	0.997894	9062.88	0.99803	9062.74	0.998726	9068.2	0.999582	9062.39	0.999321	9063.56	0.998588	9064.65	0.99894	9064.83	0.999531	9065.18	0.998754	9065.75	1.00009	9065.72	0.999079	9064.48	0.999651	9066.25	0.999123	9066.6	1.00029
9061.54	0.997829	9061.25	0.996981	9062.32	0.997873	9066.88	0.998444	9061.01	0.997759	9063.02	0.997776	9062.81	0.997367	9064.02	0.998617	9064.05	0.997939	9063.84	0.998601	9069.37	1.00001	9063.52	0.999248	9064.69	0.999466	9065.82	0.999712	9065.96	0.99921	9066.35	0.999668	9066.85	1.00019	9066.81	0.998992	9065.57	1.00025	9067.42	0.99944	9067.74	1.00028
9062.67	0.997841	9062.39	0.997025	9063.45	0.997157	9068.02	0.997822	9062.17	0.997794	9064.16	0.997871	9063.98	0.997424	9065.15	0.998817	9065.15	0.998174	9065.01	0.999113	9070.46	0.999605	9064.65	0.999256	9065.82	0.999389	9066.88	0.999103	9067.06	0.999786	9067.45	0.999498	9067.95	1.00052	9067.91	0.999418	9066.71	1.00034	9068.51	0.999639	9068.87	1.00056
9063.73	0.997702	9063.52	0.997026	9064.55	0.99761	9069.12	0.997839	9063.27	0.997952	9065.29	0.998062	9065.08	0.997403	9066.25	0.998767	9066.25	0.998038	9066.11	0.998671	9071.63	0.999834	9065.79	0.99994	9066.92	0.999354	9068.05	0.999604	9068.16	0.999846	9068.59	0.999839	9069.12	1.0007	9069.05	0.999204	9067.88	1.00026	9069.65	0.999931	9070	1.00065
9064.83	0.998212	9064.62	0.997342	9065.68	0.997603	9070.25	0.998271	9064.37	0.997609	9066.35	0.998077	9066.21	0.997478	9067.38	0.9986	9067.38	0.998388	9067.2	0.999187	9072.73	0.999415	9066.88	0.999557	9068.09	0.999415	9069.19	0.999611	9069.29	0.999643	9069.72	0.999668	9070.18	1.00055	9070.15	0.999596	9069.01	1.00044	9070.75	1.00044	9071.17	1.00062
9065.96	0.997872	9065.75	0.997453	9066.81	0.997589	9071.35	0.998312	9065.5	0.997642	9067.49	0.997843	9067.35	0.998178	9068.51	0.9988	9068.51	0.99839	9068.34	0.999103	9073.83	0.999928	9068.02	0.999554	9069.19	0.999704	9070.32	0.999779	9070.39	0.999834	9070.85	0.999743	9071.35	1.00065	9071.28	0.999662	9070.11	0.999922	9071.85	0.999598	9072.24	1.00073
9067.06	0.998027	9066.85	0.997149	9067.91	0.99716	9072.49	0.998398	9066.6	0.99795	9068.59	0.998588	9068.48	0.998325	9069.61	0.999036	9069.65	0.998764	9069.47	0.999437	9074.97	0.99959	9069.15	0.999863	9070.36	0.999607	9071.46	1.00013	9071.53	1.00029	9071.99	0.999912	9072.42	1.0007	9072.38	0.999689	9071.28	1.00009	9072.98	0.999781	9073.37	1.00068
9068.2	0.998386	9067.95	0.997591	9069.05	0.99741	9073.55	0.998537	9067.74	0.997795	9069.76	0.998441	9069.58	0.997957	9070.75	0.999476	9070.75	0.998615	9070.57	0.999564	9076.11	1.0001	9070.29	0.999677	9071.49	1.00013	9072.52	1.00018	9072.63	1.0004	9073.09	0.99947	9073.52	1.00024	9073.48	0.99994	9072.34	1.00003	9074.12	0.999554	9074.51	1.00078
9069.37	0.998179	9069.08	0.997613	9070.18	0.99765	9074.65	0.998873	9068.83	0.99794	9070.85	0.997972	9070.71	0.998078	9071.95	0.999482	9071.92	0.998441	9071.71	0.99971	9077.21	1.00019	9071.46	0.999953	9072.59	0.999973	9073.66	1.00029	9073.73	1.00017	9074.19	1.00034	9074.65	1.00104	9074.62	0.999588	9073.48	1.00024	9075.25	0.999344	9075.64	1.00042
9070.43	0.997875	9070.22	0.997463	9071.28	0.997813	9075.82	0.998727	9069.97	0.99837	9071.99	0.998728	9071.88	0.998704	9073.05	0.999326	9072.98	0.998748	9072.81	0.999533	9078.34	1.00046	9072.56	1.00001	9073.69	0.999931	9074.79	1.00017	9074.83	1.00016	9075.33	0.999948	9075.79	1.00073	9075.75	0.999909	9074.62	1.00035	9076.35	0.999605	9076.78	1.00055
9071.6	0.998459	9071.32	0.998009	9072.45	0.998398	9076.92	0.998793	9071.07	0.998193	9073.09	0.998958	9072.98	0.998593	9074.15	0.999389	9074.12	0.998989	9073.91	0.999711	9079.48	1.00001	9073.69	0.999868	9074.83	0.999627	9075.89	1.0002	9075.93	1.00039	9076.5	0.999862	9076.92	1.00013	9076.89	0.999866	9075.75	1.00029	9077.49	0.99933	9077.88	1.00064
9072.73	0.998285	9072.45	0.997804	9073.52	0.99744	9078.02	0.999385	9072.2	0.998939	9074.19	0.999004	9074.12	0.998504	9075.29	0.999856	9075.22	0.998741	9075.01	0.999733	9080.62	0.999859	9074.79	1.00001	9075.96	1.00017	9077.03	1.00007	9077.07	0.999857	9077.56	0.999987	9078.02	1.00084	9078.02	0.999924	9076.89	1.00001	9078.59	0.99983	9079.02	1.00064
9073.8	0.998666	9073.52	0.997607	9074.65	0.998044	9079.16	0.999161	9073.3	0.998541	9075.29	0.999106	9075.22	0.998705	9076.43	0.999567	9076.39	0.999306	9076.18	1.00003	9081.76	1.00074	9075.93	1.0004	9077.1	1.00035	9078.17	1.00026	9078.2	1.00006	9078.7	1.00005	9079.16	1.00112	9079.16	0.999462	9077.99	1.00027	9079.76	0.999812	9080.16	1.00022
9074.93	0.99881	9074.62	0.99843	9075.75	0.997902	9080.3	0.999629	9074.37	0.998806	9076.43	0.999369	9076.32	0.998519	9077.53	0.999715	9077.49	0.999179	9077.28	0.999791	9082.86	1.00053	9077.07	1.00039	9078.24	0.999861	9079.3	1.00042	9079.34	1.00026	9079.84	0.999999	9080.26	1.00035	9080.3	0.999637	9079.13	1.00067	9080.87	0.999513	9081.29	0.999971
9076.04	0.998439	9075.75	0.99826	9076.89	0.998354	9081.4	0.999273	9075.47	0.998569	9077.56	0.998704	9077.46	0.99875	9078.63	0.99973	9078.59	0.999301	9078.38	1.0002	9084	1.00012	9078.17	1.00076	9079.37	1.00025	9080.4	0.999879	9080.48	1.00008	9080.94	0.999903	9081.36	1.00065	9081.44	0.999505	9080.26	1.00086	9081.97	0.999993	9082.43	1.00044
9077.17	0.998808	9076.89	0.998021	9077.99	0.998898	9082.5	0.999541	9076.64	0.998759	9078.66	0.999246	9078.59	0.999153	9079.76	0.999993	9079.76	0.999417	9079.52	1.00028	9085.13	1.00029	9079.34	1.00051	9080.51	1.00018	9081.54	1.00021	9081.58	0.999837	9082.08	0.999421	9082.54	1.0005	9082.54	0.999632	9081.36	1.00061	9083.11	0.999912	9083.57	1.00024
9078.31	0.999124	9078.02	0.998377	9079.13	0.998838	9083.68	0.999496	9077.78	0.998924	9079.76	0.999017	9079.73	0.998709	9080.87	1.00004	9080.87	0.999575	9080.62	0.99983	9086.27	1.00042	9080.48	1.00047	9081.65	1.00096	9082.68	1.00057	9082.68	0.999439	9083.21	0.999944	9083.68	1.00023	9083.71	0.999082	9082.5	1.00054	9084.24	0.999833	9084.67	1.00039
9079.41	0.999644	9079.13	0.998418	9080.26	0.999197	9084.78	0.999649	9078.88	0.99932	9080.87	0.999327	9080.87	0.999036	9082	1	9081.97	0.999618	9081.72	1.00017	9087.41	1.0007	9081.61	1.00045	9082.75	1.00054	9083.78	1.00062	9083.82	1.00008	9084.28	0.999612	9084.78	1.00064	9084.85	0.999186	9083.64	1.00033	9085.35	0.999648	9085.81	1.00065
9080.55	0.999231	9080.26	0.998838	9081.36	0.999154	9085.92	1.00004	9080.05	0.999584	9082	1.00028	9081.97	0.999161	9083.14	1.00034	9083.14	0.999762	9082.86	1.00033	9088.52	1.00051	9082.75	1.00108	9083.92	0.999914	9084.92	0.999945	9084.96	0.999953	9085.42	0.999513	9085.88	1.00082	9085.99	0.99899	9084.78	1.00012	9086.49	0.998881	9086.95	0.999586
9081.68	0.999409	9081.36	0.998645	9082.5	0.999465	9087.02	0.999892	9081.15	0.999417	9083.11	1.00001	9083.11	0.999223	9084.24	1.00028	9084.24	0.999579	9083.96	1.00019	9089.65	1.00053	9083.85	1.00076	9085.03	1.00036	9086.06	0.999984	9086.06	0.999866	9086.56	0.999451	9087.06	1.00023	9087.16	0.99944	9085.88	1.00034	9087.62	0.999357	9088.05	0.999538
9082.79	0.999451	9082.5	0.999226	9083.64	0.999082	9088.16	1.00012	9082.25	0.999396	9084.24	0.999856	9084.24	0.999493	9085.31	1.00027	9085.35	1.00002	9085.06	1.00013	9090.79	1.00098	9084.96	1.00073	9086.17	1.00016	9087.2	0.999834	9087.2	0.999618	9087.7	0.999438	9088.19	1.00043	9088.27	0.999224	9087.02	0.999733	9088.73	0.999163	9089.23	0.999493
9083.92	0.999287	9083.64	0.999538	9084.74	0.999515	9089.3	1.00009	9083.36	0.99947	9085.35	1.00059	9085.38	0.999415	9086.49	1.00054	9086.45	0.999671	9086.2	1.00019	9091.93	1.00073	9086.06	1.00053	9087.3	0.999784	9088.3	0.999723	9088.3	0.999936	9088.84	0.999377	9089.3	0.999941	9089.41	0.999175	9088.12	1.00016	9089.87	0.999058	9090.33	1.00021
9085.03	0.999888	9084.78	0.999365	9085.88	0.999706	9090.4	1.00024	9084.46	0.999955	9086.45	1.00056	9086.52	0.999836	9087.62	1.00044	9087.62	0.99983	9087.34	1.00037	9093.04	1.00027	9087.16	1.00049	9088.44	1.00018	9089.44	0.999889	9089.44	0.999539	9089.94	0.999549	9090.44	1.0003	9090.51	0.999347	9089.23	1.00031	9091.01	0.999193	9091.44	0.999639
9086.17	1.00007	9085.88	0.99903	9087.02	1.00019	9091.54	1.00032	9085.6	1.00003	9087.55	1.00006	9087.62	1.00006	9088.73	1.00004	9088.73	0.999975	9088.44	1.00067	9094.22	1.00043	9088.3	1.00038	9089.55	1.00035	9090.58	0.999803	9090.58	0.999637	9091.08	0.999463	9091.58	0.99977	9091.68	0.99913	9090.33	0.999946	9092.15	0.999445	9092.58	0.999772
9087.27	0.999631	9087.02	0.999095	9088.12	0.999756	9092.68	1.00038	9086.7	0.999975	9088.73	1.00036	9088.73	0.999716	9089.87	1.00057	9089.87	0.999616	9089.62	0.999928	9095.32	1.00028	9089.44	1.00047	9090.69	1.00018	9091.72	1.00003	9091.68	0.999727	9092.26	0.999547	9092.75	1.00006	9092.79	0.999046	9091.47	1.00026	9093.29	0.998949	9093.72	0.999873
9088.41	1.00054	9088.19	0.999665	9089.26	1.00021	9093.79	1.00026	9087.8	1.00027	9089.83	1.00092	9089.83	0.999815	9091.01	1.00063	9091.01	0.999682	9090.72	1.00036	9096.46	1.00091	9090.54	1.0004	9091.76	1.00017	9092.83	0.999785	9092.79	0.999373	9093.36	0.999375	9093.89	1.00012	9093.97	0.999309	9092.58	0.999827	9094.43	0.998802	9094.86	0.999289
9089.51	1.0003	9089.26	0.999854	9090.44	1.0001	9094.93	1.00031	9088.87	1.00012	9090.97	1.00079	9090.97	0.999804	9092.11	1.00048	9092.11	0.999291	9091.86	1.00048	9097.6	1.00033	9091.68	1.0006	9092.9	1.00031	9093.97	0.99964	9093.89	0.999348	9094.5	0.999315	9095.04	0.999693	9095.07	0.999308	9093.75	0.999716	9095.57	0.998617	9096	0.999476
9090.62	1.00051	9090.4	1.0002	9091.54	1.00007	9096.07	1.00061	9090.01	1.00032	9092.08	1.00087	9092.08	1.00011	9093.22	1.00048	9093.29	0.999802	9093	1.00055	9098.75	0.999893	9092.83	1.00032	9094.04	0.999893	9095.11	0.999356	9095.04	0.999355	9095.61	0.999716	9096.14	0.999577	9096.18	0.999109	9094.86	0.999307	9096.75	0.998624	9097.14	0.999774
9091.72	1.00136	9091.51	1.00033	9092.68	1.00048	9097.18	1.00134	9091.15	1.00049	9093.22	1.00038	9093.22	0.999811	9094.39	0.999954	9094.43	0.999805	9094.14	1.00029	9099.89	1.00066	9093.93	1.00048	9095.18	0.999647	9096.21	1.00012	9096.14	0.99976	9096.75	0.999285	9097.28	0.999644	9097.32	0.999158	9095.96	1.00003	9097.89	0.998853	9098.25	0.99959
9092.83	1.00111	9092.65	1.00058	9093.82	1.00043	9098.32	1.00101	9092.26	1.00032	9094.36	1.00052	9094.36	0.999699	9095.53	1.00033	9095.53	0.999596	9095.29	1.00021	9100.99	1.00021	9095.11	0.999925	9096.32	1.00007	9097.32	0.999449	9097.28	0.999878	9097.85	0.999895	9098.42	0.999163	9098.42	0.998949	9097.14	0.999182	9099.03	0.998654	9099.39	0.999258
9093.97	1.00088	9093.79	1.00051	9094.93	1.00042	9099.39	1.00058	9093.4	1.0006	9095.46	1.00081	9095.5	1.00012	9096.6	1.00052	9096.64	0.999431	9096.39	1.00025	9102.1	1.00035	9096.21	0.999859	9097.43	1.00003	9098.46	0.999877	9098.42	0.999183	9099	0.999314	9099.6	0.999676	9099.6	0.998743	9098.25	0.999372	9100.14	0.999193	9100.46	0.999547
9095.11	1.00102	9094.89	1.00056	9096.03	1.00016	9100.57	1.00071	9094.54	0.999952	9096.57	1.0011	9096.6	1.00002	9097.78	1.00068	9097.78	0.999513	9097.57	1.00021	9103.21	0.999861	9097.32	1.00013	9098.57	0.999946	9099.6	0.999681	9099.53	0.99964	9100.14	0.999258	9100.71	1.00011	9100.71	0.999012	9099.39	0.999172	9101.32	0.998973	9101.6	0.999555
9096.21	1.0015	9096	1.0009	9097.18	1.00077	9101.67	1.00101	9095.64	1.00045	9097.67	1.00066	9097.75	0.999598	9098.89	1.00064	9098.92	0.999369	9098.67	1.00008	9104.32	1.00036	9098.46	1.00029	9099.67	0.999973	9100.71	0.999798	9100.64	0.999755	9101.24	0.999403	9101.85	0.999653	9101.78	0.998947	9100.49	0.999593	9102.42	0.99898	9102.71	0.99916
9097.35	1.00121	9097.14	1.0009	9098.28	1.00073	9102.74	1.0011	9096.78	1.00011	9098.82	1.00074	9098.85	1.00006	9100.07	1.00012	9100.1	0.999621	9099.85	1.0002	9105.42	0.999853	9099.57	0.999989	9100.78	0.99905	9101.85	1.00005	9101.74	0.999651	9102.39	0.999516	9102.96	0.999925	9102.96	0.998921	9101.64	0.999517	9103.53	0.99919	9103.82	0.999507
9098.5	1.00182	9098.25	1.0011	9099.39	1.00083	9103.89	1.00125	9097.92	1.0004	9099.99	1.00062	9099.99	1.00018	9101.14	1.00012	9101.17	1.00018	9100.92	1.00019	9106.57	0.999898	9100.71	0.99978	9101.92	0.999755	9102.99	0.999717	9102.89	0.999359	9103.49	0.999083	9104.1	1.0005	9104.07	0.999191	9102.78	0.999329	9104.67	0.99916	9104.96	0.999879
9099.6	1.00174	9099.39	1.00084	9100.57	1.00051	9105.07	1.00084	9099.03	1.00052	9101.1	1.00071	9101.1	0.999724	9102.28	1.00033	9102.32	0.99958	9102.07	1	9107.68	1.00058	9101.82	0.999987	9103.03	1	9104.1	1.00003	9103.99	0.999451	9104.6	0.999025	9105.21	0.999947	9105.17	0.999204	9103.89	0.999893	9105.82	0.999305	9106.1	0.999481
9100.74	1.00186	9100.53	1.0011	9101.67	1.00028	9106.17	1.00066	9100.17	1.00068	9102.21	1.00092	9102.17	0.999143	9103.42	1.00055	9103.46	0.999567	9103.17	1.00036	9108.86	0.999861	9102.96	1.00046	9104.14	0.999615	9105.21	0.999506	9105.1	0.999352	9105.71	0.999574	9106.35	1.00001	9106.28	0.999163	9105.03	0.999668	9106.96	0.999007	9107.25	0.999586
9101.82	1.00161	9101.64	1.00118	9102.74	1.00063	9107.28	1.0008	9101.28	1.00069	9103.32	1.00043	9103.28	0.999747	9104.53	1.0002	9104.6	0.999455	9104.35	1.0003	9109.97	1.00049	9104.1	0.99973	9105.32	1.0003	9106.35	0.999852	9106.28	0.9994	9106.85	0.999516	9107.5	1.00018	9107.43	0.999228	9106.14	1.00026	9108.11	0.999278	9108.39	1.00022
9102.96	1.00185	9102.78	1.00094	9103.89	1.00054	9108.46	1.00114	9102.42	1.00049	9104.46	1.00074	9104.42	0.999425	9105.67	1.0001	9105.71	0.999793	9105.46	0.999835	9111.11	1.00092	9105.25	0.999865	9106.42	0.999582	9107.5	0.999838	9107.39	0.99907	9108	0.999431	9108.61	0.999722	9108.53	0.999274	9107.28	0.999806	9109.21	0.999187	9109.5	0.999457
9104.07	1.00178	9103.89	1.00125	9105.07	1.00066	9109.57	1.00088	9103.57	1.00033	9105.57	1.00041	9105.57	0.999779	9106.82	1.00013	9106.82	0.99958	9106.6	1.00004	9112.26	1.00096	9106.39	0.999559	9107.57	0.999574	9108.64	1.00013	9108.53	0.999707	9109.14	0.999535	9109.71	1.00022	9109.71	0.999058	9108.43	0.999902	9110.36	0.999119	9110.65	0.999527
9105.17	1.00187	9105.03	1.00087	9106.14	1.00094	9110.68	1.00058	9104.71	1.0007	9106.71	1.00027	9106.67	1.00013	9107.96	0.999748	9107.96	0.999578	9107.75	1.00048	9113.4	1.00063	9107.53	0.999532	9108.71	0.999723	9109.75	1.00014	9109.64	0.999322	9110.29	0.999504	9110.86	0.999359	9110.82	0.998944	9109.57	0.999655	9111.54	0.998958	9111.79	0.999554
9106.32	1.00195	9106.14	1.00093	9107.32	1.0008	9111.83	1.00089	9105.82	1.00062	9107.85	1.00065	9107.85	0.999736	9109.11	0.999501	9109.11	0.999188	9108.89	0.999724	9114.55	1.00026	9108.71	1.0005	9109.86	0.999799	9110.86	1.00001	9110.82	0.999869	9111.43	0.999366	9111.97	0.999301	9111.93	0.999183	9110.68	1.00006	9112.69	0.998572	9112.94	0.999522
9107.43	1.00225	9107.28	1.00147	9108.46	1.00099	9112.94	1.00082	9106.96	1.00051	9109	1.00064	9109	0.999542	9110.25	1.00018	9110.25	0.999361	9110	1.00028	9115.73	1.0002	9109.82	1.00009	9111.04	0.999926	9112	1.0003	9111.93	0.99956	9112.61	0.999264	9113.11	0.999022	9113.04	0.998968	9111.83	1.00001	9113.83	0.9989	9114.08	0.999449
9108.57	1.00151	9108.39	1.00144	9109.57	1.00086	9114.05	1.00066	9108.07	1.00045	9110.11	1.0005	9110.11	0.999404	9111.36	0.99992	9111.36	0.999072	9111.15	1.00033	9116.8	1.00056	9110.97	1.00049	9112.18	0.9996	9113.15	0.999485	9113.11	0.99897	9113.69	0.99916	9114.26	0.99954	9114.15	0.998576	9112.94	1.00029	9114.98	0.998725	9115.19	0.998993
9109.68	1.00178	9109.5	1.00093	9110.72	1.00106	9115.16	1.00077	9109.21	1.00035	9111.25	1.00035	9111.29	0.999851	9112.47	0.999888	9112.51	0.999351	9112.29	0.999989	9117.95	1.00033	9112.11	1.00017	9113.29	1.00005	9114.26	0.999438	9114.3	0.999257	9114.8	0.999289	9115.44	0.999277	9115.34	0.998385	9114.12	0.999872	9116.09	0.998559	9116.34	0.999421
9110.82	1.00169	9110.65	1.00118	9111.86	1.00088	9116.27	1.00101	9110.36	1.0004	9112.4	1.00063	9112.4	0.999543	9113.58	1.00012	9113.62	0.999033	9113.4	1.00031	9119.1	0.999941	9113.22	1.00027	9114.44	0.999962	9115.41	0.999528	9115.44	0.999303	9115.98	0.999314	9116.52	0.999424	9116.48	0.999269	9115.23	0.999655	9117.23	0.998633	9117.48	0.999723
9111.93	1.00133	9111.79	1.00061	9112.97	1.00055	9117.41	1.00095	9111.5	1.00008	9113.54	1.00027	9113.54	0.999172	9114.73	1.00007	9114.73	0.999864	9114.55	1.00057	9120.21	1.00034	9114.4	1.00045	9115.59	0.999614	9116.55	0.999617	9116.55	0.999789	9117.13	0.99943	9117.66	0.999183	9117.59	0.998908	9116.37	0.999352	9118.38	0.998615	9118.67	0.999178
9113.08	1.00125	9112.9	1.0007	9114.12	1.00059	9118.52	1.00097	9112.61	1.00022	9114.69	0.999993	9114.73	0.999832	9115.87	1.00046	9115.84	0.999521	9115.69	1.0004	9121.36	0.999977	9115.55	0.999699	9116.7	0.999723	9117.66	0.999571	9117.66	0.999381	9118.24	0.999302	9118.78	0.999594	9118.74	0.998944	9117.48	0.9997	9119.49	0.998572	9119.78	0.999435
9114.19	1.00146	9114.01	1.00084	9115.26	1.00071	9119.67	1.00101	9113.69	1.00014	9115.84	1.00047	9115.87	0.999564	9117.02	1.00027	9116.98	0.999317	9116.8	1.00015	9122.54	0.999713	9116.66	1.00037	9117.84	0.999586	9118.78	0.999452	9118.81	0.999352	9119.35	0.999259	9119.92	0.999264	9119.85	0.998349	9118.6	0.999835	9120.64	0.999284	9120.93	0.999598
9115.34	1.00156	9115.16	1.00146	9116.41	1.00064	9120.75	1.00142	9114.87	1.00018	9116.95	1.00075	9117.02	0.999894	9118.13	1.00084	9118.13	0.999414	9117.95	1.00062	9123.62	1.00032	9117.81	1.00026	9118.95	0.999318	9119.89	0.999494	9119.96	0.999472	9120.46	0.998801	9121.07	0.99951	9121.03	0.998454	9119.74	0.999847	9121.79	0.999108	9122.04	0.998981
9116.45	1.00115	9116.3	1.00064	9117.52	1.00046	9121.89	1.00079	9115.98	1.0004	9118.06	1.00034	9118.13	1.00001	9119.28	0.99984	9119.28	0.999866	9119.03	0.999576	9124.77	0.999555	9118.92	0.999985	9120.07	0.999689	9121.03	0.999479	9121.07	0.999231	9121.61	0.999163	9122.22	0.999465	9122.11	0.999152	9120.89	0.999464	9122.94	0.999372	9123.22	0.99961
9117.59	1.00154	9117.45	1.00122	9118.67	1.00082	9123.04	1.00044	9117.09	1.00025	9119.21	1.00108	9119.28	0.999585	9120.42	1.00018	9120.35	0.999045	9120.14	0.999963	9125.88	0.999669	9120.07	1.00004	9121.25	1.00004	9122.18	0.999533	9122.22	0.999317	9122.76	0.999195	9123.33	0.998998	9123.26	0.998841	9122.04	0.999567	9124.08	0.999449	9124.34	0.999239
9118.7	1.00145	9118.6	1.00106	9119.78	1.00065	9124.16	1.00023	9118.2	1.0003	9120.35	1.00056	9120.35	0.999684	9121.57	1.00069	9121.5	0.998923	9121.29	0.999756	9126.99	1.00005	9121.18	0.999956	9122.4	0.999281	9123.33	0.999434	9123.37	0.998897	9123.9	0.999158	9124.44	0.999305	9124.41	0.999128	9123.15	0.998924	9125.23	0.998527	9125.48	0.998787
9119.85	1.00139	9119.67	1.00105	9120.89	1.00067	9125.3	1.00003	9119.38	1.00042	9121.46	1.00078	9121.5	0.999654	9122.68	0.999981	9122.61	0.999461	9122.43	1.00002	9128.18	1.00048	9122.36	0.999921	9123.55	0.999163	9124.48	0.999177	9124.48	0.999075	9125.02	0.998845	9125.56	0.998221	9125.56	0.998594	9124.26	0.998962	9126.38	0.998463	9126.63	0.998329
9121	1.00157	9120.82	1.00098	9122	1.00077	9126.45	0.999919	9120.5	1.00062	9122.61	1.00034	9122.61	0.999329	9123.8	1.00011	9123.72	0.999263	9123.55	1.00006	9129.26	1.00039	9123.47	1.00018	9124.66	0.999311	9125.59	0.999035	9125.63	0.998328	9126.17	0.99863	9126.7	0.998827	9126.7	0.99863	9125.38	0.998931	9127.49	0.998739	9127.82	0.999616
9122.11	1.00118	9121.97	1.00098	9123.15	1.00057	9127.6	1.00035	9121.64	1.00081	9123.72	0.999986	9123.76	0.999634	9124.95	0.999489	9124.87	0.999303	9124.73	0.999815	9130.41	0.999635	9124.59	1.00003	9125.81	0.999046	9126.74	0.999552	9126.78	0.999029	9127.28	0.99852	9127.82	0.998781	9127.85	0.998807	9126.56	0.99874	9128.57	0.999109	9128.9	0.999641
9123.22	1.00121	9123.08	1.00089	9124.3	0.999999	9128.75	1.00094	9122.79	1.00041	9124.87	1.00025	9124.87	0.999623	9126.06	0.999225	9125.99	0.999184	9125.84	0.999717	9131.56	0.999969	9125.74	0.999727	9126.92	0.998936	9127.93	0.999451	9127.89	0.999262	9128.39	0.999637	9128.93	0.999391	9128.97	0.999597	9127.67	0.999693	9129.76	0.998569	9130.05	0.999175
9124.37	1.00099	9124.23	1.00057	9125.38	1.0001	9129.83	1.00033	9123.87	1.00022	9126.02	1.00016	9126.02	0.999071	9127.17	0.999636	9127.14	0.998792	9126.96	0.999728	9132.67	1.00023	9126.85	0.999972	9128.11	0.999594	9129.04	1.00041	9129	0.999574	9129.54	0.999116	9130.12	0.999467	9130.15	0.998953	9128.79	0.999647	9130.87	0.998587	9131.16	0.999105
9125.48	1.00054	9125.38	1.0004	9126.56	0.999905	9130.98	1.00012	9124.98	1.00005	9127.17	0.999813	9127.17	0.998814	9128.32	1.00047	9128.29	0.999357	9128.07	1.00049	9133.78	0.999758	9127.96	0.99999	9129.18	0.999633	9130.15	0.999635	9130.15	0.998948	9130.62	0.998866	9131.27	0.99947	9131.3	0.99862	9129.94	0.999748	9132.02	0.998209	9132.35	0.998742
9126.63	1.00072	9126.49	0.999986	9127.64	1.00043	9132.13	1.00019	9126.13	1.00018	9128.32	1.00046	9128.32	0.999865	9129.43	1.0002	9129.4	0.999841	9129.18	1.00032	9134.94	0.999711	9129.08	1.00029	9130.33	0.999024	9131.3	0.999249	9131.3	0.998775	9131.74	0.998347	9132.38	0.998872	9132.42	0.998411	9131.09	0.999525	9133.14	0.998813	9133.5	0.999092
9127.75	1.00082	9127.64	1.00046	9128.82	1.00103	9133.25	0.999781	9127.24	0.999829	9129.4	1.00059	9129.4	0.999503	9130.58	1.00013	9130.55	0.99928	9130.3	1.00006	9136.05	0.999901	9130.23	1.00006	9131.45	0.999326	9132.42	0.999594	9132.42	0.998696	9132.85	0.998212	9133.53	0.999154	9133.61	0.998435	9132.17	0.999162	9134.29	0.998569	9134.65	0.998893
9128.86	1.00153	9128.79	1.00087	9129.94	1.00062	9134.4	1.00039	9128.39	1.00047	9130.58	1.00047	9130.55	0.999104	9131.7	1.00008	9131.66	0.999094	9131.45	0.999348	9137.2	0.999878	9131.38	0.999828	9132.56	0.99937	9133.57	0.99902	9133.57	0.998096	9134	0.998443	9134.68	0.998879	9134.72	0.99815	9133.35	0.99894	9135.44	0.998504	9135.8	0.999099
9129.97	1.00117	9129.9	1.00041	9131.05	1.00003	9135.55	1.00028	9129.51	1.00019	9131.7	1.0002	9131.66	0.999717	9132.85	0.999865	9132.81	0.999178	9132.6	0.999554	9138.32	1.00004	9132.53	0.99983	9133.71	0.998849	9134.76	0.999139	9134.68	0.998574	9135.12	0.998723	9135.8	0.999042	9135.91	0.998374	9134.47	0.999838	9136.56	0.998705	9136.92	0.998712
9131.09	1.00041	9131.09	1.00024	9132.2	1.00027	9136.7	1.00037	9130.62	0.999866	9132.85	1.00005	9132.78	0.999014	9134	1.00032	9133.93	0.999085	9133.75	0.999939	9139.47	0.999678	9133.64	0.999547	9134.83	0.998864	9135.91	0.999139	9135.84	0.998886	9136.27	0.998788	9136.99	0.999207	9137.06	0.998454	9135.66	0.999061	9137.74	0.998624	9138.03	0.999097
9132.24	1.00064	9132.2	1.00058	9133.35	1.00015	9137.82	1.00039	9131.74	1.00029	9133.96	1.00065	9133.93	0.999596	9135.12	1.00022	9135.08	0.999766	9134.86	0.999438	9140.66	0.999941	9134.72	0.99947	9135.98	0.999681	9137.06	0.99876	9136.99	0.998946	9137.42	0.998817	9138.14	0.998865	9138.18	0.998261	9136.81	0.999371	9138.86	0.998437	9139.15	0.998972
9133.39	1.0005	9133.35	1.00038	9134.47	1.00014	9138.97	1.00038	9132.85	0.999686	9135.12	1.00048	9135.08	0.999224	9136.27	0.999666	9136.23	0.999515	9136.02	0.999894	9141.78	0.999315	9135.87	0.999723	9137.1	0.999521	9138.18	0.998956	9138.14	0.99833	9138.54	0.998282	9139.29	0.998925	9139.33	0.998249	9137.92	0.999291	9140.05	0.998067	9140.34	0.999243
9134.47	1.00048	9134.47	1.00014	9135.62	1.00044	9140.12	1.00002	9134	0.999955	9136.27	1.0002	9136.23	0.999827	9137.42	0.999536	9137.38	0.999405	9137.2	0.999844	9142.93	0.999315	9137.06	0.999055	9138.21	0.998934	9139.33	0.999051	9139.22	0.998574	9139.69	0.998659	9140.41	0.998708	9140.44	0.998231	9139.08	0.99858	9141.2	0.998133	9141.49	0.999087
9135.62	1.0004	9135.62	1.0003	9136.77	1.00031	9141.24	1.00007	9135.12	1.00007	9137.38	1.00047	9137.35	0.999101	9138.54	1.00018	9138.54	0.999081	9138.32	0.999657	9144.08	0.99942	9138.18	0.999429	9139.33	0.998728	9140.48	0.998606	9140.37	0.998625	9140.84	0.998279	9141.52	0.998784	9141.56	0.99802	9140.23	0.998726	9142.32	0.997773	9142.64	0.999006
9136.77	1.00067	9136.77	1.0008	9137.92	1.00017	9142.35	0.999956	9136.27	1.00032	9138.54	1.00009	9138.5	0.99934	9139.72	0.999792	9139.65	0.999732	9139.44	0.999633	9145.24	0.999276	9139.33	0.999237	9140.52	0.998851	9141.56	0.999066	9141.49	0.998718	9141.96	0.998678	9142.64	0.998417	9142.71	0.998103	9141.38	0.998661	9143.51	0.998435	9143.76	0.998569
9137.92	1.00042	9137.92	1.00052	9139.04	1.0003	9143.47	1.00023	9137.42	0.99997	9139.65	1.00016	9139.65	0.999387	9140.84	0.999523	9140.84	0.99907	9140.59	0.999561	9146.36	0.999243	9140.44	0.999081	9141.63	0.998875	9142.71	0.998696	9142.61	0.998389	9143.11	0.998524	9143.8	0.998927	9143.83	0.998128	9142.53	0.998927	9144.62	0.997698	9144.88	0.998779
9139	1.00081	9139.04	1.00057	9140.19	1.00015	9144.66	0.999981	9138.54	1.00014	9140.77	1.00014	9140.77	0.999181	9141.99	0.999637	9141.99	0.998484	9141.67	0.998925	9147.47	0.999064	9141.56	0.99925	9142.75	0.998989	9143.83	0.998907	9143.76	0.998506	9144.23	0.998815	9144.95	0.999144	9144.99	0.997676	9143.65	0.999013	9145.78	0.998288	9146.07	0.999273
9140.16	1.00054	9140.16	1.00065	9141.34	1.00036	9145.81	0.999694	9139.69	1.00046	9141.96	1.00025	9141.89	0.998806	9143.15	0.999972	9143.15	0.998735	9142.86	0.999051	9148.59	0.999469	9142.71	0.999668	9143.9	0.998737	9144.95	0.998526	9144.91	0.998786	9145.38	0.998397	9146.07	0.998909	9146.14	0.998329	9144.81	0.998587	9146.93	0.997781	9147.15	0.998499
9141.27	1.00038	9141.31	1.00053	9142.46	1.00002	9146.93	0.999796	9140.88	1.00028	9143.07	1.00046	9143.04	0.998964	9144.26	0.999314	9144.3	0.99934	9144.01	0.999246	9149.75	0.999395	9143.83	0.999499	9145.06	0.999395	9146.07	0.99878	9146.03	0.998622	9146.5	0.998619	9147.19	0.998781	9147.26	0.997904	9145.92	0.998549	9148.05	0.997722	9148.27	0.998156
9142.43	1.00065	9142.46	1.00061	9143.62	1.00002	9148.05	0.999748	9141.99	0.999895	9144.23	0.999859	9144.19	0.998948	9145.42	0.999425	9145.42	0.998724	9145.13	0.999055	9150.9	0.998523	9144.99	0.99906	9146.21	0.998967	9147.22	0.99888	9147.15	0.998612	9147.65	0.998487	9148.38	0.998349	9148.45	0.998167	9147.08	0.998309	9149.17	0.998251	9149.42	0.998377
9143.54	1.0003	9143.62	1.00009	9144.77	0.999984	9149.21	0.999838	9143.15	1.00004	9145.38	0.99995	9145.35	0.99894	9146.57	0.99973	9146.54	0.998655	9146.25	0.998604	9152.02	0.999219	9146.07	0.999216	9147.33	0.998487	9148.38	0.998509	9148.3	0.998389	9148.81	0.998244	9149.46	0.998435	9149.6	0.998074	9148.23	0.998782	9150.33	0.998206	9150.58	0.998352
9144.7	1.00016	9144.77	1.0003	9145.89	1.00029	9150.33	1.00023	9144.26	0.99988	9146.5	1.0004	9146.5	0.999323	9147.73	0.999315	9147.69	0.998862	9147.37	0.999351	9153.18	0.99909	9147.26	0.999305	9148.45	0.998721	9149.53	0.998831	9149.42	0.998615	9149.96	0.998422	9150.65	0.998817	9150.72	0.998017	9149.39	0.998724	9151.48	0.997834	9151.77	0.998672
9145.78	1.00007	9145.85	1.00036	9147.04	1.0002	9151.48	1.00006	9145.38	0.999441	9147.65	0.999805	9147.62	0.99943	9148.85	0.999089	9148.81	0.998677	9148.52	0.999196	9154.3	0.999349	9148.41	0.999203	9149.6	0.998484	9150.69	0.998802	9150.61	0.998378	9151.08	0.998414	9151.77	0.998701	9151.84	0.997874	9150.54	0.998817	9152.64	0.998149	9152.93	0.998514
9146.93	1.00042	9147.01	1.00035	9148.16	0.999955	9152.6	1.00001	9146.54	0.999941	9148.77	0.999756	9148.74	0.998669	9149.96	0.999646	9149.96	0.998366	9149.68	0.999168	9155.45	0.999349	9149.53	0.998828	9150.76	0.998882	9151.81	0.998582	9151.77	0.998515	9152.2	0.99888	9152.93	0.99915	9153	0.998297	9151.66	0.99821	9153.76	0.997848	9154.05	0.998743
9148.05	1.00014	9148.16	1.0003	9149.28	1.00006	9153.76	0.999521	9147.65	0.999541	9149.93	0.999863	9149.93	0.998876	9151.12	0.99971	9151.08	0.998381	9150.79	0.99908	9156.65	0.999638	9150.69	0.999158	9151.91	0.998622	9152.93	0.998758	9152.89	0.998353	9153.32	0.998508	9154.05	0.998725	9154.15	0.998361	9152.82	0.998746	9154.95	0.998348	9155.24	0.998728
9149.21	1.00013	9149.28	1.00039	9150.43	0.999978	9154.88	0.999627	9148.77	0.999556	9151.05	0.999959	9151.05	0.99881	9152.24	0.999506	9152.2	0.998449	9151.95	0.998854	9157.73	0.999166	9151.88	0.998827	9153.07	0.998573	9154.08	0.998684	9154.05	0.998377	9154.48	0.998351	9155.24	0.99868	9155.35	0.998168	9153.9	0.998509	9156.11	0.998319	9156.39	0.999172
9150.36	1.00053	9150.4	1.00012	9151.55	0.999823	9156.03	0.999722	9149.93	0.999887	9152.2	0.999846	9152.2	0.99888	9153.4	0.999276	9153.32	0.998768	9153.11	0.999295	9158.89	0.999227	9153.03	0.998637	9154.19	0.998388	9155.24	0.998449	9155.2	0.998438	9155.64	0.998489	9156.39	0.998884	9156.5	0.998538	9155.09	0.998803	9157.19	0.99833	9157.52	0.998612
9151.48	1.00031	9151.55	1.00005	9152.71	1.00028	9157.15	0.999222	9151.05	0.99982	9153.36	0.999625	9153.32	0.998931	9154.52	0.999443	9154.48	0.998845	9154.23	0.998972	9160.01	0.999137	9154.15	0.998674	9155.38	0.998564	9156.36	0.998667	9156.39	0.998394	9156.83	0.998605	9157.52	0.999537	9157.62	0.998203	9156.25	0.998791	9158.38	0.997884	9158.67	0.998325
9152.6	1.00048	9152.71	1.00051	9153.83	1.00014	9158.28	0.999485	9152.2	0.999519	9154.52	0.999856	9154.48	0.998858	9155.67	0.999066	9155.67	0.998777	9155.35	0.999151	9161.17	0.999205	9155.31	0.999052	9156.58	0.998367	9157.48	0.999125	9157.44	0.998409	9157.91	0.998819	9158.67	0.998894	9158.78	0.998369	9157.33	0.998585	9159.47	0.998413	9159.83	0.998712
9153.76	1.00039	9153.79	1.00063	9154.95	1.00002	9159.43	0.999738	9153.32	0.999764	9155.67	0.999201	9155.67	0.999043	9156.83	0.998889	9156.83	0.998223	9156.5	0.999162	9162.33	0.999299	9156.47	0.998993	9157.62	0.999179	9158.6	0.998955	9158.64	0.998369	9159.07	0.998249	9159.79	0.99908	9159.87	0.998402	9158.53	0.998343	9160.63	0.997592	9160.99	0.999007
9154.91	0.99976	9154.95	1.00046	9156.07	1.00023	9160.52	0.999385	9154.48	0.999679	9156.83	0.999671	9156.83	0.998809	9157.91	0.999045	9157.91	0.998258	9157.62	0.999738	9163.49	0.998986	9157.59	0.999065	9158.78	0.998947	9159.79	0.998686	9159.79	0.998398	9160.23	0.998746	9160.95	0.998738	9161.02	0.998412	9159.65	0.998597	9161.78	0.997928	9162.11	0.998613
9156.03	0.999752	9156.11	0.999864	9157.19	0.999721	9161.68	0.999565	9155.64	0.999133	9157.95	0.999551	9157.91	0.998892	9159.07	0.999195	9159.07	0.998377	9158.75	0.99898	9164.64	0.999166	9158.75	0.999117	9159.94	0.998931	9160.99	0.998535	9160.95	0.998831	9161.39	0.998784	9162.04	0.998908	9162.18	0.99825	9160.81	0.998625	9162.91	0.998374	9163.23	0.998877
9157.19	0.999637	9157.23	0.999737	9158.35	0.999488	9162.8	0.999237	9156.76	0.999131	9159.11	0.999088	9159.07	0.998296	9160.16	0.999157	9160.16	0.998302	9159.9	0.998633	9165.8	0.998864	9159.87	0.999186	9161.1	0.998783	9162.07	0.998082	9162.11	0.998722	9162.54	0.998323	9163.2	0.99871	9163.34	0.998423	9161.97	0.998894	9164.07	0.998404	9164.39	0.998772
9158.31	0.999598	9158.38	1.00003	9159.47	0.999571	9163.96	0.999086	9157.88	0.999032	9160.23	0.999748	9160.23	0.998538	9161.31	0.998859	9161.28	0.99808	9161.06	0.999093	9166.93	0.998352	9161.02	0.999069	9162.26	0.998478	9163.2	0.998174	9163.27	0.998099	9163.67	0.99833	9164.39	0.998847	9164.5	0.998096	9163.12	0.998703	9165.19	0.998381	9165.55	0.999396
9159.47	0.999803	9159.47	0.999679	9160.63	0.999624	9165.12	0.999243	9159.03	0.999289	9161.42	0.999657	9161.39	0.998767	9162.47	0.998806	9162.47	0.99807	9162.22	0.998957	9168.09	0.999033	9162.18	0.999054	9163.38	0.998664	9164.32	0.998153	9164.39	0.997852	9164.86	0.998693	9165.51	0.99893	9165.66	0.998451	9164.25	0.998619	9166.38	0.998038	9166.71	0.998922
9160.63	0.99966	9160.59	0.999558	9161.75	0.999416	9166.28	0.999012	9160.19	0.999007	9162.54	0.999245	9162.51	0.998427	9163.63	0.999304	9163.59	0.99839	9163.34	0.998247	9169.25	0.998861	9163.31	0.999696	9164.57	0.998316	9165.51	0.998325	9165.55	0.998495	9165.99	0.998237	9166.64	0.998785	9166.82	0.998631	9165.41	0.998941	9167.51	0.998663	9167.87	0.999224
9161.78	0.999181	9161.71	0.99955	9162.87	0.999625	9167.4	0.998716	9161.28	0.999563	9163.7	0.999459	9163.67	0.998347	9164.79	0.998839	9164.72	0.998464	9164.54	0.999348	9170.37	0.998401	9164.46	0.999369	9165.73	0.998724	9166.67	0.997926	9166.71	0.998488	9167.07	0.998193	9167.8	0.998635	9167.91	0.998717	9166.53	0.999096	9168.67	0.998585	9169.03	0.999583
9162.91	0.99934	9162.87	0.999541	9163.99	0.999436	9168.52	0.998955	9162.44	0.999598	9164.86	0.999735	9164.83	0.998811	9165.88	0.998429	9165.88	0.998233	9165.7	0.998895	9171.53	0.998751	9165.66	0.999644	9166.89	0.998499	9167.8	0.998657	9167.83	0.998306	9168.23	0.998367	9168.96	0.998781	9169.07	0.998695	9167.69	0.998838	9169.83	0.998418	9170.15	0.999151
9164.07	0.999726	9163.99	0.999432	9165.15	0.998931	9169.68	0.999077	9163.56	0.999499	9165.99	0.999287	9165.95	0.998585	9167.04	0.999159	9167	0.998045	9166.85	0.999114	9172.69	0.998255	9166.71	0.999021	9168.01	0.998991	9168.92	0.998267	9168.96	0.998163	9169.43	0.998497	9170.12	0.998873	9170.23	0.998624	9168.85	0.99897	9170.95	0.998064	9171.28	0.999289
9165.19	0.99957	9165.12	0.99899	9166.31	0.999069	9170.81	0.998916	9164.68	0.99872	9167.14	0.999578	9167.07	0.99839	9168.2	0.99901	9168.16	0.99811	9168.01	0.999068	9173.89	0.998824	9167.91	0.99959	9169.17	0.99865	9170.08	0.998631	9170.12	0.998586	9170.55	0.998055	9171.24	0.998296	9171.35	0.998474	9169.97	0.998375	9172.11	0.998767	9172.44	0.999263
9166.38	0.999623	9166.28	0.999527	9167.43	0.999409	9171.93	0.998635	9165.84	0.998881	9168.3	0.999002	9168.23	0.998439	9169.36	0.999194	9169.28	0.997859	9169.14	0.99872	9175.02	0.999032	9169.07	0.999311	9170.3	0.998989	9171.21	0.998672	9171.24	0.998856	9171.68	0.998274	9172.4	0.998898	9172.51	0.998393	9171.13	0.999341	9173.31	0.998177	9173.56	0.998992
9167.51	0.998704	9167.43	0.999553	9168.56	0.998935	9173.09	0.998731	9167	0.998603	9169.46	0.99861	9169.39	0.998384	9170.48	0.998997	9170.41	0.997995	9170.3	0.998691	9176.18	0.998914	9170.23	0.999037	9171.46	0.998596	9172.4	0.998499	9172.37	0.99899	9172.84	0.998316	9173.56	0.99886	9173.67	0.998609	9172.29	0.999395	9174.43	0.998459	9174.69	0.999085
9168.67	0.99883	9168.56	0.999643	9169.72	0.99885	9174.25	0.998606	9168.16	0.998892	9170.59	0.998808	9170.52	0.998052	9171.64	0.998868	9171.57	0.998415	9171.46	0.998384	9177.34	0.998629	9171.39	0.998928	9172.55	0.998465	9173.56	0.998797	9173.56	0.998771	9173.93	0.998327	9174.69	0.99882	9174.83	0.998619	9173.45	0.998847	9175.56	0.998312	9175.85	0.999202
9169.79	0.998932	9169.72	0.999473	9170.84	0.998492	9175.34	0.99867	9169.32	0.998894	9171.71	0.99886	9171.68	0.998125	9172.77	0.998885	9172.73	0.998575	9172.62	0.998771	9178.43	0.998907	9172.55	0.999201	9173.71	0.998488	9174.69	0.998631	9174.69	0.99913	9175.09	0.998782	9175.85	0.999594	9175.96	0.998958	9174.62	0.999176	9176.76	0.99867	9177.01	0.999645
9170.92	0.99881	9170.84	0.999061	9172.04	0.998845	9176.5	0.997916	9170.48	0.998828	9172.91	0.999003	9172.8	0.997938	9173.93	0.998509	9173.89	0.998283	9173.78	0.998553	9179.63	0.999427	9173.67	0.999105	9174.87	0.998796	9175.89	0.998759	9175.85	0.999487	9176.21	0.99887	9177.05	0.998836	9177.09	0.998747	9175.74	0.998917	9177.88	0.998528	9178.14	0.999084
9172.11	0.998748	9171.97	0.998866	9173.16	0.99901	9177.67	0.998843	9171.64	0.998361	9174.07	0.998744	9173.96	0.997826	9175.09	0.998862	9175.02	0.998171	9174.91	0.998828	9180.75	0.999353	9174.8	0.99908	9176.03	0.998682	9177.01	0.998656	9177.01	0.99853	9177.38	0.998705	9178.17	0.999094	9178.25	0.998943	9176.87	0.999124	9179.01	0.999232	9179.3	0.999791
9173.24	0.998626	9173.13	0.999227	9174.33	0.99865	9178.79	0.998868	9172.73	0.99826	9175.2	0.998822	9175.12	0.998163	9176.21	0.998556	9176.14	0.998289	9176.03	0.998829	9181.92	0.999453	9175.96	0.998914	9177.16	0.998344	9178.14	0.998492	9178.17	0.998957	9178.5	0.998939	9179.34	0.999013	9179.41	0.998881	9178.07	0.999413	9180.17	0.998553	9180.43	0.999426
9174.4	0.998552	9174.29	0.998829	9175.49	0.998442	9179.92	0.998743	9173.93	0.998676	9176.36	0.998728	9176.29	0.998489	9177.38	0.99905	9177.3	0.998097	9177.19	0.998777	9183.05	0.999146	9177.12	0.99915	9178.28	0.999092	9179.34	0.998834	9179.34	0.999193	9179.66	0.999229	9180.5	0.9995	9180.57	0.998829	9179.19	0.9993	9181.34	0.998718	9181.59	0.999526
9175.52	0.998315	9175.45	0.999074	9176.61	0.998784	9181.05	0.998475	9175.02	0.998706	9177.48	0.99863	9177.41	0.998417	9178.5	0.999006	9178.43	0.998163	9178.36	0.998939	9184.21	0.999261	9178.25	0.999133	9179.41	0.999452	9180.46	0.999552	9180.5	0.999069	9180.83	0.999131	9181.59	0.999323	9181.7	0.998382	9180.39	0.999164	9182.46	0.998725	9182.75	0.999954
9176.69	0.998253	9176.58	0.998452	9177.78	0.99874	9182.25	0.998385	9176.18	0.999034	9178.61	0.998888	9178.57	0.998637	9179.66	0.999278	9179.59	0.997964	9179.48	0.998877	9185.37	0.99961	9179.37	0.999369	9180.57	0.998646	9181.59	0.998938	9181.63	0.998876	9181.99	0.998618	9182.75	0.999606	9182.83	0.998858	9181.55	0.999357	9183.63	0.999209	9183.88	0.999993
9177.81	0.997978	9177.74	0.99901	9178.94	0.998739	9183.37	0.998701	9177.34	0.998667	9179.77	0.999198	9179.7	0.998398	9180.83	0.998393	9180.75	0.998304	9180.65	0.998662	9186.47	0.999223	9180.57	0.999333	9181.74	0.999008	9182.75	0.999582	9182.75	0.998611	9183.12	0.998982	9183.92	0.999361	9184.03	0.998693	9182.68	0.999615	9184.79	0.999282	9185.05	0.999849
9178.97	0.99798	9178.87	0.998797	9180.1	0.998649	9184.5	0.998027	9178.43	0.998947	9180.94	0.998862	9180.86	0.998507	9181.99	0.998754	9181.92	0.998244	9181.77	0.998734	9187.63	0.999255	9181.7	0.999179	9182.86	0.999031	9183.88	0.999352	9183.92	0.99933	9184.32	0.998923	9185.08	0.999626	9185.19	0.998865	9183.85	0.999555	9185.92	0.999085	9186.14	1.00024
9180.14	0.998147	9179.99	0.998468	9181.26	0.998294	9185.66	0.998647	9179.63	0.998404	9182.06	0.998772	9182.03	0.998317	9183.19	0.998822	9183.08	0.997925	9182.94	0.999004	9188.76	0.998734	9182.79	0.999627	9184.03	0.998645	9185.01	0.999083	9185.08	0.999214	9185.45	0.998949	9186.21	0.999431	9186.28	0.998934	9185.01	0.999428	9187.12	0.999092	9187.3	0.999212
9181.26	0.998089	9181.15	0.99849	9182.39	0.998439	9186.76	0.998834	9180.79	0.998967	9183.19	0.999032	9183.19	0.998404	9184.32	0.998742	9184.25	0.998164	9184.06	0.999028	9189.89	0.998605	9183.99	0.99967	9185.19	0.999524	9186.14	0.999199	9186.17	0.999383	9186.57	0.999082	9187.38	0.999625	9187.48	0.999267	9186.17	0.999875	9188.25	0.998938	9188.47	0.9995
9182.39	0.998087	9182.28	0.998521	9183.55	0.998119	9187.92	0.998575	9181.92	0.99839	9184.35	0.99877	9184.35	0.998363	9185.45	0.998832	9185.37	0.998716	9185.23	0.998833	9191.02	0.999001	9185.12	0.999233	9186.32	0.999484	9187.3	0.999194	9187.3	0.999269	9187.7	0.999338	9188.54	0.999858	9188.65	0.999307	9187.3	0.999973	9189.41	0.999218	9189.56	0.999984
9183.55	0.99783	9183.41	0.998493	9184.68	0.99848	9189.01	0.998594	9183.08	0.998421	9185.52	0.999187	9185.48	0.997955	9186.61	0.999119	9186.5	0.998584	9186.36	0.999388	9192.15	0.999668	9186.21	0.999371	9187.45	0.999508	9188.47	0.999171	9188.47	0.998933	9188.87	0.999286	9189.71	1.00004	9189.78	0.998997	9188.47	0.999625	9190.58	0.999141	9190.76	1.0002
9184.68	0.997794	9184.57	0.998249	9185.88	0.998516	9190.18	0.99891	9184.25	0.998555	9186.65	0.999042	9186.61	0.998315	9187.74	0.998923	9187.67	0.998542	9187.48	0.999164	9193.31	0.999499	9187.41	0.999689	9188.61	0.998905	9189.6	0.999723	9189.6	0.998872	9190	0.999282	9190.87	0.999829	9190.91	0.999015	9189.67	0.999456	9191.71	0.998918	9191.89	0.999863
9185.85	0.997474	9185.74	0.998634	9186.94	0.998771	9191.31	0.99843	9185.41	0.998396	9187.81	0.998814	9187.74	0.998704	9188.9	0.998954	9188.83	0.998474	9188.65	0.998846	9194.48	0.999873	9188.54	0.99972	9189.82	0.999409	9190.76	0.99967	9190.73	0.999758	9191.16	0.999676	9192	0.999545	9192.07	0.998758	9190.8	1.00051	9192.91	0.999625	9193.06	0.99956
9186.94	0.997611	9186.83	0.998909	9188.1	0.998288	9192.47	0.99822	9186.5	0.998905	9188.98	0.998819	9188.87	0.998563	9190.07	0.998899	9189.96	0.998228	9189.78	0.999165	9195.65	0.999198	9189.71	0.999505	9190.94	0.999281	9191.93	0.999333	9191.89	0.999959	9192.29	0.999553	9193.13	0.999982	9193.17	0.999161	9191.96	0.999829	9194.08	0.999361	9194.22	1.00013
9188.07	0.997393	9188.03	0.99867	9189.23	0.998037	9193.57	0.998661	9187.7	0.998691	9190.07	0.999184	9190.03	0.998528	9191.24	0.998935	9191.13	0.998191	9190.94	0.999336	9196.78	0.999461	9190.87	0.999474	9192.07	0.999257	9193.06	0.99965	9193.06	0.999791	9193.46	0.999825	9194.3	0.999964	9194.33	0.998991	9193.13	1.00011	9195.25	0.999764	9195.39	1.00019
9189.23	0.997658	9189.12	0.998415	9190.36	0.99889	9194.73	0.99877	9188.83	0.998513	9191.24	0.999036	9191.16	0.99847	9192.37	0.998785	9192.29	0.998857	9192.11	0.999385	9197.94	0.999669	9192.04	0.999771	9193.2	0.999714	9194.22	1.00002	9194.22	0.99947	9194.59	0.999777	9195.46	1.00006	9195.5	0.998758	9194.3	0.999902	9196.38	0.999187	9196.56	1.00011
9190.32	0.997245	9190.29	0.99854	9191.53	0.998666	9195.87	0.998527	9190	0.998529	9192.37	0.998876	9192.29	0.998391	9193.53	0.999321	9193.42	0.998879	9193.2	0.999182	9199.04	0.999191	9193.17	0.999941	9194.37	0.999443	9195.43	0.999713	9195.39	0.999187	9195.76	1.00004	9196.59	1.00013	9196.63	0.999749	9195.46	1.00003	9197.54	0.999256	9197.76	1.00015
9191.53	0.998113	9191.42	0.998533	9192.62	0.998092	9197.03	0.998163	9191.13	0.998358	9193.5	0.999054	9193.46	0.998514	9194.73	0.999019	9194.59	0.998243	9194.37	0.999637	9200.21	0.999482	9194.37	0.999775	9195.54	0.999265	9196.56	0.99986	9196.52	0.999726	9196.89	0.999903	9197.76	0.999992	9197.8	0.999684	9196.59	0.999923	9198.67	0.999299	9198.89	0.999531
9192.66	0.997607	9192.58	0.998283	9193.79	0.998513	9198.2	0.99862	9192.29	0.998456	9194.7	0.999345	9194.63	0.998639	9195.83	0.999047	9195.76	0.998948	9195.54	0.999085	9201.38	1.00057	9195.54	0.999505	9196.67	0.999495	9197.76	0.99989	9197.69	0.999816	9198.05	0.99955	9198.89	0.999629	9198.93	0.999212	9197.76	1.00002	9199.88	0.999397	9200.06	1.00001
9193.79	0.997433	9193.71	0.997857	9194.95	0.998563	9199.33	0.998221	9193.46	0.998437	9195.83	0.99918	9195.76	0.998617	9197	0.999199	9196.92	0.998675	9196.67	0.999128	9202.54	1.00006	9196.67	0.999754	9197.84	0.999603	9198.93	0.999685	9198.86	0.999584	9199.19	0.999449	9200.06	0.999654	9200.06	0.999313	9198.93	0.999948	9201.01	0.999905	9201.23	1.00044
9194.99	0.997382	9194.88	0.998075	9196.12	0.998136	9200.46	0.998733	9194.63	0.998713	9196.96	0.998868	9196.96	0.998864	9198.13	0.998863	9198.09	0.998276	9197.84	0.999749	9203.68	1.00045	9197.87	0.99956	9199	0.999323	9200.06	0.999468	9199.99	0.999411	9200.32	0.999642	9201.19	1.00065	9201.23	0.999839	9200.06	0.999803	9202.22	0.999551	9202.4	1.00012
9196.12	0.997052	9196.01	0.998018	9197.29	0.998553	9201.63	0.999422	9195.76	0.998533	9198.13	0.998924	9198.09	0.998698	9199.29	0.998641	9199.26	0.998371	9198.97	0.999079	9204.88	1.00016	9199	0.999071	9200.13	0.999952	9201.23	1.00031	9201.19	1.00021	9201.49	1.00065	9202.33	1.00021	9202.4	1.00026	9201.23	1.00068	9203.35	0.999866	9203.53	1.00018
9197.29	0.997408	9197.18	0.998404	9198.38	0.998444	9202.8	0.999342	9196.96	0.998897	9199.29	0.99882	9199.26	0.99805	9200.43	0.999183	9200.43	0.999112	9200.1	0.999778	9206.02	1.0002	9200.21	0.999964	9201.3	1.00016	9202.43	0.999936	9202.33	0.999876	9202.65	1.00017	9203.49	1.0001	9203.57	0.999991	9202.36	1.00122	9204.52	0.999325	9204.7	0.999702
9198.46	0.997055	9198.35	0.998003	9199.55	0.998354	9203.93	0.99896	9198.13	0.998587	9200.46	0.998866	9200.43	0.998925	9201.59	1.00007	9201.56	0.998947	9201.27	1.00056	9207.19	1.00007	9201.34	1.00043	9202.51	1.0009	9203.6	1.00025	9203.49	1.00028	9203.79	1.00022	9204.66	1.00081	9204.7	1.0002	9203.53	1.00037	9205.72	0.99986	9205.91	1.00007
9199.59	0.997008	9199.48	0.998213	9200.68	0.998536	9205.07	0.998907	9199.26	0.998348	9201.59	0.999228	9201.56	0.999071	9202.73	0.99962	9202.73	0.99926	9202.51	0.999858	9208.36	1.00057	9202.51	1.00016	9203.68	0.999642	9204.74	0.999905	9204.66	0.999824	9204.96	0.999762	9205.83	1.00045	9205.91	0.999718	9204.7	1.00058	9206.89	0.999607	9207.04	1.00054
9200.76	0.997286	9200.61	0.998235	9201.85	0.998851	9206.2	0.998915	9200.39	0.998828	9202.8	0.9996	9202.69	0.998816	9203.9	0.999621	9203.93	0.999355	9203.64	0.999811	9209.56	1.00025	9203.64	0.999769	9204.85	1.0001	9205.94	1.00043	9205.83	1.00041	9206.13	0.99979	9206.97	1.0008	9207.04	0.999709	9205.87	1.00061	9208.03	0.999853	9208.17	1.00015
9201.89	0.997656	9201.78	0.998829	9203.02	0.998826	9207.37	0.998689	9201.56	0.998984	9203.9	0.999395	9203.86	0.998518	9205.03	0.999572	9205.07	0.999383	9204.81	0.999663	9210.7	1.00032	9204.85	1.0001	9206.02	1.00008	9207.08	1.00006	9207	1.0005	9207.26	0.999901	9208.1	1.00066	9208.25	0.999908	9206.97	0.999824	9209.2	1.00019	9209.34	1.00022
9203.06	0.997508	9202.91	0.998376	9204.15	0.998349	9208.54	0.998856	9202.73	0.999188	9205.07	0.999616	9204.99	0.999066	9206.2	0.999782	9206.24	0.999344	9205.98	0.999963	9211.83	1.00029	9205.98	0.999893	9207.19	0.999673	9208.21	0.999961	9208.14	0.99994	9208.47	1.00015	9209.27	1.00059	9209.42	0.999893	9208.14	1.00009	9210.37	0.999968	9210.51	1.00028
9204.19	0.997512	9204.08	0.998421	9205.28	0.998967	9209.71	0.999102	9203.9	0.99922	9206.2	0.999395	9206.16	0.998568	9207.37	0.999363	9207.37	0.999224	9207.15	1.00024	9213	1.0006	9207.15	0.999881	9208.32	0.999772	9209.38	1.00028	9209.31	1.00004	9209.6	1	9210.4	1.00054	9210.59	0.999707	9209.31	1.00039	9211.5	0.99984	9211.65	1.00053
9205.36	0.997568	9205.21	0.998518	9206.45	0.998374	9210.92	0.99927	9205.07	0.998608	9207.33	0.999321	9207.33	0.998699	9208.54	0.999687	9208.54	0.998971	9208.32	1.00004	9214.21	1.0007	9208.28	1.00046	9209.53	1.00026	9210.55	1.00019	9210.48	1.00051	9210.73	1.00045	9211.61	1.00013	9211.72	1.00027	9210.44	1.00067	9212.67	0.999481	9212.82	1.00053
9206.49	0.997702	9206.38	0.998968	9207.59	0.99916	9212.01	0.99919	9206.2	0.99918	9208.5	0.99955	9208.5	0.999126	9209.67	0.999826	9209.67	0.999531	9209.49	0.999899	9215.31	1.00065	9209.42	1.00033	9210.66	1.00009	9211.69	1.00039	9211.61	1.00029	9211.9	1.00076	9212.75	1.00079	9212.89	0.999938	9211.61	1.00057	9213.85	0.999832	9213.99	1.00058
9207.66	0.998085	9207.51	0.998892	9208.76	0.999351	9213.22	0.999318	9207.37	0.9991	9209.67	0.998907	9209.67	0.998959	9210.84	0.999399	9210.84	0.999395	9210.62	1.00006	9216.45	1.00064	9210.55	1.00025	9211.83	1.00006	9212.89	1.00032	9212.78	1.00002	9213.04	1.00065	9213.92	1.00043	9214.07	1.00022	9212.78	1.00079	9214.94	0.999842	9215.09	1.00079
9208.83	0.997703	9208.69	0.998864	9209.89	0.99914	9214.39	0.999305	9208.54	0.999376	9210.81	0.999231	9210.81	0.999276	9211.98	0.99955	9212.01	0.999458	9211.8	1.00041	9217.66	1.00056	9211.69	1.00034	9212.97	1.0002	9214.03	1.00073	9213.99	1.0001	9214.25	1.0001	9215.05	1.00059	9215.2	1.00001	9213.92	1.00087	9216.15	0.999525	9216.3	1.00026
9210	0.997717	9209.86	0.998779	9211.06	0.999202	9215.53	0.999274	9209.67	0.999258	9211.98	0.999811	9211.94	0.9994	9213.11	0.99951	9213.19	0.999406	9212.97	1.00028	9218.79	1.0011	9212.86	1.00047	9214.14	1.00056	9215.13	1.00031	9215.02	1.00013	9215.35	1.00037	9216.19	1.00019	9216.37	0.999869	9215.05	1.00087	9217.29	0.999822	9217.47	1.00024
9211.14	0.997829	9210.99	0.998979	9212.2	0.999447	9216.67	0.999623	9210.84	0.99931	9213.11	0.999951	9213.08	0.999637	9214.32	0.999571	9214.36	0.99962	9214.14	1.00023	9219.96	1.00067	9214.03	1.0005	9215.24	1.00029	9216.34	1.00069	9216.19	0.999916	9216.48	1.00058	9217.36	1.00025	9217.55	0.999715	9216.19	1.00066	9218.46	0.998994	9218.61	1.00043
9212.27	0.998027	9212.16	0.998962	9213.37	0.99928	9217.84	0.999415	9211.98	0.999584	9214.32	0.999434	9214.21	0.999507	9215.42	1.00004	9215.46	0.999077	9215.24	1.00035	9221.06	1.00065	9215.13	1.00058	9216.41	1.00047	9217.51	1.00081	9217.36	0.999963	9217.69	1.00029	9218.5	1.00047	9218.72	0.999068	9217.33	1.00038	9219.6	0.999625	9219.74	1.00008
9213.41	0.998095	9213.33	0.999096	9214.54	0.999854	9219.01	0.999945	9213.15	0.999378	9215.42	0.999672	9215.35	0.999269	9216.56	1.00002	9216.67	0.999513	9216.45	1.00029	9222.24	1.0001	9216.3	1.00095	9217.55	1.00009	9218.64	1.00012	9218.5	0.999904	9218.79	0.999887	9219.67	1.00053	9219.89	0.999061	9218.5	1.00013	9220.73	0.999256	9220.92	1.00024
9214.54	0.998018	9214.5	0.999336	9215.64	0.999473	9220.18	0.999489	9214.32	0.999824	9216.59	0.999331	9216.48	0.999567	9217.69	0.999558	9217.8	0.999679	9217.62	1.00053	9223.41	1.00075	9217.47	1.00148	9218.68	1.00014	9219.82	0.999891	9219.67	0.999083	9219.96	0.999753	9220.84	1.0004	9221.03	0.998934	9219.67	0.999839	9221.91	0.998911	9222.06	1.00007
9215.68	0.998338	9215.6	0.998964	9216.85	0.999337	9221.32	0.99953	9215.46	0.999987	9217.77	0.999424	9217.69	0.999504	9218.83	1.00026	9218.97	0.999857	9218.75	1.00141	9224.59	1.00048	9218.61	1.00068	9219.85	1.00047	9220.95	0.999808	9220.84	0.999804	9221.1	0.999448	9222.02	1.00018	9222.17	0.998984	9220.84	0.999985	9223.08	0.999562	9223.23	1.00005
9216.85	0.998478	9216.78	0.99902	9217.95	0.999469	9222.53	0.999965	9216.63	0.999886	9218.94	1.00014	9218.83	0.999237	9219.96	1.00081	9220.15	0.999974	9219.93	1.00073	9225.76	1.00015	9219.78	1.00032	9220.99	1.00005	9222.13	1.00029	9221.98	0.99959	9222.24	0.999759	9223.19	0.999861	9223.34	0.999285	9221.98	1.0006	9224.26	0.999162	9224.44	1.00028
9218.02	0.998899	9217.95	0.999113	9219.08	0.999662	9223.67	1.0002	9217.77	0.999766	9220.07	1.00007	9220	1.00043	9221.14	1.00051	9221.28	0.999315	9221.06	1.00034	9226.9	0.999923	9220.92	1.00032	9222.17	0.999956	9223.3	0.999628	9223.19	0.999996	9223.41	0.999521	9224.37	0.999947	9224.48	0.99958	9223.19	0.9999	9225.39	0.999252	9225.58	0.999677
9219.12	0.998974	9219.08	0.999184	9220.29	0.999457	9224.84	1.00024	9218.94	0.999752	9221.21	1.00053	9221.17	0.999979	9222.28	1.00049	9222.46	0.999629	9222.24	0.999675	9228.04	0.999879	9222.09	1.00028	9223.3	1	9224.48	0.999728	9224.29	0.999159	9224.59	0.999369	9225.54	1.00019	9225.69	0.999782	9224.29	0.999946	9226.57	0.9987	9226.75	0.999636
9220.29	0.998676	9220.26	0.999532	9221.43	0.999292	9226.02	1.00068	9220.07	0.999734	9222.39	1.00107	9222.35	1.00007	9223.49	1.00013	9223.6	0.999632	9223.38	1.00011	9229.18	0.999967	9223.23	0.999992	9224.48	0.999622	9225.62	0.999706	9225.43	0.999486	9225.76	0.999872	9226.68	0.999621	9226.83	0.999351	9225.43	0.999753	9227.71	0.998867	9227.93	0.999638
9221.43	0.998914	9221.43	0.999506	9222.61	0.999652	9227.16	1.0012	9221.21	1.00011	9223.52	1.00066	9223.52	0.999993	9224.66	1.00022	9224.81	0.999475	9224.55	1.00006	9230.32	1.00035	9224.4	1.00007	9225.62	0.999865	9226.79	1.00006	9226.57	0.999977	9226.86	0.999182	9227.89	1.00018	9228	0.999422	9226.61	0.999544	9228.88	0.999387	9229.1	0.999483
9222.61	0.998919	9222.61	0.9994	9223.78	0.999748	9228.33	1.00068	9222.35	1.00055	9224.7	1.00085	9224.7	0.999728	9225.8	0.999872	9225.98	0.999499	9225.69	0.999592	9231.46	1.00036	9225.58	1.00015	9226.79	1.0003	9227.93	0.999595	9227.74	0.999498	9228.04	0.999452	9229.03	0.999961	9229.14	0.999544	9227.78	0.999427	9230.06	0.99935	9230.24	1.00011
9223.74	0.999183	9223.78	0.999496	9224.88	0.999861	9229.51	1.0002	9223.52	1.0002	9225.84	1.00016	9225.87	0.999316	9226.97	0.999442	9227.16	0.999637	9226.86	0.999714	9232.63	1.0003	9226.72	1.00065	9227.97	0.999986	9229.1	0.999891	9228.92	0.999133	9229.21	0.999505	9230.21	0.999913	9230.28	0.998897	9228.96	0.999537	9231.24	0.998975	9231.42	1.00005
9224.95	0.99924	9224.95	0.999643	9226.06	1.00021	9230.68	1.00057	9224.7	1.00043	9227.01	1.00055	9227.05	0.999491	9228.15	0.999921	9228.33	0.999395	9228	0.999951	9233.81	1.00006	9227.93	1.00024	9229.1	0.99971	9230.24	0.99976	9230.1	0.999488	9230.39	0.999244	9231.38	0.999916	9231.46	0.999332	9230.1	0.999548	9232.38	0.998727	9232.6	0.999545
9226.09	0.999411	9226.09	0.999994	9227.23	1.00022	9231.86	1.0006	9225.84	1.00056	9228.15	1	9228.19	0.999544	9229.29	0.999826	9229.51	0.999436	9229.18	0.999712	9234.99	0.999501	9229.07	1.00042	9230.24	0.999932	9231.38	0.999841	9231.27	0.99977	9231.57	0.999382	9232.52	0.999851	9232.63	0.999035	9231.31	0.999831	9233.55	0.998718	9233.77	0.999924
9227.27	1.00008	9227.27	0.999797	9228.37	1.00083	9233.04	1.00018	9227.01	1.00069	9229.25	1.00045	9229.36	0.999941	9230.46	1.0001	9230.68	0.999534	9230.35	0.999942	9236.13	0.999679	9230.24	1.00055	9231.38	0.999018	9232.52	0.999553	9232.41	0.999532	9232.74	0.999045	9233.7	1.00013	9233.77	0.999398	9232.45	0.999011	9234.69	0.998809	9234.88	0.999478
9228.37	1.00005	9228.41	1.00014	9229.51	1.00037	9234.18	1.00022	9228.19	1.00031	9230.46	1.00022	9230.54	0.999805	9231.64	0.999737	9231.86	0.999347	9231.53	1.00021	9237.27	0.999872	9231.42	0.999655	9232.56	0.999476	9233.74	0.999914	9233.55	0.999289	9233.92	0.99925	9234.84	0.999335	9234.95	0.999439	9233.63	0.999788	9235.87	0.999129	9236.05	0.999705
9229.55	1.00071	9229.55	1.0006	9230.65	1.00076	9235.32	1.00059	9229.32	0.999841	9231.64	1.00012	9231.68	0.999791	9232.78	0.999779	9233	0.998956	9232.67	1.00009	9238.45	0.99991	9232.6	0.99986	9233.77	1.00003	9234.88	0.999454	9234.69	0.999147	9235.06	0.999062	9236.02	0.999333	9236.09	0.999325	9234.84	0.999586	9237.01	0.999218	9237.27	0.999731
9230.72	1.00034	9230.65	1.00065	9231.82	1.00061	9236.46	1.00038	9230.5	1.00018	9232.78	1.00021	9232.85	0.999557	9233.96	0.999879	9234.18	0.999506	9233.81	1.00011	9239.59	0.999533	9233.77	0.999875	9234.88	0.999907	9236.05	0.999516	9235.87	0.99904	9236.2	0.999361	9237.16	0.999575	9237.27	0.998642	9235.98	0.999101	9238.19	0.999029	9238.45	0.999305
9231.9	1.00008	9231.82	1.00097	9232.96	1.00064	9237.64	0.999987	9231.68	0.999904	9233.96	1.0004	9233.99	0.998856	9235.13	0.99973	9235.35	0.999647	9234.99	0.999728	9240.8	0.999604	9234.91	1.00008	9236.05	0.999192	9237.19	0.999341	9237.05	0.999142	9237.38	0.999523	9238.3	0.999355	9238.45	0.998934	9237.16	0.999494	9239.37	0.998672	9239.55	0.998881
9233.07	1.00001	9233	1.00075	9234.1	1.00022	9238.78	0.999911	9232.85	1.00012	9235.1	1.00051	9235.13	0.999257	9236.27	0.999842	9236.5	0.999365	9236.13	0.999993	9241.98	1.00008	9236.09	1.0003	9237.19	0.999337	9238.41	0.999352	9238.19	0.999088	9238.52	0.999454	9239.51	0.998837	9239.62	0.998815	9238.3	0.999414	9240.55	0.998437	9240.77	0.999419
9234.21	0.999767	9234.18	1.0006	9235.28	1.00061	9239.92	1.00033	9233.99	1.00032	9236.24	0.999416	9236.24	0.999186	9237.42	0.999748	9237.67	0.999058	9237.34	1.00014	9243.12	1.00016	9237.27	0.999871	9238.37	0.998988	9239.59	0.999062	9239.4	0.998981	9239.7	0.998826	9240.58	0.99902	9240.77	0.998615	9239.48	0.999173	9241.69	0.999005	9241.95	0.999466
9235.35	0.999713	9235.32	1.00053	9236.46	1.00057	9241.06	0.999632	9235.13	1.0001	9237.45	1.00016	9237.45	0.999609	9238.59	0.999707	9238.81	0.999248	9238.52	1.00011	9244.27	0.999757	9238.45	0.999704	9239.51	0.99885	9240.77	0.99956	9240.55	0.999254	9240.84	0.99886	9241.76	0.999776	9241.95	0.998837	9240.66	0.999119	9242.87	0.999295	9243.09	0.999827
9236.5	0.999741	9236.5	1.00036	9237.6	0.99978	9242.24	1.00013	9236.27	0.999533	9238.63	1.00017	9238.59	0.999371	9239.77	0.999731	9239.99	0.998776	9239.66	0.999344	9245.41	0.999732	9239.62	0.999445	9240.69	0.999397	9241.95	0.999522	9241.72	0.999712	9242.02	0.998981	9242.94	0.999735	9243.12	0.998937	9241.84	0.999465	9243.97	0.998667	9244.23	0.999238
9237.67	1.00005	9237.64	1.00051	9238.7	1.00004	9243.46	1.0002	9237.45	1.00004	9239.77	0.999885	9239.77	0.9994	9240.95	1.00003	9241.13	0.999164	9240.8	0.999369	9246.59	0.999907	9240.8	0.999779	9241.87	0.999626	9243.12	1.00001	9242.94	0.999802	9243.24	0.999406	9244.08	0.999571	9244.23	0.998851	9243.01	0.999657	9245.15	0.999228	9245.37	0.999227
9238.81	0.999895	9238.81	0.999841	9239.88	0.999862	9244.56	1.00012	9238.63	0.999922	9240.95	1.00006	9240.95	0.999407	9242.09	1.00034	9242.31	0.99945	9241.98	0.999917	9247.81	1.0003	9241.95	1.00043	9243.01	0.9995	9244.27	0.999478	9244.05	0.998978	9244.34	0.998983	9245.26	0.999637	9245.37	0.99913	9244.12	0.999526	9246.33	0.998948	9246.59	0.999395
9239.99	0.999453	9239.96	0.999884	9241.06	1.00036	9245.74	0.999741	9239.77	1	9242.09	1.00042	9242.13	0.999892	9243.27	1.00026	9243.46	0.999395	9243.12	1.00016	9248.95	1.00017	9243.16	0.999902	9244.16	0.999441	9245.45	0.999713	9245.26	0.999411	9245.52	0.999317	9246.44	0.999667	9246.59	0.999066	9245.26	0.999704	9247.51	0.999017	9247.77	0.999003
9241.17	0.999796	9241.1	0.999699	9242.24	1.00041	9246.89	0.999893	9240.91	0.999939	9243.31	1.00098	9243.27	0.999792	9244.45	1.00048	9244.6	0.999402	9244.3	1.00006	9250.13	1.00028	9244.27	0.999387	9245.34	0.999537	9246.63	0.999589	9246.41	0.998924	9246.74	0.998262	9247.66	0.999806	9247.77	0.998741	9246.48	1.00006	9248.69	0.998709	9248.92	0.99933
9242.31	0.999744	9242.24	1.00045	9243.46	1.00037	9248.03	0.999974	9242.06	1.00034	9244.41	1.00017	9244.38	0.999724	9245.63	1.00031	9245.74	0.9995	9245.45	0.999827	9251.31	1.00049	9245.45	1.00005	9246.52	0.999318	9247.81	0.99947	9247.59	0.999261	9247.92	0.999547	9248.8	0.999765	9248.95	0.99921	9247.66	0.999711	9249.87	0.998838	9250.1	0.999188
9243.49	1.00044	9243.42	1.0003	9244.53	1.00004	9249.14	0.999747	9243.27	1.00042	9245.59	1.00022	9245.56	0.999687	9246.78	1.0005	9246.89	0.999577	9246.63	0.999963	9252.5	0.99976	9246.63	1.0001	9247.7	0.999517	9248.95	0.999806	9248.77	0.999484	9249.1	0.999119	9249.99	0.999447	9250.13	0.999589	9248.8	0.999359	9251.02	0.998682	9251.28	0.999102
9244.64	1.00017	9244.53	1.00044	9245.74	0.999634	9250.32	0.999739	9244.38	1.00016	9246.78	0.999964	9246.74	0.99923	9247.92	1.00018	9248.07	0.999559	9247.81	1.00012	9253.68	1.00016	9247.77	0.999827	9248.88	0.999274	9250.13	0.99904	9249.99	0.999372	9250.24	0.999243	9251.13	0.998946	9251.31	0.998653	9249.99	0.999689	9252.2	0.998864	9252.46	0.999154
9245.82	0.999805	9245.67	1.00022	9246.92	0.99998	9251.46	0.99993	9245.59	0.999694	9247.92	1.0002	9247.88	0.99934	9249.1	1	9249.21	0.999535	9248.95	0.999632	9254.86	0.99996	9248.99	0.999331	9250.02	0.998977	9251.31	0.999745	9251.13	0.999038	9251.43	0.999039	9252.31	0.999669	9252.5	0.998713	9251.17	0.999675	9253.38	0.99882	9253.64	0.999187
9246.96	0.999752	9246.85	1.00004	9248.07	1.00017	9252.64	0.999508	9246.74	0.999847	9249.1	1.00009	9249.03	0.999169	9250.28	0.999928	9250.35	0.999178	9250.13	0.999849	9256.04	0.999732	9250.1	0.999905	9251.17	0.999469	9252.5	0.998962	9252.35	0.99939	9252.64	0.998694	9253.49	0.999579	9253.68	0.998941	9252.35	0.999102	9254.56	0.998571	9254.79	0.99925
9248.14	0.99979	9247.99	1.00017	9249.25	0.999758	9253.83	0.999778	9247.92	0.99957	9250.28	0.999987	9250.17	0.999504	9251.43	0.999728	9251.54	0.999212	9251.31	1.00009	9257.19	0.999654	9251.28	0.999583	9252.39	0.999505	9253.72	0.999278	9253.53	0.999096	9253.79	0.999038	9254.64	0.999601	9254.86	0.999185	9253.53	0.999379	9255.75	0.999073	9255.97	0.999534
9249.32	0.999874	9249.17	1.00024	9250.39	0.99955	9255.01	1.00019	9249.1	0.999834	9251.43	0.99971	9251.35	0.999286	9252.61	0.999807	9252.68	0.999033	9252.46	0.999795	9258.37	0.999751	9252.46	0.999816	9253.53	0.999258	9254.86	0.999256	9254.71	0.999249	9254.97	0.999091	9255.78	0.999927	9256.04	0.999074	9254.68	0.999322	9256.97	0.999313	9257.19	0.99915
9250.47	0.999876	9250.32	1.00013	9251.61	0.999778	9256.15	1.00024	9250.28	0.999466	9252.64	0.999612	9252.5	0.999016	9253.75	0.999471	9253.86	0.999164	9253.68	0.99995	9259.56	0.999996	9253.68	0.999597	9254.71	0.999123	9256.01	0.999479	9255.9	0.999224	9256.15	0.999392	9256.93	0.999612	9257.23	0.999585	9255.86	1.00005	9258.11	0.998906	9258.37	0.999284
9251.65	0.9999	9251.46	1.00004	9252.75	0.999787	9257.37	0.999998	9251.43	0.999901	9253.79	0.999509	9253.68	0.998994	9254.93	0.99951	9255.05	0.999114	9254.86	0.999827	9260.74	1.0001	9254.82	0.999542	9255.93	0.999299	9257.19	0.999458	9257.04	0.999586	9257.34	0.999398	9258.11	0.999245	9258.41	0.998915	9257.08	0.999479	9259.26	0.999096	9259.52	0.999647
9252.87	0.999474	9252.61	1.0002	9253.94	0.999401	9258.48	1.00013	9252.61	0.999633	9254.97	0.999585	9254.82	0.999241	9256.08	0.999585	9256.23	0.999144	9256.04	1.00025	9261.92	0.999925	9256.01	0.99993	9257.08	0.999606	9258.37	0.99921	9258.22	0.99969	9258.48	0.998974	9259.3	0.999526	9259.56	0.998753	9258.26	0.999299	9260.44	0.998795	9260.7	0.99914
9254.01	0.999621	9253.79	0.999984	9255.08	0.999347	9259.67	0.999944	9253.75	0.99902	9256.12	0.999553	9255.97	0.999414	9257.23	0.999492	9257.37	0.999399	9257.19	0.999535	9263.07	0.999867	9257.15	0.999425	9258.26	0.998921	9259.56	0.999314	9259.41	0.999911	9259.67	0.998753	9260.48	0.999884	9260.74	0.998887	9259.41	0.999304	9261.63	0.99905	9261.89	0.999387
9255.16	0.999916	9254.9	1.00013	9256.3	0.999813	9260.85	0.999619	9254.93	0.999542	9257.3	0.999477	9257.15	0.998898	9258.37	0.99916	9258.52	0.998943	9258.37	0.999195	9264.22	0.999505	9258.34	0.999945	9259.41	0.999106	9260.7	0.999446	9260.52	0.999047	9260.85	0.998857	9261.7	0.999632	9261.92	0.998429	9260.63	0.999696	9262.81	0.999182	9263.11	0.999475
9256.34	0.999877	9256.04	0.999936	9257.45	0.999479	9262	0.999615	9256.12	1	9258.45	0.999515	9258.34	0.99875	9259.52	0.999696	9259.7	0.999315	9259.56	0.999336	9265.44	0.99954	9259.56	0.999952	9260.63	0.999586	9261.89	0.999332	9261.74	0.998931	9262	0.999253	9262.85	0.999705	9263.11	0.998736	9261.81	0.999493	9264	0.999161	9264.26	0.999769
9257.48	0.999818	9257.23	0.999792	9258.63	1.00014	9263.18	1.00002	9257.26	0.999576	9259.59	0.999636	9259.52	0.999179	9260.74	0.999556	9260.92	0.999362	9260.67	0.999668	9266.59	0.999629	9260.7	0.999982	9261.81	0.99982	9263.03	0.999779	9262.92	0.999126	9263.15	0.999437	9264.03	0.999542	9264.26	0.998622	9262.96	0.999446	9265.14	0.9989	9265.4	0.999533
9258.67	0.999688	9258.41	0.999639	9259.78	0.999327	9264.37	0.999752	9258.41	0.999208	9260.74	0.999491	9260.7	0.99916	9261.89	0.999376	9262.07	0.998919	9261.85	0.999354	9267.74	0.9997	9261.89	0.999817	9262.96	0.999659	9264.18	0.999507	9264.07	0.999227	9264.33	0.999296	9265.22	0.999293	9265.44	0.998746	9264.15	0.999378	9266.29	0.99939	9266.59	0.999223
9259.85	0.999528	9259.59	1.00021	9260.96	0.999488	9265.52	1.00009	9259.59	0.999732	9261.92	0.999634	9261.89	0.999057	9263.07	0.999422	9263.22	0.998771	9263	0.999451	9268.96	1.00015	9263.03	0.999449	9264.11	0.999029	9265.37	0.999699	9265.26	0.998936	9265.52	0.999001	9266.4	0.999052	9266.66	0.998655	9265.29	0.999708	9267.44	0.999161	9267.78	0.998846
9261	0.999978	9260.78	1.00015	9262.11	0.999077	9266.7	0.999436	9260.7	0.999316	9263.07	0.999323	9263.03	0.998854	9264.26	0.999487	9264.37	0.999108	9264.15	0.999675	9270.15	0.999597	9264.22	0.999577	9265.26	0.99947	9266.52	0.999753	9266.44	0.99913	9266.66	0.99912	9267.59	0.99962	9267.78	0.999087	9266.48	0.999538	9268.66	0.998778	9268.92	0.999762
9262.15	0.999826	9261.92	1.00012	9263.29	0.999553	9267.85	0.999304	9261.89	0.999417	9264.22	0.999416	9264.22	0.999226	9265.4	0.999366	9265.55	0.999172	9265.33	0.999388	9271.26	0.999822	9265.4	0.999538	9266.44	0.999449	9267.74	0.999209	9267.63	0.999264	9267.85	0.999249	9268.78	0.999284	9268.96	0.998741	9267.66	0.99955	9269.85	0.999135	9270.11	0.999421
9263.29	0.999484	9263.15	0.999888	9264.4	0.999553	9269.04	0.999228	9263.07	0.999975	9265.4	0.9994	9265.44	0.998554	9266.55	0.999542	9266.7	0.999264	9266.52	0.999495	9272.45	0.999304	9266.55	0.999928	9267.63	0.99931	9268.92	0.999343	9268.78	0.998981	9269.04	0.998837	9269.96	0.999709	9270.11	0.998755	9268.85	0.999916	9271.04	0.998832	9271.26	0.99943
9264.52	1.00028	9264.33	0.999779	9265.59	0.999512	9270.22	0.999611	9264.26	0.999672	9266.55	0.999033	9266.55	0.999011	9267.74	0.99949	9267.89	0.998946	9267.7	0.999217	9273.56	0.999206	9267.74	0.999332	9268.85	0.998736	9270.07	0.999214	9269.93	0.999276	9270.18	0.999	9271.15	0.9995	9271.3	0.998777	9269.96	0.999607	9272.22	0.998897	9272.48	0.999285
9265.66	0.999986	9265.48	0.999738	9266.74	0.999367	9271.41	0.999746	9265.44	0.99973	9267.78	0.999893	9267.74	0.998653	9268.92	0.999284	9269.07	0.998998	9268.89	0.999372	9274.78	0.999088	9268.92	0.999514	9270	0.999091	9271.22	0.999298	9271.11	0.999369	9271.33	0.998988	9272.37	0.999445	9272.52	0.998739	9271.15	0.99938	9273.34	0.999174	9273.6	0.999177
9266.85	1.00021	9266.66	0.999789	9267.92	0.999668	9272.6	0.999454	9266.59	0.99947	9268.92	0.999527	9268.92	0.998805	9270.11	0.99928	9270.26	0.998726	9270.04	0.999497	9275.97	0.99941	9270.07	0.99932	9271.15	0.999115	9272.45	0.999322	9272.3	0.999193	9272.52	0.999193	9273.49	0.99933	9273.63	0.99875	9272.37	0.999386	9274.53	0.998974	9274.78	0.998958
9268	1.00015	9267.78	0.999589	9269.07	0.99958	9273.67	0.999645	9267.78	0.999617	9270.11	0.999481	9270.11	0.999205	9271.3	0.999244	9271.45	0.999002	9271.22	0.999208	9277.12	0.999247	9271.26	0.999496	9272.34	0.998688	9273.56	0.998821	9273.41	0.999258	9273.67	0.998757	9274.67	0.999173	9274.82	0.999161	9273.49	0.999042	9275.71	0.998745	9275.97	0.999327
9269.15	0.999705	9269	0.999806	9270.26	0.999495	9274.86	0.999335	9269	0.999676	9271.22	0.999166	9271.3	0.999068	9272.48	0.999358	9272.63	0.999189	9272.45	0.999146	9278.28	0.999308	9272.45	0.99984	9273.49	0.998797	9274.75	0.998985	9274.64	0.999023	9274.82	0.998843	9275.86	0.999432	9276.01	0.998368	9274.64	0.999211	9276.86	0.998697	9277.12	0.999159
9270.37	0.999962	9270.15	0.999355	9271.41	1.00006	9276.08	0.999539	9270.11	0.999805	9272.45	0.999373	9272.48	0.998659	9273.63	0.999588	9273.75	0.998911	9273.56	0.999189	9279.43	0.999318	9273.6	0.999221	9274.64	0.999348	9275.94	0.998792	9275.82	0.998845	9275.97	0.998806	9277.01	0.999474	9277.16	0.998536	9275.79	0.999073	9278.05	0.998656	9278.31	0.999249
9271.52	0.999986	9271.33	0.999676	9272.56	0.999076	9277.24	0.999438	9271.3	0.999468	9273.52	0.999488	9273.6	0.998661	9274.78	0.99918	9274.93	0.998708	9274.71	0.99899	9280.62	0.999682	9274.78	0.999692	9275.82	0.999168	9277.09	0.998977	9276.98	0.999066	9277.12	0.999002	9278.2	0.999381	9278.35	0.998988	9276.98	0.999323	9279.24	0.999189	9279.46	0.999228
9272.71	0.99984	9272.52	0.99921	9273.71	0.99969	9278.39	0.999701	9272.52	0.999126	9274.71	0.999337	9274.82	0.998723	9275.97	0.99935	9276.16	0.999326	9275.9	0.999557	9281.81	0.999657	9275.94	0.999871	9277.01	0.999076	9278.24	0.998981	9278.16	0.998877	9278.31	0.999189	9279.39	0.999529	9279.5	0.998724	9278.13	0.998796	9280.39	0.998757	9280.62	0.998941
9273.82	1.00035	9273.63	0.999707	9274.9	0.999701	9279.61	0.99963	9273.63	0.998994	9275.9	0.999389	9275.97	0.998556	9277.12	0.999205	9277.27	0.998696	9277.05	0.999233	9282.96	0.999464	9277.12	0.999305	9278.16	0.998855	9279.39	0.998699	9279.32	0.998667	9279.5	0.998775	9280.58	0.999202	9280.69	0.998488	9279.32	0.999513	9281.54	0.998526	9281.81	0.999079
[truncated: 50 more rows]

## Sheet: 14b
Energy	spectrum 7		8		9		10			17		18		19		20
[truncated: 1,172 more rows]

[truncated: 1 more sheets: 14c]
