# Supplementary material for: Tuning Li occupancy and local structures for advanced Co-free Ni-rich positive electrodes
Source: Nat Commun. 2025 Mar 5;16:2203. doi: 10.1038/s41467-025-57063-7 (PMC11882807; doi:10.1038/s41467-025-57063-7)
Supplement: Supplementary file 3 — Source Data [file 41467_2025_57063_MOESM3_ESM.zip › Source Data/FigS19.xlsx]

## Sheet: 15
Energy	108	Energy	108-cycled		Energy	114	Energy	114-cycled		Energy	120	Energy	120-cycled
8329.7	-9.7967e-05	8329.7	1.88256e-05		8329.72	-8.45477e-05	8329.72	0.000130002		8329.71	-0.00059412	8329.71	0.000168285
8330.79	-0.0001006	8330.8	4.34979e-05		8330.82	-9.74878e-05	8330.82	-6.58679e-06		8330.8	-0.000273054	8330.8	0.000181948
8331.86	5.97715e-05	8331.87	1.1514e-10		8331.89	1.10736e-05	8331.89	-1.79166e-06		8331.87	-0.000312524	8331.88	3.45235e-05
8332.9	-5e-11	8332.91	1.1658e-10		8332.92	-2.16078e-05	8332.92	2.28326e-05		8332.91	-0.000316284	8332.91	-1.0828e-10
8333.99	-4.984e-11	8334	0.000187684		8334.01	1.05342e-05	8334.01	-1.44542e-05		8334	-1.9561e-10	8334	-1.0848e-10
8335.07	0.000266207	8335.08	0.000425436		8335.09	0.000186118	8335.09	5.55251e-05		8335.08	-1.9382e-10	8335.09	0.000269492
8336.14	0.00189223	8336.15	0.00264287		8336.15	0.00165819	8336.15	0.0021639		8336.15	0.0010042	8336.15	0.002628
8337.15	0.0189216	8337.16	0.0261687		8337.16	0.0176255	8337.17	0.0227916		8337.16	0.012631	8337.16	0.0221858
8338.23	0.045658	8338.24	0.0401864		8338.24	0.0422382	8338.24	0.0400132		8338.24	0.035282	8338.25	0.0350569
8339.32	0.0417098	8339.33	0.0301242		8339.33	0.0399847	8339.34	0.0332418		8339.33	0.0376571	8339.34	0.0300941
8340.39	0.0331194	8340.39	0.0247755		8340.4	0.0303496	8340.4	0.0263086		8340.39	0.0279995	8340.4	0.0234631
8341.43	0.0309847	8341.43	0.0251048		8341.44	0.0290517	8341.44	0.0258356		8341.43	0.0259502	8341.44	0.0229959
8342.51	0.0337134	8342.51	0.0327213		8342.52	0.0316463	8342.52	0.031605		8342.51	0.0276547	8342.52	0.0295852
8343.52	0.041512	8343.52	0.0489011		8343.52	0.0387298	8343.53	0.0440326		8343.52	0.0330348	8343.53	0.0456865
8344.56	0.0737361	8344.55	0.0912027		8344.55	0.0656458	8344.56	0.0784118		8344.55	0.0509114	8344.56	0.0813507
8345.62	0.183837	8345.6	0.20993		8345.61	0.165113	8345.61	0.187603		8345.6	0.123375	8345.61	0.171007
8346.69	0.392253	8346.67	0.403052		8346.68	0.363794	8346.68	0.382205		8346.67	0.297458	8346.68	0.337709
8347.7	0.513808	8347.68	0.527328		8347.68	0.478985	8347.69	0.503931		8347.68	0.412157	8347.69	0.472607
8348.7	0.588878	8348.68	0.611311		8348.69	0.553342	8348.79	0.585111		8348.68	0.48692	8348.79	0.573492
8349.79	0.680812	8349.69	0.714381		8349.77	0.641321	8349.86	0.69974		8349.69	0.556912	8349.86	0.685983
8350.84	0.794163	8350.72	0.867469		8350.81	0.749821	8350.92	0.846374		8350.72	0.654519	8350.93	0.852507
8351.84	0.892339	8351.73	0.999095		8351.91	0.86299	8352	0.958981		8351.73	0.748727	8352.02	1.03159
8352.93	1.00443	8352.73	1.11116		8353.01	0.974507	8353.01	1.05982		8352.82	0.864786	8353.03	1.1504
8353.98	1.14635	8353.76	1.21003		8354.06	1.13737	8354.07	1.18655		8353.87	1.02198	8354.08	1.24257
8355	1.3064	8354.8	1.32246		8355.08	1.28636	8355.08	1.31925		8354.9	1.20517	8355.1	1.34547
8356.06	1.39632	8355.88	1.38524		8356.15	1.3797	8356.15	1.41842		8355.96	1.34851	8356.16	1.40797
8357.15	1.39976	8356.94	1.39045		8357.23	1.38691	8357.24	1.39865		8357.04	1.39578	8357.24	1.4024
8358.2	1.34995	8358.02	1.33904		8358.28	1.33181	8358.29	1.31869		8358.1	1.37037	8358.3	1.35284
8359.22	1.28953	8359.11	1.23884		8359.31	1.25283	8359.32	1.23558		8359.21	1.27201	8359.33	1.27696
8360.3	1.18478	8360.12	1.14663		8360.4	1.15639	8360.4	1.15222		8360.22	1.18203	8360.41	1.1608
8361.32	1.11129	8361.19	1.08479		8361.5	1.08094	8361.5	1.06978		8361.3	1.07866	8361.5	1.07876
8362.39	1.06232	8362.25	1.03661		8362.52	1.03928	8362.52	1.02399		8362.34	1.02288	8362.53	1.03738
8363.46	1.03216	8363.3	0.996385		8363.61	1.00357	8363.61	0.992225		8363.4	0.983235	8363.61	0.989691
8364.47	1.0195	8364.37	0.969787		8364.67	0.98122	8364.67	0.955212		8364.48	0.969781	8364.68	0.963635
8365.51	0.981967	8365.39	0.949741		8365.68	0.959834	8365.69	0.928744		8365.49	0.953242	8365.69	0.952924
8366.6	0.946931	8366.49	0.932405		8366.71	0.938555	8366.71	0.908867		8366.6	0.927968	8366.72	0.946896
8367.63	0.934727	8367.51	0.923575		8367.71	0.920246	8367.71	0.901334		8367.62	0.916155	8367.72	0.938699
8368.7	0.930273	8368.56	0.93438		8368.77	0.923908	8368.76	0.908367		8368.66	0.909083	8368.78	0.944655
8369.72	0.941187	8369.58	0.949852		8369.79	0.937127	8369.79	0.915914		8369.69	0.918239	8369.8	0.957349
8370.74	0.96289	8370.6	0.965676		8370.89	0.95697	8370.88	0.939643		8370.7	0.945169	8370.8	0.964477
8371.78	0.987115	8371.63	0.98001		8371.94	0.977494	8371.95	0.954428		8371.74	0.970586	8371.86	0.971897
8372.8	1.00649	8372.66	0.988219		8372.97	0.989652	8372.97	0.957225		8372.77	0.991454	8372.89	0.980116
8373.82	1.0021	8373.68	0.977443		8374.03	0.990576	8374.03	0.949556		8373.78	0.993324	8373.96	0.970511
8374.87	0.983253	8374.72	0.967697		8375.12	0.973829	8375.12	0.937323		8374.82	0.987895	8375.05	0.95489
8375.87	0.977617	8375.73	0.950822		8376.17	0.955651	8376.17	0.917141		8375.83	0.968896	8376.12	0.938856
8376.96	0.945718	8376.79	0.928744		8377.17	0.935231	8377.18	0.902178		8376.89	0.956269	8377.22	0.916469
8378.06	0.924813	8377.89	0.907569		8378.27	0.913675	8378.27	0.879198		8377.9	0.920469	8378.3	0.893475
8379.08	0.911425	8378.99	0.885965		8379.35	0.891126	8379.36	0.858168		8378.9	0.897618	8379.38	0.867482
8380.12	0.889365	8380.02	0.866841		8380.39	0.868479	8380.4	0.841044		8379.94	0.873033	8380.43	0.855453
8381.19	0.870717	8381.09	0.855973		8381.44	0.849845	8381.45	0.829154		8381	0.851696	8381.48	0.840337
8382.26	0.867717	8382.13	0.84626		8382.52	0.836917	8382.52	0.823666		8382.06	0.832753	8382.56	0.833076
8383.26	0.852208	8383.14	0.84498		8383.54	0.832921	8383.54	0.818019		8383.15	0.818595	8383.57	0.828846
8384.3	0.846357	8384.16	0.847029		8384.64	0.833166	8384.64	0.823511		8384.18	0.813496	8384.67	0.828165
8385.33	0.85247	8385.17	0.850939		8385.67	0.833161	8385.68	0.825576		8385.27	0.808533	8385.7	0.836001
8386.39	0.860075	8386.25	0.861363		8386.72	0.842159	8386.72	0.833704		8386.35	0.819228	8386.74	0.853419
8387.4	0.872191	8387.25	0.87622		8387.73	0.857908	8387.74	0.847847		8387.44	0.824585	8387.75	0.864834
8388.47	0.879255	8388.32	0.891128		8388.82	0.876033	8388.83	0.862852		8388.54	0.845928	8388.85	0.878857
8389.51	0.886258	8389.36	0.900083		8389.85	0.882614	8389.85	0.876714		8389.58	0.858533	8389.88	0.883615
8390.53	0.894605	8390.37	0.909743		8390.87	0.886537	8390.87	0.879517		8390.68	0.860263	8390.9	0.892818
8391.61	0.890377	8391.38	0.911057		8391.95	0.887481	8391.96	0.884414		8391.69	0.871014	8391.98	0.902535
8392.66	0.887566	8392.44	0.915356		8393	0.885618	8393	0.888271		8392.72	0.863387	8393.02	0.910162
8393.73	0.893414	8393.49	0.92107		8394.08	0.890712	8394.08	0.894503		8393.81	0.870123	8394.11	0.911986
8394.78	0.893693	8394.56	0.929636		8395.14	0.90054	8395.15	0.896272		8394.87	0.868382	8395.18	0.921399
8395.83	0.900623	8395.58	0.93517		8396.17	0.898465	8396.18	0.906776		8395.89	0.874808	8396.21	0.928815
8396.92	0.918244	8396.67	0.947605		8397.17	0.908183	8397.18	0.91543		8396.9	0.880703	8397.21	0.938414
8398.01	0.915005	8397.68	0.956076		8398.23	0.919402	8398.23	0.926937		8397.97	0.88669	8398.26	0.943829
8399.06	0.923976	8398.71	0.96878		8399.31	0.931744	8399.32	0.931853		8399.02	0.896951	8399.34	0.958498
8400.16	0.938738	8399.79	0.983667		8400.37	0.943249	8400.38	0.949298		8400.02	0.911633	8400.4	0.970741
8401.18	0.951015	8400.87	0.989965		8401.41	0.951965	8401.42	0.955703		8401.11	0.932936	8401.45	0.982025
8402.23	0.958737	8401.95	0.995905		8402.44	0.96467	8402.46	0.96526		8402.16	0.944249	8402.5	0.986567
8403.28	0.971004	8403	1.00729		8403.48	0.972686	8403.55	0.973494		8403.2	0.953511	8403.53	0.992624
8404.28	0.975182	8404.09	1.00869		8404.53	0.987542	8404.63	0.981696		8404.26	0.961849	8404.62	0.993109
8405.36	0.990071	8405.17	1.01632		8405.58	1.00155	8405.68	0.986298		8405.31	0.979089	8405.63	0.998687
8406.36	0.996089	8406.25	1.02076		8406.65	1.004	8406.74	0.995801		8406.33	0.98389	8406.71	1.00543
8407.39	1.00623	8407.28	1.02818		8407.66	1.01234	8407.77	0.999446		8407.43	0.9931	8407.78	1.00702
8408.4	1.01503	8408.31	1.02839		8408.69	1.02324	8408.79	1.00824		8408.51	1.00953	8408.79	1.00863
8409.41	1.01677	8409.31	1.03396		8409.7	1.02916	8409.79	1.00996		8409.53	1.01888	8409.89	1.01484
8410.48	1.02681	8410.39	1.0276		8410.72	1.03568	8410.82	1.01037		8410.57	1.0286	8410.94	1.01416
8411.53	1.0185	8411.43	1.02409		8411.82	1.03378	8411.91	1.00573		8411.63	1.0244	8412.01	1.01507
8412.62	1.01868	8412.51	1.02232		8412.88	1.03258	8412.97	1.00472		8412.71	1.03208	8413.1	1.00754
8413.63	1.014	8413.53	1.01589		8413.92	1.02177	8414.02	0.995143		8413.72	1.02452	8414.11	1.00479
8414.64	1.00202	8414.53	1.01397		8414.93	1.01569	8415.03	0.989702		8414.74	1.0164	8415.15	0.997148
8415.67	1.00146	8415.56	1.00293		8415.94	1.01268	8416.12	0.982636		8415.76	1.00913	8416.21	0.990982
8416.72	0.98899	8416.62	0.99851		8417	1.0083	8417.21	0.977048		8416.8	1.0074	8417.26	0.988887
8417.73	0.984512	8417.72	0.980877		8418.02	0.997633	8418.29	0.971593		8417.82	0.993055	8418.33	0.980901
8418.74	0.97802	8418.74	0.982463		8419.12	0.988492	8419.34	0.962909		8418.83	0.987097	8419.36	0.976007
8419.79	0.979762	8419.78	0.97314		8420.21	0.9864	8420.41	0.962942		8419.87	0.989805	8420.43	0.973731
8420.82	0.97659	8420.82	0.967541		8421.25	0.978604	8421.44	0.952303		8420.92	0.975781	8421.45	0.959956
8421.87	0.962072	8421.87	0.970999		8422.34	0.969678	8422.44	0.94956		8421.97	0.973171	8422.45	0.959288
8422.92	0.954722	8422.92	0.966317		8423.43	0.962798	8423.52	0.942454		8423.01	0.959217	8423.54	0.952998
8424.02	0.948331	8424.02	0.951404		8424.49	0.958532	8424.58	0.940738		8424.02	0.958665	8424.6	0.948911
8425.09	0.948932	8425.1	0.954771		8425.5	0.950086	8425.6	0.935299		8425.09	0.955267	8425.62	0.942964
8426.11	0.938853	8426.11	0.945392		8426.53	0.949704	8426.62	0.92937		8426.11	0.948545	8426.63	0.941644
8427.11	0.935951	8427.12	0.941957		8427.61	0.950553	8427.7	0.928149		8427.11	0.955551	8427.72	0.934106
8428.2	0.938499	8428.2	0.944974		8428.67	0.938684	8428.76	0.927744		8428.19	0.948025	8428.77	0.933236
8429.22	0.934549	8429.23	0.94147		8429.73	0.936076	8429.82	0.923549		8429.22	0.942683	8429.83	0.928015
8430.32	0.927775	8430.32	0.934315		8430.8	0.935382	8430.9	0.919292		8430.22	0.936296	8430.91	0.926649
8431.38	0.928223	8431.38	0.934876		8431.82	0.93096	8431.92	0.916256		8431.28	0.939085	8431.93	0.925446
8432.42	0.920373	8432.43	0.932632		8432.84	0.925458	8432.92	0.914974		8432.31	0.938653	8432.93	0.922643
8433.43	0.923882	8433.45	0.933754		8433.85	0.924253	8433.94	0.909489		8433.33	0.929842	8433.96	0.922414
8434.51	0.917766	8434.52	0.928875		8434.93	0.923488	8435.02	0.910834		8434.34	0.929418	8435.03	0.921743
8435.62	0.917997	8435.63	0.921598		8436.02	0.918051	8436.12	0.909879		8435.4	0.92351	8436.13	0.911516
8436.71	0.915187	8436.72	0.932685		8437.04	0.922288	8437.14	0.907469		8436.42	0.921907	8437.15	0.917485
8437.74	0.92374	8437.75	0.92718		8438.09	0.923339	8438.18	0.906991		8437.43	0.925175	8438.2	0.914666
8438.79	0.924663	8438.81	0.931411		8439.1	0.924321	8439.19	0.909107		8438.48	0.922712	8439.2	0.915562
8439.81	0.915642	8439.83	0.926331		8440.12	0.931565	8440.23	0.907641		8439.51	0.925631	8440.23	0.919645
8440.87	0.926291	8440.88	0.93021		8441.19	0.930977	8441.28	0.911419		8440.6	0.933448	8441.28	0.914266
8441.96	0.923768	8441.98	0.939767		8442.26	0.931986	8442.36	0.913058		8441.65	0.929831	8442.36	0.918538
8443.01	0.922832	8443.02	0.939562		8443.35	0.930379	8443.44	0.915242		8442.65	0.929536	8443.45	0.917732
8444.03	0.929794	8444.04	0.940585		8444.37	0.934159	8444.47	0.914865		8443.72	0.930073	8444.46	0.915502
8445.04	0.925833	8445.05	0.936003		8445.45	0.931123	8445.56	0.917202		8444.74	0.934877	8445.55	0.9183
8446.12	0.925966	8446.13	0.935631		8446.46	0.934053	8446.65	0.917655		8445.75	0.934817	8446.64	0.942404
8447.18	0.92782	8447.19	0.943981		8447.5	0.933665	8447.68	0.920126		8446.8	0.934378	8447.67	0.921365
8448.26	0.927823	8448.25	0.939355		8448.58	0.93134	8448.78	0.920131		8447.86	0.934821	8448.67	0.916719
8449.33	0.932251	8449.33	0.938305		8449.67	0.937969	8449.86	0.92132		8448.94	0.933382	8449.75	0.919978
8450.37	0.929975	8450.38	0.941917		8450.7	0.938004	8450.91	0.921007		8449.94	0.936796	8450.78	0.923009
8451.38	0.930337	8451.39	0.938414		8451.73	0.937269	8451.94	0.920182		8450.99	0.936856	8451.82	0.924289
8452.42	0.935006	8452.42	0.939388		8452.76	0.935415	8453.02	0.920838		8452.02	0.936815	8452.84	0.919805
8453.51	0.931053	8453.51	0.942313		8453.82	0.936459	8454.03	0.920533		8453.1	0.939177	8453.91	0.918165
8454.52	0.932135	8454.52	0.94245		8454.85	0.940071	8455.04	0.917744		8454.12	0.944812	8454.94	0.917049
8455.52	0.938048	8455.63	0.939747		8455.87	0.942582	8456.07	0.922578		8455.12	0.93675	8455.95	0.920875
8456.59	0.933955	8456.69	0.939396		8456.91	0.934859	8457.11	0.919213		8456.14	0.936618	8456.99	0.915885
8457.6	0.93435	8457.7	0.942772		8457.93	0.937647	8458.15	0.91835		8457.19	0.937755	8458.03	0.916907
8458.62	0.936609	8458.72	0.943616		8458.95	0.933624	8459.21	0.921251		8458.23	0.929202	8459.03	0.916197
8459.7	0.929888	8459.79	0.942929		8459.99	0.937066	8460.29	0.919764		8459.29	0.926687	8460.08	0.918687
8460.78	0.932378	8460.87	0.940959		8461.09	0.931565	8461.38	0.918295		8460.39	0.931123	8461.08	0.91183
8461.87	0.930872	8461.97	0.935656		8462.19	0.93188	8462.38	0.920083		8461.45	0.927113	8462.18	0.912906
8462.91	0.929938	8463	0.937212		8463.2	0.929356	8463.4	0.9173		8462.48	0.933895	8463.19	0.912924
8464	0.927039	8464.01	0.939627		8464.23	0.932757	8464.43	0.914613		8463.5	0.929671	8464.22	0.911507
8465.02	0.930599	8465.02	0.9413		8465.31	0.930801	8465.48	0.915011		8464.53	0.923782	8465.31	0.914101
8466.08	0.928853	8466.08	0.937241		8466.38	0.929309	8466.59	0.917342		8465.57	0.929554	8466.37	0.912576
8467.18	0.925423	8467.18	0.936511		8467.39	0.927804	8467.68	0.914517		8466.58	0.927702	8467.39	0.915444
8468.2	0.927988	8468.2	0.936071		8468.42	0.927118	8468.72	0.91302		8467.67	0.923884	8468.42	0.911
8469.25	0.925304	8469.25	0.937532		8469.46	0.92553	8469.79	0.915796		8468.72	0.922395	8469.46	0.916815
8470.29	0.92325	8470.29	0.937226		8470.52	0.922684	8470.83	0.908714		8469.79	0.926162	8470.52	0.919061
8471.32	0.916017	8471.32	0.933121		8471.52	0.917431	8471.89	0.908335		8470.82	0.922417	8471.52	0.915211
8472.4	0.916892	8472.4	0.930828		8472.59	0.919525	8472.91	0.90843		8471.88	0.914343	8472.6	0.913646
8473.49	0.914934	8473.49	0.928167		8473.6	0.912721	8473.99	0.905165		8472.9	0.908974	8473.6	0.913131
8474.52	0.9077	8474.51	0.923958		8474.63	0.905616	8475.03	0.903386		8473.98	0.910399	8474.63	0.912333
8475.56	0.905465	8475.54	0.926496		8475.65	0.905542	8476.06	0.899879		8475.01	0.904857	8475.64	0.909701
8476.56	0.903317	8476.65	0.922341		8476.66	0.903274	8477.06	0.897271		8476.05	0.899533	8476.65	0.906105
8477.65	0.902956	8477.72	0.921764		8477.73	0.903149	8478.08	0.899926		8477.05	0.897994	8477.73	0.903881
8478.7	0.901488	8478.77	0.921429		8478.78	0.89495	8479.17	0.898039		8478.08	0.890419	8478.77	0.903316
8479.76	0.896066	8479.85	0.923078		8479.85	0.894356	8480.22	0.894521		8479.17	0.886235	8479.85	0.904363
8480.77	0.902761	8480.86	0.923561		8480.85	0.899797	8481.24	0.896751		8480.22	0.886037	8480.86	0.903492
8481.79	0.896267	8481.86	0.924118		8481.95	0.89831	8482.26	0.901514		8481.25	0.883662	8481.86	0.903756
8482.79	0.904491	8482.87	0.927045		8482.97	0.901145	8483.26	0.901829		8482.26	0.885771	8482.87	0.905644
8483.88	0.908545	8483.95	0.930738		8484.03	0.904563	8484.3	0.904474		8483.27	0.887743	8483.95	0.907117
8484.95	0.907103	8485.01	0.936547		8485.1	0.907517	8485.32	0.911433		8484.31	0.884651	8485.01	0.91146
8486.05	0.920131	8486.02	0.935946		8486.11	0.911395	8486.41	0.913678		8485.32	0.888456	8486.11	0.911147
8487.11	0.916532	8487.08	0.941443		8487.17	0.91517	8487.46	0.916839		8486.4	0.890703	8487.17	0.913891
8488.14	0.922659	8488.11	0.9443		8488.19	0.919203	8488.52	0.916292		8487.46	0.903379	8488.19	0.91802
8489.17	0.926473	8489.14	0.944311		8489.24	0.925229	8489.55	0.920717		8488.52	0.909878	8489.25	0.920722
8490.26	0.924661	8490.24	0.952052		8490.32	0.927513	8490.6	0.928987		8489.55	0.910382	8490.32	0.92254
8491.34	0.929854	8491.32	0.944562		8491.41	0.930079	8491.62	0.924003		8490.6	0.913853	8491.41	0.922353
8492.44	0.933197	8492.42	0.951797		8492.51	0.932232	8492.7	0.92416		8491.62	0.918372	8492.51	0.921031
8493.49	0.932704	8493.46	0.954083		8493.55	0.934455	8493.73	0.926194		8492.71	0.927094	8493.55	0.928019
8494.58	0.935763	8494.55	0.955269		8494.55	0.937484	8494.75	0.930113		8493.73	0.922827	8494.65	0.922646
8495.6	0.936121	8495.57	0.951943		8495.57	0.937743	8495.75	0.928434		8494.75	0.923292	8495.66	0.925291
8496.64	0.941445	8496.61	0.955345		8496.6	0.939736	8496.76	0.927907		8495.75	0.923786	8496.68	0.924438
8497.71	0.935399	8497.67	0.95097		8497.67	0.939414	8497.85	0.928208		8496.77	0.927607	8497.77	0.925454
8498.79	0.936039	8498.76	0.947966		8498.75	0.940065	8498.93	0.928252		8497.87	0.927598	8498.85	0.927708
8499.82	0.93792	8499.78	0.949923		8499.78	0.938722	8499.96	0.925744		8498.94	0.925782	8499.86	0.925854
8500.93	0.935864	8500.89	0.951046		8500.89	0.935386	8500.98	0.927978		8499.97	0.9256	8500.88	0.923228
8501.95	0.936416	8501.91	0.949522		8501.91	0.935701	8501.98	0.924952		8500.98	0.925338	8501.9	0.925122
8502.99	0.931908	8502.96	0.9451		8502.95	0.930521	8503.02	0.920729		8502	0.925524	8502.95	0.92421
8504.02	0.934922	8503.98	0.944497		8503.97	0.932987	8504.06	0.920783		8503.04	0.931123	8503.97	0.921704
8505.03	0.928069	8505	0.946336		8504.98	0.934604	8505.06	0.919327		8504.08	0.925965	8504.98	0.918952
8506.09	0.931572	8506.06	0.946343		8506.04	0.934279	8506.12	0.920075		8505.09	0.922397	8506.05	0.920664
8507.12	0.930209	8507.07	0.945449		8507.06	0.941812	8507.15	0.917673		8506.14	0.931069	8507.06	0.91311
8508.15	0.933447	8508.11	0.94576		8508.1	0.934418	8508.18	0.918389		8507.17	0.928027	8508.1	0.918366
8509.21	0.931454	8509.17	0.94619		8509.16	0.935774	8509.23	0.917466		8508.2	0.929154	8509.17	0.91453
8510.3	0.9295	8510.26	0.941236		8510.25	0.93633	8510.33	0.918133		8509.25	0.920971	8510.25	0.912621
8511.31	0.932462	8511.36	0.945719		8511.35	0.933004	8511.42	0.918674		8510.35	0.928268	8511.35	0.913115
8512.35	0.93263	8512.38	0.940756		8512.37	0.936508	8512.44	0.921096		8511.44	0.921993	8512.37	0.911598
8513.43	0.934026	8513.48	0.942442		8513.47	0.932491	8513.44	0.919987		8512.46	0.923194	8513.47	0.908622
8514.43	0.940131	8514.57	0.945654		8514.56	0.933837	8514.53	0.915348		8513.46	0.923976	8514.56	0.909277
8515.47	0.930946	8515.6	0.938951		8515.59	0.936523	8515.56	0.918779		8514.46	0.925623	8515.59	0.90903
8516.55	0.932156	8516.61	0.937871		8516.69	0.939532	8516.66	0.915837		8515.49	0.92673	8516.6	0.911048
8517.63	0.931219	8517.68	0.940638		8517.75	0.937463	8517.72	0.915078		8516.59	0.925213	8517.67	0.910112
8518.65	0.927706	8518.7	0.93987		8518.77	0.934258	8518.74	0.917469		8517.66	0.929329	8518.68	0.907744
8519.75	0.933192	8519.7	0.935696		8519.79	0.931584	8519.76	0.911407		8518.68	0.931043	8519.69	0.910815
8520.85	0.929436	8520.71	0.938263		8520.88	0.935909	8520.85	0.912401		8519.69	0.925917	8520.7	0.905795
8521.9	0.92868	8521.76	0.937088		8521.94	0.930897	8521.92	0.914772		8520.69	0.920865	8521.75	0.907291
8522.92	0.929539	8522.77	0.932292		8522.97	0.931955	8522.94	0.910569		8521.74	0.92833	8522.76	0.906158
8524.01	0.925509	8523.86	0.93401		8523.97	0.930736	8523.94	0.910807		8522.75	0.92028	8523.76	0.909065
8525.03	0.926391	8524.89	0.933642		8525	0.928224	8524.97	0.906652		8523.75	0.921869	8524.81	0.90464
8526.04	0.922797	8526	0.933693		8526.01	0.929199	8525.99	0.90741		8524.79	0.920946	8525.9	0.903448
8527.12	0.918962	8527.09	0.932052		8527.11	0.923506	8526.99	0.904584		8525.89	0.919832	8526.9	0.903089
8528.15	0.924832	8528.11	0.927698		8528.14	0.921458	8528.02	0.906168		8526.89	0.915139	8527.94	0.904927
8529.22	0.915181	8529.19	0.931079		8529.22	0.923853	8529.1	0.89945		8527.93	0.910848	8528.99	0.90135
8530.28	0.914662	8530.25	0.921465		8530.28	0.916377	8530.17	0.896857		8528.99	0.9103	8530.06	0.904254
8531.37	0.913145	8531.35	0.923581		8531.38	0.915626	8531.26	0.89536		8530.06	0.916102	8531.15	0.90497
8532.37	0.909301	8532.35	0.917269		8532.39	0.909657	8532.36	0.893133		8531.15	0.907437	8532.24	0.898668
8533.42	0.913158	8533.4	0.921046		8533.44	0.90881	8533.42	0.891173		8532.24	0.910819	8533.32	0.893788
8534.46	0.904557	8534.44	0.917702		8534.48	0.906585	8534.45	0.889726		8533.32	0.901112	8534.34	0.891437
8535.54	0.907902	8535.53	0.912559		8535.56	0.90285	8535.53	0.888311		8534.34	0.898232	8535.43	0.894382
8536.61	0.904026	8536.6	0.91527		8536.63	0.899413	8536.61	0.885136		8535.42	0.899591	8536.5	0.886443
8537.64	0.899206	8537.63	0.914384		8537.66	0.900255	8537.64	0.883133		8536.5	0.897857	8537.52	0.889301
8538.69	0.899168	8538.67	0.911638		8538.7	0.892434	8538.67	0.883903		8537.52	0.89034	8538.56	0.889291
8539.75	0.885415	8539.73	0.912313		8539.76	0.891676	8539.73	0.879074		8538.56	0.8939	8539.64	0.883686
8540.85	0.893116	8540.82	0.907995		8540.84	0.888107	8540.82	0.877335		8539.64	0.889682	8540.7	0.883555
8541.94	0.883276	8541.82	0.909945		8541.93	0.886028	8541.91	0.876131		8540.7	0.889625	8541.71	0.880609
8542.94	0.885895	8542.91	0.910996		8543.03	0.884472	8543	0.874517		8541.72	0.879336	8542.8	0.878712
8543.97	0.882065	8543.94	0.907804		8544.05	0.883254	8544.03	0.876809		8542.81	0.880492	8543.82	0.878241
8544.99	0.884904	8544.96	0.909907		8545.07	0.88219	8545.04	0.875352		8543.82	0.869748	8544.83	0.873793
8546.03	0.887114	8546	0.907184		8546.1	0.88215	8546.07	0.87421		8544.84	0.871566	8545.9	0.878991
8547.08	0.885002	8547.06	0.904602		8547.16	0.88503	8547.14	0.874663		8545.91	0.874845	8546.93	0.875059
8548.14	0.888433	8548.13	0.911953		8548.21	0.880992	8548.19	0.871675		8546.94	0.879242	8548.02	0.873906
8549.21	0.886375	8549.2	0.912594		8549.3	0.882452	8549.28	0.874669		8548.03	0.871315	8549.09	0.877019
8550.23	0.88988	8550.23	0.91594		8550.33	0.887243	8550.3	0.879613		8549.09	0.871696	8550.11	0.88002
8551.25	0.891862	8551.24	0.910387		8551.33	0.888131	8551.32	0.875863		8550.12	0.875423	8551.13	0.875882
8552.29	0.888956	8552.28	0.918459		8552.38	0.89458	8552.36	0.879413		8551.13	0.883985	8552.19	0.880328
8553.36	0.897383	8553.36	0.915211		8553.46	0.888949	8553.45	0.882155		8552.19	0.880435	8553.25	0.879116
8554.45	0.895133	8554.45	0.916059		8554.54	0.892469	8554.53	0.883328		8553.25	0.877003	8554.25	0.879556
8555.56	0.89859	8555.56	0.918519		8555.57	0.893311	8555.55	0.883727		8554.25	0.878281	8555.34	0.882965
8556.61	0.902481	8556.61	0.92372		8556.62	0.895287	8556.6	0.883095		8555.34	0.884245	8556.39	0.883629
8557.66	0.904804	8557.65	0.925418		8557.66	0.897982	8557.65	0.886962		8556.38	0.892973	8557.44	0.879889
8558.71	0.898955	8558.71	0.92465		8558.73	0.898549	8558.72	0.889198		8557.44	0.888183	8558.52	0.883826
8559.72	0.904528	8559.81	0.927802		8559.73	0.900612	8559.72	0.889876		8558.52	0.887795	8559.6	0.884984
8560.8	0.904396	8560.88	0.92988		8560.82	0.899047	8560.81	0.888789		8559.59	0.890211	8560.6	0.882842
8561.8	0.901635	8561.9	0.923596		8561.83	0.900176	8561.82	0.894652		8560.6	0.889373	8561.69	0.884991
8562.83	0.909563	8562.93	0.927557		8562.86	0.907663	8562.84	0.88917		8561.69	0.902673	8562.72	0.878499
8563.84	0.906249	8563.93	0.927615		8563.87	0.903875	8563.85	0.889013		8562.72	0.898275	8563.73	0.886211
8564.87	0.90167	8564.96	0.931531		8564.9	0.903222	8564.89	0.887774		8563.73	0.894986	8564.79	0.888446
8565.91	0.905649	8566.02	0.925398		8565.95	0.90437	8565.94	0.887642		8564.78	0.894052	8565.81	0.88746
8566.98	0.90236	8567.07	0.92796		8567.01	0.904788	8567	0.890043		8565.81	0.8992	8566.89	0.885173
8568.05	0.905386	8568.16	0.926605		8568.09	0.905658	8568.08	0.887844		8566.89	0.901551	8567.96	0.88485
8569.07	0.903988	8569.18	0.925972		8569.1	0.901242	8569.1	0.885557		8567.95	0.897818	8568.97	0.881729
8570.08	0.905223	8570.19	0.924591		8570.12	0.908434	8570.11	0.886758		8568.97	0.90241	8569.99	0.880087
8571.14	0.904854	8571.23	0.925831		8571.18	0.903179	8571.17	0.891423		8569.99	0.897036	8571.06	0.883113
8572.2	0.906604	8572.31	0.926173		8572.25	0.906498	8572.24	0.889159		8571.06	0.897566	8572.1	0.884863
8573.22	0.905055	8573.4	0.922703		8573.26	0.900332	8573.25	0.887407		8572.1	0.906111	8573.12	0.881868
8574.31	0.906815	8574.42	0.925254		8574.36	0.903295	8574.35	0.886769		8573.12	0.90441	8574.22	0.881697
8575.35	0.902002	8575.47	0.922298		8575.4	0.902798	8575.38	0.890034		8574.21	0.901458	8575.26	0.880802
8576.39	0.907893	8576.5	0.920434		8576.43	0.902517	8576.42	0.886384		8575.25	0.898407	8576.29	0.886318
8577.47	0.907408	8577.56	0.924619		8577.5	0.909132	8577.49	0.887038		8576.28	0.901419	8577.38	0.884632
8578.53	0.901868	8578.64	0.92376		8578.55	0.904588	8578.54	0.890438		8577.38	0.902149	8578.42	0.878421
8579.53	0.90721	8579.72	0.922391		8579.65	0.902187	8579.64	0.889417		8578.42	0.898964	8579.52	0.884199
8580.62	0.90722	8580.8	0.923648		8580.72	0.905114	8580.71	0.889101		8579.51	0.900422	8580.6	0.883093
8581.62	0.905223	8581.82	0.922514		8581.73	0.905853	8581.72	0.888953		8580.6	0.904082	8581.6	0.881387
8582.63	0.905398	8582.83	0.918431		8582.74	0.903872	8582.73	0.888826		8581.6	0.902404	8582.61	0.893282
8583.7	0.902152	8583.86	0.915597		8583.79	0.902789	8583.78	0.890401		8582.61	0.898105	8583.69	0.884869
8584.73	0.903563	8584.93	0.918973		8584.84	0.902429	8584.83	0.888123		8583.69	0.896523	8584.71	0.883949
8585.83	0.906398	8586.01	0.922699		8585.92	0.901797	8585.92	0.883416		8584.72	0.904422	8585.81	0.883017
8586.91	0.903409	8587.09	0.918639		8587	0.906539	8586.99	0.890575		8585.81	0.89924	8586.89	0.883625
8587.93	0.904137	8588.13	0.920357		8588.03	0.902276	8588.01	0.886882		8586.89	0.89846	8587.91	0.882199
8588.95	0.908137	8589.16	0.920771		8589.06	0.902881	8589.05	0.885375		8587.91	0.903249	8588.93	0.882409
8589.96	0.9046	8590.22	0.91867		8590.14	0.907063	8590.13	0.889411		8588.94	0.903488	8590.03	0.883049
8591.02	0.902329	8591.32	0.920188		8591.22	0.903075	8591.21	0.889081		8590.03	0.900841	8591.09	0.884652
8592.04	0.899571	8592.33	0.920571		8592.25	0.904184	8592.24	0.886153		8591.09	0.907952	8592.12	0.886791
8593.05	0.905116	8593.35	0.920284		8593.27	0.904309	8593.25	0.886659		8592.12	0.905309	8593.14	0.878976
8594.11	0.904248	8594.38	0.920487		8594.3	0.90434	8594.29	0.882812		8593.13	0.9018	8594.18	0.880176
8595.11	0.904149	8595.42	0.914482		8595.33	0.903676	8595.31	0.885596		8594.18	0.896103	8595.19	0.882362
8596.11	0.900932	8596.5	0.916536		8596.33	0.904817	8596.32	0.884214		8595.2	0.900657	8596.21	0.882802
8597.18	0.901478	8597.55	0.916299		8597.38	0.900918	8597.37	0.87874		8596.21	0.897534	8597.27	0.886869
8598.25	0.90066	8598.65	0.915368		8598.46	0.89684	8598.45	0.88017		8597.27	0.894868	8598.34	0.887217
8599.33	0.894122	8599.74	0.912658		8599.55	0.899782	8599.54	0.882857		8598.34	0.891791	8599.43	0.880765
8600.36	0.896858	8600.84	0.912206		8600.56	0.896771	8600.55	0.881528		8599.43	0.887317	8600.45	0.883869
8601.44	0.899031	8601.85	0.916043		8601.65	0.897664	8601.63	0.880025		8600.45	0.890157	8601.53	0.879039
8602.53	0.894698	8602.91	0.911504		8602.73	0.894386	8602.72	0.880959		8601.53	0.886737	8602.62	0.876734
8603.58	0.895146	8603.95	0.908248		8603.76	0.895767	8603.75	0.882225		8602.62	0.886014	8603.66	0.881618
8604.65	0.897714	8605.04	0.909975		8604.85	0.893468	8604.83	0.8796		8603.66	0.885438	8604.73	0.878352
8605.75	0.896001	8606.14	0.906555		8605.94	0.892618	8605.93	0.877717		8604.73	0.884603	8605.83	0.88102
8606.79	0.898042	8607.16	0.911949		8606.96	0.891411	8606.95	0.876643		8605.83	0.886515	8606.86	0.879075
8607.89	0.895942	8608.21	0.906877		8607.98	0.893362	8607.97	0.877088		8606.86	0.882101	8607.87	0.873345
8608.91	0.892369	8609.28	0.908525		8609	0.89033	8608.99	0.87433		8607.87	0.884085	8608.89	0.876112
8609.98	0.891654	8610.36	0.907161		8610.06	0.887837	8610.05	0.872569		8608.89	0.87778	8609.97	0.874377
8611.06	0.89444	8611.45	0.906127		8611.16	0.885641	8611.14	0.873583		8609.97	0.884805	8611.05	0.877302
8612.16	0.891581	8612.45	0.906028		8612.26	0.888084	8612.25	0.871272		8611.05	0.881375	8612.14	0.878108
8613.19	0.897642	8613.46	0.90557		8613.28	0.889333	8613.27	0.87333		8612.15	0.876077	8613.18	0.87745
8614.27	0.890509	8614.47	0.902933		8614.37	0.888749	8614.36	0.872888		8613.18	0.87559	8614.26	0.876784
8615.36	0.889614	8615.54	0.901264		8615.45	0.885442	8615.44	0.871362		8614.26	0.876933	8615.35	0.874427
8616.39	0.890326	8616.56	0.907674		8616.48	0.887687	8616.47	0.871464		8615.35	0.870772	8616.38	0.86755
8617.44	0.885232	8617.63	0.903817		8617.54	0.885846	8617.53	0.87028		8616.38	0.877337	8617.43	0.87232
8618.51	0.886907	8618.71	0.904083		8618.62	0.885401	8618.6	0.86988		8617.43	0.87209	8618.5	0.875102
8619.53	0.891201	8619.8	0.904295		8619.62	0.882749	8619.61	0.866745		8618.51	0.867888	8619.51	0.871353
8620.6	0.887898	8620.81	0.90104		8620.7	0.884562	8620.69	0.868797		8619.52	0.870212	8620.59	0.869699
8621.69	0.890903	8621.88	0.902099		8621.79	0.881441	8621.77	0.868739		8620.6	0.871057	8621.68	0.871644
8622.74	0.886072	8622.92	0.901677		8622.82	0.881683	8622.81	0.86873		8621.69	0.872828	8622.72	0.871926
8623.81	0.881485	8624.02	0.89972		8623.9	0.880166	8623.89	0.869856		8622.73	0.866165	8623.8	0.867354
8624.91	0.886043	8625.12	0.902727		8624.9	0.881254	8624.99	0.869412		8623.8	0.873934	8624.9	0.869264
8625.97	0.887638	8626.15	0.898393		8625.96	0.880934	8626.03	0.872403		8624.9	0.867372	8625.95	0.867068
8626.98	0.884995	8627.18	0.902518		8626.97	0.886039	8627.06	0.868948		8625.96	0.86702	8626.96	0.864524
8627.99	0.883577	8628.19	0.898334		8627.99	0.883931	8628.08	0.865553		8626.97	0.865821	8627.98	0.870192
8629.07	0.883831	8629.26	0.901892		8629.07	0.881471	8629.16	0.870208		8627.99	0.866372	8629.06	0.866952
8630.16	0.885009	8630.36	0.902881		8630.16	0.882058	8630.25	0.869597		8629.06	0.864379	8630.15	0.867272
8631.26	0.884793	8631.37	0.902905		8631.26	0.881129	8631.35	0.867711		8630.07	0.869552	8631.25	0.865296
8632.32	0.889151	8632.43	0.90231		8632.32	0.882794	8632.41	0.869262		8631.15	0.872074	8632.31	0.86825
8633.33	0.88383	8633.43	0.899852		8633.33	0.879891	8633.51	0.867164		8632.21	0.869827	8633.33	0.861368
8634.33	0.889333	8634.53	0.902146		8634.42	0.882615	8634.51	0.86943		8633.23	0.874165	8634.42	0.863626
8635.4	0.890727	8635.6	0.902048		8635.49	0.88532	8635.57	0.869242		8634.24	0.877334	8635.49	0.861651
8636.41	0.889343	8636.69	0.902972		8636.49	0.887162	8636.65	0.871979		8635.29	0.872234	8636.49	0.866172
8637.48	0.887188	8637.69	0.903487		8637.56	0.887975	8637.76	0.870313		8636.3	0.872672	8637.56	0.869216
8638.53	0.886082	8638.74	0.904339		8638.62	0.887377	8638.82	0.871324		8637.37	0.882025	8638.62	0.868589
8639.57	0.890663	8639.77	0.902346		8639.66	0.886092	8639.84	0.872324		8638.42	0.881569	8639.65	0.866122
8640.61	0.893095	8640.79	0.901869		8640.68	0.88921	8640.84	0.870493		8639.44	0.875185	8640.68	0.868753
8641.66	0.888056	8641.86	0.900899		8641.74	0.886427	8641.94	0.87031		8640.49	0.878388	8641.74	0.862893
8642.69	0.892316	8642.89	0.902402		8642.79	0.883824	8642.98	0.874651		8641.55	0.877597	8642.78	0.863955
8643.73	0.889531	8643.91	0.899725		8643.82	0.887423	8644	0.869614		8642.57	0.87776	8643.8	0.862196
8644.79	0.893334	8644.98	0.901847		8644.89	0.885662	8645.08	0.872288		8643.59	0.883799	8644.87	0.862807
8645.83	0.891005	8646.04	0.904102		8645.94	0.885371	8646.15	0.872324		8644.66	0.875852	8645.92	0.861994
8646.89	0.892113	8647.1	0.902826		8647.01	0.885785	8647.2	0.870004		8645.73	0.873762	8646.99	0.859749
8647.99	0.888142	8648.17	0.900744		8648.09	0.884493	8648.27	0.866977		8646.77	0.880034	8648.08	0.861929
8648.99	0.89478	8649.18	0.900583		8649.1	0.884733	8649.29	0.87166		8647.78	0.876173	8649.08	0.866069
8650.09	0.890687	8650.19	0.902303		8650.2	0.886128	8650.3	0.86965		8648.79	0.872171	8650.18	0.859869
8651.15	0.894827	8651.25	0.900567		8651.26	0.889505	8651.35	0.874995		8649.89	0.875775	8651.24	0.862939
8652.18	0.897055	8652.26	0.899177		8652.28	0.88981	8652.36	0.869967		8650.91	0.875775	8652.26	0.862782
8653.19	0.8953	8653.28	0.899935		8653.29	0.885423	8653.38	0.870857		8651.96	0.875317	8653.27	0.86237
8654.25	0.897978	8654.34	0.900369		8654.36	0.886919	8654.45	0.866696		8652.99	0.87608	8654.33	0.859547
8655.35	0.88971	8655.35	0.900542		8655.37	0.886836	8655.54	0.869826		8654.04	0.878078	8655.43	0.867222
8656.43	0.90003	8656.42	0.906283		8656.43	0.888154	8656.61	0.872472		8655.13	0.877807	8656.5	0.859405
8657.46	0.895652	8657.45	0.901863		8657.47	0.89241	8657.67	0.870166		8656.13	0.875631	8657.55	0.86614
8658.5	0.893533	8658.49	0.902167		8658.5	0.884634	8658.69	0.871335		8657.14	0.873561	8658.59	0.862527
8659.53	0.891746	8659.53	0.900581		8659.54	0.88451	8659.71	0.871332		8658.17	0.8749	8659.62	0.862948
8660.6	0.891297	8660.6	0.897947		8660.6	0.885952	8660.78	0.870132		8659.2	0.884691	8660.68	0.862799
8661.6	0.894949	8661.6	0.900122		8661.72	0.887739	8661.81	0.874064		8660.22	0.876568	8661.7	0.860461
8662.63	0.888438	8662.63	0.900128		8662.73	0.887995	8662.81	0.867528		8661.28	0.882529	8662.72	0.86527
8663.67	0.889757	8663.67	0.897357		8663.77	0.889152	8663.85	0.865983		8662.3	0.886827	8663.76	0.861375
8664.71	0.888273	8664.72	0.896559		8664.81	0.885702	8664.9	0.867624		8663.33	0.875915	8664.79	0.863461
8665.73	0.888223	8665.75	0.897454		8665.85	0.888781	8665.95	0.86517		8664.4	0.875418	8665.84	0.860629
8666.75	0.887796	8666.76	0.898522		8666.86	0.886201	8667.04	0.869113		8665.44	0.875312	8666.85	0.865218
8667.83	0.889203	8667.83	0.899868		8667.93	0.890434	8668.11	0.866941		8666.45	0.876928	8667.92	0.858918
8668.92	0.883402	8668.91	0.894568		8669.02	0.886445	8669.11	0.86336		8667.51	0.880284	8669.01	0.859155
8669.92	0.886946	8669.92	0.895466		8670.03	0.887512	8670.14	0.86415		8668.53	0.870193	8670.03	0.858235
8670.98	0.883917	8670.97	0.894016		8671.08	0.884024	8671.17	0.863229		8669.61	0.886183	8671.07	0.857871
8671.99	0.883323	8671.98	0.89241		8672.08	0.883228	8672.17	0.861272		8670.64	0.875025	8672.07	0.863274
8673.07	0.882627	8673.06	0.891916		8673.17	0.879186	8673.27	0.861791		8671.66	0.87644	8673.15	0.858804
8674.15	0.883028	8674.14	0.894242		8674.25	0.878596	8674.35	0.860388		8672.68	0.873962	8674.23	0.856752
8675.17	0.882972	8675.15	0.893095		8675.26	0.87548	8675.43	0.861622		8673.73	0.869361	8675.24	0.861481
8676.25	0.883423	8676.23	0.892103		8676.35	0.875655	8676.44	0.859596		8674.83	0.863673	8676.32	0.855624
8677.31	0.877089	8677.3	0.893907		8677.42	0.878392	8677.51	0.852007		8675.93	0.870575	8677.4	0.855422
8678.36	0.879703	8678.35	0.888927		8678.47	0.873367	8678.56	0.854617		8676.99	0.865343	8678.45	0.856014
8679.4	0.873232	8679.4	0.889293		8679.5	0.874713	8679.58	0.853868		8678.01	0.866349	8679.48	0.85425
8680.49	0.872137	8680.47	0.89283		8680.57	0.871696	8680.66	0.853719		8679.07	0.866628	8680.56	0.85435
8681.53	0.876191	8681.51	0.893062		8681.62	0.873567	8681.71	0.856697		8680.08	0.859503	8681.61	0.849216
8682.55	0.87066	8682.53	0.892788		8682.64	0.870681	8682.73	0.853432		8681.1	0.862565	8682.63	0.857092
8683.63	0.874771	8683.61	0.89011		8683.7	0.868119	8683.79	0.85356		8682.11	0.859529	8683.7	0.848942
8684.66	0.870447	8684.64	0.889266		8684.72	0.867984	8684.82	0.854181		8683.15	0.860478	8684.72	0.8479
8685.68	0.868644	8685.66	0.890594		8685.75	0.867722	8685.84	0.855699		8684.22	0.859135	8685.75	0.848824
8686.76	0.877792	8686.74	0.886888		8686.83	0.868175	8686.91	0.85322		8685.26	0.857876	8686.83	0.850353
8687.76	0.870128	8687.84	0.891382		8687.92	0.86661	8688	0.853788		8686.34	0.857684	8687.91	0.844416
8688.82	0.870317	8688.9	0.89122		8688.99	0.865336	8689.08	0.85027		8687.42	0.855097	8688.98	0.850778
8689.85	0.871804	8689.93	0.889639		8690.03	0.864562	8690.12	0.85566		8688.51	0.858968	8690.02	0.842368
8690.87	0.87178	8690.95	0.893862		8691.04	0.865346	8691.12	0.856398		8689.6	0.861321	8691.04	0.846456
8691.9	0.87393	8691.98	0.888539		8692.05	0.869053	8692.13	0.852483		8690.63	0.858327	8692.05	0.84601
8692.95	0.871219	8693.02	0.884825		8693.11	0.868198	8693.19	0.851119		8691.66	0.856842	8693.11	0.842933
8694.03	0.877128	8694.12	0.884493		8694.2	0.872648	8694.29	0.849346		8692.75	0.860716	8694.21	0.846356
8695.13	0.870279	8695.21	0.886316		8695.27	0.869672	8695.35	0.851362		8693.8	0.858727	8695.28	0.840536
8696.14	0.8718	8696.23	0.889235		8696.31	0.863934	8696.41	0.851778		8694.81	0.858647	8696.32	0.848507
8697.18	0.873361	8697.27	0.886787		8697.36	0.869221	8697.45	0.851865		8695.81	0.858145	8697.37	0.847495
8698.24	0.871614	8698.33	0.887319		8698.42	0.865105	8698.5	0.852993		8696.86	0.863147	8698.43	0.842805
8699.25	0.879243	8699.42	0.882079		8699.49	0.865677	8699.57	0.851337		8697.88	0.854026	8699.5	0.84609
8700.34	0.87015	8700.52	0.887217		8700.5	0.864364	8700.59	0.849647		8698.92	0.859328	8700.51	0.851939
8701.35	0.875445	8701.54	0.889007		8701.52	0.863869	8701.61	0.848209		8700.02	0.858037	8701.54	0.844944
8702.38	0.873738	8702.57	0.883081		8702.55	0.863313	8702.64	0.848406		8701.03	0.858624	8702.56	0.849364
8703.44	0.870146	8703.61	0.886374		8703.58	0.862757	8703.67	0.847419		8702.12	0.859544	8703.61	0.845034
8704.45	0.871422	8704.63	0.887374		8704.6	0.862601	8704.7	0.846437		8703.19	0.855679	8704.62	0.848564
8705.54	0.872852	8705.73	0.886735		8705.7	0.865926	8705.78	0.84784		8704.22	0.856445	8705.72	0.843114
8706.59	0.87163	8706.77	0.887968		8706.75	0.863154	8706.82	0.846762		8705.23	0.850905	8706.77	0.839859
8707.67	0.870073	8707.83	0.887802		8707.8	0.863187	8707.88	0.845933		8706.26	0.855062	8707.82	0.842335
8708.73	0.86908	8708.92	0.887841		8708.89	0.856137	8708.97	0.849781		8707.36	0.85616	8708.91	0.843303
8709.76	0.867271	8709.95	0.88522		8709.92	0.862553	8710	0.849507		8708.41	0.855099	8709.94	0.845124
8710.77	0.870262	8711.05	0.887803		8710.92	0.86953	8711.09	0.848058		8709.41	0.850366	8711.04	0.843588
8711.78	0.868552	8712.13	0.888595		8712	0.863209	8712.18	0.847812		8710.42	0.848047	8712.12	0.843741
8712.8	0.873089	8713.19	0.885633		8713.06	0.865717	8713.24	0.846951		8711.45	0.852449	8713.18	0.841965
8713.81	0.875087	8714.28	0.886003		8714.06	0.8595	8714.32	0.849091		8712.5	0.854935	8714.27	0.841423
8714.9	0.86667	8715.37	0.885234		8715.13	0.866956	8715.43	0.846594		8713.56	0.851933	8715.36	0.843326
8715.93	0.864835	8716.44	0.887845		8716.19	0.867479	8716.5	0.847436		8714.66	0.845325	8716.43	0.839426
8716.96	0.868483	8717.47	0.884993		8717.23	0.861817	8717.53	0.849393		8715.68	0.855224	8717.46	0.840908
8718.01	0.868428	8718.48	0.885795		8718.28	0.866078	8718.53	0.845271		8716.73	0.847603	8718.47	0.840978
8719.09	0.870919	8719.55	0.880494		8719.33	0.86484	8719.62	0.847103		8717.75	0.850486	8719.54	0.842029
8720.17	0.870752	8720.57	0.883166		8720.34	0.865334	8720.64	0.846845		8718.76	0.850562	8720.56	0.834083
8721.27	0.864837	8721.65	0.886286		8721.44	0.86437	8721.71	0.84663		8719.85	0.850997	8721.64	0.838213
8722.3	0.872901	8722.68	0.881565		8722.48	0.862394	8722.75	0.846638		8720.94	0.856375	8722.67	0.839958
8723.33	0.869317	8723.68	0.884026		8723.48	0.867273	8723.77	0.846357		8722.04	0.856275	8723.68	0.837606
8724.42	0.865133	8724.71	0.88706		8724.49	0.866086	8724.79	0.848721		8723.09	0.862024	8724.7	0.838772
8725.49	0.87042	8725.76	0.884748		8725.56	0.865534	8725.82	0.85093		8724.1	0.861908	8725.74	0.840189
8726.55	0.867736	8726.82	0.886242		8726.62	0.863938	8726.89	0.847446		8725.17	0.861446	8726.81	0.838936
8727.61	0.873248	8727.89	0.884281		8727.68	0.862534	8727.97	0.844698		8726.22	0.859199	8727.88	0.840051
8728.72	0.865245	8728.92	0.884416		8728.69	0.870057	8728.99	0.847435		8727.31	0.856742	8728.91	0.841059
8729.76	0.868045	8729.94	0.887601		8729.73	0.862793	8730	0.847215		8728.37	0.858532	8729.92	0.841816
8730.76	0.874094	8730.94	0.88961		8730.73	0.863853	8731	0.846711		8729.41	0.862029	8730.93	0.84119
8731.84	0.867273	8732.02	0.888015		8731.81	0.861649	8732.09	0.853267		8730.43	0.864771	8732.01	0.839008
8732.92	0.868886	8733.11	0.885966		8732.89	0.865683	8733.18	0.852137		8731.45	0.86367	8733.1	0.840286
8733.94	0.872965	8734.19	0.886499		8733.9	0.863519	8734.26	0.851872		8732.49	0.860689	8734.18	0.84493
8734.94	0.870628	8735.23	0.887118		8734.91	0.857989	8735.32	0.852059		8733.6	0.855373	8735.22	0.841945
8736	0.871603	8736.31	0.887297		8735.97	0.865219	8736.39	0.852717		8734.61	0.856982	8736.3	0.845539
8737.05	0.872243	8737.34	0.88889		8737.02	0.861091	8737.43	0.849939		8735.67	0.863432	8737.34	0.840985
8738.09	0.873962	8738.35	0.888013		8738.06	0.86236	8738.51	0.853279		8736.7	0.860651	8738.34	0.848516
8739.15	0.87263	8739.42	0.884319		8739.12	0.863018	8739.61	0.84879		8737.74	0.861275	8739.4	0.845179
8740.25	0.873228	8740.44	0.884809		8740.22	0.863921	8740.62	0.851479		8738.83	0.860697	8740.42	0.841003
8741.35	0.873846	8741.54	0.884179		8741.22	0.865856	8741.71	0.855745		8739.83	0.863868	8741.42	0.844782
8742.4	0.876262	8742.57	0.886999		8742.27	0.860972	8742.74	0.851285		8740.91	0.858801	8742.46	0.841922
8743.5	0.873548	8743.58	0.886281		8743.28	0.867595	8743.76	0.852803		8741.93	0.861506	8743.46	0.846975
8744.51	0.870725	8744.59	0.883418		8744.28	0.868678	8744.85	0.857015		8742.97	0.858627	8744.47	0.84471
8745.57	0.87591	8745.65	0.885315		8745.33	0.86595	8745.88	0.855523		8744	0.865842	8745.53	0.841939
8746.65	0.876902	8746.72	0.882429		8746.41	0.867652	8746.88	0.850988		8745.06	0.862878	8746.61	0.843807
8747.71	0.875154	8747.81	0.887887		8747.48	0.863506	8747.97	0.856175		8746.12	0.865337	8747.68	0.841561
8748.76	0.874184	8748.86	0.887003		8748.49	0.867474	8749	0.850424		8747.12	0.864191	8748.73	0.841972
8749.8	0.875246	8749.89	0.884533		8749.53	0.869831	8750.01	0.851485		8748.22	0.863887	8749.76	0.832758
8750.83	0.871666	8750.91	0.883212		8750.56	0.864597	8751.03	0.851696		8749.25	0.866	8750.79	0.844162
8751.89	0.872444	8751.98	0.878427		8751.64	0.867545	8752.11	0.850103		8750.27	0.866937	8751.86	0.852295
8752.89	0.869736	8753	0.88008		8752.72	0.867397	8753.13	0.85151		8751.31	0.866506	8752.87	0.839156
8753.89	0.873162	8754.08	0.881381		8753.75	0.86864	8754.21	0.851671		8752.37	0.867685	8753.88	0.844002
8754.91	0.876743	8755.1	0.879618		8754.77	0.864972	8755.27	0.85055		8753.38	0.864746	8754.91	0.844918
8755.94	0.872531	8756.14	0.882926		8755.82	0.86556	8756.31	0.854401		8754.48	0.863606	8755.94	0.8433
8756.96	0.875782	8757.18	0.88244		8756.83	0.868326	8757.34	0.852528		8755.54	0.867742	8756.96	0.845562
8757.97	0.869921	8758.26	0.88255		8757.85	0.864536	8758.39	0.850966		8756.56	0.859825	8757.97	0.838792
8759.02	0.876765	8759.31	0.876036		8758.91	0.862231	8759.47	0.849279		8757.58	0.857895	8759.03	0.847746
8760.1	0.874622	8760.39	0.875449		8759.91	0.865667	8760.57	0.854155		8758.62	0.86447	8760.1	0.841516
8761.17	0.872852	8761.49	0.881452		8760.96	0.868621	8761.66	0.846788		8759.72	0.868446	8761.16	0.840347
8762.2	0.870134	8762.5	0.87851		8761.99	0.865948	8762.66	0.853708		8760.78	0.870942	8762.2	0.846766
8763.29	0.871154	8763.59	0.879695		8763	0.863695	8763.67	0.847213		8761.87	0.863745	8763.29	0.841324
8764.37	0.874686	8764.67	0.879813		8764	0.866633	8764.75	0.84436		8762.88	0.860844	8764.37	0.842757
8765.42	0.872099	8765.72	0.878263		8765.04	0.862297	8765.79	0.850617		8763.9	0.86159	8765.42	0.842403
8766.5	0.867208	8766.79	0.87594		8766.11	0.863422	8766.87	0.847107		8764.94	0.860043	8766.51	0.841702
8767.54	0.868797	8767.88	0.878539		8767.19	0.865929	8767.98	0.846577		8766	0.854994	8767.57	0.843282
8768.59	0.867687	8768.92	0.880784		8768.2	0.85617	8769.01	0.844306		8767.09	0.866242	8768.61	0.843151
8769.62	0.871307	8769.94	0.878571		8769.22	0.860287	8770.02	0.846628		8768.1	0.855178	8769.64	0.847537
8770.65	0.871396	8770.95	0.878377		8770.24	0.854952	8771.03	0.844093		8769.12	0.861659	8770.67	0.840207
8771.72	0.865523	8772.03	0.879873		8771.27	0.855555	8772.12	0.845993		8770.13	0.855228	8771.73	0.841035
8772.73	0.86923	8773.07	0.87318		8772.35	0.85257	8773.14	0.847959		8771.15	0.851959	8772.74	0.844873
8773.75	0.866991	8774.15	0.874647		8773.35	0.859467	8774.21	0.846653		8772.23	0.854062	8773.75	0.846386
8774.78	0.864723	8775.18	0.875882		8774.45	0.858284	8775.26	0.841926		8773.26	0.852308	8774.79	0.843665
8775.82	0.86355	8776.22	0.870898		8775.5	0.850586	8776.3	0.842561		8774.34	0.848502	8775.82	0.842521
8776.83	0.868402	8777.25	0.871903		8776.53	0.855089	8777.32	0.845341		8775.4	0.851482	8776.83	0.842229
8777.92	0.866837	8778.31	0.876612		8777.54	0.857567	8778.37	0.844731		8776.43	0.851577	8777.92	0.840593
8778.99	0.864126	8779.37	0.871659		8778.56	0.846693	8779.44	0.840818		8777.45	0.851972	8778.98	0.846038
8780.07	0.86736	8780.45	0.871632		8779.66	0.848844	8780.52	0.837994		8778.48	0.849982	8780.06	0.842046
8781.13	0.860928	8781.55	0.872838		8780.73	0.855318	8781.52	0.844661		8779.57	0.844734	8781.12	0.843039
8782.16	0.862799	8782.55	0.872921		8781.74	0.852248	8782.53	0.845354		8780.64	0.857129	8782.16	0.847745
8783.26	0.869129	8783.65	0.869247		8782.74	0.855174	8783.63	0.84589		8781.65	0.846978	8783.25	0.845209
8784.34	0.862956	8784.73	0.871643		8783.76	0.848221	8784.72	0.846925		8782.74	0.843949	8784.34	0.842343
8785.39	0.866689	8785.79	0.87337		8784.83	0.843885	8785.77	0.839285		8783.76	0.846712	8785.39	0.836975
8786.39	0.865384	8786.87	0.871756		8785.88	0.850533	8786.86	0.842872		8784.83	0.851316	8786.4	0.846107
8787.47	0.866647	8787.88	0.870336		8786.98	0.850585	8787.87	0.846008		8785.88	0.8472	8787.47	0.847155
8788.49	0.869726	8788.93	0.871346		8788	0.854585	8788.93	0.845597		8786.96	0.845926	8788.5	0.838308
8789.54	0.874852	8789.98	0.869015		8789.05	0.846189	8789.98	0.840451		8787.99	0.84453	8789.55	0.841017
8790.59	0.862834	8790.99	0.870654		8790.09	0.850761	8790.99	0.844274		8789.04	0.847415	8790.6	0.842026
8791.59	0.859337	8792.07	0.871693		8791.1	0.853909	8792.07	0.843156		8790.07	0.848042	8791.69	0.842941
8792.67	0.867838	8793.1	0.871932		8792.2	0.852212	8793.1	0.842846		8791.09	0.845551	8792.79	0.845592
8793.77	0.864612	8794.19	0.870935		8793.23	0.847391	8794.19	0.841807		8792.18	0.846928	8793.79	0.843482
8794.82	0.869482	8795.23	0.873714		8794.31	0.847362	8795.23	0.842613		8793.21	0.849873	8794.84	0.84426
8795.86	0.863237	8796.25	0.86908		8795.35	0.8566	8796.25	0.843352		8794.3	0.848433	8795.87	0.838953
8796.87	0.86708	8797.28	0.868786		8796.37	0.853448	8797.28	0.84424		8795.34	0.843532	8796.88	0.847166
8797.95	0.866575	8798.35	0.873004		8797.41	0.850565	8798.34	0.841286		8796.36	0.850624	8797.96	0.841189
					8798.45	0.846014				8797.39	0.846269
										8798.43	0.841393
