# Supplementary material for: Tuning Li occupancy and local structures for advanced Co-free Ni-rich positive electrodes
Source: Nat Commun. 2025 Mar 5;16:2203. doi: 10.1038/s41467-025-57063-7 (PMC11882807; doi:10.1038/s41467-025-57063-7)
Supplement: Supplementary file 3 — Source Data [file 41467_2025_57063_MOESM3_ESM.zip › Source Data/FigS2.xlsx]

## Sheet: Fig2a
incident energy	normalized-102			normalized-108			normalized-114			normalized-120			LNO			RM
8183	0.00145313		8183	0.0019115		8183	0.0035607		8183	0.00372333		8183	0.00368084		8183	0.00347075
8188	0.00406598		8188	0.00401858		8188	0.00337579		8188	0.00356118		8188	0.00350896		8188	0.00347254
8193	0.0037055		8193	0.00371587		8193	0.00324495		8193	0.00331889		8193	0.00353444		8193	0.00326441
8198	0.00339013		8198	0.00355417		8198	0.00307914		8198	0.00312251		8198	0.00322896		8198	0.00304094
8203	0.00339082		8203	0.00331172		8203	0.00295434		8203	0.00315506		8203	0.00318885		8203	0.00287545
8208	0.00330757		8208	0.00327431		8208	0.00295621		8208	0.00311147		8208	0.00332588		8208	0.00295914
8213	0.0031765		8213	0.00316967		8213	0.00288363		8213	0.00308569		8213	0.00339048		8213	0.00317566
8218	0.00306075		8218	0.00311174		8218	0.00288666		8218	0.00304806		8218	0.00343897		8218	0.00332196
8223	0.00296785		8223	0.00324565		8223	0.00288824		8223	0.00313854		8223	0.00342241		8223	0.00345726
8228	0.00316367		8228	0.00332388		8228	0.00303549		8228	0.0032802		8228	0.00381518		8228	0.00374649
8233	0.00318323		8233	0.00335823		8233	0.00315306		8233	0.00338365		8233	0.00394714		8233	0.00394977
8238	0.00333867		8238	0.00358493		8238	0.00331298		8238	0.00351794		8238	0.00413195		8238	0.00405381
8243	0.00362607		8243	0.00378963		8243	0.00350518		8243	0.00381516		8243	0.00440912		8243	0.00397696
8248	0.00402957		8248	0.00399552		8248	0.00375088		8248	0.00413036		8248	0.00475648		8248	0.00431309
8253	0.00414293		8253	0.00432694		8253	0.0040772		8253	0.00436419		8253	0.00514189		8253	0.00452479
8258	0.00437238		8258	0.00461443		8258	0.00442291		8258	0.00476363		8258	0.00537371		8258	0.00479433
8263	0.00499157		8263	0.00506073		8263	0.00481733		8263	0.00520321		8263	0.00590079		8263	0.00523404
8268	0.00530006		8268	0.00560494		8268	0.00532953		8268	0.00565867		8268	0.00634956		8268	0.00562298
8273	0.00569367		8273	0.0061322		8273	0.00578344		8273	0.0062003		8273	0.00686359		8273	0.00604772
8278	0.00627194		8278	0.0065873		8278	0.00640532		8278	0.00685028		8278	0.00749672		8278	0.00681511
8283	0.00689788		8283	0.00720548		8283	0.00693663		8283	0.00742177		8283	0.00804484		8283	0.00743873
8285	0.00719925		8285	0.00743779		8285	0.00722817		8285	0.00772735		8285	0.00832263		8285	0.00759646
8287	0.00747125		8287	0.00783197		8287	0.00749117		8287	0.00793722		8287	0.008587		8287	0.00788093
8289	0.00768267		8289	0.00808616		8289	0.00783088		8289	0.00831058		8289	0.0089681		8289	0.00821958
8291	0.00796291		8291	0.00833937		8291	0.00809417		8291	0.00867365		8291	0.00921603		8291	0.0084894
8293	0.0084024		8293	0.00872458		8293	0.00847649		8293	0.00895135		8293	0.00955377		8293	0.00884283
8295	0.00872201		8295	0.00915098		8295	0.00879232		8295	0.00935019		8295	0.0100647		8295	0.00918154
8297	0.00911194		8297	0.00946547		8297	0.00914434		8297	0.00969059		8297	0.0103221		8297	0.00959753
8299	0.00950514		8299	0.0100489		8299	0.00947844		8299	0.0100007		8299	0.010851		8299	0.0100104
8301	0.00996864		8301	0.0103539		8301	0.0100276		8301	0.0104818		8301	0.0112284		8301	0.0104552
8303	0.0104047		8303	0.0108655		8303	0.0103682		8303	0.0110134		8303	0.0115227		8303	0.0108254
8305	0.0107998		8305	0.011242		8305	0.0108111		8305	0.0113861		8305	0.0121419		8305	0.0112282
8307	0.0113842		8307	0.0117651		8307	0.0113775		8307	0.0119496		8307	0.0127988		8307	0.0119784
8309	0.0118652		8309	0.0122865		8309	0.0119635		8309	0.0125682		8309	0.0132658		8309	0.0124178
8311	0.0124626		8311	0.0129178		8311	0.012527		8311	0.0131262		8311	0.0139492		8311	0.0131121
8313	0.013294		8313	0.0136284		8313	0.0132206		8313	0.0138628		8313	0.0147218		8313	0.0138027
8313.3	0.0134564		8313.3	0.0136977		8313.3	0.0133189		8313.3	0.01398		8313.3	0.0147872		8313.3	0.0139584
8313.6	0.0134167		8313.6	0.0138167		8313.6	0.0134566		8313.6	0.0140176		8313.6	0.0149748		8313.6	0.0140248
8313.9	0.0135262		8313.9	0.013915		8313.9	0.0135352		8313.9	0.0142		8313.9	0.0150817		8313.9	0.0141479
8314.2	0.013732		8314.2	0.0141062		8314.2	0.013619		8314.2	0.0143045		8314.2	0.0151677		8314.2	0.0142129
8314.5	0.013782		8314.5	0.0142921		8314.5	0.0137588		8314.5	0.0143926		8314.5	0.0152674		8314.5	0.0143831
8314.8	0.0139278		8314.8	0.014317		8314.8	0.013802		8314.8	0.0145106		8314.8	0.0153547		8314.8	0.0145696
8315.1	0.0141089		8315.1	0.0144057		8315.1	0.0139645		8315.1	0.0145897		8315.1	0.0154925		8315.1	0.0146143
8315.4	0.014184		8315.4	0.0144968		8315.4	0.0140935		8315.4	0.0147385		8315.4	0.0157128		8315.4	0.0148434
8315.7	0.0141711		8315.7	0.0146536		8315.7	0.0141742		8315.7	0.0148308		8315.7	0.0157874		8315.7	0.0148568
8316	0.0143452		8316	0.014827		8316	0.0143627		8316	0.0150312		8316	0.0160352		8316	0.015033
8316.3	0.0144616		8316.3	0.0148665		8316.3	0.0145005		8316.3	0.0151455		8316.3	0.0161179		8316.3	0.0152255
8316.6	0.0145571		8316.6	0.0150361		8316.6	0.0145332		8316.6	0.0152268		8316.6	0.0162006		8316.6	0.0153826
8316.9	0.0148416		8316.9	0.0151264		8316.9	0.0147183		8316.9	0.0153055		8316.9	0.016368		8316.9	0.0154066
8317.2	0.0149508		8317.2	0.0152884		8317.2	0.0148174		8317.2	0.0154546		8317.2	0.0165679		8317.2	0.0155607
8317.5	0.0149371		8317.5	0.0154646		8317.5	0.0149655		8317.5	0.0155887		8317.5	0.016683		8317.5	0.0157198
8317.8	0.0153161		8317.8	0.0155773		8317.8	0.015085		8317.8	0.01584		8317.8	0.0167355		8317.8	0.0157709
8318.1	0.0153085		8318.1	0.0157192		8318.1	0.0152584		8318.1	0.0159536		8318.1	0.0170697		8318.1	0.0160392
8318.4	0.015516		8318.4	0.0159246		8318.4	0.0153689		8318.4	0.0160399		8318.4	0.0171412		8318.4	0.0161654
8318.7	0.015624		8318.7	0.0161407		8318.7	0.0155262		8318.7	0.0162362		8318.7	0.0174168		8318.7	0.0164354
8319	0.0157549		8319	0.0161258		8319	0.0157194		8319	0.0164019		8319	0.017513		8319	0.0164773
8319.3	0.0159509		8319.3	0.0163375		8319.3	0.0158445		8319.3	0.0165661		8319.3	0.0178023		8319.3	0.0167826
8319.6	0.016216		8319.6	0.0164967		8319.6	0.016008		8319.6	0.0166913		8319.6	0.017887		8319.6	0.0168634
8319.9	0.0161981		8319.9	0.0166529		8319.9	0.0161436		8319.9	0.0168171		8319.9	0.0181505		8319.9	0.016985
8320.2	0.0163542		8320.2	0.0167095		8320.2	0.0163183		8320.2	0.0169728		8320.2	0.0182819		8320.2	0.0171826
8320.5	0.016534		8320.5	0.0169212		8320.5	0.0164442		8320.5	0.0171237		8320.5	0.0183794		8320.5	0.0173531
8320.8	0.0167704		8320.8	0.0171441		8320.8	0.0166456		8320.8	0.0173795		8320.8	0.018675		8320.8	0.017734
8321.1	0.0167506		8321.1	0.0174006		8321.1	0.0168364		8321.1	0.0175201		8321.1	0.018865		8321.1	0.0178151
8321.4	0.0171625		8321.4	0.0174793		8321.4	0.017006		8321.4	0.0177268		8321.4	0.0190825		8321.4	0.0180217
8321.7	0.017487		8321.7	0.0175866		8321.7	0.0172165		8321.7	0.0179066		8321.7	0.0194613		8321.7	0.0181481
8322	0.0173325		8322	0.017834		8322	0.0173683		8322	0.0180886		8322	0.0196024		8322	0.0184914
8322.3	0.017755		8322.3	0.0181796		8322.3	0.0175679		8322.3	0.0183217		8322.3	0.0196246		8322.3	0.0185614
8322.6	0.0179051		8322.6	0.0183613		8322.6	0.0177375		8322.6	0.0184536		8322.6	0.0199548		8322.6	0.0189225
8322.9	0.0181002		8322.9	0.0185872		8322.9	0.0180438		8322.9	0.0186313		8322.9	0.0203025		8322.9	0.0190553
8323.2	0.0183435		8323.2	0.0187566		8323.2	0.0182341		8323.2	0.0189729		8323.2	0.0204752		8323.2	0.0193593
8323.5	0.018481		8323.5	0.0189499		8323.5	0.0184253		8323.5	0.0191383		8323.5	0.0208518		8323.5	0.0194442
8323.8	0.0186773		8323.8	0.0191882		8323.8	0.0186438		8323.8	0.019359		8323.8	0.0210603		8323.8	0.0198436
8324.1	0.0190588		8324.1	0.0194905		8324.1	0.0188628		8324.1	0.0195578		8324.1	0.0213436		8324.1	0.0200318
8324.4	0.0192755		8324.4	0.0197143		8324.4	0.0190742		8324.4	0.0198586		8324.4	0.0216452		8324.4	0.0202966
8324.7	0.0193281		8324.7	0.0198413		8324.7	0.0193541		8324.7	0.020046		8324.7	0.0219122		8324.7	0.0205485
8325	0.0197389		8325	0.0200743		8325	0.019605		8325	0.0203719		8325	0.0222547		8325	0.0208125
8325.3	0.0198744		8325.3	0.0204216		8325.3	0.0199513		8325.3	0.0206926		8325.3	0.0225922		8325.3	0.0211423
8325.6	0.0202319		8325.6	0.0206796		8325.6	0.0201498		8325.6	0.0209279		8325.6	0.0228611		8325.6	0.0215121
8325.9	0.0205644		8325.9	0.0210332		8325.9	0.0205022		8325.9	0.0211637		8325.9	0.0231839		8325.9	0.0217268
8326.2	0.020735		8326.2	0.0212551		8326.2	0.0207454		8326.2	0.0214469		8326.2	0.0235641		8326.2	0.0221284
8326.5	0.0212346		8326.5	0.0216394		8326.5	0.0210715		8326.5	0.0218164		8326.5	0.0238907		8326.5	0.0224631
8326.8	0.0214411		8326.8	0.0218502		8326.8	0.0214485		8326.8	0.0221453		8326.8	0.0244416		8326.8	0.0228368
8327.1	0.0216458		8327.1	0.0222048		8327.1	0.0217906		8327.1	0.0224599		8327.1	0.0246691		8327.1	0.0231361
8327.4	0.0223494		8327.4	0.022596		8327.4	0.0221751		8327.4	0.0228745		8327.4	0.0252468		8327.4	0.0236072
8327.7	0.0225621		8327.7	0.0229839		8327.7	0.0224979		8327.7	0.0232473		8327.7	0.0256557		8327.7	0.0240853
8328	0.0230631		8328	0.0232592		8328	0.0229703		8328	0.023631		8328	0.0261343		8328	0.0245418
8328.3	0.0233564		8328.3	0.0237046		8328.3	0.0233731		8328.3	0.0240238		8328.3	0.0267232		8328.3	0.0249458
8328.6	0.023876		8328.6	0.024325		8328.6	0.0238394		8328.6	0.0245549		8328.6	0.0272767		8328.6	0.0254126
8328.9	0.0244875		8328.9	0.0248568		8328.9	0.0244124		8328.9	0.0251259		8328.9	0.02806		8328.9	0.0260811
8329.2	0.0250806		8329.2	0.0252831		8329.2	0.0249032		8329.2	0.0256459		8329.2	0.0287084		8329.2	0.026622
8329.5	0.0256134		8329.5	0.0258311		8329.5	0.0256023		8329.5	0.0261922		8329.5	0.0294597		8329.5	0.0273397
8329.8	0.0263672		8329.8	0.0265028		8329.8	0.0262431		8329.8	0.0268672		8329.8	0.0302825		8329.8	0.0281289
8330.1	0.0269989		8330.1	0.0272322		8330.1	0.0270996		8330.1	0.0277064		8330.1	0.0312475		8330.1	0.0289855
8330.4	0.028047		8330.4	0.0282017		8330.4	0.0280718		8330.4	0.0286681		8330.4	0.0324508		8330.4	0.029996
8330.7	0.0287387		8330.7	0.0290666		8330.7	0.0292429		8330.7	0.0297738		8330.7	0.0338444		8330.7	0.0312081
8331	0.0305652		8331	0.0303615		8331	0.0307851		8331	0.031179		8331	0.0356237		8331	0.0327519
8331.3	0.0320394		8331.3	0.0321653		8331.3	0.0328031		8331.3	0.0330957		8331.3	0.037983		8331.3	0.0350166
8331.6	0.0340916		8331.6	0.0341799		8331.6	0.0352127		8331.6	0.0353704		8331.6	0.0409657		8331.6	0.0374488
8331.9	0.0368952		8331.9	0.0368706		8331.9	0.0382811		8331.9	0.0382457		8331.9	0.0445771		8331.9	0.0406179
8332.2	0.0399633		8332.2	0.0397042		8332.2	0.0412553		8332.2	0.0412849		8332.2	0.0482788		8332.2	0.0438672
8332.5	0.0427446		8332.5	0.0425455		8332.5	0.044238		8332.5	0.0442558		8332.5	0.0521465		8332.5	0.0473044
8332.8	0.0455452		8332.8	0.0452097		8332.8	0.0468737		8332.8	0.0470858		8332.8	0.0556367		8332.8	0.0502348
8333.1	0.0481728		8333.1	0.048068		8333.1	0.0495662		8333.1	0.0498772		8333.1	0.0592755		8333.1	0.0530875
8333.4	0.0506743		8333.4	0.0507796		8333.4	0.0518723		8333.4	0.0524449		8333.4	0.0624757		8333.4	0.055841
8333.7	0.0527687		8333.7	0.0529561		8333.7	0.0537981		8333.7	0.0545804		8333.7	0.0651587		8333.7	0.0581371
8334	0.0547832		8334	0.0550904		8334	0.0552989		8334	0.0562345		8334	0.0671099		8334	0.059762
8334.3	0.0561725		8334.3	0.0565247		8334.3	0.0563747		8334.3	0.0575532		8334.3	0.0686226		8334.3	0.061233
8334.6	0.0570711		8334.6	0.0575651		8334.6	0.0571232		8334.6	0.0583627		8334.6	0.0693866		8334.6	0.0619727
8334.9	0.0577974		8334.9	0.0580328		8334.9	0.0576032		8334.9	0.0588562		8334.9	0.0698276		8334.9	0.062548
8335.2	0.058217		8335.2	0.0586644		8335.2	0.0581866		8335.2	0.0592971		8335.2	0.0701975		8335.2	0.0632207
8335.5	0.0589725		8335.5	0.0591792		8335.5	0.0588258		8335.5	0.0599028		8335.5	0.0705338		8335.5	0.0637957
8335.8	0.0598425		8335.8	0.0600267		8335.8	0.0598051		8335.8	0.0606924		8335.8	0.071401		8335.8	0.0647565
8336.1	0.0608809		8336.1	0.0608663		8336.1	0.0609848		8336.1	0.0616632		8336.1	0.0726052		8336.1	0.0660429
8336.4	0.0625203		8336.4	0.0623348		8336.4	0.0625787		8336.4	0.0631139		8336.4	0.0742658		8336.4	0.0676256
8336.7	0.0643132		8336.7	0.0640767		8336.7	0.0646366		8336.7	0.0649107		8336.7	0.0765522		8336.7	0.0697495
8337	0.0666831		8337	0.0660375		8337	0.066883		8337	0.0670501		8337	0.0792735		8337	0.071987
8337.3	0.0693675		8337.3	0.0687363		8337.3	0.0698079		8337.3	0.0697005		8337.3	0.0827964		8337.3	0.0751712
8337.6	0.0731001		8337.6	0.0719735		8337.6	0.0735575		8337.6	0.0730421		8337.6	0.0871075		8337.6	0.0790786
8337.9	0.0772693		8337.9	0.0759271		8337.9	0.0778512		8337.9	0.0769444		8337.9	0.0922204		8337.9	0.083441
8338.2	0.0820598		8338.2	0.0804529		8338.2	0.0830142		8338.2	0.0815241		8338.2	0.0982928		8338.2	0.0887436
8338.5	0.0876461		8338.5	0.0855406		8338.5	0.0885729		8338.5	0.0865567		8338.5	0.104742		8338.5	0.0946217
8338.8	0.0940122		8338.8	0.0911836		8338.8	0.0953373		8338.8	0.0924313		8338.8	0.112417		8338.8	0.101422
8339.1	0.103139		8339.1	0.0993657		8339.1	0.104666		8339.1	0.100675		8339.1	0.123033		8339.1	0.111104
8339.4	0.112911		8339.4	0.108503		8339.4	0.115189		8339.4	0.109798		8339.4	0.134701		8339.4	0.121748
8339.7	0.125777		8339.7	0.120165		8339.7	0.128575		8339.7	0.121693		8339.7	0.149817		8339.7	0.135853
8340	0.141626		8340	0.134863		8340	0.145206		8340	0.13666		8340	0.168213		8340	0.153
8340.3	0.161415		8340.3	0.153269		8340.3	0.165908		8340.3	0.155159		8340.3	0.191351		8340.3	0.174434
8340.6	0.185439		8340.6	0.175713		8340.6	0.190748		8340.6	0.177685		8340.6	0.218389		8340.6	0.200343
8340.9	0.212357		8340.9	0.201502		8340.9	0.21834		8340.9	0.203205		8340.9	0.24875		8340.9	0.229547
8341.2	0.240773		8341.2	0.228161		8341.2	0.24692		8341.2	0.229577		8341.2	0.279548		8341.2	0.259285
8341.5	0.269205		8341.5	0.255898		8341.5	0.274968		8341.5	0.256136		8341.5	0.309909		8341.5	0.288999
8341.8	0.297056		8341.8	0.283024		8341.8	0.302479		8341.8	0.282278		8341.8	0.339491		8341.8	0.31819
8342.1	0.326908		8342.1	0.312555		8342.1	0.33126		8342.1	0.310045		8342.1	0.370008		8342.1	0.348625
8342.4	0.356552		8342.4	0.341514		8342.4	0.35965		8342.4	0.337602		8342.4	0.399519		8342.4	0.378383
8342.7	0.385391		8342.7	0.370547		8342.7	0.387517		8342.7	0.365117		8342.7	0.428571		8342.7	0.407233
8343	0.414436		8343	0.399227		8343	0.41477		8343	0.391755		8343	0.456179		8343	0.435526
8343.3	0.443961		8343.3	0.428095		8343.3	0.442938		8343.3	0.41941		8343.3	0.484867		8343.3	0.463946
8343.6	0.471622		8343.6	0.455905		8343.6	0.469718		8343.6	0.445576		8343.6	0.511357		8343.6	0.490779
8343.9	0.501198		8343.9	0.484099		8343.9	0.498027		8343.9	0.47304		8343.9	0.539134		8343.9	0.518959
8344.2	0.527845		8344.2	0.510105		8344.2	0.524314		8344.2	0.49791		8344.2	0.564513		8344.2	0.544574
8344.5	0.554559		8344.5	0.535277		8344.5	0.549944		8344.5	0.522574		8344.5	0.588775		8344.5	0.569783
8344.8	0.582748		8344.8	0.56205		8344.8	0.577666		8344.8	0.548434		8344.8	0.6144		8344.8	0.596726
8345.1	0.611776		8345.1	0.589919		8345.1	0.605815		8345.1	0.575001		8345.1	0.640409		8345.1	0.624215
8345.4	0.6471		8345.4	0.622984		8345.4	0.639732		8345.4	0.606913		8345.4	0.67088		8345.4	0.656673
8345.7	0.680045		8345.7	0.654469		8345.7	0.67224		8345.7	0.636802		8345.7	0.699332		8345.7	0.687899
8346	0.716561		8346	0.688737		8346	0.707461		8346	0.669484		8346	0.729757		8346	0.7212
8346.3	0.757327		8346.3	0.727852		8346.3	0.746964		8346.3	0.706283		8346.3	0.763061		8346.3	0.758808
8346.6	0.800424		8346.6	0.768221		8346.6	0.788638		8346.6	0.745009		8346.6	0.797572		8346.6	0.798122
8346.9	0.845069		8346.9	0.811223		8346.9	0.833073		8346.9	0.78621		8346.9	0.833084		8346.9	0.839393
8347.2	0.889072		8347.2	0.853314		8347.2	0.876676		8347.2	0.827098		8347.2	0.868136		8347.2	0.880032
8347.5	0.932073		8347.5	0.894154		8347.5	0.919899		8347.5	0.867596		8347.5	0.901249		8347.5	0.91974
8347.8	0.977664		8347.8	0.938185		8347.8	0.966459		8347.8	0.911081		8347.8	0.937201		8347.8	0.962807
8348.1	1.02706		8348.1	0.986043		8348.1	1.01702		8348.1	0.958257		8348.1	0.974313		8348.1	1.00731
8348.4	1.08094		8348.4	1.03773		8348.4	1.07229		8348.4	1.01091		8348.4	1.01554		8348.4	1.05837
8348.7	1.13762		8348.7	1.09332		8348.7	1.13093		8348.7	1.06729		8348.7	1.05768		8348.7	1.11044
8349	1.19691		8349	1.15094		8349	1.19016		8349	1.12489		8349	1.10053		8349	1.16444
8349.3	1.2596		8349.3	1.21443		8349.3	1.25588		8349.3	1.19014		8349.3	1.14536		8349.3	1.22254
8349.6	1.32449		8349.6	1.28063		8349.6	1.32264		8349.6	1.25757		8349.6	1.19039		8349.6	1.28127
8349.9	1.3855		8349.9	1.34487		8349.9	1.38522		8349.9	1.32205		8349.9	1.23216		8349.9	1.33616
8350.2	1.43901		8350.2	1.40056		8350.2	1.43926		8350.2	1.38042		8350.2	1.26751		8350.2	1.38399
8350.5	1.48386		8350.5	1.44912		8350.5	1.48398		8350.5	1.42909		8350.5	1.29646		8350.5	1.423
8350.8	1.52164		8350.8	1.49056		8350.8	1.52176		8350.8	1.47186		8350.8	1.32108		8350.8	1.45583
8351.1	1.5517		8351.1	1.52531		8351.1	1.55182		8351.1	1.50795		8351.1	1.34091		8351.1	1.48196
8351.4	1.57624		8351.4	1.55452		8351.4	1.57505		8351.4	1.53868		8351.4	1.35689		8351.4	1.50269
8351.7	1.59078		8351.7	1.57344		8351.7	1.58877		8351.7	1.55973		8351.7	1.36741		8351.7	1.51531
8352	1.5968		8352	1.58417		8352	1.5941		8352	1.57257		8352	1.3732		8352	1.52077
8352.3	1.59385		8352.3	1.58588		8352.3	1.59033		8352.3	1.57645		8352.3	1.37375		8352.3	1.51858
8352.6	1.58214		8352.6	1.57826		8352.6	1.5778		8352.6	1.57084		8352.6	1.36931		8352.6	1.50899
8352.9	1.56303		8352.9	1.56269		8352.9	1.55789		8352.9	1.55683		8352.9	1.3604		8352.9	1.49286
8353	1.55398		8353	1.55473		8353	1.5487		8353	1.54952		8353	1.35591		8353	1.48494
8353.88	1.4755		8353.88	1.48191		8353.88	1.46767		8353.88	1.47854		8353.88	1.3128		8353.88	1.41796
8354.78	1.37464		8354.78	1.38282		8354.78	1.36475		8354.78	1.37884		8354.78	1.25216		8354.78	1.32941
8355.7	1.26495		8355.7	1.27218		8355.7	1.25506		8355.7	1.26582		8355.7	1.18144		8355.7	1.23162
8356.64	1.18202		8356.64	1.18736		8356.64	1.17412		8356.64	1.18072		8356.64	1.1268		8356.64	1.15795
8357.6	1.11906		8357.6	1.12361		8357.6	1.11511		8357.6	1.12024		8357.6	1.08695		8357.6	1.10383
8358.58	1.06432		8358.58	1.07074		8358.58	1.06655		8358.58	1.07425		8358.58	1.0557		8358.58	1.05922
8359.58	1.02217		8359.58	1.03111		8359.58	1.02973		8359.58	1.04203		8359.58	1.03287		8359.58	1.02587
8360.59	0.986094		8360.59	0.997333		8360.59	0.997701		8360.59	1.01363		8360.59	1.01189		8360.59	0.99667
8361.63	0.953489		8361.63	0.965286		8361.63	0.967421		8361.63	0.984928		8361.63	0.989961		8361.63	0.968643
8362.68	0.932424		8362.68	0.942949		8362.68	0.947231		8362.68	0.963143		8362.68	0.973172		8362.68	0.949167
8363.75	0.926741		8363.75	0.934806		8363.75	0.941523		8363.75	0.953734		8363.75	0.965907		8363.75	0.942822
8364.84	0.938477		8364.84	0.943542		8364.84	0.952674		8364.84	0.960213		8364.84	0.971884		8364.84	0.951864
8365.95	0.960011		8365.95	0.963453		8365.95	0.973486		8365.95	0.978617		8365.95	0.987541		8365.95	0.970737
8367.08	0.981605		8367.08	0.985492		8367.08	0.994555		8367.08	1.00013		8367.08	1.0054		8367.08	0.990822
8368.23	0.993403		8368.23	0.999342		8368.23	1.00586		8368.23	1.0147		8368.23	1.01703		8368.23	1.00243
8369.4	0.989702		8369.4	0.997203		8369.4	1.00138		8369.4	1.01319		8369.4	1.01596		8369.4	0.999424
8370.59	0.972325		8370.59	0.980851		8370.59	0.982982		8370.59	0.996466		8370.59	1.00276		8370.59	0.983386
8371.79	0.948701		8371.79	0.957179		8371.79	0.957988		8371.79	0.972005		8371.79	0.982633		8371.79	0.960861
8373.02	0.921267		8373.02	0.929145		8373.02	0.928854		8373.02	0.942487		8373.02	0.958452		8373.02	0.934022
8374.26	0.890422		8374.26	0.897469		8374.26	0.89624		8374.26	0.908967		8374.26	0.93058		8374.26	0.903534
8375.53	0.864485		8375.53	0.870041		8375.53	0.868702		8375.53	0.879621		8375.53	0.906182		8375.53	0.877308
8376.81	0.841212		8376.81	0.84522		8376.81	0.844506		8376.81	0.852526		8376.81	0.883899		8376.81	0.854332
8378.11	0.828873		8378.11	0.831374		8378.11	0.831201		8378.11	0.836283		8378.11	0.870889		8378.11	0.841442
8379.43	0.825347		8379.43	0.825872		8379.43	0.82662		8379.43	0.828381		8379.43	0.865379		8379.43	0.83701
8380.77	0.831992		8380.77	0.830801		8380.77	0.832497		8380.77	0.830624		8380.77	0.868469		8380.77	0.842151
8382.13	0.848145		8382.13	0.845419		8382.13	0.847866		8382.13	0.842738		8382.13	0.880044		8382.13	0.856508
8383.5	0.870338		8383.5	0.866701		8383.5	0.86872		8383.5	0.861484		8383.5	0.897009		8383.5	0.876677
8384.9	0.886545		8384.9	0.883008		8384.9	0.88373		8384.9	0.876322		8384.9	0.909507		8384.9	0.891916
8386.32	0.896611		8386.32	0.892632		8386.32	0.892259		8386.32	0.885156		8386.32	0.915956		8386.32	0.900375
8387.75	0.901932		8387.75	0.897327		8387.75	0.896617		8387.75	0.889121		8387.75	0.918031		8387.75	0.904201
8389.2	0.910034		8389.2	0.903959		8389.2	0.903325		8389.2	0.894368		8389.2	0.921523		8389.2	0.909647
8390.68	0.921092		8390.68	0.913809		8390.68	0.913104		8390.68	0.902544		8390.68	0.927863		8390.68	0.918164
8392.17	0.937264		8392.17	0.928618		8392.17	0.928159		8392.17	0.916071		8392.17	0.938176		8392.17	0.931366
8393.68	0.956125		8393.68	0.946288		8393.68	0.946411		8393.68	0.932979		8393.68	0.951536		8393.68	0.94735
8395.21	0.981164		8395.21	0.97077		8395.21	0.971334		8395.21	0.956651		8395.21	0.970481		8395.21	0.970106
8396.76	1.00586		8396.76	0.995531		8396.76	0.996323		8396.76	0.981545		8396.76	0.990213		8396.76	0.993529
8398.33	1.03116		8398.33	1.0211		8398.33	1.02168		8398.33	1.00733		8398.33	1.01		8398.33	1.01728
8399.91	1.05315		8399.91	1.04316		8399.91	1.04381		8399.91	1.02932		8399.91	1.02649		8399.91	1.03777
8401.52	1.07695		8401.52	1.06718		8401.52	1.06807		8401.52	1.05301		8401.52	1.04446		8401.52	1.06001
8403.14	1.0978		8403.14	1.0891		8403.14	1.09006		8403.14	1.0753		8403.14	1.06128		8403.14	1.08049
8404.79	1.11377		8404.79	1.10707		8404.79	1.10813		8404.79	1.09577		8404.79	1.07633		8404.79	1.09767
8406.45	1.11827		8406.45	1.11456		8406.45	1.11535		8406.45	1.10722		8406.45	1.08418		8406.45	1.10531
8408.13	1.11104		8408.13	1.11012		8408.13	1.11077		8408.13	1.10723		8408.13	1.08321		8408.13	1.10178
8409.83	1.09604		8409.83	1.0973		8409.83	1.09818		8409.83	1.09795		8409.83	1.07559		8409.83	1.09021
8411.55	1.07889		8411.55	1.08161		8411.55	1.08287		8411.55	1.08488		8411.55	1.06559		8411.55	1.07601
8413.29	1.05893		8413.29	1.06295		8413.29	1.06444		8413.29	1.06852		8413.29	1.05344		8413.29	1.05903
8415.05	1.04112		8415.05	1.04602		8415.05	1.04808		8415.05	1.05353		8415.05	1.04258		8415.05	1.04396
8416.83	1.0243		8416.83	1.0299		8416.83	1.03247		8416.83	1.03909		8416.83	1.03189		8416.83	1.02956
8418.62	1.01051		8418.62	1.01635		8418.62	1.01936		8418.62	1.02678		8418.62	1.02257		8418.62	1.01759
8420.44	0.998097		8420.44	1.00418		8420.44	1.00743		8420.44	1.01547		8420.44	1.01341		8420.44	1.00654
8422.27	0.987398		8422.27	0.993444		8422.27	0.996865		8422.27	1.0052		8422.27	1.00503		8422.27	0.996673
8424.13	0.978978		8424.13	0.98465		8424.13	0.988133		8424.13	0.996639		8424.13	0.997777		8424.13	0.988333
8426	0.97071		8426	0.975888		8426	0.979086		8426	0.987716		8426	0.989574		8426	0.979688
8427.89	0.964076		8427.89	0.968186		8427.89	0.971172		8427.89	0.979081		8427.89	0.98247		8427.89	0.971285
8429.8	0.960306		8429.8	0.963042		8429.8	0.965646		8429.8	0.972079		8429.8	0.976882		8429.8	0.965535
8431.73	0.960186		8431.73	0.9617		8431.73	0.964002		8431.73	0.968579		8431.73	0.97458		8431.73	0.963542
8433.68	0.963111		8433.68	0.963623		8433.68	0.965765		8433.68	0.968823		8433.68	0.975493		8433.68	0.96495
8435.65	0.967518		8435.65	0.967588		8435.65	0.969448		8435.65	0.971376		8435.65	0.977789		8435.65	0.968545
8437.63	0.972688		8437.63	0.972428		8437.63	0.974216		8437.63	0.975332		8437.63	0.980949		8437.63	0.973171
8439.64	0.977482		8439.64	0.977374		8439.64	0.978862		8439.64	0.979509		8439.64	0.984335		8439.64	0.977881
8441.66	0.982409		8441.66	0.982024		8441.66	0.983442		8441.66	0.983411		8441.66	0.987437		8441.66	0.982551
8443.71	0.98725		8443.71	0.986622		8443.71	0.98774		8443.71	0.987015		8443.71	0.990379		8443.71	0.987072
8445.77	0.991354		8445.77	0.990676		8445.77	0.991583		8445.77	0.990177		8445.77	0.992785		8445.77	0.991236
8447.85	0.994614		8447.85	0.993648		8447.85	0.994106		8447.85	0.992226		8447.85	0.993204		8447.85	0.994897
8449.95	0.995923		8449.95	0.994714		8449.95	0.994598		8449.95	0.99225		8449.95	0.983686		8449.95	0.99768
8452.07	0.996451		8452.07	0.994621		8452.07	0.994648		8452.07	0.99221		8452.07	1.00283		8452.07	0.991537
8454.21	0.996185		8454.21	0.994075		8454.21	0.99339		8454.21	0.989949		8454.21	0.999149		8454.21	0.99392
8456.37	0.996162		8456.37	0.993588		8456.37	0.992604		8456.37	0.988489		8456.37	0.991574		8456.37	0.993859
8458.55	0.995812		8458.55	0.993227		8458.55	0.9923		8458.55	0.988054		8458.55	0.991256		8458.55	0.993481
8460.74	0.99488		8460.74	0.993059		8460.74	0.992267		8460.74	0.988392		8460.74	0.991901		8460.74	0.993788
8462.96	0.991805		8462.96	0.991208		8462.96	0.990712		8462.96	0.988131		8462.96	0.991951		8462.96	0.992977
8465.19	0.98575		8465.19	0.986255		8465.19	0.985946		8465.19	0.985152		8465.19	0.989027		8465.19	0.989278
8467.45	0.977287		8467.45	0.978453		8467.45	0.97848		8467.45	0.979245		8467.45	0.983446		8467.45	0.982617
8469.72	0.966872		8469.72	0.968223		8469.72	0.968367		8469.72	0.970351		8469.72	0.974482		8469.72	0.972961
8472.01	0.958255		8472.01	0.958772		8472.01	0.958953		8472.01	0.960969		8472.01	0.965083		8472.01	0.963038
8474.32	0.954743		8474.32	0.953897		8474.32	0.953997		8474.32	0.95462		8474.32	0.958722		8474.32	0.95689
8476.65	0.957902		8476.65	0.955419		8476.65	0.955433		8476.65	0.954124		8476.65	0.958112		8476.65	0.956778
8479	0.967239		8479	0.963381		8479	0.963138		8479	0.959628		8479	0.963419		8479	0.963011
8481.37	0.981053		8481.37	0.976421		8481.37	0.976051		8481.37	0.970716		8481.37	0.973856		8481.37	0.974772
8483.75	0.995567		8483.75	0.990995		8483.75	0.990652		8483.75	0.984541		8483.75	0.986455		8483.75	0.988793
8486.16	1.00783		8486.16	1.00413		8486.16	1.00389		8486.16	0.998051		8486.16	0.998189		8486.16	1.0019
8488.58	1.0169		8488.58	1.01452		8488.58	1.01454		8488.58	1.00974		8488.58	1.00781		8488.58	1.01271
8491.03	1.02208		8491.03	1.021		8491.03	1.02132		8491.03	1.01814		8491.03	1.01452		8491.03	1.01998
8493.49	1.02338		8493.49	1.02331		8493.49	1.02378		8493.49	1.02229		8493.49	1.01749		8493.49	1.0228
8495.97	1.02216		8495.97	1.02246		8495.97	1.02304		8495.97	1.02265		8495.97	1.01711		8495.97	1.02204
8498.47	1.02052		8498.47	1.02063		8498.47	1.02116		8498.47	1.02118		8498.47	1.01524		8498.47	1.0199
8500.99	1.02014		8500.99	1.01973		8500.99	1.02008		8500.99	1.01987		8500.99	1.01367		8500.99	1.01814
8503.53	1.0216		8503.53	1.02065		8503.53	1.02081		8503.53	1.01994		8503.53	1.01402		8503.53	1.01824
8506.09	1.02421		8506.09	1.02285		8506.09	1.02298		8506.09	1.02181		8506.09	1.01533		8506.09	1.01939
8508.67	1.02672		8508.67	1.02565		8508.67	1.02563		8508.67	1.02452		8508.67	1.01786		8508.67	1.0223
8511.26	1.02801		8511.26	1.02754		8511.26	1.02769		8511.26	1.02704		8511.26	1.02013		8511.26	1.0247
8513.88	1.02756		8513.88	1.0279		8513.88	1.02823		8513.88	1.02851		8513.88	1.02157		8513.88	1.02581
8516.51	1.02475		8516.51	1.02589		8516.51	1.0264		8516.51	1.02793		8516.51	1.02105		8516.51	1.02476
8519.16	1.01959		8519.16	1.02156		8519.16	1.02228		8519.16	1.0247		8519.16	1.01835		8519.16	1.02149
8521.84	1.01323		8521.84	1.01583		8521.84	1.01679		8521.84	1.02001		8521.84	1.01464		8521.84	1.0168
8524.53	1.00437		8524.53	1.00783		8524.53	1.00892		8524.53	1.01322		8524.53	1.00896		8524.53	1.01003
8527.24	0.994144		8527.24	0.998029		8527.24	0.999189		8527.24	1.00455		8527.24	1.0014		8527.24	1.0013
8529.97	0.982948		8529.97	0.987026		8529.97	0.988216		8529.97	0.994246		8529.97	0.992175		8529.97	0.991001
8532.72	0.972125		8532.72	0.97589		8532.72	0.97717		8532.72	0.983474		8532.72	0.982459		8532.72	0.980347
8535.48	0.963241		8535.48	0.966481		8535.48	0.967632		8535.48	0.973456		8535.48	0.97345		8535.48	0.970629
8538.27	0.958052		8538.27	0.960214		8538.27	0.961135		8538.27	0.965663		8538.27	0.9671		8538.27	0.963806
8541.08	0.957575		8541.08	0.958425		8541.08	0.959072		8541.08	0.961947		8541.08	0.964647		8541.08	0.960485
8543.9	0.962142		8543.9	0.961695		8543.9	0.961737		8543.9	0.962373		8543.9	0.966116		8543.9	0.962589
8546.74	0.9706		8546.74	0.968997		8546.74	0.968727		8546.74	0.967257		8546.74	0.971331		8546.74	0.968733
8549.61	0.981091		8549.61	0.978726		8549.61	0.977966		8549.61	0.975192		8549.61	0.979109		8549.61	0.977603
8552.49	0.990759		8552.49	0.988054		8552.49	0.987128		8552.49	0.983729		8552.49	0.986592		8552.49	0.986283
8555.39	0.998455		8555.39	0.99564		8555.39	0.994588		8555.39	0.991065		8555.39	0.993089		8555.39	0.993853
8558.31	1.00313		8558.31	1.00065		8558.31	0.999671		8558.31	0.99645		8558.31	0.997464		8558.31	0.999122
8561.25	1.00548		8561.25	1.00322		8561.25	1.00221		8561.25	0.999416		8561.25	0.99941		8561.25	1.00159
8564.21	1.00666		8564.21	1.00448		8564.21	1.00342		8564.21	1.00072		8564.21	1.00015		8564.21	1.0027
8567.18	1.00781		8567.18	1.00556		8567.18	1.00463		8567.18	1.00177		8567.18	1.00096		8567.18	1.00349
8570.18	1.00929		8570.18	1.00723		8570.18	1.00627		8570.18	1.00333		8570.18	1.00232		8570.18	1.00491
8573.19	1.01057		8573.19	1.00893		8573.19	1.00814		8573.19	1.00539		8573.19	1.00426		8573.19	1.00679
8576.23	1.01104		8576.23	1.01		8576.23	1.00942		8576.23	1.00723		8576.23	1.00587		8576.23	1.00839
8579.28	1.01043		8579.28	1.01005		8579.28	1.00966		8579.28	1.00814		8579.28	1.00655		8579.28	1.00899
8582.35	1.00981		8582.35	1.00977		8582.35	1.00965		8582.35	1.00848		8582.35	1.0071		8582.35	1.00914
8585.44	1.00953		8585.44	1.01014		8585.44	1.01004		8585.44	1.00912		8585.44	1.00816		8585.44	1.00973
8588.55	1.00894		8588.55	1.00987		8588.55	1.01004		8588.55	1.00977		8588.55	1.00929		8588.55	1.01026
8591.68	1.00632		8591.68	1.00773		8591.68	1.00801		8591.68	1.00872		8591.68	1.00833		8591.68	1.00896
8594.83	1.00235		8594.83	1.00375		8594.83	1.00405		8594.83	1.0055		8594.83	1.00474		8594.83	1.00521
8598	0.99878		8598	0.999731		8598	0.999988		8598	1.00161		8598	1.00061		8598	1.00104
8601.18	0.995954		8601.18	0.996376		8601.18	0.996558		8601.18	0.997948		8601.18	0.997044		8601.18	0.997229
8604.39	0.994219		8604.39	0.994293		8604.39	0.994388		8604.39	0.995375		8604.39	0.995034		8604.39	0.994909
8607.61	0.99236		8607.61	0.992487		8607.61	0.99256		8607.61	0.993314		8607.61	0.9936		8607.61	0.993059
8610.86	0.98989		8610.86	0.990139		8610.86	0.99032		8610.86	0.991202		8610.86	0.99177		8610.86	0.991006
8614.12	0.987273		8614.12	0.987515		8614.12	0.987649		8614.12	0.988637		8614.12	0.989406		8614.12	0.98845
8617.4	0.985582		8617.4	0.985748		8617.4	0.986003		8617.4	0.986562		8617.4	0.988152		8617.4	0.990398
8620.7	0.985655		8620.7	0.985824		8620.7	0.986385		8620.7	0.986387		8620.7	0.987688		8620.7	0.981744
8624.02	0.988706		8624.02	0.988637		8624.02	0.988856		8624.02	0.988716		8624.02	0.990321		8624.02	0.988822
8627.36	0.992163		8627.36	0.992206		8627.36	0.992444		8627.36	0.9922		8627.36	0.993958		8627.36	0.992059
8630.72	0.995897		8630.72	0.995912		8630.72	0.996177		8630.72	0.995939		8630.72	0.997554		8630.72	0.995574
8634.1	0.999207		8634.1	0.999312		8634.1	0.999555		8634.1	0.999188		8634.1	1.00067		8634.1	0.998853
8637.49	1.0013		8637.49	1.0014		8637.49	1.00164		8637.49	1.00163		8637.49	1.00258		8637.49	1.00102
8640.91	1.00247		8640.91	1.00242		8640.91	1.00257		8640.91	1.00259		8640.91	1.0029		8640.91	1.00169
8644.34	1.00423		8644.34	1.00369		8644.34	1.00366		8644.34	1.00317		8644.34	1.00296		8644.34	1.00223
8647.79	1.00692		8647.79	1.00618		8647.79	1.00594		8647.79	1.00478		8647.79	1.00466		8647.79	1.00404
8651.26	1.00966		8651.26	1.009		8651.26	1.00888		8651.26	1.00749		8651.26	1.00745		8651.26	1.00676
8654.76	1.01144		8654.76	1.01124		8654.76	1.01124		8654.76	1.0102		8654.76	1.01011		8654.76	1.00954
8658.27	1.01171		8658.27	1.01217		8658.27	1.01218		8658.27	1.01175		8658.27	1.01164		8658.27	1.01108
8661.79	1.01009		8661.79	1.01096		8661.79	1.01127		8661.79	1.01153		8661.79	1.01133		8661.79	1.01089
8665.34	1.00654		8665.34	1.00785		8665.34	1.00823		8665.34	1.00916		8665.34	1.00911		8665.34	1.0086
8668.91	1.00191		8668.91	1.00329		8668.91	1.00378		8668.91	1.00521		8668.91	1.00514		8668.91	1.00464
8672.5	0.996845		8672.5	0.998218		8672.5	0.998742		8672.5	1.00046		8672.5	1.00021		8672.5	0.999908
8676.1	0.992681		8676.1	0.993686		8676.1	0.994079		8676.1	0.995737		8676.1	0.995294		8676.1	0.99517
8679.73	0.990473		8679.73	0.990903		8679.73	0.991216		8679.73	0.992302		8679.73	0.992111		8679.73	0.991753
8683.37	0.990061		8683.37	0.990144		8683.37	0.990229		8683.37	0.990622		8683.37	0.990933		8683.37	0.990472
8687.03	0.990812		8687.03	0.990644		8687.03	0.990631		8687.03	0.990398		8687.03	0.991331		8687.03	0.990706
8690.71	0.991646		8690.71	0.99145		8690.71	0.991446		8690.71	0.99104		8690.71	0.992161		8690.71	0.991663
8694.41	0.992319		8694.41	0.992103		8694.41	0.992103		8694.41	0.991667		8694.41	0.992794		8694.41	0.992671
8698.13	0.992342		8698.13	0.991662		8698.13	0.992222		8698.13	0.992581		8698.13	0.994436		8698.13	0.993039
8701.87	0.992079		8701.87	0.992132		8701.87	0.992159		8701.87	0.991965		8701.87	0.992688		8701.87	0.992675
8705.63	0.991893		8705.63	0.991786		8705.63	0.991731		8705.63	0.99146		8705.63	0.991885		8705.63	0.992103
8709.41	0.992097		8709.41	0.991689		8709.41	0.991569		8709.41	0.991234		8709.41	0.991344		8709.41	0.991837
8713.2	0.993316		8713.2	0.992533		8713.2	0.992319		8713.2	0.991595		8713.2	0.99149		8713.2	0.992237
8717.02	0.995585		8717.02	0.99449		8717.02	0.994081		8717.02	0.992853		8717.02	0.992843		8717.02	0.993661
8720.85	0.99793		8720.85	0.996792		8720.85	0.996443		8720.85	0.995012		8720.85	0.995018		8720.85	0.995918
8724.7	0.999416		8724.7	0.998469		8724.7	0.998173		8724.7	0.996907		8724.7	0.996705		8724.7	0.997682
8728.57	1.00061		8728.57	0.99933		8728.57	0.999096		8728.57	0.99798		8728.57	0.997021		8728.57	0.998417
8732.47	1.00249		8732.47	1.00109		8732.47	1.0007		8732.47	0.999207		8732.47	0.99797		8732.47	0.999534
8736.38	1.00498		8736.38	1.00376		8736.38	1.00341		8736.38	1.00153		8736.38	1.00044		8736.38	1.00192
8740.3	1.0075		8740.3	1.00665		8740.3	1.00638		8740.3	1.00469		8740.3	1.00366		8740.3	1.00494
8744.25	1.00901		8744.25	1.00868		8744.25	1.00858		8744.25	1.00743		8744.25	1.00641		8744.25	1.00751
8748.22	1.00903		8748.22	1.0093		8748.22	1.00947		8748.22	1.00895		8748.22	1.00789		8748.22	1.00882
8752.21	1.00756		8752.21	1.0085		8752.21	1.00881		8752.21	1.00906		8752.21	1.00797		8752.21	1.00877
8756.21	1.00482		8756.21	1.00616		8756.21	1.00669		8756.21	1.00774		8756.21	1.00637		8756.21	1.00719
8760.23	1.00129		8760.23	1.00278		8760.23	1.00351		8760.23	1.00519		8760.23	1.00352		8760.23	1.00436
8764.28	0.997733		8764.28	0.99911		8764.28	0.999845		8764.28	1.00192		8764.28	0.999828		8764.28	1.00085
8768.34	0.995051		8768.34	0.996043		8768.34	0.996646		8768.34	0.998523		8768.34	0.996452		8768.34	0.997391
8772.42	0.994031		8772.42	0.994514		8772.42	0.994863		8772.42	0.996153		8772.42	0.994373		8772.42	0.99519
8776.52	0.994284		8776.52	0.994305		8776.52	0.994409		8776.52	0.994976		8776.52	0.99369		8776.52	0.99435
8780.64	0.995469		8780.64	0.99523		8780.64	0.995286		8780.64	0.995203		8780.64	0.994395		8780.64	0.994575
8784.78	0.996726		8784.78	0.996529		8784.78	0.996516		8784.78	0.996281		8784.78	0.996232		8784.78	0.99618
8788.94	0.997199		8788.94	0.997218		8788.94	0.997246		8788.94	0.997206		8788.94	0.998077		8788.94	0.997262
8793.11	0.997109		8793.11	0.997064		8793.11	0.997186		8793.11	0.997953		8793.11	1.00446		8793.11	0.998467
8797.31	0.996373		8797.31	0.996409		8797.31	0.996609		8797.31	0.996803		8797.31	0.995303		8797.31	0.996899
8801.52	0.996422		8801.52	0.996265		8801.52	0.996274		8801.52	0.996506		8801.52	0.996113		8801.52	0.996299
8805.76	0.996899		8805.76	0.996602		8805.76	0.996625		8805.76	0.996554		8805.76	0.996235		8805.76	0.996533
8810.01	0.997519		8810.01	0.997223		8810.01	0.997202		8810.01	0.996999		8810.01	0.996973		8810.01	0.997077
8814.28	0.997833		8814.28	0.997557		8814.28	0.997562		8814.28	0.997396		8814.28	0.997427		8814.28	0.997584
8818.57	0.998028		8818.57	0.997686		8818.57	0.997646		8818.57	0.99746		8818.57	0.997389		8818.57	0.997618
8822.88	0.99853		8822.88	0.99796		8822.88	0.997913		8822.88	0.997456		8822.88	0.997315		8822.88	0.997607
8827.21	0.999404		8827.21	0.998843		8827.21	0.998702		8827.21	0.997961		8827.21	0.997881		8827.21	0.998231
8831.56	1.00052		8831.56	0.999959		8831.56	0.999785		8831.56	0.998992		8831.56	0.999095		8831.56	0.999223
8835.93	1.00169		8835.93	1.00118		8835.93	1.00112		8835.93	1.00026		8835.93	1.00052		8835.93	1.00057
8840.31	1.00321		8840.31	1.00252		8840.31	1.00239		8840.31	1.00161		8840.31	1.00247		8840.31	1.00276
8844.72	1.00402		8844.72	1.00369		8844.72	1.00356		8844.72	1.0028		8844.72	1.00344		8844.72	1.00329
8849.14	1.00419		8849.14	1.00415		8849.14	1.00417		8849.14	1.00369		8849.14	1.00442		8849.14	1.00419
8853.58	1.00354		8853.58	1.00371		8853.58	1.00384		8853.58	1.00379		8853.58	1.00439		8853.58	1.00422
8858.05	1.00234		8858.05	1.00251		8858.05	1.00266		8858.05	1.00292		8858.05	1.00312		8858.05	1.00313
8862.53	1.00093		8862.53	1.0011		8862.53	1.00123		8862.53	1.00157		8862.53	1.00161		8862.53	1.0017
8867.03	0.999673		8867.03	0.999849		8867.03	0.999998		8867.03	1.00028		8867.03	1.00028		8867.03	1.00029
8871.55	0.998393		8871.55	0.998556		8871.55	0.998683		8871.55	0.998983		8871.55	0.999079		8871.55	0.999016
8876.09	0.997422		8876.09	0.997567		8876.09	0.997703		8876.09	0.998011		8876.09	0.997999		8876.09	0.997824
8880.64	0.996918		8880.64	0.996957		8880.64	0.997027		8880.64	0.997271		8880.64	0.997448		8880.64	0.997291
8885.22	0.996546		8885.22	0.99657		8885.22	0.996598		8885.22	0.9967		8885.22	0.997028		8885.22	0.996786
8889.81	0.996591		8889.81	0.996524		8889.81	0.996521		8889.81	0.996512		8889.81	0.996895		8889.81	0.996535
8894.43	0.996808		8894.43	0.996738		8894.43	0.996755		8894.43	0.996672		8894.43	0.997108		8894.43	0.996793
8899.06	0.997116		8899.06	0.997149		8899.06	0.997052		8899.06	0.996963		8899.06	0.997437		8899.06	0.997115
8903.72	0.997391		8903.72	0.997438		8903.72	0.997502		8903.72	0.997395		8903.72	0.998217		8903.72	0.997124
8908.39	0.997552		8908.39	0.997537		8908.39	0.997699		8908.39	0.997708		8908.39	0.99808		8908.39	0.997695
8913.08	0.997661		8913.08	0.997625		8913.08	0.997668		8913.08	0.997676		8913.08	0.997852		8913.08	0.997631
8917.79	0.997992		8917.79	0.997958		8917.79	0.997938		8917.79	0.997835		8917.79	0.998135		8917.79	0.997758
8922.52	0.998282		8922.52	0.998176		8922.52	0.998235		8922.52	0.99809		8922.52	0.998138		8922.52	0.997997
8927.26	0.998819		8927.26	0.998659		8927.26	0.998611		8927.26	0.998432		8927.26	0.998149		8927.26	0.998234
8932.03	0.999439		8932.03	0.999222		8932.03	0.999206		8932.03	0.998926		8932.03	0.998452		8932.03	0.998755
8936.82	1.00016		8936.82	0.999948		8936.82	0.999786		8936.82	0.999419		8936.82	0.998766		8936.82	0.999235
8941.62	1.00099		8941.62	1.00068		8941.62	1.00057		8941.62	1.00018		8941.62	0.999261		8941.62	0.999404
8946.45	1.00156		8946.45	1.00148		8946.45	1.00143		8946.45	1.0009		8946.45	1.00023		8946.45	1.00079
8951.29	1.00187		8951.29	1.00196		8951.29	1.00191		8951.29	1.00158		8951.29	1.00077		8951.29	1.00146
8956.15	1.0016		8956.15	1.002		8956.15	1.00208		8956.15	1.00201		8956.15	1.00088		8956.15	1.00183
8961.03	1.00087		8961.03	1.00135		8961.03	1.00156		8961.03	1.00183					8961.03	1.00154
8965.93	0.999958		8965.93	1.00058		8965.93	1.00078		8965.93	1.00121					8965.93	1.00074
8970.85	0.9993		8970.85	0.999837		8970.85	0.999992		8970.85	1.0004					8970.85	0.999831
8975.79	0.999102		8975.79	0.999436		8975.79	0.999513		8975.79	0.999721					8975.79	0.99927
8980.75	0.999194		8980.75	0.999424		8980.75	0.999443		8980.75	0.999439					8980.75	0.99935
8985.72	0.999448		8985.72	0.999619		8985.72	0.999692		8985.72	0.999753					8985.72	0.999624
8990.72	0.999349		8990.72	0.999437		8990.72	0.999597		8990.72	0.999856					8990.72	0.999828
8995.73	0.998911		8995.73	0.998961		8995.73	0.999168		8995.73	0.999547					8995.73	0.999536
9000.77	0.998694		9000.77	0.99865		9000.77	0.99879		9000.77	0.999176					9000.77	0.999225
9005.82	0.998314		9005.82	0.998159		9005.82	0.99826		9005.82	0.998502					9005.82	0.998525
9010.89	0.998221		9010.89	0.998006		9010.89	0.99795		9010.89	0.997979					9010.89	0.998091
9015.98	0.998234		9015.98	0.99801		9015.98	0.998014		9015.98	0.99788					9015.98	0.997928
9021.09	0.998362		9021.09	0.998072		9021.09	0.99809		9021.09	0.99796					9021.09	0.998175
9026.22	0.998346		9026.22	0.998153		9026.22	0.998156		9026.22	0.998044					9026.22	0.998271
9031.37	0.998455		9031.37	0.998076		9031.37	0.998103		9031.37	0.998005					9031.37	0.998765
9036.53	0.998732		9036.53	0.99838		9036.53	0.998327		9036.53	0.998004					9036.53	0.998296
9041.72	0.998932		9041.72	0.998632		9041.72	0.998561		9041.72	0.998188					9041.72	0.998475
9046.92	0.999293		9046.92	0.998946		9046.92	0.998874		9046.92	0.998437					9046.92	0.998702
9052.15	0.999658		9052.15	0.999297		9052.15	0.999256		9052.15	0.998821					9052.15	0.999048
9057.39	1.0002		9057.39	0.99987		9057.39	0.999835		9057.39	0.999385					9057.39	0.999455
9062.65	1.00056		9062.65	1.0004		9062.65	1.00038		9062.65	0.999911					9062.65	1.00014
9067.93	1.00081		9067.93	1.00078		9067.93	1.00075		9067.93	1.00041					9067.93	1.0007
9073.23	1.00069		9073.23	1.0007		9073.23	1.0008		9073.23	1.00064					9073.23	1.00075
9078.55	1.00039		9078.55	1.00053		9078.55	1.00067		9078.55	1.00074					9078.55	1.00082
9083.89	0.999959		9083.89	1.00013		9083.89	1.00033		9083.89	1.00049					9083.89	1.00039
9089.25	0.999801		9089.25	0.999878		9089.25	1.00003		9089.25	1.00021					9089.25	1.00024
9094.62	0.999505		9094.62	0.999571		9094.62	0.999668		9094.62	0.999815					9094.62	0.999679
9100.02	0.999479		9100.02	0.999513		9100.02	0.999593		9100.02	0.999661					9100.02	0.999503
9105.43	0.999381		9105.43	0.999468		9105.43	0.999456		9105.43	0.999474					9105.43	0.999317
9110.87	0.999478		9110.87	0.999515		9110.87	0.999529		9110.87	0.999543					9110.87	0.999391
9116.32	0.999362		9116.32	0.999434		9116.32	0.999475		9116.32	0.999471					9116.32	0.99935
9121.79	0.999378		9121.79	0.999435		9121.79	0.999424		9121.79	0.999518					9121.79	0.999407
9127.28	0.998931		9127.28	0.999122		9127.28	0.999214		9127.28	0.999433					9127.28	0.999731
9132.79	0.998726		9132.79	0.998896		9132.79	0.998959		9132.79	0.999164					9132.79	0.999316
9138.32	0.998644		9138.32	0.998667		9138.32	0.998722		9138.32	0.998886					9138.32	0.998688
9143.86	0.998535		9143.86	0.998592		9143.86	0.998576		9143.86	0.998686					9143.86	0.998489
9149.43	0.998569		9149.43	0.998555		9149.43	0.998538		9149.43	0.998538					9149.43	0.99839
9155.02	0.998616		9155.02	0.998565		9155.02	0.998535		9155.02	0.998532					9155.02	0.998345
9160.62	0.998815		9160.62	0.998668		9160.62	0.998657		9160.62	0.998591					9160.62	0.998473
9166.25	0.998946		9166.25	0.998836		9166.25	0.998813		9166.25	0.998723					9166.25	0.998583
9171.89	0.999253		9171.89	0.999136		9171.89	0.999079		9171.89	0.99894					9171.89	0.998855
9177.55	0.999604		9177.55	0.999476		9177.55	0.999424		9177.55	0.999185					9177.55	0.999127
9183.23	1.00006		9183.23	0.999949		9183.23	0.999887		9183.23	0.999604					9183.23	0.999617
9188.93	1.00033		9188.93	1.00029		9188.93	1.00023		9188.93	0.999985					9188.93	1.00007
9194.65	1.00054		9194.65	1.00047		9194.65	1.00048		9194.65	1.00025					9194.65	1.00034
9200.39	1.00048		9200.39	1.00035		9200.39	1.00043		9200.39	1.00043					9200.39	1.00057
9206.14	1.00025		9206.14	1.00024		9206.14	1.00029		9206.14	1.00026					9206.14	1.00026
9211.92	1.00012		9211.92	1.00006		9211.92	1.00014		9211.92	1.00016					9211.92	1.00011
9217.72	0.99995		9217.72	0.999894		9217.72	0.999958		9217.72	0.999919					9217.72	0.999876
9223.53	0.999891		9223.53	0.999795		9223.53	0.999834		9223.53	0.999853					9223.53	0.99978
9229.36	0.999586		9229.36	0.999594		9229.36	0.999632		9229.36	0.999651					9229.36	0.99958
9235.22	0.999412		9235.22	0.999484		9235.22	0.999512		9235.22	0.999544					9235.22	0.999437
9241.09	0.9994		9241.09	0.999355		9241.09	0.999436		9241.09	0.999399					9241.09	0.999724
9246.98	0.999299		9246.98	0.99928		9246.98	0.999318		9246.98	0.999327					9246.98	0.999297
9252.89	0.99928		9252.89	0.9993		9252.89	0.99936		9252.89	0.999332					9252.89	0.999481
9258.81	0.999226		9258.81	0.999309		9258.81	0.999349		9258.81	0.999299					9258.81	0.999339
9264.76	0.999271		9264.76	0.999296		9264.76	0.999315		9264.76	0.999293					9264.76	0.999307
9270.73	0.999206		9270.73	0.999272		9270.73	0.999337		9270.73	0.999323					9270.73	0.999297
9276.71	0.998948		9276.71	0.999133		9276.71	0.999198		9276.71	0.999245					9276.71	0.99926
9282.72	0.999131		9282.72	0.999143		9282.72	0.999192		9282.72	0.999178					9282.72	0.999271
9288.74	0.99925		9288.74	0.999146		9288.74	0.999173		9288.74	0.999154					9288.74	0.99914
9294.78	0.999295		9294.78	0.999278		9294.78	0.999289		9294.78	0.999249					9294.78	0.999318
9300.85	0.999535		9300.85	0.999425		9300.85	0.999548		9300.85	0.999565					9300.85	0.99923
9306.93	0.99996		9306.93	0.999895		9306.93	0.999802		9306.93	0.999742					9306.93	0.999776
9313.03	1.00025		9313.03	1.00016		9313.03	1.00013		9313.03	1					9313.03	1.00008

## Sheet: Fig2b
Radio distance	|c(R)|(Å-3)-102			108			114			120			LNO			RM
0	0.827114		0	0.778667		0	0.685771		0	0.598834		0	0.346659		0	0.632005
0.0306796	0.802073		0.0306796	0.75833		0.0306796	0.668334		0.0306796	0.591026		0.0306796	0.333363		0.0306796	0.616984
0.0613592	0.729692		0.0613592	0.7002		0.0613592	0.618697		0.0613592	0.569609		0.0613592	0.29444		0.0613592	0.574252
0.0920388	0.618915		0.0920388	0.613654		0.0920388	0.54555		0.0920388	0.540607		0.0920388	0.232818		0.0920388	0.511338
0.122718	0.488314		0.122718	0.517328		0.122718	0.465987		0.122718	0.513737		0.122718	0.15379		0.122718	0.442837
0.153398	0.37726		0.153398	0.444159		0.153398	0.409013		0.153398	0.500618		0.153398	0.0701726		0.153398	0.392896
0.184078	0.356617		0.184078	0.436334		0.184078	0.408632		0.184078	0.510282		0.184078	0.0707052		0.184078	0.389828
0.214757	0.453368		0.214757	0.50599		0.214757	0.472079		0.214757	0.544019		0.214757	0.160721		0.214757	0.442213
0.245437	0.60525		0.245437	0.620206		0.245437	0.572083		0.245437	0.594881		0.245437	0.252035		0.245437	0.530016
0.276117	0.759723		0.276117	0.741703		0.276117	0.678238		0.276117	0.652174		0.276117	0.330236		0.276117	0.627625
0.306796	0.890139		0.306796	0.846157		0.306796	0.770232		0.306796	0.705846		0.306796	0.387956		0.306796	0.716819
0.337476	0.981851		0.337476	0.918981		0.337476	0.835908		0.337476	0.748432		0.337476	0.419832		0.337476	0.786345
0.368155	1.02679		0.368155	0.951979		0.368155	0.868849		0.368155	0.775459		0.368155	0.422441		0.368155	0.829901
0.398835	1.02202		0.398835	0.94199		0.398835	0.867401		0.398835	0.785314		0.398835	0.394869		0.398835	0.845065
0.429515	0.969507		0.429515	0.890555		0.429515	0.834507		0.429515	0.778955		0.429515	0.340156		0.429515	0.832826
0.460194	0.876421		0.460194	0.804146		0.460194	0.777969		0.460194	0.759517		0.460194	0.269867		0.460194	0.797335
0.490874	0.756136		0.490874	0.69515		0.490874	0.710916		0.490874	0.731765		0.490874	0.219324		0.490874	0.745679
0.521553	0.630698		0.521553	0.584244		0.521553	0.651732		0.521553	0.701361		0.521553	0.253778		0.521553	0.687515
0.552233	0.534496		0.552233	0.503413		0.552233	0.62083		0.552233	0.673994		0.552233	0.376891		0.552233	0.634217
0.582913	0.507941		0.582913	0.488279		0.582913	0.631364		0.582913	0.654617		0.582913	0.542441		0.582913	0.596952
0.613592	0.56199		0.613592	0.546051		0.613592	0.680204		0.613592	0.647177		0.613592	0.723558		0.613592	0.583484
0.644272	0.663667		0.644272	0.647143		0.644272	0.751748		0.644272	0.655126		0.644272	0.905553		0.644272	0.595565
0.674952	0.775071		0.674952	0.75928		0.674952	0.829516		0.674952	0.68237		0.674952	1.07785		0.674952	0.629981
0.705631	0.874255		0.705631	0.863966		0.705631	0.903146		0.705631	0.733638		0.705631	1.23179		0.705631	0.682762
0.736311	0.953674		0.736311	0.954907		0.736311	0.970032		0.736311	0.813478		0.736311	1.36017		0.736311	0.752581
0.76699	1.017		0.76699	1.03493		0.76699	1.03477		0.76699	0.924311		0.76699	1.45729		0.76699	0.84111
0.79767	1.07704		0.79767	1.1136		0.79767	1.10729		0.79767	1.06496		0.79767	1.51906		0.79767	0.950989
0.82835	1.15234		0.82835	1.20398		0.82835	1.19929		0.82835	1.23052		0.82835	1.54322		0.82835	1.08323
0.859029	1.26058		0.859029	1.31795		0.859029	1.31956		0.859029	1.4133		0.859029	1.52969		0.859029	1.23556
0.889709	1.41091		0.889709	1.46159		0.889709	1.47028		0.889709	1.6041		0.889709	1.48102		0.889709	1.40238
0.920388	1.60045		0.920388	1.63307		0.920388	1.64665		0.920388	1.79359		0.920388	1.40353		0.920388	1.57583
0.951068	1.817		0.951068	1.8242		0.951068	1.83915		0.951068	1.97367		0.951068	1.30918		0.951068	1.7474
0.981748	2.04433		0.981748	2.02381		0.981748	2.03701		0.981748	2.13905		0.981748	1.21888		0.981748	1.90975
1.01243	2.2668		1.01243	2.22129		1.01243	2.23119		1.01243	2.28884		1.01243	1.16558		1.01243	2.05846
1.04311	2.47247		1.04311	2.40943		1.04311	2.41676		1.04311	2.42809		1.04311	1.1903		1.04311	2.1938
1.07379	2.65526		1.07379	2.58642		1.07379	2.5946		1.07379	2.56878		1.07379	1.32342		1.07379	2.32212
1.10447	2.81651		1.10447	2.75721		1.10447	2.77224		1.10447	2.72935		1.10447	1.56681		1.10447	2.45635
1.13515	2.96577		1.13515	2.9335		1.13515	2.96335		1.13515	2.93172		1.13515	1.90091		1.13515	2.61483
1.16583	3.12025		1.16583	3.13207		1.16583	3.18527		1.16583	3.19593		1.16583	2.30157		1.16583	2.81756
1.19651	3.3019		1.19651	3.37087		1.19651	3.4546		1.19651	3.53404		1.19651	2.74742		1.19651	3.08057
1.22718	3.53194		1.22718	3.66377		1.22718	3.78209		1.22718	3.94633		1.22718	3.21988		1.22718	3.41072
1.25786	3.82426		1.25786	4.01579		1.25786	4.16882		1.25786	4.42126		1.25786	3.70176		1.25786	3.8034
1.28854	4.18047		1.28854	4.42096		1.28854	4.60527		1.28854	4.93825		1.28854	4.17618		1.28854	4.24373
1.31922	4.58906		1.31922	4.86322		1.31922	5.07286		1.31922	5.471		1.31922	4.62617		1.31922	4.70963
1.3499	5.02804		1.3499	5.31915		1.3499	5.5469		1.3499	5.99049		1.3499	5.03471		1.3499	5.175
1.38058	5.46913		1.38058	5.76126		1.38058	5.9995		1.38058	6.4672		1.38058	5.38513		1.38058	5.61241
1.41126	5.88168		1.41126	6.16085		1.41126	6.40214		1.41126	6.8729		1.41126	5.66171		1.41126	5.99504
1.44194	6.23566		1.44194	6.4903		1.44194	6.72775		1.44194	7.18203		1.44194	5.85041		1.44194	6.29821
1.47262	6.50391		1.47262	6.72492		1.47262	6.95235		1.47262	7.37296		1.47262	5.9396		1.47262	6.50069
1.5033	6.66371		1.5033	6.84434		1.5033	7.05642		1.5033	7.42909		1.5033	5.92082		1.5033	6.58577
1.53398	6.69801		1.53398	6.83373		1.53398	7.02603		1.53398	7.33966		1.53398	5.78943		1.53398	6.54208
1.56466	6.5963		1.56466	6.68459		1.56466	6.8536		1.56466	7.10046		1.56466	5.54515		1.56466	6.36431
1.59534	6.35518		1.59534	6.39537		1.59534	6.53852		1.59534	6.7142		1.59534	5.19239		1.59534	6.0536
1.62602	5.97863		1.62602	5.97168		1.62602	6.08733		1.62602	6.19061		1.62602	4.74046		1.62602	5.61771
1.6567	5.47798		1.6567	5.42631		1.6567	5.51368		1.6567	5.54624		1.6567	4.20349		1.6567	5.07089
1.68738	4.87159		1.68738	4.77886		1.68738	4.83799		1.68738	4.80397		1.68738	3.60031		1.68738	4.43356
1.71806	4.18431		1.71806	4.05523		1.71806	4.08689		1.71806	3.9923		1.71806	2.95418		1.71806	3.73179
1.74874	3.44689		1.74874	3.28709		1.74874	3.2926		1.74874	3.14451		1.74874	2.29293		1.74874	2.99687
1.77942	2.69564		1.77942	2.51179		1.77942	2.49285		1.77942	2.29825		1.77942	1.65068		1.77942	2.26555
1.8101	1.97367		1.8101	1.77459		1.8101	1.73317		1.8101	1.49741		1.8101	1.07638		1.8101	1.58311
1.84078	1.33707		1.84078	1.13995		1.84078	1.07973		1.84078	0.808738		1.84078	0.671788		1.84078	1.01715
1.87146	0.876548		1.87146	0.734191		1.87146	0.675218		1.87146	0.453124		1.87146	0.620826		1.87146	0.697339
1.90214	0.719803		1.90214	0.714402		1.90214	0.702071		1.90214	0.679191		1.90214	0.825885		1.90214	0.724215
1.93282	0.809512		1.93282	0.897701		1.93282	0.921215		1.93282	0.981204		1.93282	1.03048		1.93282	0.887237
1.9635	0.911317		1.9635	1.03258		1.9635	1.07225		1.9635	1.15339		1.9635	1.14377		1.9635	0.987016
1.99418	0.904975		1.99418	1.03595		1.99418	1.08256		1.99418	1.16454		1.99418	1.14963		1.99418	0.961935
2.02485	0.769858		2.02485	0.904979		2.02485	0.953766		2.02485	1.03242		2.02485	1.07488		2.02485	0.821393
2.05553	0.597604		2.05553	0.733614		2.05553	0.778685		2.05553	0.859009		2.05553	1.01173		2.05553	0.68565
2.08621	0.737999		2.08621	0.833217		2.08621	0.859052		2.08621	0.935413		2.08621	1.13164		2.08621	0.867156
2.11689	1.32752		2.11689	1.38574		2.11689	1.39653		2.11689	1.45975		2.11689	1.54001		2.11689	1.44672
2.14757	2.16823		2.14757	2.21853		2.14757	2.22668		2.14757	2.28089		2.14757	2.18238		2.14757	2.26001
2.17825	3.16552		2.17825	3.21822		2.17825	3.22829		2.17825	3.27185		2.17825	2.97662		2.17825	3.2163
2.20893	4.26898		2.20893	4.32561		2.20893	4.33839		2.20893	4.36468		2.20893	3.86426		2.20893	4.26379
2.23961	5.43612		2.23961	5.49444		2.23961	5.50901		2.23961	5.50904		2.23961	4.80071		2.23961	5.35991
2.27029	6.62554		2.27029	6.68151		2.27029	6.69598		2.27029	6.65993		2.27029	5.74741		2.27029	6.46448
2.30097	7.79634		2.30097	7.84503		2.30097	7.85701		2.30097	7.77518		2.30097	6.66913		2.30097	7.53881
2.33165	8.90899		2.33165	8.9452		2.33165	8.95205		2.33165	8.81567		2.33165	7.53365		2.33165	8.54633
2.36233	9.92661		2.36233	9.94534		2.36233	9.94438		2.36233	9.74627		2.36233	8.31217		2.36233	9.4537
2.39301	10.8163		2.39301	10.8131		2.39301	10.8019		2.39301	10.5369		2.39301	8.98009		2.39301	10.2319
2.42369	11.5502		2.42369	11.5216		2.42369	11.498		2.42369	11.1636		2.42369	9.51765		2.42369	10.8573
2.45437	12.1069		2.45437	12.0505		2.45437	12.0127		2.45437	11.6093		2.45437	9.91054		2.45437	11.3123
2.48505	12.4714		2.48505	12.3862		2.48505	12.3334		2.48505	11.864		2.48505	10.1502		2.48505	11.5861
2.51573	12.6365		2.51573	12.5227		2.51573	12.4546		2.51573	11.9253		2.51573	10.2342		2.51573	11.6748
2.54641	12.6019		2.54641	12.4614		2.54641	12.3784		2.54641	11.7982		2.54641	10.1654		2.54641	11.5811
2.57709	12.3748		2.57709	12.2106		2.57709	12.114		2.57709	11.4942		2.57709	9.95247		2.57709	11.3144
2.60777	11.9688		2.60777	11.7854		2.60777	11.6771		2.60777	11.0311		2.60777	9.60863		2.60777	10.8898
2.63845	11.4038		2.63845	11.2063		2.63845	11.0888		2.63845	10.4313		2.63845	9.15104		2.63845	10.3275
2.66913	10.704		2.66913	10.4985		2.66913	10.3747		2.66913	9.72148		2.66913	8.59987		2.66913	9.65149
2.69981	9.89771		2.69981	9.69037		2.69981	9.56376		2.69981	8.93047		2.69981	7.97719		2.69981	8.88865
2.73049	9.01563		2.73049	8.81269		2.73049	8.68668		2.73049	8.08846		2.73049	7.30598		2.73049	8.06744
2.76117	8.08957		2.76117	7.8969		2.76117	7.77494		2.76117	7.22559		2.76117	6.60904		2.76117	7.21673
2.79185	7.15137		2.79185	6.97415		2.79185	6.85951		2.79185	6.37073		2.79185	5.90808		2.79185	6.36483
2.82252	6.23172		2.82252	6.07419		2.82252	5.9698		2.82252	5.55059		2.82252	5.22295		2.82252	5.53851
2.8532	5.35929		2.8532	5.22461		2.8532	5.13292		2.8532	4.78892		2.8532	4.57116		2.8532	4.76243
2.88388	4.55994		2.88388	4.45013		2.88388	4.37304		2.88388	4.10585		2.88388	3.96752		2.88388	4.05859
2.91456	3.85601		2.91456	3.77204		2.91456	3.71075		2.91456	3.51728		2.91456	3.42426		2.91456	3.44595
2.94524	3.26528		2.94524	3.20712		2.94524	3.16203		2.94524	3.03385		2.94524	2.95108		2.94524	2.93952
2.97592	2.7989		2.97592	2.76562		2.97592	2.73608		2.97592	2.65936		2.97592	2.55534		2.97592	2.54842
3.0066	2.45818		3.0066	2.44784		3.0066	2.43192		3.0066	2.3888		3.0066	2.24161		3.0066	2.27248
3.03728	2.23144		3.03728	2.24104		3.03728	2.23565		3.03728	2.20756		3.03728	2.01033		3.03728	2.09917
3.06796	2.09469		3.06796	2.12041		3.06796	2.12185		3.06796	2.09353		3.06796	1.85581		3.06796	2.00454
3.09864	2.01781		3.09864	2.05537		3.09864	2.06009		3.09864	2.02183		3.09864	1.76516		3.09864	1.95933
3.12932	1.9726		3.12932	2.01738		3.12932	2.02236		3.12932	1.96947		3.12932	1.71968		3.12932	1.93625
3.16	1.9376		3.16	1.98444		3.16	1.98711		3.16	1.91794		3.16	1.69859		3.16	1.91402
3.19068	1.89866		3.19068	1.94163		3.19068	1.93962		3.19068	1.8536		3.19068	1.68274		3.19068	1.8779
3.22136	1.8475		3.22136	1.87983		3.22136	1.87081		3.22136	1.76728		3.22136	1.65674		3.22136	1.81862
3.25204	1.78007		3.25204	1.79439		3.25204	1.77598		3.25204	1.65375		3.25204	1.60968		3.25204	1.73129
3.28272	1.69565		3.28272	1.68442		3.28272	1.65428		3.28272	1.5117		3.28272	1.53503		3.28272	1.61483
3.3134	1.5967		3.3134	1.55279		3.3134	1.50884		3.3134	1.34413		3.3134	1.4306		3.3134	1.47209
3.34408	1.48942		3.34408	1.40689		3.34408	1.34762		3.34408	1.15968		3.34408	1.29851		3.34408	1.31061
3.37476	1.3843		3.37476	1.2598		3.37476	1.18512		3.37476	0.975204		3.37476	1.14569		3.37476	1.14412
3.40544	1.29618		3.40544	1.13143		3.40544	1.04424		3.40544	0.820276		3.40544	0.985021		3.40544	0.994711
3.43612	1.242		3.43612	1.04699		3.43612	0.95529		3.43612	0.7379		3.43612	0.837393		3.43612	0.893118
3.4668	1.23499		3.4668	1.02806		3.4668	0.944136		3.4668	0.76059		3.4668	0.732943		3.4668	0.868505
3.49748	1.27749		3.49748	1.07789		3.49748	1.01152		3.49748	0.872504		3.49748	0.70207		3.49748	0.925574
3.52816	1.35859		3.52816	1.17742		3.52816	1.13071		3.52816	1.02645		3.52816	0.750099		3.52816	1.03806
3.55884	1.45908		3.55884	1.2976		3.55884	1.26715		3.55884	1.18173		3.55884	0.849157		3.55884	1.16992
3.58952	1.55826		3.58952	1.4118		3.58952	1.39246		3.58952	1.31204		3.58952	0.963176		3.58952	1.29194
3.62019	1.63816		3.62019	1.49988		3.62019	1.48674		3.62019	1.40116		3.62019	1.06526		3.62019	1.38414
3.65087	1.68502		3.65087	1.54811		3.65087	1.53702		3.65087	1.43957		3.65087	1.13861		3.65087	1.43397
3.68155	1.68953		3.68155	1.54821		3.68155	1.53595		3.68155	1.42293		3.68155	1.17368		3.68155	1.43455
3.71223	1.64672		3.71223	1.49665		3.71223	1.48092		3.71223	1.35138		3.71223	1.16631		3.71223	1.38377
3.74291	1.55571		3.74291	1.39418		3.74291	1.37361		3.74291	1.2292		3.74291	1.11672		3.74291	1.28376
3.77359	1.41942		3.77359	1.24535		3.77359	1.21955		3.77359	1.0647		3.77359	1.02909		3.77359	1.14058
3.80427	1.24421		3.80427	1.05809		3.80427	1.02784		3.80427	0.870368		3.80427	0.911432		3.80427	0.964006
3.83495	1.03928		3.83495	0.8432		3.83495	0.810834		3.83495	0.664217		3.83495	0.7759		3.83495	0.767723
3.86563	0.81612		3.86563	0.613857		3.86563	0.584633		3.86563	0.474995		3.86563	0.639661		3.86563	0.570789
3.89631	0.587797		3.89631	0.385836		3.89631	0.372843		3.89631	0.355858		3.89631	0.526148		3.89631	0.403188
3.92699	0.36853		3.92699	0.183998		3.92699	0.227865		3.92699	0.364397		3.92699	0.461865		3.92699	0.315241
3.95767	0.176381		3.95767	0.120352		3.95767	0.241933		3.95767	0.458505		3.95767	0.458102		3.95767	0.337623
3.98835	0.0856593		3.98835	0.238171		3.98835	0.346844		3.98835	0.55974		3.98835	0.494348		3.98835	0.412767
4.01903	0.179594		4.01903	0.348899		4.01903	0.441607		4.01903	0.631373		4.01903	0.537604		4.01903	0.480603
4.04971	0.27942		4.04971	0.423883		4.04971	0.501323		4.04971	0.662853		4.04971	0.565415		4.04971	0.519769
4.08039	0.365677		4.08039	0.471395		4.08039	0.530547		4.08039	0.660673		4.08039	0.570644		4.08039	0.534473
4.11107	0.462085		4.11107	0.519962		4.11107	0.555964		4.11107	0.651105		4.11107	0.562605		4.11107	0.552389
4.14175	0.599965		4.14175	0.612855		4.14175	0.624221		4.14175	0.682856		4.14175	0.57042		4.14175	0.621057
4.17243	0.799456		4.17243	0.783069		4.17243	0.776533		4.17243	0.805395		4.17243	0.637223		4.17243	0.778525
4.20311	1.06271		4.20311	1.03382		4.20311	1.01926		4.20311	1.02982		4.20311	0.790807		4.20311	1.02578
4.23379	1.38015		4.23379	1.34914		4.23379	1.33342		4.23379	1.33286		4.23379	1.0252		4.23379	1.34127
4.26447	1.73701		4.26447	1.70834		4.26447	1.69478		4.26447	1.68458		4.26447	1.31808		4.26447	1.70052
4.29515	2.11647		4.29515	2.09081		4.29515	2.0805		4.29515	2.05867		4.29515	1.64666		4.29515	2.08112
4.32583	2.50092		4.32583	2.47675		4.32583	2.46952		4.32583	2.43252		4.32583	1.99076		4.32583	2.46259
4.35651	2.87281		4.35651	2.84744		4.35651	2.84236		4.35651	2.78629		4.35651	2.33229		4.35651	2.82607
4.38719	3.21536		4.38719	3.18557		4.38719	3.18133		4.38719	3.10263		4.38719	2.65479		4.38719	3.15442
4.41786	3.51335		4.41786	3.47581		4.41786	3.47089		4.41786	3.36685		4.41786	2.94346		4.41786	3.43269
4.44854	3.75372		4.44854	3.70535		4.44854	3.69818		4.44854	3.56722		4.44854	3.1855		4.44854	3.64858
4.47922	3.92623		4.47922	3.86441		4.47922	3.85352		4.47922	3.69538		4.47922	3.37046		4.47922	3.79294
4.5099	4.02382		4.5099	3.94664		4.5099	3.93073		4.5099	3.74657		4.5099	3.49066		4.5099	3.86009
4.54058	4.04299		4.54058	3.94932		4.54058	3.92739		4.54058	3.71974		4.54058	3.54147		4.54058	3.84805
4.57126	3.98384		4.57126	3.87344		4.57126	3.84482		4.57126	3.61751		4.57126	3.52144		4.57126	3.75852
4.60194	3.85004		4.60194	3.72354		4.60194	3.68794		4.60194	3.44592		4.60194	3.43235		4.60194	3.59674
4.63262	3.6485		4.63262	3.5074		4.63262	3.46494		4.63262	3.21402		4.63262	3.279		4.63262	3.37111
4.6633	3.389		4.6633	3.23553		4.6633	3.18672		4.6633	2.9333		4.6633	3.06896		4.6633	3.09266
4.69398	3.08353		4.69398	2.92051		4.69398	2.86625		4.69398	2.61694		4.69398	2.81204		4.69398	2.77434
4.72466	2.74559		4.72466	2.57623		4.72466	2.51773		4.72466	2.27896		4.72466	2.51967		4.72466	2.43022
4.75534	2.3893		4.75534	2.21697		4.75534	2.1557		4.75534	1.93329		4.75534	2.20412		4.75534	2.07448
4.78602	2.02854		4.78602	1.85645		4.78602	1.79398		4.78602	1.59268		4.78602	1.87768		4.78602	1.72038
4.8167	1.67585		4.8167	1.50678		4.8167	1.44466		4.8167	1.26761		4.8167	1.55158		4.8167	1.37917
4.84738	1.34149		4.84738	1.17748		4.84738	1.117		4.84738	0.965291		4.84738	1.2351		4.84738	1.059
4.87806	1.0324		4.87806	0.874561		4.87806	0.816513		4.87806	0.688779		4.87806	0.934536		4.87806	0.764
4.90874	0.751534		4.90874	0.600267		4.90874	0.54456		4.90874	0.437185		4.90874	0.652589		4.90874	0.494177
4.93942	0.497862		4.93942	0.354992		4.93942	0.300401		4.93942	0.210684		4.93942	0.388725		4.93942	0.24862
4.9701	0.269713		4.9701	0.158582		4.9701	0.112696		4.9701	0.107775		4.9701	0.147166		4.9701	0.0954498
5.00078	0.108715		5.00078	0.194638		5.00078	0.217419		5.00078	0.297997		5.00078	0.150972		5.00078	0.278749
5.03146	0.235431		5.03146	0.403484		5.03146	0.443155		5.03146	0.537102		5.03146	0.394848		5.03146	0.526643
5.06214	0.4581		5.06214	0.64262		5.06214	0.690491		5.06214	0.795568		5.06214	0.66082		5.06214	0.793627
5.09282	0.700714		5.09282	0.898901		5.09282	0.954315		5.09282	1.0698		5.09282	0.942647		5.09282	1.07664
5.1235	0.956817		5.1235	1.16807		5.1235	1.23107		5.1235	1.35466		5.1235	1.23823		5.1235	1.37126
5.15418	1.22126		5.15418	1.44419		5.15418	1.51452		5.15418	1.64256		5.15418	1.54266		5.15418	1.67031
5.18486	1.48699		5.18486	1.71929		5.18486	1.79622		5.18486	1.92416		5.18486	1.84834		5.18486	1.96456
5.21553	1.74543		5.21553	1.98408		5.21553	2.06644		5.21553	2.18944		5.21553	2.14578		5.21553	2.24375
5.24621	1.9874		5.24621	2.22892		5.24621	2.31521		5.24621	2.42851		5.24621	2.42459		5.24621	2.49755
5.27689	2.20393		5.27689	2.4446		5.27689	2.53309		5.27689	2.63239		5.27689	2.67437		5.27689	2.71641
5.30757	2.38697		5.30757	2.62307		5.30757	2.7119		5.30757	2.79364		5.30757	2.88555		5.30757	2.89217
5.33825	2.5299		5.33825	2.75791		5.33825	2.84525		5.33825	2.90674		5.33825	3.05007		5.33825	3.0186
5.36893	2.62797		5.36893	2.8447		5.36893	2.92881		5.36893	2.96837		5.36893	3.16188		5.36893	3.09171
5.39961	2.67848		5.39961	2.88122		5.39961	2.96054		5.39961	2.97755		5.39961	3.21736		5.39961	3.10992
5.43029	2.68091		5.43029	2.86748		5.43029	2.94071		5.43029	2.93557		5.43029	3.21546		5.43029	3.07402
5.46097	2.63679		5.46097	2.80564		5.46097	2.87178		5.46097	2.84584		5.46097	3.1578		5.46097	2.98708
5.49165	2.5496		5.49165	2.69977		5.49165	2.75816		5.49165	2.71361		5.49165	3.04854		5.49165	2.85413
5.52233	2.42443		5.52233	2.55555		5.52233	2.60588		5.52233	2.54555		5.52233	2.89412		5.52233	2.68186
5.55301	2.2676		5.55301	2.37989		5.55301	2.42217		5.55301	2.34936		5.55301	2.70292		5.55301	2.47809
5.58369	2.08631		5.58369	2.18044		5.58369	2.21499		5.58369	2.13324		5.58369	2.48476		5.58369	2.25133
5.61437	1.88811		5.61437	1.96516		5.61437	1.99256		5.61437	1.90546		5.61437	2.25041		5.61437	2.01031
5.64505	1.68056		5.64505	1.74191		5.64505	1.76291		5.64505	1.67385		5.64505	2.01097		5.64505	1.76347
5.67573	1.4708		5.67573	1.51804		5.67573	1.53349		5.67573	1.44554		5.67573	1.77729		5.67573	1.51868
5.70641	1.26537		5.70641	1.30016		5.70641	1.31094		5.70641	1.22671		5.70641	1.5593		5.70641	1.28299
5.73709	1.07014		5.73709	1.09417		5.73709	1.10103		5.73709	1.02267		5.73709	1.36536		5.73709	1.06276
5.76777	0.890584		5.76777	0.9055		5.76777	0.908966		5.76777	0.83833		5.76777	1.20155		5.76777	0.864162
5.79845	0.732545		5.79845	0.739912		5.79845	0.740162		5.79845	0.67915		5.79845	1.07111		5.79845	0.694314
5.82913	0.603402		5.82913	0.60485		5.82913	0.601625		5.82913	0.552787		5.82913	0.974097		5.82913	0.563044
5.85981	0.512978		5.85981	0.510516		5.85981	0.503314		5.85981	0.470054		5.85981	0.907867		5.85981	0.483158
5.89049	0.470988		5.89049	0.467244		5.89049	0.456086		5.89049	0.440665		5.89049	0.868143		5.89049	0.463264
5.92117	0.47855		5.92117	0.47608		5.92117	0.462192		5.92117	0.462146		5.92117	0.850261		5.92117	0.495435
5.95185	0.523487		5.95185	0.523627		5.95185	0.508689		5.95185	0.517869		5.95185	0.849827		5.95185	0.558592
5.98253	0.58832		5.98253	0.591237		5.98253	0.57643		5.98253	0.589066		5.98253	0.862587		5.98253	0.6331
6.0132	0.658648		6.0132	0.664023		6.0132	0.650001		6.0132	0.662122		6.0132	0.883922		6.0132	0.70592
6.04388	0.72455		6.04388	0.731989		6.04388	0.719149		6.04388	0.728202		6.04388	0.908541		6.04388	0.76886
6.07456	0.77926		6.07456	0.78842		6.07456	0.777064		6.07456	0.781441		6.07456	0.930604		6.07456	0.816519
6.10524	0.81802		6.10524	0.828632		6.10524	0.81905		6.10524	0.817851		6.10524	0.9442		6.10524	0.845232
6.13592	0.837527		6.13592	0.849396		6.13592	0.841898		6.13592	0.834864		6.13592	0.943932		6.13592	0.85267
6.1666	0.835726		6.1666	0.848727		6.1666	0.843671		6.1666	0.83118		6.1666	0.92544		6.1666	0.837724
6.19728	0.811756		6.19728	0.825836		6.19728	0.823641		6.19728	0.806733		6.19728	0.885776		6.19728	0.800496
6.22796	0.765927		6.22796	0.781112		6.22796	0.782281		6.22796	0.762671		6.22796	0.823619		6.22796	0.742289
6.25864	0.699681		6.25864	0.716094		6.25864	0.721231		6.25864	0.701331		6.25864	0.739338		6.25864	0.665579
6.28932	0.615512		6.28932	0.633408		6.28932	0.643257		6.28932	0.626198		6.28932	0.634923		6.28932	0.573983
6.32	0.516859		6.32	0.5367		6.32	0.552205		6.32	0.541909		6.32	0.513815		6.32	0.472295
6.35068	0.408025		6.35068	0.43064		6.35068	0.453063		6.35068	0.454375		6.35068	0.380659		6.35068	0.366851
6.38136	0.294328		6.38136	0.321285		6.38136	0.35239		6.38136	0.371174		6.38136	0.241096		6.38136	0.267036
6.41204	0.183578		6.41204	0.21801		6.41204	0.25992		6.41204	0.302175		6.41204	0.102556		6.41204	0.190334
6.44272	0.097857		6.44272	0.142327		6.44272	0.192923		6.44272	0.258908		6.44272	0.0490956		6.44272	0.167141
6.4734	0.10963		6.4734	0.138471		6.4734	0.176246		6.4734	0.248281		6.4734	0.167158		6.4734	0.203349
6.50408	0.188367		6.50408	0.196786		6.50408	0.209483		6.50408	0.263793		6.50408	0.276646		6.50408	0.262599
6.53476	0.268999		6.53476	0.267029		6.53476	0.261925		6.53476	0.290389		6.53476	0.367673		6.53476	0.319903
6.56544	0.338254		6.56544	0.329712		6.56544	0.312526		6.56544	0.3156		6.56544	0.437084		6.56544	0.365566
6.59612	0.392546		6.59612	0.378782		6.59612	0.352585		6.59612	0.332356		6.59612	0.483414		6.59612	0.39591
6.6268	0.430699		6.6268	0.412165		6.6268	0.37879		6.6268	0.337425		6.6268	0.50664		6.6268	0.409824
6.65748	0.452723		6.65748	0.429511		6.65748	0.390261		6.65748	0.32988		6.65748	0.508068		6.65748	0.407605
6.68816	0.459399		6.68816	0.431482		6.68816	0.387442		6.68816	0.310195		6.68816	0.490188		6.68816	0.39044
6.71884	0.452038		6.71884	0.419387		6.71884	0.371594		6.71884	0.279712		6.71884	0.45647		6.71884	0.360093
6.74952	0.432293		6.74952	0.394949		6.74952	0.344489		6.74952	0.240339		6.74952	0.411164		6.74952	0.318726
6.7802	0.402038		6.7802	0.360143		6.7802	0.308258		6.7802	0.1945		6.7802	0.359181		6.7802	0.268895
6.81087	0.363386		6.81087	0.317183		6.81087	0.265443		6.81087	0.145766		6.81087	0.306229		6.81087	0.214038
6.84155	0.318953		6.84155	0.268804		6.84155	0.219538		6.84155	0.102107		6.84155	0.259449		6.84155	0.160521
6.87223	0.272622		6.87223	0.219263		6.87223	0.176681		6.87223	0.0860302		6.87223	0.228334		6.87223	0.124342
6.90291	0.231229		6.90291	0.177019		6.90291	0.149325		6.90291	0.118189		6.90291	0.223361		6.90291	0.133736
6.93359	0.20683		6.93359	0.158691		6.93359	0.155193		6.93359	0.178361		6.93359	0.249214		6.93359	0.189142
6.96427	0.213875		6.96427	0.180635		6.96427	0.197727		6.96427	0.250108		6.96427	0.301373		6.96427	0.267491
6.99495	0.255908		6.99495	0.237514		6.99495	0.263859		6.99495	0.328111		6.99495	0.372605		6.99495	0.356561
7.02563	0.323207		7.02563	0.314228		7.02563	0.34277		7.02563	0.410131		7.02563	0.457647		7.02563	0.451263
7.05631	0.405027		7.05631	0.401182		7.05631	0.428675		7.05631	0.494592		7.05631	0.552997		7.05631	0.548668
7.08699	0.494222		7.08699	0.493144		7.08699	0.518089		7.08699	0.579974		7.08699	0.655774		7.08699	0.646464
7.11767	0.586159		7.11767	0.586721		7.11767	0.608413		7.11767	0.664702		7.11767	0.763101		7.11767	0.742564
7.14835	0.677571		7.14835	0.679339		7.14835	0.697462		7.14835	0.747197		7.14835	0.871967		7.14835	0.83506
7.17903	0.766036		7.17903	0.768918		7.17903	0.783373		7.17903	0.825994		7.17903	0.979338		7.17903	0.92229
7.20971	0.849789		7.20971	0.853823		7.20971	0.864628		7.20971	0.899851		7.20971	1.08236		7.20971	1.00293
7.24039	0.927665		7.24039	0.932869		7.24039	0.940106		7.24039	0.967842		7.24039	1.17859		7.24039	1.07606
7.27107	0.999033		7.27107	1.00532		7.27107	1.0091		7.27107	1.02938		7.27107	1.2661		7.27107	1.14115
7.30175	1.06369		7.30175	1.07082		7.30175	1.07127		7.30175	1.0842		7.30175	1.34362		7.30175	1.19803
7.33243	1.1217		7.33243	1.1293		7.33243	1.12655		7.33243	1.13221		7.33243	1.41042		7.33243	1.24675
7.36311	1.17317		7.36311	1.18077		7.36311	1.17494		7.36311	1.17339		7.36311	1.46626		7.36311	1.28741
7.39379	1.21802		7.39379	1.22514		7.39379	1.21636		7.39379	1.20761		7.39379	1.51109		7.39379	1.31997
7.42447	1.2558		7.42447	1.26201		7.42447	1.25045		7.42447	1.23444		7.42447	1.54488		7.42447	1.3441
7.45515	1.28556		7.45515	1.29059		7.45515	1.27643		7.45515	1.25309		7.45515	1.56736		7.45515	1.35909
7.48583	1.30586		7.48583	1.30965		7.48583	1.29309		7.48583	1.26241		7.48583	1.57791		7.48583	1.36388
7.51651	1.3149		7.51651	1.31761		7.51651	1.29891		7.51651	1.261		7.51651	1.57552		7.51651	1.35716
7.54719	1.31077		7.54719	1.31275		7.54719	1.29218		7.54719	1.24734		7.54719	1.55891		7.54719	1.33758
7.57787	1.29171		7.57787	1.29347		7.57787	1.27133		7.57787	1.22012		7.57787	1.52683		7.57787	1.30409
7.60854	1.25649		7.60854	1.25863		7.60854	1.23521		7.60854	1.17848		7.60854	1.47837		7.60854	1.25616
7.63922	1.20473		7.63922	1.20783		7.63922	1.18342		7.63922	1.12234		7.63922	1.41334		7.63922	1.19422
7.6699	1.13719		7.6699	1.14177		7.6699	1.11665		7.6699	1.05265		7.6699	1.33275		7.6699	1.11988
7.70058	1.05611		7.70058	1.06254		7.70058	1.03695		7.70058	0.971707		7.70058	1.23916		7.70058	1.0363
7.73126	0.965478		7.73126	0.973954		7.73126	0.948129		7.73126	0.883446		7.73126	1.1371		7.73126	0.948452
7.76194	0.871341		7.76194	0.881799		7.76194	0.856006		7.76194	0.793725		7.76194	1.03342		7.76194	0.863285
7.79262	0.782027		7.79262	0.794102		7.79262	0.768727		7.79262	0.710518		7.79262	0.937393		7.79262	0.789544
7.8233	0.707835		7.8233	0.720823		7.8233	0.696493		7.8233	0.643512		7.8233	0.860072		7.8233	0.73652
7.85398	0.65923		7.85398	0.672165		7.85398	0.649794		7.85398	0.602095		7.85398	0.811938		7.85398	0.711192
7.88466	0.642734		7.88466	0.65473		7.88466	0.635258		7.88466	0.591207		7.88466	0.798573		7.88466	0.714676
7.91534	0.656705		7.91534	0.667418		7.91534	0.651331		7.91534	0.607759		7.91534	0.817061		7.91534	0.74105
7.94602	0.691663		7.94602	0.701434		7.94602	0.688564		7.94602	0.641863		7.94602	0.856995		7.94602	0.780028
7.9767	0.735101		7.9767	0.744662		7.9767	0.734445		7.9767	0.681662		7.9767	0.905191		7.9767	0.820836
8.00738	0.775851		8.00738	0.785965		8.00738	0.777758		8.00738	0.717026		8.00738	0.949806		8.00738	0.854606
8.03806	0.80578		8.03806	0.817025		8.03806	0.810269		8.03806	0.740762		8.03806	0.982066		8.03806	0.875094
8.06874	0.819853		8.06874	0.83253		8.06874	0.826774		8.06874	0.748505		8.06874	0.996442		8.06874	0.878614
8.09942	0.815721		8.09942	0.829826		8.09942	0.82471		8.09942	0.738315		8.09942	0.990311		8.09942	0.863749
8.1301	0.79332		8.1301	0.808548		8.1301	0.803766		8.1301	0.71032		8.1301	0.963543		8.1301	0.831078
8.16078	0.75456		8.16078	0.770314		8.16078	0.765594		8.16078	0.666455		8.16078	0.918115		8.16078	0.782935
8.19146	0.703078		8.19146	0.7185		8.19146	0.713587		8.19146	0.610288		8.19146	0.857749		8.19146	0.72321
8.22214	0.644022		8.22214	0.65803		8.22214	0.652692		8.22214	0.54691		8.22214	0.78753		8.22214	0.657143
8.25282	0.583763		8.25282	0.595143		8.25282	0.589193		8.25282	0.482842		8.25282	0.713451		8.25282	0.591051
8.2835	0.529337		8.2835	0.536926		8.2835	0.53028		8.2835	0.425754		8.2835	0.641777		8.2835	0.531785
8.31418	0.487251		8.31418	0.490287		8.31418	0.483047		8.31418	0.383373		8.31418	0.578124		8.31418	0.485589
8.34486	0.461495		8.34486	0.460046		8.34486	0.452541		8.34486	0.360829		8.34486	0.526226		8.34486	0.45619
8.37554	0.451654		8.37554	0.446761		8.37554	0.439459		8.37554	0.35745		8.37554	0.486745		8.37554	0.442985
8.40621	0.452914		8.40621	0.446182		8.40621	0.439494		8.40621	0.366654		8.40621	0.456954		8.40621	0.441065
8.43689	0.458305		8.43689	0.451253		8.43689	0.4454		8.43689	0.379658		8.43689	0.431806		8.43689	0.443443
8.46757	0.461267		8.46757	0.454938		8.46757	0.44996		8.46757	0.389042		8.46757	0.405842		8.46757	0.443603
8.49825	0.457052		8.49825	0.451943		8.49825	0.447776		8.49825	0.390004		8.49825	0.374814		8.49825	0.436882
8.52893	0.443021		8.52893	0.439171		8.52893	0.435712		8.52893	0.380201		8.52893	0.336498		8.52893	0.420717
8.55961	0.41842		8.55961	0.415526		8.55961	0.412685		8.55961	0.359247		8.55961	0.290869		8.55961	0.394385
8.59029	0.384027		8.59029	0.381539		8.59029	0.379281		8.59029	0.328231		8.59029	0.240072		8.59029	0.3586
8.62097	0.341794		8.62097	0.338988		8.62097	0.33737		8.62097	0.289334		8.62097	0.188627		8.62097	0.315112
8.65165	0.294534		8.65165	0.290555		8.65165	0.289775		8.65165	0.245507		8.65165	0.144447		8.65165	0.266332
8.68233	0.245642		8.68233	0.239529		8.68233	0.239995		8.68233	0.200211		8.68233	0.119771		8.68233	0.214988
8.71301	0.198869		8.71301	0.189567		8.71301	0.191977		8.71301	0.157196		8.71301	0.122852		8.71301	0.163798
8.74369	0.15806		8.74369	0.144533		8.74369	0.149921		8.74369	0.120275		8.74369	0.143931		8.74369	0.115169
8.77437	0.12665		8.77437	0.108343		8.77437	0.117825		8.77437	0.0927759		8.77437	0.1676		8.77437	0.0709604
8.80505	0.106391		8.80505	0.0843169		8.80505	0.0980087		8.80505	0.0759778		8.80505	0.185121		8.80505	0.0327367
8.83573	0.095742		8.83573	0.0729845		8.83573	0.088743		8.83573	0.0672361		8.83573	0.193216		8.83573	0.0138987
8.86641	0.0905616		8.86641	0.0704971		8.86641	0.0848785		8.86641	0.0617758		8.86641	0.192106		8.86641	0.0390836
8.89709	0.0876567		8.89709	0.0726725		8.89709	0.0825434		8.89709	0.0577427		8.89709	0.185089		8.89709	0.0689333
8.92777	0.08747		8.92777	0.0795414		8.92777	0.0824613		8.92777	0.0593024		8.92777	0.17873		8.92777	0.10056
8.95845	0.0938708		8.95845	0.09428		8.95845	0.0896031		8.95845	0.0733942		8.95845	0.181917		8.95845	0.13505
8.98913	0.110671		8.98913	0.11893		8.98913	0.108616		8.98913	0.100924		8.98913	0.201384		8.98913	0.172692
9.01981	0.137929		9.01981	0.152424		9.01981	0.139221		9.01981	0.137646		9.01981	0.236888		9.01981	0.212763
9.05049	0.172667		9.05049	0.191931		9.05049	0.177747		9.05049	0.179222		9.05049	0.282804		9.05049	0.253793
9.08117	0.211273		9.08117	0.234279		9.08117	0.220142		9.08117	0.222163		9.08117	0.332613		9.08117	0.293924
9.11185	0.250542		9.11185	0.276507		9.11185	0.262914		9.11185	0.263598		9.11185	0.380937		9.11185	0.331227
9.14253	0.287835		9.14253	0.316038		9.14253	0.3032		9.14253	0.301164		9.14253	0.42378		9.14253	0.363945
9.17321	0.321078		9.17321	0.350767		9.17321	0.33874		9.17321	0.333016		9.17321	0.458358		9.17321	0.390669
9.20388	0.348751		9.20388	0.379116		9.20388	0.367877		9.20388	0.357867		9.20388	0.482941		9.20388	0.410447
9.23456	0.369879		9.23456	0.400075		9.23456	0.389571		9.23456	0.375017		9.23456	0.496727		9.23456	0.42284
9.26524	0.384003		9.26524	0.413198		9.26524	0.403381		9.26524	0.384344		9.26524	0.499703		9.26524	0.42792
9.29592	0.391123		9.29592	0.418563		9.29592	0.409424		9.29592	0.386251		9.29592	0.492493		9.29592	0.42622
9.3266	0.391618		9.3266	0.416691		9.3266	0.408281		9.3266	0.381567		9.3266	0.476169		9.3266	0.418633
9.35728	0.386137		9.35728	0.408432		9.35728	0.400878		9.35728	0.371419		9.35728	0.45205		9.35728	0.406283
9.38796	0.375479		9.38796	0.394827		9.38796	0.388331		9.38796	0.357058		9.38796	0.421503		9.38796	0.390372
9.41864	0.360484		9.41864	0.376962		9.41864	0.371787		9.41864	0.339691		9.41864	0.385789		9.41864	0.372019
9.44932	0.341933		9.44932	0.355839		9.44932	0.352277		9.44932	0.320321		9.44932	0.345966		9.44932	0.352136
9.48	0.320495		9.48	0.332283		9.48	0.33061		9.48	0.299649		9.48	0.3029		9.48	0.331352
9.51068	0.296716		9.51068	0.306902		9.51068	0.307326		9.51068	0.278042		9.51068	0.25739		9.51068	0.310009
9.54136	0.271043		9.54136	0.28011		9.54136	0.282733		9.54136	0.255597		9.54136	0.210439		9.54136	0.288234
9.57204	0.243892		9.57204	0.2522		9.57204	0.256992		9.57204	0.232274		9.57204	0.163815		9.57204	0.266063
9.60272	0.215712		9.60272	0.223452		9.60272	0.23025		9.60272	0.208052		9.60272	0.121359		9.60272	0.243573
9.6334	0.18705		9.6334	0.194236		9.6334	0.202763		9.6334	0.183074		9.6334	0.0921668		9.6334	0.220999
9.66408	0.158585		9.66408	0.165088		9.66408	0.174986		9.66408	0.157744		9.66408	0.0904742		9.66408	0.198803
9.69476	0.131117		9.69476	0.136735		9.69476	0.147616		9.69476	0.13275		9.69476	0.114938		9.69476	0.177685
9.72544	0.105529		9.72544	0.110066		9.72544	0.12156		9.72544	0.109042		9.72544	0.149297		9.72544	0.158543
9.75612	0.0827093		9.75612	0.08603		9.75612	0.0978516		9.75612	0.08775		9.75612	0.183206		9.75612	0.142397
9.7868	0.0634838		9.7868	0.0654571		9.7868	0.0774847		9.7868	0.0700642		9.7868	0.211861		9.7868	0.130281
9.81748	0.0486531		9.81748	0.0487911		9.81748	0.061193		9.81748	0.0570851		9.81748	0.232853		9.81748	0.123114
9.84816	0.039319		9.84816	0.0358929		9.84816	0.0492662		9.84816	0.049643		9.84816	0.245169		9.84816	0.121573
9.87884	0.0372282		9.87884	0.0265524		9.87884	0.0417763		9.87884	0.048205		9.87884	0.249036		9.87884	0.125991
9.90952	0.0435218		9.90952	0.0228951		9.90952	0.0395141		9.90952	0.0529908		9.90952	0.246071		9.90952	0.136323
9.9402	0.0572397		9.9402	0.0297415		9.9402	0.0443537		9.9402	0.0640517		9.9402	0.239513		9.9402	0.152156
9.97088	0.0767172		9.97088	0.0463586		9.97088	0.0572267		9.97088	0.0810824		9.97088	0.234275		9.97088	0.172745
10.0016	0.10058		10.0016	0.0693664		10.0016	0.0770268		10.0016	0.103288		10.0016	0.236176		10.0016	0.197036

## Sheet: Fig2c
incident energy	normalized-102			108			114			120			RM
6389	0.00205513		6389	0.00201891		6389	0.00231382		6389	0.00250596		6389	0.00396686
6394	0.00210344		6394	0.00217809		6394	0.00232881		6394	0.00236691		6394	0.00379205
6399	0.00204924		6399	0.00255578		6399	0.00255307		6399	0.00275164		6399	0.00367636
6404	0.00211079		6404	0.00246532		6404	0.00273464		6404	0.00278726		6404	0.00316862
6409	0.00176691		6409	0.00187934		6409	0.00282425		6409	0.00301554		6409	-0.00201126
6414	0.00312856		6414	0.00240778		6414	0.00272529		6414	0.00247496		6414	0.00255835
6419	0.00360035		6419	0.00288143		6419	0.0032126		6419	0.00255713		6419	0.00275065
6424	0.00308155		6424	0.00341164		6424	0.00303486		6424	0.00295181		6424	0.00289402
6429	0.00411823		6429	0.00393136		6429	0.00344529		6429	0.00312671		6429	0.00271945
6434	0.00406162		6434	0.00400302		6434	0.00316983		6434	0.00295841		6434	0.0029929
6439	0.00443939		6439	0.00405251		6439	0.00331865		6439	0.00321182		6439	0.00371853
6444	0.00428054		6444	0.00398608		6444	0.00344372		6444	0.00354361		6444	0.00331248
6449	0.00386742		6449	0.00447696		6449	0.00317654		6449	0.00361043		6449	0.00329586
6454	0.00419778		6454	0.00405257		6454	0.00349278		6454	0.0035697		6454	0.00312312
6459	0.00355319		6459	0.00436682		6459	0.00385819		6459	0.00387881		6459	0.00365573
6464	0.00468393		6464	0.00434271		6464	0.00437224		6464	0.00453287		6464	0.00404054
6469	0.00489318		6469	0.00498436		6469	0.00479999		6469	0.00513626		6469	0.00439499
6474	0.00522141		6474	0.00535006		6474	0.00517083		6474	0.00539687		6474	0.00470879
6479	0.00565734		6479	0.0057847		6479	0.00544589		6479	0.00575183		6479	0.00554024
6484	0.00595338		6484	0.00589549		6484	0.00608082		6484	0.00592615		6484	0.00523221
6489	0.00675495		6489	0.00643322		6489	0.00623256		6489	0.00636868		6489	0.00597763
6491	0.00668065		6491	0.00666038		6491	0.00668461		6491	0.00644991		6491	0.00638796
6493	0.00721146		6493	0.00691794		6493	0.00694062		6493	0.00699144		6493	0.00654619
6495	0.00741201		6495	0.00746645		6495	0.00727363		6495	0.00717241		6495	0.00675892
6497	0.00769505		6497	0.00738753		6497	0.00752192		6497	0.00766669		6497	0.00698298
6499	0.00811561		6499	0.00735281		6499	0.00775771		6499	0.00803029		6499	0.00736506
6501	0.00830693		6501	0.00815539		6501	0.00819721		6501	0.00835093		6501	0.00810186
6503	0.00796498		6503	0.00786521		6503	0.00838032		6503	0.00820705		6503	0.00803081
6505	0.00810983		6505	0.00815954		6505	0.00869753		6505	0.0087017		6505	0.00828585
6507	0.00839473		6507	0.00840441		6507	0.00882134		6507	0.00897131		6507	0.00853839
6509	0.00873857		6509	0.00864752		6509	0.00952022		6509	0.00934703		6509	0.00911283
6511	0.0094393		6511	0.00938294		6511	0.00993525		6511	0.00993043		6511	0.0095551
6513	0.0100634		6513	0.00959407		6513	0.0104276		6513	0.0106672		6513	0.0104605
6515	0.0102642		6515	0.0104041		6515	0.0109226		6515	0.0107793		6515	0.0110186
6517	0.0107747		6517	0.0107886		6517	0.0115541		6517	0.0113654		6517	0.011687
6519	0.0115045		6519	0.0114081		6519	0.0119284		6519	0.0117361		6519	0.0122892
6519.3	0.0110961		6519.3	0.0112282		6519.3	0.0117353		6519.3	0.0120337		6519.3	0.0124443
6519.6	0.010831		6519.6	0.0112343		6519.6	0.0120551		6519.6	0.0120189		6519.6	0.0122898
6519.9	0.0115607		6519.9	0.0115171		6519.9	0.0121687		6519.9	0.0117728		6519.9	0.0126912
6520.2	0.0121634		6520.2	0.0118912		6520.2	0.0124007		6520.2	0.0122429		6520.2	0.0127471
6520.5	0.0119991		6520.5	0.0121254		6520.5	0.0126805		6520.5	0.0122821		6520.5	0.012982
6520.8	0.0123606		6520.8	0.0120209		6520.8	0.0125501		6520.8	0.0124962		6520.8	0.0132024
6521.1	0.0117134		6521.1	0.0117545		6521.1	0.0122268		6521.1	0.0122794		6521.1	0.0127725
6521.4	0.0118816		6521.4	0.0120569		6521.4	0.0124538		6521.4	0.0122759		6521.4	0.0127768
6521.7	0.0119455		6521.7	0.0123144		6521.7	0.0127433		6521.7	0.0126192		6521.7	0.0129519
6522	0.0125264		6522	0.0124001		6522	0.0129006		6522	0.0127633		6522	0.0133094
6522.3	0.0124804		6522.3	0.0127204		6522.3	0.0130544		6522.3	0.0128491		6522.3	0.0133988
6522.6	0.0125645		6522.6	0.012551		6522.6	0.0129824		6522.6	0.0128349		6522.6	0.0134207
6522.9	0.0123246		6522.9	0.0124567		6522.9	0.0128282		6522.9	0.0128039		6522.9	0.0135053
6523.2	0.0126605		6523.2	0.0127318		6523.2	0.0130459		6523.2	0.0127339		6523.2	0.0132438
6523.5	0.0125151		6523.5	0.0126719		6523.5	0.0132042		6523.5	0.0131478		6523.5	0.0136113
6523.8	0.0127259		6523.8	0.0129962		6523.8	0.013497		6523.8	0.0130737		6523.8	0.0135412
6524.1	0.0135611		6524.1	0.012894		6524.1	0.0135852		6524.1	0.0134148		6524.1	0.0138219
6524.4	0.0132029		6524.4	0.013435		6524.4	0.0136487		6524.4	0.013523		6524.4	0.0138723
6524.7	0.0126096		6524.7	0.0132078		6524.7	0.0133143		6524.7	0.0136673		6524.7	0.0138074
6525	0.0132802		6525	0.0131269		6525	0.0134884		6525	0.0133288		6525	0.0137467
6525.3	0.0138224		6525.3	0.0136415		6525.3	0.0139041		6525.3	0.0136266		6525.3	0.0141057
6525.6	0.013938		6525.6	0.0139172		6525.6	0.0139622		6525.6	0.0139322		6525.6	0.0144328
6525.9	0.013332		6525.9	0.0136863		6525.9	0.0140879		6525.9	0.0140386		6525.9	0.0147305
6526.2	0.0136068		6526.2	0.0139656		6526.2	0.0138213		6526.2	0.0141757		6526.2	0.0142863
6526.5	0.0140168		6526.5	0.0140119		6526.5	0.0140327		6526.5	0.0140047		6526.5	0.0142254
6526.8	0.013698		6526.8	0.0139634		6526.8	0.0141739		6526.8	0.0142371		6526.8	0.0141922
6527.1	0.0141551		6527.1	0.0143209		6527.1	0.0141658		6527.1	0.0143931		6527.1	0.0145149
6527.4	0.0138272		6527.4	0.0146		6527.4	0.0145461		6527.4	0.0144859		6527.4	0.015114
6527.7	0.014623		6527.7	0.014811		6527.7	0.0147235		6527.7	0.0146746		6527.7	0.0151533
6528	0.0143595		6528	0.0144047		6528	0.014588		6528	0.0147399		6528	0.0151163
6528.3	0.0145944		6528.3	0.0147277		6528.3	0.0145456		6528.3	0.0146881		6528.3	0.0147444
6528.6	0.0145175		6528.6	0.0148091		6528.6	0.0147945		6528.6	0.0148428		6528.6	0.0154634
6528.9	0.0152933		6528.9	0.0150982		6528.9	0.0151352		6528.9	0.0154522		6528.9	0.0151983
6529.2	0.0154582		6529.2	0.0156788		6529.2	0.0152376		6529.2	0.0152783		6529.2	0.0158689
6529.5	0.0151012		6529.5	0.0155509		6529.5	0.015466		6529.5	0.0154726		6529.5	0.0158841
6529.8	0.0154874		6529.8	0.0155282		6529.8	0.0155153		6529.8	0.0154596		6529.8	0.0160336
6530.1	0.0152722		6530.1	0.0154078		6530.1	0.0154713		6530.1	0.0158068		6530.1	0.0161711
6530.4	0.0156741		6530.4	0.0161615		6530.4	0.0158738		6530.4	0.0157391		6530.4	0.0163681
6530.7	0.0159298		6530.7	0.0160144		6530.7	0.0159973		6530.7	0.0161085		6530.7	0.0167953
6531	0.0163861		6531	0.0165362		6531	0.0160881		6531	0.0165049		6531	0.0167932
6531.3	0.0162717		6531.3	0.0165191		6531.3	0.0165801		6531.3	0.01681		6531.3	0.0169892
6531.6	0.0162446		6531.6	0.0165437		6531.6	0.0165733		6531.6	0.0167652		6531.6	0.0170146
6531.9	0.0163294		6531.9	0.0165052		6531.9	0.0166848		6531.9	0.0168078		6531.9	0.0171289
6532.2	0.0163901		6532.2	0.0167323		6532.2	0.0163927		6532.2	0.0171354		6532.2	0.0174062
6532.5	0.0165754		6532.5	0.0169495		6532.5	0.0173591		6532.5	0.017142		6532.5	0.0177982
6532.8	0.0177576		6532.8	0.0176477		6532.8	0.0173811		6532.8	0.0176481		6532.8	0.0180813
6533.1	0.017635		6533.1	0.0176454		6533.1	0.017536		6533.1	0.0179486		6533.1	0.0182283
6533.4	0.0181515		6533.4	0.017594		6533.4	0.0176322		6533.4	0.0180354		6533.4	0.0186151
6533.7	0.0176929		6533.7	0.0179836		6533.7	0.0177677		6533.7	0.018003		6533.7	0.0186569
6534	0.0182211		6534	0.0182941		6534	0.0182759		6534	0.0184088		6534	0.0192755
6534.3	0.0188053		6534.3	0.0188485		6534.3	0.0184629		6534.3	0.0186735		6534.3	0.0195476
6534.6	0.0188261		6534.6	0.019165		6534.6	0.019277		6534.6	0.0189039		6534.6	0.0196752
6534.9	0.019374		6534.9	0.0194423		6534.9	0.0190984		6534.9	0.0196648		6534.9	0.0203843
6535.2	0.0196708		6535.2	0.0194391		6535.2	0.0196529		6535.2	0.0196205		6535.2	0.0206194
6535.5	0.0199888		6535.5	0.0199857		6535.5	0.0198114		6535.5	0.0195868		6535.5	0.0205889
6535.8	0.0203987		6535.8	0.020029		6535.8	0.020327		6535.8	0.0203719		6535.8	0.0212325
6536.1	0.0212737		6536.1	0.0209391		6536.1	0.0207531		6536.1	0.0208723		6536.1	0.0217208
6536.4	0.021598		6536.4	0.021608		6536.4	0.0212961		6536.4	0.0214446		6536.4	0.0221342
6536.7	0.0218407		6536.7	0.0219417		6536.7	0.0219944		6536.7	0.0221631		6536.7	0.0227619
6537	0.0229182		6537	0.0227914		6537	0.0226695		6537	0.0224677		6537	0.0234542
6537.3	0.0229557		6537.3	0.0231413		6537.3	0.0230766		6537.3	0.0230402		6537.3	0.0237955
6537.6	0.0243526		6537.6	0.0241558		6537.6	0.0239188		6537.6	0.0242217		6537.6	0.0248248
6537.9	0.0252595		6537.9	0.0253194		6537.9	0.0252242		6537.9	0.0253197		6537.9	0.0259251
6538.2	0.026959		6538.2	0.0266692		6538.2	0.0269199		6538.2	0.0271532		6538.2	0.0280713
6538.5	0.0287046		6538.5	0.0284591		6538.5	0.0293852		6538.5	0.0295007		6538.5	0.0301145
6538.8	0.0315918		6538.8	0.0311497		6538.8	0.032444		6538.8	0.032691		6538.8	0.0331434
6539.1	0.0360039		6539.1	0.0354008		6539.1	0.0380939		6539.1	0.0383105		6539.1	0.0385679
6539.4	0.041475		6539.4	0.0411645		6539.4	0.0446858		6539.4	0.0451871		6539.4	0.0450224
6539.7	0.0491636		6539.7	0.0481104		6539.7	0.0522776		6539.7	0.0528649		6539.7	0.0524777
6540	0.0569089		6540	0.0559906		6540	0.0597391		6540	0.0603562		6540	0.0606455
6540.3	0.0629429		6540.3	0.0628936		6540.3	0.065415		6540.3	0.0658306		6540.3	0.0661879
6540.6	0.0686871		6540.6	0.067494		6540.6	0.0680928		6540.6	0.0690115		6540.6	0.0697003
6540.9	0.0689266		6540.9	0.0686099		6540.9	0.0677026		6540.9	0.0683617		6540.9	0.0693211
6541.2	0.0677579		6541.2	0.0674269		6541.2	0.0657303		6541.2	0.0665555		6541.2	0.0676107
6541.5	0.065524		6541.5	0.0648049		6541.5	0.0637628		6541.5	0.064463		6541.5	0.0655858
6541.8	0.0636356		6541.8	0.0626723		6541.8	0.0620681		6541.8	0.0629245		6541.8	0.0641183
6542.1	0.0624766		6542.1	0.0622243		6542.1	0.0611535		6542.1	0.0624327		6542.1	0.0634718
6542.4	0.0614729		6542.4	0.0612914		6542.4	0.0606333		6542.4	0.0613296		6542.4	0.0626982
6542.7	0.0606507		6542.7	0.0606109		6542.7	0.0590371		6542.7	0.0598217		6542.7	0.0618411
6543	0.0591776		6543	0.0595115		6543	0.0579642		6543	0.0588961		6543	0.060659
6543.3	0.0590258		6543.3	0.0583397		6543.3	0.0569899		6543.3	0.0576192		6543.3	0.0591259
6543.6	0.0574304		6543.6	0.0570035		6543.6	0.0561249		6543.6	0.0568914		6543.6	0.0583408
6543.9	0.0574886		6543.9	0.0565911		6543.9	0.0558368		6543.9	0.0564112		6543.9	0.0580786
6544.2	0.0569128		6544.2	0.0567303		6544.2	0.0563065		6544.2	0.0570989		6544.2	0.0586458
6544.5	0.0586545		6544.5	0.0573881		6544.5	0.0580451		6544.5	0.0586603		6544.5	0.0602738
6544.8	0.0605317		6544.8	0.0598162		6544.8	0.0606745		6544.8	0.0608286		6544.8	0.0623322
6545.1	0.0633398		6545.1	0.0624682		6545.1	0.0634115		6545.1	0.0637767		6545.1	0.0653093
6545.4	0.0668972		6545.4	0.0655082		6545.4	0.0670867		6545.4	0.0676541		6545.4	0.0688645
6545.7	0.070036		6545.7	0.0696735		6545.7	0.0711564		6545.7	0.0716781		6545.7	0.0731839
6546	0.0750387		6546	0.0746413		6546	0.0762288		6546	0.0766186		6546	0.0777661
6546.3	0.0810785		6546.3	0.0801935		6546.3	0.0825165		6546.3	0.0827729		6546.3	0.0839594
6546.6	0.0875939		6546.6	0.0869355		6546.6	0.0897633		6546.6	0.0894935		6546.6	0.0910815
6546.9	0.0955381		6546.9	0.0945551		6546.9	0.0985318		6546.9	0.0977861		6546.9	0.0994146
6547.2	0.105701		6547.2	0.103988		6547.2	0.109103		6547.2	0.107955		6547.2	0.109711
6547.5	0.118595		6547.5	0.116827		6547.5	0.12333		6547.5	0.121598		6547.5	0.124137
6547.8	0.134513		6547.8	0.13348		6547.8	0.141613		6547.8	0.139154		6547.8	0.14222
6548.1	0.156686		6548.1	0.154706		6548.1	0.165334		6548.1	0.162214		6548.1	0.165592
6548.4	0.179734		6548.4	0.17807		6548.4	0.190338		6548.4	0.187271		6548.4	0.191202
6548.7	0.201767		6548.7	0.20081		6548.7	0.212829		6548.7	0.211134		6548.7	0.215125
6549	0.22544		6549	0.224778		6549	0.237276		6549	0.23671		6549	0.241019
6549.3	0.247427		6549.3	0.247738		6549.3	0.259308		6549.3	0.259985		6549.3	0.264047
6549.6	0.266536		6549.6	0.267516		6549.6	0.277437		6549.6	0.280138		6549.6	0.283782
6549.9	0.283507		6549.9	0.285067		6549.9	0.293229		6549.9	0.296903		6549.9	0.300638
6550.2	0.296384		6550.2	0.297659		6550.2	0.304906		6550.2	0.309397		6550.2	0.312624
6550.5	0.306268		6550.5	0.308496		6550.5	0.314928		6550.5	0.319927		6550.5	0.323306
6550.8	0.31718		6550.8	0.318617		6550.8	0.325575		6550.8	0.33072		6550.8	0.333625
6551.1	0.328347		6551.1	0.329854		6551.1	0.33733		6551.1	0.342162		6551.1	0.344825
6551.4	0.34224		6551.4	0.343666		6551.4	0.351817		6551.4	0.357157		6551.4	0.358947
6551.7	0.35858		6551.7	0.359733		6551.7	0.368831		6551.7	0.373743		6551.7	0.375473
6552	0.376129		6552	0.377216		6552	0.388076		6552	0.392359		6552	0.394281
6552.3	0.396008		6552.3	0.39617		6552.3	0.407814		6552.3	0.412457		6552.3	0.414107
6552.6	0.416595		6552.6	0.416685		6552.6	0.42916		6552.6	0.432748		6552.6	0.434924
6552.9	0.440329		6552.9	0.439749		6552.9	0.452476		6552.9	0.455197		6552.9	0.458077
6553.2	0.465825		6553.2	0.463852		6553.2	0.477067		6553.2	0.478531		6553.2	0.482352
6553.5	0.493729		6553.5	0.492518		6553.5	0.504978		6553.5	0.504649		6553.5	0.510359
6553.8	0.52135		6553.8	0.519035		6553.8	0.531803		6553.8	0.529199		6553.8	0.536661
6554.1	0.546542		6554.1	0.54308		6554.1	0.557023		6554.1	0.552542		6554.1	0.561408
6554.4	0.57597		6554.4	0.571879		6554.4	0.586433		6554.4	0.579748		6554.4	0.590149
6554.7	0.607369		6554.7	0.602361		6554.7	0.618728		6554.7	0.610227		6554.7	0.621403
6555	0.648748		6555	0.642579		6555	0.662369		6555	0.651279		6555	0.662802
6555.3	0.695779		6555.3	0.689235		6555.3	0.713516		6555.3	0.700071		6555.3	0.711867
6555.6	0.752428		6555.6	0.745262		6555.6	0.774765		6555.6	0.759671		6555.6	0.770308
6555.9	0.814391		6555.9	0.80678		6555.9	0.841834		6555.9	0.825616		6555.9	0.833805
6556.2	0.883266		6556.2	0.875374		6556.2	0.916312		6556.2	0.899323		6556.2	0.905044
6556.5	0.966501		6556.5	0.95904		6556.5	1.00608		6556.5	0.989096		6556.5	0.990734
6556.8	1.05979		6556.8	1.05157		6556.8	1.10309		6556.8	1.08747		6556.8	1.08278
6557.1	1.16949		6557.1	1.16343		6557.1	1.21851		6557.1	1.20483		6557.1	1.19315
6557.4	1.26886		6557.4	1.2636		6557.4	1.32058		6557.4	1.30939		6557.4	1.28923
6557.7	1.36403		6557.7	1.36018		6557.7	1.41649		6557.7	1.40789		6557.7	1.38126
6558	1.45688		6558	1.45467		6558	1.50795		6558	1.50266		6558	1.46924
6558.3	1.53915		6558.3	1.53822		6558.3	1.58645		6558.3	1.58467		6558.3	1.54573
6558.6	1.61653		6558.6	1.61868		6558.6	1.65843		6558.6	1.66089		6558.6	1.61621
6558.9	1.67555		6558.9	1.67871		6558.9	1.70974		6558.9	1.7161		6558.9	1.66743
6559	1.69118		6559	1.69562		6559	1.72312		6559	1.7308		6559	1.68161
6559.88	1.72634		6559.88	1.73494		6559.88	1.73542		6559.88	1.75406		6559.88	1.70599
6560.78	1.61215		6560.78	1.62369		6560.78	1.60237		6560.78	1.62852		6560.78	1.59303
6561.7	1.42193		6561.7	1.43488		6561.7	1.40667		6561.7	1.43311		6561.7	1.4108
6562.64	1.21962		6562.64	1.22959		6562.64	1.20819		6562.64	1.22872		6562.64	1.21526
6563.6	1.0981		6563.6	1.1053		6563.6	1.09403		6563.6	1.10815		6563.6	1.09898
6564.58	1.03709		6564.58	1.04111		6564.58	1.03909		6564.58	1.04852		6564.58	1.04088
6565.58	1.02498		6565.58	1.02746		6565.58	1.03001		6565.58	1.03716		6565.58	1.03049
6566.59	1.03821		6566.59	1.04102		6566.59	1.0468		6566.59	1.052		6566.59	1.0458
6567.63	1.06688		6567.63	1.0694		6567.63	1.07665		6567.63	1.08134		6567.63	1.07491
6568.68	1.09754		6568.68	1.1006		6568.68	1.10732		6568.68	1.11275		6568.68	1.10516
6569.75	1.12		6569.75	1.12397		6569.75	1.12911		6569.75	1.13549		6569.75	1.12659
6570.84	1.13536		6570.84	1.13794		6570.84	1.14205		6570.84	1.14769		6570.84	1.13814
6571.95	1.15021		6571.95	1.15166		6571.95	1.15535		6571.95	1.15833		6571.95	1.15023
6573.08	1.1731		6573.08	1.17314		6573.08	1.17788		6573.08	1.17787		6573.08	1.17106
6574.23	1.20165		6574.23	1.20177		6574.23	1.20579		6574.23	1.2046		6574.23	1.19911
6575.4	1.21511		6575.4	1.217		6575.4	1.21856		6575.4	1.21987		6575.4	1.21438
6576.59	1.20039		6576.59	1.20391		6576.59	1.20317		6576.59	1.20722		6576.59	1.20206
6577.79	1.15925		6577.79	1.16414		6577.79	1.16206		6577.79	1.16932		6577.79	1.16447
6579.02	1.10345		6579.02	1.11003		6579.02	1.10702		6579.02	1.11719		6579.02	1.11203
6580.26	1.04167		6580.26	1.0488		6580.26	1.04473		6580.26	1.0575		6580.26	1.05216
6581.53	0.976337		6581.53	0.982499		6581.53	0.978556		6581.53	0.991113		6581.53	0.986245
6582.81	0.917913		6582.81	0.922517		6582.81	0.919558		6582.81	0.930376		6582.81	0.926494
6584.11	0.876769		6584.11	0.879995		6584.11	0.878018		6584.11	0.886382		6584.11	0.88393
6585.43	0.849394		6585.43	0.851952		6585.43	0.85088		6585.43	0.856903		6585.43	0.857255
6586.77	0.834388		6586.77	0.836081		6586.77	0.836395		6586.77	0.840297		6586.77	0.842259
6588.13	0.829466		6588.13	0.831114		6588.13	0.8322		6588.13	0.834876		6588.13	0.837467
6589.5	0.8344		6589.5	0.835549		6589.5	0.837955		6589.5	0.839569		6589.5	0.842512
6590.9	0.841412		6590.9	0.843355		6590.9	0.845727		6590.9	0.848088		6590.9	0.850574
6592.32	0.84325		6592.32	0.845894		6592.32	0.847805		6592.32	0.852445		6592.32	0.854431
6593.75	0.835587		6593.75	0.839053		6593.75	0.840906		6593.75	0.847596		6593.75	0.848166
6595.2	0.825358		6595.2	0.82856		6595.2	0.830617		6595.2	0.838049		6595.2	0.837691
6596.68	0.821099		6596.68	0.823824		6596.68	0.826743		6596.68	0.833451		6596.68	0.832972
6598.17	0.828365		6598.17	0.829914		6598.17	0.833305		6598.17	0.838243		6598.17	0.838947
6599.68	0.842891		6599.68	0.843485		6599.68	0.846916		6599.68	0.849401		6599.68	0.847739
6601.21	0.863871		6601.21	0.863602		6601.21	0.866723		6601.21	0.866785		6601.21	0.867965
6602.76	0.889403		6602.76	0.88906		6602.76	0.892185		6602.76	0.89128		6602.76	0.893126
6604.33	0.912645		6604.33	0.912979		6604.33	0.915905		6604.33	0.915415		6604.33	0.917855
6605.91	0.929951		6605.91	0.930632		6605.91	0.933502		6605.91	0.933411		6605.91	0.936111
6607.52	0.946806		6607.52	0.946925		6607.52	0.949601		6607.52	0.948425		6607.52	0.95156
6609.14	0.969961		6609.14	0.969452		6609.14	0.971956		6609.14	0.968662		6609.14	0.972987
6610.79	0.999466		6610.79	0.998412		6610.79	1.00109		6610.79	0.996274		6610.79	1.00149
6612.45	1.02764		6612.45	1.02726		6612.45	1.02956		6612.45	1.0255		6612.45	1.03044
6614.13	1.04628		6614.13	1.04709		6614.13	1.04943		6614.13	1.04768		6614.13	1.05163
6615.83	1.05114		6615.83	1.05311		6615.83	1.05529		6615.83	1.05587		6615.83	1.05848
6617.55	1.04625		6617.55	1.04835		6617.55	1.05021		6617.55	1.05206		6617.55	1.05336
6619.29	1.03948		6619.29	1.04156		6619.29	1.04318		6619.29	1.04486		6619.29	1.04601
6621.05	1.03566		6621.05	1.03754		6621.05	1.0397		6621.05	1.04076		6621.05	1.04161
6622.83	1.03577		6622.83	1.03785		6622.83	1.03956		6622.83	1.0405		6622.83	1.04158
6624.62	1.03645		6624.62	1.03946		6624.62	1.04136		6624.62	1.04235		6624.62	1.0431
6626.44	1.03661		6626.44	1.0397		6626.44	1.04192		6626.44	1.04421		6626.44	1.04427
6628.27	1.03443		6628.27	1.03822		6628.27	1.0409		6628.27	1.0444		6628.27	1.04308
6630.13	1.03216		6630.13	1.03628		6630.13	1.03921		6630.13	1.04404		6630.13	1.04101
6632	1.02881		6632	1.03364		6632	1.03675		6632	1.04277		6632	1.03831
6633.89	1.02359		6633.89	1.02827		6633.89	1.03152		6633.89	1.03828		6633.89	1.03259
6635.8	1.01748		6635.8	1.02184		6635.8	1.02445		6635.8	1.03037		6635.8	1.02474
6637.73	1.01477		6637.73	1.01782		6637.73	1.02008		6637.73	1.02367		6637.73	1.01911
6639.68	1.01595		6639.68	1.01813		6639.68	1.01979		6639.68	1.02071		6639.68	1.01873
6641.65	1.01924		6641.65	1.02071		6641.65	1.02201		6641.65	1.02122		6641.65	1.0208
6643.63	1.02065		6643.63	1.02193		6643.63	1.02296		6643.63	1.02118		6643.63	1.02229
6645.64	1.01928		6645.64	1.02043		6645.64	1.0211		6645.64	1.01939		6645.64	1.02098
6647.66	1.01464		6647.66	1.01624		6647.66	1.01701		6647.66	1.01512		6647.66	1.01666
6649.71	1.00979		6649.71	1.01119		6649.71	1.01179		6649.71	1.01017		6649.71	1.01141
6651.77	1.00425		6651.77	1.00604		6651.77	1.00669		6651.77	1.00481		6651.77	1.0066
6653.85	0.999946		6653.85	1.00151		6653.85	1.00218		6653.85	1.00026		6653.85	1.00285
6655.95	0.994464		6655.95	0.996178		6655.95	0.996907		6655.95	0.994878		6655.95	0.998368
6658.07	0.987908		6658.07	0.989989		6658.07	0.9904		6658.07	0.988023		6658.07	0.992205
6660.21	0.982057		6660.21	0.98383		6660.21	0.984239		6660.21	0.981296		6660.21	0.986119
6662.37	0.978133		6662.37	0.980045		6662.37	0.980114		6662.37	0.976247		6662.37	0.981615
6664.55	0.976693		6664.55	0.978515		6664.55	0.978271		6664.55	0.973474		6664.55	0.979487
6666.74	0.977382		6666.74	0.978923		6666.74	0.978537		6666.74	0.972962		6666.74	0.979302
6668.96	0.978931		6668.96	0.980337		6668.96	0.980216		6668.96	0.974698		6668.96	0.981413
6671.19	0.977313		6671.19	0.979272		6671.19	0.979574		6671.19	0.975618		6671.19	0.981846
6673.45	0.972048		6673.45	0.974804		6673.45	0.975213		6673.45	0.975073		6673.45	0.978478
6675.72	0.964838		6675.72	0.967284		6675.72	0.967097		6675.72	0.971697		6675.72	0.971396
6678.01	0.953282		6678.01	0.955589		6678.01	0.955689		6678.01	0.962839		6678.01	0.959533
6680.32	0.944245		6680.32	0.945951		6680.32	0.945812		6680.32	0.953709		6680.32	0.948495
6682.65	0.939515		6682.65	0.940465		6682.65	0.94043		6682.65	0.947345		6682.65	0.941453
6685	0.942039		6685	0.94172		6685	0.941545		6685	0.946433		6685	0.941512
6687.37	0.949694		6687.37	0.948378		6687.37	0.947943		6687.37	0.950886		6687.37	0.946976
6689.75	0.959781		6689.75	0.957795		6689.75	0.957209		6689.75	0.958081		6689.75	0.955971
6692.16	0.970223		6692.16	0.968413		6692.16	0.967464		6692.16	0.96752		6692.16	0.966656
6694.58	0.981035		6694.58	0.979221		6694.58	0.978231		6694.58	0.978095		6694.58	0.977726
6697.03	0.991043		6697.03	0.989694		6697.03	0.989042		6697.03	0.988974		6697.03	0.988981
6699.49	0.998847		6699.49	0.998141		6699.49	0.997585		6699.49	0.997823		6699.49	0.998121
6701.97	1.00336		6701.97	1.00328		6701.97	1.00286		6701.97	1.00375		6701.97	1.00368
6704.47	1.00659		6704.47	1.0065		6704.47	1.00612		6704.47	1.00713		6704.47	1.00686
6706.99	1.00993		6706.99	1.0094		6706.99	1.00892		6706.99	1.00961		6706.99	1.00881
6709.53	1.01497		6709.53	1.01398		6709.53	1.01341		6709.53	1.01297		6709.53	1.01247
6712.09	1.02228		6712.09	1.02062		6712.09	1.01989		6712.09	1.01832		6712.09	1.01847
6714.67	1.02983		6714.67	1.02756		6714.67	1.02684		6714.67	1.02418		6714.67	1.02547
6717.26	1.03666		6717.26	1.03438		6717.26	1.03359		6717.26	1.02996		6717.26	1.03222
6719.88	1.04156		6719.88	1.03963		6719.88	1.03873		6719.88	1.03539		6719.88	1.038
6722.51	1.04304		6722.51	1.04225		6722.51	1.04142		6722.51	1.03854		6722.51	1.04139
6725.16	1.04231		6725.16	1.04218		6725.16	1.04159		6725.16	1.03942		6725.16	1.04236
6727.84	1.04034		6727.84	1.04034		6727.84	1.03996		6727.84	1.03841		6727.84	1.04077
6730.53	1.03645		6730.53	1.03668		6730.53	1.03658		6730.53	1.03597		6730.53	1.0375
6733.24	1.03007		6733.24	1.03107		6733.24	1.03151		6733.24	1.0326		6733.24	1.03322
6735.97	1.0198		6735.97	1.02162		6735.97	1.02228		6735.97	1.02564		6735.97	1.02497
6738.72	1.0089		6738.72	1.01123		6738.72	1.01216		6738.72	1.01724		6738.72	1.01513
6741.48	0.996547		6741.48	0.998869		6741.48	1.00028		6741.48	1.00583		6741.48	1.0031
6744.27	0.985987		6744.27	0.987717		6744.27	0.989325		6744.27	0.994595		6744.27	0.991405
6747.08	0.978484		6747.08	0.979475		6747.08	0.980848		6747.08	0.985081		6747.08	0.981915
6749.9	0.974337		6749.9	0.974681		6749.9	0.975891		6749.9	0.978561		6749.9	0.975847
6752.74	0.973904		6752.74	0.973739		6752.74	0.974458		6752.74	0.975522		6752.74	0.973711
6755.61	0.976237		6755.61	0.975726		6755.61	0.976213		6755.61	0.975753		6755.61	0.975084
6758.49	0.980109		6758.49	0.979427		6758.49	0.97951		6758.49	0.978526		6758.49	0.978796
6761.39	0.983434		6761.39	0.9828		6761.39	0.982756		6761.39	0.981047		6761.39	0.982127
6764.31	0.987101		6764.31	0.985912		6764.31	0.986046		6764.31	0.984346		6764.31	0.985704
6767.25	0.988494		6767.25	0.987588		6767.25	0.987896		6767.25	0.986333		6767.25	0.987625
6770.21	0.989341		6770.21	0.988297		6770.21	0.988792		6770.21	0.98721		6770.21	0.988236
6773.18	0.990166		6773.18	0.989034		6773.18	0.989321		6773.18	0.98749		6773.18	0.991344
6776.18	0.992418		6776.18	0.990889		6776.18	0.991088		6776.18	0.989272		6776.18	0.989527
6779.19	0.995422		6779.19	0.993981		6779.19	0.993955		6779.19	0.991449		6779.19	0.992597
6782.23	0.9969		6782.23	0.996109		6782.23	0.995955		6782.23	0.993644		6782.23	0.994706
6785.28	0.998061		6785.28	0.997144		6785.28	0.996955		6785.28	0.994746		6785.28	0.996243
6788.35	0.998481		6788.35	0.997254		6788.35	0.997134		6788.35	0.994847		6788.35	0.996188
6791.44	1.00088		6791.44	0.999487		6791.44	0.999182		6791.44	0.996189		6791.44	0.997993
6794.55	1.00304		6794.55	1.00267		6794.55	1.0021		6794.55	0.998916		6794.55	1.0012
6797.68	1.00356		6797.68	1.00403		6797.68	1.00382		6797.68	1.00139		6797.68	1.00362
6800.83	1.00168		6800.83	1.00263		6800.83	1.00299		6800.83	1.00221		6800.83	1.00365
6804	0.999214		6804	1.00038		6804	1.00073		6804	1.00143		6804	1.00122
6807.18	0.997268		6807.18	0.998947		6807.18	0.999395		6807.18	1.00066		6807.18	0.999646
6810.39	0.996345		6810.39	0.997771		6810.39	0.998026		6810.39	0.999992		6810.39	0.998299
6813.61	0.994456		6813.61	0.995845		6813.61	0.996181		6813.61	0.998124		6813.61	0.996584
6816.86	0.992214		6816.86	0.993645		6816.86	0.994052		6816.86	0.996364		6816.86	0.995006
6820.12	0.988274		6820.12	0.989713		6820.12	0.990589		6820.12	0.992966		6820.12	0.992539
6823.4	0.985353		6823.4	0.986833		6823.4	0.987565		6823.4	0.989682		6823.4	0.987944
6826.7	0.985706		6826.7	0.986497		6826.7	0.986832		6826.7	0.988169		6826.7	0.986879
6830.02	0.987909		6830.02	0.988409		6830.02	0.988675		6830.02	0.988948		6830.02	0.98814
6833.36	0.99153		6833.36	0.991649		6833.36	0.99179		6833.36	0.991447		6833.36	0.991318
6836.72	0.995335		6836.72	0.9957		6836.72	0.995737		6836.72	0.994943		6836.72	0.99517
6840.1	0.998615		6840.1	0.999517		6840.1	0.998924		6840.1	0.998038		6840.1	0.998285
6843.49	1.00089		6843.49	1.0017		6843.49	1.00133		6843.49	1.0006		6843.49	1.00111
6846.91	1.00314		6846.91	1.00358		6846.91	1.00313		6846.91	1.00348		6846.91	1.00323
6850.34	1.00718		6850.34	1.00626		6850.34	1.00528		6850.34	1.00572		6850.34	1.00501
6853.79	1.01003		6853.79	1.00845		6853.79	1.00732		6853.79	1.0068		6853.79	1.00626
6857.26	1.01347		6857.26	1.0117		6857.26	1.01036		6857.26	1.00912		6857.26	1.00927
6860.76	1.01629		6860.76	1.01449		6860.76	1.01343		6860.76	1.01243		6860.76	1.01278
6864.27	1.01673		6864.27	1.01537		6864.27	1.01497		6864.27	1.01415		6864.27	1.01423
6867.79	1.01612		6867.79	1.01552		6867.79	1.01532		6867.79	1.01484		6867.79	1.01557
6871.34	1.01352		6871.34	1.01315		6871.34	1.01305		6871.34	1.01333		6871.34	1.01414
6874.91	1.00965		6874.91	1.00961		6874.91	1.00961		6874.91	1.01011		6874.91	1.011
6878.5	1.00501		6878.5	1.00546		6878.5	1.00593		6878.5	1.00676		6878.5	1.00714
6882.1	1.00071		6882.1	1.00102		6882.1	1.00176		6882.1	1.0033		6882.1	1.00296
6885.73	0.99744		6885.73	0.997306		6885.73	0.997949		6885.73	0.999976		6885.73	0.998627
6889.37	0.994928		6889.37	0.995098		6889.37	0.995217		6889.37	0.996947		6889.37	0.995524
6893.03	0.993724		6893.03	0.994068		6893.03	0.993871		6893.03	0.995141		6893.03	0.993872
6896.71	0.993117		6896.71	0.993138		6896.71	0.993276		6896.71	0.994038		6896.71	0.993394
6900.41	0.992743		6900.41	0.992678		6900.41	0.992654		6900.41	0.993431		6900.41	0.992872
6904.13	0.992574		6904.13	0.992329		6904.13	0.991999		6904.13	0.992622		6904.13	0.992281
6907.87	0.991106		6907.87	0.991144		6907.87	0.991104		6907.87	0.991786		6907.87	0.991527
6911.63	0.989994		6911.63	0.989651		6911.63	0.989889		6911.63	0.990315		6911.63	0.990059
6915.41	0.988246		6915.41	0.988508		6915.41	0.988728		6915.41	0.988988		6915.41	0.989448
6919.2	0.987728		6919.2	0.988187		6919.2	0.988162		6919.2	0.988239		6919.2	0.987918
6923.02	0.989276		6923.02	0.989057		6923.02	0.988757		6923.02	0.988328		6923.02	0.988387
6926.85	0.991258		6926.85	0.991348		6926.85	0.990963		6926.85	0.989965		6926.85	0.990182
6930.7	0.99313		6930.7	0.992823		6930.7	0.992704		6930.7	0.991772		6930.7	0.992199
6934.57	0.99407		6934.57	0.993582		6934.57	0.993761		6934.57	0.992964		6934.57	0.993195
6938.47	0.995442		6938.47	0.994947		6938.47	0.995054		6938.47	0.99392		6938.47	0.994128
6942.38	0.998999		6942.38	0.998223		6942.38	0.997895		6942.38	0.995948		6942.38	0.996358
6946.3	1.00222		6946.3	1.0015		6946.3	1.00131		6946.3	0.999096		6946.3	0.999819
6950.25	1.00566		6950.25	1.00447		6950.25	1.00437		6950.25	1.00257		6950.25	1.00337
6954.22	1.00702		6954.22	1.00675		6954.22	1.00687		6954.22	1.0049		6954.22	1.00596
6958.21	1.00797		6958.21	1.00818		6958.21	1.00838		6958.21	1.00689		6958.21	1.0082
6962.21	1.0079		6962.21	1.00812		6962.21	1.00853		6962.21	1.00763		6962.21	1.00909
6966.23	1.00639		6966.23	1.00664		6966.23	1.00737		6966.23	1.00736		6966.23	1.00834
6970.28	1.00371		6970.28	1.00426		6970.28	1.00487		6970.28	1.00597		6970.28	1.00616
6974.34	1.00089		6974.34	1.00174		6974.34	1.00231		6974.34	1.00388		6974.34	1.00337
6978.42	0.998909		6978.42	0.999829		6978.42	1.00016		6978.42	1.00162		6978.42	1.00073
6982.52	0.997752		6982.52	0.998546		6982.52	0.998666		6982.52	0.999591		6982.52	0.998897
6986.64	0.997763		6986.64	0.998516		6986.64	0.998279		6986.64	0.998925		6986.64	0.998188
6990.78	0.998096		6990.78	0.999141		6990.78	0.998683		6990.78	0.998935		6990.78	0.99873
6994.94	0.998393		6994.94	0.999426		6994.94	0.998899		6994.94	0.999291		6994.94	0.999081
6999.11	0.998025		6999.11	0.998775		6999.11	0.998622		6999.11	0.999183		6999.11	0.999165
7003.31	0.997434		7003.31	0.997894		7003.31	0.997906		7003.31	0.9984		7003.31	0.99833
7007.52	0.9972		7007.52	0.997496		7007.52	0.997648		7007.52	0.997908		7007.52	0.997717
7011.76	0.997703		7011.76	0.997344		7011.76	0.997427		7011.76	0.99779		7011.76	0.997595
7016.01	0.99747		7016.01	0.997465		7016.01	0.997555		7016.01	0.997921		7016.01	0.997646
7020.28	0.997815		7020.28	0.997505		7020.28	0.997638		7020.28	0.99803		7020.28	0.997915
7024.57	0.997469		7024.57	0.997324		7024.57	0.997322		7024.57	0.997799		7024.57	0.997477
7028.88	0.997044		7028.88	0.996902		7028.88	0.996977		7028.88	0.997437		7028.88	0.996943
7033.21	0.997977		7033.21	0.997429		7033.21	0.997258		7033.21	0.997286		7033.21	0.996843
7037.56	0.99861		7037.56	0.997878		7037.56	0.997745		7037.56	0.997637		7037.56	0.997387
7041.93	0.999782		7041.93	0.998573		7041.93	0.99848		7041.93	0.998348		7041.93	0.998115
7046.31	1.00028		7046.31	0.99933		7046.31	0.999189		7046.31	0.998774		7046.31	0.998617
7050.72	1.00134		7050.72	1.00063		7050.72	1.00031		7050.72	0.999363		7050.72	0.999872
7055.14	1.00211		7055.14	1.00163		7055.14	1.0012		7055.14	1.0003		7055.14	1.00098
7059.58	1.00163		7059.58	1.00178		7059.58	1.00155		7059.58	1.00086		7059.58	1.00177
7064.05	1.00076		7064.05	1.00089		7064.05	1.00121		7064.05	1.00077		7064.05	1.00132
7068.53	0.999934		7068.53	1.00019		7068.53	1.00026		7068.53	1.00028		7068.53	1.00024
7073.03	0.998856		7073.03	0.999337		7073.03	0.999446		7073.03	0.999637		7073.03	0.999789
7077.55	0.997878		7077.55	0.998193		7077.55	0.998364		7077.55	0.998886		7077.55	0.998441
7082.09	0.996718		7082.09	0.997251		7082.09	0.997407		7082.09	0.997879		7082.09	0.997519

## Sheet: Fig2d
Radio distance	|c(R)|(Å-3)-102			108			114			120			RM
0	1.20902		0	0.91156		0	0.741372		0	0.578482		0	0.453298
0.0306796	1.20417		0.0306796	0.920837		0.0306796	0.755271		0.0306796	0.601873		0.0306796	0.482563
0.0613592	1.19075		0.0613592	0.94621		0.0613592	0.792761		0.0613592	0.662403		0.0613592	0.556037
0.0920388	1.17196		0.0920388	0.981282		0.0920388	0.843544		0.0920388	0.739436		0.0920388	0.646656
0.122718	1.15239		0.122718	1.01793		0.122718	0.895721		0.122718	0.813408		0.122718	0.732729
0.153398	1.13694		0.153398	1.04839		0.153398	0.939045		0.153398	0.870292		0.153398	0.800626
0.184078	1.12941		0.184078	1.06665		0.184078	0.966307		0.184078	0.9016		0.184078	0.842861
0.214757	1.13124		0.214757	1.06917		0.214757	0.97373		0.214757	0.903775		0.214757	0.856844
0.245437	1.14095		0.245437	1.05521		0.245437	0.961102		0.245437	0.878008		0.245437	0.844616
0.276117	1.1545		0.276117	1.02706		0.276117	0.931913		0.276117	0.830591		0.276117	0.813182
0.306796	1.16653		0.306796	0.990068		0.306796	0.893445		0.306796	0.773592		0.306796	0.774981
0.337476	1.17173		0.337476	0.95228		0.337476	0.85642		0.337476	0.725017		0.337476	0.747283
0.368155	1.16613		0.368155	0.923358		0.368155	0.833339		0.368155	0.705673		0.368155	0.748069
0.398835	1.14786		0.398835	0.912167		0.398835	0.834679		0.398835	0.729755		0.398835	0.787521
0.429515	1.11762		0.429515	0.923507		0.429515	0.864056		0.429515	0.79511		0.429515	0.8617
0.460194	1.07873		0.460194	0.955801		0.460194	0.916115		0.460194	0.885282		0.460194	0.955614
0.490874	1.03682		0.490874	1.00163		0.490874	0.979131		0.490874	0.979741		0.490874	1.051
0.521553	0.998937		0.521553	1.0506		0.521553	1.03958		0.521553	1.06076		0.521553	1.1315
0.552233	0.971866		0.552233	1.0924		0.552233	1.08555		0.552233	1.11548		0.552233	1.18449
0.582913	0.960054		0.582913	1.11898		0.582913	1.10848		0.582913	1.13623		0.582913	1.2017
0.613592	0.963846		0.613592	1.12576		0.613592	1.10422		0.613592	1.12082		0.613592	1.17971
0.644272	0.979267		0.644272	1.11241		0.644272	1.07394		0.644272	1.07341		0.644272	1.12094
0.674952	0.999567		0.674952	1.08361		0.674952	1.02556		0.674952	1.0059		0.674952	1.03546
0.705631	1.01763		0.705631	1.0494		0.705631	0.975195		0.705631	0.939589		0.705631	0.943856
0.736311	1.02823		0.736311	1.02479		0.736311	0.947251		0.736311	0.904109		0.736311	0.879638
0.76699	1.02988		0.76699	1.02687		0.76699	0.968483		0.76699	0.927446		0.76699	0.882377
0.79767	1.02654		0.79767	1.06897		0.79767	1.05455		0.79767	1.0183		0.79767	0.97321
0.82835	1.02931		0.82835	1.1549		0.82835	1.20114		0.82835	1.16133		0.82835	1.13851
0.859029	1.05729		0.859029	1.27911		0.859029	1.39074		0.859029	1.33154		0.859029	1.34727
0.889709	1.13502		0.889709	1.43242		0.889709	1.60466		0.889709	1.50829		0.889709	1.57238
0.920388	1.28483		0.920388	1.60845		0.920388	1.83003		0.920388	1.68127		0.920388	1.79746
0.951068	1.51908		0.951068	1.80754		0.951068	2.06219		0.951068	1.85288		0.951068	2.01766
0.981748	1.83945		0.981748	2.03792		0.981748	2.30536		0.981748	2.0392		0.981748	2.2397
1.01243	2.24162		1.01243	2.31436		1.01243	2.5721		1.01243	2.26842		1.01243	2.48122
1.04311	2.71923		1.04311	2.65431		1.04311	2.88098		1.04311	2.57412		1.04311	2.76784
1.07379	3.26514		1.07379	3.07286		1.07379	3.25208		1.07379	2.98451		1.07379	3.12674
1.10447	3.87107		1.10447	3.57816		1.10447	3.70131		1.10447	3.51321		1.10447	3.57853
1.13515	4.52689		1.13515	4.16926		1.13515	4.2358		1.13515	4.15688		1.13515	4.13118
1.16583	5.22		1.16583	4.83614		1.16583	4.85187		1.16583	4.89837		1.16583	4.77845
1.19651	5.93489		1.19651	5.5611		1.19651	5.53565		1.19651	5.71132		1.19651	5.50215
1.22718	6.65322		1.22718	6.32052		1.22718	6.26513		1.22718	6.56375		1.22718	6.27555
1.25786	7.3541		1.25786	7.08661		1.25786	7.01256		1.25786	7.42052		1.25786	7.06667
1.28854	8.01472		1.28854	7.8291		1.28854	7.74678		1.28854	8.24521		1.28854	7.84081
1.31922	8.61128		1.31922	8.51678		1.31922	8.43515		1.31922	9.00172		1.31922	8.56265
1.3499	9.1201		1.3499	9.11914		1.3499	9.04547		1.3499	9.65583		1.3499	9.19805
1.38058	9.51882		1.38058	9.60789		1.38058	9.54771		1.38058	10.1768		1.38058	9.71581
1.41126	9.78775		1.41126	9.95849		1.41126	9.91556		1.41126	10.5388		1.41126	10.0892
1.44194	9.9111		1.44194	10.1516		1.44194	10.128		1.44194	10.7223		1.44194	10.2972
1.47262	9.8782		1.47262	10.1741		1.47262	10.1703		1.47262	10.7152		1.47262	10.3262
1.5033	9.68446		1.5033	10.0203		1.5033	10.0357		1.5033	10.5135		1.5033	10.1703
1.53398	9.33212		1.53398	9.69263		1.53398	9.7251		1.53398	10.1222		1.53398	9.83259
1.56466	8.83078		1.56466	9.20163		1.56466	9.24843		1.56466	9.55516		1.56466	9.32485
1.59534	8.19745		1.59534	8.56633		1.59534	8.62406		1.59534	8.83495		1.59534	8.66787
1.62602	7.45644		1.62602	7.81363		1.62602	7.87865		1.62602	7.99235		1.62602	7.89079
1.6567	6.63885		1.6567	6.9777		1.6567	7.0464		1.6567	7.06549		1.6567	7.03045
1.68738	5.78172		1.68738	6.09885		1.68738	6.16806		1.68738	6.09878		1.68738	6.13017
1.71806	4.9269		1.71806	5.22206		1.71806	5.28939		1.71806	5.14168		1.71806	5.23831
1.74874	4.11913		1.74874	4.3946		1.74874	4.45887		1.74874	4.24692		1.74874	4.40566
1.77942	3.40245		1.77942	3.66171		1.77942	3.72332		1.77942	3.46706		1.77942	3.68044
1.8101	2.81266		1.8101	3.05812		1.8101	3.11915		1.8101	2.84585		1.8101	3.09808
1.84078	2.36359		1.84078	2.5943		1.84078	2.65804		1.84078	2.40034		1.84078	2.6649
1.87146	2.03221		1.87146	2.24351		1.87146	2.31317		1.87146	2.1		1.87146	2.34524
1.90214	1.75915		1.90214	1.94498		1.90214	2.02232		1.90214	1.86949		1.90214	2.06945
1.93282	1.47318		1.93282	1.62734		1.93282	1.71188		1.93282	1.62397		1.93282	1.76204
1.9635	1.1229		1.9635	1.23545		1.9635	1.32339		1.9635	1.30621		1.9635	1.36788
1.99418	0.720081		1.99418	0.757004		1.99418	0.834054		1.99418	0.917812		1.99418	0.87286
2.02485	0.568103		2.02485	0.420464		2.02485	0.384513		2.02485	0.649292		2.02485	0.447305
2.05553	1.09987		2.05553	0.938046		2.05553	0.809665		2.05553	0.98305		2.05553	0.873785
2.08621	1.93977		2.08621	1.80635		2.08621	1.67691		2.08621	1.73912		2.08621	1.74928
2.11689	2.91283		2.11689	2.79519		2.11689	2.66872		2.11689	2.65287		2.11689	2.75488
2.14757	3.95936		2.14757	3.84756		2.14757	3.72525		2.14757	3.63692		2.14757	3.82354
2.17825	5.03457		2.17825	4.9201		2.17825	4.80276		2.17825	4.6388		2.17825	4.90918
2.20893	6.09648		2.20893	5.97157		2.20893	5.85963		2.20893	5.61426		2.20893	5.96926
2.23961	7.10533		2.23961	6.96293		2.23961	6.85638		2.23961	6.52379		2.23961	6.96406
2.27029	8.02485		2.27029	7.85887		2.27029	7.75725		2.27029	7.33311		2.27029	7.85812
2.30097	8.8239		2.30097	8.62949		2.30097	8.532		2.30097	8.01443		2.30097	8.62181
2.33165	9.47791		2.33165	9.25178		2.33165	9.15737		2.33165	8.54764		2.33165	9.23281
2.36233	9.97007		2.36233	9.71066		2.36233	9.61825		2.36233	8.92118		2.36233	9.67706
2.39301	10.292		2.39301	9.99962		2.39301	9.90828		2.39301	9.1325		2.39301	9.94937
2.42369	10.444		2.42369	10.1209		2.42369	10.03		2.42369	9.18794		2.42369	10.0534
2.45437	10.435		2.45437	10.085		2.45437	9.99453		2.45437	9.10214		2.45437	10.0013
2.48505	10.2812		2.48505	9.90974		2.48505	9.82035		2.48505	8.89678		2.48505	9.8123
2.51573	10.0054		2.51573	9.61897		2.51573	9.532		2.51573	8.59874		2.51573	9.51132
2.54641	9.63471		2.54641	9.24027		2.54641	9.15777		2.54641	8.23764		2.54641	9.12673
2.57709	9.1981		2.57709	8.80266		2.57709	8.72722		2.57709	7.84283		2.57709	8.68766
2.60777	8.724		2.60777	8.33378		2.60777	8.2681		2.60777	7.44005		2.60777	8.22112
2.63845	8.23723		2.63845	7.85705		2.63845	7.80348		2.63845	7.04824		2.63845	7.74913
2.66913	7.75653		2.66913	7.38929		2.66913	7.34921		2.66913	6.67731		2.66913	7.28649
2.69981	7.29276		2.69981	6.9392		2.69981	6.91257		2.69981	6.3275		2.69981	6.83961
2.73049	6.84857		2.73049	6.50741		2.73049	6.49252		2.73049	5.99095		2.73049	6.40706
2.76117	6.41962		2.76117	6.0881		2.76117	6.0817		2.76117	5.65488		2.76117	5.98165
2.79185	5.99715		2.79185	5.67184		2.79185	5.66957		2.79185	5.30563		2.79185	5.55362
2.82252	5.57126		2.82252	5.24887		2.82252	5.246		2.82252	4.93226		2.82252	5.11398
2.8532	5.13395		2.8532	4.81205		2.8532	4.8042		2.8532	4.52912		2.8532	4.65736
2.88388	4.68139		2.88388	4.35885		2.88388	4.3427		2.88388	4.09707		2.88388	4.18377
2.91456	4.21506		2.91456	3.89219		2.91456	3.86612		2.91456	3.64356		2.91456	3.69925
2.94524	3.74175		2.94524	3.42034		2.94524	3.38499		2.94524	3.1819		2.94524	3.21564
2.97592	3.27282		2.97592	2.956		2.97592	2.91473		2.97592	2.72985		2.97592	2.74952
3.0066	2.8226		3.0066	2.51478		3.0066	2.47407		3.0066	2.30778		3.0066	2.32061
3.03728	2.40632		3.03728	2.11309		3.03728	2.08261		3.03728	1.93594		3.03728	1.949
3.06796	2.03735		3.06796	1.76533		3.06796	1.75709		3.06796	1.63038		3.06796	1.65061
3.09864	1.72401		3.09864	1.48012		3.09864	1.50582		3.09864	1.39712		3.09864	1.43057
3.12932	1.4665		3.12932	1.25637		3.12932	1.32317		3.12932	1.22718		3.12932	1.27763
3.16	1.25586		3.16	1.08171		3.16	1.18924		3.16	1.09808		3.16	1.16657
3.19068	1.077		3.19068	0.936556		3.19068	1.07807		3.19068	0.983619		3.19068	1.06966
3.22136	0.915592		3.22136	0.802895		3.22136	0.969535		3.22136	0.865595		3.22136	0.968812
3.25204	0.766587		3.25204	0.673531		3.25204	0.857806		3.25204	0.741518		3.25204	0.862372
3.28272	0.642758		3.28272	0.560052		3.28272	0.755747		3.28272	0.629966		3.28272	0.767972
3.3134	0.57948		3.3134	0.49824		3.3134	0.694897		3.3134	0.572648		3.3134	0.720095
3.34408	0.612607		3.34408	0.527536		3.34408	0.709395		3.34408	0.609248		3.34408	0.749803
3.37476	0.731116		3.37476	0.63874		3.37476	0.801798		3.37476	0.728201		3.37476	0.852905
3.40544	0.889233		3.40544	0.785701		3.40544	0.939066		3.40544	0.882069		3.40544	0.993997
3.43612	1.04655		3.43612	0.929063		3.43612	1.08199		3.43612	1.02972		3.43612	1.13496
3.4668	1.17575		3.4668	1.04317		3.4668	1.20049		3.4668	1.14391		3.4668	1.24705
3.49748	1.25865		3.49748	1.11142		3.49748	1.27405		3.49748	1.20718		3.49748	1.31075
3.52816	1.28364		3.52816	1.12361		3.52816	1.28974		3.52816	1.20919		3.52816	1.31405
3.55884	1.24472		3.55884	1.075		3.55884	1.24106		3.55884	1.14559		3.55884	1.25134
3.58952	1.14111		3.58952	0.965863		3.58952	1.12722		3.58952	1.01746		3.58952	1.12284
3.62019	0.976983		3.62019	0.801261		3.62019	0.952676		3.62019	0.830884		3.62019	0.93403
3.65087	0.761162		3.65087	0.590896		3.65087	0.726496		3.65087	0.596371		3.65087	0.695063
3.68155	0.507174		3.68155	0.350321		3.68155	0.461625		3.68155	0.328587		3.68155	0.420112
3.71223	0.237951		3.71223	0.127245		3.71223	0.173995		3.71223	0.0614101		3.71223	0.129003
3.74291	0.131593		3.74291	0.232895		3.74291	0.119349		3.74291	0.254061		3.74291	0.178405
3.77359	0.374568		3.77359	0.475288		3.77359	0.398798		3.77359	0.520405		3.77359	0.455031
3.80427	0.622363		3.80427	0.697557		3.80427	0.647292		3.80427	0.752663		3.80427	0.698191
3.83495	0.830894		3.83495	0.876815		3.83495	0.848517		3.83495	0.934176		3.83495	0.890006
3.86563	0.984293		3.86563	0.999539		3.86563	0.989086		3.86563	1.05248		3.86563	1.01722
3.89631	1.0726		3.89631	1.05695		3.89631	1.05944		3.89631	1.09939		3.89631	1.07091
3.92699	1.09143		3.92699	1.04539		3.92699	1.05486		3.92699	1.07201		3.92699	1.04755
3.95767	1.0435		3.95767	0.967749		3.95767	0.976818		3.95767	0.974239		3.95767	0.950744
3.98835	0.941997		3.98835	0.836913		3.98835	0.835912		3.98835	0.820643		3.98835	0.795648
4.01903	0.818576		4.01903	0.685649		4.01903	0.660965		4.01903	0.648459		4.01903	0.623442
4.04971	0.737488		4.04971	0.590005		4.04971	0.52865		4.04971	0.549488		4.04971	0.539621
4.08039	0.785353		4.08039	0.657704		4.08039	0.578326		4.08039	0.647038		4.08039	0.672091
4.11107	0.986918		4.11107	0.892205		4.11107	0.826348		4.11107	0.915418		4.11107	0.973133
4.14175	1.28768		4.14175	1.21178		4.14175	1.16602		4.14175	1.25585		4.14175	1.34184
4.17243	1.63003		4.17243	1.55825		4.17243	1.53082		4.17243	1.61144		4.17243	1.72455
4.20311	1.97551		4.20311	1.89825		4.20311	1.88618		4.20311	1.9507		4.20311	2.09072
4.23379	2.29799		4.23379	2.20964		4.23379	2.20962		4.23379	2.25264		4.23379	2.41916
4.26447	2.57871		4.26447	2.47647		4.26447	2.48488		4.26447	2.50226		4.26447	2.69425
4.29515	2.80435		4.29515	2.68748		4.29515	2.70052		4.29515	2.6895		4.29515	2.90517
4.32583	2.96649		4.32583	2.83586		4.32583	2.84969		4.32583	2.80908		4.32583	3.04588
4.35651	3.06151		4.35651	2.91914		4.35651	2.93015		4.35651	2.86048		4.35651	3.11512
4.38719	3.09041		4.38719	2.93919		4.38719	2.94428		4.38719	2.8479		4.38719	3.1164
4.41786	3.05864		4.41786	2.90194		4.41786	2.89878		4.41786	2.77997		4.41786	3.05766
4.44854	2.97562		4.44854	2.81697		4.44854	2.80423		4.44854	2.66921		4.44854	2.95074
4.47922	2.85393		4.47922	2.69682		4.47922	2.6743		4.47922	2.53119		4.47922	2.81035
4.5099	2.7082		4.5099	2.55584		4.5099	2.52449		4.5099	2.383		4.5099	2.65264
4.54058	2.55344		4.54058	2.40865		4.54058	2.37039		4.54058	2.24111		4.54058	2.4932
4.57126	2.4029		4.57126	2.26809		4.57126	2.22536		4.57126	2.1185		4.57126	2.34451
4.60194	2.26575		4.60194	2.14295		4.60194	2.09796		4.60194	2.02167		4.60194	2.2135
4.63262	2.14512		4.63262	2.03609		4.63262	1.99009		4.63262	1.94898		4.63262	2.10004
4.6633	2.03756		4.6633	1.94398		4.6633	1.8967		4.6633	1.89149		4.6633	1.99729
4.69398	1.93429		4.69398	1.85807		4.69398	1.8077		4.69398	1.83612		4.69398	1.89418
4.72466	1.82393		4.72466	1.76752		4.72466	1.71122		4.72466	1.76961		4.72466	1.77878
4.75534	1.6955		4.75534	1.66218		4.75534	1.59685		4.75534	1.68164		4.75534	1.64153
4.78602	1.5409		4.78602	1.53502		4.78602	1.45811		4.78602	1.56661		4.78602	1.47757
4.8167	1.35647		4.8167	1.38374		4.8167	1.29412		4.8167	1.42451		4.8167	1.28856
4.84738	1.14423		4.84738	1.21212		4.84738	1.11117		4.84738	1.26147		4.84738	1.08505
4.87806	0.913858		4.87806	1.032		4.87806	0.925707		4.87806	1.09073		4.87806	0.891338
4.90874	0.689065		4.90874	0.86694		4.90874	0.770179		4.90874	0.934409		4.90874	0.753795
4.93942	0.526612		4.93942	0.756439		4.93942	0.695959		4.93942	0.824277		4.93942	0.733502
4.9701	0.522391		4.9701	0.744623		4.9701	0.742595		4.9701	0.792431		4.9701	0.847081
5.00078	0.682742		5.00078	0.839179		5.00078	0.889077		5.00078	0.846195		5.00078	1.04436
5.03146	0.913401		5.03146	1.0019		5.03146	1.08285		5.03146	0.959383		5.03146	1.27039
5.06214	1.1536		5.06214	1.18945		5.06214	1.28415		5.06214	1.0965		5.06214	1.49115
5.09282	1.37588		5.09282	1.37281		5.09282	1.46963		5.09282	1.23105		5.09282	1.68726
5.1235	1.56618		5.1235	1.53477		5.1235	1.62597		5.1235	1.3471		5.1235	1.84772
5.15418	1.7169		5.15418	1.66552		5.15418	1.74602		5.15418	1.43646		5.15418	1.96701
5.18486	1.82468		5.18486	1.76033		5.18486	1.82708		5.18486	1.49629		5.18486	2.04379
5.21553	1.88957		5.21553	1.81833		5.21553	1.87002		5.21553	1.52761		5.21553	2.0801
5.24621	1.91459		5.24621	1.84178		5.24621	1.87859		5.24621	1.53426		5.24621	2.08075
5.27689	1.90516		5.27689	1.83547		5.27689	1.85877		5.27689	1.52182		5.27689	2.05243
5.30757	1.86848		5.30757	1.80586		5.30757	1.81787		5.30757	1.49648		5.30757	2.00282
5.33825	1.81261		5.33825	1.76024		5.33825	1.76348		5.33825	1.46386		5.33825	1.93943
5.36893	1.74544		5.36893	1.70546		5.36893	1.7023		5.36893	1.42781		5.36893	1.86836
5.39961	1.67347		5.39961	1.64683		5.39961	1.63887		5.39961	1.38962		5.39961	1.79335
5.43029	1.60071		5.43029	1.58704		5.43029	1.57486		5.43029	1.34788		5.43029	1.71519
5.46097	1.52808		5.46097	1.52573		5.46097	1.50879		5.46097	1.29898		5.46097	1.63186
5.49165	1.45348		5.49165	1.45975		5.49165	1.43673		5.49165	1.23812		5.49165	1.53938
5.52233	1.37258		5.52233	1.3842		5.52233	1.35346		5.52233	1.16054		5.52233	1.43304
5.55301	1.28017		5.55301	1.2937		5.55301	1.25382		5.55301	1.06246		5.55301	1.3087
5.58369	1.17151		5.58369	1.18378		5.58369	1.13398		5.58369	0.941828		5.58369	1.164
5.61437	1.04343		5.61437	1.05185		5.61437	0.992292		5.61437	0.798607		5.61437	0.999197
5.64505	0.895089		5.64505	0.898056		5.64505	0.830032		5.64505	0.634925		5.64505	0.8182
5.67573	0.728566		5.67573	0.726126		5.67573	0.652308		5.67573	0.455116		5.67573	0.630521
5.70641	0.549768		5.70641	0.545351		5.70641	0.470994		5.70641	0.266655		5.70641	0.457696
5.73709	0.372226		5.73709	0.378235		5.73709	0.317157		5.73709	0.0968495		5.73709	0.351288
5.76777	0.236736		5.76777	0.286208		5.76777	0.272845		5.76777	0.161856		5.76777	0.380047
5.79845	0.245632		5.79845	0.344827		5.79845	0.377953		5.79845	0.338403		5.79845	0.51255
5.82913	0.380103		5.82913	0.494264		5.82913	0.539716		5.82913	0.506903		5.82913	0.674012
5.85981	0.538173		5.85981	0.659282		5.85981	0.702366		5.85981	0.654702		5.85981	0.827593
5.89049	0.684182		5.89049	0.810282		5.89049	0.845482		5.89049	0.775523		5.89049	0.956879
5.92117	0.805081		5.92117	0.933978		5.92117	0.959117		5.92117	0.865236		5.92117	1.05323
5.95185	0.894137		5.95185	1.02297		5.95185	1.03765		5.95185	0.921509		5.95185	1.11204
5.98253	0.947799		5.98253	1.07322		5.98253	1.07828		5.98253	0.943775		5.98253	1.13161
6.0132	0.964951		6.0132	1.08334		6.0132	1.0806		6.0132	0.933186		6.0132	1.11269
6.04388	0.94664		6.04388	1.0543		6.04388	1.04633		6.04388	0.892501		6.04388	1.05814
6.07456	0.895876		6.07456	0.989201		6.07456	0.979092		6.07456	0.825881		6.07456	0.972643
6.10524	0.817393		6.10524	0.892969		6.10524	0.884101		6.10524	0.738623		6.10524	0.862363
6.13592	0.717373		6.13592	0.77201		6.13592	0.767829		6.13592	0.636838		6.13592	0.734514
6.1666	0.603175		6.1666	0.633782		6.1666	0.637606		6.1666	0.527122		6.1666	0.596975
6.19728	0.483173		6.19728	0.48633		6.19728	0.501237		6.19728	0.416247		6.19728	0.457955
6.22796	0.366959		6.22796	0.337858		6.22796	0.366753		6.22796	0.31099		6.22796	0.325947
6.25864	0.266519		6.25864	0.196542		6.25864	0.242666		6.25864	0.218311		6.25864	0.21077
6.28932	0.198473		6.28932	0.073303		6.28932	0.140747		6.28932	0.146369		6.28932	0.128878
6.32	0.178287		6.32	0.0607865		6.32	0.0895042		6.32	0.10563		6.32	0.10909
6.35068	0.195383		6.35068	0.1421		6.35068	0.111532		6.35068	0.0989941		6.35068	0.138396
6.38136	0.221477		6.38136	0.205196		6.38136	0.151495		6.38136	0.107801		6.38136	0.171361
6.41204	0.239648		6.41204	0.244719		6.41204	0.179466		6.41204	0.114311		6.41204	0.192359
6.44272	0.244549		6.44272	0.261753		6.44272	0.191003		6.44272	0.11328		6.44272	0.200394
6.4734	0.236698		6.4734	0.259674		6.4734	0.188073		6.4734	0.106346		6.4734	0.199288
6.50408	0.219829		6.50408	0.243659		6.50408	0.175272		6.50408	0.0984704		6.50408	0.194794
6.53476	0.199662		6.53476	0.22037		6.53476	0.158705		6.53476	0.0953986		6.53476	0.192457
6.56544	0.182589		6.56544	0.197297		6.56544	0.144739		6.56544	0.0996249		6.56544	0.195063
6.59612	0.173212		6.59612	0.180963		6.59612	0.137486		6.59612	0.108129		6.59612	0.201195
6.6268	0.171446		6.6268	0.173761		6.6268	0.13615		6.6268	0.115376		6.6268	0.206409
6.65748	0.172444		6.65748	0.172219		6.65748	0.135756		6.65748	0.116811		6.65748	0.205693
6.68816	0.169809		6.68816	0.169607		6.68816	0.130779		6.68816	0.110114		6.68816	0.195227
6.71884	0.158491		6.71884	0.159932		6.71884	0.117944		6.71884	0.095943		6.71884	0.173249
6.74952	0.135974		6.74952	0.140134		6.74952	0.098086		6.74952	0.0803115		6.74952	0.14093
6.7802	0.103318		6.7802	0.111658		6.7802	0.0805865		6.7802	0.0790114		6.7802	0.105448
6.81087	0.0708177		6.81087	0.0860087		6.81087	0.088491		6.81087	0.105802		6.81087	0.0902083
6.84155	0.0756923		6.84155	0.0938028		6.84155	0.130943		6.84155	0.153176		6.84155	0.123063
6.87223	0.130106		6.87223	0.144933		6.87223	0.193048		6.87223	0.210321		6.87223	0.187959
6.90291	0.204166		6.90291	0.217458		6.90291	0.26394		6.90291	0.271224		6.90291	0.265159
6.93359	0.285413		6.93359	0.29871		6.93359	0.338028		6.93359	0.332642		6.93359	0.346673
6.96427	0.368865		6.96427	0.383006		6.96427	0.412096		6.96427	0.393107		6.96427	0.429095
6.99495	0.451785		6.99495	0.467341		6.99495	0.484517		6.99495	0.452671		6.99495	0.511198
7.02563	0.532785		7.02563	0.550351		7.02563	0.555083		7.02563	0.512705		7.02563	0.593226
7.05631	0.611584		7.05631	0.631964		7.05631	0.624787		7.05631	0.57544		7.05631	0.676367
7.08699	0.688731		7.08699	0.713032		7.08699	0.695382		7.08699	0.643197		7.08699	0.762087
7.11767	0.765155		7.11767	0.794763		7.11767	0.768664		7.11767	0.717476		7.11767	0.851353
7.14835	0.841582		7.14835	0.878023		7.14835	0.845656		7.14835	0.798211		7.14835	0.943946
7.17903	0.917957		7.17903	0.962672		7.17903	0.925938		7.17903	0.883449		7.17903	1.03805
7.20971	0.99303		7.20971	1.04713		7.20971	1.00734		7.20971	0.969503		7.20971	1.13022
7.24039	1.06424		7.24039	1.12832		7.24039	1.08608		7.24039	1.05142		7.24039	1.21572
7.27107	1.12787		7.27107	1.20188		7.27107	1.15718		7.27107	1.12359		7.27107	1.28901
7.30175	1.17949		7.30175	1.26274		7.30175	1.21511		7.30175	1.18034		7.30175	1.34438
7.33243	1.21445		7.33243	1.30564		7.33243	1.25444		7.33243	1.21651		7.33243	1.37655
7.36311	1.22842		7.36311	1.32578		7.36311	1.27037		7.36311	1.22787		7.36311	1.38122
7.39379	1.21791		7.39379	1.31938		7.39379	1.25929		7.39379	1.2115		7.39379	1.35551
7.42447	1.18068		7.42447	1.28409		7.42447	1.21916		7.42447	1.16608		7.42447	1.29837
7.45515	1.11609		7.45515	1.21942		7.45515	1.1498		7.45515	1.09205		7.45515	1.21088
7.48583	1.0253		7.48583	1.127		7.48583	1.05317		7.48583	0.991756		7.48583	1.09653
7.51651	0.911572		7.51651	1.01089		7.51651	0.933603		7.51651	0.869533		7.51651	0.961633
7.54719	0.78053		7.54719	0.877999		7.54719	0.798247		7.54719	0.731932		7.54719	0.816087
7.57787	0.640885		7.57787	0.738957		7.57787	0.658083		7.57787	0.588377		7.57787	0.674945
7.60854	0.506281		7.60854	0.609723		7.60854	0.530141		7.60854	0.453128		7.60854	0.560822
7.63922	0.399231		7.63922	0.513345		7.63922	0.440292		7.63922	0.349711		7.63922	0.50222
7.6699	0.35165		7.6699	0.474829		7.6699	0.416056		7.6699	0.310508		7.6699	0.514614
7.70058	0.377897		7.70058	0.499892		7.70058	0.457554		7.70058	0.343282		7.70058	0.580063
7.73126	0.4494		7.73126	0.564954		7.73126	0.53323		7.73126	0.412322		7.73126	0.665311
7.76194	0.529933		7.76194	0.639887		7.76194	0.612149		7.76194	0.482902		7.76194	0.745003
7.79262	0.598126		7.79262	0.703903		7.79262	0.675888		7.79262	0.537116		7.79262	0.804351
7.8233	0.643323		7.8233	0.745286		7.8233	0.714853		7.8233	0.566896		7.8233	0.835629
7.85398	0.660633		7.85398	0.758262		7.85398	0.724706		7.85398	0.569263		7.85398	0.835722
7.88466	0.64873		7.88466	0.74108		7.88466	0.70462		7.88466	0.544426		7.88466	0.80489
7.91534	0.608909		7.91534	0.695033		7.91534	0.656461		7.91534	0.494997		7.91534	0.746147
7.94602	0.544628		7.94602	0.623957		7.94602	0.584359		7.94602	0.425673		7.94602	0.664951
7.9767	0.461294		7.9767	0.53404		7.9767	0.494546		7.9767	0.343343		7.9767	0.569168
8.00738	0.366417		8.00738	0.434104		8.00738	0.395638		8.00738	0.258281		8.00738	0.469517
8.03806	0.270884		8.03806	0.336989		8.03806	0.300131		8.03806	0.188483		8.03806	0.380704
8.06874	0.193717		8.06874	0.262845		8.06874	0.228364		8.06874	0.164524		8.06874	0.321802
8.09942	0.167566		8.09942	0.237599		8.09942	0.207544		8.09942	0.197173		8.09942	0.308076
8.1301	0.201935		8.1301	0.265478		8.1301	0.239416		8.1301	0.253811		8.1301	0.333685
8.16078	0.259465		8.16078	0.318229		8.16078	0.292288		8.16078	0.308239		8.16078	0.376073
8.19146	0.31255		8.19146	0.370063		8.19146	0.341489		8.19146	0.349326		8.19146	0.415876
8.22214	0.350114		8.22214	0.408046		8.22214	0.37589		8.22214	0.372637		8.22214	0.44237
8.25282	0.368023		8.25282	0.426739		8.25282	0.391247		8.25282	0.377031		8.25282	0.450964
8.2835	0.365498		8.2835	0.424755		8.2835	0.386923		8.2835	0.363534		8.2835	0.440926
8.31418	0.34395		8.31418	0.403302		8.31418	0.364633		8.31418	0.334879		8.31418	0.414155
8.34486	0.30652		8.34486	0.365518		8.34486	0.327865		8.34486	0.295259		8.34486	0.374495
8.37554	0.257886		8.37554	0.316088		8.37554	0.281582		8.37554	0.250208		8.37554	0.327272
8.40621	0.204406		8.40621	0.261061		8.40621	0.23209		8.40621	0.206556		8.40621	0.278884
8.43689	0.154992		8.43689	0.20786		8.43689	0.187009		8.43689	0.172045		8.43689	0.236114
8.46757	0.122482		8.46757	0.165254		8.46757	0.154565		8.46757	0.152921		8.46757	0.204517
8.49825	0.117963		8.49825	0.141217		8.49825	0.139761		8.49825	0.148801		8.49825	0.185549
8.52893	0.134056		8.52893	0.135963		8.52893	0.138548		8.52893	0.151663		8.52893	0.174796
8.55961	0.153169		8.55961	0.139184		8.55961	0.140287		8.55961	0.152183		8.55961	0.16447
8.59029	0.164258		8.59029	0.139172		8.59029	0.135807		8.59029	0.144206		8.59029	0.147613
8.62097	0.162659		8.62097	0.1289		8.62097	0.120126		8.62097	0.12494		8.62097	0.120042
8.65165	0.14737		8.65165	0.10556		8.65165	0.0915663		8.65165	0.0941211		8.65165	0.0803034
8.68233	0.12029		8.68233	0.069089		8.68233	0.0507658		8.68233	0.0538386		8.68233	0.029153
8.71301	0.0880449		8.71301	0.0216326		8.71301	0.00822445		8.71301	0.0204158		8.71301	0.0321269
8.74369	0.070866		8.74369	0.0367762		8.74369	0.0610901		8.74369	0.0598124		8.74369	0.0989945
8.77437	0.0956683		8.77437	0.0985481		8.77437	0.12389		8.77437	0.115488		8.77437	0.168588
8.80505	0.146997		8.80505	0.161995		8.80505	0.187074		8.80505	0.170642		8.80505	0.236923
8.83573	0.204971		8.83573	0.223068		8.83573	0.246823		8.83573	0.221178		8.83573	0.300308
8.86641	0.261146		8.86641	0.278244		8.86641	0.299827		8.86641	0.264219		8.86641	0.355569
8.89709	0.310952		8.89709	0.324619		8.89709	0.343442		8.89709	0.297785		8.89709	0.400299
8.92777	0.351442		8.92777	0.360106		8.92777	0.375881		8.92777	0.320873		8.92777	0.433054
8.95845	0.380832		8.95845	0.38358		8.95845	0.396344		8.95845	0.333542		8.95845	0.453465
8.98913	0.398396		8.98913	0.394948		8.98913	0.405075		8.98913	0.336927		8.98913	0.462263
9.01981	0.40442		9.01981	0.395149		9.01981	0.403344		9.01981	0.333155		9.01981	0.461188
9.05049	0.400129		9.05049	0.386056		9.05049	0.393334		9.05049	0.325093		9.05049	0.452772
9.08117	0.387555		9.08117	0.370293		9.08117	0.377915		9.08117	0.315896		9.08117	0.439979
9.11185	0.36935		9.11185	0.350923		9.11185	0.360266		9.11185	0.3083		9.11185	0.425676
9.14253	0.348513		9.14253	0.331005		9.14253	0.343339		9.14253	0.303844		9.14253	0.412037
9.17321	0.32801		9.17321	0.313024		9.17321	0.329222		9.17321	0.302381		9.17321	0.400038
9.20388	0.310309		9.20388	0.298352		9.20388	0.318625		9.20388	0.302241		9.20388	0.389285
9.23456	0.296914		9.23456	0.286984		9.23456	0.310793		9.23456	0.300949		9.23456	0.378296
9.26524	0.288097		9.26524	0.277774		9.26524	0.303957		9.26524	0.296059		9.26524	0.365101
9.29592	0.283027		9.29592	0.269071		9.29592	0.296059		9.29592	0.285774		9.29592	0.347906
9.3266	0.280244		9.3266	0.259428		9.3266	0.285415		9.3266	0.269249		9.3266	0.325573
9.35728	0.278196		9.35728	0.248063		9.35728	0.27108		9.35728	0.246662		9.35728	0.297877
9.38796	0.275591		9.38796	0.234992		9.38796	0.252924		9.38796	0.219142		9.38796	0.26555
9.41864	0.271474		9.41864	0.220857		9.41864	0.231495		9.41864	0.188616		9.41864	0.230168
9.44932	0.265125		9.44932	0.206536		9.44932	0.207751		9.44932	0.15759		9.44932	0.193934
9.48	0.255901		9.48	0.192624		9.48	0.182696		9.48	0.128823		9.48	0.159333
9.51068	0.243121		9.51068	0.178985		9.51068	0.157022		9.51068	0.104787		9.51068	0.128626
9.54136	0.226069		9.54136	0.164595		9.54136	0.130816		9.54136	0.0867391		9.54136	0.103101
9.57204	0.204135		9.57204	0.147796		9.57204	0.103485		9.57204	0.0738326		9.57204	0.082299
9.60272	0.177101		9.60272	0.126863		9.60272	0.0739367		9.60272	0.0636448		9.60272	0.0640115
9.6334	0.145716		9.6334	0.100751		9.6334	0.0409748		9.6334	0.0548201		9.6334	0.046025
9.66408	0.11307		9.66408	0.0704682		9.66408	0.00374852		9.66408	0.0507573		9.66408	0.0316144
9.69476	0.0884529		9.69476	0.0454042		9.69476	0.0380816		9.69476	0.0597037		9.69476	0.0396103
9.72544	0.0901621		9.72544	0.0568266		9.72544	0.0838887		9.72544	0.0839745		9.72544	0.0712428
9.75612	0.122633		9.75612	0.1003		9.75612	0.132439		9.75612	0.118301		9.75612	0.112913
9.7868	0.170404		9.7868	0.153063		9.7868	0.181838		9.7868	0.157475		9.7868	0.159044
9.81748	0.222393		9.81748	0.207544		9.81748	0.229769		9.81748	0.197472		9.81748	0.206093
9.84816	0.272778		9.84816	0.259656		9.84816	0.27372		9.84816	0.234866		9.84816	0.250834
9.87884	0.31773		9.87884	0.306112		9.87884	0.311224		9.87884	0.266657		9.87884	0.290244
9.90952	0.354365		9.90952	0.344117		9.90952	0.340097		9.90952	0.290347		9.90952	0.321672
9.9402	0.380529		9.9402	0.371452		9.9402	0.358651		9.9402	0.304098		9.9402	0.343037
9.97088	0.394829		9.97088	0.386633		9.97088	0.36589		9.97088	0.306901		9.97088	0.353035
10.0016	0.396723		10.0016	0.389058		10.0016	0.361673		10.0016	0.298745		10.0016	0.351305
