# Supplementary material for: Tuning Li occupancy and local structures for advanced Co-free Ni-rich positive electrodes
Source: Nat Commun. 2025 Mar 5;16:2203. doi: 10.1038/s41467-025-57063-7 (PMC11882807; doi:10.1038/s41467-025-57063-7)
Supplement: Supplementary file 3 — Source Data [file 41467_2025_57063_MOESM3_ESM.zip › Source Data/FigS20.xlsx]

## Sheet: 108
Voltage-108	dQ/dV-charge-5th		dQ/dV-discharge-5th			20th					35th					50th
2.55202	0.151502	2.55202	-21.6448		2.55202	0.170475	2.55202	-18.8397		2.55202	0.149076	2.55202	-17.5479		2.55202	0.129148	2.55202	-16.271
2.5613	0.158394	2.5613	-21.6316		2.5613	0.185274	2.5613	-18.8922		2.5613	0.163239	2.5613	-17.5236		2.5613	0.141512	2.5613	-16.2607
2.57059	0.181437	2.57059	-21.6041		2.57059	0.21102	2.57059	-18.9712		2.57059	0.188902	2.57059	-17.4081		2.57059	0.165804	2.57059	-16.2644
2.57987	0.210528	2.57987	-21.6536		2.57987	0.234993	2.57987	-18.9812		2.57987	0.21033	2.57987	-17.375		2.57987	0.189452	2.57987	-16.1993
2.58916	0.237856	2.58916	-21.7527		2.58916	0.257718	2.58916	-18.9711		2.58916	0.233229	2.58916	-17.4379		2.58916	0.209858	2.58916	-16.1507
2.59845	0.260269	2.59845	-21.7135		2.59845	0.27917	2.59845	-18.9264		2.59845	0.255185	2.59845	-17.3518		2.59845	0.227757	2.59845	-16.1282
2.60773	0.281871	2.60773	-21.6175		2.60773	0.301888	2.60773	-18.9248		2.60773	0.273674	2.60773	-17.3045		2.60773	0.243069	2.60773	-16.0056
2.61702	0.305783	2.61702	-21.6161		2.61702	0.325459	2.61702	-18.9408		2.61702	0.293801	2.61702	-17.3134		2.61702	0.263122	2.61702	-15.9294
2.62631	0.326551	2.62631	-21.5487		2.62631	0.347672	2.62631	-18.8529		2.62631	0.314807	2.62631	-17.2147		2.62631	0.281187	2.62631	-15.8346
2.63559	0.34895	2.63559	-21.5226		2.63559	0.37031	2.63559	-18.7848		2.63559	0.332911	2.63559	-17.0874		2.63559	0.297751	2.63559	-15.7501
2.64488	0.37237	2.64488	-21.4697		2.64488	0.394237	2.64488	-18.7313		2.64488	0.356442	2.64488	-17.0065		2.64488	0.317469	2.64488	-15.6564
2.65417	0.398565	2.65417	-21.2696		2.65417	0.418379	2.65417	-18.6477		2.65417	0.380219	2.65417	-16.9595		2.65417	0.335382	2.65417	-15.5155
2.66345	0.420641	2.66345	-21.1349		2.66345	0.444404	2.66345	-18.5083		2.66345	0.400541	2.66345	-16.8072		2.66345	0.355332	2.66345	-15.4536
2.67274	0.447299	2.67274	-20.9811		2.67274	0.473136	2.67274	-18.3788		2.67274	0.425078	2.67274	-16.6308		2.67274	0.376021	2.67274	-15.2639
2.68203	0.47866	2.68203	-20.797		2.68203	0.503369	2.68203	-18.2446		2.68203	0.450159	2.68203	-16.598		2.68203	0.39788	2.68203	-15.1264
2.69131	0.500456	2.69131	-20.607		2.69131	0.530454	2.69131	-18.1237		2.69131	0.474855	2.69131	-16.4009		2.69131	0.416875	2.69131	-15.0631
2.7006	0.529122	2.7006	-20.4332		2.7006	0.560373	2.7006	-17.8861		2.7006	0.504452	2.7006	-16.1936		2.7006	0.438918	2.7006	-14.8968
2.70988	0.560542	2.70988	-20.1338		2.70988	0.594131	2.70988	-17.6532		2.70988	0.534846	2.70988	-16.1184		2.70988	0.466848	2.70988	-14.875
2.71917	0.590913	2.71917	-19.8833		2.71917	0.62853	2.71917	-17.5184		2.71917	0.566391	2.71917	-15.9547		2.71917	0.495647	2.71917	-14.7016
2.72846	0.621206	2.72846	-19.6701		2.72846	0.659994	2.72846	-17.3392		2.72846	0.597654	2.72846	-15.8364		2.72846	0.520824	2.72846	-14.4621
2.73774	0.655584	2.73774	-19.3466		2.73774	0.694555	2.73774	-17.1898		2.73774	0.626632	2.73774	-15.7093		2.73774	0.547315	2.73774	-14.4344
2.74703	0.694038	2.74703	-19.0869		2.74703	0.735144	2.74703	-16.9515		2.74703	0.659326	2.74703	-15.5129		2.74703	0.575786	2.74703	-14.381
2.75632	0.726889	2.75632	-18.7847		2.75632	0.771722	2.75632	-16.7153		2.75632	0.697127	2.75632	-15.2836		2.75632	0.609014	2.75632	-14.2354
2.7656	0.760871	2.7656	-18.4423		2.7656	0.804179	2.7656	-16.5746		2.7656	0.734848	2.7656	-15.1651		2.7656	0.641029	2.7656	-14.0839
2.77489	0.797959	2.77489	-18.2104		2.77489	0.842991	2.77489	-16.3208		2.77489	0.768067	2.77489	-15.0483		2.77489	0.669611	2.77489	-14.0449
2.78418	0.82896	2.78418	-17.9495		2.78418	0.882865	2.78418	-16.0536		2.78418	0.805731	2.78418	-14.8738		2.78418	0.708524	2.78418	-14.0018
2.79346	0.862895	2.79346	-17.599		2.79346	0.928925	2.79346	-15.9072		2.79346	0.848293	2.79346	-14.7508		2.79346	0.74456	2.79346	-13.9066
2.80275	0.907531	2.80275	-17.3431		2.80275	0.969593	2.80275	-15.7291		2.80275	0.88344	2.80275	-14.6059		2.80275	0.773668	2.80275	-13.762
2.81204	0.950681	2.81204	-17.1113		2.81204	1.00307	2.81204	-15.5497		2.81204	0.919208	2.81204	-14.5349		2.81204	0.811372	2.81204	-13.6815
2.82132	0.986791	2.82132	-16.8521		2.82132	1.04775	2.82132	-15.4174		2.82132	0.965652	2.82132	-14.4402		2.82132	0.852558	2.82132	-13.6686
2.83061	1.01905	2.83061	-16.6529		2.83061	1.08603	2.83061	-15.2776		2.83061	1.0084	2.83061	-14.3302		2.83061	0.887219	2.83061	-13.6409
2.83989	1.06239	2.83989	-16.4371		2.83989	1.13398	2.83989	-15.1851		2.83989	1.04568	2.83989	-14.2704		2.83989	0.92441	2.83989	-13.7249
2.84918	1.10498	2.84918	-16.3379		2.84918	1.17951	2.84918	-14.9702		2.84918	1.08346	2.84918	-14.2501		2.84918	0.96458	2.84918	-13.7309
2.85847	1.13821	2.85847	-16.2415		2.85847	1.20969	2.85847	-14.8465		2.85847	1.12949	2.85847	-14.2008		2.85847	1.0097	2.85847	-13.6429
2.86775	1.18035	2.86775	-16.0966		2.86775	1.25766	2.86775	-14.8964		2.86775	1.17112	2.86775	-14.1412		2.86775	1.04652	2.86775	-13.7342
2.87704	1.22045	2.87704	-15.9873		2.87704	1.30029	2.87704	-14.8366		2.87704	1.21571	2.87704	-14.1911		2.87704	1.08472	2.87704	-13.7729
2.88633	1.25675	2.88633	-15.9107		2.88633	1.34038	2.88633	-14.7862		2.88633	1.26381	2.88633	-14.2122		2.88633	1.1294	2.88633	-13.8187
2.89561	1.29845	2.89561	-15.9023		2.89561	1.38606	2.89561	-14.781		2.89561	1.29605	2.89561	-14.2312		2.89561	1.16805	2.89561	-13.9716
2.9049	1.34235	2.9049	-15.9126		2.9049	1.42574	2.9049	-14.8491		2.9049	1.34008	2.9049	-14.3667		2.9049	1.21699	2.9049	-14.0773
2.91419	1.37531	2.91419	-15.9229		2.91419	1.4768	2.91419	-14.9253		2.91419	1.39257	2.91419	-14.5062		2.91419	1.262	2.91419	-14.2002
2.92347	1.41712	2.92347	-15.9572		2.92347	1.52517	2.92347	-14.9954		2.92347	1.43749	2.92347	-14.5453		2.92347	1.2934	2.92347	-14.2503
2.93276	1.46744	2.93276	-15.996		2.93276	1.56575	2.93276	-15.0957		2.93276	1.48397	2.93276	-14.6357		2.93276	1.34368	2.93276	-14.4018
2.94205	1.51082	2.94205	-16.0266		2.94205	1.608	2.94205	-15.1754		2.94205	1.52408	2.94205	-14.8403		2.94205	1.39471	2.94205	-14.576
2.95133	1.54904	2.95133	-16.0855		2.95133	1.65647	2.95133	-15.2564		2.95133	1.57789	2.95133	-14.923		2.95133	1.43237	2.95133	-14.6625
2.96062	1.58589	2.96062	-16.0875		2.96062	1.70499	2.96062	-15.4357		2.96062	1.62349	2.96062	-14.9872		2.96062	1.48825	2.96062	-14.8187
2.9699	1.62918	2.9699	-16.1703		2.9699	1.75791	2.9699	-15.4814		2.9699	1.67347	2.9699	-15.1635		2.9699	1.53715	2.9699	-15.0636
2.97919	1.67509	2.97919	-16.3053		2.97919	1.80468	2.97919	-15.542		2.97919	1.72829	2.97919	-15.199		2.97919	1.57921	2.97919	-15.156
2.98848	1.72746	2.98848	-16.3383		2.98848	1.85787	2.98848	-15.6811		2.98848	1.76877	2.98848	-15.3156		2.98848	1.63396	2.98848	-15.2176
2.99776	1.77453	2.99776	-16.3188		2.99776	1.91808	2.99776	-15.8454		2.99776	1.8334	2.99776	-15.5389		2.99776	1.6836	2.99776	-15.3939
3.00705	1.81444	3.00705	-16.405		3.00705	1.97084	3.00705	-15.8797		3.00705	1.88474	3.00705	-15.6429		3.00705	1.73713	3.00705	-15.5388
3.01634	1.8757	3.01634	-16.4126		3.01634	2.02348	3.01634	-15.9161		3.01634	1.93489	3.01634	-15.7548		3.01634	1.80149	3.01634	-15.6813
3.02562	1.92741	3.02562	-16.48		3.02562	2.07617	3.02562	-16.1131		3.02562	1.99991	3.02562	-15.8634		3.02562	1.85265	3.02562	-15.7974
3.03491	1.96826	3.03491	-16.498		3.03491	2.13929	3.03491	-16.1568		3.03491	2.06567	3.03491	-15.9602		3.03491	1.91997	3.03491	-15.9034
3.0442	2.04893	3.0442	-16.4827		3.0442	2.21493	3.0442	-16.1813		3.0442	2.13521	3.0442	-16.0224		3.0442	1.97965	3.0442	-16.1035
3.05348	2.10876	3.05348	-16.5198		3.05348	2.29295	3.05348	-16.2912		3.05348	2.19855	3.05348	-16.1289		3.05348	2.03342	3.05348	-16.334
3.06277	2.16329	3.06277	-16.5129		3.06277	2.36082	3.06277	-16.3813		3.06277	2.27404	3.06277	-16.337		3.06277	2.11347	3.06277	-16.4362
3.07206	2.24897	3.07206	-16.6162		3.07206	2.44904	3.07206	-16.4684		3.07206	2.3507	3.07206	-16.369		3.07206	2.18703	3.07206	-16.5726
3.08134	2.32489	3.08134	-16.5848		3.08134	2.54714	3.08134	-16.5474		3.08134	2.42528	3.08134	-16.4318		3.08134	2.2649	3.08134	-16.7175
3.09063	2.40735	3.09063	-16.525		3.09063	2.6394	3.09063	-16.5882		3.09063	2.53328	3.09063	-16.6283		3.09063	2.3585	3.09063	-16.8976
3.09991	2.51375	3.09991	-16.6486		3.09991	2.75862	3.09991	-16.7182		3.09991	2.65792	3.09991	-16.775		3.09991	2.44626	3.09991	-17.0307
3.1092	2.62783	3.1092	-16.7545		3.1092	2.89432	3.1092	-16.829		3.1092	2.77566	3.1092	-16.8926		3.1092	2.55174	3.1092	-17.1782
3.11849	2.76488	3.11849	-16.8093		3.11849	3.04836	3.11849	-16.8716		3.11849	2.90765	3.11849	-16.9921		3.11849	2.68518	3.11849	-17.54
3.12777	2.91044	3.12777	-16.8897		3.12777	3.25249	3.12777	-17.0369		3.12777	3.08474	3.12777	-17.2132		3.12777	2.82308	3.12777	-17.774
3.13706	3.09124	3.13706	-17.0054		3.13706	3.49908	3.13706	-17.27		3.13706	3.29524	3.13706	-17.4453		3.13706	2.98695	3.13706	-18.022
3.14635	3.35063	3.14635	-17.2003		3.14635	3.77013	3.14635	-17.4909		3.14635	3.54905	3.14635	-17.7474		3.14635	3.18162	3.14635	-18.3332
3.15563	3.62434	3.15563	-17.4036		3.15563	4.14752	3.15563	-17.6676		3.15563	3.86493	3.15563	-18.0318		3.15563	3.42525	3.15563	-18.6501
3.16492	3.97878	3.16492	-17.5859		3.16492	4.64207	3.16492	-17.8871		3.16492	4.22309	3.16492	-18.2634		3.16492	3.70999	3.16492	-19.0957
3.17421	4.47296	3.17421	-17.8136		3.17421	5.14447	3.17421	-18.2865		3.17421	4.65089	3.17421	-18.6434		3.17421	4.01058	3.17421	-19.4287
3.18349	4.94431	3.18349	-18.1654		3.18349	5.54234	3.18349	-18.5879		3.18349	4.98844	3.18349	-19.0259		3.18349	4.28408	3.18349	-19.9028
3.19278	5.29208	3.19278	-18.4711		3.19278	5.70818	3.19278	-18.8561		3.19278	5.16441	3.19278	-19.4383		3.19278	4.48811	3.19278	-20.4115
3.20206	5.45096	3.20206	-18.8209		3.20206	5.68538	3.20206	-19.3148		3.20206	5.20452	3.20206	-19.91		3.20206	4.57546	3.20206	-20.9014
3.21135	5.43816	3.21135	-19.272		3.21135	5.65331	3.21135	-19.8407		3.21135	5.15475	3.21135	-20.5335		3.21135	4.5977	3.21135	-21.6272
3.22064	5.42563	3.22064	-19.7348		3.22064	5.64461	3.22064	-20.4674		3.22064	5.18246	3.22064	-21.1488		3.22064	4.60199	3.22064	-22.4853
3.22992	5.41911	3.22992	-20.3237		3.22992	5.64549	3.22992	-21.0304		3.22992	5.20526	3.22992	-21.7358		3.22992	4.62986	3.22992	-23.0717
3.23921	5.43307	3.23921	-20.9855		3.23921	5.68655	3.23921	-21.5632		3.23921	5.24079	3.23921	-22.4573		3.23921	4.71033	3.23921	-23.8273
3.2485	5.46025	3.2485	-21.5105		3.2485	5.70133	3.2485	-22.3812		3.2485	5.28293	3.2485	-23.2343		3.2485	4.76663	3.2485	-24.772
3.25778	5.45139	3.25778	-22.1519		3.25778	5.72459	3.25778	-23.0923		3.25778	5.33923	3.25778	-24.1341		3.25778	4.79253	3.25778	-25.6514
3.26707	5.48418	3.26707	-23.0567		3.26707	5.77653	3.26707	-23.8187		3.26707	5.39396	3.26707	-25.0273		3.26707	4.8905	3.26707	-26.8442
3.27636	5.48397	3.27636	-23.7698		3.27636	5.77746	3.27636	-24.7714		3.27636	5.44461	3.27636	-26.0986		3.27636	5.00017	3.27636	-28.0522
3.28564	5.48038	3.28564	-24.6433		3.28564	5.8063	3.28564	-25.8195		3.28564	5.50833	3.28564	-27.3071		3.28564	5.01642	3.28564	-29.3946
3.29493	5.52253	3.29493	-25.8167		3.29493	5.83811	3.29493	-27.0605		3.29493	5.52858	3.29493	-28.5826		3.29493	5.11326	3.29493	-30.8214
3.30422	5.51688	3.30422	-26.8551		3.30422	5.87739	3.30422	-28.3105		3.30422	5.57204	3.30422	-29.8643		3.30422	5.21663	3.30422	-32.3757
3.3135	5.53556	3.3135	-28.1464		3.3135	5.9347	3.3135	-29.7514		3.3135	5.66101	3.3135	-31.343		3.3135	5.27169	3.3135	-34.3088
3.32279	5.59102	3.32279	-29.6139		3.32279	5.97914	3.32279	-31.115		3.32279	5.72986	3.32279	-33.2192		3.32279	5.35087	3.32279	-36.2466
3.33207	5.62644	3.33207	-31.0478		3.33207	6.04774	3.33207	-32.6576		3.33207	5.81398	3.33207	-35.2525		3.33207	5.45554	3.33207	-38.0216
3.34136	5.6529	3.34136	-32.7145		3.34136	6.1285	3.34136	-34.7193		3.34136	5.94237	3.34136	-37.4087		3.34136	5.56563	3.34136	-40.5129
3.35065	5.70743	3.35065	-34.6113		3.35065	6.20485	3.35065	-36.8871		3.35065	6.02481	3.35065	-39.6783		3.35065	5.69126	3.35065	-43.4534
3.35993	5.77094	3.35993	-36.8443		3.35993	6.26299	3.35993	-39.2133		3.35993	6.10457	3.35993	-42.291		3.35993	5.79795	3.35993	-46.4958
3.36922	5.83565	3.36922	-39.1741		3.36922	6.39685	3.36922	-41.8693		3.36922	6.24364	3.36922	-45.3352		3.36922	5.91748	3.36922	-49.9749
3.37851	5.93768	3.37851	-41.7974		3.37851	6.52157	3.37851	-44.8217		3.37851	6.38937	3.37851	-48.7348		3.37851	6.07594	3.37851	-53.6216
3.38779	6.03635	3.38779	-44.716		3.38779	6.67742	3.38779	-48.1966		3.38779	6.55211	3.38779	-52.6204		3.38779	6.23851	3.38779	-58.0063
3.39708	6.16478	3.39708	-47.9696		3.39708	6.86849	3.39708	-52.0846		3.39708	6.74878	3.39708	-57.1348		3.39708	6.4736	3.39708	-62.8603
3.40637	6.31325	3.40637	-51.9429		3.40637	7.03904	3.40637	-56.3562		3.40637	6.92834	3.40637	-62.0839		3.40637	6.6658	3.40637	-68.4044
3.41565	6.4921	3.41565	-56.5978		3.41565	7.28218	3.41565	-61.6211		3.41565	7.20767	3.41565	-67.7324		3.41565	6.89596	3.41565	-74.509
3.42494	6.73617	3.42494	-61.818		3.42494	7.61131	3.42494	-67.5269		3.42494	7.5291	3.42494	-74.1859		3.42494	7.20055	3.42494	-81.7092
3.43423	6.98049	3.43423	-67.1284		3.43423	7.99429	3.43423	-73.848		3.43423	7.86455	3.43423	-81.3186		3.43423	7.52753	3.43423	-89.6027
3.44351	7.28081	3.44351	-73.632		3.44351	8.36737	3.44351	-81.2294		3.44351	8.25059	3.44351	-89.1907		3.44351	7.93961	3.44351	-97.269
3.4528	7.69638	3.4528	-81.0346		3.4528	8.87685	3.4528	-89.4382		3.4528	8.80935	3.4528	-97.7662		3.4528	8.40106	3.4528	-106.292
3.46208	8.15576	3.46208	-88.2842		3.46208	9.59848	3.46208	-98.5464		3.46208	9.50916	3.46208	-107.82		3.46208	8.99362	3.46208	-116.129
3.47137	8.71391	3.47137	-97.2925		3.47137	10.4944	3.47137	-108.457		3.47137	10.2862	3.47137	-118.533		3.47137	9.74794	3.47137	-126.446
3.48066	9.53782	3.48066	-107.224		3.48066	11.6114	3.48066	-118.691		3.48066	11.3635	3.48066	-128.943		3.48066	10.7126	3.48066	-137.713
3.48994	10.5951	3.48994	-117.042		3.48994	13.1473	3.48994	-130.414		3.48994	12.8012	3.48994	-140.611		3.48994	11.9257	3.48994	-148.718
3.49923	12.0432	3.49923	-127.776		3.49923	15.2473	3.49923	-142.502		3.49923	14.7597	3.49923	-152.309		3.49923	13.5626	3.49923	-159.821
3.50852	13.9999	3.50852	-139.055		3.50852	18.166	3.50852	-154.195		3.50852	17.5955	3.50852	-164.25		3.50852	15.9048	3.50852	-170.643
3.5178	16.6867	3.5178	-150.721		3.5178	22.5018	3.5178	-166.536		3.5178	21.4961	3.5178	-176.797		3.5178	19.0813	3.5178	-180.698
3.52709	20.618	3.52709	-162.677		3.52709	28.6428	3.52709	-178.555		3.52709	27.1058	3.52709	-188.412		3.52709	23.6672	3.52709	-190.794
3.53638	26.4873	3.53638	-173.613		3.53638	37.5001	3.53638	-189.691		3.53638	35.3182	3.53638	-196.841		3.53638	30.1347	3.53638	-198.862
3.54566	35.0788	3.54566	-184.858		3.54566	50.0029	3.54566	-198.851		3.54566	46.4785	3.54566	-206.229		3.54566	39.5411	3.54566	-205.8
3.55495	47.0911	3.55495	-194.275		3.55495	66.5558	3.55495	-209.45		3.55495	61.3804	3.55495	-216.321		3.55495	52.0436	3.55495	-216.031
3.56424	62.9724	3.56424	-204.991		3.56424	87.6506	3.56424	-220.374		3.56424	80.8054	3.56424	-223.406		3.56424	68.7296	3.56424	-225.044
3.57352	83.3465	3.57352	-217.965		3.57352	112.531	3.57352	-227.656		3.57352	104.788	3.57352	-233.053		3.57352	89.8585	3.57352	-232.421
3.58281	107.933	3.58281	-231.121		3.58281	142.104	3.58281	-238.744		3.58281	133.605	3.58281	-243.159		3.58281	115.526	3.58281	-244.493
3.59209	137.163	3.59209	-243.393		3.59209	177.591	3.59209	-251.57		3.59209	165.404	3.59209	-254.04		3.59209	145.339	3.59209	-253.751
3.60138	168.481	3.60138	-255.87		3.60138	208.383	3.60138	-262.653		3.60138	198.869	3.60138	-265.431		3.60138	178.847	3.60138	-261.698
3.61067	202.361	3.61067	-270.911		3.61067	236.64	3.61067	-274.777		3.61067	230.116	3.61067	-276.826		3.61067	207.585	3.61067	-274.42
3.61995	232.912	3.61995	-284.125		3.61995	264.159	3.61995	-286.103		3.61995	257.421	3.61995	-287.689		3.61995	237.19	3.61995	-287.458
3.62924	257.764	3.62924	-299.133		3.62924	288.602	3.62924	-298.762		3.62924	281.901	3.62924	-298.909		3.62924	269.067	3.62924	-296.66
3.63853	285.976	3.63853	-312.474		3.63853	316.393	3.63853	-311.039		3.63853	309.788	3.63853	-310.349		3.63853	296.083	3.63853	-305.681
3.64781	312.743	3.64781	-321.213		3.64781	343.196	3.64781	-320.467		3.64781	342.262	3.64781	-319.112		3.64781	328.166	3.64781	-317.765
3.6571	338.766	3.6571	-331.525		3.6571	374.686	3.6571	-328.646		3.6571	370.722	3.6571	-327.27		3.6571	358.832	3.6571	-322.34
3.66639	373.953	3.66639	-339.563		3.66639	407.375	3.66639	-336.478		3.66639	403.408	3.66639	-334.567		3.66639	394.317	3.66639	-328.088
3.67567	414.195	3.67567	-345.041		3.67567	439.203	3.67567	-343.227		3.67567	436.73	3.67567	-341.02		3.67567	432.942	3.67567	-335.964
3.68496	446.72	3.68496	-354.397		3.68496	466.557	3.68496	-350.357		3.68496	463.305	3.68496	-346.552		3.68496	464.757	3.68496	-340.049
3.69425	476.639	3.69425	-357.251		3.69425	487.191	3.69425	-353.84		3.69425	485.158	3.69425	-347.478		3.69425	488.353	3.69425	-342.786
3.70353	491.983	3.70353	-360.243		3.70353	497.087	3.70353	-353.412		3.70353	502.458	3.70353	-346.071		3.70353	504.317	3.70353	-340.287
3.71282	493.536	3.71282	-363.667		3.71282	494.985	3.71282	-352.896		3.71282	503.569	3.71282	-345.745		3.71282	508.447	3.71282	-336.227
3.7221	491.433	3.7221	-356.456		3.7221	484.011	3.7221	-351.813		3.7221	492.135	3.7221	-342.11		3.7221	497.77	3.7221	-332.738
3.73139	476.897	3.73139	-350.569		3.73139	468.136	3.73139	-346.352		3.73139	472.423	3.73139	-335.832		3.73139	483.128	3.73139	-325.881
3.74068	457.995	3.74068	-342.538		3.74068	454.436	3.74068	-336.932		3.74068	453.552	3.74068	-325.277		3.74068	463.608	3.74068	-312.515
3.74996	446.388	3.74996	-328.519		3.74996	434.142	3.74996	-325.556		3.74996	442.545	3.74996	-311.178		3.74996	444.543	3.74996	-298.833
3.75925	434.547	3.75925	-313.407		3.75925	419.958	3.75925	-308.036		3.75925	424.796	3.75925	-295.8		3.75925	431.653	3.75925	-282.979
3.76854	422.534	3.76854	-295.813		3.76854	413.854	3.76854	-289.526		3.76854	409.909	3.76854	-278.031		3.76854	417.714	3.76854	-264.672
3.77782	415.499	3.77782	-276.663		3.77782	399.85	3.77782	-272.77		3.77782	400.034	3.77782	-260.572		3.77782	401.454	3.77782	-247.948
3.78711	401.134	3.78711	-257.603		3.78711	385.07	3.78711	-254.851		3.78711	387.63	3.78711	-242.744		3.78711	384.951	3.78711	-231.916
3.7964	388.417	3.7964	-240.452		3.7964	371.972	3.7964	-237.095		3.7964	370.858	3.7964	-226.625		3.7964	368.007	3.7964	-218.823
3.80568	374.221	3.80568	-225.778		3.80568	352.488	3.80568	-221.828		3.80568	349.311	3.80568	-215.128		3.80568	350.287	3.80568	-205.806
3.81497	350.827	3.81497	-212.844		3.81497	330.283	3.81497	-209.16		3.81497	326.999	3.81497	-202.1		3.81497	329.722	3.81497	-192.641
3.82425	329.356	3.82425	-201.441		3.82425	309.284	3.82425	-197.991		3.82425	305.938	3.82425	-188.985		3.82425	308.162	3.82425	-182.865
3.83354	308.123	3.83354	-191.391		3.83354	286.888	3.83354	-187.621		3.83354	285.33	3.83354	-180.71		3.83354	284.827	3.83354	-175.518
3.84283	284.701	3.84283	-184.175		3.84283	267.087	3.84283	-180.062		3.84283	264.746	3.84283	-174.577		3.84283	265.001	3.84283	-168.843
3.85211	264.671	3.85211	-178.633		3.85211	247.072	3.85211	-174.371		3.85211	245.62	3.85211	-169.165		3.85211	246.323	3.85211	-164.085
3.8614	248.109	3.8614	-174.477		3.8614	230.232	3.8614	-170.062		3.8614	231.013	3.8614	-165.521		3.8614	228.96	3.8614	-161.465
3.87069	231.318	3.87069	-170.976		3.87069	216.983	3.87069	-167.22		3.87069	215.018	3.87069	-162.66		3.87069	215.104	3.87069	-158.606
3.87997	217.679	3.87997	-168.662		3.87997	203.535	3.87997	-164.624		3.87997	200.854	3.87997	-160.423		3.87997	201.116	3.87997	-157.326
3.88926	207.384	3.88926	-168.264		3.88926	196.836	3.88926	-163.212		3.88926	193.186	3.88926	-159.466		3.88926	191.849	3.88926	-156.646
3.89855	197.365	3.89855	-167.525		3.89855	189.71	3.89855	-162.87		3.89855	187.156	3.89855	-159.711		3.89855	185.59	3.89855	-156.715
3.90783	190.199	3.90783	-167.792		3.90783	182.677	3.90783	-163.423		3.90783	180.935	3.90783	-160.637		3.90783	178.347	3.90783	-158.718
3.91712	185.486	3.91712	-169.577		3.91712	178.109	3.91712	-165.386		3.91712	175.881	3.91712	-162.287		3.91712	173.678	3.91712	-160.111
3.92641	181.829	3.92641	-172.159		3.92641	175.307	3.92641	-168.096		3.92641	173.04	3.92641	-164.794		3.92641	171.315	3.92641	-163.296
3.93569	178.44	3.93569	-175.238		3.93569	173.715	3.93569	-170.82		3.93569	170.141	3.93569	-168.338		3.93569	168.003	3.93569	-167.557
3.94498	176.806	3.94498	-178.968		3.94498	172.321	3.94498	-173.927		3.94498	168.799	3.94498	-172.712		3.94498	166.317	3.94498	-170.399
3.95426	175.995	3.95426	-183.117		3.95426	172.154	3.95426	-178.104		3.95426	169.678	3.95426	-176.46		3.95426	166.638	3.95426	-175.438
3.96355	176.311	3.96355	-186.866		3.96355	172.904	3.96355	-182.836		3.96355	170.366	3.96355	-180.819		3.96355	166.958	3.96355	-180.235
3.97284	178.096	3.97284	-189.504		3.97284	174.94	3.97284	-186.454		3.97284	171.975	3.97284	-184.479		3.97284	168.298	3.97284	-182.858
3.98212	180.013	3.98212	-191.595		3.98212	177.796	3.98212	-188.765		3.98212	174.864	3.98212	-186.623		3.98212	171.524	3.98212	-184.451
3.99141	183.101	3.99141	-192.426		3.99141	181.25	3.99141	-189.75		3.99141	178.301	3.99141	-186.93		3.99141	174.442	3.99141	-184.337
4.0007	186.618	4.0007	-190.301		4.0007	185.261	4.0007	-189.068		4.0007	181.944	4.0007	-185.269		4.0007	178.285	4.0007	-182.827
4.00998	189.956	4.00998	-186.508		4.00998	188.64	4.00998	-185.981		4.00998	186.476	4.00998	-182.932		4.00998	182.757	4.00998	-178.763
4.01927	193.309	4.01927	-182.566		4.01927	192.362	4.01927	-181.431		4.01927	190.114	4.01927	-178.978		4.01927	186.583	4.01927	-174.519
4.02856	196.411	4.02856	-177.346		4.02856	194.84	4.02856	-177.158		4.02856	191.958	4.02856	-173.366		4.02856	189.98	4.02856	-169.919
4.03784	197.274	4.03784	-171.831		4.03784	194.428	4.03784	-171.686		4.03784	193.023	4.03784	-167.368		4.03784	190.932	4.03784	-163.98
4.04713	195.875	4.04713	-166.799		4.04713	192.968	4.04713	-165.493		4.04713	192.518	4.04713	-162.31		4.04713	190.447	4.04713	-159.084
4.05642	193.807	4.05642	-162.246		4.05642	190.493	4.05642	-160.46		4.05642	189.585	4.05642	-157.878		4.05642	188.562	4.05642	-154.855
4.0657	189.543	4.0657	-158.842		4.0657	185.821	4.0657	-156.754		4.0657	185.009	4.0657	-154.335		4.0657	184.527	4.0657	-151.376
4.07499	183.558	4.07499	-156.255		4.07499	180.35	4.07499	-154.352		4.07499	179.792	4.07499	-151.632		4.07499	179.734	4.07499	-149.742
4.08427	178.75	4.08427	-155.426		4.08427	174.148	4.08427	-152.962		4.08427	173.809	4.08427	-150.264		4.08427	173.407	4.08427	-149.112
4.09356	173.586	4.09356	-156.157		4.09356	168.239	4.09356	-152.768		4.09356	168.088	4.09356	-150.987		4.09356	168.136	4.09356	-149.934
4.10285	167.494	4.10285	-158.691		4.10285	162.889	4.10285	-154.474		4.10285	162.212	4.10285	-153.679		4.10285	162.932	4.10285	-152.801
4.11213	162.49	4.11213	-162.854		4.11213	158.364	4.11213	-158.076		4.11213	156.966	4.11213	-157.83		4.11213	156.251	4.11213	-157.077
4.12142	158.942	4.12142	-168.998		4.12142	155.205	4.12142	-164.175		4.12142	153.433	4.12142	-163.992		4.12142	152.483	4.12142	-163.575
4.13071	155.957	4.13071	-178.487		4.13071	151.688	4.13071	-172.244		4.13071	151.111	4.13071	-171.6		4.13071	149.901	4.13071	-172.848
4.13999	154.154	4.13999	-189.13		4.13999	150.655	4.13999	-181.935		4.13999	148.706	4.13999	-182.021		4.13999	147.143	4.13999	-184.615
4.14928	154.199	4.14928	-202.574		4.14928	151.06	4.14928	-193.902		4.14928	148.432	4.14928	-194.543		4.14928	145.976	4.14928	-197.757
4.15857	155.73	4.15857	-223.286		4.15857	152.43	4.15857	-211.55		4.15857	149.701	4.15857	-211.686		4.15857	146.457	4.15857	-213.905
4.16785	158.286	4.16785	-246.774		4.16785	155.248	4.16785	-233.272		4.16785	151.675	4.16785	-232.733		4.16785	149.211	4.16785	-237.577
4.17714	161.88	4.17714	-266.224		4.17714	159.182	4.17714	-253.099		4.17714	155.938	4.17714	-252.288		4.17714	152.345	4.17714	-254.398
4.18643	168.306	4.18643	-278.816		4.18643	166.179	4.18643	-270.875		4.18643	161.28	4.18643	-266.78		4.18643	156.529	4.18643	-260.903
4.19571	176.781	4.19571	-279.386		4.19571	175.478	4.19571	-275.399		4.19571	169.918	4.19571	-266.664		4.19571	163.48	4.19571	-257.584
4.205	188.05	4.205	-262.452		4.205	188.363	4.205	-263.492		4.205	182.045	4.205	-254.477		4.205	173.359	4.205	-240.696
4.21428	205.672	4.21428	-237.357		4.21428	207.214	4.21428	-242.441		4.21428	198.707	4.21428	-233.369		4.21428	188.034	4.21428	-216.894
4.22357	228.031	4.22357	-213.359		4.22357	227.614	4.22357	-216.952		4.22357	217.1	4.22357	-204.525		4.22357	206.102	4.22357	-187.617
4.23286	247.681	4.23286	-186.213		4.23286	246.279	4.23286	-189.652		4.23286	236.808	4.23286	-175.559		4.23286	224.129	4.23286	-161.234
4.24214	262.104	4.24214	-160.243		4.24214	257.723	4.24214	-163.151		4.24214	249.042	4.24214	-150.96		4.24214	239.22	4.24214	-138.217
4.25143	265.808	4.25143	-138.85		4.25143	257.675	4.25143	-141.3		4.25143	250.977	4.25143	-130.463		4.25143	245.26	4.25143	-116.846
4.26072	255.394	4.26072	-119.893		4.26072	245.686	4.26072	-122.214		4.26072	243.781	4.26072	-112.088		4.26072	238.342	4.26072	-99.1728
4.27	238.67	4.27	-103.333		4.27	227.324	4.27	-105.462		4.27	227.982	4.27	-96.0487		4.27	227.163	4.27	-83.7758
4.27929	217.206	4.27929	-88.2772		4.27929	208.042	4.27929	-90.3443		4.27929	209.877	4.27929	-81.7884		4.27929	212.388	4.27929	-69.7584
4.28858	197.108	4.28858	-74.3269		4.28858	191.363	4.28858	-76.4611		4.28858	192.552	4.28858	-67.9972		4.28858	195.649	4.28858	-56.7608
4.29786	181.433	4.29786	-61.2475		4.29786	177.176	4.29786	-63.8338		4.29786	178.728	4.29786	-55.3963		4.29786	181.552	4.29786	-44.5066
4.30715	166.325	4.30715	-49.4469		4.30715	162.667	4.30715	-52.1438		4.30715	165.017	4.30715	-43.7894		4.30715	166.892	4.30715	-33.1599
4.31644	153.532	4.31644	-37.3631		4.31644	149.514	4.31644	-40.6122		4.31644	152.338	4.31644	-32.5367		4.31644	154.008	4.31644	-22.7489
4.32572	142.25	4.32572	-25.4024		4.32572	138.329	4.32572	-29.358		4.32572	140.917	4.32572	-22.1748		4.32572	143.283	4.32572	-14.3149
4.33501	132.247	4.33501	-15.2662		4.33501	129.659	4.33501	-18.9962		4.33501	131.003	4.33501	-13.5995		4.33501	133.612	4.33501	-8.24067
4.34429	123.801	4.34429	-7.7737		4.34429	121.643	4.34429	-10.5671		4.34429	123.037	4.34429	-7.18815		4.34429	124.639	4.34429	-3.92431
4.35358	116.248	4.35358	-3.05432		4.35358	114.217	4.35358	-4.81406		4.35358	116.01	4.35358	-2.8844		4.35358	117.097	4.35358	-1.58523
4.36287	109.172	4.36287	-1.18312		4.36287	107.703	4.36287	-1.51055		4.36287	109.307	4.36287	-0.959879		4.36287	110.67	4.36287	-0.945206
4.37215	103.624	4.37215	-0.965215		4.37215	101.997	4.37215	-0.256718		4.37215	103.671	4.37215	-0.659033		4.37215	104.706	4.37215	-0.945206
4.38144	99.314	4.38144	-0.965215		4.38144	97.2799	4.38144	-0.0589732		4.38144	98.5638	4.38144	-0.659033		4.38144	99.4008	4.38144	-0.945206
4.39073	95.0803	4.39073	-0.965215		4.39073	93.6582	4.39073	-0.0589732		4.39073	94.1864	4.39073	-0.659033		4.39073	94.9197	4.39073	-0.945206
4.40001	93.0836	4.40001	-0.965215		4.40001	91.9317	4.40001	-0.0589732		4.40001	92.4399	4.40001	-0.659033		4.40001	92.9394	4.40001	-0.945206

## Sheet: 114
114	5th charge		5th discharge		20th		20th		35th		35th		50th		50th
2.55202	0.117272	2.55202	-28.3694	2.55202	0.133591	2.55202	-24.4042	2.55202	0.129719	2.55202	-20.5226	2.55202	0.126994	2.55202	-16.8829
2.5613	0.123173	2.5613	-28.0935	2.5613	0.139184	2.5613	-24.2918	2.5613	0.134178	2.5613	-20.4936	2.5613	0.133211	2.5613	-16.7605
2.57059	0.134276	2.57059	-27.6397	2.57059	0.148515	2.57059	-24.018	2.57059	0.142395	2.57059	-20.2226	2.57059	0.14151	2.57059	-16.5206
2.57987	0.144813	2.57987	-27.2132	2.57987	0.154836	2.57987	-23.5953	2.57987	0.148863	2.57987	-19.9814	2.57987	0.147244	2.57987	-16.2263
2.58916	0.153835	2.58916	-26.9315	2.58916	0.163884	2.58916	-23.3294	2.58916	0.156749	2.58916	-19.6947	2.58916	0.15344	2.58916	-15.9463
2.59845	0.163822	2.59845	-26.6063	2.59845	0.174184	2.59845	-23.1069	2.59845	0.164999	2.59845	-19.2933	2.59845	0.159887	2.59845	-15.7934
2.60773	0.174041	2.60773	-26.1248	2.60773	0.183385	2.60773	-22.7555	2.60773	0.172339	2.60773	-19.0171	2.60773	0.166599	2.60773	-15.5617
2.61702	0.183141	2.61702	-25.5714	2.61702	0.191584	2.61702	-22.4405	2.61702	0.181018	2.61702	-18.756	2.61702	0.174366	2.61702	-15.327
2.62631	0.191768	2.62631	-25.0569	2.62631	0.200357	2.62631	-22.0356	2.62631	0.188778	2.62631	-18.4393	2.62631	0.182158	2.62631	-15.1705
2.63559	0.201609	2.63559	-24.722	2.63559	0.211498	2.63559	-21.7385	2.63559	0.194327	2.63559	-18.0821	2.63559	0.189658	2.63559	-14.9282
2.64488	0.212675	2.64488	-24.3173	2.64488	0.220401	2.64488	-21.3885	2.64488	0.204559	2.64488	-17.8293	2.64488	0.196545	2.64488	-14.7663
2.65417	0.222638	2.65417	-23.8077	2.65417	0.233548	2.65417	-20.9871	2.65417	0.214956	2.65417	-17.5405	2.65417	0.202774	2.65417	-14.6353
2.66345	0.233953	2.66345	-23.3448	2.66345	0.246486	2.66345	-20.6044	2.66345	0.223756	2.66345	-17.2681	2.66345	0.211537	2.66345	-14.4801
2.67274	0.245669	2.67274	-22.9333	2.67274	0.257808	2.67274	-20.2507	2.67274	0.235519	2.67274	-17.0065	2.67274	0.21929	2.67274	-14.3093
2.68203	0.26004	2.68203	-22.521	2.68203	0.271323	2.68203	-19.9277	2.68203	0.243645	2.68203	-16.7798	2.68203	0.229158	2.68203	-14.1788
2.69131	0.275637	2.69131	-22.0915	2.69131	0.286461	2.69131	-19.5778	2.69131	0.255392	2.69131	-16.5942	2.69131	0.238433	2.69131	-14.1366
2.7006	0.28691	2.7006	-21.5576	2.7006	0.301003	2.7006	-19.2956	2.7006	0.268144	2.7006	-16.3482	2.7006	0.246196	2.7006	-14.0071
2.70988	0.302891	2.70988	-21.1838	2.70988	0.317152	2.70988	-19.015	2.70988	0.278931	2.70988	-16.1823	2.70988	0.258065	2.70988	-13.9291
2.71917	0.32064	2.71917	-20.8914	2.71917	0.336208	2.71917	-18.7156	2.71917	0.294565	2.71917	-16.005	2.71917	0.268137	2.71917	-13.8526
2.72846	0.335612	2.72846	-20.4404	2.72846	0.352437	2.72846	-18.4235	2.72846	0.307721	2.72846	-15.8841	2.72846	0.277772	2.72846	-13.7793
2.73774	0.354795	2.73774	-20.1134	2.73774	0.371122	2.73774	-18.1701	2.73774	0.32237	2.73774	-15.815	2.73774	0.291128	2.73774	-13.7363
2.74703	0.376447	2.74703	-19.9093	2.74703	0.391933	2.74703	-17.9928	2.74703	0.339599	2.74703	-15.6799	2.74703	0.302839	2.74703	-13.7376
2.75632	0.39449	2.75632	-19.6127	2.75632	0.412488	2.75632	-17.8419	2.75632	0.353418	2.75632	-15.5322	2.75632	0.312811	2.75632	-13.7516
2.7656	0.411465	2.7656	-19.3235	2.7656	0.43345	2.7656	-17.5809	2.7656	0.369759	2.7656	-15.4439	2.7656	0.326805	2.7656	-13.7069
2.77489	0.438137	2.77489	-19.0707	2.77489	0.458233	2.77489	-17.4129	2.77489	0.389049	2.77489	-15.3912	2.77489	0.344412	2.77489	-13.7073
2.78418	0.4641	2.78418	-18.8687	2.78418	0.486054	2.78418	-17.3159	2.78418	0.40888	2.78418	-15.4394	2.78418	0.35961	2.78418	-13.7542
2.79346	0.482655	2.79346	-18.7077	2.79346	0.513907	2.79346	-17.2908	2.79346	0.428794	2.79346	-15.4941	2.79346	0.372881	2.79346	-13.7715
2.80275	0.511199	2.80275	-18.5585	2.80275	0.534773	2.80275	-17.2686	2.80275	0.449554	2.80275	-15.3567	2.80275	0.388198	2.80275	-13.7964
2.81204	0.537704	2.81204	-18.4502	2.81204	0.561908	2.81204	-17.0839	2.81204	0.473127	2.81204	-15.3826	2.81204	0.404988	2.81204	-13.9256
2.82132	0.562515	2.82132	-18.3442	2.82132	0.596351	2.82132	-17.0738	2.82132	0.495643	2.82132	-15.4444	2.82132	0.423401	2.82132	-13.9531
2.83061	0.589986	2.83061	-18.2149	2.83061	0.623956	2.83061	-17.0156	2.83061	0.520404	2.83061	-15.3599	2.83061	0.440885	2.83061	-13.9547
2.83989	0.618942	2.83989	-18.2018	2.83989	0.659966	2.83989	-17.0034	2.83989	0.548342	2.83989	-15.5029	2.83989	0.460108	2.83989	-14.2209
2.84918	0.652249	2.84918	-18.1444	2.84918	0.693258	2.84918	-17.1822	2.84918	0.570105	2.84918	-15.6426	2.84918	0.482142	2.84918	-14.3382
2.85847	0.679702	2.85847	-18.06	2.85847	0.724202	2.85847	-17.0992	2.85847	0.594009	2.85847	-15.6568	2.85847	0.503161	2.85847	-14.3433
2.86775	0.706185	2.86775	-18.1895	2.86775	0.761193	2.86775	-17.1109	2.86775	0.629144	2.86775	-15.8213	2.86775	0.52089	2.86775	-14.5373
2.87704	0.742362	2.87704	-18.1853	2.87704	0.795365	2.87704	-17.2591	2.87704	0.65736	2.87704	-15.9187	2.87704	0.545477	2.87704	-14.6287
2.88633	0.777481	2.88633	-18.1511	2.88633	0.835581	2.88633	-17.3625	2.88633	0.688749	2.88633	-15.9778	2.88633	0.57272	2.88633	-14.833
2.89561	0.813511	2.89561	-18.268	2.89561	0.873997	2.89561	-17.4676	2.89561	0.721848	2.89561	-16.2216	2.89561	0.594867	2.89561	-15.0076
2.9049	0.847856	2.9049	-18.317	2.9049	0.903783	2.9049	-17.5322	2.9049	0.751532	2.9049	-16.4006	2.9049	0.620166	2.9049	-15.0624
2.91419	0.877914	2.91419	-18.402	2.91419	0.951983	2.91419	-17.7604	2.91419	0.791171	2.91419	-16.4943	2.91419	0.646869	2.91419	-15.3544
2.92347	0.917643	2.92347	-18.5861	2.92347	0.996106	2.92347	-17.8694	2.92347	0.826468	2.92347	-16.712	2.92347	0.676552	2.92347	-15.5636
2.93276	0.947309	2.93276	-18.6665	2.93276	1.03562	2.93276	-17.9359	2.93276	0.858214	2.93276	-16.9374	2.93276	0.708574	2.93276	-15.7194
2.94205	0.985775	2.94205	-18.7989	2.94205	1.07155	2.94205	-18.2553	2.94205	0.897304	2.94205	-17.1491	2.94205	0.734164	2.94205	-15.9746
2.95133	1.03497	2.95133	-18.9784	2.95133	1.12273	2.95133	-18.4506	2.95133	0.938359	2.95133	-17.4064	2.95133	0.764304	2.95133	-16.2316
2.96062	1.0678	2.96062	-19.1105	2.96062	1.17788	2.96062	-18.6315	2.96062	0.979091	2.96062	-17.5988	2.96062	0.792272	2.96062	-16.4853
2.9699	1.10411	2.9699	-19.2937	2.9699	1.21625	2.9699	-18.9516	2.9699	1.01702	2.9699	-17.8817	2.9699	0.832097	2.9699	-16.818
2.97919	1.15445	2.97919	-19.5227	2.97919	1.26133	2.97919	-19.1755	2.97919	1.05903	2.97919	-18.2479	2.97919	0.868495	2.97919	-17.0889
2.98848	1.19546	2.98848	-19.7098	2.98848	1.31709	2.98848	-19.3554	2.98848	1.11242	2.98848	-18.5201	2.98848	0.89719	2.98848	-17.3575
2.99776	1.23065	2.99776	-19.9685	2.99776	1.36291	2.99776	-19.5701	2.99776	1.15249	2.99776	-18.8039	2.99776	0.9443	2.99776	-17.7051
3.00705	1.27706	3.00705	-20.179	3.00705	1.41428	3.00705	-19.9184	3.00705	1.18991	3.00705	-19.0668	3.00705	0.978266	3.00705	-18.0621
3.01634	1.32787	3.01634	-20.3596	3.01634	1.47816	3.01634	-20.2894	3.01634	1.24809	3.01634	-19.5098	3.01634	1.00866	3.01634	-18.4735
3.02562	1.37329	3.02562	-20.6172	3.02562	1.52359	3.02562	-20.5504	3.02562	1.30169	3.02562	-19.9534	3.02562	1.05581	3.02562	-18.8318
3.03491	1.41875	3.03491	-20.7813	3.03491	1.58184	3.03491	-20.9017	3.03491	1.34071	3.03491	-20.2425	3.03491	1.10344	3.03491	-19.1942
3.0442	1.47716	3.0442	-21.0759	3.0442	1.65285	3.0442	-21.245	3.0442	1.39795	3.0442	-20.5574	3.0442	1.14321	3.0442	-19.7321
3.05348	1.52771	3.05348	-21.3617	3.05348	1.71519	3.05348	-21.4786	3.05348	1.46113	3.05348	-21.0604	3.05348	1.19164	3.05348	-20.2703
3.06277	1.58085	3.06277	-21.6402	3.06277	1.77806	3.06277	-21.8881	3.06277	1.51933	3.06277	-21.5497	3.06277	1.24425	3.06277	-20.6595
3.07206	1.64978	3.07206	-21.996	3.07206	1.8508	3.07206	-22.3598	3.07206	1.57464	3.07206	-21.9583	3.07206	1.28682	3.07206	-21.2465
3.08134	1.71917	3.08134	-22.263	3.08134	1.92624	3.08134	-22.7543	3.08134	1.63792	3.08134	-22.611	3.08134	1.33524	3.08134	-21.9974
3.09063	1.78408	3.09063	-22.5924	3.09063	2.00571	3.09063	-23.1851	3.09063	1.70915	3.09063	-23.091	3.09063	1.3949	3.09063	-22.504
3.09991	1.8604	3.09991	-23.0128	3.09991	2.08906	3.09991	-23.6216	3.09991	1.76875	3.09991	-23.7	3.09991	1.43987	3.09991	-23.1518
3.1092	1.94051	3.1092	-23.414	3.1092	2.19459	3.1092	-24.1484	3.1092	1.84653	3.1092	-24.401	3.1092	1.50233	3.1092	-24.0283
3.11849	2.02829	3.11849	-23.9256	3.11849	2.29415	3.11849	-24.7783	3.11849	1.94572	3.11849	-25.0352	3.11849	1.56916	3.11849	-24.7761
3.12777	2.13982	3.12777	-24.3824	3.12777	2.40111	3.12777	-25.3655	3.12777	2.02681	3.12777	-25.8052	3.12777	1.60974	3.12777	-25.6435
3.13706	2.25462	3.13706	-24.8607	3.13706	2.55257	3.13706	-25.9991	3.13706	2.10403	3.13706	-26.6397	3.13706	1.69731	3.13706	-26.6101
3.14635	2.38375	3.14635	-25.3037	3.14635	2.69408	3.14635	-26.6616	3.14635	2.21711	3.14635	-27.5033	3.14635	1.7906	3.14635	-27.5384
3.15563	2.52083	3.15563	-25.8695	3.15563	2.86682	3.15563	-27.3535	3.15563	2.33891	3.15563	-28.4489	3.15563	1.85431	3.15563	-28.6883
3.16492	2.70014	3.16492	-26.6854	3.16492	3.06473	3.16492	-28.1821	3.16492	2.45517	3.16492	-29.4978	3.16492	1.92403	3.16492	-30.0567
3.17421	2.89272	3.17421	-27.3306	3.17421	3.28885	3.17421	-29.2422	3.17421	2.6052	3.17421	-30.5297	3.17421	2.02533	3.17421	-31.3802
3.18349	3.09975	3.18349	-28.1542	3.18349	3.55825	3.18349	-30.0844	3.18349	2.78599	3.18349	-31.7139	3.18349	2.13043	3.18349	-32.6273
3.19278	3.31693	3.19278	-28.9178	3.19278	3.78971	3.19278	-31.0052	3.19278	2.92855	3.19278	-32.935	3.19278	2.23742	3.19278	-34.041
3.20206	3.53599	3.20206	-29.5973	3.20206	4.06212	3.20206	-32.2332	3.20206	3.10223	3.20206	-34.3174	3.20206	2.34235	3.20206	-35.7732
3.21135	3.74755	3.21135	-30.5184	3.21135	4.3404	3.21135	-33.1902	3.21135	3.29972	3.21135	-35.8262	3.21135	2.46514	3.21135	-37.3977
3.22064	3.94704	3.22064	-31.5689	3.22064	4.54063	3.22064	-34.6043	3.22064	3.48208	3.22064	-37.2555	3.22064	2.59946	3.22064	-39.2473
3.22992	4.11519	3.22992	-32.5878	3.22992	4.79287	3.22992	-35.9106	3.22992	3.68483	3.22992	-38.9068	3.22992	2.70384	3.22992	-41.2539
3.23921	4.28932	3.23921	-33.7421	3.23921	4.99858	3.23921	-37.172	3.23921	3.89194	3.23921	-40.7408	3.23921	2.8543	3.23921	-43.4293
3.2485	4.44493	3.2485	-34.9146	3.2485	5.18043	3.2485	-38.7458	3.2485	4.03674	3.2485	-42.5987	3.2485	3.00306	3.2485	-45.8069
3.25778	4.5246	3.25778	-36.0391	3.25778	5.3387	3.25778	-40.4719	3.25778	4.21499	3.25778	-44.5847	3.25778	3.13561	3.25778	-48.0091
3.26707	4.62839	3.26707	-37.3744	3.26707	5.46571	3.26707	-42.1165	3.26707	4.44216	3.26707	-46.8076	3.26707	3.26056	3.26707	-50.5065
3.27636	4.73089	3.27636	-38.7898	3.27636	5.59714	3.27636	-43.8731	3.27636	4.57564	3.27636	-48.9662	3.27636	3.42466	3.27636	-53.3059
3.28564	4.75839	3.28564	-40.4489	3.28564	5.6534	3.28564	-46.0349	3.28564	4.71928	3.28564	-51.3808	3.28564	3.58455	3.28564	-56.1855
3.29493	4.79628	3.29493	-41.9098	3.29493	5.74822	3.29493	-47.9148	3.29493	4.8565	3.29493	-54.0495	3.29493	3.7229	3.29493	-58.8544
3.30422	4.88433	3.30422	-43.2764	3.30422	5.83517	3.30422	-49.9622	3.30422	4.98239	3.30422	-56.7034	3.30422	3.88289	3.30422	-62.0163
3.3135	4.93051	3.3135	-44.932	3.3135	5.86048	3.3135	-52.3815	3.3135	5.13069	3.3135	-59.4269	3.3135	4.00103	3.3135	-65.4677
3.32279	4.93528	3.32279	-47.14	3.32279	5.90609	3.32279	-55.0602	3.32279	5.23865	3.32279	-62.4203	3.32279	4.13412	3.32279	-68.5292
3.33207	4.96218	3.33207	-49.157	3.33207	5.96417	3.33207	-57.5104	3.33207	5.34643	3.33207	-65.5174	3.33207	4.26669	3.33207	-71.7108
3.34136	5.01375	3.34136	-50.6308	3.34136	6.06058	3.34136	-60.2185	3.34136	5.46406	3.34136	-68.6786	3.34136	4.39223	3.34136	-75.2876
3.35065	5.02583	3.35065	-53.0642	3.35065	6.13701	3.35065	-63.1113	3.35065	5.54404	3.35065	-72.0181	3.35065	4.53034	3.35065	-78.7522
3.35993	5.11946	3.35993	-55.4827	3.35993	6.1575	3.35993	-66.1788	3.35993	5.63497	3.35993	-75.5225	3.35993	4.66158	3.35993	-81.8936
3.36922	5.17093	3.36922	-57.8113	3.36922	6.22196	3.36922	-69.5389	3.36922	5.68482	3.36922	-79.0399	3.36922	4.79799	3.36922	-85.2749
3.37851	5.22885	3.37851	-60.4261	3.37851	6.31981	3.37851	-72.8142	3.37851	5.79805	3.37851	-82.5702	3.37851	4.93251	3.37851	-88.8262
3.38779	5.32736	3.38779	-63.1066	3.38779	6.46577	3.38779	-76.1818	3.38779	6.00198	3.38779	-86.1754	3.38779	5.02836	3.38779	-92.0646
3.39708	5.38913	3.39708	-65.9136	3.39708	6.55502	3.39708	-79.7136	3.39708	6.151	3.39708	-89.6418	3.39708	5.14081	3.39708	-94.7403
3.40637	5.51222	3.40637	-68.7722	3.40637	6.64989	3.40637	-83.5608	3.40637	6.20314	3.40637	-93.2213	3.40637	5.29492	3.40637	-97.612
3.41565	5.65095	3.41565	-71.8583	3.41565	6.8368	3.41565	-87.0118	3.41565	6.26944	3.41565	-96.3887	3.41565	5.39626	3.41565	-100.39
3.42494	5.77001	3.42494	-75.0044	3.42494	7.0277	3.42494	-91.0722	3.42494	6.50421	3.42494	-100.135	3.42494	5.5365	3.42494	-103.127
3.43423	5.92639	3.43423	-77.949	3.43423	7.22199	3.43423	-95.0738	3.43423	6.72848	3.43423	-103.896	3.43423	5.74247	3.43423	-105.085
3.44351	6.23584	3.44351	-81.3119	3.44351	7.49315	3.44351	-98.762	3.44351	6.91108	3.44351	-106.404	3.44351	5.89107	3.44351	-107.103
3.4528	6.49996	3.4528	-84.5539	3.4528	7.8641	3.4528	-102.541	3.4528	7.1095	3.4528	-109.226	3.4528	6.0664	3.4528	-109.297
3.46208	6.71045	3.46208	-87.8279	3.46208	8.24487	3.46208	-106.078	3.46208	7.43821	3.46208	-111.691	3.46208	6.35519	3.46208	-109.913
3.47137	7.13354	3.47137	-91.5295	3.47137	8.70412	3.47137	-109.452	3.47137	7.83482	3.47137	-114.048	3.47137	6.63308	3.47137	-111.432
3.48066	7.64112	3.48066	-94.7787	3.48066	9.29722	3.48066	-113.198	3.48066	8.21578	3.48066	-116.672	3.48066	6.90234	3.48066	-113.699
3.48994	8.20551	3.48994	-98.1172	3.48994	10.1311	3.48994	-116.868	3.48994	8.85768	3.48994	-119.021	3.48994	7.29005	3.48994	-114.611
3.49923	8.98593	3.49923	-101.946	3.49923	11.1596	3.49923	-119.185	3.49923	9.54235	3.49923	-120.871	3.49923	7.78146	3.49923	-115.158
3.50852	10.1098	3.50852	-104.93	3.50852	12.4316	3.50852	-122.201	3.50852	10.4308	3.50852	-122.164	3.50852	8.34819	3.50852	-116.59
3.5178	11.4501	3.5178	-108.486	3.5178	14.1098	3.5178	-125.349	3.5178	11.6506	3.5178	-123.854	3.5178	9.09207	3.5178	-118.271
3.52709	13.3009	3.52709	-112.591	3.52709	16.5051	3.52709	-127.808	3.52709	13.1504	3.52709	-126.299	3.52709	10.081	3.52709	-120.036
3.53638	15.8974	3.53638	-116.029	3.53638	19.9231	3.53638	-130.503	3.53638	15.2029	3.53638	-128.604	3.53638	11.2436	3.53638	-122.211
3.54566	19.3089	3.54566	-119.769	3.54566	24.3251	3.54566	-133.702	3.54566	18.026	3.54566	-131.233	3.54566	12.8359	3.54566	-125.21
3.55495	24.0273	3.55495	-124.642	3.55495	30.468	3.55495	-137.148	3.55495	21.7367	3.55495	-134.36	3.55495	14.9039	3.55495	-129.662
3.56424	30.9692	3.56424	-130.622	3.56424	38.5015	3.56424	-141.331	3.56424	26.762	3.56424	-139.182	3.56424	17.6428	3.56424	-135.212
3.57352	40.1242	3.57352	-137.226	3.57352	49.5115	3.57352	-147.444	3.57352	34.0215	3.57352	-146.136	3.57352	21.4439	3.57352	-141.882
3.58281	51.256	3.58281	-146.349	3.58281	64.0767	3.58281	-154.539	3.58281	43.6825	3.58281	-153.217	3.58281	26.686	3.58281	-149.345
3.59209	65.9577	3.59209	-157.765	3.59209	81.6159	3.59209	-163.799	3.59209	55.6379	3.59209	-162.626	3.59209	33.6705	3.59209	-159.11
3.60138	84.5175	3.60138	-170.076	3.60138	103.76	3.60138	-172.724	3.60138	70.9952	3.60138	-173.597	3.60138	43.0588	3.60138	-170.439
3.61067	105.828	3.61067	-181.739	3.61067	128.433	3.61067	-182.389	3.61067	91.051	3.61067	-183.443	3.61067	55.47	3.61067	-180.989
3.61995	131.809	3.61995	-197.048	3.61995	157.572	3.61995	-201.234	3.61995	114.645	3.61995	-197.45	3.61995	71.8954	3.61995	-192.827
3.62924	164.703	3.62924	-215.066	3.62924	193.276	3.62924	-218.074	3.62924	144.371	3.62924	-214.594	3.62924	93.2173	3.62924	-208.133
3.63853	198.961	3.63853	-232.511	3.63853	229.665	3.63853	-230.822	3.63853	181.478	3.63853	-226.923	3.63853	120.106	3.63853	-224.127
3.64781	237.959	3.64781	-247.78	3.64781	274.008	3.64781	-245.658	3.64781	221.607	3.64781	-241.301	3.64781	155.556	3.64781	-235.758
3.6571	285.648	3.6571	-261.396	3.6571	328.582	3.6571	-258.533	3.6571	271.885	3.6571	-255.658	3.6571	203.073	3.6571	-244.497
3.66639	342.083	3.66639	-278.145	3.66639	393.951	3.66639	-272.272	3.66639	336.795	3.66639	-267.743	3.66639	258.085	3.66639	-254.778
3.67567	410.731	3.67567	-290.709	3.67567	461.517	3.67567	-286.563	3.67567	408.232	3.67567	-280.269	3.67567	325.995	3.67567	-267.563
3.68496	469.874	3.68496	-300.169	3.68496	510.212	3.68496	-299.028	3.68496	471.711	3.68496	-289.112	3.68496	404.302	3.68496	-275.35
3.69425	522.783	3.69425	-313.158	3.69425	540.154	3.69425	-309.198	3.69425	511.831	3.69425	-296.167	3.69425	460.425	3.69425	-281.233
3.70353	564.124	3.70353	-324.461	3.70353	556.554	3.70353	-314.603	3.70353	536.786	3.70353	-305.033	3.70353	493.34	3.70353	-288.183
3.71282	574.186	3.71282	-332.673	3.71282	561.618	3.71282	-321.794	3.71282	538.208	3.71282	-312.433	3.71282	503.974	3.71282	-291.234
3.7221	566.949	3.7221	-335.171	3.7221	547.274	3.7221	-328.958	3.7221	529.765	3.7221	-312.106	3.7221	495.102	3.7221	-288.803
3.73139	546.069	3.73139	-336.911	3.73139	525.24	3.73139	-327.938	3.73139	518.007	3.73139	-309.366	3.73139	482.549	3.73139	-283.704
3.74068	507.636	3.74068	-337.143	3.74068	498.678	3.74068	-325.18	3.74068	495.815	3.74068	-306.103	3.74068	467.708	3.74068	-281.153
3.74996	471.039	3.74996	-330.523	3.74996	467.29	3.74996	-320.457	3.74996	476.422	3.74996	-298.3	3.74996	455.099	3.74996	-273.275
3.75925	442.647	3.75925	-321.364	3.75925	442.146	3.75925	-310.538	3.75925	454.378	3.75925	-286.637	3.75925	445.441	3.75925	-261.575
3.76854	423.08	3.76854	-307.706	3.76854	422.251	3.76854	-296.713	3.76854	434.367	3.76854	-273.905	3.76854	430.212	3.76854	-248.975
3.77782	410.219	3.77782	-294.36	3.77782	403.138	3.77782	-281.85	3.77782	420.041	3.77782	-259.454	3.77782	413.661	3.77782	-233.907
3.78711	395.047	3.78711	-276.561	3.78711	388.459	3.78711	-266.123	3.78711	399.475	3.78711	-242.423	3.78711	396.871	3.78711	-222.417
3.7964	381.185	3.7964	-255.429	3.7964	373.81	3.7964	-247.798	3.7964	379.667	3.7964	-226.702	3.7964	381.658	3.7964	-211.704
3.80568	365.854	3.80568	-238.424	3.80568	352.525	3.80568	-231.173	3.80568	358.56	3.80568	-214.781	3.80568	362.248	3.80568	-198.316
3.81497	349.327	3.81497	-225.184	3.81497	334.212	3.81497	-217.293	3.81497	334.08	3.81497	-203.703	3.81497	338.986	3.81497	-187.495
3.82425	329.579	3.82425	-213.58	3.82425	313.862	3.82425	-205.347	3.82425	318.728	3.82425	-193.211	3.82425	323.067	3.82425	-179.924
3.83354	304.693	3.83354	-201.255	3.83354	290.476	3.83354	-195.494	3.83354	296.536	3.83354	-183.604	3.83354	301.969	3.83354	-173.396
3.84283	281.651	3.84283	-193.334	3.84283	268.668	3.84283	-186.081	3.84283	272.361	3.84283	-175.65	3.84283	277.755	3.84283	-167.797
3.85211	264.454	3.85211	-186.671	3.85211	251.395	3.85211	-178.646	3.85211	254.003	3.85211	-170.979	3.85211	258.956	3.85211	-163.46
3.8614	244.407	3.8614	-179.819	3.8614	232.705	3.8614	-173.932	3.8614	235.99	3.8614	-167.209	3.8614	239.166	3.8614	-161.017
3.87069	227.948	3.87069	-175.62	3.87069	215.885	3.87069	-170.346	3.87069	220.798	3.87069	-163.953	3.87069	223.775	3.87069	-159.377
3.87997	216.37	3.87997	-172.411	3.87997	203.705	3.87997	-167.708	3.87997	208.765	3.87997	-162.19	3.87997	212.704	3.87997	-159.21
3.88926	203.354	3.88926	-169.989	3.88926	192.894	3.88926	-165.856	3.88926	194.279	3.88926	-161.754	3.88926	198.23	3.88926	-159.578
3.89855	193.131	3.89855	-169.525	3.89855	187.357	3.89855	-164.799	3.89855	185.107	3.89855	-162.33	3.89855	186.366	3.89855	-159.83
3.90783	187.402	3.90783	-169.286	3.90783	182.504	3.90783	-165.324	3.90783	181.62	3.90783	-163.314	3.90783	179.377	3.90783	-161.599
3.91712	183.042	3.91712	-169.984	3.91712	175.977	3.91712	-167.046	3.91712	175.255	3.91712	-164.991	3.91712	174.757	3.91712	-163.907
3.92641	179.215	3.92641	-172.126	3.92641	172.051	3.92641	-169.082	3.92641	170.313	3.92641	-167.725	3.92641	169.11	3.92641	-167.236
3.93569	175.341	3.93569	-174.712	3.93569	171.233	3.93569	-171.857	3.93569	167.789	3.93569	-171.104	3.93569	165.032	3.93569	-170.435
3.94498	174.256	3.94498	-178.282	3.94498	169.359	3.94498	-175.451	3.94498	165.818	3.94498	-174.305	3.94498	161.912	3.94498	-173.641
3.95426	175.054	3.95426	-182.868	3.95426	168.98	3.95426	-179.408	3.95426	164.227	3.95426	-178.876	3.95426	160.997	3.95426	-176.897
3.96355	174.378	3.96355	-186.009	3.96355	170.373	3.96355	-184.125	3.96355	164.777	3.96355	-182.447	3.96355	160.364	3.96355	-178.728
3.97284	175.252	3.97284	-188.691	3.97284	171.071	3.97284	-186.056	3.97284	166.616	3.97284	-184.134	3.97284	159.214	3.97284	-180.905
3.98212	178.385	3.98212	-190.909	3.98212	173.272	3.98212	-187.181	3.98212	167.85	3.98212	-186.087	3.98212	160.419	3.98212	-181.117
3.99141	181.061	3.99141	-190.956	3.99141	176.988	3.99141	-189.797	3.99141	170.058	3.99141	-185.189	3.99141	162.788	3.99141	-178.708
4.0007	183.701	4.0007	-190.827	4.0007	181.669	4.0007	-188.009	4.0007	173.354	4.0007	-182.001	4.0007	165.034	4.0007	-176.421
4.00998	189.29	4.00998	-186.826	4.00998	184.312	4.00998	-183.393	4.00998	177.759	4.00998	-178.513	4.00998	167.727	4.00998	-172.924
4.01927	192.887	4.01927	-180.046	4.01927	188.305	4.01927	-178.39	4.01927	180.441	4.01927	-174.696	4.01927	170.879	4.01927	-167.551
4.02856	192.234	4.02856	-174.369	4.02856	192.129	4.02856	-173.063	4.02856	182.968	4.02856	-169.834	4.02856	174.165	4.02856	-163.719
4.03784	190.851	4.03784	-169.012	4.03784	187.18	4.03784	-167.709	4.03784	184.325	4.03784	-165.172	4.03784	175.126	4.03784	-160.43
4.04713	190.381	4.04713	-164.01	4.04713	183.973	4.04713	-162.725	4.04713	181.737	4.04713	-161.871	4.04713	174.274	4.04713	-156.802
4.05642	187.68	4.05642	-159.875	4.05642	183.235	4.05642	-159.665	4.05642	180.132	4.05642	-160.187	4.05642	173.408	4.05642	-155.04
4.0657	182.329	4.0657	-156.656	4.0657	177.791	4.0657	-157.622	4.0657	176.851	4.0657	-159.539	4.0657	170.969	4.0657	-155.162
4.07499	176.029	4.07499	-155.496	4.07499	171.648	4.07499	-156.828	4.07499	170.913	4.07499	-160.573	4.07499	167.095	4.07499	-156.454
4.08427	169.108	4.08427	-157.255	4.08427	166.204	4.08427	-158.125	4.08427	165.285	4.08427	-163.37	4.08427	162.503	4.08427	-159.106
4.09356	163.78	4.09356	-160.17	4.09356	159.724	4.09356	-161.366	4.09356	159.22	4.09356	-168.028	4.09356	156.542	4.09356	-163.456
4.10285	158.555	4.10285	-164.603	4.10285	153.358	4.10285	-167.211	4.10285	152.423	4.10285	-174.672	4.10285	151.8	4.10285	-168.538
4.11213	152.498	4.11213	-172.578	4.11213	148.856	4.11213	-175.229	4.11213	147.722	4.11213	-181.655	4.11213	147.391	4.11213	-175.565
4.12142	148.31	4.12142	-181.272	4.12142	145.023	4.12142	-185.206	4.12142	144.275	4.12142	-193.461	4.12142	141.908	4.12142	-183.315
4.13071	146.296	4.13071	-196.404	4.13071	141.85	4.13071	-200.747	4.13071	140.854	4.13071	-208.864	4.13071	138.168	4.13071	-189.65
4.13999	145.582	4.13999	-217.125	4.13999	140.422	4.13999	-218.834	4.13999	137.958	4.13999	-223.605	4.13999	134.67	4.13999	-198.528
4.14928	145.551	4.14928	-244.616	4.14928	140.499	4.14928	-238.251	4.14928	135.571	4.14928	-238.204	4.14928	131.853	4.14928	-204.984
4.15857	146.574	4.15857	-274.051	4.15857	141.574	4.15857	-262.849	4.15857	135.645	4.15857	-244.674	4.15857	130.585	4.15857	-193.977
4.16785	149.687	4.16785	-290.457	4.16785	143.683	4.16785	-278.647	4.16785	136.677	4.16785	-240.556	4.16785	129.469	4.16785	-167.75
4.17714	154.273	4.17714	-294.006	4.17714	148.73	4.17714	-276.181	4.17714	138.195	4.17714	-221.787	4.17714	129.223	4.17714	-138.833
4.18643	161.297	4.18643	-277.875	4.18643	154.63	4.18643	-254.15	4.18643	141.843	4.18643	-185.999	4.18643	130.881	4.18643	-110.923
4.19571	170.976	4.19571	-244.884	4.19571	161.079	4.19571	-220.037	4.19571	146.561	4.19571	-147.681	4.19571	132.862	4.19571	-84.7663
4.205	185.112	4.205	-207.073	4.205	172.096	4.205	-183.017	4.205	153.075	4.205	-115.797	4.205	135.763	4.205	-62.5197
4.21428	202.131	4.21428	-170.657	4.21428	189.389	4.21428	-146.047	4.21428	162.678	4.21428	-88.3145	4.21428	141.588	4.21428	-44.4647
4.22357	217.621	4.22357	-138.052	4.22357	204.154	4.22357	-115.61	4.22357	172.913	4.22357	-65.1731	4.22357	148.322	4.22357	-30.5443
4.23286	231.255	4.23286	-111.086	4.23286	213.129	4.23286	-90.2305	4.23286	184.916	4.23286	-47.5374	4.23286	154.76	4.23286	-20.7224
4.24214	237.498	4.24214	-89.0752	4.24214	217.783	4.24214	-69.3934	4.24214	191.53	4.24214	-33.6679	4.24214	160.181	4.24214	-13.7181
4.25143	230.471	4.25143	-69.3972	4.25143	212.822	4.25143	-52.5646	4.25143	188.763	4.25143	-23.3451	4.25143	163.073	4.25143	-8.86729
4.26072	210.248	4.26072	-53.074	4.26072	199.452	4.26072	-38.8233	4.26072	184.827	4.26072	-15.9683	4.26072	163.518	4.26072	-5.58945
4.27	191.157	4.27	-39.5967	4.27	184.756	4.27	-27.5784	4.27	177.194	4.27	-10.5727	4.27	159.953	4.27	-3.43149
4.27929	175.193	4.27929	-28.2217	4.27929	170.973	4.27929	-18.8437	4.27929	166.393	4.27929	-6.71907	4.27929	154.592	4.27929	-2.05804
4.28858	157.29	4.28858	-19.0317	4.28858	156.883	4.28858	-12.5695	4.28858	156.381	4.28858	-4.16869	4.28858	149.139	4.28858	-1.2512
4.29786	143.499	4.29786	-12.1572	4.29786	144.26	4.29786	-8.13861	4.29786	146.157	4.29786	-2.52002	4.29786	141.544	4.29786	-0.804371
4.30715	131.594	4.30715	-7.52725	4.30715	132.393	4.30715	-5.10173	4.30715	135.836	4.30715	-1.4997	4.30715	134.047	4.30715	-0.546405
4.31644	120.457	4.31644	-4.37521	4.31644	122.169	4.31644	-3.03261	4.31644	125.783	4.31644	-0.890454	4.31644	126.395	4.31644	-0.393693
4.32572	111.48	4.32572	-2.37421	4.32572	112.628	4.32572	-1.70303	4.32572	117.593	4.32572	-0.552704	4.32572	118.878	4.32572	-0.299138
4.33501	103.975	4.33501	-1.19967	4.33501	105.622	4.33501	-0.916193	4.33501	110.697	4.33501	-0.367896	4.33501	112.637	4.33501	-0.23757
4.34429	97.5609	4.34429	-0.585172	4.34429	98.98	4.34429	-0.501557	4.34429	102.974	4.34429	-0.26043	4.34429	106.41	4.34429	-0.189981
4.35358	91.5727	4.35358	-0.299516	4.35358	93.047	4.35358	-0.292652	4.35358	96.9979	4.35358	-0.191716	4.35358	100.045	4.35358	-0.155752
4.36287	86.5897	4.36287	-0.191718	4.36287	88.3731	4.36287	-0.195123	4.36287	92.5586	4.36287	-0.146083	4.36287	94.8121	4.36287	-0.129146
4.37215	82.7698	4.37215	-0.174314	4.37215	83.8769	4.37215	-0.159121	4.37215	87.1597	4.37215	-0.125746	4.37215	90.5024	4.37215	-0.112953
4.38144	78.9168	4.38144	-0.174314	4.38144	79.3666	4.38144	-0.155604	4.38144	82.3325	4.38144	-0.123555	4.38144	86.0567	4.38144	-0.111165
4.39073	75.9469	4.39073	-0.174314	4.39073	75.7557	4.39073	-0.155604	4.39073	78.8875	4.39073	-0.123555	4.39073	82.7111	4.39073	-0.111165
4.40001	74.6426	4.40001	-0.174314	4.40001	74.9975	4.40001	-0.155604	4.40001	77.5114	4.40001	-0.123555	4.40001	81.4447	4.40001	-0.111165

## Sheet: 120
120	5th charge		5th discharge		20th		20th		35th		35th		50th		50th
2.55202	0.11058	2.55202	-26.8271	2.55202	0.132683	2.55202	-24.0619	2.55202	0.117137	2.55202	-26.0141	2.55202	0.103292	2.55202	-27.1795
2.5613	0.123941	2.5613	-26.9706	2.5613	0.143949	2.5613	-24.2676	2.5613	0.129154	2.5613	-26.2369	2.5613	0.112218	2.5613	-27.6152
2.57059	0.149365	2.57059	-27.4661	2.57059	0.169236	2.57059	-24.766	2.57059	0.152831	2.57059	-26.9003	2.57059	0.130166	2.57059	-28.2594
2.57987	0.174273	2.57987	-28.121	2.57987	0.19631	2.57987	-25.3649	2.57987	0.175352	2.57987	-27.6514	2.57987	0.150095	2.57987	-28.9883
2.58916	0.197331	2.58916	-28.8094	2.58916	0.221779	2.58916	-26.0271	2.58916	0.198488	2.58916	-28.4612	2.58916	0.17054	2.58916	-29.7344
2.59845	0.221788	2.59845	-29.4723	2.59845	0.248684	2.59845	-26.652	2.59845	0.223722	2.59845	-29.312	2.59845	0.18893	2.59845	-30.4672
2.60773	0.249021	2.60773	-30.184	2.60773	0.278759	2.60773	-27.27	2.60773	0.249543	2.60773	-30.0774	2.60773	0.208749	2.60773	-31.178
2.61702	0.276637	2.61702	-30.9994	2.61702	0.308327	2.61702	-28.0299	2.61702	0.275319	2.61702	-30.9164	2.61702	0.230228	2.61702	-31.8636
2.62631	0.304968	2.62631	-31.6054	2.62631	0.338471	2.62631	-28.8173	2.62631	0.301701	2.62631	-31.7585	2.62631	0.25033	2.62631	-32.5755
2.63559	0.332108	2.63559	-32.3321	2.63559	0.369252	2.63559	-29.6019	2.63559	0.329188	2.63559	-32.6192	2.63559	0.272326	2.63559	-33.0505
2.64488	0.359096	2.64488	-33.3088	2.64488	0.403817	2.64488	-30.4847	2.64488	0.36236	2.64488	-33.4253	2.64488	0.29948	2.64488	-33.6694
2.65417	0.390608	2.65417	-34.2178	2.65417	0.436913	2.65417	-31.0919	2.65417	0.395975	2.65417	-34.3358	2.65417	0.32503	2.65417	-34.2401
2.66345	0.423007	2.66345	-35.0606	2.66345	0.472796	2.66345	-31.8592	2.66345	0.426451	2.66345	-35.0262	2.66345	0.350752	2.66345	-34.6223
2.67274	0.454071	2.67274	-35.8487	2.67274	0.511462	2.67274	-32.9174	2.67274	0.460442	2.67274	-35.5982	2.67274	0.380698	2.67274	-34.9421
2.68203	0.485534	2.68203	-36.8143	2.68203	0.54637	2.68203	-33.8765	2.68203	0.497115	2.68203	-36.4569	2.68203	0.41072	2.68203	-34.9268
2.69131	0.519665	2.69131	-37.7388	2.69131	0.585993	2.69131	-34.6076	2.69131	0.539553	2.69131	-37.163	2.69131	0.441972	2.69131	-34.7871
2.7006	0.55559	2.7006	-38.6493	2.7006	0.624941	2.7006	-35.4055	2.7006	0.577057	2.7006	-37.5502	2.7006	0.475838	2.7006	-34.6465
2.70988	0.585844	2.70988	-39.5807	2.70988	0.665189	2.70988	-36.2762	2.70988	0.612998	2.70988	-37.8021	2.70988	0.512979	2.70988	-34.2657
2.71917	0.621852	2.71917	-40.3989	2.71917	0.705552	2.71917	-36.8967	2.71917	0.655578	2.71917	-38.0596	2.71917	0.550349	2.71917	-33.7237
2.72846	0.661727	2.72846	-41.0987	2.72846	0.748592	2.72846	-37.5709	2.72846	0.703134	2.72846	-38.1845	2.72846	0.58802	2.72846	-33.1381
2.73774	0.698369	2.73774	-41.195	2.73774	0.790285	2.73774	-37.9846	2.73774	0.743674	2.73774	-37.9123	2.73774	0.627189	2.73774	-32.4115
2.74703	0.734349	2.74703	-41.2883	2.74703	0.834081	2.74703	-38.351	2.74703	0.784625	2.74703	-37.4779	2.74703	0.66789	2.74703	-31.5533
2.75632	0.770795	2.75632	-42.0801	2.75632	0.87971	2.75632	-38.6372	2.75632	0.831501	2.75632	-37.068	2.75632	0.708709	2.75632	-30.7671
2.7656	0.81054	2.7656	-42.5835	2.7656	0.922913	2.7656	-38.572	2.7656	0.87821	2.7656	-36.2439	2.7656	0.751878	2.7656	-29.9003
2.77489	0.850699	2.77489	-42.5518	2.77489	0.967794	2.77489	-38.3579	2.77489	0.924101	2.77489	-35.4406	2.77489	0.796502	2.77489	-29.0504
2.78418	0.889646	2.78418	-42.4085	2.78418	1.0104	2.78418	-38.2346	2.78418	0.972634	2.78418	-34.6529	2.78418	0.838223	2.78418	-28.1202
2.79346	0.93182	2.79346	-42.1379	2.79346	1.05377	2.79346	-37.663	2.79346	1.02065	2.79346	-33.545	2.79346	0.884299	2.79346	-27.1522
2.80275	0.97141	2.80275	-41.766	2.80275	1.09659	2.80275	-36.8702	2.80275	1.06151	2.80275	-32.6295	2.80275	0.927703	2.80275	-26.4533
2.81204	1.00815	2.81204	-41.0357	2.81204	1.14273	2.81204	-36.1875	2.81204	1.11096	2.81204	-31.6855	2.81204	0.978875	2.81204	-25.766
2.82132	1.04893	2.82132	-40.1781	2.82132	1.19356	2.82132	-35.2739	2.82132	1.16693	2.82132	-30.746	2.82132	1.03154	2.82132	-25.1494
2.83061	1.09245	2.83061	-39.2503	2.83061	1.24672	2.83061	-34.264	2.83061	1.21156	2.83061	-29.8138	2.83061	1.07278	2.83061	-24.5606
2.83989	1.13122	2.83989	-38.3551	2.83989	1.29383	2.83989	-33.205	2.83989	1.26213	2.83989	-28.9175	2.83989	1.11502	2.83989	-23.9654
2.84918	1.17292	2.84918	-37.4448	2.84918	1.34036	2.84918	-32.414	2.84918	1.31771	2.84918	-28.1766	2.84918	1.16924	2.84918	-23.5427
2.85847	1.22231	2.85847	-36.2606	2.85847	1.39005	2.85847	-31.4976	2.85847	1.36176	2.85847	-27.4946	2.85847	1.22598	2.85847	-23.1352
2.86775	1.26354	2.86775	-35.3559	2.86775	1.43658	2.86775	-30.6186	2.86775	1.41766	2.86775	-26.8761	2.86775	1.26832	2.86775	-22.7868
2.87704	1.30286	2.87704	-34.5428	2.87704	1.48879	2.87704	-29.9252	2.87704	1.46897	2.87704	-26.2257	2.87704	1.31417	2.87704	-22.5323
2.88633	1.35345	2.88633	-33.3243	2.88633	1.53193	2.88633	-29.1499	2.88633	1.51848	2.88633	-25.7263	2.88633	1.37367	2.88633	-22.3702
2.89561	1.39554	2.89561	-32.3826	2.89561	1.58805	2.89561	-28.4945	2.89561	1.5718	2.89561	-25.412	2.89561	1.42788	2.89561	-22.1781
2.9049	1.44335	2.9049	-31.8215	2.9049	1.65337	2.9049	-27.8238	2.9049	1.63151	2.9049	-25.079	2.9049	1.47857	2.9049	-21.9981
2.91419	1.49523	2.91419	-31.0439	2.91419	1.69996	2.91419	-27.3293	2.91419	1.68915	2.91419	-24.6558	2.91419	1.53422	2.91419	-21.9076
2.92347	1.53323	2.92347	-30.1538	2.92347	1.75189	2.92347	-26.9452	2.92347	1.74324	2.92347	-24.3671	2.92347	1.58582	2.92347	-21.8716
2.93276	1.585	2.93276	-29.5458	2.93276	1.81341	2.93276	-26.5321	2.93276	1.80706	2.93276	-24.1194	2.93276	1.6426	2.93276	-21.8301
2.94205	1.64021	2.94205	-29.0392	2.94205	1.86806	2.94205	-26.055	2.94205	1.86575	2.94205	-23.8515	2.94205	1.71356	2.94205	-21.8089
2.95133	1.68667	2.95133	-28.4249	2.95133	1.93381	2.95133	-25.6407	2.95133	1.9217	2.95133	-23.6387	2.95133	1.7643	2.95133	-21.8536
2.96062	1.74784	2.96062	-27.9074	2.96062	2.00041	2.96062	-25.3992	2.96062	1.98582	2.96062	-23.5382	2.96062	1.81923	2.96062	-21.9548
2.9699	1.80163	2.9699	-27.4087	2.9699	2.056	2.9699	-25.0609	2.9699	2.05194	2.9699	-23.4317	2.9699	1.88812	2.9699	-22.0327
2.97919	1.84656	2.97919	-26.8815	2.97919	2.12569	2.97919	-24.7686	2.97919	2.12371	2.97919	-23.3163	2.97919	1.94359	2.97919	-22.1146
2.98848	1.91419	2.98848	-26.6567	2.98848	2.18872	2.98848	-24.6239	2.98848	2.19267	2.98848	-23.1844	2.98848	2.01309	2.98848	-22.2391
2.99776	1.9783	2.99776	-26.4486	2.99776	2.26168	2.99776	-24.4672	2.99776	2.26891	2.99776	-23.1797	2.99776	2.08947	2.99776	-22.3923
3.00705	2.04201	3.00705	-26.2326	3.00705	2.3444	3.00705	-24.3527	3.00705	2.35444	3.00705	-23.2446	3.00705	2.16816	3.00705	-22.6114
3.01634	2.12114	3.01634	-26.0096	3.01634	2.41489	3.01634	-24.3072	3.01634	2.43006	3.01634	-23.2957	3.01634	2.23229	3.01634	-22.8522
3.02562	2.18724	3.02562	-25.7793	3.02562	2.50949	3.02562	-24.3516	3.02562	2.51126	3.02562	-23.4286	3.02562	2.31706	3.02562	-23.0317
3.03491	2.25598	3.03491	-25.8217	3.03491	2.61145	3.03491	-24.3163	3.03491	2.61605	3.03491	-23.5125	3.03491	2.40529	3.03491	-23.2621
3.0442	2.34521	3.0442	-25.7866	3.0442	2.71291	3.0442	-24.5168	3.0442	2.72529	3.0442	-23.7178	3.0442	2.48381	3.0442	-23.6692
3.05348	2.44232	3.05348	-25.7331	3.05348	2.83505	3.05348	-24.6662	3.05348	2.82619	3.05348	-24.0548	3.05348	2.59965	3.05348	-23.9825
3.06277	2.54649	3.06277	-25.9063	3.06277	2.95573	3.06277	-24.6776	3.06277	2.97735	3.06277	-24.3351	3.06277	2.70982	3.06277	-24.3011
3.07206	2.64717	3.07206	-26.0496	3.07206	3.09991	3.07206	-25.0001	3.07206	3.14924	3.07206	-24.6517	3.07206	2.83021	3.07206	-24.6863
3.08134	2.77233	3.08134	-26.1831	3.08134	3.29222	3.08134	-25.2866	3.08134	3.31145	3.08134	-24.9266	3.08134	2.98461	3.08134	-25.1776
3.09063	2.94691	3.09063	-26.4011	3.09063	3.51341	3.09063	-25.568	3.09063	3.51356	3.09063	-25.2963	3.09063	3.15122	3.09063	-25.5089
3.09991	3.12041	3.09991	-26.5911	3.09991	3.7529	3.09991	-25.9244	3.09991	3.7952	3.09991	-25.7635	3.09991	3.34638	3.09991	-25.9947
3.1092	3.32709	3.1092	-26.8906	3.1092	4.09989	3.1092	-26.4027	3.1092	4.1477	3.1092	-26.1985	3.1092	3.57035	3.1092	-26.5093
3.11849	3.59207	3.11849	-27.2664	3.11849	4.55748	3.11849	-26.8007	3.11849	4.59845	3.11849	-26.733	3.11849	3.90982	3.11849	-26.9981
3.12777	3.91805	3.12777	-27.5076	3.12777	5.1429	3.12777	-27.142	3.12777	5.24032	3.12777	-27.1615	3.12777	4.32524	3.12777	-27.7261
3.13706	4.35939	3.13706	-27.9396	3.13706	6.0434	3.13706	-27.6721	3.13706	6.21811	3.13706	-27.8286	3.13706	4.83565	3.13706	-28.3469
3.14635	4.98151	3.14635	-28.4605	3.14635	7.47161	3.14635	-28.2054	3.14635	7.68596	3.14635	-28.4897	3.14635	5.62476	3.14635	-28.9011
3.15563	5.88168	3.15563	-28.8936	3.15563	9.53436	3.15563	-28.7171	3.15563	9.80488	3.15563	-29.0571	3.15563	6.73177	3.15563	-29.6743
3.16492	7.1666	3.16492	-29.5268	3.16492	11.8492	3.16492	-29.4386	3.16492	12.0631	3.16492	-29.882	3.16492	8.13841	3.16492	-30.5992
3.17421	8.76491	3.17421	-30.0174	3.17421	13.2569	3.17421	-30.148	3.17421	13.3965	3.17421	-30.5803	3.17421	9.5533	3.17421	-31.3677
3.18349	10.1595	3.18349	-30.5567	3.18349	13.3747	3.18349	-30.7948	3.18349	13.5641	3.18349	-31.3211	3.18349	10.4538	3.18349	-32.2365
3.19278	10.7322	3.19278	-31.3121	3.19278	12.9364	3.19278	-31.5612	3.19278	13.1522	3.19278	-32.2817	3.19278	10.7497	3.19278	-33.1533
3.20206	10.5678	3.20206	-31.8788	3.20206	12.4226	3.20206	-32.3056	3.20206	12.7093	3.20206	-33.2505	3.20206	10.8116	3.20206	-34.1048
3.21135	10.2008	3.21135	-32.6005	3.21135	12.0347	3.21135	-33.2842	3.21135	12.3824	3.21135	-34.2398	3.21135	10.7586	3.21135	-35.1434
3.22064	9.86054	3.22064	-33.5171	3.22064	11.7278	3.22064	-34.1811	3.22064	12.0485	3.22064	-35.2297	3.22064	10.7077	3.22064	-36.1235
3.22992	9.5778	3.22992	-34.3267	3.22992	11.408	3.22992	-35.1751	3.22992	11.7788	3.22992	-36.2949	3.22992	10.6388	3.22992	-37.2618
3.23921	9.33306	3.23921	-35.1369	3.23921	11.1802	3.23921	-36.2416	3.23921	11.6603	3.23921	-37.4553	3.23921	10.5439	3.23921	-38.5164
3.2485	9.12602	3.2485	-36.1314	3.2485	10.979	3.2485	-37.3064	3.2485	11.5029	3.2485	-38.6745	3.2485	10.4809	3.2485	-39.8718
3.25778	9.00401	3.25778	-37.1772	3.25778	10.8006	3.25778	-38.5168	3.25778	11.3661	3.25778	-40.1969	3.25778	10.4319	3.25778	-41.3516
3.26707	8.85688	3.26707	-38.1549	3.26707	10.7264	3.26707	-39.7644	3.26707	11.2853	3.26707	-41.7075	3.26707	10.4001	3.26707	-42.6919
3.27636	8.72191	3.27636	-39.2781	3.27636	10.6233	3.27636	-41.0873	3.27636	11.2129	3.27636	-43.2451	3.27636	10.3654	3.27636	-44.2898
3.28564	8.64141	3.28564	-40.3882	3.28564	10.5201	3.28564	-42.5093	3.28564	11.148	3.28564	-44.7461	3.28564	10.3608	3.28564	-46.2853
3.29493	8.5706	3.29493	-41.8253	3.29493	10.4742	3.29493	-44.3009	3.29493	11.1304	3.29493	-46.1805	3.29493	10.3644	3.29493	-48.0641
3.30422	8.50404	3.30422	-43.2032	3.30422	10.4264	3.30422	-45.9328	3.30422	11.1268	3.30422	-47.9184	3.30422	10.3713	3.30422	-49.9041
3.3135	8.45118	3.3135	-44.5692	3.3135	10.4024	3.3135	-47.7575	3.3135	11.0775	3.3135	-50.0157	3.3135	10.3771	3.3135	-52.2783
3.32279	8.43726	3.32279	-46.2508	3.32279	10.395	3.32279	-49.6739	3.32279	11.0784	3.32279	-51.9975	3.32279	10.4145	3.32279	-54.3811
3.33207	8.46677	3.33207	-47.7799	3.33207	10.3472	3.33207	-51.4299	3.33207	11.1092	3.33207	-54.0649	3.33207	10.4556	3.33207	-56.509
3.34136	8.44524	3.34136	-49.4915	3.34136	10.4038	3.34136	-53.5671	3.34136	11.1356	3.34136	-56.2886	3.34136	10.4725	3.34136	-59.0001
3.35065	8.46013	3.35065	-51.5155	3.35065	10.5032	3.35065	-55.9083	3.35065	11.1825	3.35065	-58.7853	3.35065	10.5457	3.35065	-61.5699
3.35993	8.54404	3.35993	-53.6771	3.35993	10.5421	3.35993	-58.5529	3.35993	11.2775	3.35993	-61.5501	3.35993	10.6451	3.35993	-64.5674
3.36922	8.6137	3.36922	-55.7692	3.36922	10.642	3.36922	-61.5136	3.36922	11.3904	3.36922	-64.3093	3.36922	10.7205	3.36922	-67.4009
3.37851	8.71257	3.37851	-58.007	3.37851	10.7502	3.37851	-64.1318	3.37851	11.4934	3.37851	-67.3247	3.37851	10.8199	3.37851	-70.4269
3.38779	8.80714	3.38779	-60.3137	3.38779	10.8933	3.38779	-66.8271	3.38779	11.6327	3.38779	-70.3572	3.38779	10.9426	3.38779	-73.8668
3.39708	8.92852	3.39708	-62.8231	3.39708	11.081	3.39708	-70.2254	3.39708	11.8184	3.39708	-73.4798	3.39708	11.1303	3.39708	-76.9958
3.40637	9.08937	3.40637	-65.1626	3.40637	11.2516	3.40637	-73.9148	3.40637	12.0201	3.40637	-76.8673	3.40637	11.3316	3.40637	-80.5334
3.41565	9.29456	3.41565	-67.9617	3.41565	11.5734	3.41565	-77.3252	3.41565	12.2558	3.41565	-80.6912	3.41565	11.589	3.41565	-84.6701
3.42494	9.47776	3.42494	-71.4012	3.42494	11.8946	3.42494	-81.235	3.42494	12.6261	3.42494	-84.527	3.42494	11.9257	3.42494	-88.6188
3.43423	9.73592	3.43423	-74.6082	3.43423	12.2249	3.43423	-85.2174	3.43423	13.0479	3.43423	-88.7271	3.43423	12.2121	3.43423	-92.8604
3.44351	10.0868	3.44351	-78.336	3.44351	12.6725	3.44351	-89.3363	3.44351	13.3509	3.44351	-93.2338	3.44351	12.5957	3.44351	-97.4991
3.4528	10.4555	3.4528	-82.1058	3.4528	13.1618	3.4528	-94.107	3.4528	13.9265	3.4528	-97.9086	3.4528	13.1831	3.4528	-102.459
3.46208	10.8854	3.46208	-85.8976	3.46208	13.8759	3.46208	-98.9321	3.46208	14.7003	3.46208	-102.428	3.46208	13.8042	3.46208	-107.184
3.47137	11.4436	3.47137	-90.6788	3.47137	14.6798	3.47137	-103.956	3.47137	15.4516	3.47137	-107.332	3.47137	14.5202	3.47137	-112.232
3.48066	12.1427	3.48066	-95.4369	3.48066	15.6829	3.48066	-108.967	3.48066	16.4334	3.48066	-113.136	3.48066	15.5181	3.48066	-117.895
3.48994	13.0128	3.48994	-99.9509	3.48994	17.083	3.48994	-114.959	3.48994	17.8234	3.48994	-119.342	3.48994	16.8303	3.48994	-122.95
3.49923	14.1756	3.49923	-105.51	3.49923	18.8665	3.49923	-121.671	3.49923	19.727	3.49923	-125.066	3.49923	18.3494	3.49923	-127.959
3.50852	15.5932	3.50852	-111.119	3.50852	21.2708	3.50852	-127.553	3.50852	22.0524	3.50852	-130.147	3.50852	20.4485	3.50852	-133.052
3.5178	17.6066	3.5178	-116.706	3.5178	24.5962	3.5178	-133.392	3.5178	25.1951	3.5178	-136.068	3.5178	23.5345	3.5178	-137.907
3.52709	20.5158	3.52709	-122.311	3.52709	29.1856	3.52709	-139.6	3.52709	29.6694	3.52709	-141.733	3.52709	27.5039	3.52709	-143.063
3.53638	24.4887	3.53638	-128.142	3.53638	35.8014	3.53638	-144.582	3.53638	35.8749	3.53638	-147.132	3.53638	32.7919	3.53638	-147.761
3.54566	30.0678	3.54566	-134.93	3.54566	45.011	3.54566	-150.107	3.54566	44.3544	3.54566	-152.721	3.54566	40.3574	3.54566	-152.324
3.55495	37.8239	3.55495	-140.834	3.55495	56.8382	3.55495	-155.556	3.55495	56.1495	3.55495	-157.659	3.55495	50.717	3.55495	-157.533
3.56424	48.5625	3.56424	-147.635	3.56424	73.291	3.56424	-161.185	3.56424	71.8721	3.56424	-162.741	3.56424	64.5442	3.56424	-162.997
3.57352	63.329	3.57352	-156.065	3.57352	93.9061	3.57352	-168.826	3.57352	91.5555	3.57352	-168.936	3.57352	82.1304	3.57352	-169.737
3.58281	81.4345	3.58281	-164.923	3.58281	116.393	3.58281	-176.141	3.58281	114.098	3.58281	-177.265	3.58281	103.426	3.58281	-177.405
3.59209	102.638	3.59209	-174.947	3.59209	141.457	3.59209	-183.651	3.59209	138.276	3.59209	-186.521	3.59209	126.937	3.59209	-186.228
3.60138	126.749	3.60138	-185.515	3.60138	165.684	3.60138	-191.616	3.60138	162.934	3.60138	-194.452	3.60138	150.707	3.60138	-195.711
3.61067	150.629	3.61067	-195.975	3.61067	188.983	3.61067	-202.889	3.61067	188.619	3.61067	-205.438	3.61067	174.223	3.61067	-206.573
3.61995	174.572	3.61995	-208.572	3.61995	211.968	3.61995	-215.535	3.61995	211.398	3.61995	-219.021	3.61995	197.799	3.61995	-219.473
3.62924	200.17	3.62924	-222.766	3.62924	234.247	3.62924	-228.58	3.62924	233.879	3.62924	-231.375	3.62924	225.598	3.62924	-231.553
3.63853	225.749	3.63853	-235.734	3.63853	263.924	3.63853	-239.703	3.63853	265.146	3.63853	-243.297	3.63853	257.907	3.63853	-242.486
3.64781	253.453	3.64781	-248.524	3.64781	299.483	3.64781	-250.757	3.64781	304.846	3.64781	-254.126	3.64781	292.081	3.64781	-252.974
3.6571	294.483	3.6571	-260.107	3.6571	343.034	3.6571	-262.145	3.6571	348.436	3.6571	-264.896	3.6571	335.603	3.6571	-264.614
3.66639	343.283	3.66639	-271.249	3.66639	390.307	3.66639	-270.024	3.66639	395.828	3.66639	-275.192	3.66639	386.73	3.66639	-274.899
3.67567	394.849	3.67567	-279.57	3.67567	431.899	3.67567	-281.162	3.67567	442.648	3.67567	-283.336	3.67567	435.027	3.67567	-281.615
3.68496	439.953	3.68496	-283.093	3.68496	461.889	3.68496	-290.079	3.68496	472.989	3.68496	-290.418	3.68496	466.516	3.68496	-287.665
3.69425	475.249	3.69425	-294.665	3.69425	475.51	3.69425	-295.19	3.69425	483.139	3.69425	-298.653	3.69425	483.286	3.69425	-295.089
3.70353	491.573	3.70353	-304.439	3.70353	471.893	3.70353	-301.538	3.70353	479.974	3.70353	-302.756	3.70353	482.638	3.70353	-300.363
3.71282	489.008	3.71282	-306.353	3.71282	455.694	3.71282	-308.557	3.71282	464.812	3.71282	-307.788	3.71282	466.177	3.71282	-302.911
3.7221	473.671	3.7221	-312.178	3.7221	439.008	3.7221	-311.257	3.7221	445.628	3.7221	-312.655	3.7221	446.287	3.7221	-304.722
3.73139	445.517	3.73139	-313.842	3.73139	418.96	3.73139	-312.404	3.73139	427.24	3.73139	-312.64	3.73139	428.534	3.73139	-303.475
3.74068	418.068	3.74068	-313.191	3.74068	398.286	3.74068	-312.229	3.74068	406.661	3.74068	-309.909	3.74068	411.772	3.74068	-300.294
3.74996	389.77	3.74996	-313.545	3.74996	380.171	3.74996	-309.032	3.74996	387.045	3.74996	-304.772	3.74996	392.225	3.74996	-294.521
3.75925	372.499	3.75925	-306.003	3.75925	368.952	3.75925	-303.39	3.75925	374.058	3.75925	-298.457	3.75925	376.397	3.75925	-287.256
3.76854	363.178	3.76854	-296.589	3.76854	360.996	3.76854	-295.609	3.76854	366.579	3.76854	-287.511	3.76854	368.213	3.76854	-277.865
3.77782	355.406	3.77782	-287.589	3.77782	353.224	3.77782	-285.125	3.77782	359.816	3.77782	-276.175	3.77782	360.024	3.77782	-264.971
3.78711	350.695	3.78711	-275.331	3.78711	350.753	3.78711	-270.409	3.78711	351.373	3.78711	-264.636	3.78711	353.708	3.78711	-251.612
3.7964	346.346	3.7964	-263.843	3.7964	346.284	3.7964	-257.028	3.7964	342.02	3.7964	-249.062	3.7964	347.778	3.7964	-238.126
3.80568	340.106	3.80568	-251.828	3.80568	334.575	3.80568	-245.998	3.80568	333.347	3.80568	-235.538	3.80568	335.037	3.80568	-224.597
3.81497	332.738	3.81497	-238.718	3.81497	323.098	3.81497	-233.518	3.81497	322.647	3.81497	-225.378	3.81497	323.253	3.81497	-213.64
3.82425	324.144	3.82425	-226.795	3.82425	313.851	3.82425	-220.037	3.82425	309.824	3.82425	-215.093	3.82425	306.293	3.82425	-207.188
3.83354	310.227	3.83354	-219.94	3.83354	298.695	3.83354	-213.076	3.83354	294.175	3.83354	-206.612	3.83354	289.545	3.83354	-197.705
3.84283	294.466	3.84283	-211.443	3.84283	284.406	3.84283	-205.931	3.84283	279.705	3.84283	-198.192	3.84283	275.945	3.84283	-187.638
3.85211	283.352	3.85211	-202.827	3.85211	270.45	3.85211	-196.648	3.85211	265.309	3.85211	-190.117	3.85211	262.575	3.85211	-181.881
3.8614	272.581	3.8614	-197.606	3.8614	254.879	3.8614	-189.99	3.8614	251.123	3.8614	-183.453	3.8614	244.844	3.8614	-176.212
3.87069	257.521	3.87069	-191.182	3.87069	243.918	3.87069	-184.377	3.87069	240.639	3.87069	-178.658	3.87069	229.827	3.87069	-172.417
3.87997	245.277	3.87997	-186.577	3.87997	234.257	3.87997	-180.235	3.87997	228.8	3.87997	-175.734	3.87997	222.901	3.87997	-169.125
3.88926	235.738	3.88926	-183.372	3.88926	224.609	3.88926	-176.905	3.88926	217.625	3.88926	-172.648	3.88926	214.993	3.88926	-165.921
3.89855	229.309	3.89855	-180.764	3.89855	217.22	3.89855	-174.83	3.89855	209.047	3.89855	-170.235	3.89855	207.355	3.89855	-164.582
3.90783	220.383	3.90783	-178.367	3.90783	209.621	3.90783	-172.264	3.90783	202.491	3.90783	-169.52	3.90783	199.255	3.90783	-164.013
3.91712	210.95	3.91712	-176.704	3.91712	202.434	3.91712	-171.31	3.91712	196.293	3.91712	-168.846	3.91712	193.835	3.91712	-163.094
3.92641	207.077	3.92641	-176.407	3.92641	198.7	3.92641	-171.259	3.92641	192.483	3.92641	-168.175	3.92641	190.952	3.92641	-163.584
3.93569	204.288	3.93569	-176.261	3.93569	195.676	3.93569	-170.463	3.93569	190.453	3.93569	-168.62	3.93569	186.662	3.93569	-164.394
3.94498	201.236	3.94498	-176.711	3.94498	192.87	3.94498	-171.645	3.94498	187.905	3.94498	-169.776	3.94498	184.172	3.94498	-165.255
3.95426	197.535	3.95426	-176.723	3.95426	190.991	3.95426	-172.114	3.95426	186.72	3.95426	-171.189	3.95426	183.253	3.95426	-166.582
3.96355	195.795	3.96355	-176.538	3.96355	190.141	3.96355	-172.071	3.96355	185.122	3.96355	-171.647	3.96355	181.822	3.96355	-167.593
3.97284	194.755	3.97284	-176.871	3.97284	189.777	3.97284	-172.807	3.97284	184.676	3.97284	-171.801	3.97284	181.874	3.97284	-167.768
3.98212	195.156	3.98212	-175.374	3.98212	190.153	3.98212	-171.698	3.98212	185.78	3.98212	-171.62	3.98212	182.666	3.98212	-166.582
3.99141	196.174	3.99141	-172.607	3.99141	190.792	3.99141	-169.652	3.99141	186.249	3.99141	-169.134	3.99141	183.196	3.99141	-164.272
4.0007	195.882	4.0007	-169.159	4.0007	190.889	4.0007	-166.803	4.0007	187.712	4.0007	-165.827	4.0007	184.744	4.0007	-161.064
4.00998	195.28	4.00998	-164.797	4.00998	190.696	4.00998	-162.458	4.00998	188.287	4.00998	-162.079	4.00998	185.111	4.00998	-157.703
4.01927	194.289	4.01927	-160.007	4.01927	190.089	4.01927	-157.901	4.01927	186.432	4.01927	-157.666	4.01927	184.441	4.01927	-153.486
4.02856	192.621	4.02856	-155.69	4.02856	188.263	4.02856	-153.336	4.02856	186.079	4.02856	-152.76	4.02856	183.537	4.02856	-148.241
4.03784	190.041	4.03784	-151.72	4.03784	184.8	4.03784	-148.891	4.03784	183.604	4.03784	-147.799	4.03784	181.551	4.03784	-143.643
4.04713	186.363	4.04713	-147.612	4.04713	180.803	4.04713	-144.668	4.04713	178.818	4.04713	-144.054	4.04713	178.324	4.04713	-139.985
4.05642	181.318	4.05642	-143.96	4.05642	176.112	4.05642	-141.544	4.05642	174.325	4.05642	-140.678	4.05642	173.328	4.05642	-137.03
4.0657	176.081	4.0657	-141.409	4.0657	171.351	4.0657	-139.03	4.0657	169.564	4.0657	-138.611	4.0657	167.829	4.0657	-135.006
4.07499	171.596	4.07499	-140.511	4.07499	166.463	4.07499	-137.302	4.07499	164.672	4.07499	-137.131	4.07499	163.573	4.07499	-133.556
4.08427	167.034	4.08427	-139.256	4.08427	161.623	4.08427	-136.17	4.08427	159.268	4.08427	-136.713	4.08427	158.95	4.08427	-133.198
4.09356	162.511	4.09356	-139.352	4.09356	157.81	4.09356	-136.742	4.09356	154.812	4.09356	-137.607	4.09356	154.095	4.09356	-134.644
4.10285	158.913	4.10285	-141.657	4.10285	154.502	4.10285	-138.523	4.10285	151.857	4.10285	-138.909	4.10285	150.388	4.10285	-137.298
4.11213	156.828	4.11213	-143.69	4.11213	151.944	4.11213	-139.958	4.11213	149.58	4.11213	-142.192	4.11213	147.087	4.11213	-139.993
4.12142	155.371	4.12142	-147.551	4.12142	150.888	4.12142	-143.781	4.12142	147.472	4.12142	-146.11	4.12142	145.679	4.12142	-144.348
4.13071	154.246	4.13071	-152.555	4.13071	150.721	4.13071	-149.136	4.13071	146.956	4.13071	-151.289	4.13071	145.615	4.13071	-150.007
4.13999	154.518	4.13999	-158.093	4.13999	151.384	4.13999	-154.389	4.13999	147.647	4.13999	-157.959	4.13999	145.607	4.13999	-156.562
4.14928	155.972	4.14928	-166.164	4.14928	152.976	4.14928	-161.562	4.14928	149.031	4.14928	-165.432	4.14928	146.264	4.14928	-164.636
4.15857	158.812	4.15857	-174.559	4.15857	155.303	4.15857	-170.647	4.15857	151.538	4.15857	-175.033	4.15857	148.259	4.15857	-174.293
4.16785	162.515	4.16785	-182.182	4.16785	159.244	4.16785	-178.665	4.16785	155.355	4.16785	-183.261	4.16785	151.721	4.16785	-182.097
4.17714	166.981	4.17714	-186.335	4.17714	164.71	4.17714	-184.273	4.17714	160.45	4.17714	-188.536	4.17714	156.244	4.17714	-186.713
4.18643	172.872	4.18643	-183.991	4.18643	171.103	4.18643	-184.813	4.18643	166.405	4.18643	-189.402	4.18643	162.012	4.18643	-186.482
4.19571	181.243	4.19571	-176.026	4.19571	179.407	4.19571	-179.136	4.19571	174.535	4.19571	-182.879	4.19571	169.086	4.19571	-178.751
4.205	190.726	4.205	-163.868	4.205	188.766	4.205	-169.013	4.205	183.734	4.205	-171.959	4.205	178.013	4.205	-166.836
4.21428	201.015	4.21428	-150.778	4.21428	198.745	4.21428	-156.493	4.21428	191.552	4.21428	-158.823	4.21428	187.197	4.21428	-153.2
4.22357	207.025	4.22357	-138.308	4.22357	203.016	4.22357	-143.643	4.22357	196.223	4.22357	-145.225	4.22357	193.523	4.22357	-139.262
4.23286	204.314	4.23286	-127.139	4.23286	199.746	4.23286	-131.675	4.23286	197.48	4.23286	-133.12	4.23286	195.874	4.23286	-126.641
4.24214	199.243	4.24214	-117.526	4.24214	194.75	4.24214	-121.05	4.24214	192.559	4.24214	-121.263	4.24214	192.52	4.24214	-114.866
4.25143	191.869	4.25143	-108.268	4.25143	186.432	4.25143	-111.631	4.25143	182.692	4.25143	-109.933	4.25143	184.601	4.25143	-102.621
4.26072	180.381	4.26072	-99.6429	4.26072	175.347	4.26072	-102.007	4.26072	172.595	4.26072	-99.3684	4.26072	175.408	4.26072	-90.9381
4.27	169.755	4.27	-91.0812	4.27	165.053	4.27	-91.7622	4.27	162.187	4.27	-88.327	4.27	165.503	4.27	-79.727
4.27929	160.546	4.27929	-81.9457	4.27929	155.908	4.27929	-82.3705	4.27929	153.195	4.27929	-77.3799	4.27929	155.236	4.27929	-68.2328
4.28858	151.904	4.28858	-72.6706	4.28858	147.972	4.28858	-73.0398	4.28858	144.165	4.28858	-66.1498	4.28858	146.335	4.28858	-56.6623
4.29786	144.998	4.29786	-62.9569	4.29786	140.23	4.29786	-63.1109	4.29786	136.29	4.29786	-55.0673	4.29786	138.789	4.29786	-45.3216
4.30715	138.883	4.30715	-52.4421	4.30715	133.533	4.30715	-52.772	4.30715	130.281	4.30715	-44.2977	4.30715	131.627	4.30715	-34.6627
4.31644	133.363	4.31644	-41.1955	4.31644	128.431	4.31644	-42.1861	4.31644	124.286	4.31644	-33.5356	4.31644	125.498	4.31644	-25.2303
4.32572	128.484	4.32572	-29.7691	4.32572	123.239	4.32572	-31.5895	4.32572	118.756	4.32572	-23.6578	4.32572	120.063	4.32572	-17.1826
4.33501	123.924	4.33501	-18.9859	4.33501	118.538	4.33501	-21.5201	4.33501	113.922	4.33501	-15.4303	4.33501	114.998	4.33501	-10.8036
4.34429	120.425	4.34429	-10.3879	4.34429	114.642	4.34429	-13.1555	4.34429	109.413	4.34429	-9.20191	4.34429	110.376	4.34429	-6.28649
4.35358	117.484	4.35358	-4.73323	4.35358	110.848	4.35358	-7.15468	4.35358	105.327	4.35358	-4.88166	4.35358	106.295	4.35358	-3.13862
4.36287	114.171	4.36287	-1.94742	4.36287	107.833	4.36287	-3.09535	4.36287	101.982	4.36287	-2.01889	4.36287	102.796	4.36287	-1.15707
4.37215	111.634	4.37215	-1.29257	4.37215	105.326	4.37215	-0.828458	4.37215	98.7689	4.37215	-0.491476	4.37215	99.2792	4.37215	-0.241129
4.38144	109.775	4.38144	-1.29257	4.38144	102.536	4.38144	-0.0964269	4.38144	96.2356	4.38144	-0.0603721	4.38144	96.1108	4.38144	-0.0365684
4.39073	108.539	4.39073	-1.29257	4.39073	101.271	4.39073	-0.0466303	4.39073	94.8342	4.39073	-0.0370527	4.39073	94.1827	4.39073	-0.0254441
4.40001	108.258	4.40001	-1.29257	4.40001	101.336	4.40001	-0.0466303	4.40001	94.5314	4.40001	-0.0370527	4.40001	93.5955	4.40001	-0.0254441
