# Supplementary material for: Tuning Li occupancy and local structures for advanced Co-free Ni-rich positive electrodes
Source: Nat Commun. 2025 Mar 5;16:2203. doi: 10.1038/s41467-025-57063-7 (PMC11882807; doi:10.1038/s41467-025-57063-7)
Supplement: Supplementary file 3 — Source Data [file 41467_2025_57063_MOESM3_ESM.zip › Source Data/FigS3.xlsx]

## Sheet: FigS3
	a	error bar	c	error bar	c/a ratio
102	2.887	8.47304e-05	14.2305	0.000789264	4.92924
108	2.88387	8.14352e-05	14.2248	0.000744187	4.93261
114	2.8815	0.000104062	14.2163	0.000940083	4.93371
120	2.8743	8.1072e-05	14.2093	0.000704523	4.94359
