# Supplementary material for: Tuning Li occupancy and local structures for advanced Co-free Ni-rich positive electrodes
Source: Nat Commun. 2025 Mar 5;16:2203. doi: 10.1038/s41467-025-57063-7 (PMC11882807; doi:10.1038/s41467-025-57063-7)
Supplement: Supplementary file 3 — Source Data [file 41467_2025_57063_MOESM3_ESM.zip › Source Data/FigS4.xlsx]

## Sheet: 4a
2 Theta	standard	2 Theta	calculated	2 Theta	measured	2 Theta	measured versus calculated
2.50955	-7337.35	1.00335	34199.7	1.00335	27185.8	1.00335	-8537.86
4.84585	-7337.35	1.00765	34078.9	1.00765	27185.8	1.00765	-8658.67
5.02025	-7337.35	1.01205	34101.5	1.01205	27185.8	1.01205	-8636.06
5.05805	-7337.35	1.01635	34167.4	1.01635	27185.8	1.01635	-8570.17
5.83025	-7337.35	1.02065	34140.9	1.02065	27185.8	1.02065	-8596.67
6.34825	-7337.35	1.02505	34011.8	1.02505	27185.8	1.02505	-8725.76
7.53335	-7337.35	1.02935	33956.9	1.02935	27185.8	1.02935	-8780.67
7.55865	-7337.35	1.03365	34010.5	1.03365	27185.8	1.03365	-8727.06
8.22565	-7337.35	1.03795	34033.4	1.03795	27185.8	1.03795	-8704.17
8.27185	-7337.35	1.04235	33969.4	1.04235	27185.8	1.04235	-8768.17
8.64545	-7337.35	1.04665	33903.5	1.04665	27185.8	1.04665	-8834.06
9.59105	-7337.35	1.05095	33942	1.05095	27185.8	1.05095	-8795.56
9.64105	-7337.35	1.05535	33991.9	1.05535	27185.8	1.05535	-8745.67
9.68065	-7337.35	1.05965	34019	1.05965	27185.8	1.05965	-8718.56
9.70035	-7337.35	1.06395	33972	1.06395	27185.8	1.06395	-8765.56
10.0502	-7337.35	1.06835	33921.9	1.06835	27185.8	1.06835	-8815.67
10.1258	-7337.35	1.07265	33953.1	1.07265	27185.8	1.07265	-8784.46
10.3787	-7337.35	1.07695	33841.3	1.07695	27185.8	1.07695	-8896.26
10.4338	-7337.35	1.08125	33848.1	1.08125	27185.8	1.08125	-8889.46
11.1971	-7337.35	1.08565	33809.4	1.08565	27185.8	1.08565	-8928.17
11.2141	-7337.35	1.08995	33891.1	1.08995	27185.8	1.08995	-8846.46
11.6756	-7337.35	1.09425	33898.2	1.09425	27185.8	1.09425	-8839.36
11.8959	-7337.35	1.09865	33853.7	1.09865	27185.8	1.09865	-8883.86
12.5717	-7337.35	1.10295	33683.1	1.10295	27185.8	1.10295	-9054.46
12.6707	-7337.35	1.10725	33655.9	1.10725	27185.8	1.10725	-9081.67
12.6781	-7337.35	1.11155	33708.8	1.11155	27185.8	1.11155	-9028.76
12.716	-7337.35	1.11595	33724.7	1.11595	27185.8	1.11595	-9012.86
12.7613	-7337.35	1.12025	33743.9	1.12025	27185.8	1.12025	-8993.67
13.03	-7337.35	1.12455	33693.8	1.12455	27185.8	1.12455	-9043.76
13.0887	-7337.35	1.12895	33723.9	1.12895	27185.8	1.12895	-9013.67
13.2859	-7337.35	1.13325	33730.4	1.13325	27185.8	1.13325	-9007.17
13.3293	-7337.35	1.13755	33606.8	1.13755	27185.8	1.13755	-9130.76
13.9505	-7337.35	1.14185	33635.7	1.14185	27185.8	1.14185	-9101.86
14.2448	-7337.35	1.14625	33537.9	1.14625	27185.8	1.14625	-9199.67
14.3255	-7337.35	1.15055	33569.5	1.15055	27185.8	1.15055	-9168.06
14.3523	-7337.35	1.15485	33525.9	1.15485	27185.8	1.15485	-9211.67
14.5062	-7337.35	1.15925	33423.3	1.15925	27185.8	1.15925	-9314.26
14.5724	-7337.35	1.16355	33424	1.16355	27185.8	1.16355	-9313.56
14.5724	-7337.35	1.16785	33435.1	1.16785	27185.8	1.16785	-9302.46
15.0419	-7337.35	1.17225	33387.2	1.17225	27185.8	1.17225	-9350.36
15.0673	-7337.35	1.17655	33376.2	1.17655	27185.8	1.17655	-9361.36
15.0996	-7337.35	1.18085	33300.2	1.18085	27185.8	1.18085	-9437.36
15.1503	-7337.35	1.18515	33296.3	1.18515	27185.8	1.18515	-9441.26
15.1884	-7337.35	1.18955	33287.6	1.18955	27185.8	1.18955	-9449.96
15.2137	-7337.35	1.19385	33251.1	1.19385	27185.8	1.19385	-9486.46
15.2137	-7337.35	1.19815	33221.1	1.19815	27185.8	1.19815	-9516.46
15.6703	-7337.35	1.20255	33260.8	1.20255	27185.8	1.20255	-9476.76
16.2278	-7337.35	1.20685	33242.7	1.20685	27185.8	1.20685	-9494.86
16.2278	-7337.35	1.21115	33154.1	1.21115	27185.8	1.21115	-9583.46
16.494	-7337.35	1.21545	33154.7	1.21545	27185.8	1.21545	-9582.86
16.5873	-7337.35	1.21985	33209.9	1.21985	27185.8	1.21985	-9527.67
16.6517	-7337.35	1.22415	33140.4	1.22415	27185.8	1.22415	-9597.17
16.7211	-7337.35	1.22845	33087.2	1.22845	27185.8	1.22845	-9650.36
16.7786	-7337.35	1.23285	33103.1	1.23285	27185.8	1.23285	-9634.46
17.1894	-7337.35	1.23715	33002.9	1.23715	27185.8	1.23715	-9734.67
17.2401	-7337.35	1.24145	32904.6	1.24145	27185.8	1.24145	-9832.96
17.2847	-7337.35	1.24575	32915.9	1.24575	27185.8	1.24575	-9821.67
17.2902	-7337.35	1.25015	32924.7	1.25015	27185.8	1.25015	-9812.86
17.3406	-7337.35	1.25445	32931.9	1.25445	27185.8	1.25445	-9805.67
17.3516	-7337.35	1.25875	32857	1.25875	27185.8	1.25875	-9880.56
17.4635	-7337.35	1.26315	32850.9	1.26315	27185.8	1.26315	-9886.67
17.5517	-7337.35	1.26745	32696.9	1.26745	27185.8	1.26745	-10040.7
17.5517	-7337.35	1.27175	32749.5	1.27175	27185.8	1.27175	-9988.06
17.5956	-7337.35	1.27615	32805.4	1.27615	27185.8	1.27615	-9932.17
17.6348	-7337.35	1.28045	32834.6	1.28045	27185.8	1.28045	-9902.96
17.7766	-7337.35	1.28475	32692.2	1.28475	27185.8	1.28475	-10045.4
18.2398	-7337.35	1.28905	32705.8	1.28905	27185.8	1.28905	-10031.8
18.2504	-7337.35	1.29345	32581.5	1.29345	27185.8	1.29345	-10156.1
18.4779	-7337.35	1.29775	32572.9	1.29775	27185.8	1.29775	-10164.7
18.5405	-7337.35	1.30205	32468	1.30205	27185.8	1.30205	-10269.6
18.6194	-7337.35	1.30645	32510.3	1.30645	27185.8	1.30645	-10227.3
19.0984	-7337.35	1.31075	32553.7	1.31075	27185.8	1.31075	-10183.9
19.1033	-7337.35	1.31505	32592.8	1.31505	27185.8	1.31505	-10144.8
19.1237	-7337.35	1.31935	32554.5	1.31935	27185.8	1.31935	-10183.1
19.1237	-7337.35	1.32375	32456.9	1.32375	27185.8	1.32375	-10280.7
19.1944	-7337.35	1.32805	32394.5	1.32805	27185.8	1.32805	-10343.1
19.2199	-7337.35	1.33235	32329.5	1.33235	27185.8	1.33235	-10408.1
19.2501	-7337.35	1.33675	32340.4	1.33675	27185.8	1.33675	-10397.2
19.3513	-7337.35	1.34105	32334.5	1.34105	27185.8	1.34105	-10403.1
19.4311	-7337.35	1.34535	32333.4	1.34535	27185.8	1.34535	-10404.2
19.4711	-7337.35	1.34965	32277.4	1.34965	27185.8	1.34965	-10460.2
19.5065	-7337.35	1.35405	32251.8	1.35405	27185.8	1.35405	-10485.8
19.6056	-7337.35	1.35835	32262	1.35835	27185.8	1.35835	-10475.6
19.6352	-7337.35	1.36265	32219	1.36265	27185.8	1.36265	-10518.6
19.9212	-7337.35	1.36705	32133.6	1.36705	27185.8	1.36705	-10604
20.0667	-7337.35	1.37135	32076.2	1.37135	27185.8	1.37135	-10661.4
20.1787	-7337.35	1.37565	32029.9	1.37565	27185.8	1.37565	-10707.7
20.3319	-7337.35	1.38005	32019	1.38005	27185.8	1.38005	-10718.6
20.4041	-7337.35	1.38435	31982.4	1.38435	27185.8	1.38435	-10755.2
20.4611	-7337.35	1.38865	31982.6	1.38865	27185.8	1.38865	-10755
20.8438	-7337.35	1.39295	31990.7	1.39295	27185.8	1.39295	-10746.9
20.8668	-7337.35	1.39735	31931.6	1.39735	27185.8	1.39735	-10806
20.8904	-7337.35	1.40165	31873.9	1.40165	27185.8	1.40165	-10863.7
20.8904	-7337.35	1.40595	31731.4	1.40595	27185.8	1.40595	-11006.2
20.9276	-7337.35	1.41035	31784.8	1.41035	27185.8	1.41035	-10952.8
20.932	-7337.35	1.41465	31773.7	1.41465	27185.8	1.41465	-10963.9
20.9553	-7337.35	1.41895	31798.4	1.41895	27185.8	1.41895	-10939.2
20.9831	-7337.35	1.42325	31642.6	1.42325	27185.8	1.42325	-11095
		1.42765	31576.9	1.42765	27185.8	1.42765	-11160.7
		1.43195	31631.4	1.43195	27185.8	1.43195	-11106.2
		1.43625	31634.2	1.43625	27185.8	1.43625	-11103.4
		1.44065	31584.6	1.44065	27185.8	1.44065	-11153
		1.44495	31450	1.44495	27185.8	1.44495	-11287.6
		1.44925	31477.4	1.44925	27185.8	1.44925	-11260.2
		1.45355	31410.5	1.45355	27185.8	1.45355	-11327.1
		1.45795	31296.8	1.45795	27185.8	1.45795	-11440.8
		1.46225	31258.7	1.46225	27185.8	1.46225	-11478.9
		1.46655	31311.9	1.46655	27185.8	1.46655	-11425.7
		1.47095	31260	1.47095	27185.8	1.47095	-11477.6
		1.47525	31193.9	1.47525	27185.8	1.47525	-11543.7
		1.47955	31164.6	1.47955	27185.8	1.47955	-11573
		1.48395	31155.4	1.48395	27185.8	1.48395	-11582.2
		1.48825	31061.4	1.48825	27185.8	1.48825	-11676.2
		1.49255	31069.5	1.49255	27185.8	1.49255	-11668.1
		1.49685	31084.5	1.49685	27185.8	1.49685	-11653.1
		1.50125	31076.9	1.50125	27185.8	1.50125	-11660.7
		1.50555	31012.1	1.50555	27185.8	1.50555	-11725.5
		1.50985	31029.2	1.50985	27185.8	1.50985	-11708.4
		1.51425	30910.6	1.51425	27185.8	1.51425	-11827
		1.51855	30944.3	1.51855	27185.8	1.51855	-11793.3
		1.52285	30844.5	1.52285	27185.8	1.52285	-11893.1
		1.52715	30816.9	1.52715	27185.8	1.52715	-11920.7
		1.53155	30842	1.53155	27185.8	1.53155	-11895.6
		1.53585	30780.6	1.53585	27185.8	1.53585	-11957
		1.54015	30681.3	1.54015	27185.8	1.54015	-12056.3
		1.54455	30694.7	1.54455	27185.8	1.54455	-12042.9
		1.54885	30565.8	1.54885	27185.8	1.54885	-12171.8
		1.55315	30553.7	1.55315	27185.8	1.55315	-12183.9
		1.55745	30510.3	1.55745	27185.8	1.55745	-12227.3
		1.56185	30420.1	1.56185	27185.8	1.56185	-12317.5
		1.56615	30405.2	1.56615	27185.8	1.56615	-12332.4
		1.57045	30400.3	1.57045	27185.8	1.57045	-12337.3
		1.57485	30273.8	1.57485	27185.8	1.57485	-12463.8
		1.57915	30273.1	1.57915	27185.8	1.57915	-12464.5
		1.58345	30359.2	1.58345	27185.8	1.58345	-12378.4
		1.58785	30289.4	1.58785	27185.8	1.58785	-12448.2
		1.59215	30271.8	1.59215	27185.8	1.59215	-12465.8
		1.59645	30223.2	1.59645	27185.8	1.59645	-12514.4
		1.60075	30213.4	1.60075	27185.8	1.60075	-12524.2
		1.60515	30099.1	1.60515	27185.8	1.60515	-12638.5
		1.60945	29981.2	1.60945	27185.8	1.60945	-12756.4
		1.61375	30021.1	1.61375	27185.8	1.61375	-12716.5
		1.61815	30156.6	1.61815	27185.8	1.61815	-12581
		1.62245	30010.8	1.62245	27185.8	1.62245	-12726.8
		1.62675	29932.9	1.62675	27185.8	1.62675	-12804.7
		1.63105	29871.2	1.63105	27185.8	1.63105	-12866.4
		1.63545	29797.8	1.63545	27185.8	1.63545	-12939.8
		1.63975	29654.5	1.63975	27185.8	1.63975	-13083.1
		1.64405	29685.5	1.64405	27185.8	1.64405	-13052.1
		1.64845	29615.9	1.64845	27185.8	1.64845	-13121.7
		1.65275	29612.3	1.65275	27185.8	1.65275	-13125.3
		1.65705	29553.1	1.65705	27185.8	1.65705	-13184.5
		1.66135	29537.4	1.66135	27185.8	1.66135	-13200.2
		1.66575	29554.5	1.66575	27185.8	1.66575	-13183.1
		1.67005	29509.5	1.67005	27185.8	1.67005	-13228.1
		1.67435	29392.8	1.67435	27185.8	1.67435	-13344.8
		1.67875	29377.2	1.67875	27185.8	1.67875	-13360.4
		1.68305	29375.6	1.68305	27185.8	1.68305	-13362
		1.68735	29330.9	1.68735	27185.8	1.68735	-13406.7
		1.69175	29226	1.69175	27185.8	1.69175	-13511.6
		1.69605	29186.6	1.69605	27185.8	1.69605	-13551
		1.70035	29111.8	1.70035	27185.8	1.70035	-13625.8
		1.70465	29158.3	1.70465	27185.8	1.70465	-13579.3
		1.70905	29130.7	1.70905	27185.8	1.70905	-13606.9
		1.71335	29063.3	1.71335	27185.8	1.71335	-13674.3
		1.71765	28951.6	1.71765	27185.8	1.71765	-13786
		1.72205	28895.2	1.72205	27185.8	1.72205	-13842.4
		1.72635	28894.6	1.72635	27185.8	1.72635	-13843
		1.73065	28844.9	1.73065	27185.8	1.73065	-13892.7
		1.73495	28858	1.73495	27185.8	1.73495	-13879.6
		1.73935	28778.5	1.73935	27185.8	1.73935	-13959.1
		1.74365	28786.7	1.74365	27185.8	1.74365	-13950.9
		1.74795	28733.7	1.74795	27185.8	1.74795	-14003.9
		1.75235	28597.8	1.75235	27185.8	1.75235	-14139.8
		1.75665	28569.5	1.75665	27185.8	1.75665	-14168.1
		1.76095	28572.4	1.76095	27185.8	1.76095	-14165.2
		1.76525	28538.6	1.76525	27185.8	1.76525	-14199
		1.76965	28525.6	1.76965	27185.8	1.76965	-14212
		1.77395	28403.2	1.77395	27185.8	1.77395	-14334.4
		1.77825	28407.3	1.77825	27185.8	1.77825	-14330.3
		1.78265	28327	1.78265	27185.8	1.78265	-14410.6
		1.78695	28396.3	1.78695	27185.8	1.78695	-14341.3
		1.79125	28305	1.79125	27185.8	1.79125	-14432.6
		1.79565	28203.6	1.79565	27185.8	1.79565	-14534
		1.79995	28188.4	1.79995	27185.8	1.79995	-14549.2
		1.80425	28175.7	1.80425	27185.8	1.80425	-14561.9
		1.80855	28170.8	1.80855	27185.8	1.80855	-14566.8
		1.81295	27974.7	1.81295	27185.8	1.81295	-14762.9
		1.81725	27935.1	1.81725	27185.8	1.81725	-14802.5
		1.82155	27983.6	1.82155	27185.8	1.82155	-14754
		1.82595	27939.8	1.82595	27185.8	1.82595	-14797.8
		1.83025	27892.2	1.83025	27185.8	1.83025	-14845.4
		1.83455	27819.6	1.83455	27185.8	1.83455	-14918
		1.83885	27807.5	1.83885	27185.8	1.83885	-14930.1
		1.84325	27793.9	1.84325	27185.8	1.84325	-14943.7
		1.84755	27795.4	1.84755	27185.8	1.84755	-14942.2
		1.85185	27705.2	1.85185	27185.8	1.85185	-15032.4
		1.85625	27641.7	1.85625	27185.8	1.85625	-15095.9
		1.86055	27594	1.86055	27185.8	1.86055	-15143.6
		1.86485	27558.2	1.86485	27185.8	1.86485	-15179.4
		1.86915	27536.9	1.86915	27185.8	1.86915	-15200.7
		1.87355	27517.1	1.87355	27185.8	1.87355	-15220.5
		1.87785	27481.7	1.87785	27220.8	1.87785	-15290.9
		1.88215	27526.8	1.88215	27230	1.88215	-15255
		1.88655	27396.2	1.88655	27192.8	1.88655	-15348.4
		1.89085	27325.8	1.89085	27155.5	1.89085	-15381.5
		1.89515	27268.1	1.89515	27118.3	1.89515	-15402
		1.89955	27250.5	1.89955	27081.2	1.89955	-15382.5
		1.90385	27206.8	1.90385	27044	1.90385	-15389
		1.90815	27242.5	1.90815	27006.8	1.90815	-15316.1
		1.91245	27121.7	1.91245	26969.7	1.91245	-15399.8
		1.91685	27163.5	1.91685	26932.6	1.91685	-15320.9
		1.92115	27146.3	1.92115	26895.4	1.92115	-15300.9
		1.92545	27057.5	1.92545	26858.4	1.92545	-15352.7
		1.92985	26907.4	1.92985	26821.3	1.92985	-15465.7
		1.93415	26960.1	1.93415	26784.2	1.93415	-15375.9
		1.93845	26939.7	1.93845	26747.2	1.93845	-15359.3
		1.94275	26799.2	1.94275	26710.2	1.94275	-15462.8
		1.94715	26694	1.94715	26673.2	1.94715	-15531
		1.95145	26669.6	1.95145	26636.2	1.95145	-15518.4
		1.95575	26754.5	1.95575	26599.2	1.95575	-15396.5
		1.96015	26737.4	1.96015	26562.3	1.96015	-15376.7
		1.96445	26678.3	1.96445	26525.4	1.96445	-15398.9
		1.96875	26652	1.96875	26488.5	1.96875	-15388.3
		1.97305	26624.1	1.97305	26451.6	1.97305	-15379.3
		1.97745	26514.6	1.97745	26414.8	1.97745	-15452
		1.98175	26504	1.98175	26378	1.98175	-15425.8
		1.98605	26349.9	1.98605	26341.2	1.98605	-15543.1
		1.99045	26406.9	1.99045	26304.5	1.99045	-15449.4
		1.99475	26342.6	1.99475	26267.7	1.99475	-15476.9
		1.99905	26319.4	1.99905	26231	1.99905	-15463.4
		2.00345	26294.4	2.00345	26194.3	2.00345	-15451.7
		2.00775	26209.6	2.00775	26157.7	2.00775	-15499.9
		2.01205	26119	2.01205	26121.1	2.01205	-15553.9
		2.01635	26142	2.01635	26084.5	2.01635	-15494.3
		2.02075	26099.7	2.02075	26048	2.02075	-15500.1
		2.02505	26004.1	2.02505	26011.5	2.02505	-15559.2
		2.02935	26038.4	2.02935	25975	2.02935	-15488.4
		2.03375	25985.4	2.03375	25938.6	2.03375	-15505
		2.03805	25994.2	2.03805	25902.2	2.03805	-15459.8
		2.04235	25938.5	2.04235	25865.9	2.04235	-15479.2
		2.04665	25885.1	2.04665	25829.6	2.04665	-15496.3
		2.05105	25890.1	2.05105	25793.4	2.05105	-15455.1
		2.05535	25775.8	2.05535	25757.1	2.05535	-15533.1
		2.05965	25712.6	2.05965	25721	2.05965	-15560.2
		2.06405	25708.6	2.06405	25684.9	2.06405	-15528.1
		2.06835	25600.4	2.06835	25648.8	2.06835	-15600.2
		2.07265	25597.8	2.07265	25612.8	2.07265	-15566.8
		2.07695	25549.6	2.07695	25576.9	2.07695	-15579.1
		2.08135	25490.5	2.08135	25541	2.08135	-15602.3
		2.08565	25519.2	2.08565	25505.2	2.08565	-15537.8
		2.08995	25479.4	2.08995	25469.4	2.08995	-15541.8
		2.09435	25428.5	2.09435	25433.7	2.09435	-15557
		2.09865	25397	2.09865	25398.1	2.09865	-15552.9
		2.10295	25294.8	2.10295	25362.6	2.10295	-15619.6
		2.10725	25276.2	2.10725	25327.1	2.10725	-15602.7
		2.11165	25228.8	2.11165	25291.7	2.11165	-15614.7
		2.11595	25176.6	2.11595	25256.4	2.11595	-15631.6
		2.12025	25043.4	2.12025	25221.2	2.12025	-15729.6
		2.12465	24991.9	2.12465	25186.1	2.12465	-15746
		2.12895	24984.2	2.12895	25151	2.12895	-15718.6
		2.13325	25036.4	2.13325	25116.1	2.13325	-15631.5
		2.13765	25063.5	2.13765	25081.2	2.13765	-15569.5
		2.14195	24982.9	2.14195	25046.5	2.14195	-15615.4
		2.14625	24935	2.14625	25011.9	2.14625	-15628.7
		2.15055	24892.1	2.15055	24977.4	2.15055	-15637.1
		2.15495	24817.9	2.15495	24943	2.15495	-15676.9
		2.15925	24842.8	2.15925	24908.8	2.15925	-15617.8
		2.16355	24843.2	2.16355	24874.7	2.16355	-15583.3
		2.16795	24776.5	2.16795	24840.7	2.16795	-15616
		2.17225	24721.9	2.17225	24806.9	2.17225	-15636.8
		2.17655	24723.1	2.17655	24773.2	2.17655	-15601.9
		2.18085	24691.4	2.18085	24739.8	2.18085	-15600.2
		2.18525	24698.7	2.18525	24706.4	2.18525	-15559.5
		2.18955	24670.8	2.18955	24673.3	2.18955	-15554.3
		2.19385	24646.2	2.19385	24640.4	2.19385	-15546
		2.19825	24591.8	2.19825	24607.7	2.19825	-15567.7
		2.20255	24467.5	2.20255	24575.2	2.20255	-15659.5
		2.20685	24431.3	2.20685	24542.9	2.20685	-15663.4
		2.21115	24434.3	2.21115	24510.9	2.21115	-15628.4
		2.21555	24398.2	2.21555	24479.1	2.21555	-15632.7
		2.21985	24374.5	2.21985	24447.6	2.21985	-15624.9
		2.22415	24372.6	2.22415	24416.4	2.22415	-15595.6
		2.22855	24336.8	2.22855	24385.6	2.22855	-15600.6
		2.23285	24267.4	2.23285	24355	2.23285	-15639.4
		2.23715	24280.4	2.23715	24324.8	2.23715	-15596.2
		2.24155	24245.1	2.24155	24294.9	2.24155	-15601.6
		2.24585	24209.5	2.24585	24265.5	2.24585	-15607.8
		2.25015	24233.6	2.25015	24236.5	2.25015	-15554.7
		2.25445	24167.4	2.25445	24207.9	2.25445	-15592.3
		2.25885	24050.9	2.25885	24179.8	2.25885	-15680.7
		2.26315	24057.2	2.26315	24152.3	2.26315	-15646.9
		2.26745	24039.7	2.26745	24125.3	2.26745	-15637.4
		2.27185	24035.2	2.27185	24098.8	2.27185	-15615.4
		2.27615	23983.9	2.27615	24073.1	2.27615	-15641
		2.28045	23975.9	2.28045	24048	2.28045	-15623.9
		2.28475	23895.8	2.28475	24023.6	2.28475	-15679.6
		2.28915	23923.5	2.28915	24000	2.28915	-15628.3
		2.29345	23903.1	2.29345	23977.3	2.29345	-15626
		2.29775	23827	2.29775	23955.6	2.29775	-15680.4
		2.30215	23895.8	2.30215	23934.8	2.30215	-15590.8
		2.30645	23876.3	2.30645	23915.1	2.30645	-15590.6
		2.31075	23863.9	2.31075	23896.6	2.31075	-15584.5
		2.31505	23818.7	2.31505	23879.4	2.31505	-15612.5
		2.31945	23865.3	2.31945	23863.6	2.31945	-15550.1
		2.32375	23806.1	2.32375	23849.4	2.32375	-15595.1
		2.32805	23812.9	2.32805	23836.8	2.32805	-15575.7
		2.33245	23710.4	2.33245	23826.1	2.33245	-15667.5
		2.33675	23784.5	2.33675	23817.4	2.33675	-15584.7
		2.34105	23780.7	2.34105	23811	2.34105	-15582.1
		2.34545	23753.5	2.34545	23807	2.34545	-15605.3
		2.34975	23806.3	2.34975	23805.7	2.34975	-15551.2
		2.35405	23735	2.35405	23807.5	2.35405	-15624.3
		2.35835	23687.6	2.35835	23812.6	2.35835	-15676.8
		2.36275	23689.2	2.36275	23821.5	2.36275	-15684.1
		2.36705	23702.7	2.36705	23834.7	2.36705	-15683.8
		2.37135	23755.6	2.37135	23852.5	2.37135	-15648.7
		2.37575	23778.3	2.37575	23875.7	2.37575	-15649.2
		2.38005	23735.9	2.38005	23905	2.38005	-15720.9
		2.38435	23853.8	2.38435	23941	2.38435	-15639
		2.38865	23941.5	2.38865	23984.9	2.38865	-15595.2
		2.39305	23929.7	2.39305	24037.7	2.39305	-15659.8
		2.39735	24008.5	2.39735	24100.7	2.39735	-15644
		2.40165	23993.4	2.40165	24175.5	2.40165	-15733.9
		2.40605	24126	2.40605	24264.1	2.40605	-15689.9
		2.41035	24195.6	2.41035	24368.7	2.41035	-15724.9
		2.41465	24426	2.41465	24492.1	2.41465	-15617.9
		2.41895	24567.2	2.41895	24637.7	2.41895	-15622.3
		2.42335	24738.8	2.42335	24809.6	2.42335	-15622.6
		2.42765	25025.3	2.42765	25013.4	2.42765	-15539.9
		2.43195	25316.7	2.43195	25255.9	2.43195	-15491
		2.43635	25613	2.43635	25546.7	2.43635	-15485.5
		2.44065	25976.2	2.44065	25899.2	2.44065	-15474.8
		2.44495	26528.6	2.44495	26334	2.44495	-15357.2
		2.44935	27117.7	2.44935	26883.9	2.44935	-15318
		2.45365	27912.3	2.45365	27601.7	2.45365	-15241.2
		2.45795	28922.5	2.45795	28571.2	2.45795	-15200.5
		2.46225	30343.6	2.46225	29920.7	2.46225	-15128.9
		2.46665	32148.2	2.46665	31832.2	2.46665	-15235.8
		2.47095	34549.5	2.47095	34546.5	2.47095	-15548.8
		2.47525	37976.1	2.47525	38344.7	2.47525	-15920.4
		2.47965	42982	2.47965	43509.5	2.47965	-16079.3
		2.48395	49885.8	2.48395	50258.7	2.48395	-15924.7
		2.48825	58947.3	2.48825	58650.7	2.48825	-15255.2
		2.49255	69865	2.49255	68465.2	2.49255	-14152
		2.49695	81480.5	2.49695	79025.4	2.49695	-13096.7
		2.50125	91527.3	2.50125	88984.9	2.50125	-13009.4
		2.50555	97682.2	2.50555	96248.3	2.50555	-14117.9
		2.50995	98463.4	2.50995	98616.7	2.50995	-15705.1
		2.51425	93595.6	2.51425	95218.7	2.51425	-17174.9
		2.51855	84418.2	2.51855	87249.9	2.51855	-18383.5
		2.52285	73136.8	2.52285	76980.2	2.52285	-19395.2
		2.52725	62005.2	2.52725	66398.1	2.52725	-19944.7
		2.53155	52463.3	2.53155	56719.4	2.53155	-19807.9
		2.53585	44998.4	2.53585	48526.3	2.53585	-19079.7
		2.54025	39586.9	2.54025	41982.5	2.54025	-17947.4
		2.54455	35722.4	2.54455	36993.3	2.54455	-16822.7
		2.54885	32835.3	2.54885	33325.3	2.54885	-16041.8
		2.55325	30723.9	2.55325	30691.4	2.55325	-15519.3
		2.55755	29202.2	2.55755	28815.6	2.55755	-15165.2
		2.56185	27907.4	2.56185	27467	2.56185	-15111.4
		2.56615	26943.4	2.56615	26472.5	2.56615	-15080.9
		2.57055	26148.2	2.57055	25712.6	2.57055	-15116.2
		2.57485	25456.5	2.57485	25109.5	2.57485	-15204.8
		2.57915	24900.4	2.57915	24614.8	2.57915	-15266.2
		2.58355	24489.4	2.58355	24198.4	2.58355	-15260.8
		2.58785	24079.5	2.58785	23840.9	2.58785	-15313.2
		2.59215	23641.8	2.59215	23529.8	2.59215	-15439.8
		2.59645	23384.9	2.59645	23256.2	2.59645	-15423.1
		2.60085	23140.9	2.60085	23013.3	2.60085	-15424.2
		2.60515	22894.8	2.60515	22796	2.60515	-15453
		2.60945	22685.3	2.60945	22600.2	2.60945	-15466.7
		2.61385	22495.3	2.61385	22422.8	2.61385	-15479.3
		2.61815	22330.5	2.61815	22261	2.61815	-15482.3
		2.62245	22187.1	2.62245	22112.5	2.62245	-15477.2
		2.62675	22064.1	2.62675	21975.5	2.62675	-15463.2
		2.63115	21924	2.63115	21848.6	2.63115	-15476.4
		2.63545	21730.1	2.63545	21730.4	2.63545	-15552.1
		2.63975	21625.8	2.63975	21619.8	2.63975	-15545.8
		2.64415	21514.8	2.64415	21515.8	2.64415	-15552.8
		2.64845	21425.2	2.64845	21417.8	2.64845	-15544.4
		2.65275	21367	2.65275	21325	2.65275	-15509.8
		2.65715	21260.9	2.65715	21236.9	2.65715	-15527.8
		2.66145	21156.2	2.66145	21152.9	2.66145	-15548.5
		2.66575	21117.1	2.66575	21072.6	2.66575	-15507.3
		2.67005	21040.8	2.67005	20995.5	2.67005	-15506.5
		2.67445	20958.5	2.67445	20921.5	2.67445	-15514.8
		2.67875	20824.4	2.67875	20850.2	2.67875	-15577.6
		2.68305	20785.5	2.68305	20781.2	2.68305	-15547.5
		2.68745	20716.7	2.68745	20714.5	2.68745	-15549.6
		2.69175	20658.5	2.69175	20649.8	2.69175	-15543.1
		2.69605	20630.5	2.69605	20586.9	2.69605	-15508.2
		2.70035	20564.7	2.70035	20525.6	2.70035	-15512.7
		2.70475	20494.6	2.70475	20465.9	2.70475	-15523.1
		2.70905	20374.3	2.70905	20407.6	2.70905	-15585.1
		2.71335	20328.3	2.71335	20350.5	2.71335	-15574
		2.71775	20345.7	2.71775	20294.6	2.71775	-15500.7
		2.72205	20268.6	2.72205	20239.7	2.72205	-15522.9
		2.72635	20262.6	2.72635	20185.9	2.72635	-15475.1
		2.73065	20194.1	2.73065	20133	2.73065	-15490.7
		2.73505	20175.8	2.73505	20082.2	2.73505	-15458.2
		2.73935	20072.6	2.73935	20033.4	2.73935	-15512.6
		2.74365	20016.6	2.74365	19985.3	2.74365	-15520.5
		2.74805	20010.3	2.74805	19937.8	2.74805	-15479.3
		2.75235	19980.9	2.75235	19891.1	2.75235	-15462
		2.75665	19959.4	2.75665	19844.8	2.75665	-15437.2
		2.76105	19891.9	2.76105	19799.2	2.76105	-15459.1
		2.76535	19815.7	2.76535	19754	2.76535	-15490.1
		2.76965	19716.4	2.76965	19709.4	2.76965	-15544.8
		2.77395	19770.5	2.77395	19665.1	2.77395	-15446.4
		2.77835	19629.7	2.77835	19621.3	2.77835	-15543.4
		2.78265	19576.6	2.78265	19577.9	2.78265	-15553.1
		2.78695	19613.1	2.78695	19534.9	2.78695	-15473.6
		2.79135	19556.1	2.79135	19492.2	2.79135	-15487.9
		2.79565	19468.3	2.79565	19449.8	2.79565	-15533.3
		2.79995	19419.7	2.79995	19407.7	2.79995	-15539.8
		2.80425	19404.2	2.80425	19365.9	2.80425	-15513.5
		2.80865	19383.7	2.80865	19324.4	2.80865	-15492.5
		2.81295	19292	2.81295	19283.2	2.81295	-15543
		2.81725	19293	2.81725	19242.2	2.81725	-15501
		2.82165	19265.7	2.82165	19201.4	2.82165	-15487.5
		2.82595	19235.3	2.82595	19160.8	2.82595	-15477.3
		2.83025	19163.1	2.83025	19120.4	2.83025	-15509.1
		2.83455	19059.4	2.83455	19080.3	2.83455	-15572.7
		2.83895	19121.3	2.83895	19040.3	2.83895	-15470.8
		2.84325	19107.6	2.84325	19000.5	2.84325	-15444.7
		2.84755	19037.1	2.84755	18960.9	2.84755	-15475.6
		2.85195	19023.3	2.85195	18921.4	2.85195	-15449.9
		2.85625	19077.5	2.85625	18882	2.85625	-15356.3
		2.86055	19082.6	2.86055	18842.9	2.86055	-15312.1
		2.86495	18965.9	2.86495	18803.8	2.86495	-15389.7
		2.86925	18844	2.86925	18764.9	2.86925	-15472.7
		2.87355	18816.7	2.87355	18728.6	2.87355	-15463.7
		2.87785	18837.9	2.87785	18689.9	2.87785	-15403.8
		2.88225	18691.4	2.88225	18651.4	2.88225	-15511.8
		2.88655	18620.5	2.88655	18612.9	2.88655	-15544.2
		2.89085	18537.5	2.89085	18574.6	2.89085	-15588.9
		2.89525	18560.1	2.89525	18536.3	2.89525	-15528
		2.89955	18529.1	2.89955	18498.1	2.89955	-15520.8
		2.90385	18511.4	2.90385	18460.1	2.90385	-15500.5
		2.90815	18453.9	2.90815	18422.1	2.90815	-15520
		2.91255	18386.1	2.91255	18384.2	2.91255	-15549.9
		2.91685	18378.8	2.91685	18346.4	2.91685	-15519.4
		2.92115	18345	2.92115	18308.6	2.92115	-15515.4
		2.92555	18285.2	2.92555	18271	2.92555	-15537.6
		2.92985	18217	2.92985	18233.3	2.92985	-15568.1
		2.93415	18199.3	2.93415	18195.8	2.93415	-15548.3
		2.93845	18171.9	2.93845	18158.3	2.93845	-15538.2
		2.94285	18129.3	2.94285	18120.9	2.94285	-15543.4
		2.94715	18119.7	2.94715	18083.6	2.94715	-15515.7
		2.95145	18068.1	2.95145	18046.3	2.95145	-15530
		2.95585	18064.8	2.95585	18009	2.95585	-15496
		2.96015	18041.1	2.96015	17971.8	2.96015	-15482.5
		2.96445	17966.4	2.96445	17934.7	2.96445	-15520.1
		2.96885	17890.1	2.96885	17897.6	2.96885	-15559.3
		2.97315	17834.1	2.97315	17860.5	2.97315	-15578.2
		2.97745	17853.2	2.97745	17823.5	2.97745	-15522.1
		2.98175	17833.2	2.98175	17786.6	2.98175	-15505.2
		2.98615	17826.6	2.98615	17749.7	2.98615	-15474.9
		2.99045	17763.2	2.99045	17712.8	2.99045	-15501.4
		2.99475	17781.1	2.99475	17675.9	2.99475	-15446.6
		2.99915	17741.6	2.99915	17639.2	2.99915	-15449.4
		3.00345	17671	3.00345	17602.4	3.00345	-15483.2
		3.00775	17710.8	3.00775	17565.7	3.00775	-15406.7
		3.01205	17744.8	3.01205	17529	3.01205	-15336
		3.01645	17647.1	3.01645	17492.3	3.01645	-15397
		3.02075	17551	3.02075	17455.7	3.02075	-15456.5
		3.02505	17472.1	3.02505	17419.1	3.02505	-15498.8
		3.02945	17454.4	3.02945	17382.5	3.02945	-15479.9
		3.03375	17423.2	3.03375	17346	3.03375	-15474.6
		3.03805	17362.3	3.03805	17309.4	3.03805	-15498.9
		3.04235	17344.9	3.04235	17273	3.04235	-15479.9
		3.04675	17368.2	3.04675	17236.5	3.04675	-15420.1
		3.05105	17315.6	3.05105	17200.1	3.05105	-15436.3
		3.05535	17240.4	3.05535	17163.6	3.05535	-15475
		3.05975	17168.1	3.05975	17127.3	3.05975	-15511
		3.06405	17124.8	3.06405	17090.9	3.06405	-15517.9
		3.06835	17113.6	3.06835	17054.5	3.06835	-15492.7
		3.07265	17115.2	3.07265	17018.2	3.07265	-15454.8
		3.07705	17113.2	3.07705	16981.9	3.07705	-15420.5
		3.08135	17138.9	3.08135	16945.6	3.08135	-15358.5
		3.08565	17132.9	3.08565	16909.4	3.08565	-15328.3
		3.09005	17083.7	3.09005	16873.1	3.09005	-15341.2
		3.09435	17080.9	3.09435	16836.9	3.09435	-15307.8
		3.09865	17018.9	3.09865	16800.7	3.09865	-15333.6
		3.10305	16993.6	3.10305	16764.5	3.10305	-15322.7
		3.10735	16963.5	3.10735	16728.3	3.10735	-15316.6
		3.11165	16839.5	3.11165	16692.2	3.11165	-15404.5
		3.11595	16781.9	3.11595	16656	3.11595	-15425.9
		3.12035	16756.4	3.12035	16619.9	3.12035	-15415.3
		3.12465	16715.6	3.12465	16583.8	3.12465	-15420
		3.12895	16696	3.12895	16547.7	3.12895	-15403.5
		3.13335	16714.3	3.13335	16511.6	3.13335	-15349.1
		3.13765	16556.4	3.13765	16475.6	3.13765	-15471
		3.14195	16540	3.14195	16439.5	3.14195	-15451.3
		3.14625	16446.4	3.14625	16403.5	3.14625	-15508.9
		3.15065	16365.4	3.15065	16367.4	3.15065	-15553.8
		3.15495	16284.3	3.15495	16331.4	3.15495	-15598.9
		3.15925	16244	3.15925	16295.4	3.15925	-15603.2
		3.16365	16143.1	3.16365	16259.4	3.16365	-15668.1
		3.16795	16208.6	3.16795	16223.4	3.16795	-15566.6
		3.17225	16180.5	3.17225	16187.5	3.17225	-15558.8
		3.17655	16108.8	3.17655	16151.5	3.17655	-15594.5
		3.18095	16038.2	3.18095	16115.6	3.18095	-15629.2
		3.18525	16019	3.18525	16079.6	3.18525	-15612.4
		3.18955	15957	3.18955	16043.7	3.18955	-15638.5
		3.19395	15907	3.19395	16007.8	3.19395	-15652.6
		3.19825	15865.6	3.19825	15973.9	3.19825	-15660.1
		3.20255	15886	3.20255	15940.8	3.20255	-15606.6
		3.20695	15894.5	3.20695	15907.6	3.20695	-15564.9
		3.21125	15876.9	3.21125	15874.5	3.21125	-15549.4
		3.21555	15784.1	3.21555	15841.4	3.21555	-15609.1
		3.21985	15791.6	3.21985	15808.3	3.21985	-15568.5
		3.22425	15669.2	3.22425	15775.2	3.22425	-15657.8
		3.22855	15643.2	3.22855	15742.1	3.22855	-15650.7
		3.23285	15681.4	3.23285	15709	3.23285	-15579.4
		3.23725	15656.6	3.23725	15675.9	3.23725	-15571.1
		3.24155	15571.6	3.24155	15642.9	3.24155	-15623.1
		3.24585	15522.6	3.24585	15609.8	3.24585	-15639
		3.25015	15536.4	3.25015	15576.8	3.25015	-15592.2
		3.25455	15491.2	3.25455	15543.7	3.25455	-15604.3
		3.25885	15488.1	3.25885	15510.7	3.25885	-15574.4
		3.26315	15390.8	3.26315	15477.6	3.26315	-15638.6
		3.26755	15361.2	3.26755	15444.6	3.26755	-15635.2
		3.27185	15226.2	3.27185	15411.6	3.27185	-15737.2
		3.27615	15228.1	3.27615	15378.6	3.27615	-15702.3
		3.28045	15283.9	3.28045	15345.6	3.28045	-15613.5
		3.28485	15237.6	3.28485	15312.6	3.28485	-15626.8
		3.28915	15174	3.28915	15279.6	3.28915	-15657.4
		3.29345	15145	3.29345	15246.6	3.29345	-15653.4
		3.29785	15153	3.29785	15213.6	3.29785	-15612.4
		3.30215	15112.5	3.30215	15180.6	3.30215	-15619.9
		3.30645	15054.9	3.30645	15147.7	3.30645	-15644.6
		3.31085	15064.4	3.31085	15114.7	3.31085	-15602.1
		3.31515	15003	3.31515	15081.7	3.31515	-15630.5
		3.31945	15035.8	3.31945	15048.8	3.31945	-15564.8
		3.32375	14882.2	3.32375	15015.8	3.32375	-15685.4
		3.32815	14865.4	3.32815	14982.9	3.32815	-15669.3
		3.33245	14879.2	3.33245	14950	3.33245	-15622.6
		3.33675	14749.2	3.33675	14917	3.33675	-15719.6
		3.34115	14741.1	3.34115	14884.1	3.34115	-15694.8
		3.34545	14747.7	3.34545	14851.2	3.34545	-15655.3
		3.34975	14725.6	3.34975	14818.2	3.34975	-15644.4
		3.35405	14660.6	3.35405	14785.3	3.35405	-15676.5
		3.35845	14666.3	3.35845	14752.4	3.35845	-15637.9
		3.36275	14628.6	3.36275	14719.5	3.36275	-15642.7
		3.36705	14614.7	3.36705	14686.6	3.36705	-15623.7
		3.37145	14569.5	3.37145	14653.7	3.37145	-15636
		3.37575	14549.7	3.37575	14620.8	3.37575	-15622.9
		3.38005	14478.5	3.38005	14587.9	3.38005	-15661.2
		3.38435	14524	3.38435	14555	3.38435	-15582.8
		3.38875	14513.3	3.38875	14522.1	3.38875	-15560.6
		3.39305	14381.9	3.39305	14489.2	3.39305	-15659.1
		3.39735	14372.7	3.39735	14456.4	3.39735	-15635.5
		3.40175	14388.2	3.40175	14423.5	3.40175	-15587.1
		3.40605	14361.4	3.40605	14390.6	3.40605	-15581
		3.41035	14285.5	3.41035	14357.7	3.41035	-15624
		3.41475	14241.4	3.41475	14324.9	3.41475	-15635.3
		3.41905	14180.5	3.41905	14292	3.41905	-15663.3
		3.42335	14118.2	3.42335	14259.6	3.42335	-15693.2
		3.42765	14140.5	3.42765	14226.7	3.42765	-15638
		3.43205	14130.3	3.43205	14193.9	3.43205	-15615.4
		3.43635	14114.8	3.43635	14161	3.43635	-15598
		3.44065	14092.1	3.44065	14128.2	3.44065	-15587.9
		3.44505	14050.6	3.44505	14095.3	3.44505	-15596.5
		3.44935	14044.3	3.44935	14062.5	3.44935	-15570
		3.45365	13974.9	3.45365	14029.7	3.45365	-15606.6
		3.45795	13966.8	3.45795	13997.9	3.45795	-15582.9
		3.46235	13948.8	3.46235	13965.1	3.46235	-15568.1
		3.46665	13896.9	3.46665	13932.3	3.46665	-15587.2
		3.47095	13888.2	3.47095	13899.5	3.47095	-15563.1
		3.47535	13841.2	3.47535	13866.7	3.47535	-15577.3
		3.47965	13855	3.47965	13833.9	3.47965	-15530.7
		3.48395	13776.5	3.48395	13801	3.48395	-15576.3
		3.48825	13707.5	3.48825	13768.2	3.48825	-15612.5
		3.49265	13735.3	3.49265	13735.4	3.49265	-15551.9
		3.49695	13672.1	3.49695	13702.6	3.49695	-15582.3
		3.50125	13682.1	3.50125	13669.8	3.50125	-15539.5
		3.50565	13615.9	3.50565	13637	3.50565	-15572.9
		3.50995	13593	3.50995	13604.3	3.50995	-15563.1
		3.51425	13613.4	3.51425	13571.5	3.51425	-15509.9
		3.51865	13527.9	3.51865	13538.7	3.51865	-15562.6
		3.52295	13496.1	3.52295	13505.9	3.52295	-15561.6
		3.52725	13539	3.52725	13473.1	3.52725	-15485.9
		3.53155	13500.7	3.53155	13440.3	3.53155	-15491.4
		3.53595	13413.7	3.53595	13407.6	3.53595	-15545.7
		3.54025	13350.9	3.54025	13374.8	3.54025	-15575.7
		3.54455	13355.2	3.54455	13342	3.54455	-15538.6
		3.54895	13336.4	3.54895	13309.2	3.54895	-15524.6
		3.55325	13360.8	3.55325	13276.5	3.55325	-15467.5
		3.55755	13339	3.55755	13243.7	3.55755	-15456.5
		3.56185	13217.2	3.56185	13210.9	3.56185	-15545.5
		3.56625	13167.5	3.56625	13178.2	3.56625	-15562.5
		3.57055	13204.2	3.57055	13145.4	3.57055	-15493
		3.57485	13235.2	3.57485	13112.6	3.57485	-15429.2
		3.57925	13125.2	3.57925	13079.9	3.57925	-15506.5
		3.58355	13087.4	3.58355	13047.1	3.58355	-15511.5
		3.58785	13055.8	3.58785	13014.4	3.58785	-15510.4
		3.59215	13083.7	3.59215	12981.6	3.59215	-15449.7
		3.59655	13015	3.59655	12948.9	3.59655	-15485.7
		3.60085	12999.4	3.60085	12916.2	3.60085	-15468.6
		3.60515	12981.2	3.60515	12883.4	3.60515	-15454
		3.60955	12963.2	3.60955	12850.7	3.60955	-15439.3
		3.61385	12946.6	3.61385	12817.9	3.61385	-15423.1
		3.61815	12921.4	3.61815	12785.2	3.61815	-15415.6
		3.62255	12901.7	3.62255	12752.5	3.62255	-15402.6
		3.62685	12854.5	3.62685	12719.7	3.62685	-15417
		3.63115	12778.9	3.63115	12687	3.63115	-15459.9
		3.63545	12755.2	3.63545	12654.3	3.63545	-15450.9
		3.63985	12719.5	3.63985	12624.2	3.63985	-15456.5
		3.64415	12710.3	3.64415	12604.9	3.64415	-15446.4
		3.64845	12753.5	3.64845	12585.6	3.64845	-15383.9
		3.65285	12739.7	3.65285	12566.3	3.65285	-15378.4
		3.65715	12689.3	3.65715	12546.9	3.65715	-15409.4
		3.66145	12662.5	3.66145	12527.6	3.66145	-15416.9
		3.66575	12588.1	3.66575	12508.3	3.66575	-15472
		3.67015	12628.2	3.67015	12489	3.67015	-15412.6
		3.67445	12562.1	3.67445	12469.7	3.67445	-15459.4
		3.67875	12524	3.67875	12450.4	3.67875	-15478.2
		3.68315	12417.4	3.68315	12431.1	3.68315	-15565.5
		3.68745	12405.6	3.68745	12411.8	3.68745	-15558
		3.69175	12418.2	3.69175	12392.5	3.69175	-15526.1
		3.69605	12387.2	3.69605	12373.2	3.69605	-15537.8
		3.70045	12438.1	3.70045	12353.9	3.70045	-15467.6
		3.70475	12413.9	3.70475	12334.6	3.70475	-15472.5
		3.70905	12350.6	3.70905	12315.3	3.70905	-15516.5
		3.71345	12351.7	3.71345	12296	3.71345	-15496.1
		3.71775	12288.8	3.71775	12276.7	3.71775	-15539.7
		3.72205	12310.5	3.72205	12257.4	3.72205	-15498.7
		3.72645	12303.9	3.72645	12238.1	3.72645	-15486
		3.73075	12286.8	3.73075	12218.8	3.73075	-15483.8
		3.73505	12236.1	3.73505	12199.5	3.73505	-15515.2
		3.73935	12135.9	3.73935	12180.2	3.73935	-15596.1
		3.74375	12129	3.74375	12160.9	3.74375	-15583.7
		3.74805	12150.2	3.74805	12141.7	3.74805	-15543.3
		3.75235	12210.8	3.75235	12122.4	3.75235	-15463.4
		3.75675	12156.2	3.75675	12103.1	3.75675	-15498.7
		3.76105	12062.6	3.76105	12083.8	3.76105	-15573
		3.76535	12041.3	3.76535	12064.6	3.76535	-15575.1
		3.76965	11982.7	3.76965	12045.3	3.76965	-15614.4
		3.77405	11991.2	3.77405	12026	3.77405	-15586.6
		3.77835	11965.5	3.77835	12006.7	3.77835	-15593
		3.78265	11954	3.78265	11987.5	3.78265	-15585.3
		3.78705	11936.4	3.78705	11968.2	3.78705	-15583.6
		3.79135	11889.1	3.79135	11949	3.79135	-15611.7
		3.79565	11890.8	3.79565	11929.7	3.79565	-15590.7
		3.79995	11850.4	3.79995	11910.4	3.79995	-15611.8
		3.80435	11809.7	3.80435	11891.2	3.80435	-15633.3
		3.80865	11790.1	3.80865	11871.9	3.80865	-15633.6
		3.81295	11773	3.81295	11852.7	3.81295	-15631.5
		3.81735	11721.4	3.81735	11833.4	3.81735	-15663.8
		3.82165	11765.2	3.82165	11814.2	3.82165	-15600.8
		3.82595	11775.6	3.82595	11794.9	3.82595	-15571.1
		3.83035	11744.6	3.83035	11775.7	3.83035	-15582.9
		3.83465	11720.6	3.83465	11756.4	3.83465	-15587.6
		3.83895	11650.8	3.83895	11737.2	3.83895	-15638.2
		3.84325	11623.5	3.84325	11718	3.84325	-15646.3
		3.84765	11629.1	3.84765	11698.7	3.84765	-15621.4
		3.85195	11587.5	3.85195	11679.5	3.85195	-15643.8
		3.85625	11598.1	3.85625	11660.2	3.85625	-15613.9
		3.86065	11588.8	3.86065	11641	3.86065	-15604
		3.86495	11515.6	3.86495	11621.8	3.86495	-15658
		3.86925	11514.8	3.86925	11602.5	3.86925	-15639.5
		3.87355	11500.5	3.87355	11583.3	3.87355	-15634.6
		3.87795	11485.3	3.87795	11564.1	3.87795	-15630.6
		3.88225	11504.2	3.88225	11544.9	3.88225	-15592.5
		3.88655	11476.1	3.88655	11525.7	3.88655	-15601.4
		3.89095	11374.5	3.89095	11506.4	3.89095	-15683.7
		3.89525	11416.3	3.89525	11487.2	3.89525	-15622.7
		3.89955	11434	3.89955	11468	3.89955	-15585.8
		3.90385	11427.1	3.90385	11448.8	3.90385	-15573.5
		3.90825	11426.6	3.90825	11429.6	3.90825	-15554.8
		3.91255	11425.8	3.91255	11410.4	3.91255	-15536.4
		3.91685	11390.4	3.91685	11391.2	3.91685	-15552.6
		3.92125	11413.9	3.92125	11372	3.92125	-15509.9
		3.92555	11406.5	3.92555	11352.8	3.92555	-15498.1
		3.92985	11395	3.92985	11333.6	3.92985	-15490.4
		3.93425	11401.9	3.93425	11314.4	3.93425	-15464.3
		3.93855	11270.4	3.93855	11295.2	3.93855	-15576.6
		3.94285	11254.3	3.94285	11276	3.94285	-15573.5
		3.94715	11298.6	3.94715	11256.8	3.94715	-15510
		3.95155	11240.1	3.95155	11237.6	3.95155	-15549.3
		3.95585	11218.2	3.95585	11218.4	3.95585	-15552
		3.96015	11154.4	3.96015	11199.3	3.96015	-15596.7
		3.96455	11172.7	3.96455	11180.1	3.96455	-15559.2
		3.96885	11130	3.96885	11160.9	3.96885	-15582.7
		3.97315	11088.9	3.97315	11141.7	3.97315	-15604.6
		3.97745	11022.9	3.97745	11122.6	3.97745	-15651.5
		3.98185	11008.1	3.98185	11103.4	3.98185	-15647.1
		3.98615	10999.8	3.98615	11084.2	3.98615	-15636.2
		3.99045	11051.5	3.99045	11065.1	3.99045	-15565.4
		3.99485	11018.7	3.99485	11045.9	3.99485	-15579
		3.99915	10929.1	3.99915	11026.7	3.99915	-15649.4
		4.00345	10954.4	4.00345	11007.6	4.00345	-15605
		4.00775	10964.3	4.00775	10988.4	4.00775	-15575.9
		4.01215	10953.6	4.01215	10969.3	4.01215	-15567.5
		4.01645	10913.5	4.01645	10950.1	4.01645	-15588.4
		4.02075	10885.1	4.02075	10931	4.02075	-15597.7
		4.02515	10847.6	4.02515	10911.9	4.02515	-15616.1
		4.02945	10877.8	4.02945	10892.7	4.02945	-15566.7
		4.03375	10915	4.03375	10873.6	4.03375	-15510.4
		4.03805	10851.2	4.03805	10854.5	4.03805	-15555.1
		4.04245	10896.5	4.04245	10835.3	4.04245	-15490.6
		4.04675	10791.2	4.04675	10816.2	4.04675	-15576.8
		4.05105	10821.5	4.05105	10797.1	4.05105	-15527.4
		4.05545	10836.2	4.05545	10778	4.05545	-15493.6
		4.05975	10785.4	4.05975	10758.9	4.05975	-15525.3
		4.06405	10783.9	4.06405	10739.8	4.06405	-15507.7
		4.06845	10705.7	4.06845	10720.7	4.06845	-15566.8
		4.07275	10612.4	4.07275	10701.6	4.07275	-15641
		4.07705	10596.8	4.07705	10682.5	4.07705	-15637.5
		4.08135	10594.2	4.08135	10663.4	4.08135	-15621
		4.08575	10536.3	4.08575	10644.3	4.08575	-15659.8
		4.09005	10495.5	4.09005	10625.2	4.09005	-15681.5
		4.09435	10531.9	4.09435	10606.1	4.09435	-15626
		4.09875	10505.8	4.09875	10587.1	4.09875	-15633.1
		4.10305	10502.8	4.10305	10568	4.10305	-15617
		4.10735	10489.3	4.10735	10548.9	4.10735	-15611.4
		4.11165	10425.9	4.11165	10529.9	4.11165	-15655.8
		4.11605	10466.3	4.11605	10510.8	4.11605	-15596.3
		4.12035	10474.9	4.12035	10491.7	4.12035	-15568.6
		4.12465	10376.8	4.12465	10472.7	4.12465	-15647.7
		4.12905	10436.6	4.12905	10453.6	4.12905	-15568.8
		4.13335	10400.4	4.13335	10434.6	4.13335	-15586
		4.13765	10386	4.13765	10415.6	4.13765	-15581.4
		4.14195	10354.3	4.14195	10396.5	4.14195	-15594
		4.14635	10342	4.14635	10377.5	4.14635	-15587.3
		4.15065	10249.1	4.15065	10358.5	4.15065	-15661.2
		4.15495	10281.8	4.15495	10339.5	4.15495	-15609.5
		4.15935	10264.9	4.15935	10320.5	4.15935	-15607.4
		4.16365	10267.9	4.16365	10301.5	4.16365	-15585.4
		4.16795	10243.1	4.16795	10282.5	4.16795	-15591.2
		4.17235	10186.3	4.17235	10263.5	4.17235	-15629
		4.17665	10169	4.17665	10244.5	4.17665	-15627.3
		4.18095	10180.5	4.18095	10225.6	4.18095	-15596.9
		4.18525	10176	4.18525	10206.6	4.18525	-15582.4
		4.18965	10179.5	4.18965	10187.6	4.18965	-15559.9
		4.19395	10210.5	4.19395	10174.2	4.19395	-15515.5
		4.19825	10226.5	4.19825	10155.3	4.19825	-15480.6
		4.20265	10177.1	4.20265	10136.4	4.20265	-15511.1
		4.20695	10104.9	4.20695	10117.5	4.20695	-15564.4
		4.21125	10106.2	4.21125	10098.6	4.21125	-15544.2
		4.21555	10120.8	4.21555	10079.7	4.21555	-15510.7
		4.21995	10109.9	4.21995	10060.8	4.21995	-15502.7
		4.22425	10095	4.22425	10041.9	4.22425	-15498.7
		4.22855	10110.9	4.22855	10023.1	4.22855	-15464
		4.23295	10029.5	4.23295	10005.9	4.23295	-15528.2
		4.23725	10059.5	4.23725	9990.7	4.23725	-15483
		4.24155	10077.4	4.24155	9975.5	4.24155	-15449.9
		4.24585	10018	4.24585	9960.3	4.24585	-15494.1
		4.25025	9982.9	4.25025	9945.1	4.25025	-15514
		4.25455	9898.3	4.25455	9929.9	4.25455	-15583.4
		4.25885	9896.5	4.25885	9914.7	4.25885	-15570
		4.26325	9902.8	4.26325	9899.5	4.26325	-15548.5
		4.26755	9851.3	4.26755	9884.4	4.26755	-15584.9
		4.27185	9859.5	4.27185	9869.2	4.27185	-15561.5
		4.27625	9890.2	4.27625	9854.1	4.27625	-15515.7
		4.28055	9822.7	4.28055	9839	4.28055	-15568.1
		4.28485	9860.1	4.28485	9824.8	4.28485	-15516.5
		4.28915	9885.6	4.28915	9809.7	4.28915	-15475.9
		4.29355	9812.9	4.29355	9794.6	4.29355	-15533.5
		4.29785	9857.4	4.29785	9779.5	4.29785	-15473.9
		4.30215	9893.3	4.30215	9764.5	4.30215	-15423
		4.30655	9859.8	4.30655	9749.4	4.30655	-15441.4
		4.31085	9842.4	4.31085	9734.4	4.31085	-15443.8
		4.31515	9832.3	4.31515	9719.4	4.31515	-15438.9
		4.31945	9860.3	4.31945	9704.4	4.31945	-15395.9
		4.32385	9842.6	4.32385	9689.4	4.32385	-15398.6
		4.32815	9829.5	4.32815	9674.4	4.32815	-15396.7
		4.33245	9750.9	4.33245	9659.5	4.33245	-15460.4
		4.33685	9690.6	4.33685	9644.6	4.33685	-15505.8
		4.34115	9704.1	4.34115	9629.7	4.34115	-15477.4
		4.34545	9696.9	4.34545	9614.8	4.34545	-15469.7
		4.34975	9659.1	4.34975	9599.9	4.34975	-15492.6
		4.35415	9607.9	4.35415	9579.6	4.35415	-15523.5
		4.35845	9509.4	4.35845	9564.8	4.35845	-15607.2
		4.36275	9562.5	4.36275	9550	4.36275	-15539.3
		4.36715	9559.1	4.36715	9535.3	4.36715	-15528
		4.37145	9506.5	4.37145	9520.5	4.37145	-15565.8
		4.37575	9540	4.37575	9505.8	4.37575	-15517.6
		4.38015	9506.4	4.38015	9491.1	4.38015	-15536.5
		4.38445	9526.5	4.38445	9476.5	4.38445	-15501.8
		4.38875	9521.7	4.38875	9461.8	4.38875	-15491.9
		4.39305	9472.8	4.39305	9447.2	4.39305	-15526.2
		4.39745	9450.5	4.39745	9432.6	4.39745	-15533.9
		4.40175	9400.4	4.40175	9418.1	4.40175	-15569.5
		4.40605	9362.4	4.40605	9403.6	4.40605	-15593
		4.41045	9385.1	4.41045	9389.1	4.41045	-15555.8
		4.41475	9413	4.41475	9374.6	4.41475	-15513.4
		4.41905	9397.5	4.41905	9360.2	4.41905	-15514.5
		4.42335	9326.2	4.42335	9345.8	4.42335	-15571.4
		4.42775	9339.1	4.42775	9331.5	4.42775	-15544.2
		4.43205	9347.2	4.43205	9317.2	4.43205	-15521.8
		4.43635	9415.2	4.43635	9302.9	4.43635	-15439.5
		4.44075	9371.6	4.44075	9288.7	4.44075	-15468.9
		4.44505	9301.1	4.44505	9274.5	4.44505	-15525.2
		4.44935	9304.3	4.44935	9260.4	4.44935	-15507.9
		4.45365	9250.5	4.45365	9246.3	4.45365	-15547.6
		4.45805	9220.6	4.45805	9232.3	4.45805	-15563.5
		4.46235	9248.5	4.46235	9218.3	4.46235	-15521.6
		4.46665	9283.2	4.46665	9204.3	4.46665	-15472.9
		4.47105	9222.6	4.47105	9190.5	4.47105	-15519.7
		4.47535	9257.8	4.47535	9176.7	4.47535	-15470.7
		4.47965	9188	4.47965	9162.9	4.47965	-15526.7
		4.48405	9149.1	4.48405	9149.2	4.48405	-15551.9
		4.48835	9146.3	4.48835	9135.6	4.48835	-15541.1
		4.49265	9205	4.49265	9122	4.49265	-15468.8
		4.49695	9205.9	4.49695	9108.6	4.49695	-15454.5
		4.50135	9202.8	4.50135	9095.2	4.50135	-15444.2
		4.50565	9150.2	4.50565	9081.9	4.50565	-15483.5
		4.50995	9144.5	4.50995	9068.6	4.50995	-15475.9
		4.51435	9138.4	4.51435	9055.5	4.51435	-15468.9
		4.51865	9140.5	4.51865	9042.4	4.51865	-15453.7
		4.52295	9123.2	4.52295	9029.5	4.52295	-15458.1
		4.52725	9119.2	4.52725	9016.7	4.52725	-15449.3
		4.53165	9095.3	4.53165	9003.9	4.53165	-15460.4
		4.53595	9059.9	4.53595	8991.3	4.53595	-15483.2
		4.54025	9055	4.54025	8978.8	4.54025	-15475.6
		4.54465	9043.9	4.54465	8966.5	4.54465	-15474.4
		4.54895	9030.6	4.54895	8959	4.54895	-15480.2
		4.55325	9037.8	4.55325	8952.4	4.55325	-15466.4
		4.55755	9049.4	4.55755	8946.1	4.55755	-15448.5
		4.56195	9030	4.56195	8939.8	4.56195	-15461.6
		4.56625	8978.4	4.56625	8933.8	4.56625	-15507.2
		4.57055	8994.8	4.57055	8927.9	4.57055	-15484.9
		4.57495	9027.4	4.57495	8922.3	4.57495	-15446.7
		4.57925	9002.8	4.57925	8916.8	4.57925	-15465.8
		4.58355	8948.2	4.58355	8911.6	4.58355	-15515.2
		4.58795	8955.1	4.58795	8906.5	4.58795	-15503.2
		4.59225	8944.8	4.59225	8901.8	4.59225	-15508.8
		4.59655	8973.7	4.59655	8897.3	4.59655	-15475.4
		4.60085	8936.3	4.60085	8893.1	4.60085	-15508.6
		4.60525	8935.9	4.60525	8889.2	4.60525	-15505.1
		4.60955	8959.9	4.60955	8885.7	4.60955	-15477.6
		4.61385	8952.5	4.61385	8882.5	4.61385	-15481.8
		4.61825	8915.8	4.61825	8879.6	4.61825	-15515.6
		4.62255	8921.5	4.62255	8877.2	4.62255	-15507.5
		4.62685	8947.1	4.62685	8875.2	4.62685	-15479.9
		4.63115	8969.6	4.63115	8873.7	4.63115	-15455.9
		4.63555	8953.2	4.63555	8872.8	4.63555	-15471.4
		4.63985	8906.2	4.63985	8872.3	4.63985	-15517.9
		4.64415	8925.2	4.64415	8872.5	4.64415	-15499.1
		4.64855	8919.9	4.64855	8873.3	4.64855	-15505.2
		4.65285	8922.9	4.65285	8874.8	4.65285	-15503.7
		4.65715	8985.2	4.65715	8877.2	4.65715	-15443.8
		4.66145	9009.3	4.66145	8880.3	4.66145	-15422.8
		4.66585	8962.8	4.66585	8884.4	4.66585	-15473.4
		4.67015	8993	4.67015	8889.5	4.67015	-15448.3
		4.67445	8956	4.67445	8895.7	4.67445	-15491.5
		4.67885	8922.3	4.67885	8903.1	4.67885	-15532.6
		4.68315	8946.2	4.68315	8911.9	4.68315	-15517.5
		4.68745	9007.6	4.68745	8922.2	4.68745	-15466.4
		4.69185	9049.6	4.69185	8934.1	4.69185	-15436.3
		4.69615	9036	4.69615	8947.9	4.69615	-15463.7
		4.70045	9034	4.70045	8963.8	4.70045	-15481.6
		4.70475	9075.9	4.70475	8981.9	4.70475	-15457.8
		4.70915	9085.9	4.70915	9002.7	4.70915	-15468.6
		4.71345	9106.4	4.71345	9026.3	4.71345	-15471.7
		4.71775	9142.2	4.71775	9053.3	4.71775	-15462.9
		4.72215	9176.8	4.72215	9084	4.72215	-15459
		4.72645	9266.4	4.72645	9118.9	4.72645	-15404.3
		4.73075	9300.6	4.73075	9158.7	4.73075	-15409.9
		4.73505	9318.8	4.73505	9204.1	4.73505	-15437.1
		4.73945	9388.2	4.73945	9256	4.73945	-15419.6
		4.74375	9444.6	4.74375	9315.3	4.74375	-15422.5
		4.74805	9560.6	4.74805	9383.4	4.74805	-15374.6
		4.75245	9685.3	4.75245	9461.7	4.75245	-15328.2
		4.75675	9807.9	4.75675	9552.2	4.75675	-15296.1
		4.76105	9979.1	4.76105	9657.2	4.76105	-15229.9
		4.76535	10147.9	4.76535	9779.8	4.76535	-15183.7
		4.76975	10312.5	4.76975	9924.1	4.76975	-15163.4
		4.77405	10504.6	4.77405	10095.8	4.77405	-15143
		4.77835	10745.2	4.77835	10303.5	4.77835	-15110.1
		4.78275	11031.3	4.78275	10559.6	4.78275	-15080.1
		4.78705	11410.7	4.78705	10883.7	4.78705	-15024.8
		4.79135	11789.7	4.79135	11304.7	4.79135	-15066.8
		4.79575	12321.1	4.79575	11864.4	4.79575	-15095.1
		4.80005	13013.2	4.80005	12620.7	4.80005	-15159.3
		4.80435	13828.8	4.80435	13647.4	4.80435	-15370.4
		4.80865	14918.4	4.80865	15031.4	4.80865	-15664.8
		4.81305	16403.2	4.81305	16861.9	4.81305	-16010.5
		4.81735	18298.1	4.81735	19219.3	4.81735	-16473
		4.82165	20866.7	4.82165	22145.8	4.82165	-16830.9
		4.82605	24278.9	4.82605	25619.4	4.82605	-16892.3
		4.83035	28326.8	4.83035	29502.9	4.83035	-16727.9
		4.83465	32645.2	4.83465	33463.4	4.83465	-16370
		4.83895	36574.2	4.83895	36910.3	4.83895	-15887.9
		4.84335	39296.3	4.84335	39042.7	4.84335	-15298.2
		4.84765	39997.3	4.84765	39204	4.84765	-14758.5
		4.85195	38498.6	4.85195	37336.1	4.85195	-14389.3
		4.85635	35272.4	4.85635	34029.6	4.85635	-14309
		4.86065	30919.8	4.86065	30090.2	4.86065	-14722.2
		4.86495	26476.6	4.86495	26156.9	4.86495	-15232.1
		4.86925	22531.2	4.86925	22594.3	4.86925	-15614.9
		4.87365	19335.1	4.87365	19568	4.87365	-15784.7
		4.87795	16854.3	4.87795	17112.4	4.87795	-15809.9
		4.88225	15111.4	4.88225	15193.1	4.88225	-15633.5
		4.88665	13798.6	4.88665	13735.9	4.88665	-15489.1
		4.89095	12810.9	4.89095	12649.8	4.89095	-15390.7
		4.89525	12058.6	4.89525	11848.2	4.89525	-15341.4
		4.89965	11496.4	4.89965	11254.2	4.89965	-15309.6
		4.90395	11020.1	4.90395	10808	4.90395	-15339.7
		4.90825	10628.8	4.90825	10465.3	4.90825	-15388.3
		4.91255	10325.6	4.91255	10195.4	4.91255	-15421.6
		4.91695	10051.2	4.91695	9978.1	4.91695	-15478.7
		4.92125	9857	4.92125	9799.8	4.92125	-15494.6
		4.92555	9660.4	4.92555	9652	4.92555	-15543.4
		4.92995	9497.1	4.92995	9528.9	4.92995	-15583.6
		4.93425	9366.5	4.93425	9426.5	4.93425	-15611.8
		4.93855	9270.5	4.93855	9342	4.93855	-15623.3
		4.94285	9143.4	4.94285	9273.7	4.94285	-15682.1
		4.94725	9047.5	4.94725	9220.2	4.94725	-15724.5
		4.95155	9066	4.95155	9181	4.95155	-15666.8
		4.95585	9072.5	4.95585	9156	4.95585	-15635.3
		4.96025	9006	4.96025	9146.1	4.96025	-15691.9
		4.96455	8924.4	4.96455	9153.4	4.96455	-15780.8
		4.96885	8992.2	4.96885	9182.2	4.96885	-15741.8
		4.97315	8991.9	4.97315	9240.8	4.97315	-15800.7
		4.97755	9045	4.97755	9343.5	4.97755	-15850.3
		4.98185	9195.5	4.98185	9513.6	4.98185	-15869.9
		4.98615	9444.7	4.98615	9784.7	4.98615	-15891.8
		4.99055	9725.1	4.99055	10198.3	4.99055	-16025
		4.99485	10259.9	4.99485	10797	4.99485	-16088.9
		4.99915	10911	4.99915	11610.8	4.99915	-16251.6
		5.00345	11789.5	5.00345	12639.8	5.00345	-16402.1
		5.00785	12798.2	5.00785	13835.8	5.00785	-16589.4
		5.01215	13692.6	5.01215	15078.2	5.01215	-16937.4
		5.01645	14480.4	5.01645	16167.8	5.01645	-17239.2
		5.02085	15111.5	5.02085	16898.7	5.02085	-17339
		5.02515	15583.7	5.02515	17262.3	5.02515	-17230.4
		5.02945	16174.2	5.02945	17539.1	5.02945	-16916.7
		5.03385	17132.8	5.03385	18113.4	5.03385	-16532.4
		5.03815	18688.8	5.03815	19253.1	5.03815	-16116.1
		5.04245	20901.4	5.04245	21022.9	5.04245	-15673.3
		5.04675	23434.6	5.04675	23241.8	5.04675	-15359
		5.05115	25712.7	5.05115	25436.7	5.05115	-15275.8
		5.05545	26988.2	5.05545	26850.3	5.05545	-15413.9
		5.05975	26751.5	5.05975	26763.1	5.05975	-15563.4
		5.06415	24972	5.06415	25065.2	5.06415	-15645
		5.06845	22051.6	5.06845	22336.2	5.06845	-15836.4
		5.07275	18677.5	5.07275	19308.2	5.07275	-16182.5
		5.07705	15511.6	5.07705	16489.3	5.07705	-16529.5
		5.08145	13019.5	5.08145	14136.7	5.08145	-16669
		5.08575	11207.1	5.08575	12329.2	5.08575	-16673.9
		5.09005	10043.7	5.09005	11029.4	5.09005	-16537.5
		5.09445	9322.7	5.09445	10139.9	5.09445	-16369
		5.09875	8898.9	5.09875	9547.8	5.09875	-16200.7
		5.10305	8612.2	5.10305	9153.5	5.10305	-16093.1
		5.10735	8401.3	5.10735	8882.6	5.10735	-16033.1
		5.11175	8240.6	5.11175	8686.5	5.11175	-15997.7
		5.11605	8114.4	5.11605	8536.1	5.11605	-15973.5
		5.12035	8059.2	5.12035	8414.9	5.12035	-15907.5
		5.12475	8017.9	5.12475	8313.8	5.12475	-15847.7
		5.12905	7968.4	5.12905	8227.4	5.12905	-15810.8
		5.13335	7905.8	5.13335	8152.4	5.13335	-15798.4
		5.13775	7840.5	5.13775	8086.5	5.13775	-15797.8
		5.14205	7856.5	5.14205	8028.1	5.14205	-15723.4
		5.14635	7854.1	5.14635	7975.7	5.14635	-15673.4
		5.15065	7813.6	5.15065	7928.5	5.15065	-15666.7
		5.15505	7752	5.15505	7885.7	5.15505	-15685.5
		5.15935	7765.5	5.15935	7846.4	5.15935	-15632.7
		5.16365	7738.6	5.16365	7810.3	5.16365	-15623.5
		5.16805	7721.1	5.16805	7776.9	5.16805	-15607.6
		5.17235	7693.9	5.17235	7745.8	5.17235	-15603.7
		5.17665	7677.7	5.17665	7716.8	5.17665	-15590.9
		5.18095	7692	5.18095	7689.5	5.18095	-15549.3
		5.18535	7643.4	5.18535	7663.7	5.18535	-15572.1
		5.18965	7689.3	5.18965	7639.3	5.18965	-15501.8
		5.19395	7660.3	5.19395	7616.2	5.19395	-15507.7
		5.19835	7587.1	5.19835	7594.1	5.19835	-15558.8
		5.20265	7534.4	5.20265	7573	5.20265	-15590.4
		5.20695	7542	5.20695	7552.7	5.20695	-15562.5
		5.21125	7598.7	5.21125	7533.2	5.21125	-15486.3
		5.21565	7620.1	5.21565	7514.5	5.21565	-15446.2
		5.21995	7563.5	5.21995	7496.4	5.21995	-15484.7
		5.22425	7532.6	5.22425	7478.8	5.22425	-15498
		5.22865	7553.8	5.22865	7461.8	5.22865	-15459.8
		5.23295	7479	5.23295	7445.2	5.23295	-15518
		5.23725	7495.4	5.23725	7429.1	5.23725	-15485.5
		5.24165	7486.5	5.24165	7413.5	5.24165	-15478.8
		5.24595	7491.5	5.24595	7398.1	5.24595	-15458.4
		5.25025	7506.7	5.25025	7383.2	5.25025	-15428.3
		5.25455	7514.1	5.25455	7368.5	5.25455	-15406.2
		5.25895	7484.9	5.25895	7354.2	5.25895	-15421.1
		5.26325	7443.9	5.26325	7340.1	5.26325	-15448
		5.26755	7458.9	5.26755	7326.3	5.26755	-15419.2
		5.27195	7435.1	5.27195	7312.7	5.27195	-15429.4
		5.27625	7436.7	5.27625	7299.4	5.27625	-15414.5
		5.28055	7467.5	5.28055	7286.2	5.28055	-15370.5
		5.28485	7415.5	5.28485	7273.3	5.28485	-15409.6
		5.28925	7361.1	5.28925	7260.6	5.28925	-15451.3
		5.29355	7368.1	5.29355	7248	5.29355	-15431.7
		5.29785	7384.3	5.29785	7235.6	5.29785	-15403.1
		5.30225	7397.8	5.30225	7223.4	5.30225	-15377.4
		5.30655	7351.6	5.30655	7211.3	5.30655	-15411.5
		5.31085	7347.4	5.31085	7199.3	5.31085	-15403.7
		5.31515	7350.5	5.31515	7187.5	5.31515	-15388.8
		5.31955	7330.6	5.31955	7175.9	5.31955	-15397.1
		5.32385	7323	5.32385	7164.3	5.32385	-15393.1
		5.32815	7264.4	5.32815	7152.9	5.32815	-15440.3
		5.33255	7309.2	5.33255	7141.6	5.33255	-15384.2
		5.33685	7353.4	5.33685	7130.4	5.33685	-15328.8
		5.34115	7314.6	5.34115	7119.3	5.34115	-15356.5
		5.34555	7339.7	5.34555	7108.3	5.34555	-15320.4
		5.34985	7260.5	5.34985	7097.5	5.34985	-15388.8
		5.35415	7246.3	5.35415	7086.7	5.35415	-15392.2
		5.35845	7262.7	5.35845	7076	5.35845	-15365.1
		5.36285	7195.4	5.36285	7065.4	5.36285	-15421.8
		5.36715	7223.5	5.36715	7055	5.36715	-15383.3
		5.37145	7275.9	5.37145	7044.6	5.37145	-15320.5
		5.37585	7247.7	5.37585	7034.3	5.37585	-15338.4
		5.38015	7244.6	5.38015	7024.1	5.38015	-15331.3
		5.38445	7215.2	5.38445	7014	5.38445	-15350.6
		5.38875	7221.8	5.38875	7003.9	5.38875	-15333.9
		5.39315	7189.8	5.39315	6994	5.39315	-15356
		5.39745	7200.5	5.39745	6986.3	5.39745	-15337.6
		5.40175	7172.1	5.40175	6982.7	5.40175	-15362.4
		5.40615	7178.2	5.40615	6979.2	5.40615	-15352.8
		5.41045	7202.1	5.41045	6975.7	5.41045	-15325.4
		5.41475	7232.2	5.41475	6972.4	5.41475	-15292
		5.41905	7190.1	5.41905	6969.1	5.41905	-15330.8
		5.42345	7212.5	5.42345	6967	5.42345	-15306.3
		5.42775	7215.6	5.42775	6963.9	5.42775	-15300.1
		5.43205	7194.9	5.43205	6960.9	5.43205	-15317.8
		5.43645	7177.7	5.43645	6958.1	5.43645	-15332.2
		5.44075	7176.2	5.44075	6955.3	5.44075	-15330.9
		5.44505	7167.6	5.44505	6952.6	5.44505	-15336.8
		5.44945	7172.3	5.44945	6950	5.44945	-15329.5
		5.45375	7176.4	5.45375	6947.6	5.45375	-15323
		5.45805	7142.9	5.45805	6945.2	5.45805	-15354.1
		5.46235	7123.4	5.46235	6942.9	5.46235	-15371.3
		5.46675	7086.6	5.46675	6940.8	5.46675	-15406
		5.47105	7117.2	5.47105	6938.8	5.47105	-15373.4
		5.47535	7170.1	5.47535	6936.9	5.47535	-15318.6
		5.47975	7142.6	5.47975	6935.1	5.47975	-15344.3
		5.48405	7121	5.48405	6933.4	5.48405	-15364.2
		5.48835	7170.6	5.48835	6931.9	5.48835	-15313.1
		5.49265	7199.4	5.49265	6930.5	5.49265	-15282.9
		5.49705	7136.6	5.49705	6929.3	5.49705	-15344.5
		5.50135	7119.3	5.50135	6928.2	5.50135	-15360.7
		5.50565	7195.8	5.50565	6927.3	5.50565	-15283.3
		5.51005	7182.5	5.51005	6926.6	5.51005	-15295.9
		5.51435	7135.7	5.51435	6926	5.51435	-15342.1
		5.51865	7119.7	5.51865	6925.6	5.51865	-15357.7
		5.52295	7103.4	5.52295	6925.4	5.52295	-15373.8
		5.52735	7118.1	5.52735	6925.3	5.52735	-15359
		5.53165	7165.6	5.53165	6925.5	5.53165	-15311.7
		5.53595	7131.1	5.53595	6925.9	5.53595	-15346.6
		5.54035	7113.5	5.54035	6926.6	5.54035	-15364.9
		5.54465	7124.3	5.54465	6927.5	5.54465	-15355
		5.54895	7136.3	5.54895	6928.6	5.54895	-15344.1
		5.55335	7105.5	5.55335	6930.1	5.55335	-15376.4
		5.55765	7073.8	5.55765	6931.8	5.55765	-15409.8
		5.56195	7057.6	5.56195	6933.8	5.56195	-15428
		5.56625	7076.6	5.56625	6936.2	5.56625	-15411.4
		5.57065	7068.7	5.57065	6938.9	5.57065	-15422
		5.57495	7103.9	5.57495	6942	5.57495	-15389.9
		5.57925	7085.3	5.57925	6945.4	5.57925	-15411.9
		5.58365	7078.8	5.58365	6949.3	5.58365	-15422.3
		5.58795	7103.4	5.58795	6953.7	5.58795	-15402.1
		5.59225	7085.5	5.59225	6958.5	5.59225	-15424.8
		5.59655	7075.8	5.59655	6963.8	5.59655	-15439.8
		5.60095	7068.6	5.60095	6969.7	5.60095	-15452.9
		5.60525	7076	5.60525	6976.3	5.60525	-15452.1
		5.60955	7025.6	5.60955	6983.4	5.60955	-15509.6
		5.61395	7088.8	5.61395	6991.2	5.61395	-15454.2
		5.61825	7127.6	5.61825	6999.8	5.61825	-15424
		5.62255	7126.6	5.62255	7009.3	5.62255	-15434.5
		5.62685	7087.7	5.62685	7019.5	5.62685	-15483.6
		5.63125	7115.5	5.63125	7030.8	5.63125	-15467.1
		5.63555	7176.8	5.63555	7043.1	5.63555	-15418.1
		5.63985	7117.9	5.63985	7056.5	5.63985	-15490.4
		5.64425	7069.2	5.64425	7071.2	5.64425	-15553.8
		5.64855	7142.7	5.64855	7087.2	5.64855	-15496.3
		5.65285	7158.2	5.65285	7104.7	5.65285	-15498.3
		5.65725	7151.2	5.65725	7123.8	5.65725	-15524.4
		5.66155	7153.6	5.66155	7144.7	5.66155	-15542.9
		5.66585	7189.3	5.66585	7167.6	5.66585	-15530.1
		5.67015	7197.9	5.67015	7192.8	5.67015	-15546.7
		5.67455	7235	5.67455	7220.3	5.67455	-15537.1
		5.67885	7203.9	5.67885	7250.6	5.67885	-15598.5
		5.68315	7225	5.68315	7283.9	5.68315	-15610.7
		5.68755	7297	5.68755	7320.5	5.68755	-15575.3
		5.69185	7341.6	5.69185	7361.1	5.69185	-15571.3
		5.69615	7345.8	5.69615	7405.8	5.69615	-15611.8
		5.70045	7387.2	5.70045	7455.5	5.70045	-15620.1
		5.70485	7404.2	5.70485	7510.7	5.70485	-15658.3
		5.70915	7390.2	5.70915	7572.1	5.70915	-15733.7
		5.71345	7456.9	5.71345	7640.8	5.71345	-15735.7
		5.71785	7529.1	5.71785	7717.7	5.71785	-15740.4
		5.72215	7586.4	5.72215	7804.2	5.72215	-15769.6
		5.72645	7655.3	5.72645	7901.9	5.72645	-15798.4
		5.73075	7765	5.73075	8012.5	5.73075	-15799.3
		5.73515	7865.5	5.73515	8138.4	5.73515	-15824.7
		5.73945	7928.9	5.73945	8282.5	5.73945	-15905.4
		5.74375	8054	5.74375	8448.1	5.74375	-15945.9
		5.74815	8184.1	5.74815	8639.5	5.74815	-16007.2
		5.75245	8349.4	5.75245	8862.2	5.75245	-16064.6
		5.75675	8619.2	5.75675	9123.5	5.75675	-16056.1
		5.76105	8951.1	5.76105	9432.6	5.76105	-16033.3
		5.76545	9365.8	5.76545	9803.5	5.76545	-15989.5
		5.76975	9795.4	5.76975	10256.9	5.76975	-16013.3
		5.77405	10398.3	5.77405	10827.8	5.77405	-15981.3
		5.77845	11355.2	5.77845	11577	5.77845	-15773.6
		5.78275	12547.3	5.78275	12610.7	5.78275	-15615.2
		5.78705	14283.2	5.78705	14107.1	5.78705	-15375.7
		5.79145	16769.1	5.79145	16341.6	5.79145	-15124.3
		5.79575	20323.3	5.79575	19702.6	5.79575	-14931.1
		5.80005	25446.8	5.80005	24654	5.80005	-14759
		5.80435	32602.9	5.80435	31659	5.80435	-14607.9
		5.80875	41933.7	5.80875	41012.6	5.80875	-14630.7
		5.81305	53451.1	5.81305	52645	5.81305	-14745.7
		5.81735	65958.7	5.81735	65859.6	5.81735	-15452.7
		5.82175	77632.7	5.82175	78984.3	5.82175	-16903.4
		5.82605	86167.9	5.82605	89133.6	5.82605	-18517.5
		5.83035	89601.1	5.83035	92893.5	5.83035	-18844.2
		5.83465	86918.2	5.83465	88676.9	5.83465	-17310.5
		5.83905	78832.5	5.83905	78250.5	5.83905	-14969.8
		5.84335	67249.6	5.84335	65045.3	5.84335	-13347.5
		5.84765	54471.2	5.84765	51880.4	5.84765	-12961
		5.85205	42677.4	5.85205	40361.6	5.85205	-13236
		5.85635	32904.1	5.85635	31138.4	5.85635	-13786.1
		5.86065	25501.3	5.86065	24257.9	5.86065	-14308.4
		5.86495	20219.7	5.86495	19404	5.86495	-14736.1
		5.86935	16498.9	5.86935	16114.7	5.86935	-15167.6
		5.87365	13920.5	5.87365	13924.6	5.87365	-15555.9
		5.87795	12214.8	5.87795	12453.9	5.87795	-15790.9
		5.88235	11040.7	5.88235	11433	5.88235	-15944.1
		5.88665	10153.9	5.88665	10688.9	5.88665	-16086.8
		5.89095	9508.3	5.89095	10118.5	5.89095	-16162
		5.89535	8969.9	5.89535	9662.9	5.89535	-16244.8
		5.89965	8588.4	5.89965	9288.4	5.89965	-16251.8
		5.90395	8333.2	5.90395	8974.6	5.90395	-16193.2
		5.90825	8078.7	5.90825	8708.1	5.90825	-16181.2
		5.91265	7902	5.91265	8479.6	5.91265	-16129.4
		5.91695	7746.6	5.91695	8282.1	5.91695	-16087.3
		5.92125	7599.2	5.92125	8110.2	5.92125	-16062.8
		5.92565	7526.2	5.92565	7959.6	5.92565	-15985.2
		5.92995	7446.2	5.92995	7827	5.92995	-15932.6
		5.93425	7355.8	5.93425	7709.5	5.93425	-15905.5
		5.93855	7296.9	5.93855	7604.8	5.93855	-15859.7
		5.94295	7176.8	5.94295	7511.2	5.94295	-15886.2
		5.94725	7110.4	5.94725	7427.1	5.94725	-15868.5
		5.95155	7034.8	5.95155	7351.3	5.95155	-15868.3
		5.95595	6986.2	5.95595	7282.6	5.95595	-15848.2
		5.96025	6969.8	5.96025	7220.1	5.96025	-15802.1
		5.96455	6935.3	5.96455	7163.2	5.96455	-15779.7
		5.96885	6905.1	5.96885	7111	5.96885	-15757.7
		5.97325	6883.9	5.97325	7063.2	5.97325	-15731.1
		5.97755	6850.4	5.97755	7019.1	5.97755	-15720.5
		5.98185	6843	5.98185	6978.5	5.98185	-15687.3
		5.98625	6815.2	5.98625	6940.9	5.98625	-15677.5
		5.99055	6794.2	5.99055	6905.9	5.99055	-15663.5
		5.99485	6749.9	5.99485	6873.5	5.99485	-15675.4
		5.99925	6737.9	5.99925	6843.2	5.99925	-15657.1
		6.00355	6725	6.00355	6814.9	6.00355	-15641.7
		6.00785	6744	6.00785	6788.5	6.00785	-15596.3
		6.01215	6696.4	6.01215	6763.7	6.01215	-15619.1
		6.01655	6661.6	6.01655	6740.4	6.01655	-15630.6
		6.02085	6660	6.02085	6718.4	6.02085	-15610.2
		6.02515	6677.3	6.02515	6697.8	6.02515	-15572.3
		6.02955	6642.2	6.02955	6678.3	6.02955	-15587.9
		6.03385	6613.5	6.03385	6659.8	6.03385	-15598.1
		6.03815	6594.1	6.03815	6642.4	6.03815	-15600.1
		6.04245	6614.2	6.04245	6625.8	6.04245	-15563.4
		6.04685	6604.7	6.04685	6610.2	6.04685	-15557.3
		6.05115	6571.9	6.05115	6595.3	6.05115	-15575.2
		6.05545	6593.1	6.05545	6581.1	6.05545	-15539.8
		6.05985	6541.4	6.05985	6567.7	6.05985	-15578.1
		6.06415	6492.4	6.06415	6554.9	6.06415	-15614.3
		6.06845	6529	6.06845	6542.7	6.06845	-15565.5
		6.07275	6513.4	6.07275	6531	6.07275	-15569.4
		6.07715	6514.6	6.07715	6520	6.07715	-15557.2
		6.08145	6503.2	6.08145	6509.4	6.08145	-15558
		6.08575	6504.4	6.08575	6499.3	6.08575	-15546.7
		6.09015	6497.1	6.09015	6489.8	6.09015	-15544.5
		6.09445	6478	6.09445	6480.6	6.09445	-15554.4
		6.09875	6472.9	6.09875	6471.9	6.09875	-15550.8
		6.10315	6474.8	6.10315	6463.7	6.10315	-15540.7
		6.10745	6455.8	6.10745	6455.8	6.10745	-15551.8
		6.11175	6476.3	6.11175	6448.4	6.11175	-15523.9
		6.11605	6485	6.11605	6441.3	6.11605	-15508.1
		6.12045	6445.2	6.12045	6434.7	6.12045	-15541.3
		6.12475	6401.2	6.12475	6428.4	6.12475	-15579
		6.12905	6401	6.12905	6422.5	6.12905	-15573.3
		6.13345	6417.7	6.13345	6417	6.13345	-15551.1
		6.13775	6471	6.13775	6411.9	6.13775	-15492.7
		6.14205	6458.9	6.14205	6407.2	6.14205	-15500.1
		6.14635	6426.7	6.14635	6402.9	6.14635	-15528
		6.15075	6393.5	6.15075	6399	6.15075	-15557.3
		6.15505	6419.2	6.15505	6395.6	6.15505	-15528.2
		6.15935	6412.1	6.15935	6392.6	6.15935	-15532.3
		6.16375	6424.5	6.16375	6390	6.16375	-15517.3
		6.16805	6409.3	6.16805	6388	6.16805	-15530.5
		6.17235	6461.8	6.17235	6386.5	6.17235	-15476.5
		6.17665	6406.5	6.17665	6385.5	6.17665	-15530.8
		6.18105	6408.6	6.18105	6385.1	6.18105	-15528.3
		6.18535	6397.5	6.18535	6385.4	6.18535	-15539.7
		6.18965	6394.1	6.18965	6386.3	6.18965	-15544
		6.19405	6436.8	6.19405	6388	6.19405	-15503
		6.19835	6491.5	6.19835	6390.4	6.19835	-15450.7
		6.20265	6434	6.20265	6393.8	6.20265	-15511.6
		6.20705	6410.2	6.20705	6398.2	6.20705	-15539.8
		6.21135	6427.5	6.21135	6403.6	6.21135	-15527.9
		6.21565	6419.7	6.21565	6410.2	6.21565	-15542.3
		6.21995	6472.4	6.21995	6418.2	6.21995	-15497.6
		6.22435	6473.5	6.22435	6427.8	6.22435	-15506.1
		6.22865	6455.4	6.22865	6439	6.22865	-15535.4
		6.23295	6527.2	6.23295	6452.2	6.23295	-15476.8
		6.23735	6543.7	6.23735	6467.6	6.23735	-15475.7
		6.24165	6534.8	6.24165	6485.6	6.24165	-15502.6
		6.24595	6544.3	6.24595	6506.6	6.24595	-15514.1
		6.25025	6611.6	6.25025	6530.9	6.25025	-15471.1
		6.25465	6626.6	6.25465	6559.4	6.25465	-15484.6
		6.25895	6673.8	6.25895	6592.5	6.25895	-15470.5
		6.26325	6717.3	6.26325	6631.4	6.26325	-15465.9
		6.26765	6766.1	6.26765	6677.2	6.26765	-15462.9
		6.27195	6817.3	6.27195	6731.5	6.27195	-15466
		6.27625	6957.1	6.27625	6796.5	6.27625	-15391.2
		6.28055	7039.8	6.28055	6875.8	6.28055	-15387.8
		6.28495	7101.7	6.28495	6974	6.28495	-15424.1
		6.28925	7253.2	6.28925	7098.4	6.28925	-15397
		6.29355	7431	6.29355	7259.1	6.29355	-15379.9
		6.29795	7647.7	6.29795	7470.5	6.29795	-15374.6
		6.30225	7919.8	6.30225	7751	6.30225	-15383
		6.30655	8250.8	6.30655	8123.7	6.30655	-15424.7
		6.31095	8657.5	6.31095	8614.5	6.31095	-15508.8
		6.31525	9258.5	6.31525	9249.4	6.31525	-15542.7
		6.31955	10029.3	6.31955	10050.8	6.31955	-15573.3
		6.32385	10958.4	6.32385	11030	6.32385	-15623.4
		6.32825	12115.2	6.32825	12178.1	6.32825	-15614.7
		6.33255	13444.3	6.33255	13449.6	6.33255	-15557.1
		6.33685	14772	6.33685	14739.5	6.33685	-15519.3
		6.34125	15908.8	6.34125	15861.2	6.34125	-15504.2
		6.34555	16532.4	6.34555	16565.6	6.34555	-15585
		6.34985	16624.4	6.34985	16646.6	6.34985	-15574
		6.35415	16072.2	6.35415	16076	6.35415	-15555.6
		6.35855	15026.9	6.35855	15026	6.35855	-15550.9
		6.36285	13699.9	6.36285	13748	6.36285	-15599.9
		6.36715	12334.9	6.36715	12449	6.36715	-15665.9
		6.37155	11120.7	6.37155	11253.5	6.37155	-15684.6
		6.37585	10096.9	6.37585	10219.8	6.37585	-15674.7
		6.38015	9259.3	6.38015	9363.8	6.38015	-15656.3
		6.38445	8678.3	6.38445	8678.5	6.38445	-15552
		6.38885	8211.8	6.38885	8143.6	6.38885	-15483.6
		6.39315	7823.9	6.39315	7733.5	6.39315	-15461.4
		6.39745	7529.8	6.39745	7422	6.39745	-15444
		6.40185	7260.5	6.40185	7185.1	6.40185	-15476.4
		6.40615	7105	6.40615	7003.1	6.40615	-15449.9
		6.41045	6983.8	6.41045	6860.6	6.41045	-15428.6
		6.41485	6893.6	6.41485	6746.5	6.41485	-15404.7
		6.41915	6724.6	6.41915	6652.9	6.41915	-15480.1
		6.42345	6674.7	6.42345	6574.5	6.42345	-15451.6
		6.42775	6624.9	6.42775	6507.7	6.42775	-15434.6
		6.43215	6542.3	6.43215	6449.8	6.43215	-15459.3
		6.43645	6474.2	6.43645	6399.1	6.43645	-15476.7
		6.44075	6390.9	6.44075	6355.4	6.44075	-15516.3
		6.44515	6383.9	6.44515	6315.6	6.44515	-15483.5
		6.44945	6347.5	6.44945	6280	6.44945	-15484.3
		6.45375	6301.2	6.45375	6247.9	6.45375	-15498.5
		6.45805	6267.3	6.45805	6220.6	6.45805	-15505.1
		6.46245	6219.7	6.46245	6194.1	6.46245	-15526.2
		6.46675	6201.8	6.46675	6169.9	6.46675	-15519.9
		6.47105	6180.4	6.47105	6147.7	6.47105	-15519.1
		6.47545	6187.9	6.47545	6127.2	6.47545	-15491.1
		6.47975	6182.3	6.47975	6108.2	6.47975	-15477.7
		6.48405	6156	6.48405	6090.5	6.48405	-15486.3
		6.48835	6072.4	6.48835	6074	6.48835	-15553.4
		6.49275	6080.7	6.49275	6058.6	6.49275	-15529.7
		6.49705	6075.8	6.49705	6044	6.49705	-15520
		6.50135	6097.8	6.50135	6032.1	6.50135	-15486.1
		6.50575	6062.1	6.50575	6019.1	6.50575	-15508.8
		6.51005	6000.7	6.51005	6006.9	6.51005	-15558
		6.51435	6006.2	6.51435	5995.2	6.51435	-15540.8
		6.51875	6017.8	6.51875	5984.1	6.51875	-15518.1
		6.52305	6033.4	6.52305	5973.5	6.52305	-15491.9
		6.52735	6061.8	6.52735	5963.3	6.52735	-15453.3
		6.53165	6029.3	6.53165	5953.5	6.53165	-15476
		6.53605	5961.6	6.53605	5944.1	6.53605	-15534.3
		6.54035	5934.7	6.54035	5935	6.54035	-15552.1
		6.54465	5939.8	6.54465	5926.3	6.54465	-15538.3
		6.54905	5938.1	6.54905	5917.8	6.54905	-15531.5
		6.55335	5980.2	6.55335	5909.7	6.55335	-15481.3
		6.55765	5936.3	6.55765	5901.7	6.55765	-15517.2
		6.56195	5901.9	6.56195	5894	6.56195	-15543.9
		6.56635	5975.8	6.56635	5886.5	6.56635	-15462.5
		6.57065	5915.3	6.57065	5879.1	6.57065	-15515.6
		6.57495	5932.4	6.57495	5872	6.57495	-15491.4
		6.57935	5949.5	6.57935	5865	6.57935	-15467.3
		6.58365	5912.7	6.58365	5858.2	6.58365	-15497.3
		6.58795	5884.6	6.58795	5851.5	6.58795	-15518.7
		6.59225	5864.4	6.59225	5844.9	6.59225	-15532.3
		6.59665	5906.5	6.59665	5838.5	6.59665	-15483.8
		6.60095	5855.4	6.60095	5832.2	6.60095	-15528.6
		6.60525	5874.7	6.60525	5826	6.60525	-15503.1
		6.60965	5889.5	6.60965	5819.9	6.60965	-15482.2
		6.61395	5900.5	6.61395	5813.9	6.61395	-15465.2
		6.61825	5884.2	6.61825	5808.9	6.61825	-15476.5
		6.62265	5857.4	6.62265	5805.3	6.62265	-15499.7
		6.62695	5853.5	6.62695	5802.1	6.62695	-15500.4
		6.63125	5866.6	6.63125	5799	6.63125	-15484.2
		6.63555	5870.7	6.63555	5796	6.63555	-15477.1
		6.63995	5862.4	6.63995	5793.1	6.63995	-15482.5
		6.64425	5836.2	6.64425	5790.2	6.64425	-15505.8
		6.64855	5877.8	6.64855	5787.4	6.64855	-15461.4
		6.65295	5857.6	6.65295	5784.7	6.65295	-15478.9
		6.65725	5854.6	6.65725	5782	6.65725	-15479.2
		6.66155	5842.8	6.66155	5778.2	6.66155	-15487.2
		6.66585	5805.8	6.66585	5775.6	6.66585	-15521.6
		6.67025	5758.2	6.67025	5773.1	6.67025	-15566.7
		6.67455	5750.3	6.67455	5770.6	6.67455	-15572.1
		6.67885	5795.6	6.67885	5768.1	6.67885	-15524.3
		6.68325	5818.4	6.68325	5765.7	6.68325	-15499.1
		6.68755	5775.2	6.68755	5763.3	6.68755	-15539.9
		6.69185	5789.3	6.69185	5761	6.69185	-15523.5
		6.69615	5772.6	6.69615	5758.7	6.69615	-15537.9
		6.70055	5783	6.70055	5756.4	6.70055	-15525.2
		6.70485	5784.7	6.70485	5754.2	6.70485	-15521.3
		6.70915	5709.9	6.70915	5752	6.70915	-15593.9
		6.71355	5772	6.71355	5749.8	6.71355	-15529.6
		6.71785	5739	6.71785	5747.6	6.71785	-15560.4
		6.72215	5751.6	6.72215	5745.5	6.72215	-15545.7
		6.72655	5746.7	6.72655	5743.4	6.72655	-15548.5
		6.73085	5728.2	6.73085	5741.3	6.73085	-15564.9
		6.73515	5765.7	6.73515	5739.3	6.73515	-15525.4
		6.73945	5771.6	6.73945	5737.2	6.73945	-15517.4
		6.74385	5761.7	6.74385	5735.2	6.74385	-15525.3
		6.74815	5747.5	6.74815	5733.2	6.74815	-15537.5
		6.75245	5766.4	6.75245	5731.3	6.75245	-15516.7
		6.75685	5748.4	6.75685	5729.3	6.75685	-15532.7
		6.76115	5734	6.76115	5727.4	6.76115	-15545.2
		6.76545	5736.6	6.76545	5725.5	6.76545	-15540.7
		6.76975	5684	6.76975	5723.6	6.76975	-15591.4
		6.77415	5693.6	6.77415	5721.8	6.77415	-15580
		6.77845	5689.7	6.77845	5719.9	6.77845	-15582
		6.78275	5721.5	6.78275	5718.1	6.78275	-15548.4
		6.78715	5699.5	6.78715	5716.3	6.78715	-15568.6
		6.79145	5731.6	6.79145	5714.5	6.79145	-15534.7
		6.79575	5739	6.79575	5712.7	6.79575	-15525.5
		6.80005	5725.4	6.80005	5710.9	6.80005	-15537.3
		6.80445	5704	6.80445	5709.1	6.80445	-15556.9
		6.80875	5725.1	6.80875	5707.4	6.80875	-15534.1
		6.81305	5732.9	6.81305	5705.7	6.81305	-15524.6
		6.81745	5733.4	6.81745	5703.9	6.81745	-15522.3
		6.82175	5724.3	6.82175	5699.7	6.82175	-15527.2
		6.82605	5709.8	6.82605	5698.1	6.82605	-15540.1
		6.83035	5666.7	6.83035	5696.4	6.83035	-15581.5
		6.83475	5639.8	6.83475	5694.7	6.83475	-15606.7
		6.83905	5650.1	6.83905	5693.1	6.83905	-15594.8
		6.84335	5649.1	6.84335	5691.5	6.84335	-15594.2
		6.84775	5659.2	6.84775	5689.8	6.84775	-15582.4
		6.85205	5669.7	6.85205	5688.2	6.85205	-15570.3
		6.85635	5654.4	6.85635	5686.6	6.85635	-15584
		6.86075	5663.7	6.86075	5685	6.86075	-15573.1
		6.86505	5631.2	6.86505	5683.5	6.86505	-15604.1
		6.86935	5627	6.86935	5681.9	6.86935	-15606.7
		6.87365	5624.7	6.87365	5680.3	6.87365	-15607.4
		6.87805	5607.8	6.87805	5678.8	6.87805	-15622.8
		6.88235	5613.8	6.88235	5677.3	6.88235	-15615.3
		6.88665	5605.2	6.88665	5675.7	6.88665	-15622.3
		6.89105	5608.1	6.89105	5674.2	6.89105	-15617.9
		6.89535	5618.5	6.89535	5672.7	6.89535	-15606
		6.89965	5668.1	6.89965	5671.2	6.89965	-15554.9
		6.90395	5667.1	6.90395	5669.7	6.90395	-15554.4
		6.90835	5632.6	6.90835	5668.2	6.90835	-15587.4
		6.91265	5606.6	6.91265	5666.8	6.91265	-15612
		6.91695	5597.7	6.91695	5665.3	6.91695	-15619.4
		6.92135	5619.4	6.92135	5663.9	6.92135	-15596.3
		6.92565	5637.6	6.92565	5662.4	6.92565	-15576.6
		6.92995	5622	6.92995	5661	6.92995	-15590.8
		6.93425	5617.3	6.93425	5659.6	6.93425	-15594.1
		6.93865	5634	6.93865	5658.2	6.93865	-15576
		6.94295	5631	6.94295	5656.7	6.94295	-15577.5
		6.94725	5634.8	6.94725	5655.4	6.94725	-15572.4
		6.95165	5655.6	6.95165	5654	6.95165	-15550.2
		6.95595	5610	6.95595	5652.6	6.95595	-15594.4
		6.96025	5620.7	6.96025	5651.2	6.96025	-15582.3
		6.96465	5554	6.96465	5649.9	6.96465	-15647.7
		6.96895	5586	6.96895	5648.5	6.96895	-15614.3
		6.97325	5576.6	6.97325	5647.2	6.97325	-15622.4
		6.97755	5617.6	6.97755	5645.8	6.97755	-15580
		6.98195	5621	6.98195	5644.5	6.98195	-15575.3
		6.98625	5584.7	6.98625	5643.2	6.98625	-15610.3
		6.99055	5580.3	6.99055	5641.9	6.99055	-15613.4
		6.99495	5581.4	6.99495	5640.6	6.99495	-15611
		6.99925	5608.3	6.99925	5639.3	6.99925	-15582.8
		7.00355	5611.1	7.00355	5638	7.00355	-15578.7
		7.00785	5651.6	7.00785	5636.8	7.00785	-15537
		7.01225	5618.4	7.01225	5635.5	7.01225	-15568.9
		7.01655	5621.7	7.01655	5634.3	7.01655	-15564.4
		7.02085	5595.8	7.02085	5633.1	7.02085	-15589.1
		7.02525	5574.1	7.02525	5631.8	7.02525	-15609.5
		7.02955	5605	7.02955	5630.6	7.02955	-15577.4
		7.03385	5625.3	7.03385	5629.4	7.03385	-15555.9
		7.03815	5593.9	7.03815	5628.2	7.03815	-15586.1
		7.04255	5580.4	7.04255	5627.1	7.04255	-15598.5
		7.04685	5620.1	7.04685	5625.9	7.04685	-15557.6
		7.05115	5592	7.05115	5624.7	7.05115	-15584.5
		7.05555	5579.3	7.05555	5623.6	7.05555	-15596.1
		7.05985	5586.8	7.05985	5622.5	7.05985	-15587.5
		7.06415	5597	7.06415	5621.4	7.06415	-15576.2
		7.06855	5574.8	7.06855	5620.3	7.06855	-15597.3
		7.07285	5566.9	7.07285	5619.2	7.07285	-15604.1
		7.07715	5550.9	7.07715	5618.1	7.07715	-15619
		7.08145	5568.5	7.08145	5617	7.08145	-15600.3
		7.08585	5544.8	7.08585	5616	7.08585	-15623
		7.09015	5529.6	7.09015	5614.9	7.09015	-15637.1
		7.09445	5547	7.09445	5613.9	7.09445	-15618.7
		7.09885	5554.1	7.09885	5612.9	7.09885	-15610.6
		7.10315	5592.4	7.10315	5611.9	7.10315	-15571.3
		7.10745	5599	7.10745	5611	7.10745	-15563.8
		7.11175	5592.1	7.11175	5610	7.11175	-15569.7
		7.11615	5579.9	7.11615	5609.1	7.11615	-15581
		7.12045	5579.9	7.12045	5608.2	7.12045	-15580.1
		7.12475	5583.5	7.12475	5607.3	7.12475	-15575.6
		7.12915	5576.2	7.12915	5606.4	7.12915	-15582
		7.13345	5572.3	7.13345	5605.5	7.13345	-15585
		7.13775	5583.7	7.13775	5604.7	7.13775	-15572.8
		7.14205	5545.2	7.14205	5603.9	7.14205	-15610.5
		7.14645	5524.8	7.14645	5603.1	7.14645	-15630.1
		7.15075	5531.2	7.15075	5602.3	7.15075	-15622.9
		7.15505	5509.6	7.15505	5601.6	7.15505	-15643.8
		7.15945	5493.7	7.15945	5600.8	7.15945	-15658.9
		7.16375	5541.3	7.16375	5600.1	7.16375	-15610.6
		7.16805	5576.6	7.16805	5599.5	7.16805	-15574.7
		7.17245	5569.1	7.17245	5598.8	7.17245	-15581.5
		7.17675	5565.7	7.17675	5598.2	7.17675	-15584.3
		7.18105	5571.8	7.18105	5597.6	7.18105	-15577.6
		7.18535	5597.5	7.18535	5597.1	7.18535	-15551.4
		7.18975	5576.6	7.18975	5596.6	7.18975	-15571.8
		7.19405	5563.3	7.19405	5596.1	7.19405	-15584.6
		7.19835	5566.8	7.19835	5595.7	7.19835	-15580.7
		7.20275	5552.6	7.20275	5595.3	7.20275	-15594.5
		7.20705	5560.4	7.20705	5594.9	7.20705	-15586.3
		7.21135	5575.2	7.21135	5594.6	7.21135	-15571.2
		7.21565	5585	7.21565	5594.3	7.21565	-15561.1
		7.22005	5585.2	7.22005	5594	7.22005	-15560.6
		7.22435	5549.4	7.22435	5593.9	7.22435	-15596.3
		7.22865	5595.5	7.22865	5593.7	7.22865	-15550
		7.23305	5581.7	7.23305	5593.6	7.23305	-15563.7
		7.23735	5581.5	7.23735	5593.6	7.23735	-15563.9
		7.24165	5608.8	7.24165	5593.6	7.24165	-15536.6
		7.24595	5611.2	7.24595	5593.7	7.24595	-15534.3
		7.25035	5589.4	7.25035	5593.9	7.25035	-15556.3
		7.25465	5550.2	7.25465	5594.1	7.25465	-15595.7
		7.25895	5615	7.25895	5594.4	7.25895	-15531.2
		7.26335	5601.5	7.26335	5594.8	7.26335	-15545.1
		7.26765	5584.6	7.26765	5595.2	7.26765	-15562.4
		7.27195	5587.2	7.27195	5595.8	7.27195	-15560.4
		7.27635	5598.8	7.27635	5596.4	7.27635	-15549.4
		7.28065	5569.5	7.28065	5597.1	7.28065	-15579.4
		7.28495	5585.5	7.28495	5598	7.28495	-15564.3
		7.28925	5554.9	7.28925	5598.9	7.28925	-15595.8
		7.29365	5578.1	7.29365	5600	7.29365	-15573.7
		7.29795	5557.8	7.29795	5601.2	7.29795	-15595.2
		7.30225	5568.3	7.30225	5602.5	7.30225	-15586
		7.30665	5549.9	7.30665	5603.9	7.30665	-15605.8
		7.31095	5573.4	7.31095	5605.5	7.31095	-15583.9
		7.31525	5568.8	7.31525	5607.3	7.31525	-15590.3
		7.31955	5597.4	7.31955	5609.3	7.31955	-15563.7
		7.32395	5573.2	7.32395	5611.7	7.32395	-15590.3
		7.32825	5584.5	7.32825	5614	7.32825	-15581.3
		7.33255	5595.1	7.33255	5616.6	7.33255	-15573.3
		7.33695	5590.6	7.33695	5619.4	7.33695	-15580.6
		7.34125	5596.2	7.34125	5622.4	7.34125	-15578
		7.34555	5593.7	7.34555	5625.7	7.34555	-15583.8
		7.34985	5592.2	7.34985	5629.3	7.34985	-15588.9
		7.35425	5587.3	7.35425	5633.2	7.35425	-15597.7
		7.35855	5631.3	7.35855	5637.5	7.35855	-15558
		7.36285	5630.8	7.36285	5642.2	7.36285	-15563.2
		7.36725	5658.9	7.36725	5647.2	7.36725	-15540.1
		7.37155	5669.6	7.37155	5652.8	7.37155	-15535
		7.37585	5619.2	7.37585	5658.8	7.37585	-15591.4
		7.38025	5640.1	7.38025	5665.4	7.38025	-15577.1
		7.38455	5673.9	7.38455	5672.5	7.38455	-15550.4
		7.38885	5645.8	7.38885	5680.3	7.38885	-15586.3
		7.39315	5659.2	7.39315	5688.9	7.39315	-15581.5
		7.39755	5669	7.39755	5698.3	7.39755	-15581.1
		7.40185	5685	7.40185	5708.5	7.40185	-15575.3
		7.40615	5713	7.40615	5719.8	7.40615	-15558.6
		7.41055	5758.9	7.41055	5732.2	7.41055	-15525.1
		7.41485	5764.4	7.41485	5745.9	7.41485	-15533.3
		7.41915	5780.3	7.41915	5760.9	7.41915	-15532.4
		7.42345	5746.1	7.42345	5777.6	7.42345	-15583.3
		7.42785	5759	7.42785	5796.1	7.42785	-15588.9
		7.43215	5807.3	7.43215	5816.7	7.43215	-15561.2
		7.43645	5858.6	7.43645	5839.6	7.43645	-15532.8
		7.44085	5871	7.44085	5865.2	7.44085	-15546
		7.44515	5871.7	7.44515	5894	7.44515	-15574.1
		7.44945	5908.6	7.44945	5926.4	7.44945	-15569.6
		7.45375	5958.7	7.45375	5963.1	7.45375	-15556.2
		7.45815	6010.9	7.45815	6004.9	7.45815	-15545.8
		7.46245	6067.4	7.46245	6052.9	7.46245	-15537.3
		7.46675	6166.1	7.46675	6108.3	7.46675	-15494
		7.47115	6239.8	7.47115	6167.5	7.47115	-15479.5
		7.47545	6292.7	7.47545	6243.9	7.47545	-15503
		7.47975	6407.7	7.47975	6335.5	7.47975	-15479.6
		7.48415	6541.5	7.48415	6446.5	7.48415	-15456.8
		7.48845	6660.2	7.48845	6583.1	7.48845	-15474.7
		7.49275	6865.6	7.49275	6752.9	7.49275	-15439.1
		7.49705	7133.9	7.49705	6965.9	7.49705	-15383.8
		7.50145	7467.9	7.50145	7234.5	7.50145	-15318.4
		7.50575	7909.9	7.50575	7573.6	7.50575	-15215.5
		7.51005	8396.2	7.51005	8000.2	7.51005	-15155.8
		7.51445	8973.1	7.51445	8531.5	7.51445	-15110.2
		7.51875	9643.8	7.51875	9182.1	7.51875	-15090.1
		7.52305	10414.9	7.52305	9958.3	7.52305	-15095.2
		7.52735	11251	7.52735	10852.4	7.52735	-15153.2
		7.53175	12199.8	7.53175	11845.9	7.53175	-15197.9
		7.53605	13217.6	7.53605	12916.6	7.53605	-15250.8
		7.54035	14281.8	7.54035	14044.6	7.54035	-15314.6
		7.54475	15279.3	7.54475	15189.8	7.54475	-15462.3
		7.54905	16185	7.54905	16248.9	7.54905	-15615.7
		7.55335	16763.4	7.55335	17034.7	7.55335	-15823.1
		7.55765	16871.2	7.55765	17324.8	7.55765	-16005.4
		7.56205	16473.3	7.56205	16989	7.56205	-16067.5
		7.56635	15637.2	7.56635	16086.2	7.56635	-16000.8
		7.57065	14570.5	7.57065	14826.9	7.57065	-15808.2
		7.57505	13312.4	7.57505	13443.1	7.57505	-15682.5
		7.57935	12055.6	7.57935	12104.8	7.57935	-15601
		7.58365	10925.4	7.58365	10904.5	7.58365	-15530.9
		7.58805	9990.2	7.58805	9879.9	7.58805	-15441.5
		7.59235	9227.9	7.59235	9034.7	7.59235	-15358.6
		7.59665	8589.7	7.59665	8356.1	7.59665	-15318.2
		7.60095	8100.6	7.60095	7822.4	7.60095	-15273.6
		7.60535	7653.8	7.60535	7407.9	7.60535	-15305.9
		7.60965	7325.3	7.60965	7088	7.60965	-15314.5
		7.61395	7076.4	7.61395	6840.6	7.61395	-15316
		7.61835	6870.8	7.61835	6647.4	7.61835	-15328.4
		7.62265	6685	7.62265	6494.2	7.62265	-15361
		7.62695	6509.5	7.62695	6370.2	7.62695	-15412.5
		7.63125	6419.4	7.63125	6268.1	7.63125	-15400.5
		7.63565	6293.2	7.63565	6182.3	7.63565	-15440.9
		7.63995	6221.5	7.63995	6109.2	7.63995	-15439.5
		7.64425	6149.7	7.64425	6046.1	7.64425	-15448.2
		7.64865	6067	7.64865	5991.2	7.64865	-15476
		7.65295	6028.5	7.65295	5943	7.65295	-15466.3
		7.65725	5961.8	7.65725	5900.3	7.65725	-15490.3
		7.66155	5924.5	7.66155	5862.5	7.66155	-15489.8
		7.66595	5911.1	7.66595	5828.7	7.66595	-15469.4
		7.67025	5863.8	7.67025	5798.5	7.67025	-15486.5
		7.67455	5812	7.67455	5771.2	7.67455	-15511
		7.67895	5784.6	7.67895	5746.6	7.67895	-15513.8
		7.68325	5765.9	7.68325	5724.3	7.68325	-15510.2
		7.68755	5784.8	7.68755	5704	7.68755	-15471
		7.69185	5762.2	7.69185	5685.5	7.69185	-15475.1
		7.69625	5700.8	7.69625	5668.6	7.69625	-15519.6
		7.70055	5711.8	7.70055	5653	7.70055	-15493
		7.70485	5650.9	7.70485	5638.7	7.70485	-15539.6
		7.70925	5643.1	7.70925	5625.6	7.70925	-15534.3
		7.71355	5669.3	7.71355	5613.4	7.71355	-15495.9
		7.71785	5642.9	7.71785	5602.1	7.71785	-15511
		7.72225	5641.8	7.72225	5591.6	7.72225	-15501.6
		7.72655	5613	7.72655	5581.9	7.72655	-15520.7
		7.73085	5613.9	7.73085	5572.8	7.73085	-15510.7
		7.73515	5621.9	7.73515	5564.3	7.73515	-15494.2
		7.73955	5601.9	7.73955	5556.4	7.73955	-15506.3
		7.74385	5585.8	7.74385	5549	7.74385	-15515
		7.74815	5598	7.74815	5542.1	7.74815	-15495.9
		7.75255	5596.1	7.75255	5535.6	7.75255	-15491.3
		7.75685	5582.7	7.75685	5529.4	7.75685	-15498.5
		7.76115	5545.4	7.76115	5523.7	7.76115	-15530.1
		7.76545	5592.2	7.76545	5518.3	7.76545	-15477.9
		7.76985	5549.3	7.76985	5513.2	7.76985	-15515.7
		7.77415	5517	7.77415	5508.4	7.77415	-15543.2
		7.77845	5516.1	7.77845	5503.8	7.77845	-15539.5
		7.78285	5527.8	7.78285	5499.5	7.78285	-15523.5
		7.78715	5539.7	7.78715	5495.5	7.78715	-15507.6
		7.79145	5526.1	7.79145	5491.9	7.79145	-15517.6
		7.79585	5487.3	7.79585	5488.3	7.79585	-15552.8
		7.80015	5492.8	7.80015	5484.9	7.80015	-15543.9
		7.80445	5481.8	7.80445	5481.7	7.80445	-15551.7
		7.80875	5506.6	7.80875	5478.7	7.80875	-15523.9
		7.81315	5508	7.81315	5475.8	7.81315	-15519.6
		7.81745	5476.7	7.81745	5473.1	7.81745	-15548.2
		7.82175	5482.3	7.82175	5470.6	7.82175	-15540.1
		7.82615	5482.1	7.82615	5468.2	7.82615	-15537.9
		7.83045	5484.2	7.83045	5466.5	7.83045	-15534.1
		7.83475	5481	7.83475	5464.4	7.83475	-15535.2
		7.83905	5533.7	7.83905	5462.4	7.83905	-15480.5
		7.84345	5475.3	7.84345	5460.6	7.84345	-15537.1
		7.84775	5512.2	7.84775	5459.1	7.84775	-15498.7
		7.85205	5497.8	7.85205	5457.5	7.85205	-15511.5
		7.85645	5520.7	7.85645	5456.1	7.85645	-15487.2
		7.86075	5480.1	7.86075	5454.8	7.86075	-15526.5
		7.86505	5506.6	7.86505	5453.6	7.86505	-15498.8
		7.86935	5513.3	7.86935	5452.5	7.86935	-15491
		7.87375	5543.2	7.87375	5451.5	7.87375	-15460.1
		7.87805	5527.8	7.87805	5450.7	7.87805	-15474.7
		7.88235	5488.9	7.88235	5450	7.88235	-15512.9
		7.88675	5499.8	7.88675	5449.4	7.88675	-15501.4
		7.89105	5507.6	7.89105	5448.9	7.89105	-15493.1
		7.89535	5505.3	7.89535	5448.6	7.89535	-15495.1
		7.89975	5443.7	7.89975	5448.3	7.89975	-15556.4
		7.90405	5477.9	7.90405	5448.2	7.90405	-15522.1
		7.90835	5477.6	7.90835	5448.3	7.90835	-15522.5
		7.91265	5478	7.91265	5448.4	7.91265	-15522.2
		7.91705	5489	7.91705	5448.5	7.91705	-15511.3
		7.92135	5510.5	7.92135	5448.8	7.92135	-15490.1
		7.92565	5498.5	7.92565	5449.3	7.92565	-15502.6
		7.93005	5501.9	7.93005	5449.9	7.93005	-15499.8
		7.93435	5492.1	7.93435	5450.6	7.93435	-15510.3
		7.93865	5477.3	7.93865	5451.5	7.93865	-15526
		7.94295	5510.1	7.94295	5452.6	7.94295	-15494.3
		7.94735	5475.6	7.94735	5453.8	7.94735	-15530
		7.95165	5456.1	7.95165	5455.2	7.95165	-15550.9
		7.95595	5485.1	7.95595	5456.8	7.95595	-15523.5
		7.96035	5469.5	7.96035	5458.6	7.96035	-15540.9
		7.96465	5478.4	7.96465	5460.6	7.96465	-15534
		7.96895	5485.3	7.96895	5462.8	7.96895	-15529.3
		7.97325	5507.6	7.97325	5465.2	7.97325	-15509.4
		7.97765	5525.7	7.97765	5467.9	7.97765	-15494
		7.98195	5487.4	7.98195	5470.9	7.98195	-15535.3
		7.98625	5522.9	7.98625	5474.1	7.98625	-15503
		7.99065	5546.9	7.99065	5477.6	7.99065	-15482.5
		7.99495	5534.8	7.99495	5481.4	7.99495	-15498.4
		7.99925	5502	7.99925	5485.5	7.99925	-15535.3
		8.00355	5492	8.00355	5490	8.00355	-15549.8
		8.00795	5516.7	8.00795	5494.8	8.00795	-15529.9
		8.01225	5516.9	8.01225	5500.1	8.01225	-15535
		8.01655	5507	8.01655	5505.7	8.01655	-15550.5
		8.02095	5545.6	8.02095	5511.9	8.02095	-15518.1
		8.02525	5545.5	8.02525	5518.5	8.02525	-15524.8
		8.02955	5560.2	8.02955	5525.6	8.02955	-15517.2
		8.03395	5538.5	8.03395	5533.4	8.03395	-15546.7
		8.03825	5564.6	8.03825	5541.7	8.03825	-15528.9
		8.04255	5573.9	8.04255	5550.8	8.04255	-15528.7
		8.04685	5565.9	8.04685	5560.5	8.04685	-15546.4
		8.05125	5569.8	8.05125	5571.1	8.05125	-15553.1
		8.05555	5565.1	8.05555	5582.9	8.05555	-15569.6
		8.05985	5594.3	8.05985	5595.3	8.05985	-15552.8
		8.06425	5625	8.06425	5608.8	8.06425	-15535.6
		8.06855	5639.4	8.06855	5623.5	8.06855	-15535.9
		8.07285	5615.7	8.07285	5639.4	8.07285	-15575.5
		8.07715	5616.1	8.07715	5656.8	8.07715	-15592.5
		8.08155	5626.3	8.08155	5675.7	8.08155	-15601.2
		8.08585	5656.2	8.08585	5696.4	8.08585	-15592
		8.09015	5670.4	8.09015	5719.1	8.09015	-15600.5
		8.09455	5676.6	8.09455	5743.9	8.09455	-15619.1
		8.09885	5686.1	8.09885	5771.3	8.09885	-15637
		8.10315	5687.5	8.10315	5801.4	8.10315	-15665.7
		8.10745	5683.8	8.10745	5834.8	8.10745	-15702.8
		8.11185	5758	8.11185	5871.7	8.11185	-15665.5
		8.11615	5785.2	8.11615	5912.7	8.11615	-15679.3
		8.12045	5809.5	8.12045	5958.4	8.12045	-15700.7
		8.12485	5835.6	8.12485	6009.5	8.12485	-15725.7
		8.12915	5866.5	8.12915	6067	8.12915	-15752.3
		8.13345	5922.1	8.13345	6131.9	8.13345	-15761.6
		8.13785	6002.9	8.13785	6205.5	8.13785	-15754.4
		8.14215	6029	8.14215	6289.4	8.14215	-15812.2
		8.14645	6127.3	8.14645	6385.5	8.14645	-15810
		8.15075	6233	8.15075	6496.5	8.15075	-15815.3
		8.15515	6304.7	8.15515	6625.9	8.15515	-15873
		8.15945	6440.2	8.15945	6778.5	8.15945	-15890.1
		8.16375	6640.6	8.16375	6961.7	8.16375	-15872.9
		8.16815	6843.5	8.16815	7186.9	8.16815	-15895.2
		8.17245	7140.2	8.17245	7472.2	8.17245	-15883.8
		8.17675	7594.7	8.17675	7847.2	8.17675	-15804.3
		8.18105	8149.6	8.18105	8355.3	8.18105	-15757.5
		8.18545	8934.4	8.18545	9059.8	8.18545	-15677.2
		8.18975	9938	8.18975	10043	8.18975	-15656.8
		8.19405	11303.2	8.19405	11399.1	8.19405	-15647.7
		8.19845	13117	8.19845	13219.4	8.19845	-15654.2
		8.20275	15372.4	8.20275	15567.4	8.20275	-15746.8
		8.20705	18116	8.20705	18443.8	8.20705	-15879.6
		8.21135	21042.2	8.21135	21735.4	8.21135	-16245
		8.21575	23887.5	8.21575	25144.3	8.21575	-16808.6
		8.22005	26274.1	8.22005	28109.6	8.22005	-17387.3
		8.22435	27851.8	8.22435	29889.8	8.22435	-17589.8
		8.22875	28441.8	8.22875	30002.1	8.22875	-17112.1
		8.23305	28200.2	8.23305	28680.3	8.23305	-16031.9
		8.23735	27421.8	8.23735	26721.3	8.23735	-14851.3
		8.24175	26611.2	8.24175	24942.2	8.24175	-13882.8
		8.24605	26134.2	8.24605	23887.5	8.24605	-13305.1
		8.25035	26258.3	8.25035	23815.6	8.25035	-13109.1
		8.25465	27267.8	8.25465	24754.9	8.25465	-13038.9
		8.25905	28829.8	8.25905	26501.8	8.25905	-13223.8
		8.26335	30519.7	8.26335	28577.4	8.26335	-13609.5
		8.26765	31783.5	8.26765	30210.5	8.26765	-13978.8
		8.27205	31997.7	8.27205	30536.7	8.27205	-14090.8
		8.27635	30745.6	8.27635	29136.2	8.27635	-13942.4
		8.28065	28200.6	8.28065	26348.8	8.28065	-13700
		8.28495	24683	8.28495	22921.5	8.28495	-13790.3
		8.28935	20859.4	8.28935	19494.5	8.28935	-14186.9
		8.29365	17160.5	8.29365	16437.6	8.29365	-14828.9
		8.29795	14139.8	8.29795	13902	8.29795	-15314
		8.30235	11760.3	8.30235	11912.6	8.30235	-15704.1
		8.30665	10033.1	8.30665	10415.5	8.30665	-15934.2
		8.31095	8805.6	8.31095	9323.1	8.31095	-16069.3
		8.31525	7950	8.31525	8538.6	8.31525	-16140.4
		8.31965	7355.4	8.31965	7974.3	8.31965	-16170.7
		8.32395	6926.6	8.32395	7561	8.32395	-16186.2
		8.32825	6663.6	8.32825	7248.6	8.32825	-16136.8
		8.33265	6466.1	8.33265	7004.4	8.33265	-16090.1
		8.33695	6277.5	8.33695	6806.9	8.33695	-16081.2
		8.34125	6140.2	8.34125	6643	8.34125	-16054.6
		8.34565	6038.9	8.34565	6504.6	8.34565	-16017.5
		8.34995	5964.2	8.34995	6386	8.34995	-15973.6
		8.35425	5892.3	8.35425	6283.5	8.35425	-15943
		8.35855	5868.4	8.35855	6194.2	8.35855	-15877.6
		8.36295	5829.1	8.36295	6115.9	8.36295	-15838.6
		8.36725	5752.6	8.36725	6046.9	8.36725	-15846.1
		8.37155	5717.2	8.37155	5985.8	8.37155	-15820.4
		8.37595	5723.8	8.37595	5931.5	8.37595	-15759.5
		8.38025	5672.3	8.38025	5883	8.38025	-15762.5
		8.38455	5637.7	8.38455	5839.6	8.38455	-15753.7
		8.38885	5619.4	8.38885	5800.6	8.38885	-15733
		8.39325	5592.9	8.39325	5765.5	8.39325	-15724.4
		8.39755	5569.9	8.39755	5733.9	8.39755	-15715.8
		8.40185	5546.8	8.40185	5705.3	8.40185	-15710.3
		8.40625	5552.1	8.40625	5679.4	8.40625	-15679.1
		8.41055	5539.1	8.41055	5656	8.41055	-15668.7
		8.41485	5520.4	8.41485	5633.9	8.41485	-15665.3
		8.41915	5540.1	8.41915	5614.7	8.41915	-15626.4
		8.42355	5534.9	8.42355	5597.3	8.42355	-15614.2
		8.42785	5499.1	8.42785	5581.7	8.42785	-15634.4
		8.43215	5518.2	8.43215	5567.6	8.43215	-15601.2
		8.43655	5560	8.43655	5554.9	8.43655	-15546.7
		8.44085	5490	8.44085	5543.7	8.44085	-15605.5
		8.44515	5447.8	8.44515	5533.7	8.44515	-15637.7
		8.44955	5450.2	8.44955	5524.9	8.44955	-15626.5
		8.45385	5500.4	8.45385	5517.4	8.45385	-15568.8
		8.45815	5526.9	8.45815	5511	8.45815	-15535.9
		8.46245	5476.9	8.46245	5505.7	8.46245	-15580.6
		8.46685	5473.6	8.46685	5501.5	8.46685	-15579.7
		8.47115	5455.3	8.47115	5498.4	8.47115	-15594.9
		8.47545	5465.4	8.47545	5496.4	8.47545	-15582.8
		8.47985	5478.9	8.47985	5495.6	8.47985	-15568.5
		8.48415	5500.1	8.48415	5495.9	8.48415	-15547.6
		8.48845	5545.3	8.48845	5497.4	8.48845	-15503.9
		8.49275	5572	8.49275	5500.1	8.49275	-15479.9
		8.49715	5498	8.49715	5504.2	8.49715	-15558
		8.50145	5496.4	8.50145	5509.7	8.50145	-15565.1
		8.50575	5549.8	8.50575	5516.7	8.50575	-15518.7
		8.51015	5550.4	8.51015	5525.3	8.51015	-15526.7
		8.51445	5546.1	8.51445	5535.7	8.51445	-15541.4
		8.51875	5582.2	8.51875	5548.1	8.51875	-15517.7
		8.52305	5603.4	8.52305	5562.6	8.52305	-15511
		8.52745	5646.8	8.52745	5579.6	8.52745	-15484.6
		8.53175	5657.6	8.53175	5599.3	8.53175	-15493.5
		8.53605	5665.8	8.53605	5622.2	8.53605	-15508.2
		8.54045	5696.5	8.54045	5648.5	8.54045	-15503.8
		8.54475	5749.6	8.54475	5679	8.54475	-15481.2
		8.54905	5826.2	8.54905	5714.2	8.54905	-15439.8
		8.55345	5822.8	8.55345	5754.9	8.55345	-15483.9
		8.55775	5873.8	8.55775	5802.1	8.55775	-15480.1
		8.56205	5943.9	8.56205	5857.3	8.56205	-15465.2
		8.56635	6045.1	8.56635	5922	8.56635	-15428.7
		8.57075	6163	8.57075	5998.8	8.57075	-15387.6
		8.57505	6255	8.57505	6091.1	8.57505	-15387.9
		8.57935	6374.2	8.57935	6203.6	8.57935	-15381.2
		8.58375	6505.6	8.58375	6343	8.58375	-15389.2
		8.58805	6690.4	8.58805	6518.4	8.58805	-15379.8
		8.59235	6909	8.59235	6742.1	8.59235	-15384.9
		8.59665	7156.7	8.59665	7029.6	8.59665	-15424.7
		8.60105	7486.4	8.60105	7399.6	8.60105	-15465
		8.60535	7930.6	8.60535	7874.1	8.60535	-15495.3
		8.60965	8458.2	8.60965	8474.1	8.60965	-15567.7
		8.61405	9109.2	8.61405	9220.5	8.61405	-15663.1
		8.61835	9921.8	8.61835	10126.9	8.61835	-15756.9
		8.62265	10960.2	8.62265	11193.9	8.62265	-15785.5
		8.62695	12173.1	8.62695	12397	8.62695	-15775.7
		8.63135	13480.2	8.63135	13670.3	8.63135	-15741.9
		8.63565	14814.8	8.63565	14881.3	8.63565	-15618.3
		8.63995	15947	8.63995	15828	8.63995	-15432.8
		8.64435	16634.6	8.64435	16288.9	8.64435	-15206.1
		8.64865	16772.1	8.64865	16131.6	8.64865	-14911.3
		8.65295	16330.3	8.65295	15401.9	8.65295	-14623.4
		8.65725	15314.6	8.65725	14291.7	8.65725	-14528.9
		8.66165	14045	8.66165	13022.9	8.66165	-14529.7
		8.66595	12608.4	8.66595	11765.6	8.66595	-14709
		8.67025	11253.4	8.67025	10618	8.67025	-14916.4
		8.67465	10125.2	8.67465	9622.3	8.67465	-15048.9
		8.67895	9132.5	8.67895	8789.1	8.67895	-15208.4
		8.68325	8395.2	8.68325	8110.2	8.68325	-15266.8
		8.68765	7792.1	8.68765	7568.3	8.68765	-15328
		8.69195	7351	8.69195	7141.4	8.69195	-15342.2
		8.69625	7015.6	8.69625	6807.8	8.69625	-15344
		8.70055	6686.4	8.70055	6547.3	8.70055	-15412.7
		8.70495	6472.5	8.70495	6342.5	8.70495	-15421.8
		8.70925	6330.5	8.70925	6179.6	8.70925	-15400.9
		8.71355	6176.2	8.71355	6047.7	8.71355	-15423.3
		8.71795	6051	8.71795	5939.2	8.71795	-15440
		8.72225	5900.4	8.72225	5848.2	8.72225	-15499.6
		8.72655	5797.2	8.72655	5770.8	8.72655	-15525.4
		8.73085	5764.2	8.73085	5704	8.73085	-15491.6
		8.73525	5704.8	8.73525	5645.9	8.73525	-15492.9
		8.73955	5666.1	8.73955	5594.8	8.73955	-15480.5
		8.74385	5554.7	8.74385	5549.6	8.74385	-15546.7
		8.74825	5526	8.74825	5509.4	8.74825	-15535.2
		8.75255	5518.9	8.75255	5473.4	8.75255	-15506.3
		8.75685	5472.1	8.75685	5441	8.75685	-15520.7
		8.76115	5387.2	8.76115	5411.8	8.76115	-15576.4
		8.76555	5395.2	8.76555	5385.4	8.76555	-15542
		8.76985	5350.1	8.76985	5361.3	8.76985	-15563
		8.77415	5323	8.77415	5339.3	8.77415	-15568.1
		8.77855	5271.1	8.77855	5319.1	8.77855	-15599.8
		8.78285	5303.1	8.78285	5300.6	8.78285	-15549.3
		8.78715	5306.5	8.78715	5283.5	8.78715	-15528.8
		8.79155	5303.2	8.79155	5267.7	8.79155	-15516.3
		8.79585	5271.1	8.79585	5253	8.79585	-15533.7
		8.80015	5242.5	8.80015	5239.4	8.80015	-15548.7
		8.80445	5249.2	8.80445	5226.7	8.80445	-15529.3
		8.80885	5210.1	8.80885	5214.8	8.80885	-15556.5
		8.81315	5185.3	8.81315	5203.7	8.81315	-15570.2
		8.81745	5206.3	8.81745	5193.4	8.81745	-15538.9
		8.82185	5189.4	8.82185	5183.6	8.82185	-15546
		8.82615	5164	8.82615	5174.3	8.82615	-15562.1
		8.83045	5158.5	8.83045	5165.5	8.83045	-15558.8
		8.83475	5134.9	8.83475	5157.4	8.83475	-15574.3
		8.83915	5151.7	8.83915	5149.6	8.83915	-15549.7
		8.84345	5137.9	8.84345	5142.1	8.84345	-15556
		8.84775	5169.6	8.84775	5134.9	8.84775	-15517.1
		8.85215	5152.8	8.85215	5128.1	8.85215	-15527.1
		8.85645	5108.2	8.85645	5121.7	8.85645	-15565.3
		8.86075	5092.6	8.86075	5115.4	8.86075	-15574.6
		8.86505	5092.9	8.86505	5109.5	8.86505	-15568.4
		8.86945	5052.4	8.86945	5103.8	8.86945	-15603.2
		8.87375	5068.6	8.87375	5098.3	8.87375	-15581.5
		8.87805	5061.5	8.87805	5093	8.87805	-15583.3
		8.88245	5098.9	8.88245	5088	8.88245	-15540.9
		8.88675	5116.7	8.88675	5083.1	8.88675	-15518.2
		8.89105	5093.2	8.89105	5078.4	8.89105	-15537
		8.89545	5082.7	8.89545	5073.8	8.89545	-15542.9
		8.89975	5078.7	8.89975	5069.4	8.89975	-15542.5
		8.90405	5079.1	8.90405	5065.1	8.90405	-15537.8
		8.90835	5089.9	8.90835	5061	8.90835	-15522.9
		8.91275	5069.3	8.91275	5056.9	8.91275	-15539.4
		8.91705	5011.3	8.91705	5053	8.91705	-15593.5
		8.92135	5063.5	8.92135	5049.2	8.92135	-15537.5
		8.92575	5042.7	8.92575	5045.6	8.92575	-15554.7
		8.93005	5045.2	8.93005	5042	8.93005	-15548.6
		8.93435	5031.8	8.93435	5038.5	8.93435	-15558.5
		8.93865	5013.1	8.93865	5035	8.93865	-15573.7
		8.94305	5029.5	8.94305	5031.7	8.94305	-15554
		8.94735	5020.4	8.94735	5028.5	8.94735	-15559.9
		8.95165	5053.3	8.95165	5025.3	8.95165	-15523.8
		8.95605	5041.5	8.95605	5022.2	8.95605	-15532.5
		8.96035	5033.2	8.96035	5019.1	8.96035	-15537.7
		8.96465	5047.2	8.96465	5016.2	8.96465	-15520.8
		8.96895	4997.6	8.96895	5013.2	8.96895	-15567.4
		8.97335	4967.1	8.97335	5010.4	8.97335	-15595.1
		8.97765	4989.8	8.97765	5007.6	8.97765	-15569.6
		8.98195	5000.4	8.98195	5004.8	8.98195	-15556.2
		8.98635	5012.2	8.98635	5002.1	8.98635	-15541.7
		8.99065	4993.9	8.99065	4999.5	8.99065	-15557.4
		8.99495	4981.6	8.99495	4996.9	8.99495	-15567.1
		8.99935	4951.6	8.99935	4994.3	8.99935	-15594.5
		9.00365	4968.1	9.00365	4991.8	9.00365	-15575.5
		9.00795	4993.8	9.00795	4989.3	9.00795	-15547.3
		9.01225	4986	9.01225	4986.9	9.01225	-15552.7
		9.01665	4978.8	9.01665	4984.5	9.01665	-15557.5
		9.02095	5006.5	9.02095	4982.1	9.02095	-15527.4
		9.02525	4994.7	9.02525	4979.8	9.02525	-15536.9
		9.02965	5004.8	9.02965	4977.5	9.02965	-15524.5
		9.03395	4992.9	9.03395	4975.3	9.03395	-15534.2
		9.03825	4964.3	9.03825	4973	9.03825	-15560.5
		9.04255	4950.5	9.04255	4970.9	9.04255	-15572.2
		9.04695	4978.3	9.04695	4968.7	9.04695	-15542.2
		9.05125	4983.6	9.05125	4966.6	9.05125	-15534.8
		9.05555	4971.9	9.05555	4964.5	9.05555	-15544.4
		9.05995	4950.4	9.05995	4962.5	9.05995	-15563.9
		9.06425	4967.7	9.06425	4960.8	9.06425	-15544.9
		9.06855	4981.1	9.06855	4959.2	9.06855	-15529.9
		9.07285	4942.6	9.07285	4957.6	9.07285	-15566.8
		9.07725	4947.4	9.07725	4956	9.07725	-15560.4
		9.08155	4943.7	9.08155	4954.4	9.08155	-15562.5
		9.08585	4971.4	9.08585	4952.8	9.08585	-15533.2
		9.09025	4954.7	9.09025	4951.3	9.09025	-15548.4
		9.09455	4947.5	9.09455	4949.8	9.09455	-15554.1
		9.09885	4931.1	9.09885	4948.3	9.09885	-15569
		9.10325	4930.8	9.10325	4946.9	9.10325	-15567.9
		9.10755	4948.1	9.10755	4945.4	9.10755	-15549.1
		9.11185	4967.1	9.11185	4944	9.11185	-15528.7
		9.11615	4961.7	9.11615	4942.6	9.11615	-15532.7
		9.12055	4945.9	9.12055	4941.2	9.12055	-15547.1
		9.12485	4931.5	9.12485	4939.9	9.12485	-15560.2
		9.12915	4954.2	9.12915	4938.6	9.12915	-15536.2
		9.13355	4970.4	9.13355	4937.3	9.13355	-15518.7
		9.13785	4930.4	9.13785	4936	9.13785	-15557.4
		9.14215	4934.4	9.14215	4934.7	9.14215	-15552.1
		9.14645	4920	9.14645	4933.5	9.14645	-15565.3
		9.15085	4931.1	9.15085	4932.2	9.15085	-15552.9
		9.15515	4944.4	9.15515	4931	9.15515	-15538.4
		9.15945	4928.3	9.15945	4929.8	9.15945	-15553.3
		9.16385	4923.4	9.16385	4928.7	9.16385	-15557.1
		9.16815	4915.6	9.16815	4927.5	9.16815	-15563.7
		9.17245	4909.7	9.17245	4926.4	9.17245	-15568.5
		9.17675	4921.2	9.17675	4925.3	9.17675	-15555.9
		9.18115	4948.2	9.18115	4924.3	9.18115	-15527.9
		9.18545	4934	9.18545	4923.2	9.18545	-15541
		9.18975	4949.9	9.18975	4922.2	9.18975	-15524.1
		9.19415	4917.9	9.19415	4921.2	9.19415	-15555.1
		9.19845	4913.9	9.19845	4920.2	9.19845	-15558.1
		9.20275	4925.6	9.20275	4919.2	9.20275	-15545.4
		9.20715	4924	9.20715	4918.3	9.20715	-15546.1
		9.21145	4911.2	9.21145	4917.4	9.21145	-15558
		9.21575	4937.9	9.21575	4916.5	9.21575	-15530.4
		9.22005	4965.9	9.22005	4915.6	9.22005	-15501.5
		9.22445	4933.2	9.22445	4914.8	9.22445	-15533.4
		9.22875	4923.5	9.22875	4914	9.22875	-15542.3
		9.23305	4947.9	9.23305	4913.2	9.23305	-15517.1
		9.23745	4935.8	9.23745	4912.4	9.23745	-15528.4
		9.24175	4931.9	9.24175	4911.7	9.24175	-15531.6
		9.24605	4962	9.24605	4911	9.24605	-15500.8
		9.25035	4939.4	9.25035	4910.3	9.25035	-15522.7
		9.25475	4982.2	9.25475	4909.7	9.25475	-15479.3
		9.25905	4935.4	9.25905	4909.1	9.25905	-15525.5
		9.26335	4899.1	9.26335	4908.5	9.26335	-15561.2
		9.26775	4903.8	9.26775	4908	9.26775	-15556
		9.27205	4893.1	9.27205	4907.5	9.27205	-15566.2
		9.27635	4891.7	9.27635	4907.1	9.27635	-15567.2
		9.28065	4868.9	9.28065	4906.6	9.28065	-15589.5
		9.28505	4906.9	9.28505	4906.3	9.28505	-15551.2
		9.28935	4949.1	9.28935	4905.9	9.28935	-15508.6
		9.29365	4941	9.29365	4905.6	9.29365	-15516.4
		9.29805	4952.7	9.29805	4905.4	9.29805	-15504.5
		9.30235	4953.7	9.30235	4905.2	9.30235	-15503.3
		9.30665	4944.9	9.30665	4905	9.30665	-15511.9
		9.31105	4926.7	9.31105	4904.9	9.31105	-15530
		9.31535	4915.4	9.31535	4904.9	9.31535	-15541.3
		9.31965	4948	9.31965	4904.9	9.31965	-15508.7
		9.32395	4957	9.32395	4905	9.32395	-15499.8
		9.32835	4941.2	9.32835	4905.1	9.32835	-15515.7
		9.33265	4923.9	9.33265	4905.4	9.33265	-15533.3
		9.33695	4939.1	9.33695	4905.6	9.33695	-15518.3
		9.34135	4960.4	9.34135	4906	9.34135	-15497.4
		9.34565	4927.1	9.34565	4906.5	9.34565	-15531.2
		9.34995	4893.7	9.34995	4907	9.34995	-15565.1
		9.35425	4920.3	9.35425	4907.6	9.35425	-15539.1
		9.35865	4931.3	9.35865	4908.3	9.35865	-15528.8
		9.36295	4937.5	9.36295	4909.1	9.36295	-15523.4
		9.36725	4942.1	9.36725	4910.1	9.36725	-15519.8
		9.37165	4950.9	9.37165	4911.1	9.37165	-15512
		9.37595	4939.7	9.37595	4912.3	9.37595	-15524.4
		9.38025	4921.8	9.38025	4913.6	9.38025	-15543.6
		9.38455	4917.8	9.38455	4915	9.38455	-15549
		9.38895	4906.2	9.38895	4916.6	9.38895	-15562.2
		9.39325	4908.4	9.39325	4918.4	9.39325	-15561.8
		9.39755	4937.5	9.39755	4920.3	9.39755	-15534.6
		9.40195	4946.7	9.40195	4922.5	9.40195	-15527.6
		9.40625	4936.4	9.40625	4924.8	9.40625	-15540.2
		9.41055	4928.3	9.41055	4927.4	9.41055	-15550.9
		9.41495	4934.8	9.41495	4930.2	9.41495	-15547.2
		9.41925	4950.6	9.41925	4933.3	9.41925	-15534.5
		9.42355	4957.6	9.42355	4936.6	9.42355	-15530.8
		9.42785	4931.7	9.42785	4940.3	9.42785	-15560.4
		9.43225	4959.9	9.43225	4944.3	9.43225	-15536.2
		9.43655	4986.5	9.43655	4948.7	9.43655	-15514
		9.44085	4939.6	9.44085	4953.5	9.44085	-15565.7
		9.44525	4942.6	9.44525	4958.7	9.44525	-15567.9
		9.44955	4978.8	9.44955	4964.5	9.44955	-15537.5
		9.45385	4970.6	9.45385	4970.8	9.45385	-15552
		9.45815	4993.1	9.45815	4977.7	9.45815	-15536.4
		9.46255	5006	9.46255	4985.3	9.46255	-15531.1
		9.46685	4993.2	9.46685	4993.7	9.46685	-15552.3
		9.47115	5034.4	9.47115	5003.1	9.47115	-15520.5
		9.47555	5053.4	9.47555	5013.3	9.47555	-15511.7
		9.47985	5016.4	9.47985	5024.7	9.47985	-15560.1
		9.48415	5033.2	9.48415	5037.2	9.48415	-15555.8
		9.48845	5023.8	9.48845	5051.3	9.48845	-15579.3
		9.49285	5050.7	9.49285	5067	9.49285	-15568.1
		9.49715	5080.8	9.49715	5084.6	9.49715	-15555.6
		9.50145	5094.9	9.50145	5104.4	9.50145	-15561.3
		9.50585	5122.1	9.50585	5126.9	9.50585	-15556.6
		9.51015	5150.5	9.51015	5152.6	9.51015	-15553.9
		9.51445	5193.8	9.51445	5182.2	9.51445	-15540.2
		9.51885	5193.8	9.51885	5216.6	9.51885	-15574.6
		9.52315	5256.4	9.52315	5257.2	9.52315	-15552.6
		9.52745	5279.7	9.52745	5305.7	9.52745	-15577.8
		9.53175	5352.3	9.53175	5364.5	9.53175	-15564
		9.53615	5432.7	9.53615	5436.8	9.53615	-15555.9
		9.54045	5500.7	9.54045	5526.7	9.54045	-15577.8
		9.54475	5615	9.54475	5638.7	9.54475	-15575.5
		9.54915	5708.1	9.54915	5778.6	9.54915	-15622.3
		9.55345	5826.3	9.55345	5952.3	9.55345	-15677.8
		9.55775	6039.5	9.55775	6165.3	9.55775	-15677.6
		9.56205	6277.1	9.56205	6422.4	9.56205	-15697.1
		9.56645	6566.4	9.56645	6725.7	9.56645	-15711.1
		9.57075	6905.2	9.57075	7072.1	9.57075	-15718.7
		9.57505	7331.6	9.57505	7449.8	9.57505	-15670
		9.57945	7794.3	9.57945	7832.4	9.57945	-15589.9
		9.58375	8226.9	9.58375	8176.2	9.58375	-15501.1
		9.58805	8533.8	9.58805	8425.8	9.58805	-15443.8
		9.59235	8820.5	9.59235	8539.2	9.59235	-15270.5
		9.59675	8849.8	9.59675	8515.1	9.59675	-15217.1
		9.60105	8781.5	9.60105	8399.4	9.60105	-15169.7
		9.60535	8645.6	9.60535	8262.7	9.60535	-15168.9
		9.60975	8485.4	9.60975	8170.5	9.60975	-15236.9
		9.61405	8361.7	9.61405	8170	9.61405	-15360.1
		9.61835	8345.4	9.61835	8288.2	9.61835	-15494.6
		9.62265	8385.4	9.62265	8532.8	9.62265	-15699.2
		9.62705	8527.3	9.62705	8890.7	9.62705	-15915.2
		9.63135	8767.2	9.63135	9318.5	9.63135	-16103.1
		9.63565	9039.9	9.63565	9737.8	9.63565	-16249.7
		9.64005	9235.9	9.64005	10050.4	9.64005	-16366.3
		9.64435	9439.3	9.64435	10202	9.64435	-16314.5
		9.64865	9671.3	9.64865	10240	9.64865	-16120.5
		9.65305	9976.1	9.65305	10286.5	9.65305	-15862.2
[truncated: 2,621 more rows]

## Sheet: 4b
2 Theta	standard	2 Theta	calculated	2 Theta	measured	2 Theta	measured versus calculated
19.3959	17.3133	10.044	482.12	10.044	407.67	10.044	-163.48
37.9566	17.3133	10.094	477.18	10.094	407.67	10.094	-168.42
39.3772	17.3133	10.144	478.68	10.144	407.67	10.144	-166.92
39.6857	17.3133	10.194	480.64	10.194	407.67	10.194	-164.96
46.0613	17.3133	10.244	476.3	10.244	407.67	10.244	-169.3
50.4215	17.3133	10.294	478.44	10.294	407.67	10.294	-167.16
60.7108	17.3133	10.344	469.3	10.344	407.67	10.344	-176.3
60.9356	17.3133	10.394	460.24	10.394	407.67	10.394	-185.36
66.9706	17.3133	10.444	458.12	10.444	407.67	10.444	-187.48
67.3967	17.3133	10.494	463.65	10.494	407.67	10.494	-181.95
70.8771	17.3133	10.544	462.72	10.544	407.67	10.544	-182.88
80.0478	17.3133	10.594	461.26	10.594	407.67	10.594	-184.34
80.5499	17.3133	10.644	456.35	10.644	407.67	10.644	-189.25
80.9477	17.3133	10.694	457.03	10.694	407.67	10.694	-188.57
81.1465	17.3133	10.744	461.48	10.744	407.67	10.744	-184.12
84.7245	17.3133	10.794	459.48	10.794	407.67	10.794	-186.12
85.5127	17.3133	10.844	459.14	10.844	407.67	10.844	-186.46
88.1797	17.3133	10.894	455.66	10.894	407.67	10.894	-189.94
88.769	17.3133	10.944	455.37	10.944	407.67	10.944	-190.23
97.2635	17.3133	10.994	454.49	10.994	407.67	10.994	-191.11
97.4614	17.3133	11.044	453.27	11.044	407.67	11.044	-192.33
102.97	17.3133	11.094	454.78	11.094	407.67	11.094	-190.82
105.719	17.3133	11.144	455.42	11.144	407.67	11.144	-190.18
114.761	17.3133	11.194	452.75	11.194	407.67	11.194	-192.85
116.179	17.3133	11.244	457.25	11.244	407.67	11.244	-188.35
116.284	17.3133	11.294	450.55	11.294	407.67	11.294	-195.05
116.837	17.3133	11.344	451.33	11.344	407.67	11.344	-194.27
117.5	17.3133	11.394	445.77	11.394	407.67	11.394	-199.83
121.581	17.3133	11.444	445.34	11.444	407.67	11.444	-200.26
122.508	17.3133	11.494	440.34	11.494	407.67	11.494	-205.26
125.724	17.3133	11.544	439.89	11.544	407.67	11.544	-205.71
126.453	17.3133	11.594	439.96	11.594	407.67	11.594	-205.64
138.203	17.3133	11.644	436.66	11.644	407.67	11.644	-208.94
145.038	17.3133	11.694	440.77	11.694	407.67	11.694	-204.83
147.15	17.3133	11.744	440.92	11.744	407.67	11.744	-204.68
147.882	17.3133	11.794	441.16	11.794	407.67	11.794	-204.44
152.445	17.3133	11.844	438.8	11.844	407.67	11.844	-206.8
154.649	17.3133	11.894	438.66	11.894	407.67	11.894	-206.94
154.649	17.3133	11.944	437.28	11.944	407.67	11.944	-208.32
		11.994	430.53	11.994	407.67	11.994	-215.07
		12.044	433.63	12.044	407.67	12.044	-211.97
		12.094	442.34	12.094	407.67	12.094	-203.26
		12.144	446.66	12.144	407.67	12.144	-198.94
		12.194	439.65	12.194	407.67	12.194	-205.95
		12.244	424.66	12.244	407.67	12.244	-220.94
		12.294	438.14	12.294	407.67	12.294	-207.46
		12.344	439.73	12.344	407.67	12.344	-205.87
		12.394	429.23	12.394	407.67	12.394	-216.37
		12.444	429.08	12.444	407.67	12.444	-216.52
		12.494	421.18	12.494	407.67	12.494	-224.42
		12.544	424.95	12.544	407.67	12.544	-220.65
		12.594	427.11	12.594	407.67	12.594	-218.49
		12.644	432.12	12.644	407.67	12.644	-213.48
		12.694	426.86	12.694	407.67	12.694	-218.74
		12.744	425.14	12.744	407.67	12.744	-220.46
		12.794	428.41	12.794	407.67	12.794	-217.19
		12.844	435.38	12.844	407.67	12.844	-210.22
		12.894	433.07	12.894	407.67	12.894	-212.53
		12.944	431.68	12.944	407.67	12.944	-213.92
		12.994	428.49	12.994	407.67	12.994	-217.11
		13.044	424.64	13.044	407.67	13.044	-220.96
		13.094	419.03	13.094	407.67	13.094	-226.57
		13.144	418.02	13.144	407.67	13.144	-227.58
		13.194	418.22	13.194	407.67	13.194	-227.38
		13.244	419.46	13.244	407.67	13.244	-226.14
		13.294	425.15	13.294	407.67	13.294	-220.45
		13.344	430.91	13.344	407.67	13.344	-214.69
		13.394	427.73	13.394	407.67	13.394	-217.87
		13.444	419.83	13.444	407.67	13.444	-225.77
		13.494	416.74	13.494	407.67	13.494	-228.86
		13.544	419.56	13.544	407.67	13.544	-226.04
		13.594	420.38	13.594	407.67	13.594	-225.22
		13.644	419.25	13.644	407.67	13.644	-226.35
		13.694	405.96	13.694	407.67	13.694	-239.64
		13.744	420.96	13.744	407.67	13.744	-224.64
		13.794	415.91	13.794	407.67	13.794	-229.69
		13.844	408.65	13.844	407.67	13.844	-236.95
		13.894	411.46	13.894	407.67	13.894	-234.14
		13.944	411.64	13.944	407.67	13.944	-233.96
		13.994	412.27	13.994	407.67	13.994	-233.33
		14.044	410.58	14.044	407.67	14.044	-235.02
		14.094	404.89	14.094	407.67	14.094	-240.71
		14.144	404.51	14.144	407.67	14.144	-241.09
		14.194	415.33	14.194	407.67	14.194	-230.27
		14.244	418.63	14.244	407.67	14.244	-226.97
		14.294	422.43	14.294	407.67	14.294	-223.17
		14.344	417.51	14.344	407.67	14.344	-228.09
		14.394	402.38	14.394	407.67	14.394	-243.22
		14.444	401.89	14.444	407.67	14.444	-243.71
		14.494	412.5	14.494	407.67	14.494	-233.1
		14.544	414.23	14.544	407.67	14.544	-231.37
		14.594	406.03	14.594	407.67	14.594	-239.57
		14.644	408.39	14.644	407.67	14.644	-237.21
		14.694	407.9	14.694	407.67	14.694	-237.7
		14.744	398.06	14.744	409.84	14.744	-249.71
		14.794	405.73	14.794	409.89	14.794	-242.09
		14.844	411.96	14.844	409.94	14.844	-235.91
		14.894	404.62	14.894	410.01	14.894	-243.32
		14.944	406.11	14.944	409.85	14.944	-241.67
		14.994	406.42	14.994	409.68	14.994	-241.19
		15.044	407.59	15.044	409.52	15.044	-239.86
		15.094	409.71	15.094	409.36	15.094	-237.58
		15.144	406.14	15.144	409.2	15.144	-240.99
		15.194	409.67	15.194	409.05	15.194	-237.31
		15.244	406.38	15.244	408.9	15.244	-240.45
		15.294	405.04	15.294	408.74	15.294	-241.63
		15.344	398.36	15.344	408.6	15.344	-248.17
		15.394	402.05	15.394	408.45	15.394	-244.33
		15.444	405.02	15.444	408.31	15.444	-241.22
		15.494	398.05	15.494	408.17	15.494	-248.05
		15.544	402.04	15.544	408.03	15.544	-243.92
		15.594	405.24	15.594	407.9	15.594	-240.59
		15.644	400.14	15.644	407.77	15.644	-245.56
		15.694	396.13	15.694	407.64	15.694	-249.44
		15.744	403.14	15.744	407.52	15.744	-242.31
		15.794	403.79	15.794	407.4	15.794	-241.54
		15.844	399.24	15.844	407.28	15.844	-245.97
		15.894	401.18	15.894	407.17	15.894	-243.92
		15.944	402.26	15.944	407.06	15.944	-242.73
		15.994	401.91	15.994	406.96	15.994	-242.98
		16.044	402.42	16.044	406.87	16.044	-242.38
		16.094	396.81	16.094	406.78	16.094	-247.9
		16.144	405.66	16.144	406.69	16.144	-238.96
		16.194	398.75	16.194	406.61	16.194	-245.79
		16.244	402.6	16.244	406.54	16.244	-241.87
		16.294	401.92	16.294	406.48	16.294	-242.49
		16.344	397.79	16.344	406.42	16.344	-246.56
		16.394	404.2	16.394	406.37	16.394	-240.1
		16.444	403.23	16.444	406.33	16.444	-241.03
		16.494	400.1	16.494	406.29	16.494	-244.12
		16.544	395.51	16.544	406.27	16.544	-248.69
		16.594	396.56	16.594	406.26	16.594	-247.63
		16.644	405.1	16.644	406.26	16.644	-239.09
		16.694	400.88	16.694	406.27	16.694	-243.32
		16.744	405.9	16.744	406.29	16.744	-238.32
		16.794	411.09	16.794	406.33	16.794	-233.17
		16.844	406.45	16.844	406.38	16.844	-237.86
		16.894	404.08	16.894	406.45	16.894	-240.3
		16.944	407.79	16.944	406.54	16.944	-236.68
		16.994	398.86	16.994	406.64	16.994	-245.71
		17.044	391.6	17.044	406.77	17.044	-253.1
		17.094	395.26	17.094	406.92	17.094	-249.59
		17.144	396.95	17.144	407.09	17.144	-248.07
		17.194	402.25	17.194	407.29	17.194	-242.97
		17.244	397.99	17.244	407.51	17.244	-247.45
		17.294	397.92	17.294	407.77	17.294	-247.78
		17.344	395.36	17.344	408.07	17.344	-250.64
		17.394	395.38	17.394	408.4	17.394	-250.95
		17.444	398.07	17.444	408.77	17.444	-248.63
		17.494	401.47	17.494	409.18	17.494	-245.64
		17.544	400.68	17.544	409.65	17.544	-246.9
		17.594	400.82	17.594	410.18	17.594	-247.29
		17.644	395.49	17.644	410.77	17.644	-253.21
		17.694	407.12	17.694	411.42	17.694	-242.23
		17.744	406.8	17.744	412.16	17.744	-243.29
		17.794	407.54	17.794	412.98	17.794	-243.37
		17.844	410.48	17.844	413.9	17.844	-241.35
		17.894	406.62	17.894	414.93	17.894	-246.24
		17.944	416.57	17.944	416.09	17.944	-237.45
		17.994	414.74	17.994	417.39	17.994	-240.58
		18.044	412.77	18.044	418.85	18.044	-244.01
		18.094	412.9	18.094	420.5	18.094	-245.53
		18.144	427.4	18.144	422.36	18.144	-232.89
		18.194	434.41	18.194	424.48	18.194	-228
		18.244	433.86	18.244	426.88	18.244	-230.95
		18.294	444.77	18.294	429.62	18.294	-222.78
		18.344	454.26	18.344	432.77	18.344	-216.44
		18.394	461.54	18.394	436.39	18.394	-212.78
		18.444	480.38	18.444	440.6	18.444	-198.15
		18.494	489.74	18.494	445.53	18.494	-193.72
		18.544	499.55	18.544	451.4	18.544	-189.78
		18.594	513.12	18.594	458.5	18.594	-183.31
		18.644	528.06	18.644	467.29	18.644	-177.16
		18.694	550.96	18.694	478.46	18.694	-165.43
		18.744	570.32	18.744	493.04	18.744	-160.65
		18.794	594.84	18.794	512.47	18.794	-155.56
		18.844	637.51	18.844	538.69	18.844	-139.11
		18.894	671.48	18.894	574.13	18.894	-140.58
		18.944	718.31	18.944	621.57	18.944	-141.19
		18.994	750.63	18.994	683.81	18.994	-171.11
		19.044	796.41	19.044	763.25	19.044	-204.77
		19.094	865.89	19.094	861.14	19.094	-233.18
		19.144	951.45	19.144	976.77	19.144	-263.25
		19.194	1032.82	19.194	1106.26	19.194	-311.37
		19.244	1111.77	19.244	1240.81	19.244	-366.97
		19.294	1207.95	19.294	1364.77	19.294	-394.75
		19.344	1291.36	19.344	1455.77	19.344	-402.34
		19.394	1357.49	19.394	1491.15	19.394	-371.59
		19.444	1368.61	19.444	1460.36	19.444	-329.68
		19.494	1329.4	19.494	1372.52	19.494	-281.05
		19.544	1247.89	19.544	1249.83	19.544	-239.87
		19.594	1162.82	19.594	1115.01	19.594	-190.12
		19.644	1033.99	19.644	984.3	19.644	-188.24
		19.694	919.61	19.694	866.96	19.694	-185.28
		19.744	845.82	19.744	767.19	19.744	-159.3
		19.794	774.28	19.794	685.91	19.794	-149.56
		19.844	704.65	19.844	621.96	19.844	-155.24
		19.894	640.99	19.894	573.04	19.894	-169.98
		19.944	592.59	19.944	536.33	19.944	-181.67
		19.994	557.1	19.994	509.05	19.994	-189.88
		20.044	518.23	20.044	488.73	20.044	-208.43
		20.094	495.38	20.094	473.4	20.094	-215.95
		20.144	469.84	20.144	461.56	20.144	-229.65
		20.194	447.19	20.194	452.18	20.194	-242.92
		20.244	432.79	20.244	444.53	20.244	-249.67
		20.294	430.59	20.294	438.15	20.294	-245.49
		20.344	419.66	20.344	432.72	20.344	-250.99
		20.394	405.88	20.394	428.02	20.394	-260.07
		20.444	410.02	20.444	423.92	20.444	-251.83
		20.494	407.73	20.494	420.31	20.494	-250.51
		20.544	398.14	20.544	417.1	20.544	-256.89
		20.594	395.21	20.594	414.24	20.594	-256.96
		20.644	387.84	20.644	411.67	20.644	-261.76
		20.694	399.24	20.694	409.36	20.694	-248.05
		20.744	398.68	20.744	407.26	20.744	-246.51
		20.794	398.12	20.794	405.35	20.794	-245.16
		20.844	398.75	20.844	403.6	20.844	-242.78
		20.894	388.85	20.894	402	20.894	-251.08
		20.944	390.36	20.944	400.53	20.944	-248.1
		20.994	385.09	20.994	399.16	20.994	-252
		21.044	387.74	21.044	397.9	21.044	-248.09
		21.094	386.89	21.094	396.72	21.094	-247.76
		21.144	386.42	21.144	395.63	21.144	-247.14
		21.194	383.74	21.194	394.6	21.194	-248.79
		21.244	380.5	21.244	393.64	21.244	-251.07
		21.294	373.05	21.294	392.73	21.294	-257.61
		21.344	385.84	21.344	391.87	21.344	-243.96
		21.394	383.27	21.394	391.06	21.394	-245.72
		21.444	378.83	21.444	390.3	21.444	-249.4
		21.494	385.63	21.494	389.57	21.494	-241.87
		21.544	389.04	21.544	388.87	21.544	-237.76
		21.594	379.76	21.594	388.21	21.594	-246.38
		21.644	373.24	21.644	387.57	21.644	-252.26
		21.694	376.34	21.694	386.96	21.694	-248.55
		21.744	385.17	21.744	386.38	21.744	-239.14
		21.794	385.39	21.794	385.82	21.794	-238.36
		21.844	380.51	21.844	385.28	21.844	-242.7
		21.894	380.33	21.894	384.76	21.894	-242.36
		21.944	389.78	21.944	384.25	21.944	-232.4
		21.994	392.32	21.994	383.76	21.994	-229.37
		22.044	393.45	22.044	383.29	22.044	-227.77
		22.094	395.25	22.094	382.83	22.094	-225.51
		22.144	401.06	22.144	382.38	22.144	-219.25
		22.194	397.55	22.194	381.95	22.194	-222.33
		22.244	396.05	22.244	381.53	22.244	-223.41
		22.294	382.74	22.294	381.11	22.294	-236.3
		22.344	381.31	22.344	380.71	22.344	-237.33
		22.394	389.19	22.394	380.32	22.394	-229.06
		22.444	390.51	22.444	379.93	22.444	-227.35
		22.494	385.67	22.494	379.55	22.494	-231.81
		22.544	385.53	22.544	379.18	22.544	-231.58
		22.594	374.71	22.594	378.82	22.594	-242.04
		22.644	377.68	22.644	378.47	22.644	-238.72
		22.694	377.82	22.694	378.12	22.694	-238.23
		22.744	373.53	22.744	377.77	22.744	-242.17
		22.794	373.96	22.794	377.43	22.794	-241.4
		22.844	376.37	22.844	377.1	22.844	-238.66
		22.894	374.14	22.894	376.77	22.894	-240.56
		22.944	372.33	22.944	376.45	22.944	-242.05
		22.994	378.52	22.994	376.13	22.994	-235.54
		23.044	375.44	23.044	375.81	23.044	-238.3
		23.094	367.36	23.094	375.5	23.094	-246.07
		23.144	369.43	23.144	375.19	23.144	-243.69
		23.194	367.07	23.194	374.89	23.194	-245.75
		23.244	365.34	23.244	374.59	23.244	-247.18
		23.294	370.34	23.294	374.29	23.294	-241.88
		23.344	366.54	23.344	374	23.344	-245.39
		23.394	374.91	23.394	373.7	23.394	-236.72
		23.444	375.42	23.444	373.42	23.444	-235.93
		23.494	369	23.494	373.13	23.494	-242.06
		23.544	367.87	23.544	372.85	23.544	-242.91
		23.594	370.14	23.594	372.56	23.594	-240.35
		23.644	363.99	23.644	372.28	23.644	-246.22
		23.694	369.9	23.694	372.01	23.694	-240.04
		23.744	368.36	23.744	371.73	23.744	-241.3
		23.794	365.68	23.794	371.46	23.794	-243.71
		23.844	373.93	23.844	371.19	23.844	-235.19
		23.894	382.17	23.894	370.92	23.894	-226.68
		23.944	376.42	23.944	370.65	23.944	-232.16
		23.994	374.08	23.994	370.38	23.994	-234.23
		24.044	378.85	24.044	370.12	24.044	-229.2
		24.094	374.42	24.094	369.86	24.094	-233.37
		24.144	371.21	24.144	369.59	24.144	-236.31
		24.194	380.75	24.194	369.33	24.194	-226.51
		24.244	382.13	24.244	369.07	24.244	-224.87
		24.294	381.18	24.294	368.82	24.294	-225.57
		24.344	376.38	24.344	368.56	24.344	-230.11
		24.394	379.97	24.394	368.31	24.394	-226.27
		24.444	372.32	24.444	368.05	24.444	-233.66
		24.494	368.61	24.494	367.8	24.494	-237.12
		24.544	365.57	24.544	367.55	24.544	-239.91
		24.594	363.45	24.594	367.29	24.594	-241.77
		24.644	368.41	24.644	367.04	24.644	-236.56
		24.694	370.8	24.694	366.8	24.694	-233.93
		24.744	365.62	24.744	364.9	24.744	-237.21
		24.794	368.13	24.794	364.68	24.794	-234.48
		24.844	367.37	24.844	364.47	24.844	-235.03
		24.894	363.07	24.894	364.25	24.894	-239.11
		24.944	360.03	24.944	364.03	24.944	-241.93
		24.994	359.39	24.994	363.82	24.994	-242.36
		25.044	361.64	25.044	363.6	25.044	-239.89
		25.094	367.92	25.094	363.38	25.094	-233.39
		25.144	370.95	25.144	363.16	25.144	-230.14
		25.194	357.7	25.194	362.95	25.194	-243.18
		25.244	362.22	25.244	362.73	25.244	-238.44
		25.294	369.29	25.294	362.51	25.294	-231.15
		25.344	359.16	25.344	362.3	25.344	-241.07
		25.394	356.76	25.394	362.08	25.394	-243.25
		25.444	356.09	25.444	361.86	25.444	-243.7
		25.494	362.36	25.494	361.64	25.494	-237.21
		25.544	357.85	25.544	361.43	25.544	-241.51
		25.594	356.55	25.594	361.21	25.594	-242.59
		25.644	364.24	25.644	360.99	25.644	-234.68
		25.694	364.22	25.694	360.78	25.694	-234.49
		25.744	371.06	25.744	360.56	25.744	-227.43
		25.794	362.65	25.794	360.34	25.794	-235.62
		25.844	354.6	25.844	360.12	25.844	-243.45
		25.894	353.28	25.894	359.91	25.894	-244.56
		25.944	356.82	25.944	359.69	25.944	-240.8
		25.994	353.54	25.994	359.47	25.994	-243.86
		26.044	362.9	26.044	359.25	26.044	-234.28
		26.094	354.97	26.094	359.04	26.094	-242
		26.144	357.65	26.144	358.82	26.144	-239.1
		26.194	359.28	26.194	358.6	26.194	-237.25
		26.244	352.2	26.244	358.39	26.244	-244.12
		26.294	355.18	26.294	358.17	26.294	-240.92
		26.344	353.8	26.344	357.95	26.344	-242.08
		26.394	354.2	26.394	357.73	26.394	-241.46
		26.444	349.32	26.444	357.52	26.444	-246.13
		26.494	345.31	26.494	357.3	26.494	-249.92
		26.544	353.93	26.544	357.08	26.544	-241.08
		26.594	356.07	26.594	356.87	26.594	-238.73
		26.644	353.31	26.644	356.65	26.644	-241.27
		26.694	350.31	26.694	356.43	26.694	-244.05
		26.744	347.44	26.744	356.21	26.744	-246.7
		26.794	355.99	26.794	356	26.794	-237.94
		26.844	358.45	26.844	355.78	26.844	-235.26
		26.894	356.65	26.894	355.56	26.894	-236.84
		26.944	354.11	26.944	355.35	26.944	-239.17
		26.994	348.93	26.994	355.13	26.994	-244.13
		27.044	351.39	27.044	354.91	27.044	-241.45
		27.094	357.22	27.094	354.69	27.094	-235.4
		27.144	352.14	27.144	354.48	27.144	-240.27
		27.194	343.71	27.194	354.26	27.194	-248.48
		27.244	347.19	27.244	354.04	27.244	-244.78
		27.294	350.28	27.294	353.82	27.294	-241.47
		27.344	348.77	27.344	353.61	27.344	-242.77
		27.394	339.3	27.394	353.39	27.394	-252.02
		27.444	344.67	27.444	353.17	27.444	-246.43
		27.494	345.02	27.494	352.96	27.494	-245.87
		27.544	343.38	27.544	352.74	27.544	-247.29
		27.594	345.39	27.594	352.52	27.594	-245.06
		27.644	355.15	27.644	352.3	27.644	-235.08
		27.694	352.72	27.694	352.09	27.694	-237.3
		27.744	349.17	27.744	351.87	27.744	-240.63
		27.794	343.57	27.794	351.65	27.794	-246.01
		27.844	342.96	27.844	351.44	27.844	-246.41
		27.894	349.8	27.894	351.22	27.894	-239.35
		27.944	347.02	27.944	351	27.944	-241.91
		27.994	340.61	27.994	350.78	27.994	-248.1
		28.044	349.23	28.044	350.57	28.044	-239.27
		28.094	351.9	28.094	350.35	28.094	-236.38
		28.144	348.45	28.144	350.13	28.144	-239.61
		28.194	353.95	28.194	349.92	28.194	-233.9
		28.244	351.74	28.244	349.7	28.244	-235.89
		28.294	348.82	28.294	349.48	28.294	-238.59
		28.344	346.26	28.344	349.26	28.344	-240.93
		28.394	347.6	28.394	349.05	28.394	-239.38
		28.444	343.03	28.444	348.83	28.444	-243.73
		28.494	345.72	28.494	348.61	28.494	-240.82
		28.544	343.87	28.544	348.42	28.544	-242.48
		28.594	340.72	28.594	348.32	28.594	-245.53
		28.644	344.76	28.644	348.22	28.644	-241.39
		28.694	347.98	28.694	348.12	28.694	-238.07
		28.744	348.58	28.744	348.01	28.744	-237.36
		28.794	346.47	28.794	347.91	28.794	-239.37
		28.844	338.72	28.844	347.81	28.844	-247.02
		28.894	341.12	28.894	347.71	28.894	-244.52
		28.944	339.53	28.944	347.61	28.944	-246.01
		28.994	349.13	28.994	347.51	28.994	-236.31
		29.044	349.06	29.044	347.41	29.044	-236.28
		29.094	346.39	29.094	347.3	29.094	-238.84
		29.144	354.5	29.144	347.2	29.144	-230.63
		29.194	350.46	29.194	347.1	29.194	-234.57
		29.244	340.17	29.244	347	29.244	-244.76
		29.294	343.69	29.294	346.9	29.294	-241.14
		29.344	343.99	29.344	346.8	29.344	-240.74
		29.394	343.98	29.394	346.69	29.394	-240.64
		29.444	342.23	29.444	346.59	29.444	-242.29
		29.494	346.16	29.494	346.49	29.494	-238.26
		29.544	348.04	29.544	346.39	29.544	-236.28
		29.594	343.41	29.594	346.29	29.594	-240.81
		29.644	340.42	29.644	346.19	29.644	-243.7
		29.694	346.12	29.694	346.09	29.694	-237.9
		29.744	343.99	29.744	345.98	29.744	-239.92
		29.794	338.76	29.794	345.88	29.794	-245.05
		29.844	342.4	29.844	345.78	29.844	-241.31
		29.894	337.26	29.894	345.68	29.894	-246.35
		29.944	339.73	29.944	345.58	29.944	-243.78
		29.994	339.66	29.994	345.48	29.994	-243.75
		30.044	344.55	30.044	345.37	30.044	-238.75
		30.094	344.37	30.094	345.27	30.094	-238.83
		30.144	340.2	30.144	345.17	30.144	-242.9
		30.194	344.93	30.194	345.07	30.194	-238.07
		30.244	343.27	30.244	344.97	30.244	-239.63
		30.294	346.03	30.294	344.87	30.294	-236.77
		30.344	340.42	30.344	344.77	30.344	-242.28
		30.394	337.22	30.394	344.66	30.394	-245.37
		30.444	348.05	30.444	344.56	30.444	-234.44
		30.494	344.3	30.494	344.46	30.494	-238.09
		30.544	349.36	30.544	344.36	30.544	-232.93
		30.594	343.17	30.594	344.26	30.594	-239.02
		30.644	342.27	30.644	344.16	30.644	-239.82
		30.694	346.98	30.694	344.05	30.694	-235
		30.744	347.16	30.744	343.95	30.744	-234.72
		30.794	346.05	30.794	343.85	30.794	-235.73
		30.844	346.78	30.844	343.75	30.844	-234.9
		30.894	347.61	30.894	343.65	30.894	-233.97
		30.944	347.85	30.944	343.55	30.944	-233.63
		30.994	338.76	30.994	343.45	30.994	-242.62
		31.044	335.68	31.044	343.34	31.044	-245.59
		31.094	348.45	31.094	343.24	31.094	-232.72
		31.144	347.19	31.144	343.14	31.144	-233.88
		31.194	345.07	31.194	343.04	31.194	-235.9
		31.244	343.67	31.244	342.94	31.244	-237.2
		31.294	340.73	31.294	342.84	31.294	-240.04
		31.344	347.2	31.344	342.73	31.344	-233.46
		31.394	341.13	31.394	342.63	31.394	-239.43
		31.444	342.77	31.444	342.53	31.444	-237.69
		31.494	346.86	31.494	342.43	31.494	-233.5
		31.544	344.7	31.544	342.33	31.544	-235.56
		31.594	332.17	31.594	342.23	31.594	-247.99
		31.644	336.11	31.644	342.13	31.644	-243.95
		31.694	343.49	31.694	342.02	31.694	-236.46
		31.744	344.1	31.744	341.92	31.744	-235.75
		31.794	344.32	31.794	341.82	31.794	-235.43
		31.844	344.34	31.844	341.72	31.844	-235.31
		31.894	337.34	31.894	341.62	31.894	-242.21
		31.944	344.49	31.944	341.52	31.944	-234.96
		31.994	342.91	31.994	341.41	31.994	-236.43
		32.044	341.44	32.044	341.31	32.044	-237.8
		32.094	339.61	32.094	341.21	32.094	-239.53
		32.144	340.12	32.144	341.11	32.144	-238.92
		32.194	341.95	32.194	341.01	32.194	-236.99
		32.244	346.81	32.244	340.91	32.244	-232.03
		32.294	344.88	32.294	340.81	32.294	-233.86
		32.344	342.79	32.344	340.7	32.344	-235.84
		32.394	336.3	32.394	340.6	32.394	-242.23
		32.444	335.85	32.444	340.5	32.444	-242.58
		32.494	338.29	32.494	341.3	32.494	-240.94
		32.544	342.36	32.544	341.21	32.544	-236.78
		32.594	347.25	32.594	341.13	32.594	-231.81
		32.644	344.96	32.644	341.04	32.644	-234.01
		32.694	341.7	32.694	340.96	32.694	-237.19
		32.744	344.48	32.744	340.88	32.744	-234.33
		32.794	347.64	32.794	340.79	32.794	-231.08
		32.844	343.86	32.844	340.71	32.844	-234.78
		32.894	335.11	32.894	340.63	32.894	-243.45
		32.944	336.44	32.944	340.55	32.944	-242.04
		32.994	340.31	32.994	340.47	32.994	-238.09
		33.044	337.19	33.044	340.39	33.044	-241.13
		33.094	334.25	33.094	340.31	33.094	-243.99
		33.144	346.04	33.144	340.23	33.144	-232.12
		33.194	345.86	33.194	340.16	33.194	-232.23
		33.244	341.3	33.244	340.08	33.244	-236.71
		33.294	338.01	33.294	340.01	33.294	-239.93
		33.344	342.27	33.344	339.93	33.344	-235.59
		33.394	336.92	33.394	339.86	33.394	-240.87
		33.444	329.68	33.444	339.78	33.444	-248.03
		33.494	328.86	33.494	339.71	33.494	-248.78
		33.544	335.68	33.544	339.64	33.544	-241.89
		33.594	336.55	33.594	339.57	33.594	-240.95
		33.644	329.08	33.644	339.5	33.644	-248.35
		33.694	328.78	33.694	339.43	33.694	-248.58
		33.744	336.69	33.744	339.37	33.744	-240.61
		33.794	335.74	33.794	339.3	33.794	-241.49
		33.844	334.15	33.844	339.24	33.844	-243.02
		33.894	334.23	33.894	339.18	33.894	-242.88
		33.944	335.42	33.944	339.11	33.944	-241.62
		33.994	338.18	33.994	339.05	33.994	-238.8
		34.044	341.61	34.044	339	34.044	-235.32
		34.094	340.64	34.094	338.94	34.094	-236.23
		34.144	343.82	34.144	338.89	34.144	-233
		34.194	342.27	34.194	338.83	34.194	-234.49
		34.244	337.2	34.244	338.78	34.244	-239.51
		34.294	343.85	34.294	338.73	34.294	-232.81
		34.344	335.66	34.344	338.69	34.344	-240.96
		34.394	343.87	34.394	338.64	34.394	-232.7
		34.444	349.72	34.444	338.6	34.444	-226.81
		34.494	340.6	34.494	338.56	34.494	-235.89
		34.544	339.77	34.544	338.53	34.544	-236.69
		34.594	343.3	34.594	338.49	34.594	-233.12
		34.644	342.37	34.644	338.46	34.644	-234.02
		34.694	351.27	34.694	338.44	34.694	-225.1
		34.744	347.94	34.744	338.41	34.744	-228.4
		34.794	346.6	34.794	338.39	34.794	-229.72
		34.844	348.98	34.844	338.38	34.844	-227.33
		34.894	340.45	34.894	338.36	34.894	-235.84
		34.944	334.35	34.944	338.36	34.944	-241.94
		34.994	338.88	34.994	338.35	34.994	-237.4
		35.044	346.21	35.044	338.36	35.044	-230.08
		35.094	345.29	35.094	338.37	35.094	-231.01
		35.144	349.56	35.144	338.38	35.144	-226.75
		35.194	349.9	35.194	338.51	35.194	-226.54
		35.244	341.04	35.244	338.54	35.244	-235.43
		35.294	348.94	35.294	338.58	35.294	-227.57
		35.344	352.22	35.344	338.62	35.344	-224.33
		35.394	349.2	35.394	338.67	35.394	-227.4
		35.444	346.25	35.444	338.73	35.444	-230.41
		35.494	338.5	35.494	339.2	35.494	-238.63
		35.544	342.51	35.544	339.29	35.544	-234.71
		35.594	347.36	35.594	339.4	35.594	-229.97
		35.644	341.01	35.644	339.51	35.644	-236.43
		35.694	347.75	35.694	339.64	35.694	-229.82
		35.744	344.25	35.744	339.79	35.744	-233.47
		35.794	336.99	35.794	339.95	35.794	-240.89
		35.844	350.14	35.844	340.13	35.844	-227.92
		35.894	347.06	35.894	340.33	35.894	-231.2
		35.944	343.64	35.944	340.55	35.944	-234.84
		35.994	349.39	35.994	340.8	35.994	-229.34
		36.044	340.23	36.044	341.07	36.044	-238.77
		36.094	334.7	36.094	341.37	36.094	-244.6
		36.144	341.21	36.144	341.71	36.144	-238.43
		36.194	340.63	36.194	342.08	36.194	-239.38
		36.244	339.97	36.244	342.48	36.244	-240.44
		36.294	337.06	36.294	342.94	36.294	-243.81
		36.344	338.95	36.344	343.44	36.344	-242.42
		36.394	344.55	36.394	343.99	36.394	-237.37
		36.444	337.36	36.444	344.61	36.444	-245.18
		36.494	340.36	36.494	345.3	36.494	-242.87
		36.544	346.81	36.544	346.07	36.544	-237.19
		36.594	344.27	36.594	346.93	36.594	-240.59
		36.644	342.8	36.644	347.9	36.644	-243.03
		36.694	350.48	36.694	348.98	36.694	-236.43
		36.744	351.04	36.744	350.2	36.744	-237.09
		36.794	342.26	36.794	351.59	36.794	-247.26
		36.844	346.4	36.844	353.15	36.844	-244.68
		36.894	354.01	36.894	354.94	36.894	-238.86
		36.944	354.93	36.944	357	36.944	-240
		36.994	357.47	36.994	359.36	36.994	-239.82
		37.044	359.91	37.044	362.12	37.044	-240.14
		37.094	368.46	37.094	365.37	37.094	-234.84
		37.144	377.71	37.144	369.26	37.144	-229.48
		37.194	387.65	37.194	374	37.194	-224.28
		37.244	387.61	37.244	379.89	37.244	-230.21
		37.294	401.69	37.294	387.38	37.294	-223.62
		37.344	414.59	37.344	397.05	37.344	-220.39
		37.394	418.45	37.394	409.69	37.394	-229.17
		37.444	442.64	37.444	426.29	37.444	-221.58
		37.494	465.55	37.494	447.94	37.494	-220.32
		37.544	490.8	37.544	475.8	37.544	-222.93
		37.594	532.34	37.594	510.93	37.594	-216.52
		37.644	580.56	37.644	554.01	37.644	-211.38
		37.694	631.35	37.694	605.04	37.694	-211.62
		37.744	689.67	37.744	662.81	37.744	-211.07
		37.794	756.37	37.794	724.05	37.794	-205.61
		37.844	817.94	37.844	782.42	37.844	-202.41
		37.894	872.25	37.894	828.22	37.894	-193.9
		37.944	913.61	37.944	850.63	37.944	-174.95
		37.994	931.01	37.994	843.2	37.994	-150.12
		38.044	902.03	38.044	808.19	38.044	-144.09
		38.094	839.46	38.094	754.99	38.094	-153.46
		38.144	763.56	38.144	694.39	38.144	-168.76
		38.194	686.55	38.194	634.51	38.194	-185.89
		38.244	605.29	38.244	580.07	38.244	-212.71
		38.294	554.56	38.294	533.19	38.294	-216.56
		38.344	504.48	38.344	494.41	38.344	-227.86
		38.394	466.42	38.394	463.34	38.394	-234.85
		38.444	438.68	38.444	439.1	38.444	-238.35
		38.494	420.7	38.494	420.57	38.494	-237.8
		38.544	399.88	38.544	406.62	38.544	-244.67
		38.594	387.72	38.594	396.21	38.594	-246.42
		38.644	379.05	38.644	388.49	38.644	-247.37
		38.694	376.3	38.694	382.81	38.694	-244.44
		38.744	368.29	38.744	378.7	38.744	-248.34
		38.794	370.87	38.794	375.91	38.794	-242.97
		38.844	374.79	38.844	374.32	38.844	-237.46
		38.894	370.48	38.894	374.02	38.894	-241.47
		38.944	362.41	38.944	375.27	38.944	-250.79
		38.994	368.57	38.994	378.5	38.994	-247.86
		39.044	385.45	39.044	384.29	39.044	-236.77
		39.094	398.36	39.094	393.28	39.094	-232.85
		39.144	406.85	39.144	406.06	39.144	-237.14
		39.194	425.83	39.194	423.04	39.194	-235.14
		39.244	438.81	39.244	444.27	39.244	-243.39
		39.294	462.33	39.294	469.12	39.294	-244.72
		39.344	486.33	39.344	496.07	39.344	-247.67
		39.394	508.65	39.394	523.63	39.394	-252.91
		39.444	534.13	39.444	552.12	39.444	-255.92
		39.494	564.71	39.494	583.45	39.494	-256.67
		39.544	606.81	39.544	617.95	39.544	-249.07
		39.594	633.12	39.594	651.33	39.594	-256.14
		39.644	661.83	39.644	673.9	39.644	-250
		39.694	654.45	39.694	674.26	39.694	-257.74
		39.744	644.86	39.744	648.2	39.744	-241.27
		39.794	618.48	39.794	603.01	39.794	-222.46
		39.844	578.58	39.844	550.56	39.844	-209.91
		39.894	517.72	39.894	500.11	39.894	-220.32
		39.944	461.77	39.944	456.74	39.944	-232.9
		39.994	424.32	39.994	422.38	39.994	-235.99
		40.044	399.42	40.044	396.88	40.044	-235.39
		40.094	377.62	40.094	378.92	40.094	-239.23
		40.144	361.74	40.144	366.69	40.144	-242.88
		40.194	361.76	40.194	358.44	40.194	-234.61
		40.244	348.7	40.244	352.8	40.244	-242.03
		40.294	341.22	40.294	348.76	40.294	-245.47
		40.344	347.13	40.344	345.73	40.344	-236.53
		40.394	335.17	40.394	343.33	40.394	-246.09
		40.444	333.13	40.444	341.35	40.444	-246.15
		40.494	338.76	40.494	339.68	40.494	-238.85
		40.544	333	40.544	338.24	40.544	-243.17
		40.594	330.3	40.594	336.98	40.594	-244.61
		40.644	331.89	40.644	335.88	40.644	-241.92
		40.694	332.18	40.694	334.89	40.694	-240.64
		40.744	340.07	40.744	334.01	40.744	-231.87
		40.794	339.74	40.794	333.22	40.794	-231.41
		40.844	330.32	40.844	332.5	40.844	-240.11
		40.894	331.75	40.894	331.84	40.894	-238.02
		40.944	332.45	40.944	331.24	40.944	-236.72
		40.994	338.89	40.994	330.69	40.994	-229.73
		41.044	342.67	41.044	330.17	41.044	-225.43
		41.094	338	41.094	329.69	41.094	-229.62
		41.144	331.42	41.144	329.25	41.144	-235.76
		41.194	329.75	41.194	328.83	41.194	-237.01
		41.244	331.67	41.244	328.44	41.244	-234.7
		41.294	329.38	41.294	328.07	41.294	-236.62
		41.344	332.49	41.344	327.72	41.344	-233.16
		41.394	329.91	41.394	327.39	41.394	-235.41
		41.444	335.83	41.444	327.07	41.444	-229.17
		41.494	342.94	41.494	326.77	41.494	-221.76
		41.544	336.2	41.544	326.48	41.544	-228.21
		41.594	332.01	41.594	326.2	41.594	-232.12
		41.644	332.08	41.644	325.94	41.644	-231.79
		41.694	339	41.694	325.68	41.694	-224.61
		41.744	340.27	41.744	325.43	41.744	-223.09
		41.794	329.96	41.794	325.19	41.794	-233.16
		41.844	336.81	41.844	327.95	41.844	-229.07
		41.894	326.48	41.894	327.79	41.894	-239.24
		41.944	326.58	41.944	327.65	41.944	-239
		41.994	339.82	41.994	327.52	41.994	-225.63
		42.044	336.38	42.044	327.39	42.044	-228.94
		42.094	329.75	42.094	327.28	42.094	-235.46
		42.144	326.46	42.144	327.17	42.144	-238.64
		42.194	327.08	42.194	327.07	42.194	-237.92
		42.244	324.58	42.244	326.97	42.244	-240.32
		42.294	326.7	42.294	326.89	42.294	-238.12
		42.344	328.29	42.344	326.81	42.344	-236.45
		42.394	326.65	42.394	326.74	42.394	-238.02
		42.444	322.36	42.444	326.68	42.444	-242.25
		42.494	313.69	42.494	326.62	42.494	-250.86
		42.544	320.88	42.544	326.58	42.544	-243.63
		42.594	333.4	42.594	326.54	42.594	-231.07
		42.644	325.92	42.644	326.51	42.644	-238.52
		42.694	330.27	42.694	326.48	42.694	-234.14
		42.744	335.2	42.744	326.47	42.744	-229.2
		42.794	331.41	42.794	326.46	42.794	-232.98
		42.844	330.94	42.844	326.47	42.844	-233.46
		42.894	327.6	42.894	326.48	42.894	-236.81
		42.944	321.27	42.944	326.5	42.944	-243.16
		42.994	329.74	42.994	326.53	42.994	-234.72
		43.044	328.39	43.044	326.57	43.044	-236.11
		43.094	320.91	43.094	326.63	43.094	-243.65
		43.144	325.72	43.144	326.69	43.144	-238.9
		43.194	325.61	43.194	326.77	43.194	-239.09
		43.244	333.71	43.244	326.86	43.244	-231.08
		43.294	330.77	43.294	326.96	43.294	-234.12
		43.344	333.74	43.344	327.08	43.344	-231.27
		43.394	334.54	43.394	327.22	43.394	-230.61
		43.444	331.76	43.444	327.37	43.444	-233.54
		43.494	332.82	43.494	326.66	43.494	-231.77
		43.544	337.14	43.544	326.86	43.544	-227.65
		43.594	336.99	43.594	326.98	43.594	-227.92
		43.644	351.7	43.644	327.23	43.644	-213.46
		43.694	357.88	43.694	327.5	43.694	-207.55
		43.744	364.65	43.744	327.79	43.744	-201.07
		43.794	367.98	43.794	328.11	43.794	-198.06
		43.844	362.43	43.844	328.46	43.844	-203.96
		43.894	357.08	43.894	328.85	43.894	-209.7
		43.944	343	43.944	328.89	43.944	-223.82
		43.994	331.7	43.994	329.36	43.994	-235.59
		44.044	324.86	44.044	329.87	44.044	-242.94
		44.094	327.94	44.094	330.42	44.094	-240.41
		44.144	330.96	44.144	331.03	44.144	-238
		44.194	333.68	44.194	331.69	44.194	-235.94
		44.244	328.84	44.244	332.42	44.244	-241.51
		44.294	323.26	44.294	333.22	44.294	-247.89
		44.344	324.31	44.344	334.09	44.344	-247.71
		44.394	327.32	44.394	335.05	44.394	-245.66
		44.444	324.97	44.444	336.11	44.444	-249.07
		44.494	324.32	44.494	337.28	44.494	-250.89
		44.544	323.82	44.544	338.58	44.544	-252.69
		44.594	331.43	44.594	340.01	44.594	-246.51
		44.644	335.53	44.644	341.61	44.644	-244.01
		44.694	343.11	44.694	343.39	44.694	-238.21
		44.744	336.05	44.744	345.67	44.744	-247.55
		44.794	337.72	44.794	347.91	44.794	-248.12
		44.844	342.25	44.844	350.44	44.844	-246.12
		44.894	350.31	44.894	353.29	44.894	-240.91
		44.944	352.44	44.944	356.53	44.944	-242.02
		44.994	349.95	44.994	360.22	44.994	-248.2
		45.044	348.79	45.044	364.46	45.044	-253.6
		45.094	359.8	45.094	369.34	45.094	-247.47
		45.144	363.28	45.144	375.01	45.144	-249.66
		45.194	364.63	45.194	381.64	45.194	-254.94
		45.244	381.58	45.244	389.44	45.244	-245.79
		45.294	401.07	45.294	398.75	45.294	-235.61
		45.344	401.79	45.344	410.04	45.344	-246.18
		45.394	434.74	45.394	424.08	45.394	-227.27
		45.444	442.68	45.444	442.2	45.444	-237.45
		45.494	481.2	45.494	466.67	45.494	-223.4
		45.544	527.8	45.544	501.35	45.544	-211.48
		45.594	588.68	45.594	552.31	45.594	-201.56
		45.644	679.37	45.644	628.31	45.644	-186.87
		45.694	811.24	45.694	740.43	45.694	-167.12
		45.744	959.98	45.744	900.43	45.744	-178.38
		45.794	1167.05	45.794	1117.61	45.794	-188.49
		45.844	1425.12	45.844	1394.1	45.844	-206.91
		45.894	1723.85	45.894	1719.01	45.894	-233.09
		45.944	1997.85	45.944	2060.6	45.944	-300.68
		45.994	2264.79	45.994	2357.23	45.994	-330.37
		46.044	2427.06	46.044	2522.55	46.044	-333.42
		46.094	2444.13	46.094	2491.11	46.094	-284.91
		46.144	2331.41	46.144	2276.37	46.144	-182.89
		46.194	2063.23	46.194	1957.42	46.194	-132.12
		46.244	1725.16	46.244	1615.74	46.244	-128.51
		46.294	1368.77	46.294	1303.16	46.294	-172.32
		46.344	1086.69	46.344	1044.12	46.344	-195.36
		46.394	870.23	46.394	844.82	46.394	-212.52
		46.444	716.93	46.444	700.37	46.444	-221.37
		46.494	603.06	46.494	600.34	46.494	-235.21
		46.544	521.59	46.544	532.87	46.544	-249.21
		46.594	470.73	46.594	487.48	46.594	-254.68
		46.644	436.99	46.644	456.26	46.644	-257.2
		46.694	425.11	46.694	433.87	46.694	-246.69
		46.744	395.72	46.744	417	46.744	-259.21
		46.794	368.11	46.794	403.73	46.794	-273.55
		46.844	357.94	46.844	392.93	46.844	-272.92
		46.894	347.51	46.894	383.94	46.894	-274.36
		46.944	344	46.944	376.35	46.944	-270.28
		46.994	332.7	46.994	369.86	46.994	-275.09
		47.044	333.36	47.044	364.28	47.044	-268.85
		47.094	331.11	47.094	359.43	47.094	-266.25
		47.144	331.49	47.144	355.2	47.144	-261.64
		47.194	328.55	47.194	351.48	47.194	-260.86
		47.244	323.17	47.244	348.19	47.244	-262.95
		47.294	319.84	47.294	345.28	47.294	-263.37
		47.344	331	47.344	342.68	47.344	-249.61
		47.394	321.65	47.394	340.35	47.394	-256.63
		47.444	321.6	47.444	338.26	47.444	-254.59
		47.494	322	47.494	336.37	47.494	-252.3
		47.544	316.39	47.544	334.65	47.544	-256.19
		47.594	319.41	47.594	333.1	47.594	-251.62
		47.644	327.34	47.644	331.68	47.644	-242.27
		47.694	325.58	47.694	330.39	47.694	-242.74
		47.744	316.59	47.744	329.2	47.744	-250.54
		47.794	322.93	47.794	328.11	47.794	-243.11
		47.844	319.16	47.844	327.11	47.844	-245.88
		47.894	310.99	47.894	326.19	47.894	-253.13
		47.944	310.8	47.944	325.34	47.944	-252.47
		47.994	311.82	47.994	324.55	47.994	-250.66
		48.044	308.51	48.044	323.82	48.044	-253.24
		48.094	313.89	48.094	323.15	48.094	-247.19
		48.144	312.9	48.144	322.52	48.144	-247.55
		48.194	309.67	48.194	321.94	48.194	-250.2
		48.244	313.12	48.244	321.4	48.244	-246.21
		48.294	313.25	48.294	320.91	48.294	-245.59
		48.344	303.7	48.344	320.45	48.344	-254.68
		48.394	302.43	48.394	320.03	48.394	-255.53
		48.444	303.32	48.444	319.64	48.444	-254.25
		48.494	304.6	48.494	319.28	48.494	-252.61
		48.544	303.54	48.544	318.95	48.544	-253.34
		48.594	308.74	48.594	318.66	48.594	-247.85
		48.644	302.25	48.644	318.4	48.644	-254.08
		48.694	308.9	48.694	318.16	48.694	-247.19
		48.744	306.99	48.744	317.96	48.744	-248.9
		48.794	310.83	48.794	317.79	48.794	-244.89
		48.844	304.82	48.844	317.65	48.844	-250.76
		48.894	309.19	48.894	317.55	48.894	-246.29
		48.944	312.78	48.944	317.47	48.944	-242.62
		48.994	308.39	48.994	317.44	48.994	-246.98
		49.044	317.53	49.044	317.45	49.044	-237.85
		49.094	316.41	49.094	317.5	49.094	-239.02
		49.144	315.36	49.144	317.6	49.144	-240.17
		49.194	315.85	49.194	317.75	49.194	-239.83
		49.244	316.2	49.244	317.96	49.244	-239.69
		49.294	314.7	49.294	318.24	49.294	-241.47
		49.344	311.9	49.344	318.6	49.344	-244.63
		49.394	314.53	49.394	319.05	49.394	-242.45
		49.444	314.89	49.444	319.61	49.444	-242.65
		49.494	317.4	49.494	320.3	49.494	-240.83
		49.544	318.8	49.544	321.15	49.544	-240.28
		49.594	313.99	49.594	322.2	49.594	-246.14
		49.644	312	49.644	323.52	49.644	-249.45
		49.694	313.73	49.694	325.19	49.694	-249.39
		49.744	323.73	49.744	327.32	49.744	-241.52
		49.794	332.35	49.794	330.08	49.794	-235.66
		49.844	334.08	49.844	333.66	49.844	-237.51
		49.894	330.47	49.894	338.32	49.894	-245.78
		49.944	338.8	49.944	344.34	49.944	-243.47
		49.994	347.58	49.994	352.02	49.994	-242.37
		50.044	355.51	50.044	361.66	50.044	-244.08
		50.094	364.9	50.094	373.47	50.094	-246.5
		50.144	389.5	50.144	387.51	50.144	-235.94
		50.194	406.67	50.194	403.58	50.194	-234.84
		50.244	424.89	50.244	420.95	50.244	-233.99
		50.294	441.23	50.294	438.07	50.294	-234.77
		50.344	461.6	50.344	449.53	50.344	-225.86
		50.394	469.98	50.394	458.09	50.394	-226.04
		50.444	479.05	50.444	458.44	50.444	-217.32
		50.494	467.05	50.494	450.45	50.494	-221.33
		50.544	441.46	50.544	436.28	50.544	-232.75
		50.594	423.81	50.594	419.04	50.594	-233.16
		50.644	402.23	50.644	401.33	50.644	-237.03
		50.694	378.97	50.694	384.81	50.694	-243.77
		50.744	370.8	50.744	370.25	50.744	-237.38
		50.794	358.7	50.794	357.93	50.794	-237.16
		50.844	339.77	50.844	347.79	50.844	-245.95
		50.894	336.4	50.894	339.63	50.894	-241.16
		50.944	328.2	50.944	333.15	50.944	-242.88
		50.994	324.88	50.994	328.07	50.994	-241.12
		51.044	324.1	51.044	324.09	51.044	-237.92
		51.094	317.65	51.094	320.95	51.094	-241.23
		51.144	313.57	51.144	318.45	51.144	-242.81
		51.194	310.99	51.194	316.42	51.194	-243.36
		51.244	309.03	51.244	314.75	51.244	-243.65
		51.294	309.01	51.294	313.35	51.294	-242.27
		51.344	308.01	51.344	312.15	51.344	-242.07
		51.394	308.4	51.394	311.11	51.394	-240.64
		51.444	300.19	51.444	310.2	51.444	-247.94
		51.494	304.02	51.494	309.39	51.494	-243.3
		51.544	308.95	51.544	308.67	51.544	-237.65
		51.594	306.79	51.594	308.02	51.594	-239.16
		51.644	298.3	51.644	307.43	51.644	-247.06
		51.694	298.5	51.694	306.89	51.694	-246.32
		51.744	305.33	51.744	306.4	51.744	-239
		51.794	300.71	51.794	305.95	51.794	-243.17
		51.844	301.91	51.844	305.53	51.844	-241.55
		51.894	304.34	51.894	305.15	51.894	-238.74
		51.944	301.75	51.944	304.79	51.944	-240.97
		51.994	296.1	51.994	304.45	51.994	-246.28
		52.044	302.66	52.044	304.13	52.044	-239.4
		52.094	294.12	52.094	303.84	52.094	-247.65
		52.144	294.46	52.144	303.55	52.144	-247.02
		52.194	299.82	52.194	303.29	52.194	-241.4
		52.244	301.96	52.244	303.03	52.244	-239
		52.294	302.98	52.294	302.79	52.294	-237.74
		52.344	296.44	52.344	302.56	52.344	-244.05
		52.394	302.44	52.394	302.33	52.394	-237.82
		52.444	298.22	52.444	302.12	52.444	-241.83
		52.494	300.61	52.494	301.91	52.494	-239.23
		52.544	298.5	52.544	301.72	52.544	-241.15
		52.594	292.05	52.594	301.52	52.594	-247.4
		52.644	298.45	52.644	301.34	52.644	-240.82
		52.694	296.2	52.694	301.15	52.694	-242.88
		52.744	293.87	52.744	300.98	52.744	-245.04
		52.794	302.92	52.794	300.81	52.794	-235.82
		52.844	298.01	52.844	300.64	52.844	-240.56
		52.894	298.95	52.894	300.48	52.894	-239.46
		52.944	302.23	52.944	300.32	52.944	-236.02
		52.994	293.86	52.994	300.16	52.994	-244.23
		53.044	294.43	53.044	300.01	53.044	-243.51
		53.094	299.06	53.094	299.86	53.094	-238.73
		53.144	296.69	53.144	299.71	53.144	-240.95
		53.194	293.81	53.194	299.56	53.194	-243.68
		53.244	298.53	53.244	299.42	53.244	-238.82
		53.294	294.27	53.294	299.28	53.294	-242.94
		53.344	299.5	53.344	299.14	53.344	-237.57
		53.394	300.54	53.394	299	53.394	-236.39
		53.444	295.28	53.444	298.87	53.444	-241.52
		53.494	292.82	53.494	298.73	53.494	-243.84
		53.544	296.66	53.544	298.6	53.544	-239.87
		53.594	292.83	53.594	298.47	53.594	-243.57
		53.644	297.55	53.644	298.34	53.644	-238.72
		53.694	287.24	53.694	298.21	53.694	-248.9
		53.744	290.09	53.744	298.08	53.744	-245.92
		53.794	293.6	53.794	297.96	53.794	-242.29
		53.844	295.86	53.844	297.83	53.844	-239.9
		53.894	303.7	53.894	297.71	53.894	-231.94
		53.944	297.1	53.944	297.59	53.944	-238.42
		53.994	295.55	53.994	297.46	53.994	-239.84
		54.044	290.61	54.044	297.34	54.044	-244.66
		54.094	284.37	54.094	297.22	54.094	-250.78
		54.144	290.67	54.144	297.1	54.144	-244.36
		54.194	290.89	54.194	296.98	54.194	-244.02
		54.244	288.77	54.244	296.86	54.244	-246.02
		54.294	289.73	54.294	296.75	54.294	-244.95
		54.344	299.64	54.344	296.63	54.344	-234.92
		54.394	292.87	54.394	296.51	54.394	-241.57
		54.444	297.14	54.444	296.4	54.444	-237.19
		54.494	294.14	54.494	296.28	54.494	-240.07
		54.544	289.86	54.544	296.18	54.544	-244.25
		54.594	293.49	54.594	296.12	54.594	-240.56
		54.644	287.59	54.644	296.06	54.644	-246.4
		54.694	291.27	54.694	296	54.694	-242.66
		54.744	288.68	54.744	295.94	54.744	-245.19
		54.794	292	54.794	295.88	54.794	-241.81
		54.844	296.53	54.844	295.85	54.844	-237.25
		54.894	292.48	54.894	295.79	54.894	-241.24
		54.944	286.09	54.944	295.73	54.944	-247.57
		54.994	290.06	54.994	295.68	54.994	-243.55
		55.044	295.71	55.044	296.66	55.044	-238.88
		55.094	295.05	55.094	296.62	55.094	-239.5
		55.144	292.05	55.144	296.58	55.144	-242.46
		55.194	289.09	55.194	296.55	55.194	-245.39
		55.244	294.35	55.244	296.51	55.244	-240.09
		55.294	291.45	55.294	296.47	55.294	-242.95
		55.344	293.95	55.344	296.44	55.344	-240.42
		55.394	293.62	55.394	296.4	55.394	-240.71
		55.444	289.81	55.444	296.37	55.444	-244.49
		55.494	288.02	55.494	296.34	55.494	-246.25
		55.544	289.07	55.544	296.31	55.544	-245.17
		55.594	296.99	55.594	296.27	55.594	-237.21
		55.644	293.24	55.644	296.24	55.644	-240.93
		55.694	295.05	55.694	296.22	55.694	-239.1
		55.744	296.37	55.744	296.19	55.744	-237.75
		55.794	305.1	55.794	296.16	55.794	-228.99
		55.844	291.52	55.844	296.13	55.844	-242.54
		55.894	290.88	55.894	296.11	55.894	-243.16
		55.944	290.85	55.944	296.08	55.944	-243.16
		55.994	290.2	55.994	296.06	55.994	-243.79
		56.044	289.49	56.044	296.04	56.044	-244.48
		56.094	291.36	56.094	296.02	56.094	-242.59
		56.144	300.61	56.144	295.71	56.144	-233.03
		56.194	304.39	56.194	295.7	56.194	-229.24
		56.244	297.76	56.244	295.69	56.244	-235.86
		56.294	298.67	56.294	295.67	56.294	-234.93
		56.344	304.01	56.344	295.66	56.344	-229.58
		56.394	309.48	56.394	295.66	56.394	-224.11
		56.444	307.33	56.444	295.65	56.444	-226.25
		56.494	299.63	56.494	295.64	56.494	-233.94
		56.544	297.92	56.544	295.64	56.544	-235.65
		56.594	296.21	56.594	295.63	56.594	-237.35
		56.644	292.49	56.644	295.63	56.644	-241.07
		56.694	299.59	56.694	295.63	56.694	-233.97
		56.744	299.95	56.744	295.63	56.744	-233.61
		56.794	295.25	56.794	295.63	56.794	-238.31
		56.844	305.86	56.844	295.64	56.844	-227.71
		56.894	295.85	56.894	295.65	56.894	-237.73
		56.944	292.32	56.944	295.65	56.944	-241.26
		56.994	293.41	56.994	295.67	56.994	-240.19
		57.044	296.82	57.044	295.68	57.044	-236.79
		57.094	290.89	57.094	295.7	57.094	-242.74
		57.144	280.33	57.144	295.71	57.144	-253.31
		57.194	295.07	57.194	295.73	57.194	-238.59
		57.244	302.21	57.244	295.76	57.244	-231.48
		57.294	304.15	57.294	295.79	57.294	-229.57
		57.344	296.42	57.344	295.82	57.344	-237.33
		57.394	295.02	57.394	295.85	57.394	-238.76
		57.444	303.95	57.444	295.89	57.444	-229.87
		57.494	295.25	57.494	295.93	57.494	-238.61
		57.544	294.08	57.544	295.97	57.544	-239.82
		57.594	297.38	57.594	296.02	57.594	-236.57
		57.644	301.9	57.644	296.07	57.644	-232.1
		57.694	299.07	57.694	296.13	57.694	-234.99
		57.744	299.62	57.744	296.19	57.744	-234.5
		57.794	297.43	57.794	296.26	57.794	-236.76
		57.844	294.28	57.844	296.33	57.844	-239.98
		57.894	295.66	57.894	296.41	57.894	-238.68
		57.944	301.32	57.944	296.5	57.944	-233.11
		57.994	299.93	57.994	296.59	57.994	-234.59
		58.044	297.64	58.044	296.69	58.044	-236.98
		58.094	301.89	58.094	296.8	58.094	-232.84
		58.144	299.08	58.144	296.92	58.144	-235.77
		58.194	304.66	58.194	297.04	58.194	-230.31
		58.244	297.48	58.244	297.18	58.244	-237.63
		58.294	298.74	58.294	297.32	58.294	-236.51
		58.344	294.71	58.344	297.48	58.344	-240.7
		58.394	292.44	58.394	297.65	58.394	-243.14
		58.444	295.69	58.444	297.83	58.444	-240.07
		58.494	301.98	58.494	298.03	58.494	-233.98
		58.544	299.12	58.544	298.24	58.544	-237.05
		58.594	308.16	58.594	298.46	58.594	-228.23
		58.644	304.79	58.644	298.71	58.644	-231.85
		58.694	303.31	58.694	298.97	58.694	-233.59
		58.744	302.46	58.744	299.26	58.744	-234.73
		58.794	302.79	58.794	299.57	58.794	-234.71
		58.844	302.81	58.844	299.9	58.844	-235.02
		58.894	307.7	58.894	300.26	58.894	-230.49
		58.944	315.01	58.944	300.66	58.944	-223.58
		58.994	311.52	58.994	301.08	58.994	-227.49
		59.044	309.22	59.044	301.55	59.044	-230.26
		59.094	308.86	59.094	302.05	59.094	-231.12
		59.144	312.47	59.144	302.6	59.144	-228.06
		59.194	317.72	59.194	303.2	59.194	-223.41
		59.244	317.09	59.244	303.86	59.244	-224.7
		59.294	313.98	59.294	304.58	59.294	-228.53
		59.344	316.92	59.344	305.37	59.344	-226.38
		59.394	316.27	59.394	306.24	59.394	-227.9
		59.444	313.08	59.444	307.2	59.444	-232.05
		59.494	310.6	59.494	308.26	59.494	-235.59
		59.544	314.73	59.544	309.44	59.544	-232.64
		59.594	309.76	59.594	310.75	59.594	-238.92
		59.644	315.45	59.644	312.21	59.644	-234.69
		59.694	315.49	59.694	313.85	59.694	-236.29
		59.744	319.22	59.744	315.69	59.744	-234.4
		59.794	321.03	59.794	317.76	59.794	-234.66
		59.844	322.28	59.844	320.12	59.844	-235.77
		59.894	330.1	59.894	322.81	59.894	-230.64
		59.944	331.81	59.944	325.9	59.944	-232.02
		59.994	333.94	59.994	329.47	59.994	-233.46
		60.044	335.5	60.044	333.66	60.044	-236.09
		60.094	346.58	60.094	338.62	60.094	-229.97
		60.144	354.04	60.144	344.57	60.144	-228.46
		60.194	350.83	60.194	351.8	60.194	-238.9
		60.244	365.97	60.244	360.69	60.244	-232.65
		60.294	387.43	60.294	371.76	60.294	-222.26
		60.344	389.66	60.344	385.62	60.344	-233.89
		60.394	405.32	60.394	403.02	60.394	-235.63
		60.444	431.26	60.444	424.78	60.444	-231.45
		60.494	462.61	60.494	451.76	60.494	-227.08
		60.544	497.1	60.544	484.76	60.544	-225.59
		60.594	541.78	60.594	524.32	60.594	-220.47
		60.644	591.43	60.644	570.52	60.644	-217.02
		60.694	654.95	60.694	622.67	60.694	-205.65
		60.744	727.23	60.744	678.72	60.744	-189.42
		60.794	793.78	60.794	734.5	60.794	-178.65
		60.844	847.97	60.844	783.03	60.844	-172.99
		60.894	873.71	60.894	815.08	60.894	-179.3
		60.944	893.35	60.944	822.53	60.944	-167.11
		60.994	863.66	60.994	802.95	60.994	-177.22
		61.044	813.09	61.044	761.31	61.044	-186.15
		61.094	749.09	61.094	706.91	61.094	-195.75
		61.144	680.17	61.144	648.7	61.144	-206.46
		61.194	614.67	61.194	592.88	61.194	-216.14
		61.244	551.31	61.244	542.73	61.244	-229.35
		61.294	504.06	61.294	499.52	61.294	-233.39
		61.344	467.22	61.344	463.35	61.344	-234.06
		61.394	439.71	61.394	433.68	61.394	-231.9
		61.444	413.27	61.444	409.72	61.444	-234.38
		61.494	399.61	61.494	390.56	61.494	-228.88
		61.544	390.49	61.544	375.32	61.544	-222.76
		61.594	375.02	61.594	363.18	61.594	-226.09
		61.644	363.72	61.644	353.45	61.644	-227.66
		61.694	347.78	61.694	345.58	61.694	-235.73
		61.744	339.33	61.744	339.13	61.744	-237.73
		61.794	334.98	61.794	333.76	61.794	-236.71
		61.844	337.48	61.844	329.22	61.844	-229.67
		61.894	330.94	61.894	325.35	61.894	-232.34
		61.944	330.41	61.944	322	61.944	-229.52
		61.994	329.54	61.994	319.07	61.994	-227.46
		62.044	317.59	62.044	316.5	62.044	-236.84
		62.094	312.3	62.094	314.23	62.094	-239.86
		62.144	317.26	62.144	312.21	62.144	-232.88
		62.194	314.52	62.194	310.4	62.194	-233.81
		62.244	308.51	62.244	308.78	62.244	-238.2
		62.294	305.34	62.294	307.31	62.294	-239.9
		62.344	316.71	62.344	305.99	62.344	-227.21
		62.394	308.96	62.394	304.79	62.394	-233.76
		62.444	314.95	62.444	303.69	62.444	-226.67
		62.494	319.38	62.494	302.69	62.494	-221.24
		62.544	307.83	62.544	303.44	62.544	-233.54
		62.594	311.88	62.594	302.63	62.594	-228.68
		62.644	312.74	62.644	301.89	62.644	-227.08
		62.694	312.51	62.694	301.21	62.694	-226.63
		62.744	308.76	62.744	300.59	62.744	-229.76
		62.794	310.88	62.794	300.02	62.794	-227.07
		62.844	309.1	62.844	299.48	62.844	-228.31
		62.894	311.85	62.894	298.99	62.894	-225.07
		62.944	305.99	62.944	300.38	62.944	-232.32
		62.994	303.02	62.994	300	62.994	-234.91
		63.044	308.6	63.044	299.65	63.044	-228.98
		63.094	307.54	63.094	299.34	63.094	-229.73
		63.144	301.11	63.144	299.05	63.144	-235.87
		63.194	309.15	63.194	298.79	63.194	-227.57
		63.244	319	63.244	298.55	63.244	-217.48
		63.294	309.81	63.294	298.33	63.294	-226.45
		63.344	304.29	63.344	298.14	63.344	-231.78
		63.394	313.73	63.394	297.97	63.394	-222.17
		63.444	313.72	63.444	297.81	63.444	-222.02
		63.494	320.92	63.494	297.68	63.494	-214.69
		63.544	323.6	63.544	297.56	63.544	-211.89
		63.594	319.45	63.594	297.46	63.594	-215.94
		63.644	313.88	63.644	297.38	63.644	-221.43
		63.694	311.13	63.694	297.31	63.694	-224.11
		63.744	308.76	63.744	297.26	63.744	-226.43
		63.794	302.11	63.794	297.23	63.794	-233.05
		63.844	305.87	63.844	297.21	63.844	-229.27
		63.894	307.69	63.894	297.21	63.894	-227.45
		63.944	308.77	63.944	297.23	63.944	-226.39
		63.994	314.67	63.994	297.26	63.994	-220.52
		64.044	301.86	64.044	297.3	64.044	-233.37
		64.094	299.98	64.094	297.37	64.094	-235.32
		64.144	306.16	64.144	297.45	64.144	-229.22
		64.194	313.75	64.194	297.55	64.194	-221.73
		64.244	309.12	64.244	297.66	64.244	-226.47
		64.294	309.98	64.294	297.8	64.294	-225.75
		64.344	312.99	64.344	297.95	64.344	-222.89
		64.394	305.27	64.394	298.12	64.394	-230.78
		64.444	307.63	64.444	298.32	64.444	-228.62
		64.494	310.46	64.494	298.54	64.494	-226.01
		64.544	301.61	64.544	298.78	64.544	-235.1
		64.594	298.37	64.594	299.04	64.594	-238.6
		64.644	304.65	64.644	299.34	64.644	-232.62
		64.694	301.08	64.694	300.8	64.694	-237.65
		64.744	307.22	64.744	301.17	64.744	-231.88
		64.794	307.83	64.794	301.58	64.794	-231.68
		64.844	317.55	64.844	302.01	64.844	-222.39
		64.894	311.65	64.894	302.49	64.894	-228.77
		64.944	307.98	64.944	303.01	64.944	-232.96
		64.994	313.6	64.994	303.58	64.994	-227.91
		65.044	311.95	65.044	304.19	65.044	-230.17
		65.094	304.76	65.094	304.86	65.094	-238.03
		65.144	311.71	65.144	305.59	65.144	-231.81
		65.194	311.26	65.194	306.38	65.194	-233.05
		65.244	315.54	65.244	307.24	65.244	-229.63
		65.294	317.09	65.294	308.18	65.294	-229.02
		65.344	308.15	65.344	309.21	65.344	-238.99
		65.394	304.03	65.394	310.34	65.394	-244.24
		65.444	308.38	65.444	311.58	65.444	-241.13
		65.494	307.27	65.494	312.93	65.494	-243.59
		65.544	310.81	65.544	314.43	65.544	-241.55
		65.594	307.59	65.594	316.08	65.594	-246.42
		65.644	305.77	65.644	317.91	65.644	-250.07
		65.694	304.03	65.694	319.94	65.694	-253.84
		65.744	315.31	65.744	322.2	65.744	-244.82
		65.794	326.97	65.794	324.73	65.794	-235.69
		65.844	325.33	65.844	327.56	65.844	-240.16
		65.894	326.27	65.894	330.75	65.894	-242.41
		65.944	333.38	65.944	334.36	65.944	-238.91
		65.994	337.94	65.994	338.46	65.994	-238.45
		66.044	348.83	66.044	343.16	66.044	-232.26
		66.094	350.36	66.094	348.56	66.094	-236.13
		66.144	342.55	66.144	354.82	66.144	-250.2
		66.194	344.6	66.194	362.15	66.194	-255.48
		66.244	364.51	66.244	370.84	66.244	-244.26
		66.294	373.51	66.294	381.32	66.294	-245.74
		66.344	386.06	66.344	394.28	66.344	-246.15
		66.394	394.57	66.394	410.76	66.394	-254.12
		66.444	421.92	66.444	432.38	66.444	-248.39
		66.494	455.29	66.494	461.53	66.494	-244.17
		66.544	496.64	66.544	501.44	66.544	-242.73
		66.594	556.58	66.594	556.11	66.594	-237.46
		66.644	633.64	66.644	629.84	66.644	-234.13
		66.694	735.42	66.694	726.54	66.694	-229.05
		66.744	864.53	66.744	848.27	66.744	-221.67
		66.794	1008.84	66.794	993.4	66.794	-222.49
		66.844	1162.74	66.844	1153.07	66.844	-228.26
		66.894	1316.13	66.894	1305.61	66.894	-227.41
		66.944	1419.51	66.944	1420.69	66.944	-239.11
		66.994	1463.56	66.994	1469.56	66.994	-243.93
		67.044	1480.43	67.044	1455.43	67.044	-212.93
		67.094	1495.82	67.094	1412.87	67.094	-154.98
		67.144	1486.98	67.144	1380.83	67.144	-131.78
		67.194	1511.7	67.194	1382.91	67.194	-109.14
		67.244	1588.2	67.244	1423.77	67.244	-73.5003
		67.294	1632.59	67.294	1489.03	67.294	-94.3702
		67.344	1659.69	67.344	1544.61	67.344	-122.85
		67.394	1655.35	67.394	1546.32	67.394	-128.9
		67.444	1571	67.444	1468.41	67.444	-135.34
		67.494	1422.37	67.494	1324.82	67.494	-140.38
		67.544	1217.66	67.544	1152.61	67.544	-172.88
		67.594	1023.71	67.594	983.79	67.594	-198.01
		67.644	837.61	67.644	835.63	67.644	-235.95
		67.694	696.82	67.694	714.23	67.694	-255.34
		67.744	585.14	67.744	619.57	67.744	-272.36
		67.794	519.87	67.794	548.39	67.794	-266.45
		67.844	465.84	67.844	496.17	67.844	-268.26
		67.894	422.78	67.894	458.24	67.894	-273.39
		67.944	395.78	67.944	430.52	67.944	-272.67
		67.994	371.47	67.994	409.87	67.994	-276.33
		68.044	360.98	68.044	394.01	68.044	-270.96
		68.094	345.9	68.094	381.47	68.094	-273.5
		68.144	335.23	68.144	371.28	68.144	-273.98
		68.194	334.15	68.194	362.82	68.194	-266.6
		68.244	332.83	68.244	355.69	68.244	-260.79
		68.294	326.57	68.294	349.62	68.294	-260.98
		68.344	310.57	68.344	344.41	68.344	-271.77
		68.394	311.63	68.394	339.91	68.394	-266.21
		68.444	310.82	68.444	336.01	68.444	-263.12
		68.494	310.59	68.494	332.61	68.494	-259.95
		68.544	308.08	68.544	329.66	68.544	-259.51
		68.594	308.63	68.594	327.07	68.594	-256.37
		68.644	311.58	68.644	324.82	68.644	-251.17
		68.694	316.5	68.694	322.85	68.694	-244.28
		68.744	323.62	68.744	321.13	68.744	-235.44
		68.794	309.51	68.794	319.65	68.794	-248.07
		68.844	310.65	68.844	318.37	68.844	-245.65
		68.894	314.45	68.894	317.28	68.894	-240.76
		68.944	307.78	68.944	316.37	68.944	-246.52
		68.994	302.13	68.994	315.62	68.994	-251.42
		69.044	307.2	69.044	315.02	69.044	-245.75
		69.094	310.44	69.094	314.57	69.094	-242.06
		69.144	303.43	69.144	314.27	69.144	-248.77
		69.194	301.95	69.194	314.11	69.194	-250.09
		69.244	313.18	69.244	314.09	69.244	-238.84
		69.294	307.54	69.294	314.22	69.294	-244.61
		69.344	311.8	69.344	314.49	69.344	-240.62
		69.394	312.92	69.394	314.92	69.394	-239.93
		69.444	306.19	69.444	315.52	69.444	-247.26
		69.494	312.34	69.494	316.29	69.494	-241.88
		69.544	309.71	69.544	317.25	69.544	-245.47
		69.594	308.18	69.594	318.42	69.594	-248.17
		69.644	309.22	69.644	319.83	69.644	-248.54
		69.694	315.59	69.694	321.5	69.694	-243.84
		69.744	319.35	69.744	323.47	69.744	-242.05
		69.794	320.53	69.794	325.79	69.794	-243.19
		69.844	325.5	69.844	328.5	69.844	-240.93
		69.894	323.93	69.894	331.7	69.894	-245.7
		69.944	326.14	69.944	335.46	69.944	-247.25
		69.994	339.71	69.994	339.94	69.994	-238.16
		70.044	345.14	70.044	345.28	70.044	-238.07
		70.094	351.82	70.094	351.73	70.094	-237.84
		70.144	359.16	70.144	359.58	70.144	-238.35
		70.194	365.79	70.194	369.22	70.194	-241.36
		70.244	370.38	70.244	381.14	70.244	-248.69
		70.294	381.37	70.294	395.91	70.294	-252.47
		70.344	403.37	70.344	414.24	70.344	-248.8
		70.394	425.57	70.394	436.88	70.394	-249.24
		70.444	448.81	70.444	464.64	70.444	-253.76
		70.494	482.98	70.494	498.27	70.494	-253.22
		70.544	519.3	70.544	538.35	70.544	-256.98
		70.594	571.9	70.594	585.02	70.594	-251.05
		70.644	640.4	70.644	637.51	70.644	-235.04
		70.694	713.29	70.694	693.55	70.694	-218.19
		70.744	790.9	70.744	748.38	70.744	-195.41
		70.794	857.68	70.794	794.58	70.794	-174.83
		70.844	898.57	70.844	823.19	70.844	-162.55
		70.894	922.16	70.894	827.29	70.894	-143.06
		70.944	905.21	70.944	805.75	70.944	-138.47
		70.994	841.92	70.994	763.94	70.994	-159.95
		71.044	757.47	71.044	710.59	71.044	-191.05
		71.094	681.2	71.094	653.91	71.094	-210.64
		71.144	609.47	71.144	599.52	71.144	-227.98
		71.194	537.92	71.194	550.43	71.194	-250.44
		71.244	498.33	71.244	507.8	71.244	-247.4
		71.294	461.23	71.294	471.72	71.294	-248.42
		71.344	421.77	71.344	441.72	71.344	-257.88
		71.394	411.09	71.394	417.09	71.394	-243.93
		71.444	394.02	71.444	395.4	71.444	-239.31
		71.494	368.39	71.494	379.16	71.494	-248.7
		71.544	350.04	71.544	365.98	71.544	-253.87
		71.594	350.2	71.594	355.25	71.594	-242.98
		71.644	341.14	71.644	346.44	71.644	-243.23
		71.694	327.99	71.694	339.14	71.694	-249.08
		71.744	322.23	71.744	333.01	71.744	-248.71
		71.794	322.17	71.794	327.81	71.794	-243.57
		71.844	317.85	71.844	323.35	71.844	-243.43
		71.894	317	71.894	317.68	71.894	-238.61
		71.944	313.92	71.944	314.34	71.944	-238.35
		71.994	311.33	71.994	311.39	71.994	-237.99
		72.044	310.1	72.044	308.79	72.044	-236.62
		72.094	302.08	72.094	306.47	72.094	-242.32
		72.144	303.23	72.144	304.39	72.144	-239.09
		72.194	305.36	72.194	302.53	72.194	-235.1
		72.244	299.38	72.244	300.85	72.244	-239.4
		72.294	298.97	72.294	299.33	72.294	-238.29
		72.344	298.01	72.344	297.94	72.344	-237.86
		72.394	295.21	72.394	296.68	72.394	-239.4
		72.444	294	72.444	295.53	72.444	-239.46
		72.494	293.36	72.494	294.48	72.494	-239.05
		72.544	294.22	72.544	293.51	72.544	-237.22
		72.594	290.6	72.594	292.61	72.594	-239.94
		72.644	283.84	72.644	291.79	72.644	-245.88
		72.694	290.51	72.694	291.02	72.694	-238.44
		72.744	292.42	72.744	290.31	72.744	-235.82
		72.794	286.82	72.794	289.65	72.794	-240.76
		72.844	292.55	72.844	289.03	72.844	-234.41
		72.894	289.25	72.894	288.46	72.894	-237.14
		72.944	293.59	72.944	287.92	72.944	-232.26
		72.994	288.72	72.994	287.41	72.994	-236.62
		73.044	286.67	73.044	286.93	73.044	-238.19
		73.094	280.53	73.094	286.49	73.094	-243.89
		73.144	290.02	73.144	286.06	73.144	-233.97
		73.194	295.31	73.194	285.66	73.194	-228.28
		73.244	295.86	73.244	285.29	73.244	-227.36
		73.294	280.87	73.294	284.93	73.294	-241.99
		73.344	289.22	73.344	284.59	73.344	-233.3
		73.394	288.79	73.394	284.27	73.394	-233.41
		73.444	285.97	73.444	283.96	73.444	-235.92
		73.494	282.41	73.494	283.97	73.494	-239.49
		73.544	284.39	73.544	283.7	73.544	-237.24
		73.594	283.55	73.594	283.43	73.594	-237.81
		73.644	284.73	73.644	283.18	73.644	-236.38
		73.694	290.7	73.694	282.94	73.694	-230.17
		73.744	283.85	73.744	282.71	73.744	-236.79
		73.794	280.14	73.794	282.49	73.794	-240.28
		73.844	280.2	73.844	282.28	73.844	-240.01
		73.894	282.95	73.894	282.08	73.894	-237.06
		73.944	280.32	73.944	281.89	73.944	-239.5
		73.994	279.34	73.994	281.7	73.994	-240.29
		74.044	273.36	74.044	281.52	74.044	-246.09
		74.094	277.75	74.094	281.34	74.094	-241.52
		74.144	280	74.144	281.17	74.144	-239.1
		74.194	273.41	74.194	281.01	74.194	-245.53
		74.244	281.52	74.244	280.86	74.244	-237.27
		74.294	277.24	74.294	280.7	74.294	-241.39
		74.344	277.94	74.344	280.56	74.344	-240.55
		74.394	281.03	74.394	280.41	74.394	-237.31
		74.444	284.45	74.444	280.28	74.444	-233.76
		74.494	287.05	74.494	280.14	74.494	-231.02
		74.544	276.64	74.544	280.01	74.544	-241.3
		74.594	281.25	74.594	279.89	74.594	-236.57
		74.644	280.95	74.644	279.76	74.644	-236.74
		74.694	273.98	74.694	279.64	74.694	-243.59
		74.744	276.07	74.744	279.53	74.744	-241.39
		74.794	281.64	74.794	279.42	74.794	-235.71
		74.844	287.92	74.844	279.31	74.844	-229.32
		74.894	284.14	74.894	279.2	74.894	-232.99
		74.944	273.79	74.944	279.1	74.944	-243.24
		74.994	281.75	74.994	278.99	74.994	-235.17
		75.044	280.03	75.044	278.89	75.044	-236.79
		75.094	283.88	75.094	278.8	75.094	-232.85
		75.144	279.49	75.144	278.7	75.144	-237.14
		75.194	283.53	75.194	278.61	75.194	-233.01
		75.244	285.04	75.244	278.52	75.244	-231.41
		75.294	286.77	75.294	278.43	75.294	-229.59
		75.344	286.11	75.344	278.35	75.344	-230.17
		75.394	283.35	75.394	278.27	75.394	-232.85
		75.444	281	75.444	278.18	75.444	-235.11
		75.494	276.78	75.494	278.1	75.494	-239.25
		75.544	284.39	75.544	278.03	75.544	-231.57
		75.594	278.37	75.594	277.95	75.594	-237.51
		75.644	279.55	75.644	277.88	75.644	-236.26
		75.694	283.1	75.694	277.8	75.694	-232.63
		75.744	282.03	75.744	277.73	75.744	-233.63
		75.794	282.24	75.794	277.67	75.794	-233.36
		75.844	290.08	75.844	277.65	75.844	-225.5
		75.894	279.79	75.894	277.58	75.894	-235.72
		75.944	280.38	75.944	277.52	75.944	-235.07
		75.994	279.62	75.994	277.46	75.994	-235.77
		76.044	276.03	76.044	277.4	76.044	-239.3
		76.094	282.56	76.094	277.34	76.094	-232.71
		76.144	274.8	76.144	277.29	76.144	-240.42
		76.194	273.38	76.194	277.39	76.194	-241.94
		76.244	278.73	76.244	277.34	76.244	-236.54
		76.294	282.23	76.294	277.3	76.294	-233
		76.344	286.78	76.344	277.25	76.344	-228.4
		76.394	278.93	76.394	277.31	76.394	-236.31
		76.444	276.47	76.444	277.27	76.444	-238.73
		76.494	284.61	76.494	277.23	76.494	-230.55
		76.544	275.52	76.544	277.2	76.544	-239.61
		76.594	273.68	76.594	277.16	76.594	-241.41
		76.644	269.41	76.644	277.13	76.644	-245.65
		76.694	275.42	76.694	277.1	76.694	-239.61
		76.744	281.36	76.744	277.09	76.744	-233.66
		76.794	279.58	76.794	277.09	76.794	-235.44
		76.844	280.71	76.844	277.09	76.844	-234.31
		76.894	282.12	76.894	277.09	76.894	-232.9
		76.944	285.56	76.944	277.1	76.944	-229.47
		76.994	280.62	76.994	277.11	76.994	-234.42
		77.044	280.25	77.044	277.12	77.044	-234.8
		77.094	279.91	77.094	277.14	77.094	-235.16
		77.144	287.92	77.144	276.05	77.144	-226.06
		77.194	278.33	77.194	276.09	77.194	-235.69
		77.244	279.76	77.244	276.13	77.244	-234.3
		77.294	275.74	77.294	276.18	77.294	-238.37
		77.344	278.48	77.344	276.23	77.344	-235.68
		77.394	287.91	77.394	276.29	77.394	-226.31
		77.444	285.17	77.444	276.35	77.444	-229.11
		77.494	279.14	77.494	276.41	77.494	-235.2
		77.544	281.36	77.544	276.48	77.544	-233.05
		77.594	282.36	77.594	276.56	77.594	-232.13
		77.644	276.08	77.644	276.64	77.644	-238.49
		77.694	280.33	77.694	276.73	77.694	-234.33
		77.744	285.65	77.744	276.82	77.744	-229.1
		77.794	281.45	77.794	276.92	77.794	-233.4
		77.844	284.58	77.844	277.03	77.844	-230.38
		77.894	282.74	77.894	277.15	77.894	-232.34
		77.944	283.6	77.944	277.28	77.944	-231.61
		77.994	278.42	77.994	277.42	77.994	-236.93
		78.044	277.45	78.044	277.57	78.044	-238.05
		78.094	282.13	78.094	277.74	78.094	-233.54
		78.144	286.78	78.144	277.91	78.144	-229.06
		78.194	291.3	78.194	278.11	78.194	-224.74
		78.244	283.5	78.244	278.31	78.244	-232.74
		78.294	280.21	78.294	278.54	78.294	-236.26
		78.344	279.99	78.344	278.79	78.344	-236.73
		78.394	279.58	78.394	279.06	78.394	-237.41
		78.444	280.08	78.444	279.36	78.444	-237.21
		78.494	282.09	78.494	279.68	78.494	-235.52
		78.544	282.61	78.544	280.04	78.544	-235.36
		78.594	287.49	78.594	280.44	78.594	-230.88
		78.644	282.36	78.644	280.87	78.644	-236.44
		78.694	286.1	78.694	281.35	78.694	-233.18
		78.744	279.94	78.744	281.88	78.744	-239.87
		78.794	281.07	78.794	282.47	78.794	-239.33
		78.844	280.93	78.844	283.13	78.844	-240.13
		78.894	276.19	78.894	283.88	78.894	-245.62
		78.944	276.61	78.944	284.71	78.944	-246.03
		78.994	275.73	78.994	285.65	78.994	-247.85
		79.044	287.75	79.044	286.73	79.044	-236.91
		79.094	293.12	79.094	287.96	79.094	-232.77
		79.144	284.14	79.144	289.38	79.144	-243.17
		79.194	296.25	79.194	291.03	79.194	-232.71
		79.244	287.02	79.244	292.97	79.244	-243.88
		79.294	282.75	79.294	295.28	79.294	-250.46
		79.344	288.92	79.344	298.03	79.344	-247.04
		79.394	298.4	79.394	301.33	79.394	-240.86
		79.444	300.52	79.444	305.32	79.444	-242.73
		79.494	306.17	79.494	310.15	79.494	-241.91
		79.544	312.36	79.544	315.98	79.544	-241.55
		79.594	316.85	79.594	322.99	79.594	-244.07
		79.644	318.99	79.644	331.35	79.644	-250.29
		79.694	323.17	79.694	341.2	79.694	-255.96
		79.744	338.66	79.744	352.6	79.744	-251.87
		79.794	361.24	79.794	365.45	79.794	-242.14
		79.844	377.18	79.844	379.33	79.844	-240.08
		79.894	395.51	79.894	393.72	79.894	-236.14
		79.944	411.29	79.944	406.44	79.944	-233.08
		79.994	428.47	79.994	415.97	79.994	-225.43
		80.044	442.81	80.044	420.57	80.044	-215.69
		80.094	445.22	80.094	419.52	80.094	-212.23
		80.144	449.51	80.144	413.51	80.144	-201.93
		80.194	436.88	80.194	404.34	80.194	-205.39
		80.244	426.13	80.244	394.09	80.244	-205.89
		80.294	420.24	80.294	384.45	80.294	-202.14
		80.344	407.66	80.344	376.49	80.344	-206.76
		80.394	398.6	80.394	370.72	80.394	-210.05
		80.444	381.88	80.444	367.08	80.444	-223.13
		80.494	376.46	80.494	365.09	80.494	-226.56
		80.544	371.42	80.544	364.07	80.544	-230.58
		80.594	369.54	80.594	363.69	80.594	-232.08
		80.644	374.22	80.644	365.82	80.644	-229.53
		80.694	369.74	80.694	368.79	80.694	-236.98
		80.744	389.36	80.744	374.67	80.744	-223.24
		80.794	388.8	80.794	383.49	80.794	-232.62
		80.844	396.74	80.844	394.23	80.844	-235.42
		80.894	406.36	80.894	404.59	80.894	-236.16
		80.944	416.52	80.944	411.56	80.944	-232.97
		80.994	417.31	80.994	413.2	80.994	-233.82
		81.044	410.88	81.044	409.74	81.044	-236.79
		81.094	398.92	81.094	402.39	81.094	-241.4
		81.144	386.32	81.144	391.8	81.144	-243.41
		81.194	376.79	81.194	379.19	81.194	-240.33
		81.244	357.91	81.244	364.24	81.244	-244.26
		81.294	349.22	81.294	349.48	81.294	-238.19
		81.344	339.04	81.344	336.27	81.344	-235.16
		81.394	322.99	81.394	325.18	81.394	-240.12
		81.444	309.6	81.444	316.24	81.444	-244.57
		81.494	306.6	81.494	309.22	81.494	-240.55
		81.544	303.97	81.544	303.78	81.544	-237.74
		81.594	296.94	81.594	299.6	81.594	-240.59
		81.644	293.05	81.644	296.38	81.644	-241.26
		81.694	292.49	81.694	293.88	81.694	-239.32
		81.744	282.81	81.744	292.05	81.744	-247.17
		81.794	292.22	81.794	290.46	81.794	-236.17
		81.844	292.29	81.844	289.16	81.844	-234.8
		81.894	278.28	81.894	288.08	81.894	-247.73
		81.944	284.03	81.944	287.17	81.944	-241.07
		81.994	280.11	81.994	286.41	81.994	-244.23
		82.044	276.9	82.044	285.75	82.044	-246.78
		82.094	278.83	82.094	285.19	82.094	-244.29
		82.144	277.02	82.144	284.72	82.144	-245.63
		82.194	267.55	82.194	284.31	82.194	-254.69
		82.244	275.65	82.244	283.97	82.244	-246.25
		82.294	273.13	82.294	283.68	82.294	-248.48
		82.344	272.9	82.344	283.44	82.344	-248.47
		82.394	280.73	82.394	283.25	82.394	-240.45
		82.444	265.58	82.444	283.1	82.444	-255.45
		82.494	274.62	82.494	282.98	82.494	-246.29
		82.544	273.2	82.544	282.91	82.544	-247.64
		82.594	278.62	82.594	282.86	82.594	-242.17
		82.644	276.43	82.644	282.85	82.644	-244.35
		82.694	271.42	82.694	282.87	82.694	-249.38
		82.744	268.65	82.744	282.92	82.744	-252.2
		82.794	279.76	82.794	283	82.794	-241.17
		82.844	283.53	82.844	283.11	82.844	-237.51
		82.894	275.32	82.894	283.25	82.894	-245.86
		82.944	272.02	82.944	283.43	82.944	-249.34
		82.994	278.78	82.994	283.63	82.994	-242.78
		83.044	277.49	83.044	283.88	83.044	-244.32
		83.094	277.17	83.094	284.15	83.094	-244.91
		83.144	280.8	83.144	284.47	83.144	-241.6
		83.194	279.58	83.194	284.83	83.194	-243.18
		83.244	281.9	83.244	285.23	83.244	-241.26
		83.294	282.17	83.294	285.68	83.294	-241.44
		83.344	284.47	83.344	286.18	83.344	-239.64
		83.394	274.93	83.394	286.74	83.394	-249.74
		83.444	275.85	83.444	287.36	83.444	-249.44
		83.494	282.61	83.494	288.06	83.494	-243.38
		83.544	281.59	83.544	288.84	83.544	-245.18
		83.594	280.78	83.594	289.71	83.594	-246.86
		83.644	281.25	83.644	290.68	83.644	-247.36
		83.694	280.53	83.694	291.77	83.694	-249.17
		83.744	282.06	83.744	293.01	83.744	-248.88
		83.794	285.84	83.794	294.41	83.794	-246.5
		83.844	287.05	83.844	296	83.844	-246.88
		83.894	293.31	83.894	297.82	83.894	-242.44
		83.944	289.79	83.944	299.92	83.944	-248.06
		83.994	294.03	83.994	302.37	83.994	-246.27
		84.044	292.44	84.044	305.28	84.044	-250.77
		84.094	293.53	84.094	308.79	84.094	-253.19
		84.144	306.67	84.144	313.1	84.144	-244.36
		84.194	316.01	84.194	318.51	84.194	-240.43
		84.244	317.14	84.244	325.4	84.244	-246.19
		84.294	328.29	84.294	334.25	84.294	-243.89
		84.344	343.09	84.344	345.63	84.344	-240.47
		84.394	363.74	84.394	360.12	84.394	-234.31
		84.444	377.81	84.444	378.25	84.444	-238.37
		84.494	404.81	84.494	400.27	84.494	-233.39
		84.544	432.17	84.544	425.85	84.544	-231.61
		84.594	454.67	84.594	453.42	84.594	-236.68
		84.644	468.14	84.644	479.4	84.644	-249.19
		84.694	475.65	84.694	498.33	84.694	-260.61
		84.744	480.13	84.744	505.34	84.744	-263.14
		84.794	476.58	84.794	500.08	84.794	-261.43
		84.844	461.05	84.844	487.26	84.844	-264.14
		84.894	456.61	84.894	473.22	84.894	-254.54
		84.944	448.26	84.944	462.93	84.944	-252.6
		84.994	452.5	84.994	459.49	84.994	-244.92
		85.044	461.46	85.044	464.96	85.044	-241.43
		85.094	481.73	85.094	481.01	85.094	-237.21
		85.144	517.42	85.144	509.19	85.144	-229.7
		85.194	569.51	85.194	550.97	85.194	-219.39
		85.244	626.93	85.244	607.39	85.244	-218.39
		85.294	711.34	85.294	678.34	85.294	-204.93
		85.344	818.86	85.344	761.05	85.344	-180.12
		85.394	902.43	85.394	847.68	85.394	-183.18
		85.444	979.49	85.444	922.5	85.444	-180.94
		85.494	1030.89	85.494	964.01	85.494	-171.05
		85.544	1022.65	85.544	956.34	85.544	-171.62
		85.594	957.62	85.594	901.95	85.594	-182.26
		85.644	866.89	85.644	819.43	85.644	-190.47
		85.694	761.21	85.694	729.3	85.694	-206.02
		85.744	650.49	85.744	644.82	85.744	-232.26
		85.794	578.6	85.794	572.33	85.794	-231.66
		85.844	496.73	85.844	513.11	85.844	-254.31
		85.894	451.12	85.894	466.38	85.894	-253.19
		85.944	401.44	85.944	430.28	85.944	-266.77
		85.994	379.22	85.994	402.98	85.994	-261.69
		86.044	356.69	86.044	382.38	86.044	-263.62
		86.094	339.92	86.094	366.81	86.094	-264.82
		86.144	320.15	86.144	354.9	86.144	-272.68
		86.194	310.82	86.194	345.65	86.194	-272.76
		86.244	310.21	86.244	338.33	86.244	-266.05
		86.294	308.51	86.294	332.46	86.294	-261.88
		86.344	312.54	86.344	327.68	86.344	-253.07
		86.394	299.08	86.394	323.78	86.394	-262.63
		86.444	307.35	86.444	320.58	86.444	-251.16
		86.494	302.77	86.494	317.98	86.494	-253.14
		86.544	300.79	86.544	315.88	86.544	-253.02
		86.594	294.64	86.594	314.21	86.594	-257.5
		86.644	291.34	86.644	312.64	86.644	-259.23
		86.694	298.26	86.694	311.73	86.694	-251.4
		86.744	296.96	86.744	311.14	86.744	-252.11
		86.794	293.36	86.794	310.87	86.794	-255.44
		86.844	293.67	86.844	310.9	86.844	-255.16
		86.894	295.11	86.894	311.22	86.894	-254.04
		86.944	294.45	86.944	311.85	86.944	-255.33
		86.994	297.55	86.994	312.8	86.994	-253.18
		87.044	300.65	87.044	314.08	87.044	-251.36
		87.094	311.78	87.094	315.73	87.094	-241.88
		87.144	308.39	87.144	317.79	87.144	-247.33
		87.194	310.22	87.194	320.32	87.194	-248.03
		87.244	310.76	87.244	323.38	87.244	-250.55
		87.294	311.67	87.294	327.08	87.294	-253.34
		87.344	324.26	87.344	331.54	87.344	-245.21
		87.394	319.47	87.394	336.9	87.394	-255.36
		87.444	324.4	87.444	343.36	87.444	-256.89
		87.494	335.52	87.494	351.14	87.494	-253.55
		87.544	344.8	87.544	360.53	87.544	-253.66
		87.594	360.99	87.594	371.83	87.594	-248.77
		87.644	376.04	87.644	385.39	87.644	-247.28
		87.694	392.23	87.694	401.59	87.694	-247.29
		87.744	421.06	87.744	420.82	87.744	-237.69
		87.794	452.81	87.794	443.4	87.794	-228.52
		87.844	489.64	87.844	469.55	87.844	-217.84
		87.894	528.31	87.894	499.14	87.894	-208.76
		87.944	586.65	87.944	531.56	87.944	-182.84
		87.994	628.14	87.994	565.27	87.994	-175.06
		88.044	667.81	88.044	597.59	88.044	-167.71
		88.094	681.53	88.094	624.65	88.094	-181.05
		88.144	695.46	88.144	642.24	88.144	-184.71
		88.194	689.89	88.194	647.19	88.194	-195.23
		88.244	659.43	88.244	638.92	88.244	-217.42
		88.294	638.25	88.294	619.75	88.294	-219.43
		88.344	597.91	88.344	593.76	88.344	-233.78
		88.394	558.82	88.394	565.21	88.394	-244.32
		88.444	518.35	88.444	537.39	88.444	-256.97
		88.494	486.06	88.494	512.3	88.494	-264.17
		88.544	471.91	88.544	490.77	88.544	-256.79
		88.594	451.37	88.594	472.81	88.594	-259.37
		88.644	441.11	88.644	457.79	88.644	-254.61
		88.694	433.7	88.694	444.68	88.694	-248.91
		88.744	412.71	88.744	432.37	88.744	-257.59
		88.794	398.01	88.794	419.99	88.794	-259.91
		88.844	400.23	88.844	407.17	88.844	-244.87
		88.894	384.2	88.894	394.09	88.894	-247.82
		88.944	372.25	88.944	381.2	88.944	-246.88
		88.994	359.03	88.994	369.01	88.994	-247.91
		89.044	343.93	89.044	357.85	89.044	-251.85
		89.094	335	89.094	347.88	89.094	-250.81
		89.144	325.67	89.144	339.12	89.144	-251.38
		89.194	322.27	89.194	331.49	89.194	-247.15
		89.244	307.36	89.244	324.88	89.244	-255.45
		89.294	306.96	89.294	319.18	89.294	-250.15
		89.344	301.08	89.344	314.25	89.344	-251.1
		89.394	298.18	89.394	309.99	89.394	-249.74
		89.444	296.59	89.444	306.3	89.444	-247.64
		89.494	308.24	89.494	303.09	89.494	-232.78
		89.544	291.17	89.544	300.28	89.544	-247.04
		89.594	281.8	89.594	297.46	89.594	-253.59
		89.644	292.26	89.644	295.41	89.644	-241.08
		89.694	293.13	89.694	293.47	89.694	-238.27
		89.744	287.64	89.744	291.75	89.744	-242.04
		89.794	291.51	89.794	290.72	89.794	-237.14
		89.844	283.07	89.844	289.32	89.844	-244.18
		89.894	287.93	89.894	288.05	89.894	-238.05
		89.944	286.08	89.944	286.9	89.944	-238.75
		89.994	290.27	89.994	285.85	89.994	-233.51
		90.044	289.74	90.044	284.89	90.044	-233.08
		90.094	290.08	90.094	284	90.094	-231.85
		90.144	276.7	90.144	283.18	90.144	-244.41
		90.194	286.95	90.194	282.43	90.194	-233.41
		90.244	286.72	90.244	281.73	90.244	-232.94
		90.294	288.26	90.294	281.08	90.294	-230.75
		90.344	287.63	90.344	280.48	90.344	-230.78
		90.394	289.75	90.394	279.91	90.394	-228.09
		90.444	287.74	90.444	278.09	90.444	-228.28
		90.494	289.45	90.494	277.62	90.494	-226.1
		90.544	285.38	90.544	277.18	90.544	-229.73
		90.594	284.08	90.594	276.78	90.594	-230.63
		90.644	278.24	90.644	276.4	90.644	-236.09
		90.694	279.56	90.694	276.04	90.694	-234.41
		90.744	286.84	90.744	275.7	90.744	-226.79
		90.794	280.64	90.794	275.38	90.794	-232.67
		90.844	279.54	90.844	275.08	90.844	-233.47
		90.894	274.1	90.894	274.8	90.894	-238.63
		90.944	285.5	90.944	274.53	90.944	-226.96
		90.994	282.41	90.994	274.28	90.994	-229.8
		91.044	276.4	91.044	274.04	91.044	-235.57
		91.094	278.19	91.094	273.81	91.094	-233.55
		91.144	280.37	91.144	273.6	91.144	-231.16
		91.194	283.52	91.194	273.39	91.194	-227.8
		91.244	279.83	91.244	273.2	91.244	-231.3
		91.294	280.63	91.294	273.01	91.294	-230.31
		91.344	281.7	91.344	272.84	91.344	-229.07
		91.394	276.2	91.394	272.67	91.394	-234.4
		91.444	282.61	91.444	272.51	91.444	-227.83
		91.494	279.51	91.494	272.36	91.494	-230.78
		91.544	279.16	91.544	272.21	91.544	-230.98
		91.594	274.9	91.594	272.08	91.594	-235.11
		91.644	274.19	91.644	271.94	91.644	-235.68
		91.694	278.14	91.694	271.82	91.694	-231.61
		91.744	287.17	91.744	271.7	91.744	-222.46
		91.794	270.15	91.794	271.58	91.794	-239.36
		91.844	270.19	91.844	271.47	91.844	-239.21
		91.894	272.54	91.894	271.37	91.894	-236.76
		91.944	281.72	91.944	271.27	91.944	-227.48
		91.994	272.01	91.994	271.18	91.994	-237.1
		92.044	271.05	92.044	271.08	92.044	-237.96
		92.094	274.77	92.094	271	92.094	-234.16
		92.144	274.62	92.144	270.92	92.144	-234.23
		92.194	273.69	92.194	270.84	92.194	-235.08
		92.244	277.44	92.244	270.76	92.244	-231.25
		92.294	280.75	92.294	270.69	92.294	-227.87
		92.344	268.88	92.344	270.62	92.344	-239.67
		92.394	278.88	92.394	270.56	92.394	-229.61
		92.444	285.3	92.444	270.5	92.444	-223.13
		92.494	273.95	92.494	270.44	92.494	-234.42
		92.544	275.47	92.544	270.39	92.544	-232.85
		92.594	272.43	92.594	270.33	92.594	-235.83
		92.644	268.42	92.644	270.29	92.644	-239.8
		92.694	269.5	92.694	270.24	92.694	-238.67
		92.744	275.71	92.744	270.2	92.744	-232.42
		92.794	284.28	92.794	270.16	92.794	-223.81
		92.844	277.88	92.844	270.12	92.844	-230.17
		92.894	276.23	92.894	270.09	92.894	-231.79
		92.944	279.06	92.944	270.06	92.944	-228.93
		92.994	276.86	92.994	270.03	92.994	-231.1
		93.044	274.53	93.044	270	93.044	-233.4
		93.094	276.9	93.094	270.02	93.094	-231.05
		93.144	278.81	93.144	270.06	93.144	-229.18
		93.194	278.67	93.194	270.1	93.194	-229.36
		93.244	276.17	93.244	270.14	93.244	-231.9
		93.294	270.68	93.294	270.18	93.294	-237.43
		93.344	273.05	93.344	270.23	93.344	-235.11
		93.394	281.37	93.394	270.27	93.394	-226.83
		93.444	278.69	93.444	270.33	93.444	-229.57
		93.494	283.24	93.494	270.38	93.494	-225.07
		93.544	278.18	93.544	270.44	93.544	-230.19
		93.594	280.26	93.594	270.5	93.594	-228.17
		93.644	273.4	93.644	270.57	93.644	-235.1
		93.694	270.84	93.694	270.64	93.694	-237.73
		93.744	270.03	93.744	270.71	93.744	-238.61
		93.794	271.43	93.794	270.79	93.794	-237.29
		93.844	283.32	93.844	270.87	93.844	-225.48
		93.894	277.85	93.894	270.96	93.894	-231.04
		93.944	275.82	93.944	271.05	93.944	-233.16
		93.994	280.2	93.994	271.14	93.994	-228.87
		94.044	282.57	94.044	271.24	94.044	-226.6
		94.094	274.56	94.094	271.34	94.094	-234.71
		94.144	269.02	94.144	271.45	94.144	-240.36
		94.194	273.01	94.194	271.57	94.194	-236.49
		94.244	275.84	94.244	271.69	94.244	-233.78
		94.294	278.48	94.294	271.81	94.294	-231.26
		94.344	281.92	94.344	271.94	94.344	-227.95
		94.394	277.05	94.394	272.08	94.394	-232.96
		94.444	274.23	94.444	272.23	94.444	-235.93
		94.494	278.39	94.494	272.38	94.494	-231.92
		94.544	275.02	94.544	272.54	94.544	-235.45
		94.594	277.88	94.594	272.71	94.594	-232.76
		94.644	281.64	94.644	272.89	94.644	-229.18
		94.694	279.31	94.694	273.08	94.694	-231.7
		94.744	279.12	94.744	273.28	94.744	-232.09
		94.794	275.43	94.794	273.49	94.794	-235.99
		94.844	278.7	94.844	273.71	94.844	-232.94
		94.894	277.81	94.894	273.94	94.894	-234.06
		94.944	269.64	94.944	274.19	94.944	-242.48
		94.994	274.93	94.994	274.45	94.994	-237.45
		95.044	280.83	95.044	274.73	95.044	-231.83
		95.094	279.91	95.094	275.02	95.094	-233.04
		95.144	274.29	95.144	275.34	95.144	-238.98
		95.194	270.35	95.194	275.67	95.194	-243.25
		95.244	273.33	95.244	275.23	95.244	-239.83
		95.294	284.39	95.294	275.62	95.294	-229.16
		95.344	276.01	95.344	276.04	95.344	-237.96
		95.394	282.42	95.394	276.48	95.394	-231.99
		95.444	285.87	95.444	276.96	95.444	-229.02
		95.494	283.4	95.494	277.46	95.494	-231.99
		95.544	282.66	95.544	278.01	95.544	-233.28
		95.594	287.4	95.594	278.6	95.594	-229.13
		95.644	281.37	95.644	279.23	95.644	-235.79
		95.694	284.1	95.694	279.91	95.694	-233.74
		95.744	281.11	95.744	280.65	95.744	-237.47
		95.794	278.42	95.794	281.45	95.794	-240.96
		95.844	287.04	95.844	282.18	95.844	-233.07
		95.894	285.38	95.894	283.13	95.894	-235.68
		95.944	286.75	95.944	284.17	95.944	-235.35
		95.994	285.38	95.994	285.31	95.994	-237.86
		96.044	287.89	96.044	286.56	96.044	-236.6
		96.094	293.88	96.094	287.95	96.094	-232
		96.144	293.29	96.144	289.48	96.144	-234.12
		96.194	290.82	96.194	291.18	96.194	-238.29
		96.244	300.79	96.244	293.09	96.244	-230.23
		96.294	303.26	96.294	295.22	96.294	-229.89
		96.344	303.65	96.344	297.63	96.344	-231.91
		96.394	305.51	96.394	300.37	96.394	-232.79
		96.444	313.21	96.444	303.48	96.444	-228.2
		96.494	313.72	96.494	307.05	96.494	-231.26
		96.544	321.44	96.544	311.17	96.544	-227.66
		96.594	311.86	96.594	315.93	96.594	-242
		96.644	322.51	96.644	321.47	96.644	-236.89
		96.694	326.48	96.694	327.93	96.694	-239.38
		96.744	335.11	96.744	335.48	96.744	-238.3
		96.794	339.67	96.794	344.31	96.794	-242.57
		96.844	349.01	96.844	354.61	96.844	-243.53
		96.894	368.86	96.894	366.58	96.894	-235.65
		96.944	378.86	96.944	380.42	96.944	-239.49
		96.994	389.91	96.994	396.22	96.994	-244.24
		97.044	408.02	97.044	414.01	97.044	-243.92
		97.094	424.08	97.094	433.59	97.094	-247.44
		97.144	443.07	97.144	454.48	97.144	-249.34
		97.194	463.92	97.194	475.89	97.194	-249.9
		97.244	501.83	97.244	496.64	97.244	-232.74
		97.294	516.54	97.294	516.25	97.294	-237.64
		97.344	541.28	97.344	531.01	97.344	-227.66
		97.394	561.3	97.394	540.11	97.394	-216.74
		97.444	563.07	97.444	542.09	97.444	-216.95
		97.494	555.77	97.494	536.33	97.494	-218.49
		97.544	541.07	97.544	523.45	97.544	-220.31
		97.594	516.13	97.594	505.16	97.594	-226.96
		97.644	490.4	97.644	483.69	97.644	-231.22
		97.694	459.81	97.694	461.15	97.694	-239.27
		97.744	427.54	97.744	439.15	97.744	-249.54
		97.794	399.21	97.794	418.68	97.794	-257.4
		97.844	385.6	97.844	400.24	97.844	-252.57
		97.894	366.99	97.894	383.99	97.894	-254.93
		97.944	357.08	97.944	369.85	97.944	-250.7
		97.994	343.98	97.994	357.68	97.994	-251.63
		98.044	333.23	98.044	347.25	98.044	-251.95
		98.094	328.56	98.094	338.35	98.094	-247.72
		98.144	311.72	98.144	330.76	98.144	-256.97
		98.194	308.87	98.194	324.29	98.194	-253.35
		98.244	309.52	98.244	318.76	98.244	-247.17
		98.294	305.65	98.294	314.02	98.294	-246.3
		98.344	298	98.344	309.95	98.344	-249.88
		98.394	295.02	98.394	306.43	98.394	-249.34
		98.444	288.67	98.444	303.37	98.444	-252.63
		98.494	294.03	98.494	300.7	98.494	-244.6
		98.544	294.39	98.544	298.36	98.544	-241.9
		98.594	287	98.594	296.3	98.594	-247.23
		98.644	287.83	98.644	294.47	98.644	-244.57
		98.694	289.93	98.694	292.84	98.694	-240.84
		98.744	290.28	98.744	291.39	98.744	-239.04
		98.794	294.1	98.794	290.09	98.794	-233.92
		98.844	285.82	98.844	288.93	98.844	-241.04
		98.894	281.14	98.894	287.88	98.894	-244.67
		98.944	284.74	98.944	286.93	98.944	-240.12
		98.994	284.16	98.994	286.07	98.994	-239.84
		99.044	284.98	99.044	285.3	99.044	-238.25
		99.094	285.5	99.094	284.6	99.094	-237.03
		99.144	280.82	99.144	283.96	99.144	-241.07
		99.194	284.36	99.194	283.38	99.194	-236.95
		99.244	287.64	99.244	282.86	99.244	-233.15
		99.294	280.48	99.294	282.38	99.294	-239.83
		99.344	281.07	99.344	281.95	99.344	-238.81
		99.394	273.73	99.394	281.56	99.394	-245.76
		99.444	281.97	99.444	281.21	99.444	-237.17
		99.494	281.54	99.494	280.89	99.494	-237.28
		99.544	285.59	99.544	280.6	99.544	-232.94
		99.594	278.4	99.594	280.34	99.594	-239.87
		99.644	279.79	99.644	280.11	99.644	-238.25
		99.694	282	99.694	279.9	99.694	-235.83
		99.744	281.4	99.744	279.72	99.744	-236.25
		99.794	269.9	99.794	279.56	99.794	-247.59
		99.844	274.84	99.844	279.42	99.844	-242.51
		99.894	280.26	99.894	279.3	99.894	-236.97
		99.944	282.79	99.944	279.2	99.944	-234.34
		99.994	289.46	99.994	279.12	99.994	-227.59
		100.044	285.46	100.044	279.06	100.044	-231.53
		100.094	282.35	100.094	279.01	100.094	-234.59
		100.144	282.11	100.144	278.99	100.144	-234.81
		100.194	282.54	100.194	278.98	100.194	-234.37
		100.244	282.63	100.244	278.98	100.244	-234.28
		100.294	286.29	100.294	279.01	100.294	-230.65
		100.344	279.53	100.344	279.05	100.344	-237.45
		100.394	278.88	100.394	279.1	100.394	-238.15
		100.444	280.74	100.444	279.18	100.444	-236.37
		100.494	281.93	100.494	279.27	100.494	-235.27
		100.544	278.76	100.544	279.38	100.544	-238.55
		100.594	280.47	100.594	279.51	100.594	-236.97
		100.644	281.77	100.644	279.66	100.644	-235.82
		100.694	283.64	100.694	279.83	100.694	-234.12
		100.744	283.22	100.744	280.03	100.744	-234.74
		100.794	285.03	100.794	280.24	100.794	-233.14
		100.844	281.12	100.844	280.48	100.844	-237.29
		100.894	281.78	100.894	280.74	100.894	-236.89
		100.944	279.09	100.944	281.03	100.944	-239.87
		100.994	276.56	100.994	281.36	100.994	-242.73
		101.044	279.47	101.044	281.71	101.044	-240.17
		101.094	281.26	101.094	282.1	101.094	-238.77
		101.144	281.35	101.144	282.53	101.144	-239.11
		101.194	282.05	101.194	283	101.194	-238.88
		101.244	284.48	101.244	283.52	101.244	-236.97
		101.294	286.44	101.294	284.08	101.294	-235.57
		101.344	291.39	101.344	284.71	101.344	-231.25
		101.394	285.04	101.394	285.4	101.394	-238.29
		101.444	292.16	101.444	286.16	101.444	-231.93
		101.494	284.27	101.494	286.99	101.494	-240.65
		101.544	289.29	101.544	287.92	101.544	-236.56
		101.594	291.01	101.594	288.95	101.594	-235.87
		101.644	285.04	101.644	290.1	101.644	-242.99
		101.694	285.17	101.694	291.38	101.694	-244.14
		101.744	286.23	101.744	292.82	101.744	-244.52
		101.794	283.22	101.794	294.43	101.794	-249.14
		101.844	288.11	101.844	296.24	101.844	-246.06
		101.894	293.43	101.894	298.3	101.894	-242.8
		101.944	293.85	101.944	300.64	101.944	-244.72
		101.994	301.01	101.994	303.32	101.994	-240.24
		102.044	304.66	102.044	306.41	102.044	-239.68
		102.094	304.27	102.094	310	102.094	-243.66
		102.144	308.83	102.144	314.21	102.144	-243.31
		102.194	313.42	102.194	319.19	102.194	-243.7
		102.244	317.3	102.244	325.17	102.244	-245.8
		102.294	336.07	102.294	332.41	102.294	-234.27
		102.344	348.7	102.344	341.31	102.344	-230.54
		102.394	360.64	102.394	352.34	102.394	-229.63
		102.444	377.44	102.444	366.1	102.444	-226.59
		102.494	389.9	102.494	383.3	102.494	-231.33
		102.544	418.93	102.544	404.76	102.544	-223.76
		102.594	448.88	102.594	431.35	102.594	-220.4
		102.644	475.13	102.644	463.85	102.644	-226.65
		102.694	522.67	102.694	502.8	102.694	-218.06
		102.744	556.73	102.744	547.97	102.744	-229.17
		102.794	593.01	102.794	597.65	102.794	-242.57
		102.844	614.93	102.844	647.5	102.844	-270.5
		102.894	635.24	102.894	689.87	102.894	-292.56
		102.944	650.41	102.944	715.1	102.944	-302.62
		102.994	650.15	102.994	715.87	102.994	-303.65
		103.044	647.67	103.044	691.94	103.044	-282.2
		103.094	617.75	103.094	650.32	103.094	-270.5
		103.144	578.43	103.144	600.69	103.144	-260.19
		103.194	552.13	103.194	550.88	103.194	-236.68
		103.244	521.65	103.244	505.41	103.244	-221.69
		103.294	488.29	103.294	466.11	103.294	-215.75
		103.344	453.43	103.344	433.27	103.344	-217.77
		103.394	429.8	103.394	406.39	103.394	-214.52
		103.444	407.77	103.444	384.68	103.444	-214.84
		103.494	388.13	103.494	367.28	103.494	-217.08
		103.544	354.58	103.544	353.37	103.544	-236.72
		103.594	345.01	103.594	342.23	103.594	-235.15
		103.644	333.06	103.644	333.26	103.644	-238.13
		103.694	327.56	103.694	325.95	103.694	-236.32
		103.744	320.6	103.744	319.94	103.744	-237.27
		103.794	316.44	103.794	314.94	103.794	-236.43
		103.844	311.42	103.844	310.72	103.844	-237.23
		103.894	312.69	103.894	307.13	103.894	-232.37
		103.944	309.9	103.944	304.05	103.944	-232.08
		103.994	300.73	103.994	301.38	103.994	-238.58
		104.044	299.67	104.044	299.05	104.044	-237.31
		104.094	303.49	104.094	297.02	104.094	-231.46
		104.144	295.15	104.144	295.22	104.144	-238
		104.194	293.83	104.194	293.64	104.194	-237.74
		104.244	284.42	104.244	292.24	104.244	-245.75
		104.294	287.44	104.294	291	104.294	-241.49
		104.344	294.14	104.344	289.89	104.344	-233.68
		104.394	286.17	104.394	288.9	104.394	-240.66
		104.444	285.83	104.444	288.02	104.444	-240.12
		104.494	283.81	104.494	287.24	104.494	-241.36
		104.544	280.97	104.544	286.54	104.544	-243.5
		104.594	291.62	104.594	285.93	104.594	-232.24
		104.644	288.6	104.644	285.38	104.644	-234.71
		104.694	279.92	104.694	284.9	104.694	-242.91
		104.744	286.89	104.744	284.49	104.744	-235.53
		104.794	286.09	104.794	284.14	104.794	-235.98
		104.844	281.46	104.844	283.84	104.844	-240.31
		104.894	285.3	104.894	283.61	104.894	-236.24
		104.944	292.98	104.944	283.31	104.944	-228.26
		104.994	286.01	104.994	283.2	104.994	-235.12
		105.044	280.07	105.044	283.16	105.044	-241.02
		105.094	281.59	105.094	283.18	105.094	-239.52
		105.144	281.89	105.144	282.76	105.144	-238.8
		105.194	276.21	105.194	282.94	105.194	-244.66
		105.244	277.02	105.244	283.43	105.244	-244.34
		105.294	284.1	105.294	283.78	105.294	-237.61
		105.344	284.95	105.344	284.21	105.344	-237.19
		105.394	286.35	105.394	284.72	105.394	-236.3
		105.444	281.81	105.444	285.29	105.444	-241.41
		105.494	283.27	105.494	285.89	105.494	-240.55
		105.544	282.21	105.544	286.48	105.544	-242.2
		105.594	284.83	105.594	286.99	105.594	-240.09
		105.644	283.91	105.644	287.35	105.644	-241.37
		105.694	284.89	105.694	287.5	105.694	-240.54
		105.744	282.99	105.744	287.38	105.744	-242.32
		105.794	292.79	105.794	287	105.794	-232.14
		105.844	283.7	105.844	286.41	105.844	-240.64
		105.894	272.62	105.894	285.66	105.894	-250.97
		105.944	276.07	105.944	284.82	105.944	-246.68
		105.994	285.93	105.994	283.97	105.994	-235.97
		106.044	286.77	106.044	283.14	106.044	-234.3
		106.094	283.85	106.094	282.37	106.094	-236.45
		106.144	278.65	106.144	281.66	106.144	-240.94
		106.194	275.56	106.194	281.03	106.194	-243.4
		106.244	277.71	106.244	280.47	106.244	-240.69
		106.294	278.71	106.294	279.98	106.294	-239.2
		106.344	287.82	106.344	279.54	106.344	-229.65
		106.394	286.42	106.394	279.16	106.394	-230.67
		106.444	285.43	106.444	278.83	106.444	-231.33
		106.494	283.03	106.494	278.54	106.494	-233.44
		106.544	290.63	106.544	278.68	106.544	-225.98
		106.594	283.32	106.594	278.46	106.594	-233.07
		106.644	281.46	106.644	278.27	106.644	-234.74
		106.694	280.3	106.694	278.1	106.694	-235.73
		106.744	284.56	106.744	277.95	106.744	-231.32
		106.794	277.67	106.794	277.82	106.794	-238.08
		106.844	278.02	106.844	277.7	106.844	-237.61
		106.894	282.27	106.894	277.6	106.894	-233.26
		106.944	280.81	106.944	277.51	106.944	-234.63
		106.994	281	106.994	277.42	106.994	-234.35
		107.044	285.07	107.044	277.35	107.044	-230.21
		107.094	281.09	107.094	277.29	107.094	-234.13
		107.144	284.09	107.144	277.23	107.144	-231.07
		107.194	286.62	107.194	277.18	107.194	-228.49
		107.244	282.02	107.244	277.13	107.244	-233.04
		107.294	279.15	107.294	277.09	107.294	-235.87
		107.344	275.21	107.344	277.06	107.344	-239.78
		107.394	283.26	107.394	277.03	107.394	-231.7
		107.444	279.97	107.444	277	107.444	-234.96
		107.494	281.81	107.494	276.97	107.494	-233.09
		107.544	280.03	107.544	276.95	107.544	-234.85
		107.594	281.13	107.594	276.94	107.594	-233.74
		107.644	283.86	107.644	276.92	107.644	-230.99
		107.694	283.76	107.694	276.91	107.694	-231.08
		107.744	283.11	107.744	276.9	107.744	-231.72
		107.794	282.53	107.794	276.9	107.794	-232.3
		107.844	273	107.844	276.89	107.844	-241.82
		107.894	282.75	107.894	276.89	107.894	-232.07
		107.944	283.37	107.944	276.89	107.944	-231.45
		107.994	285.44	107.994	276.89	107.994	-229.38
		108.044	275.63	108.044	276.9	108.044	-239.2
		108.094	283.65	108.094	276.9	108.094	-231.18
		108.144	283.84	108.144	276.91	108.144	-231
		108.194	283.14	108.194	276.92	108.194	-231.71
		108.244	281.2	108.244	276.93	108.244	-233.66
		108.294	281.11	108.294	276.93	108.294	-233.75
		108.344	278.44	108.344	276.9	108.344	-236.39
		108.394	280.78	108.394	276.87	108.394	-234.02
		108.444	285.47	108.444	276.85	108.444	-229.31
		108.494	284.95	108.494	276.83	108.494	-229.81
		108.544	281.02	108.544	276.8	108.544	-233.71
		108.594	285.4	108.594	276.78	108.594	-229.31
		108.644	287.28	108.644	276.76	108.644	-227.41
		108.694	284.32	108.694	275.79	108.694	-229.4
		108.744	284.3	108.744	275.79	108.744	-229.42
		108.794	282.86	108.794	275.78	108.794	-230.85
		108.844	284.57	108.844	275.78	108.844	-229.14
		108.894	284.97	108.894	275.79	108.894	-228.75
		108.944	280.31	108.944	275.79	108.944	-233.41
		108.994	275.93	108.994	275.79	108.994	-237.79
		109.044	281.62	109.044	275.79	109.044	-232.1
		109.094	281.01	109.094	275.79	109.094	-232.71
		109.144	285	109.144	275.8	109.144	-228.73
		109.194	285.79	109.194	275.8	109.194	-227.94
		109.244	282.17	109.244	275.81	109.244	-231.57
		109.294	281.44	109.294	275.82	109.294	-232.31
		109.344	281.57	109.344	275.82	109.344	-232.18
		109.394	285.44	109.394	275.83	109.394	-228.32
		109.444	289.08	109.444	275.84	109.444	-224.69
		109.494	288.8	109.494	275.85	109.494	-224.98
		109.544	285.06	109.544	275.86	109.544	-228.73
		109.594	284.32	109.594	275.87	109.594	-229.48
		109.644	277.13	109.644	275.88	109.644	-236.68
		109.694	270.72	109.694	275.89	109.694	-243.1
		109.744	273.19	109.744	275.91	109.744	-240.65
		109.794	279.15	109.794	275.92	109.794	-234.7
		109.844	280.13	109.844	275.94	109.844	-233.74
		109.894	282.65	109.894	275.95	109.894	-231.23
		109.944	278.15	109.944	275.97	109.944	-235.75
[truncated: 1,001 more rows]
