# Supplementary material for: Tuning Li occupancy and local structures for advanced Co-free Ni-rich positive electrodes
Source: Nat Commun. 2025 Mar 5;16:2203. doi: 10.1038/s41467-025-57063-7 (PMC11882807; doi:10.1038/s41467-025-57063-7)
Supplement: Supplementary file 3 — Source Data [file 41467_2025_57063_MOESM3_ESM.zip › Source Data/FigS6.xlsx]

## Sheet: 6Li
ppm	102			108			114			120
10	19.6513		10	25.0999		10	22.7194		10	12.8105
10.015	20.5142		10.015	24.4097		10.015	21.5491		10.015	12.2125
10.03	20.972		10.03	23.9012		10.03	22.4785		10.03	11.4765
10.045	21.4474		10.045	24.8093		10.045	23.1325		10.045	12.9945
10.06	21.2009		10.06	24.5187		10.06	21.7556		10.06	12.0745
10.075	19.9331		10.075	24.0828		10.075	22.5818		10.075	13.0405
10.09	21.0072		10.09	23.0294		10.09	23.58		10.09	12.6035
10.105	20.6022		10.105	23.3927		10.105	23.1325		10.105	12.9255
10.12	20.9544		10.12	22.8115		10.12	23.0981		10.12	12.2125
10.135	20.4261		10.135	23.5743		10.135	22.9948		10.135	11.6605
10.15	19.7746		10.15	24.2644		10.15	23.4423		10.15	12.3505
10.165	20.8311		10.165	23.7559		10.165	23.3391		10.165	12.3275
10.18	20.2677		10.18	23.429		10.18	22.5473		10.18	12.0285
10.195	21.2185		10.195	24.1555		10.195	23.0637		10.195	13.5005
10.21	21.465		10.21	23.9375		10.21	23.8898		10.21	13.4775
10.225	20.9896		10.225	24.0102		10.225	24.2341		10.225	12.0055
10.24	20.8135		10.24	22.9931		10.24	23.6145		10.24	12.1895
10.255	21.2714		10.255	25.899		10.255	23.8554		10.255	12.9485
10.27	21.4298		10.27	26.0806		10.27	22.5129		10.27	11.9595
10.285	21.0072		10.285	24.9183		10.285	22.5818		10.285	11.9825
10.3	21.0424		10.3	25.0272		10.3	23.3735		10.3	12.4425
10.315	20.7607		10.315	24.8456		10.315	22.9948		10.315	12.3735
10.33	21.1305		10.33	24.4824		10.33	22.8916		10.33	12.8795
10.345	21.465		10.345	24.5914		10.345	22.5473		10.345	12.6495
10.36	21.2361		10.36	24.3734		10.36	21.4802		10.36	12.7185
10.375	20.4613		10.375	25.2815		10.375	22.7194		10.375	11.5685
10.39	20.7783		10.39	24.8456		10.39	22.7883		10.39	11.6375
10.405	21.2185		10.405	23.4653		10.405	22.1343		10.405	11.7295
10.42	21.1657		10.42	23.4653		10.42	21.4802		10.42	12.1435
10.435	20.3733		10.435	23.2837		10.435	23.7177		10.435	12.6495
10.45	21.2714		10.45	23.9375		10.45	23.5112		10.45	12.4885
10.465	21.3946		10.465	24.773		10.465	21.7212		10.465	12.1665
10.48	20.479		10.48	25.0272		10.48	22.5818		10.48	13.0175
10.495	20.9368		10.495	25.5358		10.495	22.8227		10.495	11.9135
10.51	20.7431		10.51	25.3178		10.51	22.5129		10.51	12.6495
10.525	21.6587		10.525	24.8093		10.525	23.0637		10.525	12.6725
10.54	22.3279		10.54	25.0272		10.54	23.2358		10.54	12.5345
10.555	21.2009		10.555	25.5721		10.555	23.821		10.555	12.3045
10.57	21.6764		10.57	26.2259		10.57	24.1308		10.57	12.5115
10.585	21.3946		10.585	25.2452		10.585	24.2341		10.585	12.4425
10.6	22.0109		10.6	25.6084		10.6	23.6833		10.6	12.7415
10.615	21.6059		10.615	26.008		10.615	23.3391		10.615	12.9945
10.63	20.3557		10.63	26.4076		10.63	23.9587		10.63	12.3505
10.645	19.9155		10.645	25.3178		10.645	23.9587		10.645	12.8105
10.66	20.8311		10.66	23.9012		10.66	22.8227		10.66	13.5465
10.675	22.6272		10.675	24.664		10.675	22.8571		10.675	13.1555
10.69	22.5392		10.69	25.2815		10.69	23.6833		10.69	13.7305
10.705	22.4335		10.705	25.0636		10.705	23.8554		10.705	13.3165
10.72	22.0461		10.72	25.8627		10.72	24.1308		10.72	13.3625
10.735	21.6411		10.735	25.3905		10.735	23.7177		10.735	13.1555
10.75	21.2714		10.75	25.6448		10.75	24.6816		10.75	13.3625
10.765	21.4298		10.765	24.664		10.765	23.58		10.765	13.2705
10.78	22.5216		10.78	25.3905		10.78	24.1308		10.78	13.2245
10.795	22.0109		10.795	24.9546		10.795	23.9931		10.795	12.8565
10.81	22.5216		10.81	25.1362		10.81	24.3373		10.81	12.9025
10.825	22.2398		10.825	26.2259		10.825	24.2685		10.825	12.9255
10.84	22.4335		10.84	25.7174		10.84	24.0964		10.84	12.7875
10.855	22.504		10.855	25.3542		10.855	24.8881		10.855	12.8105
10.87	22.5744		10.87	25.3542		10.87	24.7849		10.87	12.7415
10.885	22.6272		10.885	25.7537		10.885	24.7849		10.885	13.1095
10.9	22.2927		10.9	26.2986		10.9	24.8537		10.9	12.8105
10.915	22.099		10.915	26.117		10.915	23.8554		10.915	13.0635
10.93	21.4298		10.93	27.0251		10.93	24.9914		10.93	13.0405
10.945	21.5531		10.945	26.4439		10.945	25.8864		10.945	12.8565
10.96	23.0146		10.96	26.6618		10.96	25.8176		10.96	13.7994
10.975	22.8033		10.975	25.7537		10.975	25.6799		10.975	12.8795
10.99	22.9794		10.99	25.5358		10.99	24.1997		10.99	12.9485
11.005	21.3594		11.005	24.8093		11.005	22.8916		11.005	13.5235
11.02	21.9229		11.02	26.6255		11.02	23.6833		11.02	12.6955
11.035	22.3807		11.035	26.6255		11.035	24.4062		11.035	13.0865
11.05	22.2574		11.05	25.4631		11.05	24.1652		11.05	13.7075
11.065	22.504		11.065	25.0272		11.065	24.6472		11.065	12.4425
11.08	23.1203		11.08	25.3905		11.08	23.3735		11.08	12.6035
11.095	21.5707		11.095	25.6811		11.095	23.5456		11.095	12.4425
11.11	22.8385		11.11	26.8071		11.11	23.8898		11.11	12.6725
11.125	21.8348		11.125	25.1725		11.125	25.5422		11.125	13.2475
11.14	22.7857		11.14	24.4461		11.14	24.6816		11.14	12.7185
11.155	21.7116		11.155	26.2623		11.155	25.1291		11.155	12.4655
11.17	22.1342		11.17	24.9546		11.17	24.3718		11.17	13.2705
11.185	22.3103		11.185	24.7003		11.185	23.9243		11.185	13.2015
11.2	22.5744		11.2	24.8819		11.2	24.2685		11.2	12.4195
11.215	22.0637		11.215	24.664		11.215	22.8916		11.215	12.9945
11.23	22.68		11.23	24.6277		11.23	23.1325		11.23	12.7645
11.245	21.9933		11.245	25.6448		11.245	23.0293		11.245	12.3735
11.26	21.0424		11.26	24.3371		11.26	22.9948		11.26	11.9595
11.275	21.3594		11.275	24.0465		11.275	23.4768		11.275	12.4655
11.29	21.1305		11.29	25.3178		11.29	23.0637		11.29	13.6615
11.305	22.1342		11.305	26.3712		11.305	24.2685		11.305	12.5805
11.32	21.8877		11.32	25.9717		11.32	23.0293		11.32	12.8335
11.335	21.3946		11.335	25.4995		11.335	23.2358		11.335	13.0405
11.35	21.9229		11.35	24.8456		11.35	23.6833		11.35	12.9715
11.365	20.8487		11.365	25.2815		11.365	24.1997		11.365	13.0405
11.38	21.3946		11.38	24.8093		11.38	23.7522		11.38	11.8905
11.395	20.8311		11.395	24.5914		11.395	24.1652		11.395	12.4655
11.41	22.1342		11.41	25.9353		11.41	24.0275		11.41	12.0975
11.425	20.9016		11.425	25.3542		11.425	25.3701		11.425	12.0975
11.44	21.8877		11.44	25.6811		11.44	26.0585		11.44	12.8795
11.455	20.8311		11.455	26.0806		11.455	24.5095		11.455	12.7875
11.47	20.5142		11.47	24.5187		11.47	23.6145		11.47	13.1785
11.485	20.5846		11.485	24.2644		11.485	23.2358		11.485	12.9485
11.5	21.0777		11.5	24.3371		11.5	23.7177		11.5	12.6495
11.515	21.6235		11.515	25.2089		11.515	24.3373		11.515	12.7645
11.53	20.7783		11.53	24.9546		11.53	23.6145		11.53	13.1325
11.545	20.7783		11.545	25.2089		11.545	23.6489		11.545	12.1205
11.56	21.0248		11.56	24.3008		11.56	23.5112		11.56	12.7875
11.575	21.3066		11.575	24.4824		11.575	22.3752		11.575	13.0865
11.59	21.7468		11.59	24.1191		11.59	22.2375		11.59	12.6495
11.605	21.0424		11.605	25.899		11.605	23.1325		11.605	12.6265
11.62	21.5179		11.62	25.3905		11.62	23.2358		11.62	12.3735
11.635	21.1657		11.635	23.9738		11.635	22.031		11.635	12.7875
11.65	20.8487		11.65	24.4097		11.65	23.0981		11.65	12.2815
11.665	21.2361		11.665	23.0657		11.665	23.167		11.665	12.7645
11.68	21.3242		11.68	24.2644		11.68	22.4096		11.68	12.3505
11.695	20.7783		11.695	24.4824		11.695	23.167		11.695	11.6375
11.71	20.5142		11.71	23.8286		11.71	23.6833		11.71	12.0975
11.725	20.972		11.725	24.5187		11.725	22.2375		11.725	12.2585
11.74	21.1129		11.74	25.1725		11.74	21.8244		11.74	13.1325
11.755	20.5318		11.755	26.0443		11.755	23.0293		11.755	12.6955
11.77	20.6198		11.77	23.211		11.77	23.2014		11.77	12.6035
11.785	20.2677		11.785	24.0102		11.785	22.926		11.785	12.4425
11.8	20.4261		11.8	24.3734		11.8	22.2375		11.8	13.1555
11.815	21.3066		11.815	24.5187		11.815	22.4785		11.815	13.7305
11.83	21.465		11.83	23.4653		11.83	22.0654		11.83	12.8335
11.845	21.8524		11.845	23.7196		11.845	23.2014		11.845	12.5345
11.86	21.0953		11.86	23.6469		11.86	23.7866		11.86	11.9135
11.875	21.2537		11.875	22.8478		11.875	22.926		11.875	12.3045
11.89	20.567		11.89	24.0828		11.89	24.1652		11.89	12.1205
11.905	20.4085		11.905	23.8649		11.905	23.2702		11.905	11.7985
11.92	20.8311		11.92	23.429		11.92	22.5473		11.92	12.0745
11.935	20.9896		11.935	23.9375		11.935	22.3064		11.935	12.5115
11.95	20.3029		11.95	25.2815		11.95	23.4768		11.95	12.6495
11.965	21.4474		11.965	24.555		11.965	22.5129		11.965	12.6265
11.98	20.884		11.98	24.1918		11.98	21.6867		11.98	12.4195
11.995	20.5142		11.995	22.6299		11.995	22.8916		11.995	11.8445
12.01	20.5318		12.01	24.3734		12.01	22.7883		12.01	12.3275
12.025	20.7255		12.025	25.7174		12.025	22.6506		12.025	11.9595
12.04	20.9016		12.04	26.008		12.04	21.5491		12.04	12.4885
12.055	21.0953		12.055	24.773		12.055	22.4441		12.055	11.8215
12.07	21.9053		12.07	25.0272		12.07	22.5473		12.07	12.6035
12.085	21.5003		12.085	24.3734		12.085	23.4768		12.085	12.6035
12.1	20.6374		12.1	23.5743		12.1	23.0293		12.1	12.5345
12.115	19.8979		12.115	23.5743		12.115	22.6162		12.115	11.9365
12.13	20.9544		12.13	25.2089		12.13	22.7194		12.13	12.3735
12.145	21.3418		12.145	23.8286		12.145	23.2358		12.145	12.1895
12.16	20.3733		12.16	24.3008		12.16	23.167		12.16	12.4195
12.175	19.669		12.175	22.8115		12.175	21.0327		12.175	11.7755
12.19	20.3909		12.19	23.9012		12.19	22.5129		12.19	12.3965
12.205	20.7255		12.205	24.773		12.205	22.8571		12.205	12.4195
12.22	20.8311		12.22	24.9183		12.22	21.9277		12.22	12.6035
12.235	20.972		12.235	23.6833		12.235	21.2048		12.235	11.7985
12.25	20.8311		12.25	23.1747		12.25	21.5835		12.25	12.0515
12.265	20.4085		12.265	23.5743		12.265	22.5473		12.265	12.4195
12.28	20.2148		12.28	23.9375		12.28	21.4114		12.28	12.5805
12.295	19.7042		12.295	24.8456		12.295	21.6867		12.295	12.2125
12.31	19.9507		12.31	24.3371		12.31	21.9621		12.31	12.4195
12.325	20.3205		12.325	24.4097		12.325	21.4458		12.325	12.0975
12.34	20.2148		12.34	23.0294		12.34	21.5491		12.34	12.4195
12.355	20.6022		12.355	24.1918		12.355	21.8933		12.355	11.6145
12.37	21.3594		12.37	23.9375		12.37	21.7556		12.37	12.1205
12.385	20.655		12.385	23.9738		12.385	22.1687		12.385	12.0975
12.4	20.9192		12.4	24.664		12.4	21.6523		12.4	12.0515
12.415	21.3418		12.415	22.9568		12.415	22.2375		12.415	12.4655
12.43	20.25		12.43	23.2474		12.43	21.8244		12.43	12.2815
12.445	19.1407		12.445	23.6469		12.445	21.9966		12.445	12.0515
12.46	19.2111		12.46	22.085		12.46	22.2719		12.46	11.7295
12.475	19.6161		12.475	23.6833		12.475	22.4441		12.475	12.0285
12.49	19.9859		12.49	23.3563		12.49	21.6523		12.49	12.2355
12.505	19.9155		12.505	23.4653		12.505	21.9277		12.505	12.3045
12.52	19.4224		12.52	22.8115		12.52	22.7539		12.52	11.7985
12.535	20.0211		12.535	24.0465		12.535	22.8227		12.535	11.5685
12.55	19.7394		12.55	23.6106		12.55	21.1704		12.55	11.7525
12.565	19.9683		12.565	25.7174		12.565	22.3752		12.565	11.4075
12.58	20.1092		12.58	24.0828		12.58	22.6162		12.58	12.2585
12.595	19.7218		12.595	23.3927		12.595	21.9966		12.595	12.0515
12.61	20.25		12.61	22.3029		12.61	21.9277		12.61	12.0515
12.625	20.1972		12.625	24.3008		12.625	22.4441		12.625	12.3275
12.64	20.4966		12.64	23.2474		12.64	22.4441		12.64	11.3155
12.655	20.7079		12.655	22.6299		12.655	21.5146		12.655	11.3615
12.67	20.479		12.67	23.7559		12.67	21.0671		12.67	12.2125
12.685	19.3168		12.685	23.2837		12.685	20.9294		12.685	12.7185
12.7	19.7218		12.7	22.6299		12.7	22.7883		12.7	11.6375
12.715	20.1444		12.715	22.8478		12.715	23.3735		12.715	11.4535
12.73	20.4085		12.73	23.0294		12.73	22.6506		12.73	11.1776
12.745	19.5633		12.745	24.0828		12.745	22.1343		12.745	11.8675
12.76	20.4613		12.76	24.1555		12.76	21.7212		12.76	12.0285
12.775	20.884		12.775	23.7196		12.775	21.5491		12.775	11.2006
12.79	20.2853		12.79	23.5743		12.79	21.7556		12.79	11.7755
12.805	20.25		12.805	23.5743		12.805	21.3425		12.805	11.8215
12.82	20.2324		12.82	22.6299		12.82	22.031		12.82	11.8905
12.835	20.0916		12.835	22.194		12.835	21.8244		12.835	11.9825
12.85	20.6727		12.85	21.5038		12.85	20.5508		12.85	11.5225
12.865	20.3557		12.865	22.0487		12.865	21.3425		12.865	11.8675
12.88	20.655		12.88	23.5743		12.88	21.9621		12.88	12.0515
12.895	20.2677		12.895	22.9931		12.895	21.6867		12.895	12.2585
12.91	19.4577		12.91	22.2303		12.91	22.1343		12.91	12.1665
12.925	19.5809		12.925	22.9568		12.925	21.3081		12.925	12.3045
12.94	20.2148		12.94	23.2837		12.94	20.4819		12.94	11.9595
12.955	20.6198		12.955	22.085		12.955	21.3081		12.955	12.0055
12.97	19.7922		12.97	22.4482		12.97	22.2031		12.97	11.7525
12.985	20.0211		12.985	23.6106		12.985	22.3408		12.985	12.0055
13	20.3557		13	23.538		13	23.0293		13	11.9825
13.015	19.5457		13.015	23.5743		13.015	21.6523		13.015	11.5685
13.03	19.8098		13.03	22.9931		13.03	22.3064		13.03	11.7755
13.045	18.4892		13.045	22.3393		13.045	22.2719		13.045	11.6375
13.06	19.1231		13.06	22.8478		13.06	21.6867		13.06	11.0626
13.075	19.9859		13.075	23.4653		13.075	20.7917		13.075	11.5915
13.09	19.8098		13.09	23.8286		13.09	21.5146		13.09	11.9135
13.105	20.2853		13.105	23.211		13.105	22.0998		13.105	12.1435
13.12	20.1796		13.12	23.429		13.12	20.9639		13.12	11.7065
13.135	19.4753		13.135	23.2474		13.135	20.8606		13.135	12.0515
13.15	19.035		13.15	23.538		13.15	20.9983		13.15	11.8905
13.165	19.6866		13.165	23.6106		13.165	21.0327		13.165	11.7065
13.18	20.0916		13.18	24.0828		13.18	21.9277		13.18	11.7295
13.195	19.9507		13.195	23.0657		13.195	20.7229		13.195	12.0745
13.21	19.5633		13.21	22.8841		13.21	20.7917		13.21	12.1435
13.225	19.0174		13.225	21.9397		13.225	20.8606		13.225	11.3845
13.24	19.264		13.24	22.9205		13.24	21.7556		13.24	11.9135
13.255	20.3557		13.255	23.6833		13.255	21.4458		13.255	11.0626
13.27	20.1444		13.27	23.5743		13.27	21.79		13.27	11.5685
13.285	19.5985		13.285	22.7388		13.285	22.2031		13.285	11.9365
13.3	20.567		13.3	23.3927		13.3	21.5491		13.3	11.4305
13.315	19.845		13.315	22.9568		13.315	22.3064		13.315	11.0626
13.33	19.6337		13.33	22.4482		13.33	21.136		13.33	11.4305
13.345	19.669		13.345	23.3927		13.345	22.4441		13.345	11.8445
13.36	19.1055		13.36	23.3927		13.36	21.4458		13.36	11.7065
13.375	19.8627		13.375	24.3734		13.375	21.8933		13.375	11.9135
13.39	20.5494		13.39	23.6833		13.39	22.0998		13.39	11.2925
13.405	20.1796		13.405	22.6299		13.405	21.6523		13.405	11.6375
13.42	19.6337		13.42	22.9568		13.42	22.4441		13.42	11.4995
13.435	19.44		13.435	23.5743		13.435	21.9277		13.435	12.0285
13.45	19.1407		13.45	22.5209		13.45	20.8262		13.45	12.0515
13.465	19.7394		13.465	22.7025		13.465	21.0327		13.465	11.8675
13.48	20.0035		13.48	23.4653		13.48	22.5129		13.48	12.5345
13.495	19.7746		13.495	23.429		13.495	23.3046		13.495	12.2585
13.51	19.0174		13.51	23.429		13.51	20.9294		13.51	11.9825
13.525	19.7042		13.525	23.9375		13.525	20.7917		13.525	11.8215
13.54	20.7783		13.54	23.9375		13.54	22.4096		13.54	12.6495
13.555	20.9016		13.555	22.6299		13.555	23.2358		13.555	12.5805
13.57	20.074		13.57	24.664		13.57	22.926		13.57	12.7185
13.585	20.7607		13.585	22.9568		13.585	22.0998		13.585	12.0515
13.6	20.2148		13.6	22.4119		13.6	21.5491		13.6	12.1665
13.615	20.8135		13.615	23.538		13.615	21.5835		13.615	12.1435
13.63	20.655		13.63	22.6299		13.63	22.0998		13.63	12.2125
13.645	20.567		13.645	23.6469		13.645	21.7212		13.645	11.3615
13.66	20.2677		13.66	24.2644		13.66	22.5473		13.66	12.3505
13.675	20.7431		13.675	24.9909		13.675	22.1343		13.675	12.4655
13.69	20.479		13.69	23.7559		13.69	22.3064		13.69	12.4655
13.705	20.5494		13.705	22.9568		13.705	22.3408		13.705	11.5455
13.72	21.0072		13.72	23.9738		13.72	22.1343		13.72	11.9135
13.735	21.377		13.735	24.5187		13.735	22.031		13.735	11.5455
13.75	21.1481		13.75	23.429		13.75	23.0637		13.75	11.9365
13.765	20.8311		13.765	24.0102		13.765	22.7539		13.765	12.0055
13.78	21.0953		13.78	23.9738		13.78	20.7229		13.78	12.0975
13.795	20.2324		13.795	23.0294		13.795	20.9639		13.795	12.4425
13.81	19.4048		13.81	21.6128		13.81	20.2754		13.81	12.0285
13.825	21.2714		13.825	22.4482		13.825	21.136		13.825	11.7065
13.84	21.465		13.84	22.6662		13.84	23.4423		13.84	11.8215
13.855	20.5318		13.855	23.9012		13.855	22.7539		13.855	12.2355
13.87	20.162		13.87	24.9909		13.87	22.3752		13.87	12.2585
13.885	20.1444		13.885	24.1918		13.885	21.2392		13.885	12.2585
13.9	19.6161		13.9	23.538		13.9	21.7212		13.9	11.8215
13.915	20.0916		13.915	22.5935		13.915	20.9294		13.915	12.5575
13.93	21.289		13.93	22.7025		13.93	21.4458		13.93	11.7985
13.945	21.289		13.945	23.6106		13.945	22.3064		13.945	12.1205
13.96	21.0953		13.96	23.5016		13.96	22.3064		13.96	12.6725
13.975	20.479		13.975	25.3542		13.975	21.3769		13.975	12.5115
13.99	20.1972		13.99	23.9375		13.99	22.031		13.99	12.3275
14.005	20.0387		14.005	22.7025		14.005	21.2737		14.005	11.5915
14.02	20.884		14.02	24.1191		14.02	21.6867		14.02	12.3505
14.035	20.3381		14.035	25.3178		14.035	22.2375		14.035	11.9135
14.05	21.0777		14.05	24.8093		14.05	22.2031		14.05	12.4195
14.065	20.3909		14.065	24.7003		14.065	22.9604		14.065	12.2125
14.08	20.6727		14.08	23.6833		14.08	21.1704		14.08	12.7645
14.095	20.9544		14.095	23.5016		14.095	21.5835		14.095	12.6725
14.11	20.7783		14.11	22.9568		14.11	21.2048		14.11	11.8905
14.125	20.9192		14.125	24.0102		14.125	20.6885		14.125	12.1205
14.14	20.7959		14.14	23.3563		14.14	22.1687		14.14	11.7525
14.155	20.9192		14.155	23.4653		14.155	22.9604		14.155	11.9135
14.17	21.0072		14.17	24.1918		14.17	23.6145		14.17	11.4535
14.185	20.7079		14.185	23.1384		14.185	22.0654		14.185	12.2815
14.2	20.9192		14.2	22.5935		14.2	21.2048		14.2	11.7525
14.215	20.0211		14.215	24.2281		14.215	23.5456		14.215	12.8565
14.23	19.5809		14.23	23.7559		14.23	22.7539		14.23	12.6725
14.245	20.3205		14.245	23.7196		14.245	22.5473		14.245	12.2355
14.26	20.6374		14.26	22.9931		14.26	21.1015		14.26	11.8445
14.275	20.3381		14.275	24.5914		14.275	22.5473		14.275	12.9945
14.29	20.3381		14.29	24.664		14.29	23.0981		14.29	12.7875
14.305	20.1268		14.305	24.8456		14.305	22.7194		14.305	12.5805
14.32	19.9155		14.32	23.9375		14.32	23.4079		14.32	11.7755
14.335	20.1796		14.335	23.9012		14.335	23.0981		14.335	11.5685
14.35	20.4966		14.35	23.7922		14.35	23.4079		14.35	11.8445
14.365	21.289		14.365	24.1555		14.365	23.4079		14.365	11.0856
14.38	20.8487		14.38	24.664		14.38	21.5835		14.38	11.2925
14.395	20.4437		14.395	23.0294		14.395	21.6179		14.395	12.0515
14.41	20.8311		14.41	23.7196		14.41	22.7883		14.41	11.6605
14.425	19.9331		14.425	23.6469		14.425	21.9621		14.425	12.3045
14.44	20.5494		14.44	25.2815		14.44	22.6506		14.44	13.0865
14.455	21.3242		14.455	25.2452		14.455	22.7194		14.455	12.5115
14.47	21.0777		14.47	23.429		14.47	22.685		14.47	12.0515
14.485	21.0777		14.485	22.9568		14.485	21.9277		14.485	12.0745
14.5	21.0777		14.5	23.32		14.5	22.031		14.5	12.0975
14.515	20.9544		14.515	23.6833		14.515	21.3081		14.515	12.9025
14.53	20.5318		14.53	23.9738		14.53	22.2375		14.53	12.3965
14.545	20.8663		14.545	23.9375		14.545	21.4114		14.545	11.4995
14.56	21.4298		14.56	25.1725		14.56	22.4441		14.56	11.7525
14.575	20.25		14.575	24.3734		14.575	22.7194		14.575	12.9715
14.59	20.25		14.59	23.3563		14.59	22.1687		14.59	12.8105
14.605	20.7079		14.605	23.9375		14.605	22.6506		14.605	12.2815
14.62	19.4753		14.62	23.3927		14.62	22.4441		14.62	12.3735
14.635	19.9683		14.635	23.7196		14.635	22.3064		14.635	12.7415
14.65	20.8311		14.65	24.3008		14.65	21.3425		14.65	12.3275
14.665	20.8135		14.665	24.3734		14.665	22.0654		14.665	12.8105
14.68	21.1129		14.68	24.8819		14.68	21.79		14.68	12.7185
14.695	21.1833		14.695	23.7196		14.695	21.4802		14.695	12.5115
14.71	20.6198		14.71	23.7922		14.71	23.1325		14.71	12.2585
14.725	20.6374		14.725	23.5743		14.725	22.5129		14.725	13.0635
14.74	20.1972		14.74	23.6833		14.74	23.1325		14.74	12.0515
14.755	20.162		14.755	23.0294		14.755	22.4785		14.755	11.5225
14.77	20.567		14.77	23.2837		14.77	22.5818		14.77	12.2815
14.785	20.8663		14.785	22.9931		14.785	22.3752		14.785	12.1895
14.8	20.9016		14.8	23.7922		14.8	22.6162		14.8	12.2585
14.815	20.7783		14.815	24.5914		14.815	21.9966		14.815	12.0745
14.83	20.2853		14.83	23.6469		14.83	21.8589		14.83	12.4655
14.845	20.479		14.845	24.773		14.845	22.5818		14.845	11.7295
14.86	20.6903		14.86	24.5187		14.86	23.1325		14.86	12.1665
14.875	21.0424		14.875	24.3371		14.875	23.0981		14.875	12.5575
14.89	21.2185		14.89	24.0102		14.89	22.0654		14.89	12.0055
14.905	20.4613		14.905	24.5187		14.905	21.8933		14.905	12.2355
14.92	20.2853		14.92	24.1555		14.92	21.3425		14.92	12.5115
14.935	20.4613		14.935	23.5743		14.935	20.8262		14.935	12.4195
14.95	20.4437		14.95	24.7003		14.95	22.7883		14.95	12.0745
14.965	19.7218		14.965	23.429		14.965	22.3408		14.965	12.9945
14.98	20.4261		14.98	22.4482		14.98	22.031		14.98	12.1205
14.995	20.9544		14.995	23.3927		14.995	21.9277		14.995	11.4765
15.01	20.9544		15.01	23.538		15.01	22.5818		15.01	11.5685
15.025	20.1972		15.025	22.8478		15.025	22.4785		15.025	11.4305
15.04	19.4224		15.04	22.7025		15.04	23.2014		15.04	12.2815
15.055	19.8627		15.055	23.5016		15.055	22.1687		15.055	12.7875
15.07	18.9822		15.07	23.429		15.07	21.8589		15.07	12.3965
15.085	19.7042		15.085	23.429		15.085	21.4114		15.085	11.7985
15.1	19.9155		15.1	23.1021		15.1	22.6162		15.1	11.5455
15.115	19.3872		15.115	23.7922		15.115	21.8589		15.115	11.3385
15.13	19.7394		15.13	23.7196		15.13	21.3081		15.13	12.0515
15.145	19.352		15.145	24.5187		15.145	21.9621		15.145	12.6265
15.16	20.1268		15.16	22.5935		15.16	22.2719		15.16	11.3845
15.175	20.25		15.175	21.2859		15.175	22.8227		15.175	12.0285
15.19	20.4261		15.19	23.2837		15.19	20.6885		15.19	11.9825
15.205	20.7255		15.205	22.6299		15.205	21.8933		15.205	11.4305
15.22	20.6198		15.22	22.9931		15.22	21.6179		15.22	11.2006
15.235	20.3733		15.235	22.9931		15.235	21.8244		15.235	11.8215
15.25	19.2287		15.25	23.429		15.25	22.685		15.25	12.2585
15.265	19.8098		15.265	24.1555		15.265	21.5146		15.265	12.0055
15.28	20.162		15.28	23.429		15.28	21.5835		15.28	11.6605
15.295	20.1796		15.295	22.7752		15.295	21.9277		15.295	11.7985
15.31	20.4085		15.31	22.9931		15.31	22.3408		15.31	12.2815
15.325	20.4261		15.325	23.32		15.325	22.4441		15.325	11.9135
15.34	20.0563		15.34	24.1918		15.34	22.7194		15.34	11.7525
15.355	20.5494		15.355	23.4653		15.355	21.8244		15.355	11.2925
15.37	19.5457		15.37	23.5743		15.37	20.7573		15.37	12.3275
15.385	19.6161		15.385	22.9205		15.385	21.5491		15.385	11.0626
15.4	19.6161		15.4	23.9375		15.4	21.8244		15.4	11.1546
15.415	20.074		15.415	22.6299		15.415	22.7539		15.415	11.2695
15.43	19.845		15.43	23.0294		15.43	21.9277		15.43	11.9595
15.445	20.0211		15.445	23.429		15.445	22.1687		15.445	12.2585
15.46	20.0387		15.46	22.7025		15.46	22.4785		15.46	12.1205
15.475	19.6161		15.475	22.3393		15.475	20.8606		15.475	12.0975
15.49	19.9155		15.49	22.8841		15.49	21.7556		15.49	11.5915
15.505	19.9155		15.505	24.3371		15.505	22.6162		15.505	11.8445
15.52	19.8274		15.52	22.5935		15.52	21.8589		15.52	11.9135
15.535	19.8979		15.535	23.429		15.535	20.4475		15.535	10.5796
15.55	19.669		15.55	22.3756		15.55	20.4819		15.55	10.9936
15.565	20.655		15.565	21.6491		15.565	20.5164		15.565	11.2006
15.58	19.6337		15.58	23.538		15.58	21.8244		15.58	10.7406
15.595	20.3205		15.595	24.5187		15.595	21.6867		15.595	11.2466
15.61	19.9683		15.61	23.1384		15.61	20.5852		15.61	11.9365
15.625	20.074		15.625	23.7559		15.625	20.9983		15.625	12.3735
15.64	20.7079		15.64	24.5914		15.64	21.6867		15.64	12.1895
15.655	20.3733		15.655	22.8478		15.655	21.6179		15.655	11.4075
15.67	19.7042		15.67	22.7388		15.67	20.5164		15.67	11.8905
15.685	19.264		15.685	23.5016		15.685	21.2737		15.685	11.3845
15.7	19.3872		15.7	23.4653		15.7	20.6885		15.7	10.9476
15.715	20.0387		15.715	22.9568		15.715	22.5818		15.715	11.3385
15.73	19.9331		15.73	23.211		15.73	21.6179		15.73	12.0745
15.745	19.757		15.745	22.8841		15.745	20.1721		15.745	11.8675
15.76	19.5281		15.76	20.4867		15.76	20.4475		15.76	11.7065
15.775	20.4085		15.775	23.0657		15.775	20.5508		15.775	11.6375
15.79	19.5633		15.79	23.8649		15.79	20.9983		15.79	11.4075
15.805	20.0563		15.805	23.8286		15.805	20.5164		15.805	11.7985
15.82	20.3029		15.82	24.3734		15.82	21.5835		15.82	12.1435
15.835	19.8979		15.835	24.2281		15.835	21.3769		15.835	11.4305
15.85	19.7218		15.85	23.9375		15.85	21.4114		15.85	11.2925
15.865	20.0387		15.865	23.32		15.865	21.9621		15.865	11.5915
15.88	20.3557		15.88	23.0294		15.88	21.3425		15.88	11.6605
15.895	19.3168		15.895	22.5209		15.895	21.5491		15.895	12.2355
15.91	19.9331		15.91	23.5743		15.91	21.2737		15.91	11.9595
15.925	20.162		15.925	24.1555		15.925	20.5164		15.925	11.9595
15.94	19.3168		15.94	23.0657		15.94	21.3425		15.94	11.8905
15.955	18.7533		15.955	22.5935		15.955	21.5146		15.955	11.8215
15.97	20.25		15.97	22.7388		15.97	21.6867		15.97	11.8675
15.985	19.2287		15.985	23.0294		15.985	21.7212		15.985	11.8905
16	19.1759		16	23.5016		16	21.8933		16	11.5915
16.015	19.8098		16.015	23.5016		16.015	21.2048		16.015	11.9595
16.03	20.5494		16.03	24.3734		16.03	21.9621		16.03	12.1895
16.045	19.4048		16.045	22.1213		16.045	22.031		16.045	11.9365
16.06	20.0211		16.06	22.3756		16.06	21.2392		16.06	11.3845
16.075	20.1796		16.075	23.7196		16.075	21.2392		16.075	12.3045
16.09	20.3029		16.09	24.2281		16.09	22.6506		16.09	12.0515
16.105	19.8627		16.105	25.2089		16.105	22.1343		16.105	12.3275
16.12	20.1092		16.12	24.5187		16.12	21.7212		16.12	11.7525
16.135	19.8098		16.135	23.9738		16.135	21.2392		16.135	11.9595
16.15	20.1444		16.15	23.1384		16.15	21.3081		16.15	11.3385
16.165	20.0035		16.165	22.5209		16.165	20.6885		16.165	12.0515
16.18	19.7394		16.18	22.8115		16.18	21.8244		16.18	11.9825
16.195	19.9507		16.195	22.5209		16.195	22.7539		16.195	11.3385
16.21	20.567		16.21	23.6106		16.21	22.3064		16.21	12.1205
16.225	19.9859		16.225	24.5187		16.225	22.3408		16.225	12.0975
16.24	20.479		16.24	23.5743		16.24	22.2375		16.24	11.6375
16.255	19.9683		16.255	23.538		16.255	21.4114		16.255	12.1205
16.27	20.4437		16.27	23.6469		16.27	20.4475		16.27	11.4305
16.285	20.3733		16.285	23.9012		16.285	22.2719		16.285	12.0975
16.3	19.757		16.3	23.9375		16.3	21.3081		16.3	11.9825
16.315	19.4929		16.315	23.0657		16.315	21.9966		16.315	11.0396
16.33	20.0563		16.33	23.429		16.33	22.2031		16.33	11.8675
16.345	20.3557		16.345	22.0124		16.345	22.4441		16.345	12.0745
16.36	19.7746		16.36	23.6833		16.36	22.2031		16.36	11.9365
16.375	20.1444		16.375	22.5209		16.375	21.7556		16.375	11.0166
16.39	20.4966		16.39	23.6833		16.39	23.4768		16.39	11.7985
16.405	18.6829		16.405	23.8649		16.405	21.5835		16.405	12.3045
16.42	18.9822		16.42	22.8115		16.42	21.6179		16.42	11.7755
16.435	19.845		16.435	22.8115		16.435	20.7917		16.435	12.0515
16.45	20.2853		16.45	22.1576		16.45	20.1377		16.45	12.0055
16.465	20.567		16.465	22.5935		16.465	21.4802		16.465	11.7295
16.48	19.4577		16.48	22.8841		16.48	20.8262		16.48	12.7185
16.495	19.0527		16.495	24.9183		16.495	22.0998		16.495	12.1665
16.51	19.6866		16.51	24.4097		16.51	21.0671		16.51	12.0285
16.525	19.5633		16.525	22.8115		16.525	22.1687		16.525	12.0745
16.54	19.8098		16.54	23.2837		16.54	22.1343		16.54	11.7295
16.555	20.5142		16.555	23.429		16.555	20.1377		16.555	11.3385
16.57	19.9155		16.57	22.8115		16.57	21.8244		16.57	11.5915
16.585	20.0035		16.585	23.5016		16.585	21.0671		16.585	11.4305
16.6	19.8274		16.6	23.9738		16.6	22.9948		16.6	11.7755
16.615	20.1972		16.615	23.32		16.615	22.1687		16.615	12.0055
16.63	19.5281		16.63	22.4119		16.63	21.0327		16.63	11.6145
16.645	19.7746		16.645	22.4482		16.645	20.8262		16.645	11.6835
16.66	19.845		16.66	23.1021		16.66	21.3081		16.66	11.9365
16.675	19.669		16.675	21.7944		16.675	21.6523		16.675	12.0515
16.69	18.8061		16.69	21.9397		16.69	21.8933		16.69	12.7415
16.705	19.7746		16.705	22.1576		16.705	21.7556		16.705	12.2355
16.72	19.6866		16.72	22.9205		16.72	22.2375		16.72	11.7985
16.735	19.4577		16.735	22.085		16.735	21.4458		16.735	12.2355
16.75	19.5457		16.75	22.8478		16.75	20.654		16.75	11.9595
16.765	19.9155		16.765	23.0294		16.765	20.8606		16.765	11.7065
16.78	20.0035		16.78	22.3029		16.78	22.1343		16.78	12.4425
16.795	19.4577		16.795	22.0487		16.795	21.9966		16.795	11.7985
16.81	19.8274		16.81	24.1191		16.81	21.3081		16.81	12.1205
16.825	18.8766		16.825	22.3029		16.825	21.79		16.825	12.1435
16.84	20.567		16.84	22.0124		16.84	21.4114		16.84	10.5796
16.855	20.7959		16.855	22.5209		16.855	20.8606		16.855	11.9365
16.87	20.0916		16.87	21.1406		16.87	21.2048		16.87	11.5685
16.885	19.9331		16.885	23.211		16.885	21.0327		16.885	12.1665
16.9	19.669		16.9	23.2474		16.9	21.136		16.9	11.3615
16.915	19.2463		16.915	22.3393		16.915	21.4458		16.915	11.9365
16.93	19.5633		16.93	21.2859		16.93	20.7917		16.93	11.4535
16.945	20.3205		16.945	21.9397		16.945	20.7573		16.945	11.8215
16.96	19.3696		16.96	23.6469		16.96	20.8606		16.96	12.3735
16.975	19.2992		16.975	22.7388		16.975	22.1687		16.975	11.8445
16.99	20.0211		16.99	22.9205		16.99	21.4114		16.99	11.4075
17.005	19.8979		17.005	23.0657		17.005	22.2719		17.005	11.6375
17.02	19.9859		17.02	22.3756		17.02	21.2048		17.02	11.8905
17.035	18.63		17.035	22.3029		17.035	20.9983		17.035	11.2236
17.05	19.4929		17.05	22.4846		17.05	22.5473		17.05	11.8445
17.065	20.6198		17.065	22.2666		17.065	21.2737		17.065	11.5685
17.08	20.6727		17.08	22.4482		17.08	21.1015		17.08	12.1665
17.095	19.9507		17.095	23.0657		17.095	21.0327		17.095	12.2585
17.11	20.3205		17.11	22.2303		17.11	19.1738		17.11	11.7985
17.125	20.1092		17.125	22.1213		17.125	20		17.125	12.1895
17.14	19.6161		17.14	21.2859		17.14	21.5835		17.14	11.6145
17.155	19.5633		17.155	22.6662		17.155	20.5164		17.155	12.0055
17.17	20.2677		17.17	23.5743		17.17	21.3425		17.17	11.7525
17.185	20.0387		17.185	21.7944		17.185	20.654		17.185	11.1316
17.2	19.3696		17.2	22.4482		17.2	21.6867		17.2	12.2125
17.215	19.4753		17.215	21.6854		17.215	22.1343		17.215	12.1205
17.23	19.845		17.23	22.194		17.23	21.6867		17.23	11.7985
17.245	20.479		17.245	22.8841		17.245	21.3081		17.245	11.8905
17.26	20.3205		17.26	21.7944		17.26	20.9983		17.26	12.1665
17.275	20.4085		17.275	21.6128		17.275	21.79		17.275	11.6605
17.29	20.3909		17.29	22.3029		17.29	20.2065		17.29	12.1205
17.305	20.25		17.305	21.1042		17.305	21.2048		17.305	12.0055
17.32	20.1092		17.32	22.9568		17.32	20.3787		17.32	11.6375
17.335	19.845		17.335	23.3927		17.335	20.895		17.335	12.0515
17.35	19.5985		17.35	22.8841		17.35	20.4819		17.35	11.9365
17.365	19.9331		17.365	22.8115		17.365	21.1015		17.365	12.2585
17.38	20.3733		17.38	24.0465		17.38	21.7556		17.38	12.5575
17.395	20.8663		17.395	22.3029		17.395	21.0327		17.395	12.3965
17.41	21.0072		17.41	22.9568		17.41	21.0671		17.41	12.2585
17.425	20.3029		17.425	23.3927		17.425	21.6179		17.425	12.2815
17.44	19.0527		17.44	23.6469		17.44	21.6867		17.44	12.5345
17.455	18.7885		17.455	23.0294		17.455	20.9639		17.455	11.8445
17.47	19.5457		17.47	22.7752		17.47	20.654		17.47	12.0745
17.485	19.9859		17.485	23.7559		17.485	20.8606		17.485	12.2355
17.5	20.9192		17.5	21.3585		17.5	20.8262		17.5	12.7875
17.515	20.7079		17.515	23.2474		17.515	21.5146		17.515	12.5115
17.53	20.5846		17.53	22.9931		17.53	21.7212		17.53	11.7065
17.545	20.3381		17.545	22.7752		17.545	20.0344		17.545	11.9595
17.56	19.5105		17.56	23.6833		17.56	21.9621		17.56	12.3735
17.575	19.9507		17.575	23.7559		17.575	22.5129		17.575	11.3615
17.59	20.0916		17.59	21.9397		17.59	22.7539		17.59	13.0635
17.605	20.9896		17.605	22.6299		17.605	21.4802		17.605	12.7875
17.62	20.3381		17.62	22.8841		17.62	20.241		17.62	13.2015
17.635	20.3557		17.635	22.3393		17.635	21.2392		17.635	12.3735
17.65	20.7255		17.65	22.6299		17.65	22.6162		17.65	12.6495
17.665	20.5318		17.665	23.5743		17.665	21.2737		17.665	12.8795
17.68	21.2185		17.68	23.9375		17.68	22.1687		17.68	12.3275
17.695	20.4437		17.695	23.8649		17.695	22.2031		17.695	12.4195
17.71	20.4085		17.71	22.9205		17.71	21.8589		17.71	12.2355
17.725	20.9544		17.725	24.4461		17.725	21.4802		17.725	12.3045
17.74	21.4474		17.74	24.7367		17.74	21.2392		17.74	12.8335
17.755	20.8487		17.755	23.9012		17.755	21.3769		17.755	12.5805
17.77	20.7959		17.77	22.8841		17.77	23.2702		17.77	12.5575
17.785	20.567		17.785	23.2837		17.785	23.0293		17.785	12.6495
17.8	20.7607		17.8	24.4461		17.8	22.031		17.8	13.3625
17.815	20.7431		17.815	23.1021		17.815	21.3081		17.815	13.0175
17.83	21.8524		17.83	23.2474		17.83	22.4096		17.83	13.0865
17.845	21.1481		17.845	23.429		17.845	22.3064		17.845	13.2705
17.86	21.0072		17.86	24.1191		17.86	21.8589		17.86	14.1444
17.875	22.2927		17.875	24.4824		17.875	22.3408		17.875	12.8335
17.89	22.1166		17.89	24.8456		17.89	21.9277		17.89	12.6495
17.905	22.3631		17.905	23.5016		17.905	21.1015		17.905	12.9485
17.92	23.1379		17.92	23.0657		17.92	22.031		17.92	13.9604
17.935	22.9266		17.935	23.4653		17.935	22.685		17.935	13.4315
17.95	21.9933		17.95	24.8456		17.95	22.8571		17.95	13.4545
17.965	22.997		17.965	24.3734		17.965	23.821		17.965	13.9374
17.98	22.0814		17.98	23.9012		17.98	22.5473		17.98	14.0064
17.995	22.504		17.995	24.4461		17.995	23.4768		17.995	13.3625
18.01	22.275		18.01	25.2089		18.01	23.0637		18.01	13.4775
18.025	23.402		18.025	24.664		18.025	22.6162		18.025	13.6845
18.04	23.7366		18.04	25.1725		18.04	24.957		18.04	14.6734
18.055	23.2083		18.055	25.0999		18.055	23.821		18.055	14.7194
18.07	24.1064		18.07	24.9183		18.07	23.5456		18.07	14.7654
18.085	24.529		18.085	26.6981		18.085	25.0602		18.085	14.3054
18.1	23.5781		18.1	25.8627		18.1	25.6799		18.1	13.7764
18.115	24.4937		18.115	25.6448		18.115	25.0947		18.115	14.6964
18.13	25.339		18.13	27.8968		18.13	25.0947		18.13	15.5014
18.145	26.2898		18.145	26.9887		18.145	25.4733		18.145	15.2484
18.16	26.5011		18.16	28.5143		18.16	24.7849		18.16	15.8004
18.175	26.7653		18.175	29.9673		18.175	26.0585		18.175	16.5133
18.19	26.3074		18.19	29.7494		18.19	27.5731		18.19	17.0883
18.205	28.4029		18.205	29.1682		18.205	27.0912		18.205	16.0534
18.22	29.4066		18.22	29.0229		18.22	27.401		18.22	16.0304
18.235	29.6883		18.235	30.3669		18.235	27.2289		18.235	18.6063
18.25	30.287		18.25	32.1467		18.25	28.2272		18.25	19.2042
18.265	32.2416		18.265	32.4737		18.265	29.3632		18.265	18.4913
18.28	32.0303		18.28	33.0548		18.28	28.5714		18.28	19.3192
18.295	34.1081		18.295	33.5271		18.295	28.4337		18.295	20.4232
18.31	35.5873		18.31	34.5078		18.31	31.0843		18.31	20.8832
18.325	36.1507		18.325	35.8518		18.325	32.2892		18.325	20.8142
18.34	38.1933		18.34	37.1595		18.34	33.8382		18.34	23.2981
18.355	39.0914		18.355	38.0676		18.355	34.5611		18.355	24.218
18.37	42.3666		18.37	42.8623		18.37	35.8003		18.37	26.242
18.385	43.7401		18.385	43.8068		18.385	38.4854		18.385	27.7139
18.4	46.0997		18.4	45.7319		18.4	40.2754		18.4	28.4499
18.415	48.9523		18.415	48.3473		18.415	42.8916		18.415	30.4048
18.43	52.2451		18.43	53.3963		18.43	44.9225		18.43	32.6587
18.445	57.0347		18.445	56.0843		18.445	45.852		18.445	36.4765
18.46	60.6621		18.46	57.8278		18.46	48.1583		18.46	38.6845
18.475	64.1838		18.475	62.1141		18.475	53.3563		18.475	41.7203
18.49	67.2125		18.49	64.2935		18.49	57.8313		18.49	46.1362
18.505	71.826		18.505	68.834		18.505	60.4475		18.505	50
18.52	76.5452		18.52	73.1566		18.52	62.3064		18.52	53.8408
18.535	79.2041		18.535	80.2397		18.535	68.9157		18.535	58.7167
18.55	83.6767		18.55	81.1478		18.55	75.4561		18.55	63.6615
18.565	89.1002		18.565	86.996		18.565	80.7229		18.565	69.2732
18.58	93.0798		18.58	91.7544		18.58	85.8176		18.58	76.5869
18.595	95.2456		18.595	93.5343		18.595	89.1222		18.595	79.6228
18.61	94.9815		18.61	97.6026		18.61	91.3597		18.61	84.4296
18.625	97.0593		18.625	98.4744		18.625	93.9415		18.625	92.1573
18.64	97.1122		18.64	98.765		18.64	99.2427		18.64	95.8142
18.655	98.468		18.655	100		18.655	95.2496		18.655	95.8142
18.67	97.658		18.67	97.7479		18.67	100		18.67	99.816
18.685	92.9213		18.685	95.5685		18.685	99.6213		18.685	99.885
18.7	88.9065		18.7	92.6625		18.7	93.3563		18.7	100
18.715	84.5571		18.715	88.6306		18.715	91.7728		18.715	97.2401
18.73	78.5878		18.73	85.3614		18.73	90.0172		18.73	93.3993
18.745	75.2245		18.745	78.4235		18.745	82.031		18.745	87.2355
18.76	70.5934		18.76	74.9001		18.76	78.6919		18.76	84.4526
18.775	66.0504		18.775	67.0904		18.775	72.599		18.775	75.299
18.79	62.423		18.79	63.2401		18.79	66.3683		18.79	69.1582
18.805	56.7177		18.805	58.7359		18.805	61.1015		18.805	61.9365
18.82	51.8049		18.82	53.251		18.82	58.0034		18.82	57.9347
18.835	49.5158		18.835	50.0908		18.835	53.253		18.835	53.7029
18.85	47.1738		18.85	46.5311		18.85	49.2943		18.85	47.3781
18.865	45.6594		18.865	45.8046		18.865	44.6127		18.865	42.4333
18.88	41.9088		18.88	42.2448		18.88	41.9966		18.88	38.1785
18.895	40.2183		18.895	39.9927		18.895	40.5164		18.895	35.6256
18.91	37.172		18.91	37.9223		18.91	38.21		18.91	32.6127
18.925	35.6577		18.925	38.0312		18.925	36.1102		18.925	32.0607
18.94	33.9496		18.94	35.9971		18.94	35.4561		18.94	28.0589
18.955	33.122		18.955	34.4715		18.955	34.6299		18.955	27.5299
18.97	33.0516		18.97	34.871		18.97	34.3546		18.97	24.908
18.985	31.6781		18.985	32.1104		18.985	32.4269		18.985	23.85
19	30.7096		19	31.275		19	31.9449		19	23.0911
19.015	30.0757		19.015	30.2216		19.015	30.7057		19.015	21.5961
19.03	27.3464		19.03	29.6041		19.03	30.1205		19.03	21.5731
19.045	27.4872		19.045	30.1126		19.045	28.1239		19.045	21.3891
19.06	28.1916		19.06	28.8049		19.06	27.1601		19.06	19.9402
19.075	27.5929		19.075	26.6981		19.075	26.2651		19.075	19.5492
19.09	26.0433		19.09	27.5699		19.09	26.6781		19.09	19.3192
19.105	24.8107		19.105	27.2067		19.105	26.2651		19.105	18.7213
19.12	24.7403		19.12	26.7708		19.12	27.4699		19.12	18.2843
19.135	24.8987		19.135	27.8242		19.135	27.5731		19.135	16.9043
19.15	24.3881		19.15	26.6255		19.15	24.5439		19.15	16.2833
19.165	23.4901		19.165	26.6255		19.165	24.2685		19.165	16.6053
19.18	24.0887		19.18	26.3349		19.18	24.5095		19.18	17.2723
19.195	24.2824		19.195	25.3178		19.195	23.9931		19.195	16.1454
19.21	23.2964		19.21	24.9909		19.21	22.685		19.21	16.2374
19.225	22.0285		19.225	25.4631		19.225	22.2375		19.225	15.8004
19.24	22.0109		19.24	25.6448		19.24	24.0964		19.24	15.9154
19.255	23.0322		19.255	23.8649		19.255	24.2685		19.255	14.5814
19.27	22.4511		19.27	23.538		19.27	22.7539		19.27	15.6854
19.285	22.5744		19.285	22.6662		19.285	22.8227		19.285	14.9264
19.3	22.8209		19.3	22.4482		19.3	22.9948		19.3	14.2134
19.315	21.4122		19.315	23.7559		19.315	23.6145		19.315	14.5354
19.33	21.8348		19.33	23.5016		19.33	22.8916		19.33	14.4434
19.345	20.9368		19.345	23.7559		19.345	23.821		19.345	14.4664
19.36	20.655		19.36	22.8478		19.36	23.0981		19.36	14.4204
19.375	20.5318		19.375	22.9931		19.375	23.9587		19.375	13.5235
19.39	21.5003		19.39	22.5209		19.39	22.9604		19.39	13.2015
19.405	21.4474		19.405	23.5016		19.405	22.7194		19.405	12.9025
19.42	21.3066		19.42	24.2281		19.42	22.1343		19.42	13.3855
19.435	19.4224		19.435	22.7388		19.435	22.8571		19.435	13.2475
19.45	19.8803		19.45	22.3393		19.45	22.2031		19.45	13.2935
19.465	20.7607		19.465	22.6662		19.465	20.9639		19.465	13.7764
19.48	20.5318		19.48	22.3029		19.48	21.6179		19.48	13.2015
19.495	19.2992		19.495	20.959		19.495	21.8933		19.495	12.1895
19.51	19.9507		19.51	22.3029		19.51	20.4475		19.51	12.8335
19.525	20.7783		19.525	23.4653		19.525	20.9294		19.525	11.8905
19.54	20.1972		19.54	24.8456		19.54	21.7556		19.54	13.5465
19.555	20.1796		19.555	22.3393		19.555	22.4785		19.555	13.6385
19.57	20.0916		19.57	21.9034		19.57	21.6523		19.57	12.9025
19.585	19.757		19.585	21.9034		19.585	21.0671		19.585	12.5575
19.6	19.6161		19.6	21.9034		19.6	22.3408		19.6	12.0975
19.615	19.845		19.615	22.085		19.615	20.5508		19.615	12.4195
19.63	19.9331		19.63	22.8841		19.63	20.4819		19.63	12.4425
19.645	20.1796		19.645	22.8841		19.645	20.895		19.645	12.5805
19.66	20.3909		19.66	22.0124		19.66	21.6867		19.66	12.2125
19.675	20.5142		19.675	20.3051		19.675	21.2392		19.675	12.7645
19.69	19.1935		19.69	20.9226		19.69	19.8967		19.69	12.3735
19.705	19.5633		19.705	20.2688		19.705	21.136		19.705	12.6955
19.72	19.9331		19.72	21.4675		19.72	21.0327		19.72	12.5345
19.735	19.757		19.735	22.2303		19.735	19.6213		19.735	11.8215
19.75	19.5809		19.75	21.6491		19.75	20.9294		19.75	12.3045
19.765	19.352		19.765	20.4867		19.765	20.7229		19.765	11.8675
19.78	18.3307		19.78	19.7603		19.78	20.3098		19.78	12.0055
19.795	19.2992		19.795	21.8671		19.795	20.2754		19.795	12.1895
19.81	18.9646		19.81	22.4119		19.81	20.241		19.81	12.3965
19.825	19.44		19.825	22.1576		19.825	19.7246		19.825	11.0626
19.84	18.8942		19.84	22.8115		19.84	19.6213		19.84	11.8675
19.855	18.6124		19.855	21.976		19.855	19.7246		19.855	12.1205
19.87	18.2955		19.87	22.2666		19.87	20.3098		19.87	12.5805
19.885	19.035		19.885	21.0679		19.885	20.5164		19.885	11.4995
19.9	19.0879		19.9	19.6876		19.9	19.4492		19.9	12.1665
19.915	19.1055		19.915	20.5594		19.915	20.6196		19.915	11.3385
19.93	19.3168		19.93	22.7752		19.93	20.6885		19.93	11.8445
19.945	18.8061		19.945	22.1213		19.945	20.0344		19.945	11.4995
19.96	18.4363		19.96	21.2859		19.96	19.6902		19.96	11.5915
19.975	18.6653		19.975	20.959		19.975	19.0706		19.975	11.8905
19.99	19.0879		19.99	20.1961		19.99	19.6558		19.99	11.5455
20.005	18.0842		20.005	21.1042		20.005	19.8967		20.005	11.3155
20.02	19.7394		20.02	21.5401		20.02	19.6213		20.02	11.8445
20.035	19.0703		20.035	21.7218		20.035	19.759		20.035	11.0856
20.05	18.7181		20.05	21.6128		20.05	19.346		20.05	11.0626
20.065	18.3483		20.065	21.4312		20.065	20.7229		20.065	12.5805
20.08	18.4716		20.08	21.6128		20.08	18.8985		20.08	11.9825
20.095	18.5948		20.095	22.3029		20.095	20.0688		20.095	12.6725
20.11	18.8942		20.11	21.5038		20.11	20.1377		20.11	11.7985
20.125	18.3483		20.125	21.7944		20.125	21.0327		20.125	12.3735
20.14	18.3835		20.14	20.8863		20.14	19.6558		20.14	12.0285
20.155	18.5596		20.155	20.3778		20.155	20.1033		20.155	12.5345
20.17	17.9257		20.17	21.4312		20.17	20.7229		20.17	11.4535
20.185	18.1546		20.185	20.8863		20.185	20.5852		20.185	11.4535
20.2	18.8237		20.2	22.085		20.2	20.3098		20.2	12.2125
20.215	18.7181		20.215	20.959		20.215	19.8279		20.215	11.8905
20.23	18.8237		20.23	20.4504		20.23	18.9673		20.23	11.8905
20.245	18.2603		20.245	20.9953		20.245	19.0017		20.245	11.7295
20.26	18.0313		20.26	21.2859		20.26	18.3821		20.26	11.7295
20.275	17.9785		20.275	21.6491		20.275	17.6248		20.275	11.5455
20.29	18.7533		20.29	21.9034		20.29	19.2427		20.29	12.0745
20.305	19.4224		20.305	20.4504		20.305	19.3804		20.305	11.7525
20.32	18.5244		20.32	20.7773		20.32	19.2771		20.32	12.0745
20.335	18.3835		20.335	19.5423		20.335	19.8967		20.335	11.7065
20.35	18.7005		20.35	20.741		20.35	19.0706		20.35	11.7525
20.365	19.757		20.365	20.4504		20.365	19.6213		20.365	11.4995
20.38	19.0703		20.38	20.3414		20.38	19.9656		20.38	12.3735
20.395	18.4892		20.395	21.2132		20.395	18.9673		20.395	12.1205
20.41	18.454		20.41	19.5786		20.41	19.5869		20.41	12.9485
20.425	18.2603		20.425	21.8671		20.425	18.7608		20.425	12.3275
20.44	18.6476		20.44	20.2688		20.44	20.3787		20.44	11.8215
20.455	18.7357		20.455	20.3414		20.455	18.8296		20.455	11.9365
20.47	18.5772		20.47	20.741		20.47	18.21		20.47	12.2585
20.485	19.5633		20.485	21.3222		20.485	19.9312		20.485	12.8335
20.5	18.8942		20.5	20.85		20.5	19.5181		20.5	12.0975
20.515	18.137		20.515	21.9034		20.515	21.0327		20.515	12.2125
20.53	18.5068		20.53	20.8137		20.53	20.1033		20.53	12.1665
20.545	18.7181		20.545	20.741		20.545	20.4819		20.545	11.8215
20.56	18.63		20.56	21.8671		20.56	19.7935		20.56	11.2466
20.575	18.2426		20.575	21.6854		20.575	20.5164		20.575	12.3505
20.59	18.6124		20.59	20.5957		20.59	19.6558		20.59	12.1205
20.605	18.1722		20.605	20.2688		20.605	19.346		20.605	12.3045
20.62	17.2566		20.62	20.9953		20.62	20.7229		20.62	11.0166
20.635	17.82		20.635	21.3948		20.635	20.4475		20.635	11.5685
20.65	18.1194		20.65	19.7239		20.65	18.1756		20.65	11.4075
20.665	18.1546		20.665	20.741		20.665	18.8985		20.665	11.4535
20.68	18.8413		20.68	21.2495		20.68	20.2065		20.68	12.0055
20.695	17.7848		20.695	21.0679		20.695	19.105		20.695	11.4535
20.71	17.5207		20.71	21.2859		20.71	19.0017		20.71	11.7065
20.725	18.2426		20.725	20.4504		20.725	19.9312		20.725	11.7985
20.74	17.6087		20.74	20.8863		20.74	20.0688		20.74	12.0285
20.755	17.8729		20.755	19.7603		20.755	19.346		20.755	12.0745
20.77	18.7885		20.77	19.7239		20.77	19.2083		20.77	11.9825
20.785	18.7357		20.785	21.5765		20.785	19.7935		20.785	12.0515
20.8	17.8729		20.8	21.2859		20.8	20.6885		20.8	12.1895
20.815	17.5735		20.815	21.1769		20.815	21.0327		20.815	11.5225
20.83	17.644		20.83	21.1042		20.83	18.4509		20.83	12.0515
20.845	17.6263		20.845	21.0679		20.845	19.0706		20.845	11.8905
20.86	17.3974		20.86	19.7966		20.86	19.8279		20.86	11.5915
20.875	18.7709		20.875	22.1213		20.875	19.759		20.875	11.3385
20.89	17.7848		20.89	21.3585		20.89	20.5508		20.89	11.6145
20.905	17.3094		20.905	20.8137		20.905	19.8967		20.905	11.9825
20.92	17.82		20.92	21.6854		20.92	20.1721		20.92	11.5455
20.935	17.8024		20.935	20.8863		20.935	18.21		20.935	11.3385
20.95	17.3622		20.95	19.7239		20.95	17.7969		20.95	10.6486
20.965	17.5735		20.965	19.4697		20.965	18.9329		20.965	10.8556
20.98	17.8905		20.98	20.4867		20.98	19.2083		20.98	11.7065
20.995	17.8905		20.995	20.4504		20.995	20		20.995	11.4305
21.01	17.5911		21.01	20.1235		21.01	19.4492		21.01	11.2466
21.025	18.3659		21.025	19.4333		21.025	19.6902		21.025	11.0166
21.04	17.4855		21.04	20.0872		21.04	18.0034		21.04	11.4305
21.055	17.0805		21.055	20.5957		21.055	19.6558		21.055	11.5455
21.07	18.3659		21.07	20.5594		21.07	19.4836		21.07	11.4075
21.085	17.7672		21.085	19.6513		21.085	19.1394		21.085	11.0166
21.1	17.3974		21.1	20.5957		21.1	18.5886		21.1	11.2006
21.115	18.1546		21.115	19.5786		21.115	18.5542		21.115	11.4535
21.13	17.6968		21.13	20.5231		21.13	18.0723		21.13	11.1776
21.145	17.82		21.145	20.4867		21.145	18.0723		21.145	10.6946
21.16	17.5031		21.16	19.615		21.16	20.6196		21.16	11.0166
21.175	17.9785		21.175	20.0872		21.175	19.0361		21.175	11.5455
21.19	18.4187		21.19	18.8522		21.19	18.8296		21.19	11.0396
21.205	17.8024		21.205	19.1791		21.205	19.3115		21.205	10.4876
21.22	17.4679		21.22	19.1791		21.22	18.9673		21.22	11.1776
21.235	17.8729		21.235	20.1235		21.235	19.3804		21.235	11.6605
21.25	18.2955		21.25	19.2517		21.25	18.6231		21.25	11.4995
21.265	18.3659		21.265	20.1961		21.265	18.864		21.265	11.5225
21.28	18.63		21.28	20.6684		21.28	19.105		21.28	11.1776
21.295	18.7533		21.295	20.85		21.295	20.2754		21.295	11.1316
21.31	18.3131		21.31	20.7773		21.31	19.7935		21.31	11.2695
21.325	17.8024		21.325	19.2517		21.325	18.5886		21.325	11.0626
21.34	17.3446		21.34	20.632		21.34	19.2083		21.34	11.0396
21.355	18.2955		21.355	21.3222		21.355	18.9329		21.355	11.4305
21.37	18.1722		21.37	19.4697		21.37	18.8985		21.37	11.6835
21.385	17.8553		21.385	20.0145		21.385	18.5886		21.385	11.2466
21.4	17.82		21.4	19.9056		21.4	19.105		21.4	10.9476
21.415	17.2742		21.415	20.0145		21.415	19.3115		21.415	11.5455
21.43	17.7144		21.43	19.7239		21.43	19.0017		21.43	12.1205
21.445	17.732		21.445	19.7603		21.445	18.3133		21.445	11.7755
21.46	18.0137		21.46	19.1064		21.46	19.2083		21.46	11.3845
21.475	17.8729		21.475	20.0872		21.475	18.9673		21.475	11.0626
21.49	17.7144		21.49	19.8329		21.49	19.7935		21.49	11.8215
21.505	17.3622		21.505	19.2517		21.505	18.864		21.505	11.5225
21.52	18.0666		21.52	18.7432		21.52	20		21.52	10.7636
21.535	17.5559		21.535	18.9248		21.535	19.5525		21.535	11.1776
21.55	17.1509		21.55	18.8522		21.55	19.2083		21.55	11.2236
21.565	17.3798		21.565	20.7773		21.565	18.864		21.565	11.7755
21.58	17.6616		21.58	19.8329		21.58	18.3821		21.58	11.0166
21.595	17.644		21.595	20.5231		21.595	17.4527		21.595	11.0166
21.61	17.6087		21.61	20.0509		21.61	18.0034		21.61	10.8326
21.625	17.6263		21.625	21.1769		21.625	18.6919		21.625	11.4075
21.64	17.0805		21.64	20.0145		21.64	18.7952		21.64	11.6835
21.655	17.5031		21.655	20.7773		21.655	17.969		21.655	11.0166
21.67	17.6087		21.67	20.741		21.67	18.9329		21.67	11.4075
21.685	17.644		21.685	20.0872		21.685	19.3804		21.685	11.3615
21.7	18.049		21.7	19.5423		21.7	17.6592		21.7	11.6835
21.715	18.2426		21.715	18.9611		21.715	17.4527		21.715	11.2466
21.73	16.6579		21.73	20.741		21.73	18.5198		21.73	10.9706
21.745	17.3622		21.745	20.4141		21.745	18.1411		21.745	10.6716
21.76	17.2037		21.76	19.5423		21.76	18.21		21.76	11.2236
21.775	17.4326		21.775	19.9419		21.775	17.8657		21.775	10.9706
21.79	18.4011		21.79	20.85		21.79	17.2806		21.79	10.9706
21.805	18.7533		21.805	20.3051		21.805	17.4182		21.805	10.8326
21.82	17.0453		21.82	18.9248		21.82	17.9002		21.82	10.6946
21.835	17.3974		21.835	19.506		21.835	17.9346		21.835	10.8786
21.85	17.1157		21.85	19.3607		21.85	18.0379		21.85	11.2925
21.865	17.3094		21.865	19.2517		21.865	17.9002		21.865	11.2925
21.88	17.4326		21.88	18.9975		21.88	19.0361		21.88	10.9476
21.895	16.922		21.895	20.1961		21.895	18.2788		21.895	11.0396
21.91	16.7987		21.91	19.9056		21.91	18.5198		21.91	10.9246
21.925	17.3094		21.925	19.1428		21.925	18.2788		21.925	10.7866
21.94	17.8024		21.94	19.9782		21.94	17.7969		21.94	10.5796
21.955	17.1861		21.955	19.5423		21.955	18.2788		21.955	10.4646
21.97	16.6579		21.97	19.6513		21.97	17.6248		21.97	10.9706
21.985	17.3974		21.985	19.8692		21.985	19.1738		21.985	10.1426
22	17.9257		22	19.1064		22	17.7281		22	10.1656
22.015	17.4503		22.015	19.506		22.015	16.6265		22.015	10.6256
22.03	17.8376		22.03	19.506		22.03	17.969		22.03	10.7406
22.045	18.3659		22.045	18.7795		22.045	18.5886		22.045	10.4416
22.06	18.1546		22.06	18.3799		22.06	18.3133		22.06	10.2576
22.075	17.2742		22.075	18.8885		22.075	18.3477		22.075	10.7406
22.09	16.8692		22.09	18.4163		22.09	19.2427		22.09	10.8096
22.105	17.3446		22.105	19.2517		22.105	18.1067		22.105	10.7176
22.12	17.415		22.12	19.397		22.12	18.3821		22.12	11.4075
22.135	16.4466		22.135	18.8885		22.135	18.9329		22.135	11.0396
22.15	16.9572		22.15	19.615		22.15	18.6231		22.15	10.9476
22.165	16.5698		22.165	19.4697		22.165	17.5559		22.165	10.5566
22.18	16.7459		22.18	19.0701		22.18	18.21		22.18	10.4416
22.195	16.4818		22.195	19.9056		22.195	18.4165		22.195	10.5106
22.21	16.2176		22.21	19.6876		22.21	18.9329		22.21	10.9706
22.225	17.1861		22.225	19.1428		22.225	18.2444		22.225	10.9706
22.24	17.2918		22.24	20.3051		22.24	18.5542		22.24	10.4186
22.255	17.0805		22.255	18.6705		22.255	18.0034		22.255	9.72861
22.27	17.1333		22.27	19.8329		22.27	18.0723		22.27	10.2806
22.285	16.7459		22.285	19.0338		22.285	18.1067		22.285	9.86661
22.3	16.3761		22.3	18.5252		22.3	18.0723		22.3	9.8896
22.315	15.9183		22.315	19.615		22.315	17.6592		22.315	10.8096
22.33	16.6226		22.33	19.7239		22.33	17.1084		22.33	10.4876
22.345	17.2566		22.345	20.3414		22.345	16.8675		22.345	10.1886
22.36	16.8692		22.36	19.7239		22.36	17.2461		22.36	10.0736
22.375	16.5522		22.375	18.2347		22.375	17.4527		22.375	10.7176
22.39	16.2529		22.39	18.7795		22.39	17.0052		22.39	10.8556
22.405	16.4642		22.405	18.4889		22.405	18.1067		22.405	10.1196
22.42	16.2		22.42	18.2347		22.42	18.1756		22.42	10.4646
22.435	16.4642		22.435	19.7603		22.435	19.3115		22.435	10.9016
22.45	16.8163		22.45	19.3244		22.45	19.0706		22.45	10.7636
22.465	17.3446		22.465	19.7603		22.465	17.7969		22.465	10.0966
22.48	17.327		22.48	19.8692		22.48	17.4871		22.48	10.3266
22.495	16.0239		22.495	18.8158		22.495	16.5577		22.495	11.0856
22.51	15.6718		22.51	18.162		22.51	18.1067		22.51	10.6026
22.525	16.2705		22.525	17.5808		22.525	16.6265		22.525	10.9706
22.54	16.1824		22.54	18.5979		22.54	18.2444		22.54	10.4646
22.555	16.5346		22.555	18.7069		22.555	17.7625		22.555	10.7176
22.57	16.8163		22.57	17.9077		22.57	16.2478		22.57	10.6716
22.585	16.6931		22.585	17.6171		22.585	15.3184		22.585	10.2806
22.6	17.2742		22.6	17.8351		22.6	16.3511		22.6	10.5336
22.615	16.2705		22.615	18.271		22.615	16.6609		22.615	10.3036
22.63	16.4466		22.63	17.2176		22.63	16.5921		22.63	9.86661
22.645	16.4113		22.645	18.2347		22.645	17.0052		22.645	9.59062
22.66	16.3057		22.66	19.1064		22.66	16.7298		22.66	10.6946
22.675	16.8868		22.675	18.6705		22.675	17.0396		22.675	10.4646
22.69	16.1296		22.69	17.8714		22.69	17.074		22.69	10.3956
22.705	15.5837		22.705	18.4889		22.705	17.0052		22.705	10.3956
22.72	16.5698		22.72	18.8158		22.72	16.7298		22.72	10.7176
22.735	16.4818		22.735	18.3799		22.735	17.7281		22.735	10.1886
22.75	16.4642		22.75	17.5082		22.75	17.6936		22.75	9.8896
22.765	16.1472		22.765	17.8714		22.765	16.3855		22.765	9.72861
22.78	16.3761		22.78	18.053		22.78	16.3167		22.78	10.0736
22.795	15.8655		22.795	18.3073		22.795	17.0396		22.795	9.56762
22.81	16.0063		22.81	17.6898		22.81	17.0396		22.81	9.9816
22.825	15.6718		22.825	18.3073		22.825	16.3855		22.825	10.1426
22.84	15.302		22.84	18.1983		22.84	17.074		22.84	10.3726
22.855	16.0063		22.855	15.8736		22.855	17.1084		22.855	10.6716
22.87	15.8303		22.87	16.8543		22.87	16.4544		22.87	10.0966
22.885	16.7459		22.885	18.7795		22.885	17.1429		22.885	9.40662
22.9	16.0944		22.9	19.3244		22.9	16.6609		22.9	9.70561
22.915	15.1611		22.915	18.2347		22.915	16.6609		22.915	9.31463
22.93	15.5661		22.93	18.6342		22.93	16.5577		22.93	10.3036
22.945	15.7246		22.945	18.5979		22.945	16.7298		22.945	10.7636
22.96	16.112		22.96	16.9633		22.96	16.6954		22.96	9.9126
22.975	15.8831		22.975	17.9804		22.975	17.1773		22.975	10.0276
22.99	16.5874		22.99	17.7988		22.99	17.5559		22.99	10.1196
23.005	16.1648		23.005	18.0167		23.005	17.2806		23.005	10.1426
23.02	15.6718		23.02	18.271		23.02	17.1084		23.02	10.1656
23.035	16.0592		23.035	18.4889		23.035	17.9346		23.035	10.2806
23.05	15.302		23.05	17.3992		23.05	17.4871		23.05	10.0966
23.065	15.8479		23.065	17.3992		23.065	16.833		23.065	10.1426
23.08	15.1259		23.08	17.3266		23.08	16.4544		23.08	9.79761
23.095	14.897		23.095	18.0894		23.095	16.5577		23.095	9.65961
23.11	14.5448		23.11	17.2902		23.11	15.938		23.11	9.79761
23.125	14.8618		23.125	18.5252		23.125	16.5921		23.125	10.0736
23.14	15.0203		23.14	18.3436		23.14	17.0396		23.14	10.4876
23.155	15.0026		23.155	17.8351		23.155	15.8692		23.155	9.42962
23.17	14.897		23.17	17.5082		23.17	16.179		23.17	9.31463
23.185	14.985		23.185	17.4718		23.185	15.3873		23.185	9.36063
23.2	15.6542		23.2	17.5445		23.2	16.3511		23.2	9.17663
23.215	15.302		23.215	18.2347		23.215	18.1756		23.215	9.75161
23.23	15.0379		23.23	18.0894		23.23	17.0396		23.23	10.0966
23.245	14.6857		23.245	17.6898		23.245	17.1084		23.245	9.42962
23.26	15.4957		23.26	16.8543		23.26	17.4527		23.26	9.86661
23.275	16.1296		23.275	17.6535		23.275	17.1429		23.275	8.71665
23.29	15.2139		23.29	16.927		23.29	16.0069		23.29	9.36063
23.305	15.8479		23.305	16.7817		23.305	16.6609		23.305	9.82061
23.32	15.3724		23.32	17.4718		23.32	17.1084		23.32	9.56762
23.335	15.1435		23.335	17.7261		23.335	16.0413		23.335	9.42962
23.35	15.1083		23.35	17.7624		23.35	17.1773		23.35	9.33763
23.365	15.0379		23.365	17.6535		23.365	16.8675		23.365	9.63661
23.38	15.4076		23.38	17.2176		23.38	15.3184		23.38	8.83165
23.395	15.3372		23.395	17.2902		23.395	16.5577		23.395	9.49862
23.41	15.0907		23.41	17.6171		23.41	16.179		23.41	10.3496
23.425	14.9674		23.425	16.3095		23.425	17.074		23.425	9.56762
23.44	15.0026		23.44	16.1279		23.44	16.5232		23.44	9.9356
23.455	14.5624		23.455	17.3629		23.455	16.4544		23.455	10.0276
23.47	15.4781		23.47	18.5616		23.47	15.8692		23.47	9.31463
23.485	16.3937		23.485	17.2176		23.485	16.6265		23.485	9.49862
23.5	15.6366		23.5	17.0723		23.5	16.9019		23.5	10.5336
23.515	14.7209		23.515	17.3629		23.515	16.4544		23.515	9.9816
23.53	14.0166		23.53	17.4718		23.53	15.8692		23.53	9.56762
23.545	14.1926		23.545	16.8907		23.545	16.5577		23.545	9.54462
23.56	15.3196		23.56	16.5637		23.56	15.5938		23.56	9.13063
23.575	15.1435		23.575	16.927		23.575	16.2134		23.575	9.82061
23.59	14.3863		23.59	18.271		23.59	16.7642		23.59	9.61362
23.605	14.3863		23.605	18.1983		23.605	15.9725		23.605	9.77461
23.62	15.0026		23.62	17.6535		23.62	16.3855		23.62	9.84361
23.635	14.9146		23.635	17.036		23.635	16.6609		23.635	10.0736
23.65	14.8089		23.65	17.3629		23.65	17.6248		23.65	10.1196
23.665	14.3335		23.665	16.4911		23.665	16.8675		23.665	9.49862
23.68	14.4039		23.68	17.036		23.68	15.9725		23.68	9.22263
23.695	14.9322		23.695	16.927		23.695	15.6282		23.695	8.85465
23.71	15.4957		23.71	16.9996		23.71	16.2134		23.71	9.52162
23.725	14.9498		23.725	17.5445		23.725	15.4217		23.725	9.38362
23.74	15.0907		23.74	17.7261		23.74	16.0757		23.74	8.96964
23.755	15.5661		23.755	16.927		23.755	15.5938		23.755	9.45262
23.77	14.8089		23.77	16.0552		23.77	15.938		23.77	9.75161
23.785	14.175		23.785	15.9462		23.785	15.2496		23.785	9.38362
23.8	15.8126		23.8	16.3821		23.8	15.5594		23.8	9.63661
23.815	15.4429		23.815	16.4911		23.815	16.2134		23.815	10.0506
23.83	15.0203		23.83	16.1279		23.83	16.5577		23.83	9.42962
23.845	15.0379		23.845	16.6727		23.845	17.3494		23.845	9.29163
23.86	14.4568		23.86	17.1449		23.86	16.2134		23.86	9.33763
23.875	15.0026		23.875	16.709		23.875	15.9036		23.875	9.47562
23.89	15.5661		23.89	17.2902		23.89	15.7315		23.89	9.24563
23.905	15.6894		23.905	17.7261		23.905	15.4905		23.905	9.10764
23.92	15.0907		23.92	17.9804		23.92	15.5594		23.92	8.57866
23.935	14.5096		23.935	16.927		23.935	15.0775		23.935	9.19963
23.95	14.9674		23.95	16.6001		23.95	15.4561		23.95	9.47562
23.965	14.5448		23.965	15.8009		23.965	15.3528		23.965	9.82061
23.98	15.2316		23.98	16.3821		23.98	16.1102		23.98	9.45262
23.995	14.6505		23.995	16.6001		23.995	15.6627		23.995	9.13063
24.01	14.4216		24.01	17.0723		24.01	16.179		24.01	9.31463
24.025	15.1083		24.025	17.1086		24.025	15.8692		24.025	10.0506
24.04	14.8618		24.04	16.2368		24.04	16.179		24.04	9.31463
24.055	14.8794		24.055	16.7454		24.055	15.1463		24.055	9.08464
24.07	14.7913		24.07	18.162		24.07	15.9036		24.07	9.03864
24.085	15.1435		24.085	17.9077		24.085	15.3528		24.085	9.03864
24.1	15.6366		24.1	17.2539		24.1	15.1807		24.1	9.75161
24.115	15.2668		24.115	16.818		24.115	15.7659		24.115	8.96964
24.13	15.2492		24.13	16.6727		24.13	16.179		24.13	9.01564
24.145	14.7033		24.145	17.2539		24.145	15.4217		24.145	8.92364
24.16	15.4781		24.16	17.8714		24.16	14.9053		24.16	8.60166
24.175	14.8442		24.175	16.709		24.175	15.3528		24.175	8.80865
24.19	14.9146		24.19	16.6364		24.19	15.938		24.19	8.90064
24.205	14.7033		24.205	16.8907		24.205	16.3167		24.205	8.69365
24.22	14.7561		24.22	16.8907		24.22	17.0396		24.22	9.08464
24.235	15.5661		24.235	16.2732		24.235	16.5577		24.235	9.61362
24.25	16.0063		24.25	16.6364		24.25	15.7659		24.25	9.70561
24.265	14.9322		24.265	17.2539		24.265	16.0757		24.265	9.86661
24.28	14.5976		24.28	17.5445		24.28	15.8692		24.28	9.45262
24.295	14.087		24.295	17.2176		24.295	15.1807		24.295	9.19963
24.31	14.6152		24.31	16.7817		24.31	15.3528		24.31	9.42962
24.325	14.9498		24.325	16.5274		24.325	15.3528		24.325	9.31463
24.34	14.492		24.34	16.818		24.34	16.3855		24.34	9.31463
24.355	14.0342		24.355	16.7817		24.355	15.043		24.355	9.38362
24.37	13.7348		24.37	15.3287		24.37	15.0775		24.37	9.42962
24.385	14.175		24.385	16.4548		24.385	15.525		24.385	8.64765
24.4	14.2807		24.4	17.6898		24.4	15.7315		24.4	9.45262
24.415	14.4392		24.415	18.5252		24.415	14.8365		24.415	10.0966
24.43	14.9498		24.43	16.9996		24.43	14.9742		24.43	9.42962
24.445	14.3335		24.445	15.8009		24.445	15.4905		24.445	9.06164
24.46	14.8266		24.46	16.2368		24.46	16.0413		24.46	9.26863
24.475	14.6329		24.475	17.7261		24.475	15.8692		24.475	9.26863
24.49	14.2807		24.49	16.9996		24.49	17.4527		24.49	8.67065
24.505	14.9674		24.505	16.6001		24.505	15.6971		24.505	9.10764
24.52	15.4253		24.52	15.6556		24.52	16.5577		24.52	8.94664
24.535	14.1926		24.535	15.6193		24.535	16.0069		24.535	9.19963
24.55	14.1222		24.55	15.9462		24.55	16.5921		24.55	9.68261
24.565	13.6996		24.565	16.3095		24.565	15.1463		24.565	9.31463
24.58	13.8229		24.58	15.9826		24.58	15.7659		24.58	8.46366
24.595	14.2102		24.595	17.9077		24.595	15.4905		24.595	9.42962
24.61	14.5448		24.61	17.0723		24.61	16.2478		24.61	9.06164
24.625	14.6505		24.625	17.4718		24.625	15.2496		24.625	8.94664
24.64	14.4216		24.64	16.709		24.64	14.9053		24.64	9.26863
24.655	14.3335		24.655	16.2005		24.655	15.3873		24.655	9.36063
24.67	15.0203		24.67	16.8543		24.67	14.4578		24.67	9.29163
24.685	13.9989		24.685	16.8907		24.685	15.4905		24.685	9.49862
24.7	14.3863		24.7	15.9826		24.7	14.8709		24.7	8.87764
24.715	14.7385		24.715	16.1642		24.715	14.9398		24.715	8.92364
24.73	14.0694		24.73	16.1279		24.73	15.043		24.73	9.29163
24.745	15.0907		24.745	17.2539		24.745	15.7659		24.745	9.40662
24.76	14.8442		24.76	16.0552		24.76	16.0757		24.76	8.99264
24.775	14.5976		24.775	16.4548		24.775	15.4217		24.775	9.84361
24.79	14.7737		24.79	16.7817		24.79	15.6282		24.79	9.77461
24.805	13.9637		24.805	15.8009		24.805	15.8692		24.805	9.40662
24.82	14.0166		24.82	16.0552		24.82	16.2823		24.82	9.68261
24.835	14.897		24.835	15.6193		24.835	15.7659		24.835	9.29163
24.85	14.8266		24.85	15.3287		24.85	15.8692		24.85	8.41766
24.865	14.0518		24.865	15.1108		24.865	15.8692		24.865	8.85465
24.88	14.2807		24.88	15.8373		24.88	15.284		24.88	9.54462
24.895	14.6329		24.895	16.3458		24.895	15.0775		24.895	8.48666
24.91	13.9989		24.91	16.5274		24.91	15.043		24.91	8.73965
24.925	14.3335		24.925	16.3821		24.925	15.7315		24.925	8.23367
24.94	14.1926		24.94	16.6364		24.94	15.4217		24.94	9.13063
24.955	14.175		24.955	16.9633		24.955	15.5594		24.955	8.99264
24.97	13.6292		24.97	17.1086		24.97	15.8348		24.97	9.29163
24.985	14.3511		24.985	16.9996		24.985	14.9742		24.985	9.10764
25	14.3511		25	17.5808		25	13.9415		25	8.76265
25.015	13.9109		25.015	16.2005		25.015	14.8709		25.015	8.53266
25.03	13.8405		25.03	15.4014		25.03	16.179		25.03	8.94664
25.045	13.6644		25.045	15.7646		25.045	16.0757		25.045	8.11868
25.06	14.5096		25.06	16.7454		25.06	15.8692		25.06	8.48666
25.075	14.4568		25.075	17.036		25.075	16.179		25.075	9.13063
25.09	14.5448		25.09	16.7817		25.09	15.4905		25.09	9.10764
25.105	14.7209		25.105	16.9633		25.105	16.1446		25.105	8.90064
25.12	13.7524		25.12	16.2005		25.12	16.3855		25.12	8.92364
25.135	14.3863		25.135	15.9826		25.135	16.9363		25.135	9.15363
25.15	13.9109		25.15	15.6193		25.15	14.4923		25.15	9.06164
25.165	14.8089		25.165	15.2561		25.165	15.6971		25.165	9.13063
25.18	13.4179		25.18	16.2368		25.18	15.3528		25.18	9.33763
25.195	13.7172		25.195	16.3095		25.195	15.3528		25.195	9.59062
25.21	14.2279		25.21	16.2368		25.21	14.8365		25.21	9.17663
25.225	14.4392		25.225	16.7454		25.225	15.1463		25.225	8.90064
25.24	14.3863		25.24	16.2005		25.24	15.0086		25.24	8.57866
25.255	14.5096		25.255	17.1449		25.255	15.9725		25.255	9.40662
25.27	15.0026		25.27	16.9633		25.27	16.3511		25.27	9.45262
25.285	14.2631		25.285	15.9826		25.285	16.2134		25.285	9.77461
25.3	14.0342		25.3	16.4548		25.3	14.4234		25.3	9.10764
25.315	13.3826		25.315	16.7454		25.315	14.2169		25.315	8.90064
25.33	14.6152		25.33	15.9462		25.33	15.284		25.33	8.60166
25.345	14.0342		25.345	15.9826		25.345	15.6627		25.345	8.44066
25.36	13.77		25.36	16.5274		25.36	15.9036		25.36	8.62466
25.375	14.1926		25.375	16.8543		25.375	15.4905		25.375	8.85465
25.39	14.9322		25.39	15.1834		25.39	14.4578		25.39	9.75161
25.405	14.3687		25.405	15.692		25.405	15.6282		25.405	9.10764
25.42	14.4039		25.42	15.9099		25.42	15.3184		25.42	9.06164
25.435	14.7209		25.435	15.8373		25.435	14.4578		25.435	8.83165
25.45	13.9989		25.45	15.6556		25.45	14.4923		25.45	9.40662
25.465	14.0342		25.465	15.7283		25.465	14.7676		25.465	9.54462
25.48	15.1083		25.48	16.3821		25.48	14.9742		25.48	9.15363
25.495	14.6329		25.495	15.4377		25.495	15.3873		25.495	9.56762
25.51	14.2279		25.51	15.6193		25.51	15.2496		25.51	9.33763
25.525	14.5976		25.525	16.2732		25.525	15.525		25.525	8.92364
25.54	13.9989		25.54	16.1279		25.54	15.8003		25.54	9.40662
25.555	13.7524		25.555	15.7646		25.555	15.3184		25.555	9.29163
25.57	14.2983		25.57	16.0189		25.57	15.284		25.57	8.99264
25.585	14.3335		25.585	16.8907		25.585	15.2151		25.585	9.29163
25.6	15.3548		25.6	16.0552		25.6	14.8709		25.6	8.46366
25.615	14.5976		25.615	14.8928		25.615	14.5267		25.615	8.53266
25.63	13.682		25.63	15.8009		25.63	14.9398		25.63	8.64765
25.645	14.1222		25.645	16.1642		25.645	15.7315		25.645	8.83165
25.66	14.4039		25.66	15.8736		25.66	16.3511		25.66	8.37167
25.675	14.3863		25.675	15.8009		25.675	15.5594		25.675	8.09568
25.69	15.2139		25.69	15.9099		25.69	15.1119		25.69	8.96964
25.705	15.0379		25.705	16.4911		25.705	13.9759		25.705	9.19963
25.72	15.0026		25.72	16.3095		25.72	14.8709		25.72	9.22263
25.735	14.3863		25.735	14.7839		25.735	14.5267		25.735	8.53266
25.75	13.8229		25.75	16.0189		25.75	15.1807		25.75	8.90064
25.765	14.0166		25.765	16.4548		25.765	15.0086		25.765	9.01564
25.78	14.4744		25.78	16.2368		25.78	15.1119		25.78	8.67065
25.795	14.7033		25.795	17.2902		25.795	16.2823		25.795	8.92364
25.81	14.2631		25.81	16.6727		25.81	15.284		25.81	8.87764
25.825	14.4216		25.825	16.3095		25.825	13.7349		25.825	9.13063
25.84	14.7209		25.84	16.4548		25.84	15.3873		25.84	8.90064
25.855	14.6857		25.855	15.8009		25.855	14.9398		25.855	9.13063
25.87	14.0694		25.87	15.7646		25.87	15.284		25.87	9.47562
25.885	14.4039		25.885	16.7817		25.885	15.4561		25.885	8.60166
25.9	14.087		25.9	16.927		25.9	15.3873		25.9	8.04968
25.915	14.087		25.915	16.4911		25.915	15.1119		25.915	8.78565
25.93	14.4216		25.93	15.692		25.93	14.1824		25.93	8.85465
25.945	14.175		25.945	16.0189		25.945	14.2169		25.945	8.39466
25.96	13.8229		25.96	16.1279		25.96	15.5594		25.96	8.73965
25.975	13.8757		25.975	16.9996		25.975	15.6282		25.975	8.53266
25.99	14.2102		25.99	16.6364		25.99	14.2513		25.99	8.80865
26.005	13.5587		26.005	15.4377		26.005	15.1807		26.005	8.11868
26.02	13.7348		26.02	15.4377		26.02	14.9053		26.02	8.87764
26.035	13.2066		26.035	15.7283		26.035	15.043		26.035	9.29163
26.05	14.1046		26.05	14.8928		26.05	15.1119		26.05	8.73965
26.065	13.682		26.065	15.2561		26.065	15.4905		26.065	8.09568
26.08	14.2983		26.08	15.1471		26.08	15.1119		26.08	7.93468
26.095	14.4744		26.095	16.2732		26.095	14.6988		26.095	8.53266
26.11	14.2102		26.11	15.2198		26.11	14.1824		26.11	8.57866
26.125	14.175		26.125	15.6193		26.125	14.2857		26.125	8.21067
26.14	13.8757		26.14	16.4548		26.14	14.9742		26.14	8.83165
26.155	13.4179		26.155	16.1642		26.155	14.7332		26.155	9.10764
26.17	14.0342		26.17	15.9462		26.17	16.0757		26.17	9.24563
26.185	13.9285		26.185	16.1642		26.185	15.4217		26.185	8.94664
26.2	14.4392		26.2	15.1471		26.2	14.9398		26.2	8.34867
26.215	14.58		26.215	14.8565		26.215	14.3201		26.215	8.37167
26.23	14.8794		26.23	16.1279		26.23	14.7676		26.23	8.67065
26.245	14.1574		26.245	16.4185		26.245	14.5611		26.245	8.69365
26.26	13.5059		26.26	16.2732		26.26	14.389		26.26	8.55566
26.275	13.6996		26.275	15.3651		26.275	15.3528		26.275	8.94664
26.29	14.0518		26.29	15.8373		26.29	15.938		26.29	8.55566
26.305	13.9637		26.305	16.4911		26.305	15.3184		26.305	8.44066
26.32	13.7876		26.32	16.0552		26.32	15.0775		26.32	8.67065
26.335	14.1926		26.335	15.8373		26.335	14.4234		26.335	8.87764
26.35	13.3826		26.35	15.6193		26.35	14.0103		26.35	8.41766
26.365	13.2594		26.365	15.1108		26.365	14.5267		26.365	9.15363
26.38	13.5763		26.38	16.4548		26.38	15.1463		26.38	9.33763
26.395	13.4355		26.395	16.0915		26.395	13.9759		26.395	7.68169
26.41	14.4744		26.41	15.4014		26.41	13.253		26.41	8.02668
26.425	14.4744		26.425	14.8928		26.425	14.6644		26.425	8.34867
26.44	13.8229		26.44	15.4014		26.44	14.8365		26.44	8.09568
26.455	13.8581		26.455	15.1471		26.455	14.3546		26.455	9.01564
26.47	13.1185		26.47	15.4014		26.47	14.3546		26.47	8.73965
26.485	13.7876		26.485	16.4548		26.485	14.7332		26.485	8.14167
26.5	14.3863		26.5	15.4377		26.5	14.6644		26.5	8.46366
26.515	13.1713		26.515	15.2924		26.515	14.8365		26.515	8.92364
26.53	13.3826		26.53	16.1279		26.53	15.8003		26.53	9.15363
26.545	13.3826		26.545	15.2924		26.545	14.8709		26.545	8.46366
26.56	13.8933		26.56	16.2732		26.56	14.3546		26.56	8.50966
26.575	13.8581		26.575	16.1642		26.575	13.6317		26.575	8.85465
26.59	13.8405		26.59	15.474		26.59	13.6317		26.59	8.39466
26.605	13.0305		26.605	15.3651		26.605	14.389		26.605	8.09568
26.62	13.1361		26.62	14.3117		26.62	14.2857		26.62	8.55566
26.635	13.6292		26.635	15.5104		26.635	13.5972		26.635	8.85465
26.65	13.9637		26.65	15.0745		26.65	13.5284		26.65	8.41766
26.665	13.77		26.665	13.9484		26.665	13.2874		26.665	8.37167
26.68	13.4531		26.68	14.9655		26.68	13.5284		26.68	8.76265
26.695	13.5411		26.695	15.692		26.695	15.043		26.695	8.76265
26.71	13.2594		26.71	15.2561		26.71	14.5955		26.71	7.86569
26.725	13.2946		26.725	15.2198		26.725	14.3201		26.725	8.21067
26.74	13.8052		26.74	15.4014		26.74	13.2874		26.74	8.23367
26.755	13.1361		26.755	15.583		26.755	14.8021		26.755	9.08464
26.77	13.1537		26.77	15.0745		26.77	14.4578		26.77	9.31463
26.785	13.8405		26.785	14.5659		26.785	13.8382		26.785	8.32567
26.8	13.2594		26.8	14.3117		26.8	15.2151		26.8	7.84269
26.815	13.5763		26.815	14.8565		26.815	14.6644		26.815	8.18767
26.83	13.5587		26.83	15.1834		26.83	14.5955		26.83	8.62466
26.845	13.365		26.845	14.2027		26.845	14.4923		26.845	8.67065
26.86	12.5022		26.86	13.7668		26.86	13.5284		26.86	7.95768
26.875	12.6431		26.875	14.6023		26.875	14.389		26.875	8.07268
26.89	13.0481		26.89	15.0018		26.89	14.6644		26.89	8.46366
26.905	13.1185		26.905	15.9826		26.905	14.0448		26.905	8.23367
26.92	13.365		26.92	15.6556		26.92	13.8382		26.92	7.95768
26.935	13.0481		26.935	13.8031		26.935	13.7005		26.935	7.84269
26.95	13.1889		26.95	14.0211		26.95	13.5628		26.95	8.18767
26.965	13.3826		26.965	14.4206		26.965	13.8038		26.965	8.21067
26.98	12.9952		26.98	14.6386		26.98	13.4596		26.98	7.81969
26.995	13.1185		26.995	15.5467		26.995	13.9759		26.995	7.79669
27.01	13.365		27.01	15.5104		27.01	13.7349		27.01	8.18767
27.025	12.8544		27.025	15.1471		27.025	14.6299		27.025	8.34867
27.04	13.0481		27.04	14.0211		27.04	15.5594		27.04	8.18767
27.055	13.1185		27.055	15.2561		27.055	14.8021		27.055	8.18767
27.07	13.0129		27.07	15.2924		27.07	15.0086		27.07	7.98068
27.085	12.9776		27.085	15.0018		27.085	14.148		27.085	8.64765
27.1	12.8544		27.1	14.7475		27.1	14.1824		27.1	8.71665
27.115	12.6783		27.115	14.9292		27.115	13.5972		27.115	8.07268
27.13	13.3826		27.13	14.4933		27.13	15.3528		27.13	8.16467
27.145	13.2946		27.145	15.7283		27.145	14.0792		27.145	8.09568
27.16	13.5587		27.16	15.0018		27.16	12.7367		27.16	8.34867
27.175	12.7663		27.175	14.9292		27.175	12.8399		27.175	8.67065
27.19	13.0481		27.19	13.7305		27.19	13.1842		27.19	8.46366
27.205	13.1009		27.205	13.9121		27.205	13.7694		27.205	8.04968
27.22	13.1889		27.22	15.4014		27.22	14.7676		27.22	7.86569
27.235	13.5059		27.235	14.8202		27.235	14.6644		27.235	7.86569
27.25	12.8368		27.25	14.3843		27.25	13.7694		27.25	7.91168
27.265	12.7311		27.265	14.0211		27.265	12.8055		27.265	7.84269
27.28	13.8229		27.28	14.2753		27.28	12.9088		27.28	8.48666
27.295	13.8757		27.295	14.239		27.295	13.1497		27.295	7.26771
27.31	13.0657		27.31	14.6023		27.31	13.5284		27.31	7.93468
27.325	12.4318		27.325	14.2753		27.325	13.5972		27.325	7.6127
27.34	12.6607		27.34	14.0574		27.34	14.5611		27.34	7.86569
27.355	12.3789		27.355	14.0211		27.355	13.9071		27.355	8.32567
27.37	12.6783		27.37	14.8202		27.37	12.8744		27.37	8.21067
27.385	12.8544		27.385	13.9847		27.385	14.1824		27.385	7.81969
27.4	13.9461		27.4	12.8224		27.4	14.2513		27.4	7.72769
27.415	13.4355		27.415	13.7305		27.415	15.1807		27.415	7.5437
27.43	12.9248		27.43	13.7305		27.43	13.7694		27.43	7.29071
27.445	12.5022		27.445	14.8928		27.445	12.9432		27.445	7.79669
27.46	12.7135		27.46	14.0574		27.46	12.7711		27.46	7.84269
27.475	12.7839		27.475	14.0574		27.475	13.7694		27.475	7.88868
27.49	12.8192		27.49	13.8758		27.49	13.4251		27.49	7.91168
27.505	12.5726		27.505	14.9292		27.505	13.0809		27.505	8.34867
27.52	12.6783		27.52	14.4933		27.52	12.7022		27.52	8.11868
27.535	13.0481		27.535	14.7112		27.535	13.5628		27.535	7.70469
27.55	12.3789		27.55	14.7475		27.55	14.0103		27.55	7.6127
27.565	12.5726		27.565	14.0937		27.565	13.2874		27.565	7.65869
27.58	12.8015		27.58	14.348		27.58	13.4251		27.58	7.98068
27.595	11.9739		27.595	12.8587		27.595	13.8726		27.595	7.5897
27.61	13.0305		27.61	13.6942		27.61	13.253		27.61	7.4057
27.625	12.3789		27.625	13.9121		27.625	12.599		27.625	7.72769
27.64	12.0972		27.64	14.1664		27.64	13.1497		27.64	8.09568
27.655	12.3437		27.655	14.0211		27.655	13.3563		27.655	7.5667
27.67	12.3789		27.67	14.5296		27.67	12.7367		27.67	7.75069
27.685	12.6959		27.685	14.8202		27.685	13.8038		27.685	7.4977
27.7	12.7311		27.7	14.2027		27.7	14.1824		27.7	7.5207
27.715	12.6959		27.715	13.3309		27.715	13.2186		27.715	7.5207
27.73	13.0305		27.73	13.3309		27.73	13.3907		27.73	8.21067
27.745	12.7311		27.745	13.3672		27.745	13.0465		27.745	7.81969
27.76	12.8015		27.76	13.2219		27.76	13.7005		27.76	7.5667
27.775	12.7663		27.775	14.457		27.775	13.3219		27.775	7.29071
27.79	12.2733		27.79	15.0745		27.79	12.9432		27.79	7.4747
27.805	12.3613		27.805	14.7839		27.805	12.7367		27.805	8.11868
27.82	12.7487		27.82	14.0574		27.82	13.494		27.82	7.84269
27.835	11.5513		27.835	14.3843		27.835	13.3907		27.835	7.65869
27.85	12.467		27.85	14.6386		27.85	13.7694		27.85	8.07268
27.865	12.6255		27.865	14.1664		27.865	12.9432		27.865	8.25667
27.88	12.3085		27.88	13.6578		27.88	12.9776		27.88	7.4747
27.895	12.7135		27.895	13.5125		27.895	13.5628		27.895	7.81969
27.91	12.1324		27.91	14.7475		27.91	12.8055		27.91	7.88868
27.925	12.062		27.925	13.6215		27.925	13.7349		27.925	7.91168
27.94	11.7979		27.94	12.2412		27.94	12.7367		27.94	7.65869
27.955	11.6218		27.955	13.8031		27.955	12.2203		27.955	7.79669
27.97	12.467		27.97	13.6215		27.97	12.0138		27.97	7.6127
27.985	11.8683		27.985	14.457		27.985	12.3236		27.985	7.79669
28	11.8507		28	14.6749		28	12.6334		28	7.95768
28.015	12.4142		28.015	14.0211		28.015	12.599		28.015	7.75069
28.03	11.6218		28.03	14.7112		28.03	12.5645		28.03	7.4517
28.045	11.9211		28.045	14.6749		28.045	12.2203		28.045	7.35971
28.06	12.7487		28.06	13.8394		28.06	12.6334		28.06	7.12971
28.075	11.6922		28.075	13.004		28.075	12.6678		28.075	7.35971
28.09	11.9035		28.09	13.2946		28.09	12.8744		28.09	7.12971
28.105	12.8368		28.105	13.6215		28.105	12.5645		28.105	7.75069
28.12	11.3752		28.12	13.9847		28.12	13.9071		28.12	8.02668
28.135	11.5689		28.135	12.895		28.135	12.8055		28.135	8.23367
28.15	11.9739		28.15	13.004		28.15	11.9449		28.15	8.11868
28.165	11.5513		28.165	12.9313		28.165	11.6351		28.165	7.4287
28.18	11.7098		28.18	14.0211		28.18	12.9776		28.18	7.68169
28.195	11.4105		28.195	13.0766		28.195	12.5645		28.195	7.63569
28.21	12.2381		28.21	12.8224		28.21	11.9105		28.21	6.99172
28.225	11.4985		28.225	13.2219		28.225	11.5663		28.225	7.4747
28.24	11.5865		28.24	13.3672		28.24	12.0826		28.24	7.31371
28.255	11.3752		28.255	12.895		28.255	12.358		28.255	7.12971
28.27	11.5689		28.27	13.4399		28.27	12.6334		28.27	6.76173
28.285	11.9915		28.285	13.8031		28.285	11.6351		28.285	7.5437
28.3	11.9739		28.3	14.8565		28.3	12.4957		28.3	7.4747
28.315	12.0268		28.315	13.9847		28.315	12.1859		28.315	7.10672
28.33	11.6746		28.33	13.113		28.33	13.2874		28.33	7.70469
28.345	11.6394		28.345	13.8758		28.345	12.8744		28.345	7.4287
28.36	11.7802		28.36	13.004		28.36	12.0826		28.36	7.08372
28.375	11.4633		28.375	12.895		28.375	12.2203		28.375	7.12971
28.39	12.3965		28.39	12.2775		28.39	12.5301		28.39	7.4747
28.405	12.1148		28.405	12.3138		28.405	13.3219		28.405	7.86569
28.42	10.8118		28.42	13.1493		28.42	11.7384		28.42	7.5667
28.435	11.3224		28.435	12.7861		28.435	11.9449		28.435	7.33671
28.45	12.0444		28.45	12.3502		28.45	11.4974		28.45	7.4057
28.465	11.7098		28.465	13.113		28.465	11.5663		28.465	7.81969
28.48	11.657		28.48	13.9484		28.48	12.8399		28.48	7.22171
28.495	11.1639		28.495	13.8031		28.495	12.0138		28.495	7.6127
28.51	11.9387		28.51	12.4955		28.51	12.3236		28.51	7.26771
28.525	12.1852		28.525	14.0574		28.525	11.9105		28.525	7.79669
28.54	12.2205		28.54	12.4228		28.54	12.0482		28.54	6.94572
28.555	11.7802		28.555	11.9869		28.555	11.2565		28.555	7.31371
28.57	11.8507		28.57	12.7861		28.57	11.6351		28.57	7.26771
28.585	11.34		28.585	13.113		28.585	11.9105		28.585	7.19871
28.6	11.8507		28.6	12.5681		28.6	12.117		28.6	6.96872
28.615	11.4633		28.615	13.2583		28.615	12.117		28.615	7.01472
28.63	11.1815		28.63	13.2946		28.63	11.3597		28.63	6.87672
28.645	11.9563		28.645	12.8224		28.645	11.9105		28.645	6.66973
28.66	11.5513		28.66	12.5681		28.66	11.2909		28.66	6.80773
28.675	11.9387		28.675	12.4955		28.675	12.3236		28.675	7.22171
28.69	11.6922		28.69	12.5318		28.69	12.0138		28.69	7.5207
28.705	12.062		28.705	12.6044		28.705	11.7728		28.705	7.4057
28.72	11.9563		28.72	12.5318		28.72	12.117		28.72	7.5437
28.735	11.7802		28.735	12.3865		28.735	11.9793		28.735	7.22171
28.75	11.4457		28.75	12.2775		28.75	11.704		28.75	7.4747
28.765	10.9526		28.765	12.4591		28.765	11.8417		28.765	7.35971
28.78	10.7061		28.78	12.3138		28.78	12.0826		28.78	7.6127
28.795	11.0407		28.795	13.2219		28.795	11.8417		28.795	7.24471
28.81	10.9526		28.81	12.895		28.81	12.4957		28.81	7.12971
28.825	11.0055		28.825	13.2583		28.825	12.2892		28.825	7.24471
28.84	11.5337		28.84	12.7134		28.84	12.4957		28.84	7.63569
28.855	11.2168		28.855	11.9143		28.855	11.0499		28.855	7.24471
28.87	11.2168		28.87	12.9677		28.87	11.3941		28.87	6.99172
28.885	11.8507		28.885	12.8224		28.885	11.0843		28.885	7.10672
28.9	11.5513		28.9	12.0596		28.9	11.7728		28.9	6.71573
28.915	10.7942		28.915	13.2583		28.915	12.8744		28.915	6.39374
28.93	11.7274		28.93	12.2049		28.93	10.8434		28.93	6.76173
28.945	11.1463		28.945	12.0596		28.945	10.9466		28.945	7.08372
28.96	11.0231		28.96	11.8416		28.96	11.7728		28.96	7.4287
28.975	10.7061		28.975	11.878		28.975	11.7384		28.975	7.06072
28.99	10.7765		28.99	11.6963		28.99	10.6368		28.99	6.92272
29.005	11.3752		29.005	12.2412		29.005	11.7384		29.005	6.66973
29.02	10.8646		29.02	12.9313		29.02	10.809		29.02	6.78473
29.035	11.4281		29.035	12.1322		29.035	11.0499		29.035	7.4747
29.05	11.4809		29.05	11.66		29.05	11.3253		29.05	6.87672
29.065	10.8294		29.065	12.6771		29.065	11.3597		29.065	7.06072
29.08	10.4596		29.08	12.7134		29.08	10.327		29.08	6.96872
29.095	11.1815		29.095	12.4955		29.095	10.7745		29.095	6.92272
29.11	11.4809		29.11	12.1685		29.11	11.6007		29.11	6.71573
29.125	11.4105		29.125	12.4591		29.125	11.6695		29.125	7.01472
29.14	11.2696		29.14	12.3865		29.14	11.1188		29.14	6.96872
29.155	10.7237		29.155	13.0403		29.155	11.3253		29.155	7.12971
29.17	10.7237		29.17	11.769		29.17	11.9449		29.17	7.4517
29.185	10.7765		29.185	11.6963		29.185	10.8434		29.185	7.31371
29.2	11.0583		29.2	12.4955		29.2	10.7057		29.2	7.5437
29.215	11.1639		29.215	13.0403		29.215	11.6695		29.215	6.83073
29.23	10.8118		29.23	11.7327		29.23	11.6007		29.23	7.15271
29.245	10.2835		29.245	11.878		29.245	11.8417		29.245	6.80773
29.26	10.6533		29.26	12.3865		29.26	11.4974		29.26	6.94572
29.275	10.3715		29.275	12.6408		29.275	11.3253		29.275	6.78473
29.29	10.7942		29.29	13.4399		29.29	10.8778		29.29	7.10672
29.305	10.6357		29.305	12.0959		29.305	11.5318		29.305	6.53174
29.32	9.96654		29.32	12.4591		29.32	11.3597		29.32	6.55474
29.335	10.5476		29.335	12.0596		29.335	11.6695		29.335	6.43974
29.35	10.4948		29.35	11.5874		29.35	11.6351		29.35	7.10672
29.365	10.6357		29.365	11.9143		29.365	11.6007		29.365	6.85373
29.38	11.252		29.38	11.769		29.38	11.704		29.38	6.94572
29.395	10.7942		29.395	12.3502		29.395	11.222		29.395	6.16375
29.41	10.8118		29.41	11.6963		29.41	10.9122		29.41	6.94572
29.425	10.0546		29.425	12.1685		29.425	10.3959		29.425	7.31371
29.44	10.935		29.44	11.8053		29.44	11.6695		29.44	6.87672
29.455	10.2307		29.455	11.878		29.455	11.704		29.455	7.03772
29.47	11.1463		29.47	11.3694		29.47	11.7384		29.47	6.60074
29.485	10.7413		29.485	10.7882		29.485	12.0826		29.485	6.96872
29.5	10.935		29.5	10.4976		29.5	12.2547		29.5	6.78473
29.515	10.8118		29.515	11.1151		29.515	10.809		29.515	6.57774
29.53	11.0583		29.53	12.0596		29.53	10.568		29.53	6.16375
29.545	10.7942		29.545	12.1322		29.545	10.9466		29.545	6.32475
29.56	10.7061		29.56	12.0596		29.56	11.3597		29.56	6.71573
29.575	11.1463		29.575	11.6963		29.575	11.2909		29.575	6.96872
29.59	10.8294		29.59	12.1685		29.59	10.0172		29.59	6.62374
29.605	9.96654		29.605	11.7327		29.605	10.7057		29.605	6.76173
29.62	10.8294		29.62	12.8224		29.62	10.7745		29.62	6.78473
29.635	10.5652		29.635	12.1685		29.635	10.568		29.635	6.18675
29.65	10.2659		29.65	11.6237		29.65	10.6713		29.65	6.89972
29.665	10.2307		29.665	12.3502		29.665	11.3253		29.665	7.3827
29.68	10.2483		29.68	12.3138		29.68	10.568		29.68	7.22171
29.695	10.0722		29.695	12.3865		29.695	10.2582		29.695	6.76173
29.71	10.442		29.71	12.1322		29.71	10.4647		29.71	6.57774
29.725	9.89611		29.725	11.6237		29.725	10.9811		29.725	6.99172
29.74	10.7942		29.74	11.2968		29.74	11.3597		29.74	7.01472
29.755	11.34		29.755	11.8416		29.755	10.7401		29.755	6.78473
29.77	11.0231		29.77	12.2775		29.77	9.91394		29.77	6.78473
29.785	11.0407		29.785	11.5874		29.785	10.8778		29.785	6.87672
29.8	11.1463		29.8	11.1515		29.8	11.0499		29.8	7.01472
29.815	10.9174		29.815	12.8224		29.815	10.9466		29.815	6.69273
29.83	10.6181		29.83	11.3694		29.83	11.0155		29.83	6.55474
29.845	10.2835		29.845	11.66		29.845	10.8778		29.845	6.41674
29.86	10.4068		29.86	12.5681		29.86	11.0155		29.86	6.53174
29.875	9.70241		29.875	12.0959		29.875	11.2909		29.875	6.80773
29.89	10.3539		29.89	11.1151		29.89	11.6695		29.89	6.60074
29.905	10.2659		29.905	12.1322		29.905	10.8434		29.905	7.01472
29.92	10.3187		29.92	12.2775		29.92	9.91394		29.92	7.08372
29.935	10.5828		29.935	12.3138		29.935	11.3253		29.935	6.92272
29.95	10.9878		29.95	12.1322		29.95	11.4974		29.95	6.60074
29.965	10.4596		29.965	11.9143		29.965	11.0499		29.965	6.80773
29.98	10.7942		29.98	11.7327		29.98	11.4974		29.98	6.23275
29.995	11.0935		29.995	12.3502		29.995	11.2565		29.995	6.34775
30.01	11.1992		30.01	11.8416		30.01	11.0499		30.01	6.27875
30.025	10.1778		30.025	11.4784		30.025	10.4303		30.025	6.46274
30.04	9.75524		30.04	11.9869		30.04	11.0843		30.04	6.60074
30.055	9.75524		30.055	11.3331		30.055	10.8434		30.055	6.83073
30.07	10.5828		30.07	11.5874		30.07	10.8434		30.07	6.66973
30.085	10.1074		30.085	11.551		30.085	11.0499		30.085	6.18675
30.1	10.7765		30.1	11.1515		30.1	10.3959		30.1	6.11776
30.115	10.9526		30.115	10.6429		30.115	11.4286		30.115	6.39374
30.13	10.2131		30.13	10.0981		30.13	11.3941		30.13	6.85373
30.145	10.3539		30.145	11.2241		30.145	10.6368		30.145	7.29071
30.16	10.6533		30.16	11.4057		30.16	9.91394		30.16	6.71573
30.175	10.2131		30.175	11.6237		30.175	10.2238		30.175	6.39374
30.19	10.4772		30.19	11.0788		30.19	10.4303		30.19	6.80773
30.205	10.7413		30.205	11.4057		30.205	10.9811		30.205	7.03772
30.22	10.4244		30.22	11.1151		30.22	11.6007		30.22	6.62374
30.235	9.75524		30.235	11.1515		30.235	11.4286		30.235	6.27875
30.25	10.6005		30.25	10.6429		30.25	10.4647		30.25	6.57774
30.265	11.0935		30.265	11.4784		30.265	10.7401		30.265	6.66973
30.28	10.6533		30.28	11.3331		30.28	10.327		30.28	6.25575
30.295	10.1778		30.295	11.2604		30.295	10.3959		30.295	6.43974
30.31	10.3011		30.31	10.7882		30.31	10.3959		30.31	6.71573
30.325	10.3715		30.325	11.2604		30.325	10.568		30.325	6.69273
30.34	10.9174		30.34	11.551		30.34	10.5336		30.34	6.46274
30.355	10.1074		30.355	11.9143		30.355	11.2565		30.355	6.34775
30.37	10.2659		30.37	12.5318		30.37	10.4647		30.37	6.20975
30.385	10.2483		30.385	11.66		30.385	9.98279		30.385	6.39374
30.4	10.4948		30.4	11.6237		30.4	9.74182		30.4	6.34775
30.415	10.4244		30.415	11.3694		30.415	10.4991		30.415	6.20975
30.43	10.442		30.43	11.2604		30.43	10.8778		30.43	6.37075
30.445	10.3363		30.445	11.3694		30.445	11.2565		30.445	6.78473
30.46	9.98415		30.46	11.9143		30.46	11.5318		30.46	6.83073
30.475	10.8822		30.475	12.4228		30.475	10.6368		30.475	6.85373
30.49	9.80806		30.49	11.4057		30.49	9.98279		30.49	6.85373
30.505	9.57915		30.505	11.0788		30.505	10.7401		30.505	6.76173
30.52	9.86089		30.52	10.9699		30.52	9.84509		30.52	6.55474
30.535	10.125		30.535	11.5874		30.535	10.8434		30.535	6.46274
30.55	9.89611		30.55	11.1151		30.55	10.7057		30.55	5.84177
30.565	9.19176		30.565	11.5874		30.565	11.5318		30.565	6.18675
30.58	10.1955		30.58	11.4421		30.58	10.6713		30.58	6.16375
30.595	10.3715		30.595	10.3887		30.595	10.1205		30.595	6.37075
30.61	10.0018		30.61	11.1151		30.61	9.7074		30.61	6.73873
30.625	10.8646		30.625	11.1151		30.625	10.4303		30.625	6.87672
30.64	10.0898		30.64	11.1515		30.64	10.7057		30.64	5.97976
30.655	9.59676		30.655	11.2604		30.655	11.8761		30.655	6.57774
30.67	9.98415		30.67	11.5874		30.67	10.7401		30.67	6.27875
30.685	10.1074		30.685	11.1878		30.685	9.56971		30.685	6.27875
30.7	9.73763		30.7	11.6963		30.7	9.63855		30.7	6.27875
30.715	8.98045		30.715	11.551		30.715	10.7057		30.715	6.14075
30.73	9.91372		30.73	11.2604		30.73	11.2565		30.73	6.34775
30.745	10.4948		30.745	11.2968		30.745	9.56971		30.745	7.01472
30.76	10.5124		30.76	10.6066		30.76	10.2926		30.76	6.37075
30.775	9.54393		30.775	10.534		30.775	10.6024		30.775	6.62374
30.79	10.1602		30.79	10.0981		30.79	10.4303		30.79	6.09476
30.805	10.6533		30.805	10.425		30.805	10.0172		30.805	5.95676
30.82	9.89611		30.82	11.5874		30.82	9.77625		30.82	6.25575
30.835	10.2483		30.835	11.2968		30.835	10.5336		30.835	6.04876
30.85	10.5124		30.85	11.6237		30.85	10.6713		30.85	6.55474
30.865	10.0018		30.865	11.0425		30.865	10.0516		30.865	6.27875
30.88	10.0722		30.88	10.7519		30.88	10.327		30.88	6.60074
30.895	9.94893		30.895	10.7882		30.895	10.568		30.895	6.30175
30.91	9.35024		30.91	11.6237		30.91	10.0861		30.91	6.23275
30.925	9.10372		30.925	11.5874		30.925	10.4991		30.925	6.32475
30.94	9.98415		30.94	10.534		30.94	10.1205		30.94	6.43974
30.955	9.80806		30.955	10.207		30.955	10.4647		30.955	6.37075
30.97	9.43828		30.97	9.91645		30.97	9.81067		30.97	6.48574
30.985	9.33263		30.985	10.425		30.985	9.87952		30.985	6.14075
31	10.3715		31	10.9699		31	9.87952		31	6.76173
31.015	9.6848		31.015	10.316		31.015	9.43201		31.015	6.55474
31.03	9.80806		31.03	10.8246		31.03	9.60413		31.03	6.02576
31.045	9.91372		31.045	11.1151		31.045	9.98279		31.045	6.00276
31.06	9.63198		31.06	11.4057		31.06	10.3959		31.06	6.41674
31.075	9.20937		31.075	10.8246		31.075	8.95009		31.075	5.79577
31.09	9.40306		31.09	11.2241		31.09	9.94836		31.09	6.34775
31.105	9.24459		31.105	10.9335		31.105	9.84509		31.105	6.50874
31.12	9.63198		31.12	10.7882		31.12	10.7401		31.12	6.04876
31.135	9.94893		31.135	10.7156		31.135	10.1205		31.135	6.20975
31.15	9.94893		31.15	10.207		31.15	10.327		31.15	5.84177
31.165	9.98415		31.165	10.8972		31.165	10.9122		31.165	6.04876
31.18	9.57915		31.18	10.8246		31.18	9.7074		31.18	6.20975
31.195	9.73763		31.195	10.425		31.195	8.84682		31.195	5.61178
31.21	9.80806		31.21	10.316		31.21	10.1893		31.21	6.32475
31.225	9.54393		31.225	10.7519		31.225	11.0155		31.225	6.41674
31.24	9.50872		31.24	11.0788		31.24	9.87952		31.24	5.97976
31.255	9.73763		31.255	10.425		31.255	9.91394		31.255	6.18675
31.27	9.86089		31.27	11.1515		31.27	10.2238		31.27	6.30175
31.285	9.33263		31.285	11.3331		31.285	10.7057		31.285	6.14075
31.3	9.10372		31.3	10.6429		31.3	10.7057		31.3	5.91076
31.315	9.77285		31.315	10.5703		31.315	9.94836		31.315	5.68077
31.33	9.82567		31.33	10.8246		31.33	10.1205		31.33	6.41674
31.345	9.26219		31.345	11.0788		31.345	9.74182		31.345	6.20975
31.36	8.99806		31.36	10.9699		31.36	10.3959		31.36	5.93376
31.375	8.8748		31.375	10.3887		31.375	10.2926		31.375	6.09476
31.39	8.8748		31.39	9.66219		31.39	9.77625		31.39	6.25575
31.405	9.35024		31.405	9.95278		31.405	9.67298		31.405	6.25575
31.42	9.15654		31.42	10.4613		31.42	9.81067		31.42	6.41674
31.435	9.15654		31.435	10.6066		31.435	10.9122		31.435	6.71573
31.45	9.13893		31.45	10.0618		31.45	10.327		31.45	6.04876
31.465	9.31502		31.465	10.3887		31.465	9.01893		31.465	5.45078
31.48	9.56154		31.48	10.5703		31.48	8.88124		31.48	5.97976
31.495	9.56154		31.495	10.5703		31.495	10.2926		31.495	6.14075
31.51	9.49111		31.51	10.2797		31.51	11.0155		31.51	6.11776
31.525	8.92763		31.525	9.91645		31.525	9.63855		31.525	6.23275
31.54	9.52633		31.54	9.66219		31.54	9.46644		31.54	5.72677
31.555	9.57915		31.555	9.69851		31.555	10.2238		31.555	5.95676
31.57	8.91002		31.57	10.534		31.57	9.77625		31.57	5.54278
31.585	9.49111		31.585	10.534		31.585	9.2599		31.585	6.27875
31.6	9.29741		31.6	10.316		31.6	9.63855		31.6	6.16375
31.615	9.2798		31.615	10.7882		31.615	9.46644		31.615	6.23275
31.63	9.79046		31.63	11.2241		31.63	9.39759		31.63	6.02576
31.645	9.26219		31.645	10.4613		31.645	10.6713		31.645	6.07176
31.66	9.57915		31.66	10.0618		31.66	10.2238		31.66	6.07176
31.675	9.42067		31.675	9.66219		31.675	9.67298		31.675	5.97976
31.69	8.92763		31.69	10.2797		31.69	8.88124		31.69	6.14075
31.705	9.05089		31.705	10.207		31.705	9.91394		31.705	6.37075
31.72	9.15654		31.72	9.51689		31.72	9.29432		31.72	5.91076
31.735	9.96654		31.735	9.80748		31.735	9.01893		31.735	5.79577
31.75	9.40306		31.75	11.5147		31.75	9.46644		31.75	5.70377
31.765	9.26219		31.765	9.9891		31.765	8.95009		31.765	5.88776
31.78	9.82567		31.78	9.73483		31.78	9.74182		31.78	5.95676
31.795	9.66719		31.795	9.33527		31.795	10.7745		31.795	5.72677
31.81	9.61437		31.81	10.0618		31.81	10.6368		31.81	6.14075
31.825	8.8748		31.825	11.3331		31.825	10.2582		31.825	6.34775
31.84	9.13893		31.84	11.1151		31.84	8.98451		31.84	5.58878
31.855	9.05089		31.855	10.5703		31.855	9.50086		31.855	6.16375
31.87	9.6848		31.87	10.0254		31.87	9.74182		31.87	5.95676
31.885	9.35024		31.885	10.2434		31.885	9.77625		31.885	6.09476
31.9	9.50872		31.9	10.3523		31.9	10.0516		31.9	5.72677
31.915	9.15654		31.915	10.2797		31.915	9.56971		31.915	5.70377
31.93	9.35024		31.93	10.4613		31.93	9.84509		31.93	5.84177
31.945	9.63198		31.945	9.88013		31.945	9.56971		31.945	5.88776
31.96	9.89611		31.96	9.73483		31.96	9.46644		31.96	5.68077
31.975	9.01567		31.975	10.6066		31.975	9.94836		31.975	6.04876
31.99	9.42067		31.99	11.3331		31.99	9.74182		31.99	6.11776
32.005	9.40306		32.005	10.2434		32.005	9.46644		32.005	6.60074
32.02	9.80806		32.02	9.88013		32.02	9.08778		32.02	6.04876
32.035	9.22698		32.035	9.77116		32.035	9.2599		32.035	6.37075
32.05	9.17415		32.05	10.2434		32.05	9.36317		32.05	5.47378
32.065	9.40306		32.065	9.88013		32.065	10.1205		32.065	5.54278
32.08	9.31502		32.08	10.0254		32.08	9.63855		32.08	6.32475
32.095	9.57915		32.095	10.2797		32.095	8.22719		32.095	5.81877
32.11	9.20937		32.11	9.44424		32.11	9.29432		32.11	6.18675
32.125	9.54393		32.125	10.0618		32.125	9.32874		32.125	5.68077
32.14	9.35024		32.14	9.73483		32.14	9.22547		32.14	5.74977
32.155	8.83958		32.155	9.95278		32.155	9.32874		32.155	6.23275
32.17	9.19176		32.17	9.04468		32.17	9.81067		32.17	5.88776
32.185	9.91372		32.185	10.7882		32.185	9.32874		32.185	6.16375
32.2	9.08611		32.2	10.7882		32.2	9.15663		32.2	5.42778
32.215	8.98045		32.215	10.7882		32.215	9.84509		32.215	5.47378
32.23	9.17415		32.23	9.84381		32.23	8.88124		32.23	6.16375
32.245	8.48741		32.245	9.84381		32.245	9.05336		32.245	5.65777
32.26	9.38546		32.26	10.1344		32.26	8.84682		32.26	5.31279
32.275	8.73393		32.275	10.316		32.275	9.05336		32.275	5.91076
32.29	9.22698		32.29	10.3887		32.29	9.91394		32.29	5.47378
32.305	9.24459		32.305	10.316		32.305	9.91394		32.305	5.38178
32.32	9.10372		32.32	9.58954		32.32	9.94836		32.32	6.04876
32.335	8.94524		32.335	9.95278		32.335	9.39759		32.335	5.93376
32.35	8.78676		32.35	9.40792		32.35	9.46644		32.35	5.63477
32.365	8.71632		32.365	9.77116		32.365	9.43201		32.365	5.61178
32.38	8.45219		32.38	9.84381		32.38	10.0172		32.38	5.74977
32.395	8.8748		32.395	10.316		32.395	9.67298		32.395	5.0828
32.41	9.35024		32.41	10.7882		32.41	9.43201		32.41	5.91076
32.425	9.15654		32.425	10.0618		32.425	9.15663		32.425	5.68077
32.44	8.94524		32.44	9.69851		32.44	9.05336		32.44	5.77277
32.455	8.92763		32.455	9.91645		32.455	9.19105		32.455	5.72677
32.47	8.99806		32.47	10.0618		32.47	9.50086		32.47	5.77277
32.485	8.99806		32.485	10.6066		32.485	9.43201		32.485	5.77277
32.5	9.10372		32.5	9.69851		32.5	9.63855		32.5	5.12879
32.515	8.80437		32.515	9.9891		32.515	9.39759		32.515	5.28979
32.53	8.6635		32.53	10.0254		32.53	9.29432		32.53	5.38178
32.545	9.08611		32.545	10.1707		32.545	9.43201		32.545	5.72677
32.56	8.6635		32.56	10.0254		32.56	8.70912		32.56	6.09476
32.575	8.59306		32.575	10.4976		32.575	8.95009		32.575	6.37075
32.59	9.0685		32.59	9.91645		32.59	9.53528		32.59	5.86477
32.605	8.89241		32.605	9.58954		32.605	9.50086		32.605	6.16375
32.62	9.12132		32.62	10.2797		32.62	8.88124		32.62	6.30175
32.635	8.99806		32.635	10.0981		32.635	8.70912		32.635	5.68077
32.65	8.6635		32.65	11.0425		32.65	9.32874		32.65	5.17479
32.665	8.4698		32.665	9.91645		32.665	9.77625		32.665	5.31279
32.68	8.85719		32.68	9.51689		32.68	9.22547		32.68	5.70377
32.695	8.96285		32.695	9.88013		32.695	8.46816		32.695	5.35879
32.71	8.8748		32.71	9.91645		32.71	8.81239		32.71	5.63477
32.725	8.6635		32.725	9.88013		32.725	8.88124		32.725	5.51978
32.74	8.38176		32.74	10.425		32.74	9.2599		32.74	5.35879
32.755	8.94524		32.755	9.91645		32.755	9.53528		32.755	5.51978
32.77	8.94524		32.77	9.15365		32.77	9.2599		32.77	5.38178
32.785	8.50502		32.785	9.62586		32.785	9.74182		32.785	5.61178
32.8	8.55784		32.8	9.84381		32.8	9.08778		32.8	5.54278
32.815	8.24089		32.815	9.77116		32.815	9.2599		32.815	5.74977
32.83	8.48741		32.83	9.29895		32.83	9.29432		32.83	5.81877
32.845	8.68111		32.845	9.44424		32.845	9.91394		32.845	5.45078
32.86	8.83958		32.86	9.80748		32.86	9.22547		32.86	5.79577
32.875	8.01197		32.875	10.1707		32.875	9.01893		32.875	5.56578
32.89	8.50502		32.89	9.29895		32.89	9.46644		32.89	5.68077
32.905	8.92763		32.905	9.55321		32.905	9.7074		32.905	6.02576
32.92	8.91002		32.92	9.73483		32.92	9.15663		32.92	5.88776
32.935	9.08611		32.935	8.97203		32.935	8.12392		32.935	5.79577
32.95	8.54024		32.95	9.29895		32.95	9.22547		32.95	5.58878
32.965	8.48741		32.965	9.84381		32.965	9.36317		32.965	5.72677
32.98	8.2761		32.98	9.95278		32.98	9.39759		32.98	5.88776
32.995	8.04719		32.995	10.0254		32.995	9.74182		32.995	6.09476
33.01	8.85719		33.01	9.80748		33.01	8.77797		33.01	5.40478
33.025	9.17415		33.025	9.69851		33.025	8.29604		33.025	5.74977
33.04	8.55784		33.04	9.66219		33.04	9.2599		33.04	5.28979
33.055	8.94524		33.055	10.534		33.055	8.6747		33.055	5.51978
33.07	8.71632		33.07	10.0618		33.07	8.70912		33.07	5.45078
33.085	8.75154		33.085	9.62586		33.085	9.56971		33.085	5.61178
33.1	8.38176		33.1	9.58954		33.1	8.77797		33.1	5.28979
33.115	8.78676		33.115	9.37159		33.115	8.50258		33.115	5.40478
33.13	8.94524		33.13	9.29895		33.13	8.57143		33.13	5.28979
33.145	9.08611		33.145	9.58954		33.145	8.84682		33.145	5.45078
33.16	9.10372		33.16	9.44424		33.16	8.64028		33.16	5.56578
33.175	8.64589		33.175	10.0981		33.175	8.12392		33.175	5.68077
33.19	8.89241		33.19	9.91645		33.19	9.74182		33.19	5.77277
33.205	8.2761		33.205	8.86306		33.205	9.50086		33.205	5.22079
33.22	8.75154		33.22	8.68144		33.22	9.32874		33.22	5.56578
33.235	8.6635		33.235	9.91645		33.235	8.46816		33.235	5.49678
33.25	8.64589		33.25	8.71776		33.25	8.15835		33.25	5.56578
33.265	8.6635		33.265	9.95278		33.265	8.95009		33.265	5.61178
33.28	8.41697		33.28	10.6066		33.28	9.39759		33.28	5.65777
33.295	8.82198		33.295	9.04468		33.295	9.32874		33.295	5.84177
33.31	8.75154		33.31	9.88013		33.31	9.67298		33.31	5.68077
33.325	8.94524		33.325	9.95278		33.325	9.29432		33.325	5.63477
33.34	8.75154		33.34	9.37159		33.34	8.91566		33.34	5.56578
33.355	8.39937		33.355	9.95278		33.355	9.22547		33.355	5.81877
33.37	8.4698		33.37	9.51689		33.37	8.84682		33.37	5.58878
33.385	8.55784		33.385	9.91645		33.385	8.84682		33.385	5.93376
33.4	8.75154		33.4	9.80748		33.4	8.91566		33.4	5.47378
33.415	8.38176		33.415	10.1344		33.415	9.32874		33.415	5.19779
33.43	9.31502		33.43	9.48057		33.43	9.15663		33.43	5.1058
33.445	9.03328		33.445	9.44424		33.445	8.57143		33.445	4.9218
33.46	8.64589		33.46	9.95278		33.46	8.98451		33.46	5.63477
33.475	8.78676		33.475	9.04468		33.475	9.63855		33.475	5.70377
33.49	8.98045		33.49	9.2263		33.49	10.0172		33.49	5.33579
33.505	8.43458		33.505	9.77116		33.505	8.60585		33.505	5.1058
33.52	8.24089		33.52	9.80748		33.52	8.05508		33.52	5.79577
33.535	8.71632		33.535	8.79041		33.535	8.43373		33.535	5.40478
33.55	9.22698		33.55	8.89938		33.55	8.46816		33.55	5.58878
33.565	9.12132		33.565	8.86306		33.565	9.60413		33.565	5.26679
33.58	8.92763		33.58	9.00835		33.58	9.94836		33.58	5.65777
33.595	9.15654		33.595	8.71776		33.595	9.29432		33.595	5.58878
33.61	8.76915		33.61	8.57247		33.61	8.53701		33.61	5.19779
33.625	8.36415		33.625	8.57247		33.625	9.19105		33.625	5.0828
33.64	7.99437		33.64	9.73483		33.64	8.77797		33.64	5.40478
33.655	8.55784		33.655	9.04468		33.655	8.77797		33.655	5.65777
33.67	9.10372		33.67	9.18997		33.67	9.50086		33.67	4.8988
33.685	9.12132		33.685	8.97203		33.685	8.74355		33.685	5.38178
33.7	9.22698		33.7	9.081		33.7	8.39931		33.7	5.40478
33.715	9.13893		33.715	10.1344		33.715	8.43373		33.715	5.38178
33.73	8.75154		33.73	9.69851		33.73	8.64028		33.73	5.1058
33.745	8.6635		33.745	9.44424		33.745	9.01893		33.745	5.88776
33.76	8.76915		33.76	9.29895		33.76	8.91566		33.76	5.58878
33.775	8.15284		33.775	9.18997		33.775	8.88124		33.775	5.72677
33.79	8.96285		33.79	9.33527		33.79	7.98623		33.79	5.33579
33.805	8.78676		33.805	9.55321		33.805	8.84682		33.805	5.58878
33.82	8.32893		33.82	9.48057		33.82	8.77797		33.82	5.70377
33.835	8.20567		33.835	9.62586		33.835	8.91566		33.835	5.97976
33.85	8.83958		33.85	8.93571		33.85	8.57143		33.85	6.09476
33.865	8.24089		33.865	8.20923		33.865	8.64028		33.865	5.58878
33.88	8.73393		33.88	9.11733		33.88	8.60585		33.88	5.0828
33.895	8.92763		33.895	9.15365		33.895	8.91566		33.895	5.35879
33.91	8.73393		33.91	8.71776		33.91	8.39931		33.91	5.45078
33.925	8.71632		33.925	9.58954		33.925	8.22719		33.925	5.35879
33.94	8.34654		33.94	9.29895		33.94	8.43373		33.94	5.49678
33.955	8.2585		33.955	8.57247		33.955	8.33046		33.955	5.28979
33.97	8.71632		33.97	9.15365		33.97	7.43546		33.97	5.74977
33.985	8.52263		33.985	9.69851		33.985	8.46816		33.985	5.56578
34	8.39937		34	8.60879		34	9.1222		34	5.58878
34.015	8.39937		34.015	9.80748		34.015	8.53701		34.015	5.45078
34.03	8.34654		34.03	9.95278		34.03	7.77969		34.03	5.91076
34.045	7.8535		34.045	9.84381		34.045	8.46816		34.045	5.26679
34.06	8.45219		34.06	9.9891		34.06	7.74527		34.06	5.33579
34.075	8.57545		34.075	9.18997		34.075	7.60757		34.075	5.1058
34.09	8.55784		34.09	9.48057		34.09	8.19277		34.09	5.24379
34.105	8.68111		34.105	9.18997		34.105	8.43373		34.105	5.35879
34.12	8.78676		34.12	9.40792		34.12	9.36317		34.12	5.61178
34.135	8.41697		34.135	9.80748		34.135	9.22547		34.135	5.45078
34.15	8.24089		34.15	10.1344		34.15	8.98451		34.15	5.70377
34.165	8.11763		34.165	8.86306		34.165	9.36317		34.165	5.79577
34.18	8.39937		34.18	9.55321		34.18	9.01893		34.18	5.70377
34.195	8.45219		34.195	9.18997		34.195	8.05508		34.195	5.58878
34.21	8.73393		34.21	9.48057		34.21	8.84682		34.21	5.86477
34.225	8.41697		34.225	8.68144		34.225	7.98623		34.225	5.97976
34.24	8.13524		34.24	9.15365		34.24	8.19277		34.24	5.58878
34.255	8.73393		34.255	8.97203		34.255	8.39931		34.255	5.33579
34.27	8.64589		34.27	8.46349		34.27	8.29604		34.27	5.12879
34.285	8.78676		34.285	7.95496		34.285	7.67642		34.285	5.26679
34.3	8.10002		34.3	8.89938		34.3	8.22719		34.3	5.17479
34.315	7.90632		34.315	9.80748		34.315	8.77797		34.315	5.24379
34.33	8.36415		34.33	9.29895		34.33	8.57143		34.33	5.61178
34.345	8.24089		34.345	9.9891		34.345	9.08778		34.345	5.51978
34.36	8.59306		34.36	10.425		34.36	9.22547		34.36	4.9908
34.375	8.54024		34.375	9.73483		34.375	8.39931		34.375	5.26679
34.39	8.8748		34.39	9.69851		34.39	8.60585		34.39	5.42778
34.405	8.57545		34.405	8.93571		34.405	8.88124		34.405	5.74977
34.42	8.39937		34.42	9.18997		34.42	8.70912		34.42	6.07176
34.435	9.03328		34.435	9.04468		34.435	8.05508		34.435	5.54278
34.45	8.02958		34.45	8.82673		34.45	8.50258		34.45	5.56578
34.465	7.90632		34.465	8.39085		34.465	8.33046		34.465	5.70377
34.48	8.61067		34.48	9.40792		34.48	8.50258		34.48	5.22079
34.495	8.39937		34.495	9.04468		34.495	8.19277		34.495	5.56578
34.51	8.43458		34.51	8.39085		34.51	7.33219		34.51	5.22079
34.525	8.8748		34.525	8.60879		34.525	8.70912		34.525	5.26679
34.54	8.62828		34.54	8.68144		34.54	8.12392		34.54	5.49678
34.555	8.99806		34.555	9.18997		34.555	8.98451		34.555	5.56578
34.57	8.61067		34.57	8.53614		34.57	8.57143		34.57	5.63477
34.585	8.4698		34.585	8.86306		34.585	8.53701		34.585	5.47378
34.6	8.41697		34.6	9.44424		34.6	8.64028		34.6	5.28979
34.615	8.31132		34.615	9.77116		34.615	8.12392		34.615	5.22079
34.63	8.48741		34.63	9.18997		34.63	8.29604		34.63	5.33579
34.645	8.29371		34.645	9.04468		34.645	9.15663		34.645	5.61178
34.66	7.99437		34.66	8.1729		34.66	9.08778		34.66	5.51978
34.675	8.6635		34.675	9.29895		34.675	8.0895		34.675	5.58878
34.69	8.50502		34.69	8.86306		34.69	8.39931		34.69	5.93376
34.705	8.34654		34.705	8.64511		34.705	8.57143		34.705	5.70377
34.72	8.52263		34.72	8.57247		34.72	7.84854		34.72	5.61178
34.735	8.64589		34.735	9.26262		34.735	8.6747		34.735	5.35879
34.75	8.54024		34.75	8.93571		34.75	9.39759		34.75	5.56578
34.765	7.97676		34.765	8.86306		34.765	8.50258		34.765	5.54278
34.78	8.08241		34.78	8.42717		34.78	8.33046		34.78	5.72677
34.795	8.31132		34.795	9.04468		34.795	8.29604		34.795	5.72677
34.81	8.48741		34.81	8.82673		34.81	8.05508		34.81	5.65777
34.825	9.22698		34.825	9.00835		34.825	7.84854		34.825	4.9448
34.84	8.78676		34.84	8.57247		34.84	8.46816		34.84	5.22079
34.855	8.57545		34.855	8.28187		34.855	7.91738		34.855	5.1058
34.87	8.45219		34.87	9.11733		34.87	8.26162		34.87	5.26679
34.885	8.2761		34.885	8.68144		34.885	8.19277		34.885	5.54278
34.9	8.02958		34.9	8.75409		34.9	7.95181		34.9	5.35879
34.915	8.11763		34.915	8.79041		34.915	8.43373		34.915	5.86477
34.93	8.04719		34.93	9.2263		34.93	8.98451		34.93	5.49678
34.945	8.32893		34.945	9.04468		34.945	8.70912		34.945	5.58878
34.96	7.81828		34.96	9.40792		34.96	8.46816		34.96	5.79577
34.975	8.08241		34.975	9.2263		34.975	8.6747		34.975	5.22079
34.99	8.0648		34.99	9.55321		34.99	8.88124		34.99	5.31279
35.005	8.2761		35.005	9.29895		35.005	9.2599		35.005	5.49678
35.02	8.64589		35.02	8.60879		35.02	8.81239		35.02	5.45078
35.035	8.80437		35.035	8.39085		35.035	8.02065		35.035	5.61178
35.05	8.34654		35.05	8.60879		35.05	8.43373		35.05	5.15179
35.065	8.24089		35.065	9.2263		35.065	8.22719		35.065	5.33579
35.08	8.68111		35.08	8.42717		35.08	7.95181		35.08	6.07176
35.095	8.75154		35.095	8.71776		35.095	8.57143		35.095	5.70377
35.11	8.48741		35.11	8.57247		35.11	8.33046		35.11	5.58878
35.125	7.97676		35.125	9.29895		35.125	8.33046		35.125	6.00276
35.14	8.48741		35.14	8.53614		35.14	8.29604		35.14	5.70377
35.155	8.94524		35.155	8.42717		35.155	7.71084		35.155	5.61178
35.17	8.91002		35.17	8.68144		35.17	8.77797		35.17	5.40478
35.185	9.38546		35.185	9.62586		35.185	8.50258		35.185	5.40478
35.2	8.52263		35.2	9.29895		35.2	8.22719		35.2	5.31279
35.215	8.64589		35.215	9.95278		35.215	8.74355		35.215	5.68077
35.23	8.39937		35.23	8.60879		35.23	8.81239		35.23	5.86477
35.245	8.75154		35.245	9.04468		35.245	8.22719		35.245	5.51978
35.26	8.34654		35.26	9.88013		35.26	8.6747		35.26	5.15179
35.275	8.31132		35.275	9.73483		35.275	8.12392		35.275	5.51978
35.29	8.59306		35.29	8.89938		35.29	8.26162		35.29	5.61178
35.305	8.76915		35.305	8.60879		35.305	8.15835		35.305	5.79577
35.32	8.55784		35.32	9.26262		35.32	8.36489		35.32	5.65777
35.335	8.50502		35.335	8.86306		35.335	8.43373		35.335	5.70377
35.35	9.10372		35.35	8.82673		35.35	8.91566		35.35	5.47378
35.365	8.68111		35.365	9.00835		35.365	8.29604		35.365	5.28979
35.38	8.6635		35.38	9.18997		35.38	9.2599		35.38	4.8758
35.395	8.80437		35.395	9.58954		35.395	8.98451		35.395	5.68077
35.41	8.22328		35.41	9.18997		35.41	8.33046		35.41	5.24379
35.425	9.0685		35.425	9.26262		35.425	8.81239		35.425	5.54278
35.44	9.01567		35.44	9.44424		35.44	9.2599		35.44	5.65777
35.455	8.50502		35.455	8.86306		35.455	9.2599		35.455	5.12879
35.47	8.38176		35.47	9.88013		35.47	9.1222		35.47	5.24379
35.485	8.80437		35.485	10.4976		35.485	8.77797		35.485	5.77277
35.5	9.54393		35.5	10.0254		35.5	8.6747		35.5	5.61178
35.515	8.98045		35.515	9.40792		35.515	9.01893		35.515	5.84177
35.53	9.45589		35.53	10.0981		35.53	8.6747		35.53	6.27875
35.545	8.92763		35.545	9.80748		35.545	8.22719		35.545	5.84177
35.56	8.78676		35.56	10.0981		35.56	8.26162		35.56	6.16375
35.575	8.6635		35.575	9.88013		35.575	8.70912		35.575	5.65777
35.59	8.83958		35.59	10.1707		35.59	9.15663		35.59	5.56578
35.605	8.59306		35.605	9.2263		35.605	9.01893		35.605	5.47378
35.62	9.0685		35.62	9.15365		35.62	8.64028		35.62	5.47378
35.635	8.96285		35.635	9.15365		35.635	8.05508		35.635	4.9908
35.65	9.36785		35.65	9.95278		35.65	8.15835		35.65	5.51978
35.665	9.43828		35.665	10.9335		35.665	8.98451		35.665	5.77277
35.68	9.79046		35.68	10.1707		35.68	8.95009		35.68	5.86477
35.695	9.64959		35.695	9.80748		35.695	8.95009		35.695	6.02576
35.71	9.70241		35.71	9.00835		35.71	8.60585		35.71	6.16375
35.725	9.35024		35.725	9.91645		35.725	8.33046		35.725	5.70377
35.74	9.19176		35.74	9.66219		35.74	9.29432		35.74	6.14075
35.755	9.2798		35.755	8.97203		35.755	8.19277		35.755	6.02576
35.77	9.36785		35.77	9.15365		35.77	8.84682		35.77	5.93376
35.785	10.4596		35.785	9.55321		35.785	8.77797		35.785	5.65777
35.8	10.0194		35.8	10.0981		35.8	8.91566		35.8	5.79577
35.815	10.125		35.815	10.316		35.815	9.22547		35.815	5.61178
35.83	9.77285		35.83	11.0425		35.83	9.08778		35.83	6.20975
35.845	10.1602		35.845	10.4976		35.845	9.94836		35.845	6.30175
35.86	10.7237		35.86	10.425		35.86	9.74182		35.86	6.04876
35.875	10.6885		35.875	10.2797		35.875	9.7074		35.875	6.23275
35.89	10.7942		35.89	10.316		35.89	10.0172		35.89	6.46274
35.905	10.6533		35.905	10.3887		35.905	9.74182		35.905	6.43974
35.92	11.2872		35.92	10.6429		35.92	9.7074		35.92	6.50874
35.935	11.5513		35.935	10.5703		35.935	9.77625		35.935	6.55474
35.95	10.7237		35.95	11.1878		35.95	9.29432		35.95	6.48574
35.965	10.6885		35.965	10.5703		35.965	9.74182		35.965	6.85373
35.98	10.847		35.98	11.1151		35.98	10.6024		35.98	7.03772
35.995	11.6922		35.995	11.6237		35.995	9.74182		35.995	6.69273
36.01	11.6218		36.01	11.2241		36.01	9.29432		36.01	6.80773
36.025	11.9739		36.025	11.0425		36.025	9.94836		36.025	7.4747
36.04	12.2733		36.04	12.6771		36.04	10.2926		36.04	6.83073
36.055	12.3613		36.055	11.4784		36.055	10.8434		36.055	7.26771
36.07	12.4494		36.07	11.1878		36.07	10.809		36.07	7.06072
36.085	13.8229		36.085	11.3694		36.085	11.0155		36.085	7.4747
36.1	13.4355		36.1	13.113		36.1	11.5318		36.1	7.4057
36.115	13.1361		36.115	13.4036		36.115	11.6007		36.115	7.3827
36.13	14.0518		36.13	12.7497		36.13	11.4286		36.13	8.53266
36.145	14.0694		36.145	13.4036		36.145	11.8417		36.145	7.95768
36.16	14.8089		36.16	13.6215		36.16	12.0826		36.16	7.72769
36.175	14.6681		36.175	13.6578		36.175	12.8399		36.175	8.14167
36.19	15.0731		36.19	13.8031		36.19	13.1842		36.19	8.30267
36.205	15.6718		36.205	14.348		36.205	13.0465		36.205	8.50966
36.22	15.9183		36.22	14.7112		36.22	12.6678		36.22	8.46366
36.235	17.4855		36.235	14.13		36.235	12.3236		36.235	8.78565
36.25	17.732		36.25	14.5659		36.25	13.253		36.25	9.38362
36.265	19.5281		36.265	16.3458		36.265	13.0809		36.265	9.9816
36.28	20.1092		36.28	16.8907		36.28	14.6299		36.28	9.9356
36.295	21.2537		36.295	16.6001		36.295	15.2151		36.295	10.2116
36.31	22.1342		36.31	16.9633		36.31	15.4217		36.31	10.3496
36.325	23.2611		36.325	18.5616		36.325	15.9036		36.325	11.1086
36.34	25.6559		36.34	21.0316		36.34	16.3167		36.34	11.2695
36.355	26.4835		36.355	21.7218		36.355	17.3494		36.355	11.4765
36.37	27.5577		36.37	23.2474		36.37	17.7281		36.37	12.4655
36.385	28.2444		36.385	23.3927		36.385	20.1033		36.385	13.1785
36.4	31.1499		36.4	25.0999		36.4	19.8623		36.4	13.2475
36.415	32.2592		36.415	25.9353		36.415	20.8262		36.415	13.5005
36.43	33.0868		36.43	27.0977		36.43	22.1343		36.43	14.8344
36.445	33.7207		36.445	28.5507		36.445	22.3064		36.445	16.6283
36.46	34.5131		36.46	29.7857		36.46	24.0964		36.46	18.6063
36.475	34.7949		36.475	32.0378		36.475	26.8503		36.475	19.6182
36.49	35.6049		36.49	33.3818		36.49	28.1928		36.49	19.6872
36.505	35.147		36.505	35.1616		36.505	30.4647		36.505	21.7801
36.52	35.1999		36.52	34.9074		36.52	31.8761		36.52	24.08
36.535	33.0868		36.535	35.198		36.535	34.1136		36.535	24.862
36.55	31.4668		36.55	34.6531		36.55	33.4251		36.55	27.1619
36.565	30.4631		36.565	33.2728		36.565	33.1497		36.565	30.4278
36.58	28.3325		36.58	33.3091		36.58	33.5284		36.58	31.2098
36.595	26.9414		36.595	31.8562		36.595	33.4596		36.595	32.6127
36.61	25.3918		36.61	30.7664		36.61	33.012		36.61	34.2916
36.625	24.0007		36.625	28.1511		36.625	31.6007		36.625	35.6716
36.64	22.4687		36.64	27.6426		36.64	30.9122		36.64	35.0966
36.655	21.1833		36.655	25.8627		36.655	29.7418		36.655	34.8436
36.67	19.8274		36.67	25.2452		36.67	30.0172		36.67	34.7286
36.685	18.63		36.685	23.8286		36.685	28.2272		36.685	32.9577
36.7	17.8553		36.7	21.1769		36.7	25.4733		36.7	30.3588
36.715	17.4855		36.715	20.3051		36.715	22.2719		36.715	29.3008
36.73	16.3937		36.73	19.4333		36.73	21.8933		36.73	26.4949
36.745	15.6894		36.745	18.3073		36.745	21.79		36.745	25.046
36.76	14.4568		36.76	17.0723		36.76	19.2083		36.76	23.3441
36.775	14.2983		36.775	16.2732		36.775	18.7608		36.775	20.9752
36.79	14.7561		36.79	15.2561		36.79	17.1429		36.79	19.2042
36.805	14.3863		36.805	15.3287		36.805	16.42		36.805	18.0773
36.82	13.7348		36.82	14.8928		36.82	15.6282		36.82	16.4903
36.835	13.4707		36.835	14.0937		36.835	15.0086		36.835	14.6044
36.85	13.3122		36.85	14.0937		36.85	14.7676		36.85	13.9834
36.865	12.2909		36.865	13.004		36.865	14.4578		36.865	13.0175
36.88	12.1676		36.88	12.7861		36.88	13.3563		36.88	13.1095
36.895	11.7979		36.895	12.9313		36.895	13.1153		36.895	12.8105
36.91	11.5161		36.91	12.6408		36.91	12.6678		36.91	11.9135
36.925	11.7979		36.925	12.6044		36.925	12.9088		36.925	11.0396
36.94	11.6394		36.94	12.8224		36.94	12.7367		36.94	10.8556
36.955	10.8646		36.955	12.5318		36.955	11.5663		36.955	10.1196
36.97	10.4948		36.97	11.6237		36.97	11.9793		36.97	9.31463
36.985	10.8118		36.985	11.2968		36.985	10.6024		36.985	9.84361
37	10.4948		37	10.534		37	10.2926		37	9.56762
37.015	10.6357		37.015	11.0425		37.015	10.7745		37.015	8.73965
37.03	10.6005		37.03	10.9335		37.03	10.3614		37.03	8.23367
37.045	9.72002		37.045	10.4976		37.045	10.568		37.045	8.27967
37.06	9.96654		37.06	10.6793		37.06	9.7074		37.06	8.16467
37.075	10.3011		37.075	10.6793		37.075	10.0172		37.075	8.02668
37.09	9.79046		37.09	10.2434		37.09	9.84509		37.09	7.72769
37.105	9.6848		37.105	10.534		37.105	10.2926		37.105	7.5897
37.12	9.73763		37.12	8.89938		37.12	10.9466		37.12	8.14167
37.135	9.36785		37.135	9.44424		37.135	9.91394		37.135	7.29071
37.15	9.45589		37.15	9.58954		37.15	10.1893		37.15	7.12971
37.165	9.17415		37.165	9.04468		37.165	9.01893		37.165	7.3827
37.18	8.68111		37.18	9.2263		37.18	10.0516		37.18	7.15271
37.195	9.10372		37.195	10.316		37.195	8.84682		37.195	6.39374
37.21	9.50872		37.21	9.18997		37.21	8.22719		37.21	6.60074
37.225	8.89241		37.225	9.18997		37.225	8.84682		37.225	6.57774
37.24	8.99806		37.24	9.62586		37.24	9.36317		37.24	6.39374
37.255	8.94524		37.255	9.91645		37.255	9.43201		37.255	6.55474
37.27	8.62828		37.27	10.3523		37.27	9.53528		37.27	6.55474
37.285	8.59306		37.285	9.51689		37.285	9.46644		37.285	6.57774
37.3	9.08611		37.3	9.62586		37.3	8.81239		37.3	6.34775
37.315	9.08611		37.315	9.37159		37.315	8.50258		37.315	6.11776
37.33	9.19176		37.33	8.86306		37.33	9.01893		37.33	6.02576
37.345	8.69871		37.345	9.18997		37.345	9.81067		37.345	6.64673
37.36	8.39937		37.36	8.89938		37.36	9.53528		37.36	6.11776
37.375	8.55784		37.375	8.86306		37.375	9.46644		37.375	6.09476
37.39	8.98045		37.39	8.89938		37.39	8.43373		37.39	5.93376
37.405	9.17415		37.405	8.64511		37.405	9.50086		37.405	5.61178
37.42	8.52263		37.42	9.44424		37.42	8.36489		37.42	5.31279
37.435	8.2585		37.435	8.64511		37.435	8.53701		37.435	6.07176
37.45	8.78676		37.45	8.97203		37.45	9.01893		37.45	6.04876
37.465	8.6635		37.465	10.1344		37.465	8.81239		37.465	6.46274
37.48	8.96285		37.48	9.33527		37.48	8.39931		37.48	6.64673
37.495	8.50502		37.495	8.60879		37.495	8.70912		37.495	6.32475
37.51	8.82198		37.51	8.68144		37.51	8.36489		37.51	6.04876
37.525	8.31132		37.525	8.49982		37.525	8.64028		37.525	6.14075
37.54	9.15654		37.54	8.60879		37.54	8.50258		37.54	5.91076
37.555	9.26219		37.555	9.2263		37.555	7.84854		37.555	5.79577
37.57	9.03328		37.57	8.82673		37.57	7.46988		37.57	6.09476
37.585	8.69871		37.585	9.081		37.585	8.74355		37.585	6.02576
37.6	9.40306		37.6	9.33527		37.6	9.32874		37.6	5.74977
37.615	9.45589		37.615	8.79041		37.615	10.0516		37.615	5.74977
37.63	9.52633		37.63	8.60879		37.63	8.29604		37.63	5.58878
37.645	9.31502		37.645	8.3182		37.645	8.15835		37.645	5.84177
37.66	9.89611		37.66	9.04468		37.66	9.53528		37.66	6.37075
37.675	9.45589		37.675	9.44424		37.675	9.91394		37.675	6.34775
37.69	10.125		37.69	9.73483		37.69	9.56971		37.69	5.74977
37.705	10.8294		37.705	9.95278		37.705	9.81067		37.705	5.51978
37.72	10.9526		37.72	9.40792		37.72	9.32874		37.72	6.18675
37.735	10.9526		37.735	10.1707		37.735	9.77625		37.735	6.32475
37.75	11.4809		37.75	11.0425		37.75	9.87952		37.75	6.66973
37.765	12.4494		37.765	11.9869		37.765	10.0172		37.765	6.20975
37.78	12.9248		37.78	10.2797		37.78	10.4647		37.78	6.18675
37.795	12.872		37.795	11.6963		37.795	10.6024		37.795	6.66973
37.81	12.6431		37.81	11.0788		37.81	10.0516		37.81	6.60074
37.825	13.0657		37.825	12.2049		37.825	10.4991		37.825	7.08372
37.84	14.087		37.84	13.0403		37.84	10.4991		37.84	7.5437
37.855	14.2455		37.855	12.8224		37.855	11.0843		37.855	7.98068
37.87	13.9989		37.87	13.3672		37.87	11.4286		37.87	8.90064
37.885	14.5976		37.885	12.7497		37.885	11.0155		37.885	8.78565
37.9	15.1083		37.9	12.9313		37.9	11.7728		37.9	8.69365
37.915	15.0555		37.915	13.9121		37.915	11.6351		37.915	8.02668
37.93	15.5837		37.93	14.0211		37.93	11.463		37.93	8.73965
37.945	16.5874		37.945	13.7668		37.945	12.3924		37.945	8.94664
37.96	16.922		37.96	14.4933		37.96	12.7367		37.96	9.17663
37.975	17.3446		37.975	14.0937		37.975	12.0826		37.975	9.06164
37.99	17.6616		37.99	14.2753		37.99	13.1497		37.99	9.61362
38.005	18.6653		38.005	14.9292		38.005	12.7367		38.005	9.01564
38.02	20.0387		38.02	14.6386		38.02	12.8744		38.02	9.72861
38.035	20.5318		38.035	15.0381		38.035	12.7367		38.035	10.0506
38.05	21.06		38.05	15.8373		38.05	13.3563		38.05	9.52162
38.065	22.8209		38.065	16.4185		38.065	13.7005		38.065	9.33763
38.08	23.6837		38.08	18.8158		38.08	13.8382		38.08	8.73965
38.095	24.2648		38.095	18.7069		38.095	14.0792		38.095	10.0506
38.11	25.1277		38.11	19.397		38.11	15.525		38.11	10.2576
38.125	24.7931		38.125	21.1042		38.125	16.9363		38.125	10.9706
38.14	25.6383		38.14	22.8478		38.14	16.7298		38.14	11.5225
38.155	25.427		38.155	22.9205		38.155	16.4544		38.155	11.2695
38.17	23.6661		38.17	22.8115		38.17	18.21		38.17	11.0626
38.185	22.4511		38.185	22.8841		38.185	19.0017		38.185	12.5575
38.2	20.9016		38.2	22.8478		38.2	19.5181		38.2	13.9834
38.215	21.289		38.215	22.4119		38.215	20.2754		38.215	14.7884
38.23	18.2426		38.23	21.4675		38.23	20.4475		38.23	16.5593
38.245	17.2037		38.245	20.1961		38.245	20.7229		38.245	16.6513
38.26	16.3409		38.26	19.8329		38.26	20.7229		38.26	16.9503
38.275	14.9322		38.275	18.5252		38.275	20.654		38.275	18.4453
38.29	13.8581		38.29	15.8373		38.29	19.1394		38.29	18.8132
38.305	12.9248		38.305	15.7646		38.305	17.0052		38.305	18.3303
38.32	11.9211		38.32	14.3117		38.32	16.0757		38.32	17.7323
38.335	11.252		38.335	14.13		38.335	14.3546		38.335	17.1803
38.35	10.847		38.35	12.8224		38.35	14.1136		38.35	15.9384
38.365	10.53		38.365	12.1322		38.365	13.3563		38.365	15.3174
38.38	10.3539		38.38	10.8609		38.38	12.358		38.38	13.9374
38.395	9.57915		38.395	10.6066		38.395	12.1859		38.395	12.8565
38.41	8.99806		38.41	10.8609		38.41	11.1532		38.41	11.2695
38.425	9.52633		38.425	10.8609		38.425	11.3253		38.425	9.9816
38.44	8.83958		38.44	9.66219		38.44	11.1188		38.44	9.06164
38.455	8.78676		38.455	10.207		38.455	10.2238		38.455	8.34867
38.47	8.4698		38.47	9.91645		38.47	9.67298		38.47	8.09568
38.485	8.20567		38.485	9.48057		38.485	9.08778		38.485	7.79669
38.5	8.57545		38.5	8.79041		38.5	9.05336		38.5	7.29071
38.515	8.39937		38.515	8.24555		38.515	9.01893		38.515	6.92272
38.53	8.24089		38.53	8.46349		38.53	9.60413		38.53	6.48574
38.545	8.04719		38.545	8.46349		38.545	8.57143		38.545	6.94572
38.56	7.81828		38.56	9.26262		38.56	7.29776		38.56	6.25575
38.575	7.50132		38.575	8.82673		38.575	8.19277		38.575	5.84177
38.59	7.67741		38.59	8.49982		38.59	7.88296		38.59	5.56578
38.605	8.41697		38.605	8.79041		38.605	8.43373		38.605	6.00276
38.62	8.08241		38.62	8.97203		38.62	8.29604		38.62	5.86477
38.635	7.51893		38.635	8.64511		38.635	8.12392		38.635	5.51978
38.65	7.53654		38.65	9.04468		38.65	8.19277		38.65	5.58878
38.665	7.71263		38.665	8.39085		38.665	8.29604		38.665	5.26679
38.68	7.67741		38.68	8.1729		38.68	8.74355		38.68	5.45078
38.695	7.69502		38.695	8.35452		38.695	8.77797		38.695	5.12879
38.71	7.23719		38.71	7.70069		38.71	7.57315		38.71	5.38178
38.725	7.36045		38.725	8.3182		38.725	8.33046		38.725	5.17479
38.74	7.71263		38.74	8.24555		38.74	8.12392		38.74	5.26679
38.755	8.15284		38.755	7.80966		38.755	7.57315		38.755	5.1058
38.77	7.55415		38.77	8.35452		38.77	7.74527		38.77	5.17479
38.785	8.08241		38.785	8.06393		38.785	7.84854		38.785	5.1058
38.8	8.41697		38.8	7.70069		38.8	7.16007		38.8	5.24379
38.815	7.6598		38.815	7.91863		38.815	8.26162		38.815	5.17479
38.83	7.58936		38.83	7.99128		38.83	7.74527		38.83	5.0828
38.845	8.01197		38.845	8.75409		38.845	7.53873		38.845	5.56578
38.86	7.29002		38.86	8.60879		38.86	7.84854		38.86	5.22079
38.875	7.21958		38.875	7.88231		38.875	7.84854		38.875	5.49678
38.89	7.76545		38.89	8.10025		38.89	7.71084		38.89	4.8988
38.905	7.57176		38.905	8.24555		38.905	8.36489		38.905	4.66881
38.92	7.34284		38.92	8.39085		38.92	7.5043		38.92	4.9678
38.935	7.14915		38.935	8.53614		38.935	8.0895		38.935	4.73781
38.95	7.16675		38.95	7.95496		38.95	7.29776		38.95	4.46182
38.965	7.20197		38.965	7.30113		38.965	7.57315		38.965	4.9218
38.98	7.58936		38.98	7.91863		38.98	7.77969		38.98	4.85281
38.995	7.97676		38.995	7.88231		38.995	7.26334		38.995	4.9448
39.01	7.4661		39.01	7.59172		39.01	6.88468		39.01	4.9448
39.025	7.50132		39.025	7.66437		39.025	7.67642		39.025	5.24379
39.04	7.74784		39.04	7.66437		39.04	8.39931		39.04	5.0598
39.055	7.43089		39.055	7.91863		39.055	7.95181		39.055	5.0828
39.07	6.92023		39.07	7.84599		39.07	7.81411		39.07	4.73781
39.085	7.57176		39.085	7.91863		39.085	8.33046		39.085	4.8758
39.1	7.94154		39.1	8.42717		39.1	8.12392		39.1	5.1058
39.115	8.02958		39.115	8.42717		39.115	7.95181		39.115	5.31279
39.13	7.81828		39.13	7.84599		39.13	7.57315		39.13	4.73781
39.145	7.41328		39.145	8.06393		39.145	7.09122		39.145	5.0598
39.16	7.41328		39.16	7.4101		39.16	7.53873		39.16	5.0828
39.175	7.02588		39.175	7.99128		39.175	7.74527		39.175	5.15179
39.19	7.44849		39.19	8.49982		39.19	6.9191		39.19	5.0828
39.205	7.30762		39.205	7.95496		39.205	7.57315		39.205	4.8758
39.22	7.14915		39.22	8.02761		39.22	8.22719		39.22	4.62282
39.235	7.30762		39.235	8.02761		39.235	6.85026		39.235	5.0368
39.25	7.29002		39.25	7.62804		39.25	7.02238		39.25	5.42778
39.265	7.69502		39.265	7.2648		39.265	7.67642		39.265	4.8758
39.28	7.74784		39.28	7.73701		39.28	7.16007		39.28	4.69181
39.295	7.71263		39.295	8.1729		39.295	8.29604		39.295	5.1058
39.31	7.44849		39.31	7.70069		39.31	7.67642		39.31	5.15179
39.325	7.39567		39.325	7.95496		39.325	7.53873		39.325	4.39282
39.34	7.44849		39.34	7.99128		39.34	8.22719		39.34	4.64581
39.355	7.88871		39.355	8.13658		39.355	7.81411		39.355	5.12879
39.37	7.29002		39.37	7.48275		39.37	7.29776		39.37	4.73781
39.385	6.81458		39.385	8.42717		39.385	7.12565		39.385	4.82981
39.4	7.16675		39.4	8.75409		39.4	7.5043		39.4	5.0368
39.415	7.32523		39.415	8.39085		39.415	6.9191		39.415	4.8758
39.43	7.44849		39.43	8.39085		39.43	7.77969		39.43	5.28979
39.445	6.76175		39.445	7.62804		39.445	7.36661		39.445	4.9678
39.46	7.13154		39.46	7.91863		39.46	7.53873		39.46	4.46182
39.475	7.18436		39.475	7.88231		39.475	7.60757		39.475	4.57682
39.49	6.93784		39.49	7.37377		39.49	7.57315		39.49	4.71481
39.505	7.4661		39.505	7.77334		39.505	7.22892		39.505	5.24379
39.52	7.32523		39.52	8.3182		39.52	7.71084		39.52	4.36983
39.535	7.53654		39.535	8.86306		39.535	7.67642		39.535	4.62282
39.55	7.57176		39.55	8.10025		39.55	8.02065		39.55	5.1058
39.565	7.29002		39.565	7.62804		39.565	8.64028		39.565	5.15179
39.58	7.51893		39.58	7.91863		39.58	7.29776		39.58	5.15179
39.595	7.80067		39.595	8.3182		39.595	7.26334		39.595	5.0598
39.61	7.88871		39.61	8.1729		39.61	7.74527		39.61	5.24379
39.625	7.83589		39.625	8.02761		39.625	7.43546		39.625	4.8758
39.64	7.50132		39.64	7.37377		39.64	6.88468		39.64	4.53082
39.655	7.48371		39.655	8.82673		39.655	7.12565		39.655	4.62282
39.67	7.53654		39.67	7.99128		39.67	7.71084		39.67	4.78381
39.685	7.43089		39.685	7.70069		39.685	7.81411		39.685	4.64581
39.7	7.23719		39.7	8.28187		39.7	7.67642		39.7	4.73781
39.715	7.07871		39.715	8.35452		39.715	7.74527		39.715	4.34683
39.73	7.29002		39.73	8.1729		39.73	7.53873		39.73	4.85281
39.745	7.14915		39.745	8.1729		39.745	7.95181		39.745	4.48482
39.76	7.13154		39.76	8.49982		39.76	7.91738		39.76	4.48482
39.775	7.18436		39.775	7.33745		39.775	7.22892		39.775	4.71481
39.79	7.97676		39.79	7.77334		39.79	7.43546		39.79	5.0368
39.805	7.27241		39.805	7.51907		39.805	8.46816		39.805	4.69181
39.82	7.21958		39.82	7.88231		39.82	8.22719		39.82	4.8758
39.835	7.09632		39.835	8.57247		39.835	7.98623		39.835	4.9678
39.85	6.86741		39.85	8.79041		39.85	7.88296		39.85	4.9678
39.865	7.11393		39.865	7.91863		39.865	7.642		39.865	4.53082
39.88	7.29002		39.88	8.02761		39.88	7.46988		39.88	5.0138
39.895	7.50132		39.895	8.24555		39.895	7.5043		39.895	4.85281
39.91	6.6561		39.91	7.95496		39.91	7.71084		39.91	4.57682
39.925	6.79697		39.925	8.49982		39.925	7.26334		39.925	4.9218
39.94	7.09632		39.94	7.84599		39.94	7.5043		39.94	4.50782
39.955	7.11393		39.955	7.84599		39.955	7.09122		39.955	4.69181
39.97	7.16675		39.97	7.88231		39.97	6.88468		39.97	4.76081
[truncated: 4,007 more rows]

## Sheet: 7Li
ppm	102	108	114	ppm for 120	120
6337.71	170477	163463	190795	3328.24	12962
6336.93	168137	168087	191671	3327.46	12861.8
6336.14	166651	170378	191052	3326.67	12058.9
6335.36	162875	166740	188508	3325.89	14523.7
6334.58	159203	168863	194758	3325.1	15005.8
6333.79	163314	159884	190576	3324.32	14851.8
6333.01	165427	160541	189187	3323.53	15192.2
6332.22	166280	162479	191216	3322.75	13614.3
6331.44	155987	159636	184420	3321.96	12427.6
6330.65	159310	159435	185360	3321.18	12744.5
6329.87	163009	159924	186573	3320.39	11218.1
6329.08	158766	168556	178935	3319.61	11925.5
6328.3	164317	165907	181124	3318.82	12682.9
6327.51	153693	158523	187006	3318.04	12851.7
6326.73	160318	159090	184056	3317.26	12349.8
6325.94	155824	160244	183622	3316.47	13157.2
6325.16	155887	164033	185864	3315.69	13299.3
6324.37	158585	163584	193306	3314.9	12535
6323.59	156125	163659	198673	3314.12	13060.6
6322.81	155221	155578	187275	3313.33	14592
6322.02	159138	168193	191351	3312.55	16110
6321.24	163056	161114	191028	3311.76	14095
6320.45	163959	158292	184507	3310.98	13454.3
6319.67	165459	163804	186622	3310.19	13641.5
6318.88	164330	160900	188551	3309.41	13457.9
6318.1	160961	160917	190860	3308.62	11617.3
6317.31	159060	161290	190086	3307.84	11972
6316.53	160076	161611	196397	3307.05	12716.1
6315.74	161019	161610	192510	3306.27	12476.6
6314.96	161523	169803	186515	3305.49	14006.4
6314.17	162338	164415	195534	3304.7	14949.5
6313.39	162751	152022	196177	3303.92	14064.1
6312.6	166685	162855	186600	3303.13	13322.5
6311.82	160968	163219	182943	3302.35	12799.4
6311.04	160506	160693	189339	3301.56	11874
6310.25	162273	161281	190620	3300.78	12638.5
6309.47	163630	165559	187214	3299.99	13839.3
6308.68	167241	164456	181138	3299.21	15175.7
6307.9	170715	158785	180554	3298.42	13513.8
6307.11	173026	161918	175687	3297.64	12068.2
6306.33	169838	159492	185011	3296.85	13268.7
6305.54	167044	167385	191187	3296.07	14036.4
6304.76	159675	161510	195016	3295.28	13951.8
6303.97	165241	157605	190123	3294.5	13947
6303.19	166390	158082	185193	3293.72	12758.4
6302.4	162017	164244	186873	3292.93	13683
6301.62	148366	162428	187200	3292.15	13093.4
6300.84	155187	159784	181364	3291.36	11417.5
6300.05	164473	161179	180788	3290.58	12491.6
6299.27	162433	162541	188941	3289.79	13149.5
6298.48	163640	157986	190768	3289.01	12826.1
6297.7	169363	168506	186429	3288.22	12787.4
6296.91	163017	162141	188358	3287.44	13344.1
6296.13	158085	162471	185050	3286.65	13449.2
6295.34	154339	163430	178634	3285.87	13167.3
6294.56	159308	164791	181612	3285.08	12811.2
6293.77	155876	162233	188710	3284.3	13954.8
6292.99	157905	155661	189188	3283.52	13408
6292.2	160396	160852	184177	3282.73	12216.8
6291.42	162709	164139	184997	3281.95	12742
6290.63	168504	168358	188031	3281.16	12378.8
6289.85	165412	158870	195396	3280.38	12576.1
6289.07	165635	155883	187918	3279.59	13152.8
6288.28	168283	162353	184937	3278.81	13244.6
6287.5	162676	160124	182885	3278.02	11966.9
6286.71	165819	163494	184428	3277.24	10840.2
6285.93	161047	163653	180694	3276.45	10835.9
6285.14	155853	156788	177931	3275.67	10099.2
6284.36	166202	169265	184099	3274.88	10653
6283.57	165058	162409	184018	3274.1	11512
6282.79	160592	158942	188672	3273.31	11827
6282	161989	153672	193095	3272.53	10751.4
6281.22	159562	160510	191518	3271.75	11647.1
6280.43	154913	162670	187112	3270.96	12972.5
6279.65	163941	153811	188227	3270.18	11134.6
6278.86	162311	159855	185841	3269.39	10290.1
6278.08	170471	156159	186708	3268.61	10646.6
6277.3	173925	166370	186493	3267.82	11222.1
6276.51	161253	163885	176073	3267.04	11254.2
6275.73	162801	163312	181160	3266.25	9878.62
6274.94	166399	148926	188906	3265.47	10794.4
6274.16	159073	163758	188896	3264.68	12189.8
6273.37	164956	175961	188974	3263.9	12608.2
6272.59	168372	164242	181360	3263.11	12516.9
6271.8	166147	161298	177615	3262.33	12292.2
6271.02	159074	166509	188609	3261.54	11406.3
6270.23	154580	158577	184136	3260.76	10894.1
6269.45	154502	158548	189664	3259.98	12609.4
6268.66	162624	159448	185308	3259.19	14758.4
6267.88	157066	155329	191224	3258.41	15683.3
6267.1	158666	162943	192024	3257.62	14398.9
6266.31	166210	167811	185775	3256.84	13789.3
6265.53	162902	148588	199253	3256.05	13284.3
6264.74	160779	158165	203249	3255.27	14503.5
6263.96	163626	159656	191292	3254.48	15236.7
6263.17	163662	154655	188482	3253.7	15649.8
6262.39	169172	160152	187450	3252.91	15897.2
6261.6	165637	156985	180584	3252.13	13687.9
6260.82	158493	168312	178208	3251.34	12035.2
6260.03	162921	169353	180885	3250.56	13859.7
6259.25	163691	161334	180227	3249.78	13236.7
6258.46	162934	150361	187457	3248.99	12910.6
6257.68	170065	155036	192879	3248.21	13009.2
6256.89	168631	163373	184728	3247.42	11917.1
6256.11	160507	158730	178488	3246.64	11021.3
6255.33	150437	157047	178547	3245.85	11172.3
6254.54	151680	158153	190514	3245.07	11299.4
6253.76	158857	148574	183878	3244.28	12104.2
6252.97	161726	161942	178235	3243.5	12022.4
6252.19	158518	155484	187540	3242.71	11093
6251.4	166790	161056	182434	3241.93	12556.9
6250.62	165145	162692	183827	3241.14	13424
6249.83	156164	160683	175645	3240.36	12486.1
6249.05	158561	159577	176787	3239.57	11311.9
6248.26	163713	165954	189271	3238.79	11961.1
6247.48	165053	159537	195225	3238.01	13349.6
6246.69	167004	154224	187110	3237.22	13180.2
6245.91	174028	156693	187978	3236.44	12783
6245.12	176286	170077	184013	3235.65	13155.2
6244.34	168072	165424	186302	3234.87	12396.7
6243.56	159475	152680	184779	3234.08	12586.3
6242.77	156286	152557	177521	3233.3	12738.3
6241.99	158043	160462	181481	3232.51	11781
6241.2	164436	160487	185075	3231.73	13021.8
6240.42	164127	157310	188262	3230.94	13920.8
6239.63	178494	148279	181014	3230.16	13758.9
6238.85	178599	155299	189315	3229.37	13969.2
6238.06	171074	168341	186823	3228.59	12228.8
6237.28	151996	158748	181368	3227.8	13916.2
6236.49	156012	166844	172297	3227.02	16225.4
6235.71	158714	155899	177002	3226.24	15360.5
6234.92	156437	160492	171752	3225.45	14377.4
6234.14	154725	157330	179616	3224.67	13295.6
6233.35	157450	153174	181184	3223.88	12798.8
6232.57	158298	162325	176087	3223.1	13515.6
6231.79	161154	156778	173971	3222.31	15430.1
6231	154193	163826	175812	3221.53	15281.2
6230.22	161882	160661	184824	3220.74	15397.6
6229.43	156495	158714	179392	3219.96	15059.9
6228.65	153294	157058	185782	3219.17	12784.3
6227.86	149588	159518	180644	3218.39	12612.1
6227.08	156761	163585	179705	3217.6	12443.3
6226.29	160648	151126	183932	3216.82	13401.9
6225.51	158956	160520	188440	3216.04	12942.8
6224.72	168738	159173	184587	3215.25	12969.6
6223.94	167476	160576	184816	3214.47	13628.1
6223.15	161349	155380	190224	3213.68	14302.1
6222.37	155971	163071	186734	3212.9	14693
6221.59	161332	153034	184756	3212.11	14682.9
6220.8	172374	159916	187855	3211.33	14525.9
6220.02	172025	171818	187573	3210.54	14216.9
6219.23	165288	152423	184450	3209.76	13864.4
6218.45	163179	161013	179305	3208.97	14728.7
6217.66	161823	157918	183949	3208.19	13979.6
6216.88	160758	153965	180589	3207.4	14572.9
6216.09	154128	157741	173225	3206.62	15707.4
6215.31	168200	157228	184043	3205.83	15566
6214.52	170959	158616	181558	3205.05	15166.6
6213.74	158041	151239	186935	3204.27	13843.9
6212.95	160502	159582	180738	3203.48	12321.2
6212.17	166005	163819	183901	3202.7	13438
6211.38	169367	163745	176294	3201.91	14985.4
6210.6	160323	154358	159540	3201.13	13130.9
6209.82	164443	152897	177497	3200.34	11731.1
6209.03	161381	165741	178311	3199.56	11200.1
6208.25	172871	152212	170891	3198.77	12697
6207.46	165710	152658	164210	3197.99	14399
6206.68	164006	164435	175502	3197.2	13236.3
6205.89	162133	159191	190048	3196.42	13989.1
6205.11	153565	157433	185855	3195.63	14869.6
6204.32	162772	157985	189094	3194.85	14926.9
6203.54	163867	151861	187043	3194.06	13687.4
6202.75	161621	159288	182015	3193.28	12650.1
6201.97	154276	157126	179167	3192.5	13223.1
6201.18	160378	157521	174910	3191.71	13440.6
6200.4	159938	151420	178241	3190.93	12336.1
6199.61	165405	160789	177939	3190.14	12260.7
6198.83	155962	151068	183414	3189.36	13846
6198.05	160074	160353	184742	3188.57	16330.5
6197.26	154675	159087	181108	3187.79	16780.2
6196.48	162404	149660	178517	3187	15276.6
6195.69	157974	150229	179888	3186.22	14573.8
6194.91	151436	162579	188205	3185.43	14578.3
6194.12	157868	159682	184454	3184.65	14235.5
6193.34	168489	155184	186345	3183.86	14003.6
6192.55	160070	153295	183572	3183.08	14538.1
6191.77	156834	151034	186326	3182.3	14707
6190.98	152823	154686	176837	3181.51	14128.6
6190.2	162983	156490	176978	3180.73	14304.1
6189.41	163591	159402	181322	3179.94	14649.6
6188.63	162313	158548	179947	3179.16	16255.3
6187.85	163645	154880	183767	3178.37	17382.3
6187.06	167486	155630	177097	3177.59	14694.8
6186.28	154777	161253	178179	3176.8	13766.6
6185.49	155347	159938	177112	3176.02	14689.7
6184.71	165448	159264	182624	3175.23	14893.5
6183.92	165840	156657	180890	3174.45	14802.8
6183.14	164289	161101	181734	3173.66	13985.2
6182.35	161217	158009	186568	3172.88	12538.5
6181.57	155657	147402	184150	3172.09	12472.1
6180.78	158388	164892	181045	3171.31	12064.9
6180	170173	149092	190764	3170.53	12681.5
6179.21	166821	141838	194513	3169.74	13290.1
6178.43	160284	153355	189322	3168.96	14968.4
6177.64	156436	155126	188467	3168.17	16941.6
6176.86	162489	166014	177893	3167.39	16201
6176.08	169273	153109	176460	3166.6	16623.4
6175.29	171748	156964	189246	3165.82	16789.8
6174.51	166536	163463	186157	3165.03	14925
6173.72	156717	155260	191555	3164.25	14669.7
6172.94	152331	148698	192516	3163.46	15691.5
6172.15	155880	158544	183883	3162.68	15829.2
6171.37	162243	160264	179796	3161.89	14300.5
6170.58	166386	154920	186711	3161.11	13968.1
6169.8	164825	156590	192360	3160.32	12756.8
6169.01	163521	165270	182489	3159.54	12531.1
6168.23	155599	152304	188800	3158.76	12695
6167.44	162058	158302	193625	3157.97	11470.6
6166.66	163777	162629	194848	3157.19	10473
6165.87	164521	159009	187370	3156.4	11758.8
6165.09	157718	158539	193585	3155.62	14555.4
6164.31	156440	162268	188843	3154.83	16030.7
6163.52	148749	154553	191989	3154.05	16414
6162.74	143823	163742	192577	3153.26	16079.6
6161.95	157695	147301	177304	3152.48	15708.3
6161.17	168742	169485	186277	3151.69	16300.8
6160.38	155223	159863	189007	3150.91	17405.7
6159.6	145091	155132	176655	3150.12	15809.5
6158.81	154550	164272	178898	3149.34	14444.7
6158.03	164802	153939	179815	3148.56	16916.4
6157.24	159022	154744	177690	3147.77	16738
6156.46	155454	160703	181415	3146.99	15764.2
6155.67	159334	166189	186612	3146.2	15148.1
6154.89	161160	158623	183734	3145.42	14923.2
6154.1	165837	162374	193606	3144.63	13874.2
6153.32	170902	160195	180873	3143.85	13068.7
6152.54	173294	154912	172963	3143.06	12710.9
6151.75	153592	160538	177168	3142.28	14019.8
6150.97	159793	150351	175015	3141.49	12598.2
6150.18	155748	166343	169242	3140.71	11982
6149.4	155703	154603	168725	3139.92	12038
6148.61	165236	152395	182891	3139.14	12524.4
6147.83	166404	155127	185337	3138.35	14319.1
6147.04	152692	152768	179146	3137.57	15638
6146.26	139551	164641	175860	3136.79	18249.7
6145.47	156507	157084	180316	3136	17947.3
6144.69	153326	158923	174658	3135.22	17223.5
6143.9	145809	167139	171610	3134.43	16844.6
6143.12	158183	157617	176454	3133.65	16414.3
6142.34	160626	152670	173268	3132.86	16316.7
6141.55	159574	164953	175884	3132.08	15019
6140.77	162172	147959	174606	3131.29	14637.4
6139.98	155009	165850	182100	3130.51	15056.1
6139.2	149137	151926	180376	3129.72	13993.1
6138.41	145023	146594	182158	3128.94	14074
6137.63	153044	155529	187726	3128.15	14522.8
6136.84	151096	160212	182315	3127.37	14842.5
6136.06	156445	148902	175507	3126.58	13731.7
6135.27	158994	157927	170253	3125.8	12706.4
6134.49	158928	156403	178231	3125.02	14575.5
6133.7	147055	157105	178953	3124.23	16481.1
6132.92	159450	152205	182333	3123.45	16180
6132.13	156643	146582	181967	3122.66	14806.1
6131.35	155429	150875	188393	3121.88	13629.1
6130.57	162652	155850	187964	3121.09	11266.7
6129.78	159666	162312	185529	3120.31	10071.7
6129	160412	141215	179432	3119.52	11524.7
6128.21	161759	161230	182070	3118.74	12858.8
6127.43	154654	170439	195660	3117.95	13284.6
6126.64	149648	159020	194306	3117.17	14407.2
6125.86	153938	154321	193510	3116.38	15682.7
6125.07	166143	155580	192948	3115.6	16610.9
6124.29	156630	158077	190413	3114.81	15877.7
6123.5	163020	165383	191449	3114.03	14517.2
6122.72	156822	155318	191214	3113.25	14644
6121.93	170471	153390	173509	3112.46	15767.5
6121.15	167224	152652	172297	3111.68	14700.2
6120.36	159201	158075	183269	3110.89	14348.9
6119.58	149245	156244	178867	3110.11	15615.6
6118.8	139833	149521	177864	3109.32	15424.6
6118.01	151224	155107	185362	3108.54	14215.4
6117.23	153242	147313	197694	3107.75	13695.9
6116.44	171400	160723	189936	3106.97	14650.5
6115.66	161010	150483	187855	3106.18	14859.3
6114.87	156773	158033	179191	3105.4	14034.4
6114.09	156079	150370	171435	3104.61	14358.7
6113.3	163840	152908	177722	3103.83	13993.7
6112.52	163361	152790	179474	3103.05	13252
6111.73	164746	153988	171862	3102.26	13994.3
6110.95	161971	153068	168834	3101.48	14033.3
6110.16	159077	153032	179086	3100.69	12864.8
6109.38	163733	161660	176861	3099.91	11549.7
6108.6	170879	159323	179501	3099.12	13493.2
6107.81	160523	153776	183048	3098.34	13362.4
6107.03	147953	164629	183151	3097.55	13227.7
6106.24	150432	148936	181073	3096.77	13468.7
6105.46	157000	161257	178472	3095.98	14362.5
6104.67	166963	155658	177378	3095.2	13721.1
6103.89	170419	148772	176144	3094.41	13921.8
6103.1	150420	149232	177880	3093.63	16395.2
6102.32	152378	158360	176616	3092.84	18109
6101.53	176176	160415	178651	3092.06	18021.6
6100.75	164596	155022	185236	3091.28	17965.5
6099.96	167299	154111	187882	3090.49	17729
6099.18	164958	155165	185249	3089.71	17309.4
6098.39	160722	158526	190269	3088.92	17384.7
6097.61	166520	153350	191218	3088.14	18778.7
6096.83	158297	160701	198075	3087.35	18373.1
6096.04	162210	149634	198355	3086.57	16912.2
6095.26	153020	148943	187291	3085.78	17179.8
6094.47	156650	156602	179752	3085	16403.8
6093.69	154797	159203	175806	3084.21	17917.3
6092.9	154885	149606	166934	3083.43	19741.3
6092.12	160047	152705	188584	3082.64	16730.7
6091.33	155403	161103	183637	3081.86	16105.2
6090.55	158937	159491	176508	3081.07	17193.2
6089.76	160460	160826	177007	3080.29	18156.1
6088.98	152158	147904	171856	3079.51	16699.1
6088.19	158658	154886	169670	3078.72	15886.6
6087.41	158191	163905	184982	3077.94	15203.6
6086.62	155409	158154	188365	3077.15	14969.2
6085.84	154624	156153	183779	3076.37	16763.1
6085.06	156723	143011	183722	3075.58	18084.9
6084.27	154991	153537	187191	3074.8	18668.9
6083.49	154197	161426	190681	3074.01	16951.7
6082.7	156051	167548	195939	3073.23	15519.3
6081.92	165449	156954	182475	3072.44	15567.3
6081.13	168415	159711	179186	3071.66	16459.9
6080.35	156866	162525	182403	3070.87	17008.7
6079.56	151790	153779	186142	3070.09	14895.2
6078.78	159409	150201	192675	3069.31	15113.3
6077.99	153460	159341	188756	3068.52	14741.6
6077.21	157105	168746	183785	3067.74	13455.9
6076.42	158512	161673	176961	3066.95	13149.3
6075.64	153189	151882	181813	3066.17	13104.2
6074.86	147810	153960	180371	3065.38	15446.4
6074.07	166290	149892	193800	3064.6	15606.6
6073.29	161981	150716	191221	3063.81	15665.8
6072.5	155139	153298	189238	3063.03	14129.6
6071.72	153527	151499	185251	3062.24	13529.4
6070.93	153806	151738	185092	3061.46	15082
6070.15	154012	160329	185851	3060.67	15342.6
6069.36	151888	147035	192838	3059.89	14150.9
6068.58	153671	160629	200620	3059.1	13789.9
6067.79	155947	156482	197897	3058.32	14499
6067.01	158732	158730	190734	3057.54	13927.8
6066.22	153110	157335	194537	3056.75	12736
6065.44	156918	154018	203517	3055.97	13566
6064.65	160076	157229	195199	3055.18	14336.1
6063.87	155806	150380	187571	3054.4	16274
6063.09	158130	158691	186620	3053.61	17682.7
6062.3	151446	166813	183526	3052.83	17269.9
6061.52	162259	162522	180655	3052.04	17263.6
6060.73	160303	151453	175345	3051.26	16243.6
6059.95	156731	152628	180571	3050.47	15645.9
6059.16	155352	161472	183812	3049.69	16713.1
6058.38	155893	156452	188749	3048.9	17296.8
6057.59	170524	156103	177255	3048.12	17334.3
6056.81	175312	157230	179047	3047.33	18491.2
6056.02	182344	148779	193001	3046.55	18531.9
6055.24	169462	159311	186999	3045.77	15700.8
6054.45	171063	160828	188650	3044.98	13945.7
6053.67	161310	152183	185248	3044.2	13985.8
6052.88	158932	159665	178826	3043.41	14820.7
6052.1	157306	161702	188820	3042.63	14379.6
6051.32	153825	155795	186319	3041.84	16374.6
6050.53	154357	154082	171326	3041.06	18046.2
6049.75	153417	158016	182543	3040.27	16459
6048.96	157802	155294	183326	3039.49	16654.4
6048.18	167752	153104	179945	3038.7	16788.8
6047.39	168096	153333	181661	3037.92	16852.1
6046.61	159981	163993	183924	3037.13	17161.3
6045.82	157907	149670	187909	3036.35	17550.8
6045.04	158531	155236	189425	3035.57	18065.7
6044.25	155959	153791	190447	3034.78	16712.4
6043.47	167845	160328	204484	3034	15872.4
6042.68	169064	161346	193888	3033.21	15485.2
6041.9	160183	168042	185578	3032.43	15401.7
6041.11	157178	162628	187384	3031.64	15732.7
6040.33	168910	156798	175187	3030.86	14653.6
6039.55	159895	158604	181571	3030.07	14588.2
6038.76	155872	156912	181532	3029.29	13754.6
6037.98	156603	143689	182123	3028.5	13654.5
6037.19	156447	154268	190919	3027.72	15856.9
6036.41	156139	157107	178815	3026.93	15959.2
6035.62	156743	152014	174275	3026.15	16308.2
6034.84	158634	167893	176621	3025.36	16467.8
6034.05	151093	155677	176553	3024.58	17054
6033.27	156289	153903	176330	3023.8	18370.6
6032.48	159024	156995	171747	3023.01	18469.4
6031.7	161919	162376	180958	3022.23	17160.6
6030.91	156572	155870	175484	3021.44	16150.5
6030.13	161692	163599	185082	3020.66	16066.5
6029.35	159414	161861	178652	3019.87	16687.3
6028.56	163529	153537	171960	3019.09	14938.6
6027.78	169566	145232	178915	3018.3	15576.1
6026.99	155666	165458	182177	3017.52	16233.2
6026.21	166493	156615	179132	3016.73	16751.9
6025.42	170067	152250	178269	3015.95	19656.5
6024.64	168260	165586	177213	3015.16	19124.9
6023.85	158426	157623	169763	3014.38	16046.1
6023.07	157980	157218	187697	3013.59	15613.4
6022.28	157476	159526	184671	3012.81	16431.6
6021.5	163742	156198	178048	3012.03	17260.4
6020.71	162086	151377	172308	3011.24	17182
6019.93	167752	158723	179248	3010.46	18539.9
6019.14	172872	168083	188501	3009.67	19696.2
6018.36	171282	156372	184797	3008.89	18188.3
6017.58	167402	162300	182501	3008.1	18390.1
6016.79	169753	150681	176616	3007.32	17083.8
6016.01	158651	160183	172668	3006.53	15682.2
6015.22	152987	152742	170850	3005.75	17122.7
6014.44	156717	158872	187773	3004.96	19602.5
6013.65	155518	153825	177583	3004.18	19562.7
6012.87	158557	159980	181684	3003.39	18562.4
6012.08	150137	158057	176954	3002.61	18295.7
6011.3	148036	143182	184374	3001.83	18995.7
6010.51	155510	166915	182406	3001.04	18024.7
6009.73	161855	155601	184343	3000.26	17093.4
6008.94	161971	152659	185336	2999.47	17211
6008.16	151027	155310	180834	2998.69	16817
6007.37	159076	156718	182282	2997.9	17649.8
6006.59	156667	163306	176793	2997.12	16914.2
6005.81	150922	160016	170762	2996.33	16495
6005.02	158266	152182	176506	2995.55	17744
6004.24	151789	146524	172019	2994.76	17346.5
6003.45	153795	154914	177739	2993.98	16720.7
6002.67	164361	146808	189988	2993.19	16207.4
6001.88	161227	156103	181318	2992.41	15607.4
6001.1	167663	156555	185813	2991.62	15954.7
6000.31	170610	153653	186612	2990.84	15959.6
5999.53	160448	160138	188040	2990.06	15395.3
5998.74	158477	160164	187655	2989.27	15325.1
5997.96	164331	160481	186484	2988.49	16307.4
5997.17	163317	164546	191674	2987.7	17542.3
5996.39	153270	154162	172333	2986.92	17801.3
5995.61	160590	152975	176858	2986.13	18369.9
5994.82	162687	150319	176466	2985.35	18500.7
5994.04	161419	154682	179562	2984.56	18193.4
5993.25	156289	157073	190754	2983.78	18286.3
5992.47	153706	156217	168697	2982.99	17750
5991.68	155515	153208	175778	2982.21	17240
5990.9	148616	149203	179201	2981.42	16201.3
5990.11	149454	157148	179634	2980.64	15962.7
5989.33	151269	155478	187264	2979.85	16110.5
5988.54	150333	148750	177728	2979.07	17695.6
5987.76	158383	153129	171376	2978.29	16462.8
5986.97	161662	147014	181927	2977.5	16365.3
5986.19	162121	149240	190976	2976.72	16452.5
5985.4	163597	151646	188171	2975.93	14376
5984.62	162618	152626	179091	2975.15	14871.2
5983.84	158929	159485	186013	2974.36	16883.9
5983.05	157489	161397	181809	2973.58	18901.3
5982.27	160345	158911	183955	2972.79	17702
5981.48	172234	154685	188953	2972.01	18750.6
5980.7	167155	160546	186680	2971.22	20062.4
5979.91	171910	159202	178190	2970.44	19528.7
5979.13	167216	153093	176236	2969.65	18587.7
5978.34	153866	150336	164706	2968.87	18232.4
5977.56	148923	164135	171488	2968.09	19688.7
5976.77	171673	154856	179421	2967.3	20478.7
5975.99	170462	155377	179577	2966.52	19253.4
5975.2	157794	148024	176316	2965.73	18302.5
5974.42	153349	157383	185509	2964.95	17633.8
5973.63	153203	157137	180688	2964.16	17599.6
5972.85	146567	152802	177972	2963.38	17181.4
5972.07	151705	166988	170921	2962.59	18111.8
5971.28	146778	152075	178327	2961.81	19911.9
5970.5	149903	157028	183242	2961.02	17815.4
5969.71	161634	160252	176964	2960.24	16806
5968.93	149650	154367	184037	2959.45	18568.8
5968.14	150253	155416	179386	2958.67	18917.4
5967.36	150165	156317	181314	2957.88	20352.4
5966.57	161104	168606	172551	2957.1	20286.6
5965.79	155474	149427	183923	2956.32	19858
5965	148526	157175	180912	2955.53	19631.5
5964.22	157834	153471	184322	2954.75	17571.5
5963.43	157652	155856	177146	2953.96	16919.7
5962.65	149129	147402	178752	2953.18	18832.9
5961.86	150421	156055	173556	2952.39	17592.4
5961.08	153441	150473	178026	2951.61	15577.5
5960.3	152579	150641	181906	2950.82	16820
5959.51	155932	149722	177509	2950.04	17672.1
5958.73	157480	153889	181531	2949.25	16246
5957.94	152356	156162	188657	2948.47	16662
5957.16	149023	152334	185630	2947.68	17703.7
5956.37	150392	157961	179983	2946.9	17761.1
5955.59	148826	152826	189295	2946.11	17570.9
5954.8	157657	163083	186656	2945.33	17802.5
5954.02	150166	161521	187256	2944.55	18867.3
5953.23	153455	161792	178987	2943.76	19276.8
5952.45	156572	165384	190263	2942.98	19612.3
5951.66	150121	160379	179873	2942.19	19622.5
5950.88	162612	150539	167060	2941.41	18294.5
5950.1	158216	161341	177624	2940.62	18872.9
5949.31	151799	153301	181288	2939.84	19743.2
5948.53	156415	147735	179186	2939.05	18338.1
5947.74	157537	156878	180939	2938.27	17606.1
5946.96	157455	158605	183738	2937.48	17167.8
5946.17	154720	152423	180609	2936.7	18436.4
5945.39	140394	154785	188413	2935.91	17807.4
5944.6	146038	158233	183575	2935.13	16514.6
5943.82	140347	163142	189756	2934.34	16878.8
5943.03	145245	149113	193348	2933.56	17420.6
5942.25	154254	153239	187471	2932.78	19856.5
5941.46	153523	157104	188206	2931.99	20366.9
5940.68	158920	157501	183691	2931.21	19451
5939.89	167745	154080	182707	2930.42	18410.6
5939.11	161332	162293	171677	2929.64	17549.6
5938.33	164744	146380	183492	2928.85	17752.1
5937.54	156696	159643	179399	2928.07	17881.9
5936.76	150879	151481	186972	2927.28	19455.9
5935.97	143456	146507	183043	2926.5	20309.7
5935.19	146995	147880	192636	2925.71	18074.3
5934.4	155973	169665	187864	2924.93	16712.7
5933.62	142926	157650	183150	2924.14	19039.4
5932.83	148745	156987	187287	2923.36	19876.5
5932.05	151862	166136	191005	2922.58	18771.2
5931.26	159381	154960	182760	2921.79	18692.8
5930.48	154092	161088	172348	2921.01	18291.5
5929.69	163920	156828	187717	2920.22	17976.3
5928.91	161231	160638	180677	2919.44	16972.9
5928.12	169759	150826	177637	2918.65	17701
5927.34	158021	154066	183086	2917.87	17617.5
5926.56	151740	149484	185215	2917.08	16697.5
5925.77	160813	152285	174293	2916.3	17319.1
5924.99	158134	157809	178156	2915.51	18030.4
5924.2	151735	167375	181221	2914.73	20012.1
5923.42	160046	163641	182367	2913.94	19282.4
5922.63	156602	159899	188554	2913.16	17754.5
5921.85	157891	156213	187769	2912.37	17565.3
5921.06	155848	157340	175706	2911.59	18622.4
5920.28	161069	165160	177623	2910.81	18827.5
5919.49	164615	163115	182205	2910.02	19977.6
5918.71	170174	150018	183730	2909.24	18571.6
5917.92	171942	153748	188433	2908.45	17099.9
5917.14	164634	147853	181357	2907.67	16844.2
5916.36	158207	151463	186550	2906.88	17386.8
5915.57	156446	154976	182135	2906.1	19236.7
5914.79	159896	156244	183209	2905.31	19987.5
5914	151080	154255	184666	2904.53	20040.3
5913.22	154256	165015	188578	2903.74	18882.2
5912.43	152611	145950	181067	2902.96	17742.2
5911.65	158377	148237	179672	2902.17	17506.3
5910.86	165271	151705	176750	2901.39	17527.9
5910.08	162269	161740	174622	2900.6	17240.6
5909.29	155700	151183	179694	2899.82	17815.6
5908.51	158968	160546	178978	2899.04	17520.6
5907.72	155773	158047	186467	2898.25	18030.7
5906.94	150705	154967	189629	2897.47	17321.3
5906.15	153269	148520	179514	2896.68	16975.4
5905.37	162118	149447	181720	2895.9	18560.8
5904.59	164047	153712	182395	2895.11	18095.6
5903.8	163521	157849	186600	2894.33	17504.8
5903.02	156451	160499	189647	2893.54	19153.9
5902.23	166496	157848	185364	2892.76	19195.9
5901.45	173049	156954	193003	2891.97	18353.1
5900.66	164715	152874	181362	2891.19	19793.5
5899.88	157582	153252	185113	2890.4	19761.4
5899.09	158413	161757	199410	2889.62	19933.6
5898.31	157344	155810	195295	2888.84	20859.7
5897.52	162155	156577	182577	2888.05	20886.8
5896.74	154990	155508	178327	2887.27	20769.8
5895.95	163243	160969	190192	2886.48	20955.6
5895.17	164282	158695	184750	2885.7	21155.8
5894.38	159056	148880	171718	2884.91	20230.2
5893.6	153683	156194	169433	2884.13	18533.5
5892.82	145522	161665	174336	2883.34	18794.6
5892.03	152617	170082	186628	2882.56	18917.6
5891.25	166365	155603	187917	2881.77	19390.6
5890.46	165354	152165	174553	2880.99	20375.9
5889.68	159043	152025	170960	2880.2	20131.8
5888.89	156808	152882	180675	2879.42	20606
5888.11	155923	155722	177116	2878.63	19243.3
5887.32	153096	156392	179714	2877.85	19324.4
5886.54	158559	162158	182315	2877.07	19246
5885.75	162097	170155	178297	2876.28	17225.3
5884.97	167416	154618	177798	2875.5	17049.1
5884.18	170189	157489	185221	2874.71	17823.2
5883.4	162421	152300	182694	2873.93	18814.8
5882.61	168596	151918	185189	2873.14	20090.7
5881.83	159110	163932	183412	2872.36	20650.5
5881.05	150025	151277	182415	2871.57	18089.8
5880.26	150324	153420	172051	2870.79	17047.2
5879.48	162572	163198	174360	2870	18722.6
5878.69	162142	159542	178476	2869.22	19854.5
5877.91	165296	157573	176554	2868.43	18654.3
5877.12	162801	155555	165271	2867.65	17960.4
5876.34	164321	162246	163664	2866.86	18255.2
5875.55	164767	153484	172618	2866.08	17900.9
5874.77	155252	162772	180131	2865.3	17670.4
5873.98	149692	149657	186905	2864.51	16172.8
5873.2	150867	153740	186314	2863.73	17017.4
5872.41	157657	148098	180709	2862.94	18228.9
5871.63	160920	151563	182850	2862.16	18733.6
5870.85	175020	154541	178055	2861.37	19316.3
5870.06	160162	153995	184399	2860.59	19273.2
5869.28	157323	154314	189101	2859.8	19999.1
5868.49	159143	164259	193357	2859.02	21291
5867.71	154470	155631	189304	2858.23	20935.1
5866.92	162987	156299	179373	2857.45	20218.6
5866.14	159687	154893	186559	2856.66	19963.1
5865.35	159783	152868	185181	2855.88	19934.2
5864.57	148921	163289	181652	2855.1	19606.5
5863.78	158496	157716	180006	2854.31	19326.8
5863	172308	155987	179210	2853.53	20240.6
5862.21	165803	171489	183913	2852.74	18938
5861.43	160461	156902	183854	2851.96	17344
5860.64	161802	153017	188017	2851.17	17638.8
5859.86	179879	151439	181020	2850.39	18561.5
5859.08	166278	160264	187334	2849.6	19190.2
5858.29	159098	146179	182500	2848.82	20803.7
5857.51	147805	161871	178277	2848.03	21653.9
5856.72	155953	166080	180472	2847.25	21020.7
5855.94	151038	149433	181731	2846.46	22093.3
5855.15	157184	157678	183097	2845.68	21887
5854.37	163064	154878	171369	2844.89	22231.1
5853.58	158645	150809	185047	2844.11	21118.9
5852.8	159832	148728	188657	2843.33	20001.5
5852.01	159079	165124	181389	2842.54	19199
5851.23	170714	151782	184879	2841.76	20493.6
5850.44	167745	164459	184452	2840.97	22611
5849.66	164896	148868	180224	2840.19	21900.5
5848.87	167118	162761	180364	2839.4	20343.9
5848.09	159587	150974	181592	2838.62	19021.6
5847.31	152885	161775	183519	2837.83	18145.2
5846.52	161875	146808	185430	2837.05	16747.8
5845.74	161355	155266	187959	2836.26	18605
5844.95	153252	158199	185800	2835.48	19903
5844.17	161792	159639	185771	2834.69	21920.6
5843.38	175093	158184	196436	2833.91	21309.2
5842.6	158633	155921	182931	2833.12	19619.5
5841.81	147677	166575	168787	2832.34	20392.5
5841.03	148320	151520	173752	2831.56	21057.8
5840.24	150640	156265	179645	2830.77	21337
5839.46	148747	156824	190576	2829.99	21049.8
5838.67	157707	154225	194673	2829.2	21150.6
5837.89	156804	156897	191016	2828.42	22391.8
5837.11	159504	157449	194550	2827.63	23295
5836.32	158753	160030	189225	2826.85	20322.7
5835.54	167783	152184	181458	2826.06	20146.8
5834.75	157210	162817	182480	2825.28	21073.8
5833.97	155925	156186	185489	2824.49	20477.1
5833.18	162918	153124	184675	2823.71	20786.5
5832.4	154784	159503	180554	2822.92	19291.5
5831.61	159581	153970	181292	2822.14	18637.9
5830.83	163972	167071	179907	2821.36	19808
5830.04	169792	149957	172830	2820.57	21112.5
5829.26	167006	163418	174093	2819.79	21126.6
5828.47	167704	147293	184861	2819	20543.8
5827.69	172375	167109	190283	2818.22	21014.9
5826.9	161884	142695	180643	2817.43	20747
5826.12	152583	157203	178350	2816.65	19874.2
5825.34	163008	155850	174438	2815.86	19662.4
5824.55	153995	155646	166129	2815.08	20852.7
5823.77	151121	165792	172739	2814.29	21157.1
5822.98	155102	150765	171687	2813.51	20042.5
5822.2	159726	160156	179498	2812.72	19263.4
5821.41	155228	151887	179661	2811.94	19674.4
5820.63	155330	166911	181601	2811.15	18391.8
5819.84	171685	165564	175260	2810.37	18268
5819.06	166178	155988	174126	2809.59	18993.9
5818.27	170363	161634	183664	2808.8	18875.4
5817.49	158273	156966	185271	2808.02	19710.7
5816.7	155366	156763	185605	2807.23	20047.3
5815.92	155991	149247	187453	2806.45	21226.4
5815.13	151013	152874	183501	2805.66	20255.1
5814.35	152593	153878	189027	2804.88	19662.4
5813.57	159984	152301	178847	2804.09	19506.3
5812.78	167597	155576	181769	2803.31	21348
5812	164797	156087	185406	2802.52	20618.5
5811.21	163763	157451	183323	2801.74	20226.9
5810.43	153474	168768	179198	2800.95	20742.7
5809.64	160556	145017	187961	2800.17	21632.2
5808.86	160840	152873	185753	2799.38	20684.8
5808.07	151282	154086	175356	2798.6	20190.5
5807.29	145104	155392	183418	2797.82	20804.3
5806.5	156439	152221	185572	2797.03	19932.2
5805.72	153384	152281	193925	2796.25	20074.2
5804.93	152057	146554	185416	2795.46	20863.7
5804.15	165035	155835	179531	2794.68	21585.3
5803.36	174372	166532	179965	2793.89	21984.4
5802.58	163245	150443	182561	2793.11	21256.7
5801.8	166549	161199	182342	2792.32	21246.8
5801.01	151868	157437	198161	2791.54	20596.4
5800.23	153959	158474	189005	2790.75	20573.3
5799.44	165655	152077	187226	2789.97	21374.2
5798.66	150905	162002	197042	2789.18	21466.6
5797.87	153176	157066	175027	2788.4	21591.1
5797.09	155963	156870	184110	2787.62	21346.2
5796.3	156178	144472	186044	2786.83	21339.8
5795.52	146082	154212	183919	2786.05	22395.6
5794.73	160834	156116	186388	2785.26	22800.1
5793.95	156475	155949	189924	2784.48	22856.5
5793.16	160060	153836	186848	2783.69	23716.1
5792.38	161685	157620	179000	2782.91	23728.9
5791.6	158181	151388	174840	2782.12	23317.3
5790.81	165790	158998	185538	2781.34	22462.8
5790.03	160349	155001	186584	2780.55	23266.7
5789.24	161144	153103	184663	2779.77	23159.4
5788.46	156778	157678	173160	2778.98	22099.4
5787.67	160382	158297	171432	2778.2	21667.1
5786.89	153471	161753	179060	2777.41	21131.8
5786.1	150213	158063	177920	2776.63	21164.4
5785.32	161559	157333	188073	2775.85	21126.5
5784.53	158032	152174	194440	2775.06	20412.5
5783.75	159140	156957	182046	2774.28	20930.3
5782.96	149832	159095	183726	2773.49	19628
5782.18	161963	156730	187639	2772.71	20102.6
5781.39	162255	159512	188897	2771.92	18945.7
5780.61	162792	146763	188655	2771.14	20415.2
5779.83	154512	161884	178516	2770.35	21008.7
5779.04	155632	154683	175466	2769.57	21527.3
5778.26	155419	154828	186327	2768.78	21135.3
5777.47	157218	152603	182981	2768	21265.9
5776.69	155912	158294	182620	2767.21	22062.7
5775.9	165152	150931	191826	2766.43	21251.8
5775.12	150396	156625	190478	2765.64	21254.7
5774.33	153231	156849	185374	2764.86	23665.7
5773.55	158548	151680	187897	2764.08	21124.5
5772.76	157823	163211	182513	2763.29	19510.1
5771.98	163493	155783	173794	2762.51	20703.1
5771.19	152574	160374	190100	2761.72	21355.7
5770.41	164915	153133	193233	2760.94	20734.1
5769.62	166516	152813	191512	2760.15	21293.9
5768.84	173540	158865	184771	2759.37	22926.9
5768.06	169023	159780	189724	2758.58	21760.3
5767.27	164677	161497	178695	2757.8	21002.2
5766.49	167352	146617	183411	2757.01	18940.5
5765.7	161467	157799	180015	2756.23	18253.8
5764.92	154124	158557	183247	2755.44	19282
5764.13	152688	162455	193151	2754.66	18400
5763.35	145260	155609	171676	2753.88	17784.3
5762.56	154346	160167	172817	2753.09	20618.1
5761.78	151882	162603	186966	2752.31	21274.6
5760.99	160223	160197	184694	2751.52	20874.5
5760.21	166163	160536	192115	2750.74	20513.3
5759.42	158520	157511	192288	2749.95	19624
5758.64	161768	156861	194262	2749.17	18998.2
5757.86	156483	155917	187128	2748.38	20480.5
5757.07	159663	158951	180566	2747.6	21417.6
5756.29	168869	161417	184845	2746.81	21652.4
5755.5	165778	162504	185884	2746.03	21760.8
5754.72	162841	157431	191889	2745.24	20772
5753.93	166574	160346	191737	2744.46	20065.2
5753.15	173147	154877	192545	2743.67	20677.7
5752.36	166281	163865	180689	2742.89	20359.5
5751.58	173315	159030	178337	2742.11	19149.1
5750.79	170272	159693	180172	2741.32	21220.1
5750.01	164984	157882	184269	2740.54	21224.2
5749.22	164991	157281	181982	2739.75	21082.9
5748.44	155259	154669	185989	2738.97	20634.2
5747.65	167305	157147	183007	2738.18	20391.5
5746.87	173672	163190	184400	2737.4	20223.5
5746.09	171369	152926	198077	2736.61	20442.9
5745.3	168329	152921	195890	2735.83	21294.2
5744.52	165433	153969	188751	2735.04	21587.5
5743.73	159890	153773	178859	2734.26	21016.7
5742.95	156884	163791	187727	2733.47	21341.9
5742.16	162476	154201	191401	2732.69	22014.4
5741.38	164472	157462	185546	2731.9	21232.5
5740.59	159400	155222	182513	2731.12	20906.6
5739.81	149964	156562	184630	2730.34	21232
5739.02	147663	163951	171763	2729.55	21535.2
5738.24	146694	159347	173689	2728.77	20471.4
5737.45	159814	150935	184161	2727.98	19698.2
5736.67	156262	161247	186510	2727.2	17946.1
5735.88	154753	156633	183354	2726.41	19586.9
5735.1	159355	148012	181657	2725.63	19915.5
5734.32	156406	161276	183614	2724.84	20819.3
5733.53	159182	154814	175227	2724.06	21498.3
5732.75	149923	159377	186829	2723.27	21827.1
5731.96	160657	158457	183106	2722.49	20292.9
5731.18	166179	159044	185921	2721.7	20020.9
5730.39	160191	157109	192309	2720.92	23398.4
5729.61	168341	150524	184153	2720.13	25564.1
5728.82	158207	148379	182339	2719.35	24214.7
5728.04	163685	155638	183163	2718.57	22238.7
5727.25	156375	165774	174670	2717.78	21228.1
5726.47	156221	155850	178925	2717	20167.6
5725.68	159328	166674	185871	2716.21	19008.3
5724.9	151811	158018	175489	2715.43	19897.4
5724.11	146868	158995	179970	2714.64	19890.6
5723.33	161040	154736	176131	2713.86	20368.1
5722.55	160612	154940	176337	2713.07	21166
5721.76	157612	149800	185561	2712.29	20588.5
5720.98	148051	152395	175830	2711.5	19984.7
5720.19	156754	157843	181282	2710.72	18934.3
5719.41	163509	150169	184332	2709.93	19196
5718.62	157044	150974	180949	2709.15	21808.5
5717.84	166766	156294	180919	2708.37	22233.8
5717.05	151867	158045	179200	2707.58	22193.7
5716.27	152894	155285	176783	2706.8	23308.9
5715.48	153897	163158	180613	2706.01	23117
5714.7	148992	146165	180641	2705.23	22514.7
5713.91	150233	157357	190720	2704.44	20889
5713.13	164017	160885	198348	2703.66	21391.7
5712.35	163813	161171	192809	2702.87	21266.6
5711.56	157294	154240	191777	2702.09	21627.7
5710.78	157448	160306	196731	2701.3	21964.5
5709.99	151472	163045	197843	2700.52	22435.4
5709.21	142817	153468	194364	2699.73	23677.9
5708.42	156617	162210	187798	2698.95	21294.4
5707.64	167890	154037	178089	2698.16	21385.1
5706.85	169968	159627	187022	2697.38	18522.9
5706.07	159787	162327	181244	2696.6	19925.1
5705.28	162574	161261	189182	2695.81	22759.8
5704.5	165699	158087	185189	2695.03	21190.7
5703.71	166741	160382	185503	2694.24	21035.7
5702.93	163350	157561	195127	2693.46	22152.9
5702.14	164589	153903	200228	2692.67	21919.4
5701.36	161748	166747	187226	2691.89	20408.7
5700.58	147005	151271	180989	2691.1	21787.1
5699.79	147802	152465	180607	2690.32	22402.4
5699.01	147626	166011	173944	2689.53	21282.7
5698.22	149118	160452	183145	2688.75	21325.2
5697.44	161973	167848	172913	2687.96	21740.5
5696.65	164584	157033	166255	2687.18	21081.7
5695.87	155997	152779	172006	2686.39	20456.2
5695.08	157203	147447	183282	2685.61	19711.4
5694.3	151250	161312	182678	2684.83	19389.7
5693.51	144821	154303	175231	2684.04	19603.5
5692.73	155010	158393	186232	2683.26	20565.4
5691.94	154768	148236	182453	2682.47	20673.4
5691.16	160334	154258	178321	2681.69	20540
5690.37	164258	161500	182339	2680.9	20584.3
5689.59	159365	159947	185829	2680.12	21672.3
5688.81	154643	154077	180252	2679.33	22998.7
5688.02	153344	162565	174628	2678.55	23292
5687.24	153195	150855	179785	2677.76	20955.5
5686.45	142571	157308	185876	2676.98	21912.8
5685.67	154142	163714	178814	2676.19	23469
5684.88	146561	158973	177204	2675.41	21619.9
5684.1	149118	156208	184637	2674.63	22242.8
5683.31	156019	165038	186016	2673.84	23571.6
5682.53	146936	152020	188654	2673.06	21576.5
5681.74	156286	154376	184728	2672.27	20825.9
5680.96	162212	167619	180372	2671.49	21179.5
5680.17	169427	162080	188629	2670.7	19990.1
5679.39	163607	154875	191777	2669.92	19767.8
5678.61	154693	154575	198523	2669.13	20430.7
5677.82	158303	149174	196134	2668.35	22748.5
5677.04	154436	159737	184118	2667.56	24507.6
5676.25	154584	159107	187623	2666.78	23252.4
5675.47	158287	149240	187955	2665.99	22534.7
5674.68	166095	157286	182199	2665.21	21649.9
5673.9	165124	149622	182623	2664.42	21971.7
5673.11	157995	158032	176576	2663.64	22147.2
5672.33	158233	151259	173596	2662.86	22386.6
5671.54	153206	164105	179108	2662.07	22667.5
5670.76	153260	161902	177997	2661.29	22266.3
5669.97	154718	155484	182176	2660.5	23965.7
5669.19	149525	158766	178742	2659.72	23557.3
5668.4	145237	148228	182752	2658.93	23210.9
5667.62	153343	157150	186553	2658.15	22501.4
5666.84	147178	154845	172949	2657.36	24472.9
5666.05	158100	153196	182749	2656.58	25547.5
5665.27	164944	158279	189490	2655.79	24739.5
5664.48	161796	161871	191247	2655.01	24432.3
5663.7	159017	162668	198961	2654.22	22855
5662.91	157781	162665	184607	2653.44	21678.4
5662.13	165538	159294	191861	2652.65	20769.9
5661.34	161282	148227	200592	2651.87	22015.3
5660.56	162932	165810	200972	2651.09	21171.1
5659.77	165362	155752	201010	2650.3	20326.5
5658.99	161913	166870	195681	2649.52	20767.3
5658.2	156405	151592	199156	2648.73	19660.1
5657.42	157471	159142	196150	2647.95	21023
5656.63	150208	151498	191151	2647.16	22168.9
5655.85	160420	158794	183320	2646.38	22098.9
5655.07	157419	162750	178430	2645.59	22004.4
5654.28	156529	147850	180008	2644.81	22570.2
5653.5	155814	146323	177402	2644.02	23670.4
5652.71	156641	163808	188351	2643.24	22008.2
5651.93	160736	165593	192534	2642.45	23142.7
5651.14	160767	155534	192757	2641.67	25897.4
5650.36	164076	154921	178946	2640.89	26064.3
5649.57	161116	151993	172963	2640.1	24551.2
5648.79	152273	154921	166748	2639.32	23500.7
5648	157196	161567	172931	2638.53	21667.1
5647.22	150005	156099	188379	2637.75	21629.3
5646.43	144456	161627	171655	2636.96	20960.1
5645.65	149278	155634	171531	2636.18	19364.3
5644.87	152200	151306	182349	2635.39	19511.9
5644.08	146780	153753	189628	2634.61	21123.1
5643.3	157964	154934	184129	2633.82	22401.9
5642.51	165330	156528	178140	2633.04	23441.5
5641.73	152688	156723	174735	2632.25	24001
5640.94	149640	144859	178237	2631.47	22144.7
5640.16	155737	156315	185318	2630.68	22354.4
5639.37	164393	155523	178302	2629.9	23559.2
5638.59	161285	157983	187624	2629.12	25044.8
5637.8	151981	157682	187947	2628.33	24988.2
5637.02	156802	154798	187260	2627.55	24166.9
5636.23	168206	156101	192696	2626.76	24566.2
5635.45	154234	158088	182626	2625.98	24455.3
5634.66	155174	153072	188654	2625.19	23238.4
5633.88	153631	158777	182262	2624.41	21757.5
5633.1	161604	155995	177137	2623.62	22801.3
5632.31	154445	151626	181737	2622.84	22532.9
5631.53	157720	167958	188172	2622.05	24638.3
5630.74	162230	162565	187615	2621.27	25553.3
5629.96	166668	155248	179971	2620.48	25913.2
5629.17	161979	165327	183819	2619.7	24750.8
5628.39	155344	157290	171476	2618.91	25793.2
5627.6	158420	155642	177085	2618.13	24506.2
5626.82	148586	161648	177514	2617.35	23427.8
5626.03	148065	152812	185961	2616.56	22362
5625.25	149563	159976	179292	2615.78	23616.8
5624.46	151967	156220	174603	2614.99	24987.8
5623.68	153570	161568	182940	2614.21	25859.2
5622.89	159351	161495	181297	2613.42	25052.6
5622.11	158097	149862	183486	2612.64	22455.7
5621.33	153037	153425	181943	2611.85	22773.3
5620.54	158140	167007	175477	2611.07	22159.8
5619.76	165066	148712	178983	2610.28	23643.8
5618.97	167328	150941	190711	2609.5	23209.2
5618.19	155454	163292	182948	2608.71	23495.4
5617.4	154825	156744	188137	2607.93	25846.1
5616.62	160565	161674	192322	2607.15	24922.2
5615.83	154423	154980	183713	2606.36	23907.7
5615.05	152498	167180	185287	2605.58	24493.6
5614.26	160652	153186	182966	2604.79	23174.5
5613.48	161333	142645	185595	2604.01	23366.2
5612.69	151929	158262	179609	2603.22	24388
5611.91	159035	149531	185671	2602.44	23995.5
5611.12	155477	158678	188552	2601.65	25968.8
5610.34	165806	152588	184437	2600.87	26302.9
5609.56	163069	154844	191596	2600.08	25001.4
5608.77	156979	159198	191540	2599.3	26170.6
5607.99	156578	156069	192283	2598.51	24877.4
5607.2	157151	159696	187873	2597.73	24672.8
5606.42	162218	155316	191363	2596.94	24624.8
5605.63	155848	146325	190925	2596.16	24734.7
5604.85	156734	157727	177403	2595.38	24901.3
5604.06	167391	151191	186555	2594.59	25754.5
5603.28	177047	160391	185423	2593.81	26186.8
5602.49	169757	161318	185120	2593.02	25829.6
5601.71	162173	156703	196129	2592.24	25226.3
5600.92	157322	154217	189714	2591.45	25504.9
5600.14	151214	162706	184831	2590.67	24060.1
5599.36	148321	155647	186398	2589.88	23447.8
5598.57	150602	154181	183972	2589.1	23861.5
5597.79	149691	165957	179619	2588.31	22016.2
5597	162869	156172	185623	2587.53	23333.4
5596.22	164870	164810	192931	2586.74	24361.7
5595.43	159183	160016	198200	2585.96	24119.7
5594.65	154737	163867	187373	2585.17	24193.6
5593.86	162581	148124	183340	2584.39	24743.8
5593.08	155617	163725	188158	2583.61	24619.5
5592.29	161890	166075	193652	2582.82	23539.7
5591.51	168224	164538	188924	2582.04	24263
5590.72	171833	162684	193856	2581.25	25387.4
5589.94	160341	153998	191071	2580.47	26446.3
5589.15	152501	160885	192836	2579.68	25602.7
5588.37	164403	155453	185142	2578.9	23779.1
5587.59	172788	155916	176077	2578.11	23937.9
5586.8	168631	154201	173763	2577.33	25014.6
5586.02	160080	152651	175136	2576.54	24405
5585.23	154017	142688	179653	2575.76	25069
5584.45	153321	160521	173132	2574.97	25037.3
5583.66	153931	153555	177695	2574.19	26023.7
5582.88	150689	162877	183668	2573.41	24935
5582.09	151492	152264	184162	2572.62	23766.8
5581.31	149595	160777	181086	2571.84	23582.9
5580.52	150390	164434	175822	2571.05	24548
5579.74	162047	153021	179101	2570.27	24323.1
5578.95	163087	149428	187896	2569.48	25448.2
5578.17	169657	158591	202290	2568.7	26744.2
5577.38	165816	153659	189889	2567.91	25931.6
5576.6	152193	154823	187825	2567.13	25898
5575.82	159434	160500	188129	2566.34	25895.6
5575.03	150994	154823	182729	2565.56	24511.1
5574.25	161116	155557	183948	2564.77	25792.7
5573.46	165212	156702	173289	2563.99	25538.8
5572.68	167925	159930	191714	2563.2	25279.8
5571.89	163401	158175	184406	2562.42	25808.7
5571.11	161982	159976	177587	2561.64	24887.1
5570.32	160232	149800	180015	2560.85	22669
5569.54	164647	160695	177555	2560.07	23357.5
5568.75	165700	150516	164900	2559.28	24665.3
5567.97	157334	160820	166975	2558.5	23940.2
5567.18	156118	161836	170250	2557.71	23795.2
5566.4	152407	148807	180990	2556.93	24563.9
5565.62	161365	170066	188482	2556.14	24472.3
5564.83	160873	163106	175225	2555.36	25509.7
5564.05	160826	159703	169679	2554.57	25479
5563.26	155130	158274	171743	2553.79	25719
5562.48	147533	155035	182634	2553	25715.6
5561.69	149148	152746	194899	2552.22	25862.5
5560.91	152244	155414	195297	2551.43	25495.7
5560.12	161671	160754	192103	2550.65	25437.8
5559.34	161213	155127	184870	2549.87	27032.2
5558.55	151422	154951	185747	2549.08	27145.4
5557.77	151080	159955	188739	2548.3	28218.6
5556.98	148455	151926	187456	2547.51	27484.2
5556.2	153095	151273	190036	2546.73	26252.4
5555.41	152469	147828	189066	2545.94	25350.3
5554.63	156209	159800	185059	2545.16	24840.1
5553.85	154244	158197	183538	2544.37	27258.8
5553.06	141458	158928	174406	2543.59	28531.6
5552.28	147357	156129	173641	2542.8	29001.6
5551.49	153569	152168	183983	2542.02	28669.2
5550.71	161084	157995	179375	2541.23	26241.8
5549.92	161380	165795	189123	2540.45	25869.9
5549.14	157716	156083	194378	2539.66	27462.2
5548.35	151159	159239	187513	2538.88	28069.6
5547.57	156240	156487	184178	2538.1	28889.5
5546.78	158042	153078	176672	2537.31	28025.3
5546	161545	163229	177470	2536.53	27097.4
5545.21	159459	157539	164917	2535.74	27592.3
5544.43	164365	158378	180130	2534.96	26885.9
5543.64	163192	158044	183928	2534.17	28453.3
5542.86	168164	164197	173949	2533.39	27504
5542.08	165330	150386	183935	2532.6	28563.9
5541.29	155394	160595	186790	2531.82	28780.6
5540.51	162082	152872	195788	2531.03	28543.5
5539.72	168744	150951	184769	2530.25	28305.8
5538.94	164300	159403	191664	2529.46	28917.7
5538.15	168238	169056	190801	2528.68	27943
5537.37	158541	156273	183491	2527.9	26433.1
5536.58	149817	155264	184471	2527.11	25314.3
5535.8	152599	157134	190017	2526.33	26443.7
5535.01	163271	163224	190080	2525.54	26584.5
5534.23	146914	163394	185894	2524.76	27244.9
5533.44	151754	156256	189994	2523.97	27602
5532.66	155271	164623	188196	2523.19	28058.3
5531.87	158981	157036	189762	2522.4	26924.7
5531.09	160641	154811	193726	2521.62	27351.8
5530.31	156963	155947	189491	2520.83	27416.8
5529.52	158846	157767	197855	2520.05	28009.1
5528.74	154949	152567	199681	2519.26	27105.2
5527.95	163031	151090	194405	2518.48	28307.9
5527.17	155541	153517	191210	2517.69	29756
5526.38	157040	162053	195422	2516.91	27980.2
5525.6	160580	159328	187063	2516.13	27475.6
5524.81	160564	152010	190115	2515.34	26582.3
5524.03	156181	154391	182165	2514.56	26400.5
5523.24	149086	149627	175687	2513.77	26078.9
5522.46	166968	153492	186380	2512.99	26306.6
5521.67	166466	160854	185084	2512.2	26270.7
5520.89	160247	153368	184093	2511.42	26194.5
5520.11	168586	149846	184992	2510.63	26964.1
5519.32	162397	162749	178502	2509.85	28794.5
5518.54	162917	156420	183932	2509.06	27557.5
5517.75	154735	167296	186065	2508.28	27104
5516.97	156948	157347	189724	2507.49	26328.1
5516.18	150910	160940	194285	2506.71	26355.3
5515.4	151257	159737	176205	2505.92	29301.7
5514.61	154669	156049	180249	2505.14	27733.2
5513.83	150652	154705	190358	2504.36	27089.1
5513.04	161324	157487	191666	2503.57	28075.3
5512.26	165030	152926	199976	2502.79	28731.2
5511.47	164641	151394	189238	2502	28922.6
5510.69	152771	164712	187958	2501.22	30409.5
5509.9	141033	154675	186794	2500.43	31939.4
5509.12	155121	151044	181290	2499.65	30885.6
5508.34	147622	154535	186271	2498.86	29738.7
5507.55	149664	154214	186888	2498.08	29725.4
5506.77	153446	156042	184717	2497.29	31621.3
5505.98	149100	155884	188904	2496.51	30084.6
5505.2	150592	160563	183426	2495.72	29448.8
5504.41	148137	152598	188458	2494.94	30414.6
5503.63	156730	156905	179890	2494.16	30799.2
5502.84	170554	162059	185270	2493.37	30952.6
5502.06	157149	169242	187174	2492.59	31659.2
5501.27	156428	172874	192108	2491.8	31992.6
5500.49	153599	155673	191328	2491.02	30205
5499.7	155884	154208	185760	2490.23	28919.5
5498.92	156862	151654	175294	2489.45	28225.3
5498.13	159870	166005	182153	2488.66	28797.5
5497.35	159080	162670	192963	2487.88	29912.3
5496.57	157104	150931	186345	2487.09	31072.6
5495.78	153089	151020	191946	2486.31	31582.8
5495	163267	171646	185289	2485.52	30545.4
5494.21	167098	153833	185778	2484.74	31316.7
5493.43	158957	166983	193169	2483.95	31724.1
5492.64	163806	159628	185868	2483.17	30766.6
5491.86	155535	160508	182494	2482.39	29098.9
5491.07	159867	157199	190186	2481.6	28771.9
5490.29	150575	159777	171447	2480.82	29467.3
5489.5	157529	162611	188741	2480.03	31049.4
5488.72	158033	164251	185618	2479.25	31742.1
5487.93	155584	159626	189712	2478.46	30461.7
5487.15	166389	155018	178869	2477.68	30174.2
5486.37	168928	154095	183700	2476.89	30701.3
5485.58	162143	161399	192090	2476.11	30387.7
5484.8	156530	155277	186724	2475.32	30666.5
5484.01	155140	159271	183925	2474.54	29828
5483.23	161810	165546	177798	2473.75	28493.8
5482.44	158197	149872	176690	2472.97	29621.2
5481.66	155583	171928	181163	2472.18	31669.2
5480.87	164135	154557	187267	2471.4	33167.4
5480.09	156937	158437	198234	2470.62	33609.4
5479.3	150924	142489	194324	2469.83	35110.3
5478.52	161898	157503	188117	2469.05	34259
5477.73	161087	154174	201104	2468.26	32929.1
5476.95	159307	155719	193703	2467.48	34111.2
5476.16	168340	158716	179435	2466.69	34996.9
5475.38	164807	152245	179930	2465.91	34652.9
5474.6	166038	158898	188099	2465.12	33931.3
5473.81	165816	162705	188887	2464.34	34752.1
5473.03	171269	164897	179791	2463.55	36584.4
5472.24	169582	160848	195017	2462.77	37338.4
5471.46	162147	159103	195176	2461.98	36301.2
5470.67	149130	157419	184681	2461.2	36377
5469.89	157433	157419	180333	2460.42	36136.1
5469.1	155114	157375	176489	2459.63	36359.6
5468.32	161934	152958	179658	2458.85	37135.3
5467.53	163094	158767	179191	2458.06	38085.9
5466.75	157660	152824	178070	2457.28	38063.1
5465.96	162181	156461	190251	2456.49	35921.1
5465.18	167125	153270	186609	2455.71	35067.7
5464.39	158672	160231	184269	2454.92	35866.5
5463.61	161713	153623	177956	2454.14	36277.3
5462.83	153838	150815	172449	2453.35	35984.1
5462.04	152893	159070	181537	2452.57	34253.3
5461.26	156964	153648	173254	2451.78	33705.6
5460.47	151051	134948	179802	2451	34131.4
5459.69	161316	154706	181596	2450.21	33411
5458.9	164736	150270	194788	2449.43	32817.2
5458.12	167161	146110	199333	2448.65	34257.6
5457.33	161653	164150	187127	2447.86	36005.8
5456.55	166624	156592	188056	2447.08	35443.7
5455.76	168129	161570	187173	2446.29	35114.8
5454.98	171338	156612	187838	2445.51	34652.3
5454.19	163889	167238	188821	2444.72	35257.1
5453.41	154397	156145	195465	2443.94	35744.5
5452.62	150991	158856	180622	2443.15	35829.3
5451.84	165802	164102	180212	2442.37	35187.7
5451.06	163508	157876	200211	2441.58	35401.4
5450.27	167655	160081	185581	2440.8	37042.1
5449.49	167862	160697	182183	2440.01	35774
5448.7	155090	153560	191347	2439.23	35139.9
5447.92	147100	151716	196470	2438.44	35737.2
5447.13	156132	158447	183971	2437.66	36691.7
5446.35	164476	164619	185680	2436.88	36314
5445.56	161733	159047	182173	2436.09	35503.5
5444.78	162010	162058	176815	2435.31	35893
5443.99	160631	144502	191989	2434.52	34880.2
5443.21	161319	154730	185453	2433.74	35707.6
5442.42	157645	165652	177436	2432.95	36086.7
5441.64	155527	167993	177819	2432.17	35153.1
5440.86	161864	158148	193705	2431.38	35883
5440.07	159665	155715	187733	2430.6	37082.5
5439.29	160334	159197	179921	2429.81	36711.7
5438.5	170723	162070	185209	2429.03	37839.4
5437.72	164263	166029	187886	2428.24	38225.8
5436.93	162870	153770	180995	2427.46	36284.7
5436.15	156672	164723	189785	2426.68	36728.3
5435.36	164669	155553	188841	2425.89	36377.8
5434.58	163043	145244	187128	2425.11	35474.4
5433.79	155816	159614	192238	2424.32	34460.4
5433.01	155397	152206	186203	2423.54	37487.2
5432.22	166297	158763	188325	2422.75	38649.8
5431.44	169655	157628	184189	2421.97	37538.5
5430.65	157536	158601	180578	2421.18	37745.5
5429.87	161265	149348	173054	2420.4	37879.8
5429.09	156339	157572	181634	2419.61	38834.2
5428.3	162278	165811	173795	2418.83	39057.5
5427.52	162066	156755	177906	2418.04	39145.9
5426.73	150668	152316	178398	2417.26	38628.3
5425.95	159740	162712	186966	2416.47	38188.8
5425.16	157627	158487	193336	2415.69	37233.5
5424.38	154199	148655	190490	2414.91	37055.8
5423.59	167479	151712	188801	2414.12	38760.6
5422.81	166529	161308	188678	2413.34	37976.1
5422.02	169999	159210	190896	2412.55	38422.7
5421.24	163294	157286	183991	2411.77	38774.5
5420.45	169896	163776	193322	2410.98	38324.4
5419.67	175023	152142	196334	2410.2	39640.1
5418.88	167638	155680	193550	2409.41	40077.7
5418.1	158621	148301	187608	2408.63	40046.5
5417.32	155198	163402	172681	2407.84	39740.1
5416.53	153662	148394	190363	2407.06	39365
5415.75	156045	162305	197504	2406.27	39585.6
5414.96	161343	157888	181345	2405.49	39861.9
5414.18	152237	151920	188853	2404.7	39970.7
5413.39	153593	166420	189843	2403.92	38557.4
5412.61	163191	162924	192436	2403.14	38799.1
5411.82	159812	154592	185729	2402.35	38852.8
5411.04	144496	153080	185123	2401.57	39426.2
5410.25	152368	163001	178519	2400.78	41155.2
5409.47	151223	159453	167332	2400	41059.9
5408.68	135032	163322	188930	2399.21	40113.4
5407.9	151543	146057	186587	2398.43	41334.9
5407.12	163815	164579	174453	2397.64	42652.8
5406.33	166483	154605	179620	2396.86	43168
5405.55	159360	161592	178865	2396.07	42866.6
5404.76	165557	158692	179937	2395.29	41402.3
5403.98	157205	141793	170639	2394.5	41644.2
5403.19	159968	154942	188019	2393.72	41979.3
5402.41	165253	141781	191860	2392.94	43350.9
5401.62	163359	166231	181123	2392.15	43613.3
5400.84	170195	160282	176317	2391.37	42934.1
5400.05	160783	156313	181573	2390.58	43194.4
5399.27	155192	153405	185728	2389.8	41464.2
5398.48	147747	154337	182064	2389.01	41223.8
5397.7	158313	154022	185808	2388.23	42259.9
5396.91	161342	158143	175721	2387.44	41526.7
5396.13	148183	164019	181836	2386.66	42223.9
5395.35	154915	154063	180121	2385.87	42835.4
5394.56	153974	154087	174411	2385.09	42730.2
5393.78	155932	147607	179434	2384.3	42807.9
5392.99	156580	161090	186361	2383.52	43601.2
5392.21	146954	157987	186981	2382.73	44482.3
5391.42	150877	169352	185326	2381.95	43605.3
5390.64	158534	157538	187730	2381.17	43052.2
5389.85	167809	165685	190773	2380.38	43148.6
5389.07	164506	156787	185130	2379.6	43359.4
5388.28	162353	156095	184088	2378.81	44158.1
5387.5	164507	165964	186572	2378.03	45651.1
5386.71	170229	158264	182507	2377.24	45016.2
5385.93	163034	166070	172162	2376.46	44279
5385.14	160747	159094	173100	2375.67	44347.8
5384.36	158303	159880	173015	2374.89	44371.4
5383.58	156042	158951	173441	2374.1	45905.6
5382.79	158990	157472	180455	2373.32	45165.1
5382.01	162977	156950	180709	2372.53	45964.9
5381.22	170704	155300	180625	2371.75	44122.4
5380.44	168836	158856	178250	2370.96	42306.2
5379.65	166188	156786	178571	2370.18	42666.9
5378.87	160086	160385	184990	2369.4	42335.5
5378.08	162436	160617	193141	2368.61	44136.1
5377.3	172483	159981	191085	2367.83	46489.2
5376.51	176475	164682	189929	2367.04	46820.7
5375.73	173289	151013	185894	2366.26	46406.5
5374.94	161931	156028	174517	2365.47	45273.7
5374.16	166157	158781	178315	2364.69	45504.6
5373.37	159207	153219	182371	2363.9	46004.2
5372.59	155757	163617	184700	2363.12	45566.2
5371.81	154649	161297	173480	2362.33	46931.3
5371.02	161621	160180	181139	2361.55	47815.3
5370.24	156686	155840	178453	2360.76	47280.3
5369.45	154074	160374	186703	2359.98	44728.1
5368.67	159617	147817	191888	2359.2	43447.7
5367.88	157830	162917	178290	2358.41	43665.4
5367.1	154068	153294	183313	2357.63	43969.6
5366.31	147648	156867	193185	2356.84	45138.2
5365.53	150150	152503	184342	2356.06	45240.5
5364.74	154678	162405	191277	2355.27	45920.5
5363.96	162338	168839	184981	2354.49	45470.8
5363.17	170896	151028	184698	2353.7	45120.1
5362.39	157906	161295	183373	2352.92	44767.6
5361.61	159908	156745	168507	2352.13	45774.5
5360.82	161558	162189	176466	2351.35	44534.6
5360.04	158476	144268	184885	2350.56	45199.9
5359.25	156586	168336	189424	2349.78	46213.8
5358.47	163863	149232	192003	2348.99	45953.9
5357.68	167536	155188	196247	2348.21	47004
5356.9	162420	155698	183570	2347.43	46981.2
5356.11	159527	157395	185858	2346.64	47794.9
5355.33	163985	157990	185782	2345.86	49900.3
5354.54	162230	161336	175679	2345.07	50999.9
5353.76	162176	166097	177707	2344.29	51541
5352.97	152798	159790	194500	2343.5	51129.9
5352.19	155719	163379	194628	2342.72	51278.7
5351.4	147676	150205	194591	2341.93	50469.4
5350.62	145029	157181	189008	2341.15	50291.9
5349.84	164531	155588	186925	2340.36	51341.3
5349.05	155845	154914	185461	2339.58	52301.2
5348.27	163237	157781	182600	2338.79	52063.8
5347.48	160882	159411	188304	2338.01	51096
5346.7	160450	164344	189594	2337.22	50945.9
5345.91	158095	145783	192510	2336.44	51383.7
5345.13	157771	151108	190677	2335.66	52276
5344.34	163764	153534	199325	2334.87	53277
5343.56	162578	154154	189155	2334.09	54344
5342.77	153553	160731	179315	2333.3	53174.6
5341.99	158357	164093	186692	2332.52	51806
5341.2	155843	154045	194480	2331.73	51309.9
5340.42	154009	168028	186686	2330.95	50128.7
5339.63	158290	156465	188086	2330.16	50232.9
5338.85	164533	159526	184734	2329.38	51749.6
5338.07	161433	153132	183416	2328.59	52650.4
5337.28	155882	155654	194430	2327.81	53586.5
5336.5	159066	155355	197253	2327.02	55822.5
5335.71	173749	158099	194436	2326.24	56366.1
5334.93	164840	156383	189262	2325.45	55835.7
5334.14	156564	141385	190825	2324.67	55365.1
5333.36	156716	153266	180477	2323.89	56449.7
5332.57	165820	155411	184295	2323.1	58280
5331.79	152548	160370	190664	2322.32	57577.7
5331	159213	153809	199328	2321.53	55025.8
5330.22	157404	157295	201385	2320.75	53942
5329.43	151916	163531	190995	2319.96	54260.7
5328.65	165393	161635	183556	2319.18	52927.2
5327.87	166406	154120	185884	2318.39	54707.9
5327.08	168631	167683	182476	2317.61	55831.6
5326.3	154029	162697	178204	2316.82	55764.6
5325.51	157190	152190	181052	2316.04	53980
5324.73	167944	144107	182733	2315.25	52453.5
5323.94	160543	160203	183982	2314.47	53274.5
5323.16	156833	159344	189715	2313.69	55323.5
5322.37	156531	152549	179431	2312.9	54742.5
5321.59	169264	163378	189867	2312.12	55152.1
5320.8	163773	160759	186729	2311.33	55407.9
5320.02	165773	159542	182503	2310.55	56962.4
5319.23	170614	149836	186593	2309.76	58429.9
5318.45	161326	156219	186760	2308.98	59116.9
5317.66	152676	159075	179747	2308.19	57949.2
5316.88	163251	161158	185309	2307.41	57180.4
5316.1	161552	156312	186085	2306.62	57585.4
5315.31	163222	151357	189365	2305.84	57305.2
5314.53	162218	161502	194856	2305.05	57418.2
5313.74	159915	156635	192877	2304.27	58654.5
5312.96	159632	150831	189562	2303.48	57916
5312.17	160348	152208	183107	2302.7	58202.1
5311.39	162033	157501	183889	2301.92	60285.9
5310.6	163286	146719	173493	2301.13	61701.6
5309.82	163414	165006	164273	2300.35	62437.1
5309.03	160316	156765	170865	2299.56	62548.4
5308.25	161641	155226	178266	2298.78	61981.7
5307.46	156257	160988	188630	2297.99	60551.9
5306.68	167626	150879	181090	2297.21	58998.9
5305.89	162890	161434	181299	2296.42	58487
5305.11	170108	157067	200493	2295.64	58953
5304.33	163535	165038	193098	2294.85	60847.8
5303.54	167471	170300	185164	2294.07	62158.3
5302.76	143118	161940	189286	2293.28	62250.1
5301.97	138795	159849	194446	2292.5	62565.7
5301.19	163837	166956	186721	2291.71	61347.4
5300.4	165903	173262	187060	2290.93	60520.8
5299.62	162257	154014	195241	2290.15	61155.7
5298.83	153784	167692	188366	2289.36	60476
5298.05	144507	160221	190339	2288.58	59394.9
5297.26	151938	154295	183814	2287.79	60471.6
5296.48	155870	160525	179104	2287.01	60757.6
5295.69	153513	150043	181334	2286.22	61842.5
5294.91	158590	156621	188083	2285.44	62666.8
5294.12	159363	170546	195608	2284.65	62864.7
5293.34	160869	160972	196923	2283.87	62732.5
5292.56	165245	156402	182479	2283.08	62838.9
5291.77	163418	170061	188647	2282.3	63119.4
5290.99	157239	168264	204742	2281.51	63721.2
5290.2	153178	156783	197018	2280.73	63723.8
5289.42	167206	161173	193980	2279.95	64211.6
5288.63	158087	151324	186050	2279.16	63229
5287.85	160630	158240	183179	2278.38	61627.8
5287.06	152574	164631	183017	2277.59	61385.3
5286.28	147993	160063	181805	2276.81	62189.1
5285.49	156575	162548	176267	2276.02	61831.6
5284.71	150590	165005	172117	2275.24	63518.1
5283.92	146446	157117	181047	2274.45	65819.8
5283.14	152977	169565	191302	2273.67	67090.4
5282.36	162407	154591	186901	2272.88	67323.6
5281.57	151332	158154	192226	2272.1	65730.2
5280.79	159019	157704	199141	2271.31	65123
5280	163718	161727	191937	2270.53	64082.3
5279.22	158101	157854	190754	2269.74	64363.4
5278.43	157631	159190	186574	2268.96	66494.9
5277.65	155890	160934	184342	2268.18	67738.7
5276.86	157906	162111	185568	2267.39	67698.5
5276.08	145412	167534	189828	2266.61	67913.1
5275.29	148648	158154	198237	2265.82	67981.7
5274.51	160498	154584	185189	2265.04	66111.4
5273.72	152782	160090	186165	2264.25	65130
5272.94	159999	161498	185158	2263.47	65493.7
5272.15	164906	157461	176829	2262.68	64355.6
5271.37	164746	157298	182062	2261.9	65406.9
5270.59	165255	164626	188112	2261.11	65139.6
5269.8	165706	160534	186858	2260.33	64808.4
5269.02	173797	149503	189149	2259.54	65532.1
5268.23	160478	161849	185536	2258.76	65240
5267.45	152307	152263	185291	2257.97	66492.4
5266.66	157343	165777	184186	2257.19	66597.6
5265.88	158629	153335	191476	2256.41	66152.4
5265.09	159203	154302	188902	2255.62	65821.5
5264.31	151623	153170	186445	2254.84	67156.7
5263.52	157738	166608	183959	2254.05	67291.2
5262.74	151792	161116	181013	2253.27	67473.9
5261.95	150896	162660	179657	2252.48	67156
5261.17	153249	153159	188307	2251.7	65723.1
5260.38	165366	167253	197229	2250.91	65834
5259.6	172170	157593	191839	2250.13	65612
5258.82	171316	164835	181266	2249.34	65786.3
5258.03	173778	153150	181041	2248.56	66962.4
5257.25	153357	159310	176625	2247.77	68434.4
5256.46	157696	162735	179278	2246.99	68694.9
5255.68	166525	164808	175777	2246.21	69007.1
5254.89	160870	162130	179856	2245.42	68803.8
5254.11	162951	159613	186452	2244.64	67429.4
5253.32	158476	156876	181856	2243.85	67133.5
5252.54	154179	157968	182401	2243.07	68510.6
5251.75	155906	164148	189580	2242.28	68848.2
5250.97	155078	157008	188272	2241.5	67549.8
5250.18	164213	155363	186811	2240.71	67301.4
5249.4	147789	158211	190287	2239.93	67848
5248.62	151556	163708	187171	2239.14	67991.5
5247.83	161401	160984	187951	2238.36	68767.3
5247.05	157413	155511	188173	2237.57	68647.7
5246.26	141888	161557	188960	2236.79	69969.2
5245.48	145917	152015	192208	2236	70391.3
5244.69	160602	158444	190973	2235.22	69601.7
5243.91	168802	156832	176839	2234.44	69290.6
5243.12	152518	159670	174707	2233.65	70572.3
5242.34	155237	162395	186266	2232.87	71179.4
5241.55	159553	157560	193064	2232.08	70901.6
5240.77	152267	165881	192904	2231.3	71215.4
5239.98	152253	151890	194314	2230.51	69499.3
5239.2	155093	158755	187196	2229.73	69990.6
5238.41	156163	164139	192806	2228.94	68405.6
5237.63	153096	161368	202277	2228.16	67392.8
5236.85	167984	154639	192324	2227.37	69130.1
5236.06	161548	171298	187695	2226.59	70875.4
5235.28	151570	157088	183928	2225.8	71186.9
5234.49	140025	173632	185813	2225.02	70207.8
5233.71	153514	158537	180846	2224.23	69881.3
5232.92	155655	166876	186885	2223.45	70575.3
5232.14	157822	158915	180063	2222.67	71826.3
5231.35	163573	167654	183877	2221.88	71836.7
5230.57	174733	161686	187477	2221.1	71248.2
5229.78	163941	157772	178947	2220.31	71324.3
5229	164696	159379	188298	2219.53	70603.7
5228.21	167028	152735	196621	2218.74	71505.2
5227.43	157981	154737	190349	2217.96	72041.1
5226.64	157730	155891	192447	2217.17	72035.4
5225.86	162852	151556	180829	2216.39	73122.3
5225.08	159183	161307	177937	2215.6	74519.4
5224.29	164488	156892	185177	2214.82	74538.4
5223.51	159797	159852	180639	2214.03	72695.7
5222.72	159957	149286	192250	2213.25	71403.8
5221.94	158939	155357	184826	2212.47	71089.5
5221.15	162999	159167	184335	2211.68	72550.7
5220.37	156933	155310	190297	2210.9	74251.7
5219.58	156248	152644	197537	2210.11	75518.1
5218.8	158726	158523	187470	2209.33	73646.4
5218.01	155163	162928	187462	2208.54	74294.2
5217.23	150437	163841	177506	2207.76	75569.6
5216.44	157539	168277	178944	2206.97	73802.1
5215.66	149208	154767	187401	2206.19	71958.3
5214.87	162383	156197	192985	2205.4	71723.4
5214.09	164916	161636	185265	2204.62	73840.5
5213.31	162041	158234	195379	2203.83	75365
5212.52	165168	157811	184182	2203.05	74018.1
5211.74	162835	147795	182958	2202.26	72615.5
5210.95	163210	151928	184685	2201.48	72038.1
5210.17	169544	154161	191818	2200.7	73034.7
5209.38	163120	163473	199773	2199.91	75079.1
5208.6	153695	158844	198924	2199.13	74722.6
5207.81	163665	153398	202798	2198.34	74958.2
5207.03	159477	158106	194849	2197.56	74673.1
5206.24	156318	155595	191676	2196.77	74701.9
5205.46	149498	166679	191271	2195.99	74939.5
5204.67	160105	155541	194085	2195.2	74848.4
5203.89	150659	171042	183458	2194.42	76925.2
5203.11	159849	161869	194572	2193.63	79262.6
5202.32	166034	164734	210009	2192.85	79248.4
5201.54	167335	159508	198739	2192.06	79715.4
5200.75	164415	159463	187589	2191.28	79985.8
5199.97	166350	149989	189012	2190.49	79021.8
5199.18	166289	158321	184715	2189.71	79394.4
5198.4	170421	150058	177078	2188.93	79793.8
5197.61	153411	172890	178278	2188.14	79733.6
5196.83	154712	166536	194501	2187.36	77687.2
5196.04	168146	168112	201637	2186.57	77307
5195.26	173756	158372	185249	2185.79	77253.8
5194.47	165426	158182	185978	2185	76015.1
5193.69	160775	167653	183191	2184.22	76534.5
5192.9	169382	161210	188109	2183.43	78832.4
5192.12	165004	149076	181562	2182.65	79126.4
5191.34	164200	148202	180491	2181.86	78989.9
5190.55	163022	161137	194853	2181.08	79214.6
5189.77	159850	161207	193729	2180.29	80259.8
5188.98	155645	156694	188375	2179.51	80361.1
5188.2	160668	150107	186358	2178.73	79984.6
5187.41	165231	161543	195541	2177.94	79413.5
5186.63	166281	165735	186970	2177.16	80539.7
5185.84	161205	161445	186774	2176.37	81817.8
5185.06	164246	166404	185813	2175.59	79628.8
5184.27	164330	156653	177449	2174.8	80553.5
5183.49	160746	151952	182092	2174.02	80423.9
5182.7	162798	160425	189484	2173.23	79458.2
5181.92	169067	157201	179708	2172.45	79947
5181.13	167083	159057	191166	2171.66	81400.1
5180.35	156941	158864	184033	2170.88	81023.2
5179.57	164928	158791	182320	2170.09	80194.4
5178.78	161679	165578	190341	2169.31	81101.3
5178	162397	166095	189560	2168.52	80899.2
5177.21	154859	161907	188344	2167.74	80275.8
5176.43	155632	149516	191683	2166.96	80565.5
5175.64	164692	155900	184171	2166.17	80641.3
5174.86	152217	173774	186455	2165.39	80416.8
5174.07	156662	152554	203209	2164.6	80896
5173.29	168063	154898	194172	2163.82	83293
5172.5	161072	159182	185635	2163.03	84379.4
5171.72	156114	154244	184645	2162.25	82886.7
5170.93	140468	161645	182486	2161.46	81949.2
5170.15	148833	161891	179061	2160.68	81357.2
5169.37	155133	155770	189089	2159.89	81003
5168.58	166809	157343	186739	2159.11	83732.1
5167.8	155086	165829	185155	2158.32	85559.5
5167.01	149473	161185	183541	2157.54	87276.6
5166.23	159952	158777	192136	2156.75	86974.2
5165.44	160160	156057	182556	2155.97	83848.3
5164.66	164481	158457	183907	2155.19	83026.6
5163.87	160215	167758	192086	2154.4	85161.6
5163.09	164084	159818	180402	2153.62	85738.2
5162.3	159547	155433	191511	2152.83	85016.5
5161.52	164469	151617	185345	2152.05	86393.3
5160.73	155783	148156	194276	2151.26	86345.5
5159.95	150470	164918	183525	2150.48	85823.9
5159.16	153245	164319	175889	2149.69	85595.7
5158.38	161593	157446	184715	2148.91	85309.5
5157.6	166531	166527	186365	2148.12	87816.6
5156.81	167157	161873	190369	2147.34	88523.9
5156.03	151462	154763	184317	2146.55	87959.6
5155.24	144383	157880	190451	2145.77	89622.3
5154.46	155328	164044	198672	2144.98	89976.2
5153.67	153912	151511	193857	2144.2	88262.9
5152.89	151376	167100	200757	2143.42	88196
5152.1	155015	157068	193063	2142.63	89758.8
5151.32	155304	155900	180394	2141.85	89525.3
5150.53	162642	150978	185843	2141.06	88388.6
5149.75	164450	156536	186666	2140.28	88119.1
5148.96	165609	159151	183936	2139.49	89171.6
5148.18	155748	162370	188369	2138.71	90758.4
5147.39	161626	158101	181903	2137.92	90745.8
5146.61	164753	156955	182903	2137.14	91978.5
5145.83	156968	159654	190438	2136.35	94222.5
5145.04	151293	154776	184535	2135.57	95459.1
5144.26	155326	150099	189305	2134.78	95948.3
5143.47	155073	168439	188781	2134	96291.8
5142.69	156311	162337	180919	2133.22	95879
5141.9	145111	155266	185890	2132.43	94873.1
5141.12	153640	161176	182074	2131.65	93785.4
5140.33	170517	151936	176136	2130.86	95531.2
5139.55	158303	156546	195104	2130.08	97337.8
5138.76	164345	161393	192479	2129.29	98362.2
5137.98	162106	160756	195962	2128.51	98407.8
5137.19	162679	160331	204505	2127.72	97205
5136.41	159167	162491	198163	2126.94	98381.8
5135.63	159084	154866	194178	2126.15	98161.1
5134.84	166161	153999	190913	2125.37	97936.5
5134.06	159995	161203	195721	2124.58	98378.4
5133.27	158077	155677	197414	2123.8	98253.8
5132.49	158519	155033	188815	2123.01	97798.6
5131.7	162006	146637	179654	2122.23	97978.7
5130.92	162275	158606	173450	2121.45	97585.3
5130.13	161308	160835	175619	2120.66	97053.4
5129.35	159653	145852	175754	2119.88	97688.8
5128.56	151168	164050	183675	2119.09	98235.5
5127.78	155128	149681	195024	2118.31	97539.2
5126.99	160717	171810	186813	2117.52	97064.7
5126.21	170682	161740	177000	2116.74	97038.2
5125.42	166449	156786	173911	2115.95	97240.1
5124.64	169098	167955	175935	2115.17	96350.1
5123.86	175615	161745	178784	2114.38	96690.6
5123.07	162659	161099	179845	2113.6	95751.8
5122.29	157771	151324	175173	2112.81	97144.2
5121.5	163589	149169	178573	2112.03	97596.5
5120.72	158014	158418	191481	2111.24	96213
5119.93	148107	160492	181489	2110.46	95027.6
5119.15	151928	155829	176788	2109.68	95025.9
5118.36	156716	157590	189485	2108.89	95832.3
5117.58	157423	152132	198616	2108.11	97010.4
5116.79	166154	155979	199731	2107.32	97701.1
5116.01	172081	165762	195666	2106.54	97882.1
5115.22	175394	157399	190966	2105.75	97872.9
5114.44	161507	161803	192487	2104.97	97477.4
5113.65	162292	156166	192575	2104.18	96859.7
5112.87	169962	166363	189911	2103.4	96455.6
5112.09	162455	162550	180958	2102.61	98100.2
5111.3	162051	168158	178198	2101.83	96804.9
5110.52	160284	168110	188121	2101.04	95270.3
5109.73	168402	163860	189188	2100.26	96097.1
5108.95	161698	170725	198222	2099.48	96487.2
5108.16	153162	169775	199949	2098.69	96844.7
5107.38	154973	165173	192182	2097.91	97828.2
5106.59	155712	148758	183081	2097.12	96621.4
5105.81	167614	148695	185451	2096.34	95441
5105.02	156596	165149	192168	2095.55	96365.9
5104.24	162876	156187	202416	2094.77	96355
5103.45	166052	160689	194506	2093.98	94511.9
5102.67	164551	158780	184420	2093.2	94183.9
5101.88	155109	164310	175394	2092.41	93902.2
5101.1	144762	163414	171311	2091.63	94256.5
5100.32	147785	165505	179418	2090.84	96607.5
5099.53	150345	159686	178057	2090.06	95985.8
5098.75	162445	156309	185055	2089.27	94890.4
5097.96	159921	164316	185933	2088.49	93835.9
5097.18	154059	153017	187853	2087.71	95131.2
5096.39	152886	164324	187805	2086.92	95007.5
5095.61	157416	165881	189016	2086.14	94639.1
5094.82	155445	168570	192901	2085.35	93154.6
5094.04	155543	150876	178843	2084.57	91600.8
5093.25	157389	163881	181417	2083.78	93993.3
5092.47	149088	158692	188705	2083	93855.2
5091.68	138941	153218	182535	2082.21	94565.7
5090.9	147077	159066	183554	2081.43	94341.8
5090.12	147584	157067	176195	2080.64	92703.8
5089.33	147215	164591	182969	2079.86	93071
5088.55	150946	161932	194473	2079.07	93703.3
5087.76	165252	160643	195495	2078.29	95909.8
5086.98	160672	155489	194950	2077.5	96531.2
5086.19	155937	162999	181715	2076.72	93802.7
5085.41	158169	159247	169777	2075.94	92312
5084.62	159897	160220	168000	2075.15	92095.8
5083.84	157518	167812	184028	2074.37	91347.9
5083.05	158111	152799	179673	2073.58	92191.7
5082.27	165799	159963	182780	2072.8	94922.2
5081.48	164084	150856	194333	2072.01	96569.2
5080.7	154975	159055	186217	2071.23	96405.4
5079.91	152862	155400	187896	2070.44	95384
5079.13	150136	167118	185850	2069.66	94536.7
5078.35	151499	155902	182553	2068.87	95473.2
5077.56	158831	160279	182911	2068.09	95673.7
5076.78	160053	159883	180649	2067.3	95719
5075.99	160963	162793	177689	2066.52	95240.1
5075.21	157754	165735	183322	2065.74	94920.4
5074.42	169575	155407	184584	2064.95	94575.1
5073.64	164421	168501	189662	2064.17	95087.8
5072.85	162086	159702	179078	2063.38	95251
5072.07	170315	154331	186836	2062.6	94337.6
5071.28	162056	155327	180415	2061.81	94405.5
5070.5	160558	158539	184731	2061.03	94777.4
5069.71	158981	154754	186737	2060.24	95201.1
5068.93	164585	153411	183329	2059.46	94852.7
5068.14	161132	147729	188566	2058.67	95042.4
5067.36	166555	160329	187534	2057.89	96036.2
5066.58	162952	167842	189903	2057.1	94293.2
5065.79	152042	163098	183712	2056.32	95959.5
5065.01	159789	158002	187151	2055.53	96173.3
5064.22	151410	157957	182668	2054.75	94523.3
5063.44	154264	161435	175412	2053.97	95056.6
5062.65	156906	163329	186098	2053.18	95791.2
5061.87	157776	171367	195264	2052.4	96936.6
5061.08	154418	156869	199392	2051.61	95337.9
5060.3	144621	158998	188185	2050.83	95946.6
5059.51	151428	162552	187717	2050.04	96460.2
5058.73	152135	155439	198099	2049.26	96799.8
5057.94	150324	155656	190806	2048.47	95199.6
5057.16	171306	156843	191976	2047.69	95439.5
5056.38	168548	160207	195662	2046.9	95785.5
5055.59	167274	164508	192389	2046.12	95750.5
5054.81	174088	167779	185720	2045.33	94049.9
5054.02	173807	163764	194041	2044.55	94547.6
5053.24	165869	157326	187057	2043.76	94836.1
5052.45	158566	159888	190945	2042.98	94846.5
5051.67	160159	162079	188122	2042.2	92404
5050.88	167321	157363	183261	2041.41	92359.9
5050.1	162761	156945	190009	2040.63	94269.1
5049.31	163632	168828	189868	2039.84	96295.1
5048.53	163623	166094	190851	2039.06	96368.3
5047.74	162299	157341	188661	2038.27	95964.2
5046.96	159143	158157	189043	2037.49	94390.1
5046.17	151924	157821	194022	2036.7	93175.2
5045.39	164246	164320	188851	2035.92	93191.1
5044.61	157545	162259	195016	2035.13	93708.8
5043.82	152476	160754	194681	2034.35	94813.4
5043.04	153836	160428	194764	2033.56	96035.6
5042.25	158945	163311	194115	2032.78	96437.2
5041.47	161961	158192	187151	2032	96934.7
5040.68	162056	164287	190080	2031.21	95772.4
5039.9	156412	149696	184152	2030.43	95371.6
5039.11	161998	157454	186248	2029.64	95687.5
5038.33	161189	161988	183310	2028.86	96233
5037.54	159133	156564	178348	2028.07	96424.9
5036.76	158426	150301	171001	2027.29	96282
5035.97	154315	156805	187291	2026.5	94969.5
5035.19	156128	161070	188629	2025.72	92622.2
5034.4	146266	163523	176125	2024.93	93367.4
5033.62	156301	156079	187414	2024.15	92422.3
5032.84	155145	155569	184616	2023.36	92893.9
5032.05	149171	163054	183353	2022.58	93614.6
5031.27	150647	151098	183729	2021.79	95274.3
5030.48	151730	152480	180315	2021.01	95791.9
5029.7	152555	160875	194769	2020.23	94189.6
5028.91	161454	150001	200792	2019.44	92428.5
5028.13	163454	155858	188087	2018.66	92806.4
5027.34	154343	153784	181315	2017.87	93866.8
5026.56	153422	162487	186879	2017.09	94479.7
5025.77	152578	164635	186389	2016.3	93425
5024.99	168941	159031	190857	2015.52	94021.3
5024.2	159717	165752	184889	2014.73	93081.3
5023.42	150613	164188	184931	2013.95	93293.1
5022.63	158786	159929	180462	2013.16	92887.1
5021.85	153761	147595	177814	2012.38	93603.9
5021.07	160719	153782	177619	2011.59	95855.6
5020.28	161667	159717	180954	2010.81	95823.1
5019.5	161434	153854	195040	2010.02	93174.6
5018.71	151120	154847	189537	2009.24	90852.6
5017.93	167321	163664	195306	2008.46	90710.5
5017.14	166793	156978	177696	2007.67	92318.4
5016.36	151571	151324	189360	2006.89	91637.8
5015.57	150484	149136	187532	2006.1	91208.7
5014.79	147726	167338	182874	2005.32	92686
5014	159651	154807	190519	2004.53	91930.3
5013.22	156236	162433	201904	2003.75	89390.1
5012.43	158237	160471	201292	2002.96	87258.9
5011.65	164187	152708	191162	2002.18	86724.9
5010.87	156749	154710	192228	2001.39	87990.7
5010.08	160700	158556	196061	2000.61	88193
5009.3	153862	164109	194474	1999.82	89775.4
5008.51	158529	160719	186750	1999.04	91074.3
5007.73	160238	153434	188341	1998.26	90330.8
5006.94	167906	148499	188245	1997.47	90152
5006.16	164332	173175	196982	1996.69	91112.9
5005.37	169991	166521	182590	1995.9	92151.2
5004.59	174107	162653	179581	1995.12	91898.6
5003.8	155436	152185	171171	1994.33	92040
5003.02	157942	161202	179980	1993.55	91463.7
5002.23	164360	163174	189667	1992.76	89850.5
5001.45	169788	155485	186837	1991.98	90383.1
5000.66	158611	166157	184613	1991.19	91258.2
4999.88	152516	165623	188029	1990.41	92045.2
4999.1	163260	146491	197525	1989.62	92322
4998.31	168700	151191	181240	1988.84	90983.3
4997.53	163762	154539	176934	1988.05	91523.8
4996.74	156813	163297	190786	1987.27	91019.9
4995.96	152925	164144	190841	1986.49	91134
4995.17	156704	160741	182959	1985.7	90005.4
4994.39	165386	165417	191407	1984.92	90503
4993.6	163173	158685	191494	1984.13	90962.2
4992.82	160492	157507	184544	1983.35	91343.4
4992.03	165443	164991	191484	1982.56	91536.6
4991.25	157184	155101	186242	1981.78	92529.4
4990.46	157294	154027	173334	1980.99	92750.3
4989.68	160804	157787	188087	1980.21	92339.2
4988.89	160253	153357	185810	1979.42	92259.6
4988.11	153156	157685	186369	1978.64	91241.9
4987.33	167786	147206	177789	1977.85	89890
4986.54	156940	164220	172993	1977.07	89442
4985.76	147935	168274	188573	1976.28	88630.7
4984.97	151436	169307	190296	1975.5	88398
4984.19	149036	163054	187777	1974.72	88568.2
4983.4	157722	157783	184658	1973.93	88054.2
4982.62	162064	156170	185495	1973.15	89639.9
4981.83	157186	170110	192444	1972.36	88752
4981.05	159040	155364	191002	1971.58	88733.4
4980.26	168364	158404	193009	1970.79	89353.5
4979.48	169816	163246	202024	1970.01	88442.2
4978.69	160866	162055	194887	1969.22	86739.4
4977.91	163955	152638	186257	1968.44	87535.1
4977.13	165041	157462	191984	1967.65	88188.8
4976.34	158566	161334	183467	1966.87	89683.6
4975.56	152574	144321	169073	1966.08	90211.9
4974.77	154515	163930	186279	1965.3	88802.2
4973.99	159426	162245	195015	1964.52	87594.7
4973.2	170798	157247	192401	1963.73	88927.2
4972.42	166908	151608	189762	1962.95	88367.2
4971.63	167655	163559	196781	1962.16	89174.9
4970.85	154842	162449	200955	1961.38	89415.2
4970.06	153863	154370	199891	1960.59	88617
4969.28	156399	155506	200346	1959.81	89057.9
4968.49	159428	162753	190910	1959.02	88730.7
4967.71	163449	159562	182880	1958.24	88784.4
4966.92	156742	161124	194002	1957.45	89773.3
4966.14	144816	155262	192574	1956.67	89680.6
4965.36	158689	146535	205307	1955.88	89389.2
4964.57	163060	156228	189530	1955.1	89710.8
4963.79	158300	171487	177947	1954.31	89318.9
4963	150402	165169	190997	1953.53	88985.8
4962.22	159754	171285	186192	1952.75	89199.4
4961.43	157596	166909	183263	1951.96	90734.5
4960.65	165308	153228	189503	1951.18	90518.5
4959.86	167270	156530	198595	1950.39	89438
4959.08	163713	157563	180232	1949.61	88091.6
4958.29	168966	154307	191290	1948.82	88577.2
4957.51	159387	154269	188898	1948.04	89366.6
4956.72	160795	154358	191314	1947.25	87057
4955.94	152853	161313	197050	1946.47	86285.6
4955.15	161786	164057	191290	1945.68	87796.5
4954.37	168074	161149	183456	1944.9	89438.8
4953.59	162301	167742	183228	1944.11	90287
4952.8	154847	160741	181160	1943.33	90125.9
4952.02	166405	167058	175810	1942.54	88902.9
4951.23	154835	168123	177736	1941.76	87861.4
4950.45	148000	158360	183491	1940.98	88401.2
4949.66	149335	148739	187627	1940.19	89603.8
4948.88	157027	170991	183599	1939.41	89402.4
4948.09	158344	163052	193522	1938.62	88933.2
4947.31	169121	166902	178441	1937.84	88031.2
4946.52	161324	158139	180092	1937.05	88186
4945.74	159480	162754	186879	1936.27	91553.3
4944.95	168839	160462	183880	1935.48	92288.5
4944.17	165766	170180	185573	1934.7	91775.5
4943.38	162044	166140	193756	1933.91	89697.6
4942.6	166888	168236	191969	1933.13	87712.5
4941.82	161446	159412	189696	1932.34	89249
4941.03	168582	162523	198419	1931.56	91314.2
4940.25	163710	164074	182464	1930.77	91219
4939.46	159887	151850	171787	1929.99	90563.8
4938.68	162074	157024	175197	1929.21	90545
4937.89	156956	155904	179215	1928.42	90939.3
4937.11	164223	157936	180556	1927.64	88705.1
4936.32	170035	161176	190327	1926.85	88315.1
4935.54	165925	158430	185317	1926.07	87988.5
4934.75	163136	152181	188400	1925.28	88281.5
4933.97	165435	151761	182356	1924.5	89183.1
4933.18	166707	158564	182748	1923.71	89194.1
4932.4	168431	156533	185808	1922.93	88249.4
4931.62	167916	164190	184510	1922.14	86789
4930.83	164995	158376	195218	1921.36	87705.9
4930.05	167607	153073	180577	1920.57	88432.3
4929.26	170199	169447	188411	1919.79	86726.5
4928.48	174477	160057	181705	1919.01	85395.7
4927.69	165783	160032	189460	1918.22	86620.2
4926.91	164189	158096	194471	1917.44	88486.1
4926.12	158556	169250	196556	1916.65	87963.5
4925.34	155932	154153	194258	1915.87	87412.4
4924.55	158149	168775	187491	1915.08	88870.3
4923.77	169318	164227	192251	1914.3	88238.9
4922.98	167333	160833	194390	1913.51	87651.7
4922.2	171049	149526	182824	1912.73	88213.7
4921.41	171385	146310	195539	1911.94	87848.3
4920.63	162504	157409	181013	1911.16	88545.7
4919.85	165759	156390	179799	1910.37	89466.5
4919.06	158758	169069	185180	1909.59	89013
4918.28	160287	156788	186344	1908.8	90333.8
4917.49	165720	153306	194656	1908.02	91184.4
4916.71	161335	158329	180980	1907.24	90564.2
4915.92	162850	161492	177425	1906.45	91628.4
4915.14	153627	174260	174261	1905.67	88957.6
4914.35	158036	160686	178605	1904.88	87568.2
4913.57	165814	157763	173492	1904.1	89007.7
4912.78	159291	158228	191417	1903.31	90329.7
4912	155134	155016	194879	1902.53	89877.7
4911.21	151901	157509	189149	1901.74	90231.7
4910.43	153524	171126	190375	1900.96	88179
4909.64	161841	159307	194539	1900.17	86235.7
4908.86	163503	161081	192902	1899.39	87408.5
4908.08	162636	155029	188586	1898.6	88559.5
4907.29	159428	165924	191597	1897.82	88569.8
4906.51	158791	169177	193177	1897.03	87872.6
4905.72	163750	151892	180623	1896.25	88360.3
4904.94	162913	162711	191649	1895.47	87180.2
4904.15	158384	164981	189975	1894.68	89321.3
4903.37	148255	160305	183200	1893.9	92330.9
4902.58	161636	161471	181147	1893.11	90776
4901.8	155571	150832	174100	1892.33	87511.9
4901.01	145003	154002	181822	1891.54	87116.9
4900.23	158044	161599	188127	1890.76	89014.1
4899.44	161249	156579	191988	1889.97	89994.8
4898.66	158990	169178	197801	1889.19	89758.3
4897.88	163844	155747	197227	1888.4	89073.7
4897.09	161172	162154	194007	1887.62	89347.8
4896.31	165503	162387	189559	1886.83	90664
4895.52	165515	155129	184037	1886.05	89905.4
4894.74	165793	170039	186597	1885.27	89918.7
4893.95	163378	158791	183049	1884.48	88902.7
4893.17	159821	153128	180250	1883.7	88614.2
4892.38	160275	154694	189067	1882.91	90182.4
4891.6	166260	169830	192828	1882.13	89039.8
4890.81	165487	156854	182741	1881.34	87951.7
4890.03	162608	151391	175237	1880.56	88579.8
4889.24	166531	172530	184697	1879.77	88917.8
4888.46	166771	155092	179798	1878.99	89807.1
4887.67	168514	159011	181484	1878.2	89373.3
4886.89	160523	162816	193279	1877.42	88954.2
4886.11	167267	157464	186855	1876.63	89683.5
4885.32	161676	150501	189841	1875.85	89985.5
4884.54	163415	157571	189033	1875.06	90179.3
4883.75	156044	165737	181419	1874.28	88767.1
4882.97	154373	168056	181198	1873.5	90256.4
4882.18	168520	165519	178463	1872.71	91368.5
4881.4	161141	156859	178911	1871.93	90981.2
4880.61	159684	154957	196889	1871.14	90389.5
4879.83	152277	156813	207077	1870.36	89636.6
4879.04	160024	163052	191607	1869.57	91871.6
4878.26	166066	156495	189480	1868.79	91723.1
4877.47	168614	161760	191951	1868	90883.6
4876.69	163342	157815	188602	1867.22	91474.1
4875.9	178194	165956	190362	1866.43	90845.9
4875.12	166782	154951	192021	1865.65	90285.1
4874.34	163383	157412	182766	1864.86	90288.5
4873.55	158192	158944	181306	1864.08	88961.7
4872.77	149761	159297	187171	1863.29	90752.6
4871.98	165736	163066	193771	1862.51	92146.1
4871.2	164827	155364	188958	1861.73	91026.6
4870.41	159888	157364	186941	1860.94	89455.5
4869.63	162984	160996	188284	1860.16	88327.1
4868.84	155610	162165	183541	1859.37	89322.5
4868.06	159696	156953	182098	1858.59	89132.9
4867.27	156366	152542	180826	1857.8	90731.8
4866.49	162390	153892	186766	1857.02	89685.4
4865.7	160146	165053	183369	1856.23	90020.7
4864.92	159321	150005	196208	1855.45	91165.4
4864.13	172971	166532	187998	1854.66	91199.8
4863.35	163515	153776	185900	1853.88	90541.2
4862.57	161328	155794	194091	1853.09	90216.2
4861.78	164456	175934	193198	1852.31	90177.8
4861	158785	163044	186426	1851.53	88981.2
4860.21	160540	157216	183648	1850.74	88383.1
4859.43	173062	148238	181303	1849.96	87442.1
4858.64	172282	160878	175544	1849.17	87454.8
4857.86	168510	163300	176960	1848.39	89275.3
4857.07	155742	161398	181430	1847.6	90663.9
4856.29	155646	154364	172945	1846.82	90966.5
4855.5	162112	162409	179071	1846.03	92886.3
4854.72	171407	163994	186427	1845.25	93637
4853.93	176288	152848	184889	1844.46	94298.8
4853.15	167226	164844	183446	1843.68	94080.7
4852.37	154445	159553	181388	1842.89	93256.2
4851.58	155204	168777	177832	1842.11	91892.4
4850.8	158080	162193	183744	1841.32	90856.9
4850.01	151441	162716	187103	1840.54	90581.8
4849.23	156520	167333	183457	1839.76	91812.1
4848.44	160193	160352	191591	1838.97	93690.4
4847.66	159821	153556	188752	1838.19	91773.2
4846.87	168618	152601	189549	1837.4	90795.7
4846.09	168510	161456	182695	1836.62	91209.4
4845.3	172271	158392	195181	1835.83	90555.2
4844.52	168186	162083	197710	1835.05	91034.1
4843.73	158484	157610	197233	1834.26	91739.6
4842.95	156845	165332	190084	1833.48	91998
4842.16	173975	159935	180892	1832.69	92608.9
4841.38	164508	160369	179433	1831.91	93151
4840.6	155326	163278	188756	1831.12	91892
4839.81	162461	150000	184406	1830.34	91121.5
4839.03	157905	165242	182166	1829.55	90696.8
4838.24	150710	152624	185537	1828.77	91787.1
4837.46	142837	157763	184680	1827.99	92167.7
4836.67	152725	151974	187113	1827.2	91264.2
4835.89	161292	158232	182257	1826.42	90818.3
4835.1	156274	155100	185318	1825.63	90892.4
4834.32	162411	165667	177485	1824.85	90528.7
4833.53	168111	165322	187553	1824.06	91826.9
4832.75	169695	159332	184211	1823.28	92827.5
4831.96	170998	165491	186800	1822.49	92735
4831.18	168179	157283	192033	1821.71	93739.1
4830.39	176184	146462	190150	1820.92	93403.6
4829.61	160138	159054	191047	1820.14	91899.5
4828.83	153393	152382	182750	1819.35	91859.3
4828.04	156347	162283	180019	1818.57	89657.7
4827.26	153979	161904	182680	1817.79	90722.9
4826.47	150863	158902	189530	1817	90868.8
4825.69	157729	160065	183446	1816.22	91090.1
4824.9	156674	154078	181957	1815.43	92306.1
4824.12	160980	162860	188694	1814.65	93120.3
4823.33	157873	158809	194752	1813.86	93879
4822.55	159738	153531	191262	1813.08	94750.1
4821.76	157226	159390	189198	1812.29	95633.1
4820.98	162010	164369	182900	1811.51	95513
4820.19	166244	158861	189875	1810.72	95966.9
4819.41	164914	172500	184219	1809.94	94850.6
4818.63	169642	168841	187218	1809.15	94191.9
4817.84	164574	168783	183898	1808.37	92790.9
4817.06	162893	159735	187068	1807.58	92940.4
4816.27	156675	168982	184613	1806.8	93900.4
4815.49	153320	158158	184435	1806.02	94163.5
4814.7	157482	167995	186234	1805.23	95047.2
4813.92	162447	156551	202747	1804.45	95201.8
4813.13	162868	158774	200661	1803.66	94198.6
4812.35	170861	152003	198023	1802.88	94308.6
4811.56	176383	156453	192216	1802.09	94886.5
4810.78	174402	163402	187860	1801.31	95964.6
4809.99	165594	158467	185606	1800.52	97118.9
4809.21	164391	146863	188241	1799.74	97723.7
4808.42	160371	161859	196114	1798.95	97439.4
4807.64	155467	157468	191723	1798.17	97139.2
4806.86	160464	164055	195505	1797.38	95340.5
4806.07	160711	154808	182329	1796.6	94911.4
4805.29	162618	155569	187605	1795.81	94992.8
4804.5	170573	164417	177799	1795.03	95269.6
4803.72	169940	155747	172670	1794.25	96361.6
4802.93	165736	164880	179283	1793.46	96673.7
4802.15	160440	153011	176349	1792.68	96512.4
4801.36	155969	164298	179746	1791.89	97858.1
4800.58	150394	157527	178750	1791.11	98939.5
4799.79	154434	155867	186845	1790.32	99205.1
4799.01	155780	150149	196495	1789.54	97684.7
4798.22	161256	164278	186353	1788.75	97423.5
4797.44	153712	154654	186280	1787.97	99520.1
4796.65	150702	160173	188937	1787.18	99054.1
4795.87	153341	161644	185448	1786.4	99019.3
4795.09	154403	155787	180419	1785.61	100265
4794.3	166904	158436	180748	1784.83	99968.2
4793.52	152567	161241	186892	1784.05	99781.2
4792.73	163628	161832	199984	1783.26	100315
4791.95	168722	160247	186165	1782.48	99537.9
4791.16	163940	150592	188760	1781.69	98730.4
4790.38	156345	162839	187744	1780.91	98190.8
4789.59	157847	153631	189668	1780.12	98888.1
4788.81	158217	155796	187334	1779.34	99661.4
4788.02	161160	167250	180898	1778.55	99114.7
4787.24	157458	154687	179055	1777.77	99935.7
4786.45	155981	158051	192998	1776.98	101413
4785.67	156308	159671	193623	1776.2	100851
4784.88	153787	162334	194915	1775.41	99542.4
4784.1	162470	149738	193066	1774.63	99830.2
4783.32	152800	161996	189617	1773.84	99511.2
4782.53	150107	171195	182994	1773.06	99494.2
4781.75	151647	169804	182616	1772.28	99898.9
4780.96	159591	158169	190601	1771.49	100926
4780.18	158515	159898	182115	1770.71	100133
4779.39	159947	160700	181426	1769.92	100745
4778.61	155020	154632	192299	1769.14	102509
4777.82	150864	159459	186077	1768.35	103330
4777.04	149476	159545	187537	1767.57	102679
4776.25	152315	158985	178026	1766.78	102586
4775.47	151636	159969	194078	1766	103223
4774.68	148920	157312	190694	1765.21	103693
4773.9	148511	159409	189743	1764.43	104622
4773.12	163959	153172	179766	1763.64	104268
4772.33	161812	153607	180382	1762.86	104866
4771.55	158716	155368	185325	1762.07	104978
4770.76	155221	155587	186033	1761.29	104505
4769.98	163121	150640	181809	1760.51	104633
[truncated: 14,385 more rows]
