# Supplementary material for: Tuning Li occupancy and local structures for advanced Co-free Ni-rich positive electrodes
Source: Nat Commun. 2025 Mar 5;16:2203. doi: 10.1038/s41467-025-57063-7 (PMC11882807; doi:10.1038/s41467-025-57063-7)
Supplement: Supplementary file 3 — Source Data [file 41467_2025_57063_MOESM3_ESM.zip › Source Data/FigS7.xlsx]

## Sheet: Tabelle1
ppm-108	intensity-108	ppm-RM	intensity-RM
1994.33	41022.6	1998.77	18838
1994.23	41012.4	1998.67	18864.2
1994.12	41001.1	1998.56	18889.9
1994.02	40988.5	1998.46	18915.3
1993.92	40974.9	1998.36	18940.2
1993.81	40960.1	1998.25	18964.6
1993.71	40944.3	1998.15	18988.3
1993.6	40927.6	1998.05	19011.4
1993.5	40909.9	1997.94	19033.7
1993.4	40891.5	1997.84	19055.2
1993.29	40872.5	1997.74	19075.9
1993.19	40853	1997.63	19095.7
1993.09	40833	1997.53	19114.6
1992.98	40812.9	1997.43	19132.6
1992.88	40792.7	1997.32	19149.5
1992.78	40772.5	1997.22	19165.5
1992.67	40752.6	1997.11	19180.4
1992.57	40733	1997.01	19194.3
1992.47	40714	1996.91	19207.2
1992.36	40695.6	1996.8	19219.1
1992.26	40678.1	1996.7	19230.1
1992.15	40661.6	1996.6	19240.1
1992.05	40646.1	1996.49	19249.3
1991.95	40631.9	1996.39	19257.6
1991.84	40619	1996.29	19265.2
1991.74	40607.6	1996.18	19272.2
1991.64	40597.7	1996.08	19278.6
1991.53	40589.5	1995.97	19284.6
1991.43	40583.1	1995.87	19290.1
1991.33	40578.6	1995.77	19295.4
1991.22	40576	1995.66	19300.4
1991.12	40575.4	1995.56	19305.3
1991.01	40576.9	1995.46	19310.2
1990.91	40580.6	1995.35	19315.1
1990.81	40586.5	1995.25	19320
1990.7	40594.8	1995.15	19325
1990.6	40605.4	1995.04	19330.1
1990.5	40618.5	1994.94	19335.3
1990.39	40634.1	1994.83	19340.6
1990.29	40652.3	1994.73	19345.9
1990.19	40673.2	1994.63	19351.3
1990.08	40696.9	1994.52	19356.7
1989.98	40723.3	1994.42	19361.9
1989.87	40752.6	1994.32	19367.1
1989.77	40784.8	1994.21	19372
1989.67	40819.8	1994.11	19376.6
1989.56	40857.7	1994.01	19380.8
1989.46	40898.5	1993.9	19384.7
1989.36	40942	1993.8	19388.1
1989.25	40988.2	1993.7	19391
1989.15	41036.9	1993.59	19393.4
1989.05	41088.1	1993.49	19395.3
1988.94	41141.4	1993.38	19396.7
1988.84	41196.7	1993.28	19397.7
1988.74	41253.6	1993.18	19398.4
1988.63	41312	1993.07	19398.7
1988.53	41371.4	1992.97	19398.9
1988.42	41431.5	1992.87	19399.1
1988.32	41492	1992.76	19399.3
1988.22	41552.5	1992.66	19399.7
1988.11	41612.5	1992.56	19400.6
1988.01	41671.8	1992.45	19402
1987.91	41729.7	1992.35	19404.2
1987.8	41786.1	1992.24	19407.2
1987.7	41840.4	1992.14	19411.2
1987.6	41892.2	1992.04	19416.5
1987.49	41941.3	1991.93	19423
1987.39	41987.2	1991.83	19431
1987.28	42029.7	1991.73	19440.4
1987.18	42068.4	1991.62	19451.3
1987.08	42103	1991.52	19463.8
1986.97	42133.5	1991.42	19477.8
1986.87	42159.5	1991.31	19493.3
1986.77	42180.9	1991.21	19510.2
1986.66	42197.7	1991.11	19528.3
1986.56	42209.8	1991	19547.6
1986.46	42217.1	1990.9	19567.7
1986.35	42219.8	1990.79	19588.5
1986.25	42217.9	1990.69	19609.7
1986.15	42211.5	1990.59	19631.1
1986.04	42200.8	1990.48	19652.3
1985.94	42185.9	1990.38	19673.1
1985.83	42167.1	1990.28	19693.1
1985.73	42144.7	1990.17	19712
1985.63	42118.9	1990.07	19729.6
1985.52	42089.9	1989.97	19745.4
1985.42	42058.3	1989.86	19759.3
1985.32	42024.1	1989.76	19771.1
1985.21	41987.9	1989.65	19780.3
1985.11	41949.9	1989.55	19787
1985.01	41910.5	1989.45	19790.9
1984.9	41870.1	1989.34	19791.8
1984.8	41829	1989.24	19789.7
1984.69	41787.5	1989.14	19784.6
1984.59	41746.1	1989.03	19776.4
1984.49	41705.1	1988.93	19765.2
1984.38	41664.7	1988.83	19751
1984.28	41625.5	1988.72	19734
1984.18	41587.5	1988.62	19714.3
1984.07	41551.2	1988.51	19692.1
1983.97	41516.9	1988.41	19667.6
1983.87	41484.7	1988.31	19641.1
1983.76	41454.9	1988.2	19612.8
1983.66	41427.7	1988.1	19583
1983.55	41403.3	1988	19552.1
1983.45	41381.9	1987.89	19520.4
1983.35	41363.6	1987.79	19488.2
1983.24	41348.5	1987.69	19455.8
1983.14	41336.6	1987.58	19423.7
1983.04	41328	1987.48	19392.2
1982.93	41322.7	1987.38	19361.6
1982.83	41320.7	1987.27	19332.2
1982.73	41321.9	1987.17	19304.4
1982.62	41326.4	1987.06	19278.4
1982.52	41333.9	1986.96	19254.5
1982.42	41344.3	1986.86	19233
1982.31	41357.6	1986.75	19213.9
1982.21	41373.5	1986.65	19197.6
1982.1	41391.9	1986.55	19184
1982	41412.6	1986.44	19173.3
1981.9	41435.3	1986.34	19165.6
1981.79	41459.8	1986.24	19160.7
1981.69	41486	1986.13	19158.7
1981.59	41513.6	1986.03	19159.5
1981.48	41542.3	1985.92	19163
1981.38	41571.9	1985.82	19168.9
1981.28	41602.3	1985.72	19177.1
1981.17	41633.1	1985.61	19187.4
1981.07	41664.1	1985.51	19199.5
1980.96	41695.1	1985.41	19213.2
1980.86	41726	1985.3	19228.3
1980.76	41756.4	1985.2	19244.4
1980.65	41786.2	1985.1	19261.3
1980.55	41815.2	1984.99	19278.7
1980.45	41843.2	1984.89	19296.4
1980.34	41869.9	1984.78	19314.1
1980.24	41895.2	1984.68	19331.7
1980.14	41919	1984.58	19348.9
1980.03	41941	1984.47	19365.6
1979.93	41961	1984.37	19381.5
1979.83	41979	1984.27	19396.7
1979.72	41994.7	1984.16	19410.8
1979.62	42008.1	1984.06	19423.9
1979.51	42019.1	1983.96	19435.9
1979.41	42027.5	1983.85	19446.7
1979.31	42033.4	1983.75	19456.2
1979.2	42036.7	1983.65	19464.3
1979.1	42037.5	1983.54	19471.1
1979	42035.6	1983.44	19476.5
1978.89	42031.3	1983.33	19480.5
1978.79	42024.7	1983.23	19483
1978.69	42015.7	1983.13	19484
1978.58	42004.7	1983.02	19483.6
1978.48	41991.7	1982.92	19481.6
1978.37	41977	1982.82	19478.2
1978.27	41960.7	1982.71	19473.3
1978.17	41943.1	1982.61	19467
1978.06	41924.3	1982.51	19459.4
1977.96	41904.7	1982.4	19450.3
1977.86	41884.4	1982.3	19440
1977.75	41863.7	1982.19	19428.6
1977.65	41842.9	1982.09	19416
1977.55	41822.2	1981.99	19402.5
1977.44	41801.8	1981.88	19388.1
1977.34	41782	1981.78	19373.1
1977.24	41763.1	1981.68	19357.5
1977.13	41745.3	1981.57	19341.5
1977.03	41728.8	1981.47	19325.4
1976.92	41714	1981.37	19309.3
1976.82	41701	1981.26	19293.4
1976.72	41690	1981.16	19277.9
1976.61	41681.5	1981.05	19263.1
1976.51	41675.5	1980.95	19249.1
1976.41	41672.2	1980.85	19236.3
1976.3	41671.9	1980.74	19224.7
1976.2	41674.7	1980.64	19214.6
1976.1	41680.8	1980.54	19206.2
1975.99	41690.2	1980.43	19199.7
1975.89	41703	1980.33	19195.2
1975.78	41719.3	1980.23	19192.9
1975.68	41739	1980.12	19192.9
1975.58	41762.1	1980.02	19195.3
1975.47	41788.5	1979.92	19200.3
1975.37	41817.9	1979.81	19207.8
1975.27	41850.3	1979.71	19217.9
1975.16	41885.4	1979.6	19230.6
1975.06	41922.8	1979.5	19245.9
1974.96	41962.4	1979.4	19263.7
1974.85	42003.7	1979.29	19284
1974.75	42046.4	1979.19	19306.6
1974.64	42090.1	1979.09	19331.4
1974.54	42134.5	1978.98	19358.2
1974.44	42179	1978.88	19386.8
1974.33	42223.4	1978.78	19416.9
1974.23	42267.3	1978.67	19448.5
1974.13	42310.2	1978.57	19481.1
1974.02	42351.7	1978.46	19514.5
1973.92	42391.7	1978.36	19548.5
1973.82	42429.6	1978.26	19582.7
1973.71	42465.3	1978.15	19616.9
1973.61	42498.4	1978.05	19650.8
1973.51	42528.8	1977.95	19684.1
1973.4	42556.3	1977.84	19716.7
1973.3	42580.6	1977.74	19748.2
1973.19	42601.8	1977.64	19778.6
1973.09	42619.6	1977.53	19807.6
1972.99	42634	1977.43	19835.1
1972.88	42645	1977.32	19861
1972.78	42652.7	1977.22	19885.3
1972.68	42657	1977.12	19907.9
1972.57	42657.9	1977.01	19928.8
1972.47	42655.6	1976.91	19948
1972.37	42650.1	1976.81	19965.7
1972.26	42641.4	1976.7	19981.9
1972.16	42629.8	1976.6	19996.7
1972.05	42615.3	1976.5	20010.2
1971.95	42597.9	1976.39	20022.5
1971.85	42577.9	1976.29	20033.9
1971.74	42555.2	1976.19	20044.5
1971.64	42530	1976.08	20054.4
1971.54	42502.4	1975.98	20063.8
1971.43	42472.5	1975.87	20072.9
1971.33	42440.4	1975.77	20081.8
1971.23	42406.1	1975.67	20090.8
1971.12	42369.9	1975.56	20099.8
1971.02	42331.9	1975.46	20109.1
1970.92	42292.1	1975.36	20118.7
1970.81	42250.7	1975.25	20128.8
1970.71	42207.9	1975.15	20139.4
1970.6	42163.8	1975.05	20150.6
1970.5	42118.7	1974.94	20162.3
1970.4	42072.7	1974.84	20174.6
1970.29	42026.1	1974.73	20187.4
1970.19	41979.1	1974.63	20200.6
1970.09	41931.9	1974.53	20214.2
1969.98	41884.8	1974.42	20228.1
1969.88	41838	1974.32	20242
1969.78	41791.8	1974.22	20256
1969.67	41746.4	1974.11	20269.6
1969.57	41702.2	1974.01	20282.9
1969.46	41659.4	1973.91	20295.5
1969.36	41618.2	1973.8	20307.3
1969.26	41579	1973.7	20318
1969.15	41541.9	1973.59	20327.4
1969.05	41507.2	1973.49	20335.4
1968.95	41475.1	1973.39	20341.6
1968.84	41445.8	1973.28	20346
1968.74	41419.5	1973.18	20348.3
1968.64	41396.4	1973.08	20348.4
1968.53	41376.5	1972.97	20346.1
1968.43	41360.1	1972.87	20341.5
1968.33	41347.1	1972.77	20334.4
1968.22	41337.7	1972.66	20324.7
1968.12	41332	1972.56	20312.6
1968.01	41329.8	1972.46	20298
1967.91	41331.2	1972.35	20281.1
1967.81	41336.1	1972.25	20261.9
1967.7	41344.5	1972.14	20240.6
1967.6	41356.3	1972.04	20217.4
1967.5	41371.4	1971.94	20192.5
1967.39	41389.5	1971.83	20166.1
1967.29	41410.7	1971.73	20138.6
1967.19	41434.6	1971.63	20110.1
1967.08	41461.2	1971.52	20080.9
1966.98	41490.3	1971.42	20051.4
1966.87	41521.7	1971.32	20021.9
1966.77	41555.3	1971.21	19992.6
1966.67	41590.8	1971.11	19963.9
1966.56	41628.1	1971	19936
1966.46	41667.1	1970.9	19909.1
1966.36	41707.6	1970.8	19883.5
1966.25	41749.4	1970.69	19859.5
1966.15	41792.5	1970.59	19837.1
1966.05	41836.7	1970.49	19816.6
1965.94	41881.9	1970.38	19798.1
1965.84	41927.9	1970.28	19781.6
1965.73	41974.8	1970.18	19767.3
1965.63	42022.3	1970.07	19755.1
1965.53	42070.5	1969.97	19745
1965.42	42119.2	1969.87	19737
1965.32	42168.4	1969.76	19731
1965.22	42218	1969.66	19726.9
1965.11	42268	1969.55	19724.7
1965.01	42318.2	1969.45	19724
1964.91	42368.7	1969.35	19724.8
1964.8	42419.3	1969.24	19726.9
1964.7	42470	1969.14	19730.1
1964.6	42520.8	1969.04	19734.1
1964.49	42571.5	1968.93	19738.8
1964.39	42622.2	1968.83	19743.9
1964.28	42672.7	1968.73	19749.2
1964.18	42722.9	1968.62	19754.5
1964.08	42772.8	1968.52	19759.6
1963.97	42822.3	1968.41	19764.4
1963.87	42871.3	1968.31	19768.6
1963.77	42919.6	1968.21	19772.1
1963.66	42967.2	1968.1	19774.7
1963.56	43013.9	1968	19776.3
1963.46	43059.6	1967.9	19777
1963.35	43104.2	1967.79	19776.4
1963.25	43147.6	1967.69	19774.8
1963.14	43189.5	1967.59	19771.9
1963.04	43229.9	1967.48	19767.9
1962.94	43268.7	1967.38	19762.8
1962.83	43305.7	1967.27	19756.6
1962.73	43340.9	1967.17	19749.3
1962.63	43374.1	1967.07	19741.1
1962.52	43405.3	1966.96	19732.1
1962.42	43434.4	1966.86	19722.4
1962.32	43461.5	1966.76	19712
1962.21	43486.4	1966.65	19701.1
1962.11	43509.2	1966.55	19689.8
1962.01	43529.9	1966.45	19678.1
1961.9	43548.6	1966.34	19666.2
1961.8	43565.3	1966.24	19654.2
1961.69	43580	1966.14	19642
1961.59	43592.8	1966.03	19629.8
1961.49	43603.8	1965.93	19617.6
1961.38	43613	1965.82	19605.4
1961.28	43620.5	1965.72	19593.2
1961.18	43626.2	1965.62	19580.9
1961.07	43630.3	1965.51	19568.7
1960.97	43632.6	1965.41	19556.5
1960.87	43633.2	1965.31	19544.1
1960.76	43632	1965.2	19531.7
1960.66	43629	1965.1	19519.2
1960.55	43624.1	1965	19506.5
1960.45	43617.1	1964.89	19493.6
1960.35	43608	1964.79	19480.6
1960.24	43596.7	1964.68	19467.3
1960.14	43583	1964.58	19453.7
1960.04	43566.8	1964.48	19440
1959.93	43548.1	1964.37	19426.1
1959.83	43526.6	1964.27	19411.9
1959.73	43502.5	1964.17	19397.7
1959.62	43475.6	1964.06	19383.4
1959.52	43445.9	1963.96	19369
1959.42	43413.5	1963.86	19354.7
1959.31	43378.3	1963.75	19340.7
1959.21	43340.7	1963.65	19326.9
1959.1	43300.5	1963.54	19313.5
1959	43258.1	1963.44	19300.7
1958.9	43213.7	1963.34	19288.7
1958.79	43167.5	1963.23	19277.5
1958.69	43119.7	1963.13	19267.4
1958.59	43070.8	1963.03	19258.7
1958.48	43020.9	1962.92	19251.4
1958.38	42970.5	1962.82	19245.8
1958.28	42919.8	1962.72	19242.1
1958.17	42869.2	1962.61	19240.4
1958.07	42819	1962.51	19241.1
1957.96	42769.6	1962.41	19244.2
1957.86	42721.2	1962.3	19250.1
1957.76	42674.1	1962.2	19258.7
1957.65	42628.5	1962.09	19270.3
1957.55	42584.7	1961.99	19285
1957.45	42542.8	1961.89	19302.9
1957.34	42502.9	1961.78	19324
1957.24	42465.1	1961.68	19348.4
1957.14	42429.5	1961.58	19376.2
1957.03	42396.1	1961.47	19407.2
1956.93	42364.9	1961.37	19441.4
1956.82	42335.8	1961.27	19478.8
1956.72	42308.6	1961.16	19519.2
1956.62	42283.3	1961.06	19562.5
1956.51	42259.8	1960.95	19608.5
1956.41	42237.8	1960.85	19657
1956.31	42217.2	1960.75	19707.7
1956.2	42197.8	1960.64	19760.6
1956.1	42179.3	1960.54	19815.1
1956	42161.7	1960.44	19871.3
1955.89	42144.6	1960.33	19928.6
1955.79	42127.9	1960.23	19986.9
1955.69	42111.3	1960.13	20045.9
1955.58	42094.8	1960.02	20105.3
1955.48	42078.1	1959.92	20164.8
1955.37	42061.1	1959.81	20224.2
1955.27	42043.6	1959.71	20283.1
1955.17	42025.5	1959.61	20341.5
1955.06	42006.6	1959.5	20398.9
1954.96	41986.8	1959.4	20455.3
1954.86	41966.1	1959.3	20510.4
1954.75	41944.4	1959.19	20564.1
1954.65	41921.5	1959.09	20616.2
1954.55	41897.4	1958.99	20666.6
1954.44	41872.2	1958.88	20715.2
1954.34	41845.8	1958.78	20761.9
1954.23	41818.3	1958.68	20806.7
1954.13	41789.6	1958.57	20849.6
1954.03	41759.8	1958.47	20890.6
1953.92	41729.1	1958.36	20929.6
1953.82	41697.6	1958.26	20966.8
1953.72	41665.4	1958.16	21002.1
1953.61	41632.6	1958.05	21035.6
1953.51	41599.5	1957.95	21067.4
1953.41	41566.4	1957.85	21097.6
1953.3	41533.3	1957.74	21126.2
1953.2	41500.5	1957.64	21153.4
1953.1	41468.3	1957.54	21179.1
1952.99	41437	1957.43	21203.6
1952.89	41406.7	1957.33	21226.7
1952.78	41377.7	1957.22	21248.6
1952.68	41350.2	1957.12	21269.3
1952.58	41324.5	1957.02	21288.9
1952.47	41300.7	1956.91	21307.3
1952.37	41279.1	1956.81	21324.5
1952.27	41259.8	1956.71	21340.5
1952.16	41243	1956.6	21355.2
1952.06	41228.9	1956.5	21368.6
1951.96	41217.5	1956.4	21380.7
1951.85	41208.9	1956.29	21391.2
1951.75	41203.3	1956.19	21400.1
1951.64	41200.7	1956.08	21407.3
1951.54	41201.1	1955.98	21412.7
1951.44	41204.6	1955.88	21416.1
1951.33	41211.1	1955.77	21417.4
1951.23	41220.6	1955.67	21416.4
1951.13	41233.2	1955.57	21413
1951.02	41248.7	1955.46	21407
1950.92	41267.1	1955.36	21398.3
1950.82	41288.3	1955.26	21386.7
1950.71	41312.2	1955.15	21372.1
1950.61	41338.7	1955.05	21354.3
1950.51	41367.6	1954.95	21333.1
1950.4	41398.9	1954.84	21308.5
1950.3	41432.3	1954.74	21280.3
1950.19	41467.8	1954.63	21248.4
1950.09	41505.2	1954.53	21212.7
1949.99	41544.3	1954.43	21173.2
1949.88	41585	1954.32	21129.7
1949.78	41627	1954.22	21082.2
1949.68	41670.2	1954.12	21030.8
1949.57	41714.4	1954.01	20975.3
1949.47	41759.4	1953.91	20916
1949.37	41805	1953.81	20852.7
1949.26	41851	1953.7	20785.7
1949.16	41897.1	1953.6	20715
1949.05	41943.3	1953.49	20640.8
1948.95	41989.2	1953.39	20563.3
1948.85	42034.7	1953.29	20482.7
1948.74	42079.5	1953.18	20399.3
1948.64	42123.4	1953.08	20313.3
1948.54	42166.3	1952.98	20224.9
1948.43	42207.8	1952.87	20134.6
1948.33	42247.9	1952.77	20042.5
1948.23	42286.3	1952.67	19949.1
1948.12	42322.9	1952.56	19854.5
1948.02	42357.6	1952.46	19759.3
1947.91	42390.1	1952.35	19663.5
1947.81	42420.4	1952.25	19567.7
1947.71	42448.3	1952.15	19471.9
1947.6	42473.9	1952.04	19376.6
1947.5	42497.1	1951.94	19281.9
1947.4	42517.8	1951.84	19188.1
1947.29	42536	1951.73	19095.4
1947.19	42551.8	1951.63	19003.9
1947.09	42565.3	1951.53	18913.8
1946.98	42576.4	1951.42	18825.1
1946.88	42585.3	1951.32	18738.1
1946.78	42592.2	1951.22	18652.8
1946.67	42597	1951.11	18569.2
1946.57	42600	1951.01	18487.4
1946.46	42601.3	1950.9	18407.4
1946.36	42601.1	1950.8	18329.2
1946.26	42599.5	1950.7	18253
1946.15	42596.7	1950.59	18178.6
1946.05	42592.7	1950.49	18106.1
1945.95	42587.9	1950.39	18035.6
1945.84	42582.2	1950.28	17967.1
1945.74	42575.8	1950.18	17900.6
1945.64	42568.8	1950.08	17836.3
1945.53	42561.3	1949.97	17774
1945.43	42553.3	1949.87	17714
1945.32	42544.9	1949.76	17656.3
1945.22	42536	1949.66	17601.1
1945.12	42526.8	1949.56	17548.3
1945.01	42517.2	1949.45	17498.1
1944.91	42507.1	1949.35	17450.7
1944.81	42496.5	1949.25	17406
1944.7	42485.4	1949.14	17364.3
1944.6	42473.8	1949.04	17325.5
1944.5	42461.4	1948.94	17289.9
1944.39	42448.4	1948.83	17257.4
1944.29	42434.6	1948.73	17228.1
1944.19	42419.9	1948.62	17202.1
1944.08	42404.4	1948.52	17179.4
1943.98	42387.9	1948.42	17160
1943.87	42370.4	1948.31	17143.8
1943.77	42351.9	1948.21	17131
1943.67	42332.3	1948.11	17121.3
1943.56	42311.7	1948	17114.9
1943.46	42290.1	1947.9	17111.5
1943.36	42267.5	1947.8	17111.1
1943.25	42243.8	1947.69	17113.6
1943.15	42219.2	1947.59	17118.9
1943.05	42193.6	1947.49	17126.7
1942.94	42167.2	1947.38	17137.1
1942.84	42139.9	1947.28	17149.7
1942.73	42111.8	1947.17	17164.5
1942.63	42083.1	1947.07	17181.3
1942.53	42053.7	1946.97	17199.9
1942.42	42023.7	1946.86	17220.2
1942.32	41993.3	1946.76	17241.9
1942.22	41962.4	1946.66	17265
1942.11	41931.1	1946.55	17289.2
1942.01	41899.5	1946.45	17314.4
1941.91	41867.7	1946.35	17340.6
1941.8	41835.7	1946.24	17367.4
1941.7	41803.6	1946.14	17394.9
1941.59	41771.4	1946.03	17422.9
1941.49	41739.3	1945.93	17451.4
1941.39	41707.2	1945.83	17480.1
1941.28	41675.1	1945.72	17509.2
1941.18	41643.2	1945.62	17538.5
1941.08	41611.5	1945.52	17567.9
1940.97	41580.1	1945.41	17597.5
1940.87	41548.8	1945.31	17627.3
1940.77	41517.9	1945.21	17657.2
1940.66	41487.3	1945.1	17687.3
1940.56	41457.1	1945	17717.6
1940.46	41427.3	1944.9	17748.1
1940.35	41398	1944.79	17778.9
1940.25	41369.2	1944.69	17809.9
1940.14	41341	1944.58	17841.3
1940.04	41313.4	1944.48	17873
1939.94	41286.5	1944.38	17905.1
1939.83	41260.4	1944.27	17937.6
1939.73	41235.1	1944.17	17970.5
1939.63	41210.8	1944.07	18003.8
1939.52	41187.4	1943.96	18037.5
1939.42	41165	1943.86	18071.7
1939.32	41143.8	1943.76	18106.1
1939.21	41123.7	1943.65	18140.9
1939.11	41104.8	1943.55	18175.8
1939	41087.2	1943.44	18210.9
1938.9	41070.8	1943.34	18246.1
1938.8	41055.7	1943.24	18281.1
1938.69	41041.9	1943.13	18316
1938.59	41029.3	1943.03	18350.6
1938.49	41017.9	1942.93	18384.8
1938.38	41007.7	1942.82	18418.5
1938.28	40998.6	1942.72	18451.4
1938.18	40990.4	1942.62	18483.6
1938.07	40983.1	1942.51	18514.9
1937.97	40976.6	1942.41	18545.2
1937.87	40970.7	1942.3	18574.4
1937.76	40965.2	1942.2	18602.5
1937.66	40960.2	1942.1	18629.3
1937.55	40955.2	1941.99	18654.7
1937.45	40950.3	1941.89	18678.8
1937.35	40945.2	1941.79	18701.5
1937.24	40939.8	1941.68	18722.7
1937.14	40934	1941.58	18742.3
1937.04	40927.5	1941.48	18760.3
1936.93	40920.3	1941.37	18776.7
1936.83	40912.2	1941.27	18791.4
1936.73	40903.1	1941.17	18804.3
1936.62	40892.9	1941.06	18815.4
1936.52	40881.7	1940.96	18824.6
1936.41	40869.2	1940.85	18831.9
1936.31	40855.6	1940.75	18837.1
1936.21	40840.8	1940.65	18840.2
1936.1	40824.8	1940.54	18841.1
1936	40807.8	1940.44	18839.8
1935.9	40789.7	1940.34	18836.2
1935.79	40770.7	1940.23	18830.2
1935.69	40751	1940.13	18821.9
1935.59	40730.6	1940.03	18811.1
1935.48	40709.8	1939.92	18797.9
1935.38	40688.7	1939.82	18782.2
1935.28	40667.6	1939.71	18764.2
1935.17	40646.7	1939.61	18743.8
1935.07	40626.1	1939.51	18721.1
1934.96	40606.2	1939.4	18696.2
1934.86	40587.1	1939.3	18669.1
1934.76	40569.1	1939.2	18640.1
1934.65	40552.4	1939.09	18609.2
1934.55	40537.3	1938.99	18576.6
1934.45	40523.8	1938.89	18542.4
1934.34	40512.3	1938.78	18506.9
1934.24	40502.8	1938.68	18470.1
1934.14	40495.6	1938.57	18432.3
1934.03	40490.6	1938.47	18393.7
1933.93	40488.1	1938.37	18354.4
1933.82	40488.1	1938.26	18314.6
1933.72	40490.7	1938.16	18274.5
1933.62	40495.8	1938.06	18234.3
1933.51	40503.5	1937.95	18194.2
1933.41	40513.7	1937.85	18154.2
1933.31	40526.4	1937.75	18114.6
1933.2	40541.5	1937.64	18075.3
1933.1	40558.9	1937.54	18036.7
1933	40578.4	1937.44	17998.6
1932.89	40600	1937.33	17961.3
1932.79	40623.5	1937.23	17924.8
1932.68	40648.7	1937.12	17889.1
1932.58	40675.5	1937.02	17854.3
1932.48	40703.7	1936.92	17820.5
1932.37	40733	1936.81	17787.5
1932.27	40763.3	1936.71	17755.6
1932.17	40794.5	1936.61	17724.7
1932.06	40826.3	1936.5	17694.8
1931.96	40858.6	1936.4	17666.1
1931.86	40891.3	1936.3	17638.5
1931.75	40924.1	1936.19	17612.2
1931.65	40956.9	1936.09	17587.2
1931.55	40989.7	1935.98	17563.5
1931.44	41022.4	1935.88	17541.5
1931.34	41054.8	1935.78	17521
1931.23	41086.9	1935.67	17502.4
1931.13	41118.6	1935.57	17485.6
1931.03	41150	1935.47	17471
1930.92	41181	1935.36	17458.6
1930.82	41211.6	1935.26	17448.6
1930.72	41241.7	1935.16	17441.2
1930.61	41271.5	1935.05	17436.6
1930.51	41300.9	1934.95	17434.7
1930.41	41329.8	1934.84	17435.9
1930.3	41358.4	1934.74	17440.2
1930.2	41386.6	1934.64	17447.7
1930.09	41414.4	1934.53	17458.5
1929.99	41441.7	1934.43	17472.6
1929.89	41468.6	1934.33	17490
1929.78	41494.9	1934.22	17510.7
1929.68	41520.7	1934.12	17534.7
1929.58	41545.7	1934.02	17562
1929.47	41570	1933.91	17592.3
1929.37	41593.4	1933.81	17625.6
1929.27	41615.8	1933.71	17661.7
1929.16	41637.2	1933.6	17700.6
1929.06	41657.3	1933.5	17741.9
1928.96	41676	1933.39	17785.5
1928.85	41693.4	1933.29	17831.1
1928.75	41709.1	1933.19	17878.6
1928.64	41723.3	1933.08	17927.8
1928.54	41735.8	1932.98	17978.3
1928.44	41746.5	1932.88	18030
1928.33	41755.4	1932.77	18082.7
1928.23	41762.6	1932.67	18136.1
1928.13	41768.1	1932.57	18190.1
1928.02	41771.8	1932.46	18244.4
1927.92	41773.9	1932.36	18298.9
1927.82	41774.5	1932.25	18353.3
1927.71	41773.6	1932.15	18407.6
1927.61	41771.4	1932.05	18461.6
1927.5	41768.1	1931.94	18515.1
1927.4	41763.8	1931.84	18568
1927.3	41758.7	1931.74	18620.3
1927.19	41753	1931.63	18671.8
1927.09	41747	1931.53	18722.3
1926.99	41740.7	1931.43	18772
1926.88	41734.5	1931.32	18820.5
1926.78	41728.5	1931.22	18868
1926.68	41723	1931.11	18914.2
1926.57	41718.1	1931.01	18959.2
1926.47	41714.2	1930.91	19002.9
1926.37	41711.3	1930.8	19045.2
1926.26	41709.8	1930.7	19086
1926.16	41709.7	1930.6	19125.4
1926.05	41711.2	1930.49	19163.3
1925.95	41714.5	1930.39	19199.6
1925.85	41719.8	1930.29	19234.4
1925.74	41727.1	1930.18	19267.5
1925.64	41736.7	1930.08	19299
1925.54	41748.5	1929.98	19328.8
1925.43	41762.7	1929.87	19357
1925.33	41779.3	1929.77	19383.5
1925.23	41798.3	1929.66	19408.4
1925.12	41819.9	1929.56	19431.5
1925.02	41843.9	1929.46	19452.9
1924.91	41870.4	1929.35	19472.6
1924.81	41899.4	1929.25	19490.6
1924.71	41930.9	1929.15	19506.8
1924.6	41964.7	1929.04	19521.2
1924.5	42000.7	1928.94	19533.9
1924.4	42039	1928.84	19544.8
1924.29	42079.4	1928.73	19553.8
1924.19	42121.7	1928.63	19561
1924.09	42165.9	1928.52	19566.2
1923.98	42211.9	1928.42	19569.5
1923.88	42259.3	1928.32	19570.7
1923.77	42308.2	1928.21	19569.9
1923.67	42358.2	1928.11	19567
1923.57	42409.4	1928.01	19561.9
1923.46	42461.4	1927.9	19554.7
1923.36	42514	1927.8	19545.2
1923.26	42567.2	1927.7	19533.5
1923.15	42620.7	1927.59	19519.6
1923.05	42674.3	1927.49	19503.6
1922.95	42727.9	1927.38	19485.3
1922.84	42781.3	1927.28	19465
1922.74	42834.2	1927.18	19442.6
1922.64	42886.6	1927.07	19418.2
1922.53	42938.1	1926.97	19392
1922.43	42988.7	1926.87	19364.1
1922.32	43038.2	1926.76	19334.6
1922.22	43086.3	1926.66	19303.7
1922.12	43132.8	1926.56	19271.6
1922.01	43177.7	1926.45	19238.4
1921.91	43220.5	1926.35	19204.3
1921.81	43261.3	1926.25	19169.5
1921.7	43299.6	1926.14	19134.3
1921.6	43335.5	1926.04	19098.8
1921.5	43368.5	1925.93	19063.2
1921.39	43398.5	1925.83	19027.8
1921.29	43425.4	1925.73	18992.6
1921.18	43448.9	1925.62	18958
1921.08	43468.8	1925.52	18924
1920.98	43485	1925.42	18890.9
1920.87	43497.3	1925.31	18858.7
1920.77	43505.6	1925.21	18827.7
1920.67	43509.7	1925.11	18797.9
1920.56	43509.6	1925	18769.4
1920.46	43505.2	1924.9	18742.4
1920.36	43496.5	1924.79	18717
1920.25	43483.3	1924.69	18693.1
1920.15	43465.8	1924.59	18670.9
1920.05	43443.9	1924.48	18650.4
1919.94	43417.7	1924.38	18631.5
1919.84	43387.2	1924.28	18614.3
1919.73	43352.5	1924.17	18598.8
1919.63	43313.7	1924.07	18584.9
1919.53	43270.9	1923.97	18572.5
1919.42	43224.3	1923.86	18561.7
1919.32	43174	1923.76	18552.2
1919.22	43120.1	1923.66	18544
1919.11	43062.9	1923.55	18537.1
1919.01	43002.5	1923.45	18531.3
1918.91	42939.1	1923.34	18526.4
1918.8	42873	1923.24	18522.5
1918.7	42804.4	1923.14	18519.3
1918.59	42733.5	1923.03	18516.8
1918.49	42660.5	1922.93	18514.8
1918.39	42585.9	1922.83	18513.2
1918.28	42509.7	1922.72	18512
1918.18	42432.3	1922.62	18511.1
1918.08	42353.9	1922.52	18510.4
1917.97	42274.9	1922.41	18509.8
1917.87	42195.4	1922.31	18509.2
1917.77	42115.9	1922.2	18508.6
1917.66	42036.5	1922.1	18508.1
1917.56	41957.5	1922	18507.4
1917.46	41879.3	1921.89	18506.7
1917.35	41802.1	1921.79	18505.9
1917.25	41726.2	1921.69	18505.1
1917.14	41651.8	1921.58	18504.1
1917.04	41579.3	1921.48	18503.1
1916.94	41508.8	1921.38	18502
1916.83	41440.7	1921.27	18501
1916.73	41375.1	1921.17	18499.9
1916.63	41312.3	1921.06	18499
1916.52	41252.6	1920.96	18498.1
1916.42	41196.1	1920.86	18497.4
1916.32	41143	1920.75	18496.9
1916.21	41093.5	1920.65	18496.7
1916.11	41047.7	1920.55	18496.9
1916	41005.8	1920.44	18497.6
1915.9	40967.8	1920.34	18498.7
1915.8	40933.8	1920.24	18500.5
1915.69	40903.8	1920.13	18502.9
1915.59	40878	1920.03	18506.2
1915.49	40856.2	1919.93	18510.3
1915.38	40838.5	1919.82	18515.3
1915.28	40824.8	1919.72	18521.4
1915.18	40815.1	1919.61	18528.6
1915.07	40809.3	1919.51	18537
1914.97	40807.3	1919.41	18546.5
1914.86	40809	1919.3	18557.4
1914.76	40814.3	1919.2	18569.5
1914.66	40823.1	1919.1	18582.9
1914.55	40835.2	1918.99	18597.6
1914.45	40850.6	1918.89	18613.7
1914.35	40869.1	1918.79	18631
1914.24	40890.5	1918.68	18649.6
1914.14	40914.6	1918.58	18669.5
1914.04	40941.4	1918.47	18690.6
1913.93	40970.7	1918.37	18712.8
1913.83	41002.3	1918.27	18736.3
1913.73	41036	1918.16	18760.9
1913.62	41071.6	1918.06	18786.6
1913.52	41109	1917.96	18813.4
1913.41	41147.9	1917.85	18841.3
1913.31	41188.3	1917.75	18870.4
1913.21	41229.8	1917.65	18900.6
1913.1	41272.3	1917.54	18932.1
1913	41315.5	1917.44	18964.7
1912.9	41359.3	1917.33	18998.8
1912.79	41403.4	1917.23	19034.2
1912.69	41447.7	1917.13	19071.1
1912.59	41491.8	1917.02	19109.5
1912.48	41535.6	1916.92	19149.6
1912.38	41578.8	1916.82	19191.4
1912.27	41621.2	1916.71	19235
1912.17	41662.5	1916.61	19280.5
1912.07	41702.6	1916.51	19328
1911.96	41741.2	1916.4	19377.4
1911.86	41778	1916.3	19428.9
1911.76	41812.7	1916.2	19482.4
1911.65	41845.2	1916.09	19537.9
1911.55	41875.2	1915.99	19595.3
1911.45	41902.4	1915.88	19654.7
1911.34	41926.7	1915.78	19715.8
1911.24	41947.6	1915.68	19778.7
1911.14	41965.2	1915.57	19843.1
1911.03	41979.1	1915.47	19908.8
1910.93	41989.2	1915.37	19975.7
1910.82	41995.2	1915.26	20043.6
1910.72	41997.2	1915.16	20112.2
1910.62	41994.9	1915.06	20181.2
1910.51	41988.3	1914.95	20250.5
1910.41	41977.5	1914.85	20319.6
1910.31	41962.3	1914.74	20388.4
1910.2	41942.8	1914.64	20456.6
1910.1	41919.1	1914.54	20523.7
1910	41891.4	1914.43	20589.7
1909.89	41859.7	1914.33	20654.1
1909.79	41824.4	1914.23	20716.7
1909.68	41785.6	1914.12	20777.3
1909.58	41743.6	1914.02	20835.6
1909.48	41698.6	1913.92	20891.3
1909.37	41651.1	1913.81	20944.3
1909.27	41601.2	1913.71	20994.3
1909.17	41549.4	1913.6	21041.3
1909.06	41496	1913.5	21085.1
1908.96	41441.2	1913.4	21125.5
1908.86	41385.5	1913.29	21162.6
1908.75	41329.1	1913.19	21196.2
1908.65	41272.4	1913.09	21226.4
1908.54	41215.5	1912.98	21253.2
1908.44	41158.8	1912.88	21276.6
1908.34	41102.5	1912.78	21296.8
1908.23	41046.7	1912.67	21313.9
1908.13	40991.6	1912.57	21327.9
1908.03	40937.5	1912.47	21339.2
1907.92	40884.3	1912.36	21347.8
1907.82	40832.2	1912.26	21353.9
1907.72	40781.3	1912.15	21358
1907.61	40731.7	1912.05	21360
1907.51	40683.3	1911.95	21360.4
1907.41	40636.3	1911.84	21359.3
1907.3	40590.7	1911.74	21357
1907.2	40546.6	1911.64	21353.7
1907.09	40504.1	1911.53	21349.7
1906.99	40463.1	1911.43	21345.3
1906.89	40423.8	1911.33	21340.5
1906.78	40386.3	1911.22	21335.7
1906.68	40350.6	1911.12	21331.1
1906.58	40317	1911.01	21326.7
1906.47	40285.5	1910.91	21322.7
1906.37	40256.3	1910.81	21319.2
1906.27	40229.6	1910.7	21316.5
1906.16	40205.5	1910.6	21314.4
1906.06	40184.3	1910.5	21313.1
1905.95	40166.1	1910.39	21312.6
1905.85	40151.1	1910.29	21313
1905.75	40139.5	1910.19	21314.1
1905.64	40131.5	1910.08	21316
1905.54	40127.2	1909.98	21318.7
1905.44	40126.8	1909.87	21322.1
1905.33	40130.3	1909.77	21326
1905.23	40138	1909.67	21330.4
1905.13	40149.8	1909.56	21335.3
1905.02	40165.7	1909.46	21340.4
1904.92	40185.8	1909.36	21345.6
1904.82	40210	1909.25	21350.9
1904.71	40238.3	1909.15	21356.1
1904.61	40270.4	1909.05	21361
1904.5	40306.2	1908.94	21365.6
1904.4	40345.4	1908.84	21369.7
1904.3	40388	1908.74	21373.2
1904.19	40433.4	1908.63	21375.9
1904.09	40481.5	1908.53	21377.9
1903.99	40531.8	1908.42	21378.9
1903.88	40583.9	1908.32	21378.8
1903.78	40637.6	1908.22	21377.8
1903.68	40692.3	1908.11	21375.5
1903.57	40747.5	1908.01	21372.1
1903.47	40803	1907.91	21367.5
1903.36	40858.2	1907.8	21361.7
1903.26	40912.7	1907.7	21354.6
1903.16	40966.1	1907.6	21346.3
1903.05	41018.1	1907.49	21336.9
1902.95	41068.2	1907.39	21326.3
1902.85	41116.3	1907.28	21314.7
1902.74	41162	1907.18	21302
1902.64	41205.1	1907.08	21288.3
1902.54	41245.5	1906.97	21273.8
1902.43	41283	1906.87	21258.5
1902.33	41317.7	1906.77	21242.5
1902.23	41349.5	1906.66	21225.9
1902.12	41378.6	1906.56	21208.8
1902.02	41405	1906.46	21191.3
1901.91	41428.9	1906.35	21173.6
1901.81	41450.6	1906.25	21155.6
1901.71	41470.2	1906.14	21137.5
1901.6	41488.2	1906.04	21119.5
1901.5	41504.7	1905.94	21101.5
1901.4	41520.2	1905.83	21083.7
1901.29	41534.8	1905.73	21066.1
1901.19	41548.9	1905.63	21048.9
1901.09	41562.9	1905.52	21032
1900.98	41576.9	1905.42	21015.6
1900.88	41591.2	1905.32	20999.7
1900.77	41606	1905.21	20984.4
1900.67	41621.5	1905.11	20969.7
1900.57	41637.8	1905.01	20955.6
1900.46	41655	1904.9	20942.3
1900.36	41673.2	1904.8	20929.6
1900.26	41692.3	1904.69	20917.7
1900.15	41712.4	1904.59	20906.6
1900.05	41733.4	1904.49	20896.2
1899.95	41755.3	1904.38	20886.6
1899.84	41777.8	1904.28	20877.8
1899.74	41801	1904.18	20869.7
1899.63	41824.6	1904.07	20862.4
1899.53	41848.5	1903.97	20855.8
1899.43	41872.6	1903.87	20849.9
1899.32	41896.8	1903.76	20844.7
1899.22	41920.8	1903.66	20840
1899.12	41944.5	1903.55	20835.9
1899.01	41967.9	1903.45	20832.3
1898.91	41990.7	1903.35	20829.1
1898.81	42013	1903.24	20826.3
1898.7	42034.5	1903.14	20823.9
1898.6	42055.2	1903.04	20821.7
1898.5	42075.1	1902.93	20819.9
1898.39	42094.1	1902.83	20818.3
1898.29	42112.3	1902.73	20816.9
1898.18	42129.6	1902.62	20815.8
1898.08	42146.1	1902.52	20814.9
1897.98	42161.8	1902.41	20814.2
1897.87	42176.8	1902.31	20813.8
1897.77	42191.2	1902.21	20813.7
1897.67	42205.1	1902.1	20813.9
1897.56	42218.5	1902	20814.6
1897.46	42231.6	1901.9	20815.6
1897.36	42244.6	1901.79	20817.2
1897.25	42257.5	1901.69	20819.2
1897.15	42270.6	1901.59	20821.9
1897.04	42284	1901.48	20825.2
1896.94	42297.8	1901.38	20829.1
1896.84	42312.2	1901.28	20833.6
1896.73	42327.3	1901.17	20838.9
1896.63	42343.3	1901.07	20844.7
1896.53	42360.3	1900.96	20851.2
1896.42	42378.4	1900.86	20858.3
1896.32	42397.6	1900.76	20865.8
1896.22	42418.2	1900.65	20873.7
1896.11	42440.1	1900.55	20882
1896.01	42463.3	1900.45	20890.4
1895.91	42488	1900.34	20898.8
1895.8	42514	1900.24	20907.2
1895.7	42541.3	1900.14	20915.3
1895.59	42569.9	1900.03	20923
1895.49	42599.7	1899.93	20930.1
1895.39	42630.5	1899.82	20936.4
1895.28	42662.4	1899.72	20941.8
1895.18	42695	1899.62	20946.1
1895.08	42728.4	1899.51	20949
1894.97	42762.4	1899.41	20950.6
1894.87	42796.7	1899.31	20950.5
1894.77	42831.3	1899.2	20948.7
1894.66	42866.1	1899.1	20945.1
1894.56	42900.9	1899	20939.6
1894.45	42935.5	1898.89	20932
1894.35	42970	1898.79	20922.5
1894.25	43004.3	1898.69	20910.8
1894.14	43038.2	1898.58	20897.1
1894.04	43071.8	1898.48	20881.3
1893.94	43105	1898.37	20863.5
1893.83	43138	1898.27	20843.8
1893.73	43170.6	1898.17	20822.2
1893.63	43203.1	1898.06	20798.9
1893.52	43235.6	1897.96	20773.9
1893.42	43268	1897.86	20747.4
1893.32	43300.6	1897.75	20719.5
1893.21	43333.6	1897.65	20690.3
1893.11	43367.1	1897.55	20660.1
1893	43401.3	1897.44	20629
1892.9	43436.4	1897.34	20597.1
1892.8	43472.6	1897.23	20564.5
1892.69	43510	1897.13	20531.5
1892.59	43548.9	1897.03	20498.2
1892.49	43589.3	1896.92	20464.6
1892.38	43631.4	1896.82	20431
1892.28	43675.3	1896.72	20397.4
1892.18	43721.1	1896.61	20363.9
1892.07	43768.7	1896.51	20330.7
1891.97	43818.2	1896.41	20297.7
1891.86	43869.4	1896.3	20265.1
1891.76	43922.4	1896.2	20232.8
1891.66	43976.8	1896.09	20200.9
1891.55	44032.6	1895.99	20169.5
1891.45	44089.6	1895.89	20138.4
1891.35	44147.5	1895.78	20107.7
1891.24	44206.1	1895.68	20077.3
1891.14	44265	1895.58	20047.1
1891.04	44324	1895.47	20017.2
1890.93	44382.8	1895.37	19987.4
1890.83	44441.1	1895.27	19957.6
1890.72	44498.7	1895.16	19927.8
1890.62	44555.3	1895.06	19897.7
1890.52	44610.6	1894.96	19867.4
1890.41	44664.5	1894.85	19836.7
1890.31	44716.6	1894.75	19805.4
1890.21	44766.9	1894.64	19773.6
1890.1	44815.2	1894.54	19740.9
1890	44861.2	1894.44	19707.5
1889.9	44905	1894.33	19673.1
1889.79	44946.4	1894.23	19637.7
1889.69	44985.3	1894.13	19601.1
1889.59	45021.6	1894.02	19563.5
1889.48	45055.2	1893.92	19524.6
1889.38	45086.1	1893.82	19484.6
1889.27	45114.2	1893.71	19443.3
1889.17	45139.4	1893.61	19400.9
1889.07	45161.8	1893.5	19357.2
1888.96	45181.2	1893.4	19312.5
1888.86	45197.6	1893.3	19266.8
1888.76	45211	1893.19	19220.2
1888.65	45221.2	1893.09	19172.8
1888.55	45228.4	1892.99	19124.8
1888.45	45232.4	1892.88	19076.3
1888.34	45233.2	1892.78	19027.5
1888.24	45230.8	1892.68	18978.5
1888.13	45225.3	1892.57	18929.6
1888.03	45216.5	1892.47	18881.1
1887.93	45204.7	1892.36	18832.9
1887.82	45189.8	1892.26	18785.5
1887.72	45171.8	1892.16	18738.9
1887.62	45151	1892.05	18693.3
1887.51	45127.3	1891.95	18649
1887.41	45100.9	1891.85	18606
1887.31	45072	1891.74	18564.5
1887.2	45040.6	1891.64	18524.7
1887.1	45007	1891.54	18486.5
1887	44971.4	1891.43	18450.1
1886.89	44933.9	1891.33	18415.5
1886.79	44894.8	1891.23	18382.6
1886.68	44854.2	1891.12	18351.6
1886.58	44812.4	1891.02	18322.2
1886.48	44769.6	1890.91	18294.6
1886.37	44726.1	1890.81	18268.5
1886.27	44682	1890.71	18243.8
1886.17	44637.6	1890.6	18220.4
1886.06	44593.2	1890.5	18198.2
1885.96	44549	1890.4	18177
1885.86	44505.1	1890.29	18156.6
1885.75	44461.8	1890.19	18136.9
1885.65	44419.4	1890.09	18117.7
1885.54	44378.1	1889.98	18098.8
1885.44	44338.1	1889.88	18080
1885.34	44299.5	1889.77	18061.3
1885.23	44262.6	1889.67	18042.5
1885.13	44227.6	1889.57	18023.6
1885.03	44194.6	1889.46	18004.3
1884.92	44163.9	1889.36	17984.8
1884.82	44135.6	1889.26	17964.9
1884.72	44109.7	1889.15	17944.7
1884.61	44086.6	1889.05	17924.2
1884.51	44066.2	1888.95	17903.5
1884.41	44048.6	1888.84	17882.7
1884.3	44033.9	1888.74	17861.9
1884.2	44022.2	1888.63	17841.2
1884.09	44013.4	1888.53	17820.9
1883.99	44007.5	1888.43	17801
1883.89	44004.6	1888.32	17781.9
1883.78	44004.6	1888.22	17763.8
1883.68	44007.4	1888.12	17746.8
1883.58	44012.8	1888.01	17731.2
1883.47	44020.9	1887.91	17717.2
1883.37	44031.5	1887.81	17705
1883.27	44044.4	1887.7	17695
1883.16	44059.6	1887.6	17687.2
1883.06	44076.9	1887.5	17681.9
1882.95	44096.1	1887.39	17679.2
1882.85	44117.2	1887.29	17679.3
1882.75	44139.9	1887.18	17682.4
1882.64	44164.1	1887.08	17688.4
1882.54	44189.8	1886.98	17697.5
1882.44	44216.8	1886.87	17709.7
1882.33	44244.9	1886.77	17724.9
1882.23	44274.1	1886.67	17743.2
1882.13	44304.3	1886.56	17764.4
1882.02	44335.4	1886.46	17788.4
1881.92	44367.3	1886.36	17815
1881.81	44400	1886.25	17844.1
1881.71	44433.4	1886.15	17875.5
1881.61	44467.4	1886.04	17908.8
1881.5	44502.1	1885.94	17943.9
1881.4	44537.4	1885.84	17980.4
1881.3	44573.2	1885.73	18017.9
1881.19	44609.6	1885.63	18056.3
1881.09	44646.6	1885.53	18095.1
1880.99	44684	1885.42	18134.1
1880.88	44722	1885.32	18172.9
1880.78	44760.4	1885.22	18211.2
1880.68	44799.3	1885.11	18248.8
1880.57	44838.6	1885.01	18285.5
1880.47	44878.2	1884.9	18320.9
1880.36	44918.2	1884.8	18354.9
1880.26	44958.4	1884.7	18387.3
1880.16	44998.8	1884.59	18418
1880.05	45039.3	1884.49	18447
1879.95	45079.8	1884.39	18474.1
1879.85	45120.2	1884.28	18499.4
1879.74	45160.4	1884.18	18522.9
1879.64	45200.3	1884.08	18544.6
1879.54	45239.9	1883.97	18564.6
1879.43	45279.1	1883.87	18583.1
1879.33	45317.7	1883.77	18600.1
1879.22	45355.8	1883.66	18615.9
1879.12	45393.2	1883.56	18630.5
1879.02	45429.9	1883.45	18644.2
1878.91	45465.9	1883.35	18657.1
1878.81	45501.1	1883.25	18669.4
1878.71	45535.5	1883.14	18681.2
1878.6	45569	1883.04	18692.7
1878.5	45601.6	1882.94	18704
1878.4	45633.4	1882.83	18715.3
1878.29	45664.1	1882.73	18726.6
1878.19	45693.9	1882.63	18738
1878.09	45722.6	1882.52	18749.6
1877.98	45750.2	1882.42	18761.4
1877.88	45776.6	1882.31	18773.4
1877.77	45801.6	1882.21	18785.7
1877.67	45825.3	1882.11	18798.2
1877.57	45847.4	1882	18811
1877.46	45867.8	1881.9	18824
1877.36	45886.4	1881.8	18837.1
1877.26	45903	1881.69	18850.4
1877.15	45917.5	1881.59	18863.7
1877.05	45929.6	1881.49	18877.1
1876.95	45939.4	1881.38	18890.6
1876.84	45946.5	1881.28	18903.9
1876.74	45950.9	1881.17	18917.3
1876.63	45952.4	1881.07	18930.5
1876.53	45950.9	1880.97	18943.6
1876.43	45946.4	1880.86	18956.6
1876.32	45938.7	1880.76	18969.4
1876.22	45927.8	1880.66	18982
1876.12	45913.7	1880.55	18994.5
1876.01	45896.4	1880.45	19006.7
1875.91	45876	1880.35	19018.7
1875.81	45852.5	1880.24	19030.5
1875.7	45825.9	1880.14	19042
1875.6	45796.5	1880.04	19053.3
1875.5	45764.3	1879.93	19064.4
1875.39	45729.5	1879.83	19075.2
1875.29	45692.2	1879.72	19085.8
1875.18	45652.6	1879.62	19096.3
1875.08	45611	1879.52	19106.5
1874.98	45567.5	1879.41	19116.5
1874.87	45522.3	1879.31	19126.5
1874.77	45475.6	1879.21	19136.4
1874.67	45427.7	1879.1	19146.2
1874.56	45378.6	1879	19156.1
1874.46	45328.7	1878.9	19166.1
1874.36	45278	1878.79	19176.3
1874.25	45226.7	1878.69	19186.8
1874.15	45175	1878.58	19197.5
1874.04	45123	1878.48	19208.7
1873.94	45070.8	1878.38	19220.4
1873.84	45018.5	1878.27	19232.7
1873.73	44966.1	1878.17	19245.6
1873.63	44913.8	1878.07	19259.1
1873.53	44861.4	1877.96	19273.5
1873.42	44809	1877.86	19288.6
1873.32	44756.6	1877.76	19304.5
1873.22	44704.3	1877.65	19321.3
1873.11	44651.8	1877.55	19339
1873.01	44599.3	1877.45	19357.5
1872.9	44546.6	1877.34	19377
1872.8	44493.8	1877.24	19397.3
1872.7	44440.6	1877.13	19418.5
1872.59	44387.3	1877.03	19440.6
1872.49	44333.6	1876.93	19463.5
1872.39	44279.5	1876.82	19487.2
1872.28	44225.1	1876.72	19511.6
1872.18	44170.4	1876.62	19536.7
1872.08	44115.3	1876.51	19562.6
1871.97	44060	1876.41	19589
1871.87	44004.3	1876.31	19616
1871.77	43948.5	1876.2	19643.4
1871.66	43892.5	1876.1	19671.3
1871.56	43836.5	1875.99	19699.5
1871.45	43780.5	1875.89	19727.9
1871.35	43724.7	1875.79	19756.5
1871.25	43669.1	1875.68	19785.2
1871.14	43613.9	1875.58	19813.8
1871.04	43559.3	1875.48	19842.3
1870.94	43505.4	1875.37	19870.5
1870.83	43452.4	1875.27	19898.3
1870.73	43400.4	1875.17	19925.6
1870.63	43349.6	1875.06	19952.4
1870.52	43300.2	1874.96	19978.3
1870.42	43252.4	1874.85	20003.4
1870.31	43206.3	1874.75	20027.6
1870.21	43162.2	1874.65	20050.7
1870.11	43120.2	1874.54	20072.6
1870	43080.4	1874.44	20093.2
1869.9	43043.1	1874.34	20112.5
1869.8	43008.3	1874.23	20130.4
1869.69	42976.2	1874.13	20146.8
1869.59	42946.9	1874.03	20161.7
1869.49	42920.4	1873.92	20175
1869.38	42896.8	1873.82	20186.8
1869.28	42876.2	1873.72	20197
1869.18	42858.5	1873.61	20205.7
1869.07	42843.8	1873.51	20212.8
1868.97	42831.9	1873.4	20218.5
1868.86	42822.8	1873.3	20222.6
1868.76	42816.5	1873.2	20225.3
1868.66	42812.7	1873.09	20226.6
1868.55	42811.5	1872.99	20226.6
1868.45	42812.5	1872.89	20225.2
1868.35	42815.7	1872.78	20222.6
1868.24	42820.9	1872.68	20218.7
1868.14	42827.9	1872.58	20213.6
1868.04	42836.5	1872.47	20207.4
1867.93	42846.5	1872.37	20199.9
1867.83	42857.8	1872.26	20191.3
1867.72	42870	1872.16	20181.5
1867.62	42883.2	1872.06	20170.6
1867.52	42897	1871.95	20158.5
1867.41	42911.4	1871.85	20145.2
1867.31	42926.1	1871.75	20130.8
1867.21	42940.9	1871.64	20115.1
1867.1	42955.9	1871.54	20098.2
1867	42970.6	1871.44	20080.1
1866.9	42985.1	1871.33	20060.6
1866.79	42999.2	1871.23	20039.9
1866.69	43012.6	1871.12	20017.9
1866.58	43025.3	1871.02	19994.6
1866.48	43036.9	1870.92	19969.9
1866.38	43047.5	1870.81	19944
1866.27	43056.7	1870.71	19916.8
1866.17	43064.3	1870.61	19888.3
1866.07	43070.1	1870.5	19858.6
1865.96	43073.9	1870.4	19827.7
1865.86	43075.5	1870.3	19795.7
1865.76	43074.7	1870.19	19762.7
1865.65	43071.2	1870.09	19728.7
1865.55	43064.7	1869.99	19693.8
1865.45	43055.2	1869.88	19658.2
1865.34	43042.3	1869.78	19621.8
1865.24	43025.9	1869.67	19584.9
1865.13	43005.7	1869.57	19547.5
1865.03	42981.8	1869.47	19509.6
1864.93	42953.8	1869.36	19471.5
1864.82	42921.8	1869.26	19433.2
1864.72	42885.7	1869.16	19394.9
1864.62	42845.4	1869.05	19356.5
1864.51	42800.9	1868.95	19318.3
1864.41	42752.3	1868.85	19280.2
1864.31	42699.7	1868.74	19242.5
1864.2	42643.2	1868.64	19205.1
1864.1	42582.9	1868.53	19168.2
1863.99	42519.2	1868.43	19131.8
1863.89	42452.2	1868.33	19096.1
1863.79	42382.3	1868.22	19061.1
1863.68	42309.7	1868.12	19027
1863.58	42234.9	1868.02	18993.8
1863.48	42158.3	1867.91	18961.7
1863.37	42080.3	1867.81	18930.7
1863.27	42001.4	1867.71	18900.9
1863.17	41922.1	1867.6	18872.5
1863.06	41842.9	1867.5	18845.6
1862.96	41764.2	1867.39	18820.4
1862.86	41686.6	1867.29	18796.8
1862.75	41610.5	1867.19	18775.2
1862.65	41536.4	1867.08	18755.5
1862.54	41464.7	1866.98	18737.9
1862.44	41395.9	1866.88	18722.6
1862.34	41330.3	1866.77	18709.7
1862.23	41268.3	1866.67	18699.2
1862.13	41210	1866.57	18691.3
1862.03	41155.7	1866.46	18686
1861.92	41105.7	1866.36	18683.5
1861.82	41059.9	1866.26	18683.9
1861.72	41018.4	1866.15	18687
1861.61	40981.4	1866.05	18693
1861.51	40948.7	1865.94	18701.9
1861.4	40920.2	1865.84	18713.7
1861.3	40895.9	1865.74	18728.2
1861.2	40875.6	1865.63	18745.5
1861.09	40859.1	1865.53	18765.4
1860.99	40846.2	1865.43	18787.9
1860.89	40836.8	1865.32	18812.6
1860.78	40830.4	1865.22	18839.6
1860.68	40827	1865.12	18868.5
1860.58	40826.2	1865.01	18899.2
1860.47	40827.9	1864.91	18931.5
1860.37	40831.6	1864.8	18965.1
1860.27	40837.3	1864.7	18999.7
1860.16	40844.5	1864.6	19035.1
1860.06	40853.2	1864.49	19071.1
1859.95	40862.9	1864.39	19107.3
1859.85	40873.5	1864.29	19143.5
1859.75	40884.7	1864.18	19179.6
1859.64	40896.2	1864.08	19215.1
1859.54	40907.9	1863.98	19250
1859.44	40919.4	1863.87	19284
1859.33	40930.6	1863.77	19316.9
1859.23	40941.3	1863.66	19348.6
1859.13	40951.1	1863.56	19378.9
1859.02	40960	1863.46	19407.8
1858.92	40967.7	1863.35	19435.1
1858.81	40974.2	1863.25	19460.9
1858.71	40979.2	1863.15	19484.9
1858.61	40982.6	1863.04	19507.3
1858.5	40984.5	1862.94	19528
1858.4	40984.6	1862.84	19547.2
1858.3	40983	1862.73	19564.7
1858.19	40979.7	1862.63	19580.6
1858.09	40974.6	1862.53	19595.1
1857.99	40967.7	1862.42	19608.2
1857.88	40959.2	1862.32	19619.9
1857.78	40948.9	1862.21	19630.2
1857.67	40937	1862.11	19639.4
1857.57	40923.5	1862.01	19647.3
1857.47	40908.5	1861.9	19654.1
1857.36	40891.9	1861.8	19659.7
1857.26	40873.9	1861.7	19664.1
1857.16	40854.4	1861.59	19667.4
1857.05	40833.4	1861.49	19669.6
1856.95	40811	1861.39	19670.6
1856.85	40787.1	1861.28	19670.3
1856.74	40761.8	1861.18	19668.9
1856.64	40735	1861.07	19666.1
1856.54	40706.8	1860.97	19662
1856.43	40677	1860.87	19656.5
1856.33	40645.7	1860.76	19649.6
1856.22	40612.8	1860.66	19641.3
1856.12	40578.4	1860.56	19631.4
1856.02	40542.3	1860.45	19620
1855.91	40504.7	1860.35	19607.1
1855.81	40465.4	1860.25	19592.6
1855.71	40424.5	1860.14	19576.5
1855.6	40382	1860.04	19558.9
1855.5	40337.9	1859.93	19539.7
1855.4	40292.1	1859.83	19519.1
1855.29	40244.8	1859.73	19496.9
1855.19	40196	1859.62	19473.4
1855.08	40145.5	1859.52	19448.5
1854.98	40093.6	1859.42	19422.4
1854.88	40040.3	1859.31	19395.1
1854.77	39985.5	1859.21	19366.7
1854.67	39929.4	1859.11	19337.2
1854.57	39871.9	1859	19306.8
1854.46	39813.3	1858.9	19275.7
1854.36	39753.4	1858.8	19243.8
1854.26	39692.6	1858.69	19211.2
1854.15	39630.8	1858.59	19178.2
1854.05	39568.2	1858.48	19144.7
1853.95	39504.9	1858.38	19110.9
1853.84	39441.1	1858.28	19077
1853.74	39376.8	1858.17	19042.9
1853.63	39312.4	1858.07	19008.8
1853.53	39247.9	1857.97	18974.9
1853.43	39183.5	1857.86	18941.2
1853.32	39119.4	1857.76	18907.9
1853.22	39055.8	1857.66	18875.1
1853.12	38992.9	1857.55	18842.9
1853.01	38930.8	1857.45	18811.4
1852.91	38869.8	1857.34	18780.8
1852.81	38810	1857.24	18751.3
1852.7	38751.7	1857.14	18722.9
1852.6	38694.8	1857.03	18695.7
1852.49	38639.7	1856.93	18670.1
1852.39	38586.4	1856.83	18646
1852.29	38535.1	1856.72	18623.7
1852.18	38486	1856.62	18603.2
1852.08	38439	1856.52	18584.8
1851.98	38394.3	1856.41	18568.5
1851.87	38352	1856.31	18554.5
1851.77	38312.2	1856.21	18543
1851.67	38274.8	1856.1	18534
1851.56	38240	1856	18527.8
1851.46	38207.7	1855.89	18524.3
1851.36	38177.9	1855.79	18523.7
1851.25	38150.7	1855.69	18526.1
1851.15	38125.8	1855.58	18531.5
1851.04	38103.4	1855.48	18539.9
1850.94	38083.3	1855.38	18551.4
1850.84	38065.3	1855.27	18565.9
1850.73	38049.5	1855.17	18583.4
1850.63	38035.6	1855.07	18603.8
1850.53	38023.6	1854.96	18627
1850.42	38013.2	1854.86	18652.8
1850.32	38004.4	1854.75	18681.1
1850.22	37997	1854.65	18711.8
1850.11	37990.8	1854.55	18744.5
1850.01	37985.7	1854.44	18779
1849.9	37981.6	1854.34	18815.1
1849.8	37978.3	1854.24	18852.6
1849.7	37975.8	1854.13	18891.1
1849.59	37973.9	1854.03	18930.3
1849.49	37972.5	1853.93	18970.1
1849.39	37971.6	1853.82	19010.1
1849.28	37971	1853.72	19050.2
1849.18	37970.9	1853.61	19090
1849.08	37971	1853.51	19129.3
1848.97	37971.4	1853.41	19168
1848.87	37972.1	1853.3	19205.9
1848.76	37973.1	1853.2	19242.9
1848.66	37974.3	1853.1	19278.9
1848.56	37975.8	1852.99	19313.8
1848.45	37977.6	1852.89	19347.5
1848.35	37979.7	1852.79	19380.1
1848.25	37982.2	1852.68	19411.5
1848.14	37985	1852.58	19441.9
1848.04	37988.1	1852.48	19471.2
1847.94	37991.7	1852.37	19499.5
1847.83	37995.8	1852.27	19527
1847.73	38000.3	1852.16	19553.8
1847.63	38005.3	1852.06	19580
1847.52	38010.9	1851.96	19605.6
1847.42	38017.1	1851.85	19630.9
1847.31	38023.9	1851.75	19656
1847.21	38031.4	1851.65	19681
1847.11	38039.6	1851.54	19706.1
1847	38048.4	1851.44	19731.4
1846.9	38058.1	1851.34	19756.9
1846.8	38068.6	1851.23	19782.9
1846.69	38079.9	1851.13	19809.4
1846.59	38092.1	1851.02	19836.5
1846.49	38105.3	1850.92	19864.2
1846.38	38119.5	1850.82	19892.8
1846.28	38134.7	1850.71	19922.1
1846.17	38150.9	1850.61	19952.3
1846.07	38168.3	1850.51	19983.3
1845.97	38186.9	1850.4	20015.3
1845.86	38206.6	1850.3	20048.2
1845.76	38227.5	1850.2	20082
1845.66	38249.7	1850.09	20116.8
1845.55	38273.1	1849.99	20152.5
1845.45	38297.8	1849.88	20189.1
1845.35	38323.6	1849.78	20226.5
1845.24	38350.7	1849.68	20264.8
1845.14	38379	1849.57	20303.9
1845.04	38408.4	1849.47	20343.7
1844.93	38438.9	1849.37	20384.1
1844.83	38470.3	1849.26	20425.1
1844.72	38502.7	1849.16	20466.6
1844.62	38535.9	1849.06	20508.4
1844.52	38569.7	1848.95	20550.5
1844.41	38604.2	1848.85	20592.8
1844.31	38639	1848.75	20635
1844.21	38674.1	1848.64	20677.1
1844.1	38709.3	1848.54	20718.9
1844	38744.5	1848.43	20760.3
1843.9	38779.5	1848.33	20801.1
1843.79	38814.1	1848.23	20841.2
1843.69	38848.1	1848.12	20880.5
1843.58	38881.4	1848.02	20918.7
1843.48	38913.9	1847.92	20955.8
1843.38	38945.3	1847.81	20991.6
1843.27	38975.4	1847.71	21025.9
1843.17	39004.3	1847.61	21058.7
1843.07	39031.7	1847.5	21089.7
1842.96	39057.5	1847.4	21118.9
1842.86	39081.7	1847.29	21146
1842.76	39104.2	1847.19	21171.1
1842.65	39124.8	1847.09	21194
1842.55	39143.8	1846.98	21214.5
1842.45	39160.9	1846.88	21232.5
1842.34	39176.3	1846.78	21248
1842.24	39190	1846.67	21260.7
1842.13	39202.1	1846.57	21270.6
1842.03	39212.8	1846.47	21277.6
1841.93	39222.1	1846.36	21281.6
1841.82	39230.2	1846.26	21282.5
1841.72	39237.4	1846.15	21280.1
1841.62	39243.7	1846.05	21274.5
1841.51	39249.4	1845.95	21265.5
1841.41	39254.7	1845.84	21253.2
1841.31	39259.8	1845.74	21237.3
1841.2	39264.9	1845.64	21218
1841.1	39270.3	1845.53	21195.2
1840.99	39276	1845.43	21168.9
1840.89	39282.4	1845.33	21139.1
1840.79	39289.5	1845.22	21105.9
1840.68	39297.5	1845.12	21069.2
1840.58	39306.6	1845.02	21029.1
1840.48	39316.8	1844.91	20985.7
1840.37	39328.2	1844.81	20939.1
1840.27	39341	1844.7	20889.4
1840.17	39355.1	1844.6	20836.7
1840.06	39370.6	1844.5	20781.1
1839.96	39387.6	1844.39	20722.7
1839.85	39406	1844.29	20661.7
1839.75	39425.7	1844.19	20598.2
1839.65	39446.8	1844.08	20532.4
1839.54	39469.2	1843.98	20464.5
1839.44	39492.9	1843.88	20394.7
1839.34	39517.7	1843.77	20323.1
1839.23	39543.6	1843.67	20249.9
1839.13	39570.4	1843.56	20175.4
1839.03	39598.1	1843.46	20099.6
1838.92	39626.5	1843.36	20022.8
1838.82	39655.4	1843.25	19945.2
1838.72	39684.8	1843.15	19867
1838.61	39714.5	1843.05	19788.3
1838.51	39744.4	1842.94	19709.2
1838.4	39774.3	1842.84	19629.9
1838.3	39804	1842.74	19550.5
1838.2	39833.5	1842.63	19471.1
1838.09	39862.6	1842.53	19391.7
1837.99	39891.2	1842.42	19312.6
1837.89	39919.3	1842.32	19233.6
1837.78	39946.7	1842.22	19154.9
1837.68	39973.5	1842.11	19076.3
1837.58	39999.5	1842.01	18998
1837.47	40024.9	1841.91	18920
1837.37	40049.6	1841.8	18842.1
1837.26	40073.8	1841.7	18764.5
1837.16	40097.4	1841.6	18687
1837.06	40120.7	1841.49	18609.7
1836.95	40143.7	1841.39	18532.6
1836.85	40166.5	1841.29	18455.6
1836.75	40189.4	1841.18	18378.8
1836.64	40212.5	1841.08	18302.2
1836.54	40235.9	1840.97	18225.8
1836.44	40259.9	1840.87	18149.6
1836.33	40284.5	1840.77	18073.9
1836.23	40309.8	1840.66	17998.5
1836.13	40336.1	1840.56	17923.6
1836.02	40363.3	1840.46	17849.3
1835.92	40391.5	1840.35	17775.8
1835.81	40420.7	1840.25	17703.1
1835.71	40450.9	1840.15	17631.3
1835.61	40482.2	1840.04	17560.7
1835.5	40514.3	1839.94	17491.3
1835.4	40547.2	1839.83	17423.3
1835.3	40580.8	1839.73	17356.9
1835.19	40614.8	1839.63	17292.2
1835.09	40649.2	1839.52	17229.3
1834.99	40683.6	1839.42	17168.5
1834.88	40717.9	1839.32	17109.8
1834.78	40751.9	1839.21	17053.4
1834.67	40785.3	1839.11	16999.3
1834.57	40817.8	1839.01	16947.8
1834.47	40849.2	1838.9	16898.9
1834.36	40879.3	1838.8	16852.7
1834.26	40907.8	1838.69	16809.2
1834.16	40934.5	1838.59	16768.4
1834.05	40959.2	1838.49	16730.4
1833.95	40981.6	1838.38	16695.1
1833.85	41001.6	1838.28	16662.6
1833.74	41019	1838.18	16632.7
1833.64	41033.7	1838.07	16605.3
1833.54	41045.6	1837.97	16580.4
1833.43	41054.4	1837.87	16557.8
1833.33	41060.3	1837.76	16537.5
1833.22	41063	1837.66	16519.1
1833.12	41062.7	1837.56	16502.6
1833.02	41059.3	1837.45	16487.8
1832.91	41052.8	1837.35	16474.5
1832.81	41043.3	1837.24	16462.6
1832.71	41030.9	1837.14	16451.7
1832.6	41015.8	1837.04	16441.9
1832.5	40998.1	1836.93	16432.8
1832.4	40978.1	1836.83	16424.4
1832.29	40955.8	1836.73	16416.4
1832.19	40931.7	1836.62	16408.8
1832.08	40906	1836.52	16401.4
1831.98	40879	1836.42	16394.1
1831.88	40851	1836.31	16387
1831.77	40822.4	1836.21	16379.8
1831.67	40793.5	1836.1	16372.6
1831.57	40764.8	1836	16365.4
1831.46	40736.6	1835.9	16358.2
1831.36	40709.2	1835.79	16351
1831.26	40683.1	1835.69	16343.9
1831.15	40658.7	1835.59	16336.9
1831.05	40636.2	1835.48	16330.1
1830.94	40616	1835.38	16323.6
1830.84	40598.4	1835.28	16317.4
1830.74	40583.6	1835.17	16311.8
1830.63	40572	1835.07	16306.6
1830.53	40563.6	1834.96	16302.1
1830.43	40558.7	1834.86	16298.4
1830.32	40557.4	1834.76	16295.5
1830.22	40559.8	1834.65	16293.4
1830.12	40565.9	1834.55	16292.3
1830.01	40575.7	1834.45	16292.3
1829.91	40589.2	1834.34	16293.2
1829.81	40606.3	1834.24	16295.3
1829.7	40626.9	1834.14	16298.4
1829.6	40650.9	1834.03	16302.7
1829.49	40678.2	1833.93	16308.1
1829.39	40708.5	1833.83	16314.6
1829.29	40741.6	1833.72	16322.2
1829.18	40777.3	1833.62	16330.9
1829.08	40815.3	1833.51	16340.8
1828.98	40855.5	1833.41	16351.7
1828.87	40897.4	1833.31	16363.6
1828.77	40940.9	1833.2	16376.6
1828.67	40985.6	1833.1	16390.6
1828.56	41031.2	1833	16405.5
1828.46	41077.5	1832.89	16421.4
1828.35	41124.1	1832.79	16438.2
1828.25	41170.7	1832.69	16455.9
1828.15	41217	1832.58	16474.3
1828.04	41262.8	1832.48	16493.5
1827.94	41307.8	1832.37	16513.4
1827.84	41351.7	1832.27	16533.9
1827.73	41394.3	1832.17	16555
1827.63	41435.2	1832.06	16576.6
1827.53	41474.5	1831.96	16598.5
1827.42	41511.7	1831.86	16620.8
1827.32	41546.9	1831.75	16643.4
1827.22	41579.8	1831.65	16666.1
1827.11	41610.4	1831.55	16688.9
1827.01	41638.5	1831.44	16711.7
1826.9	41664.1	1831.34	16734.5
1826.8	41687.3	1831.24	16757.2
1826.7	41708	1831.13	16779.7
1826.59	41726.2	1831.03	16802.1
1826.49	41742	1830.92	16824.2
1826.39	41755.4	1830.82	16846
1826.28	41766.6	1830.72	16867.6
1826.18	41775.5	1830.61	16888.9
1826.08	41782.5	1830.51	16910
1825.97	41787.4	1830.41	16930.9
1825.87	41790.6	1830.3	16951.5
1825.76	41792	1830.2	16971.9
1825.66	41791.9	1830.1	16992.2
1825.56	41790.3	1829.99	17012.4
1825.45	41787.4	1829.89	17032.5
1825.35	41783.2	1829.78	17052.6
1825.25	41778	1829.68	17072.7
1825.14	41771.9	1829.58	17092.7
1825.04	41764.8	1829.47	17112.8
1824.94	41757.1	1829.37	17132.9
1824.83	41748.7	1829.27	17152.9
1824.73	41739.8	1829.16	17172.8
1824.62	41730.4	1829.06	17192.7
1824.52	41720.7	1828.96	17212.3
1824.42	41710.8	1828.85	17231.7
1824.31	41700.6	1828.75	17250.8
1824.21	41690.4	1828.64	17269.4
1824.11	41680.1	1828.54	17287.5
1824	41669.8	1828.44	17305
1823.9	41659.5	1828.33	17321.9
1823.8	41649.3	1828.23	17338
1823.69	41639.1	1828.13	17353.3
1823.59	41628.9	1828.02	17367.8
1823.49	41618.7	1827.92	17381.5
1823.38	41608.5	1827.82	17394.4
1823.28	41598.1	1827.71	17406.6
1823.17	41587.6	1827.61	17418.1
1823.07	41576.8	1827.51	17429.1
1822.97	41565.5	1827.4	17439.6
1822.86	41553.8	1827.3	17449.9
1822.76	41541.4	1827.19	17460
1822.66	41528.3	1827.09	17470.2
1822.55	41514.2	1826.99	17480.5
1822.45	41499.2	1826.88	17491.3
1822.35	41482.9	1826.78	17502.7
1822.24	41465.4	1826.68	17514.9
1822.14	41446.4	1826.57	17528
1822.03	41425.9	1826.47	17542.2
1821.93	41403.7	1826.37	17557.7
1821.83	41379.8	1826.26	17574.5
1821.72	41354.1	1826.16	17592.8
1821.62	41326.6	1826.05	17612.6
1821.52	41297.2	1825.95	17634.1
1821.41	41265.9	1825.85	17657.1
1821.31	41232.8	1825.74	17681.9
1821.21	41197.8	1825.64	17708.2
1821.1	41161.2	1825.54	17736.1
1821	41122.9	1825.43	17765.6
1820.9	41083.1	1825.33	17796.6
1820.79	41041.9	1825.23	17828.9
1820.69	40999.5	1825.12	17862.6
1820.58	40956	1825.02	17897.4
1820.48	40911.6	1824.91	17933.2
1820.38	40866.5	1824.81	17970
1820.27	40820.9	1824.71	18007.5
1820.17	40775	1824.6	18045.7
1820.07	40729	1824.5	18084.3
1819.96	40683	1824.4	18123.4
1819.86	40637.3	1824.29	18162.7
1819.76	40591.9	1824.19	18202.2
1819.65	40547.1	1824.09	18241.7
1819.55	40503	1823.98	18281.2
1819.44	40459.7	1823.88	18320.6
1819.34	40417.3	1823.78	18359.9
1819.24	40375.8	1823.67	18399
1819.13	40335.5	1823.57	18437.9
1819.03	40296.2	1823.46	18476.6
1818.93	40258.1	1823.36	18515.2
1818.82	40221	1823.26	18553.5
1818.72	40185.1	1823.15	18591.8
1818.62	40150.4	1823.05	18630
1818.51	40116.7	1822.95	18668.2
1818.41	40084	1822.84	18706.4
1818.31	40052.3	1822.74	18744.6
1818.2	40021.6	1822.64	18782.9
1818.1	39991.8	1822.53	18821.2
1817.99	39962.9	1822.43	18859.7
1817.89	39934.7	1822.32	18898.2
1817.79	39907.4	1822.22	18936.8
1817.68	39880.8	1822.12	18975.4
1817.58	39854.8	1822.01	19013.9
1817.48	39829.6	1821.91	19052.3
1817.37	39805	1821.81	19090.3
1817.27	39781	1821.7	19128
1817.17	39757.7	1821.6	19165.1
1817.06	39735	1821.5	19201.4
1816.96	39712.8	1821.39	19236.8
1816.85	39691.3	1821.29	19271
1816.75	39670.4	1821.18	19304
1816.65	39650	1821.08	19335.5
1816.54	39630.1	1820.98	19365.2
1816.44	39610.8	1820.87	19393.1
1816.34	39592	1820.77	19418.9
1816.23	39573.6	1820.67	19442.5
1816.13	39555.7	1820.56	19463.7
1816.03	39538.2	1820.46	19482.5
1815.92	39521	1820.36	19498.8
1815.82	39504.1	1820.25	19512.4
1815.71	39487.5	1820.15	19523.4
1815.61	39471	1820.05	19531.8
1815.51	39454.6	1819.94	19537.5
1815.4	39438.3	1819.84	19540.7
1815.3	39421.9	1819.73	19541.4
1815.2	39405.5	1819.63	19539.8
1815.09	39388.9	1819.53	19535.9
1814.99	39372.1	1819.42	19529.9
1814.89	39355.1	1819.32	19522
1814.78	39337.7	1819.22	19512.3
1814.68	39320	1819.11	19501
1814.58	39301.9	1819.01	19488.3
1814.47	39283.3	1818.91	19474.4
1814.37	39264.4	1818.8	19459.4
1814.26	39245	1818.7	19443.5
1814.16	39225.1	1818.59	19426.8
1814.06	39204.8	1818.49	19409.6
1813.95	39184.1	1818.39	19391.8
1813.85	39163	1818.28	19373.7
1813.75	39141.5	1818.18	19355.3
1813.64	39119.6	1818.08	19336.7
1813.54	39097.4	1817.97	19317.9
1813.44	39074.9	1817.87	19299.1
1813.33	39052.2	1817.77	19280.2
1813.23	39029.3	1817.66	19261.2
1813.12	39006.2	1817.56	19242.3
1813.02	38983	1817.45	19223.2
1812.92	38959.7	1817.35	19204.2
1812.81	38936.4	1817.25	19185
1812.71	38913.1	1817.14	19165.8
1812.61	38890	1817.04	19146.5
1812.5	38867.1	1816.94	19127
1812.4	38844.4	1816.83	19107.3
1812.3	38822.1	1816.73	19087.4
1812.19	38800.3	1816.63	19067.2
1812.09	38779.2	1816.52	19046.7
1811.99	38758.7	1816.42	19025.9
1811.88	38739.2	1816.32	19004.6
1811.78	38720.7	1816.21	18982.7
1811.67	38703.4	1816.11	18960.4
1811.57	38687.5	1816	18937.4
1811.47	38673.1	1815.9	18913.7
1811.36	38660.4	1815.8	18889.2
1811.26	38649.6	1815.69	18863.8
1811.16	38640.9	1815.59	18837.5
1811.05	38634.4	1815.49	18810.2
1810.95	38630.4	1815.38	18781.8
1810.85	38629	1815.28	18752.3
1810.74	38630.4	1815.18	18721.5
1810.64	38634.6	1815.07	18689.5
1810.53	38642	1814.97	18656.2
1810.43	38652.5	1814.86	18621.7
1810.33	38666.3	1814.76	18585.8
1810.22	38683.5	1814.66	18548.7
1810.12	38704.2	1814.55	18510.5
1810.02	38728.4	1814.45	18471.1
1809.91	38756.2	1814.35	18430.7
1809.81	38787.5	1814.24	18389.4
1809.71	38822.4	1814.14	18347.4
1809.6	38860.7	1814.04	18304.8
1809.5	38902.5	1813.93	18261.8
1809.4	38947.6	1813.83	18218.6
1809.29	38995.9	1813.72	18175.5
1809.19	39047.2	1813.62	18132.6
1809.08	39101.5	1813.52	18090.3
1808.98	39158.5	1813.41	18048.6
1808.88	39218	1813.31	18007.8
1808.77	39279.8	1813.21	17968.2
1808.67	39343.6	1813.1	17929.9
1808.57	39409.2	1813	17893.1
1808.46	39476.4	1812.9	17857.9
1808.36	39544.9	1812.79	17824.6
1808.26	39614.4	1812.69	17793.2
1808.15	39684.7	1812.59	17763.9
1808.05	39755.3	1812.48	17736.7
1807.94	39826.2	1812.38	17711.7
1807.84	39897	1812.27	17689
1807.74	39967.3	1812.17	17668.7
1807.63	40037	1812.07	17650.7
1807.53	40105.8	1811.96	17635.1
1807.43	40173.4	1811.86	17621.8
1807.32	40239.4	1811.76	17611
1807.22	40303.8	1811.65	17602.5
1807.12	40366.2	1811.55	17596.4
1807.01	40426.3	1811.45	17592.6
1806.91	40484.1	1811.34	17591
1806.8	40539.2	1811.24	17591.7
1806.7	40591.5	1811.13	17594.4
1806.6	40640.8	1811.03	17599.2
1806.49	40687	1810.93	17605.9
1806.39	40730	1810.82	17614.5
1806.29	40769.8	1810.72	17624.7
1806.18	40806.1	1810.62	17636.6
1806.08	40839.2	1810.51	17649.9
1805.98	40868.9	1810.41	17664.6
1805.87	40895.3	1810.31	17680.4
1805.77	40918.5	1810.2	17697.2
1805.67	40938.7	1810.1	17714.8
1805.56	40955.9	1810	17733
1805.46	40970.3	1809.89	17751.7
1805.35	40982.1	1809.79	17770.7
1805.25	40991.5	1809.68	17789.7
1805.15	40998.7	1809.58	17808.6
1805.04	41004	1809.48	17827.1
1804.94	41007.6	1809.37	17845.1
1804.84	41009.7	1809.27	17862.3
1804.73	41010.6	1809.17	17878.7
1804.63	41010.4	1809.06	17893.8
1804.53	41009.4	1808.96	17907.7
1804.42	41007.9	1808.86	17920.1
1804.32	41005.9	1808.75	17930.9
1804.21	41003.6	1808.65	17940
1804.11	41001.3	1808.54	17947.2
1804.01	40998.9	1808.44	17952.4
1803.9	40996.7	1808.34	17955.5
1803.8	40994.8	1808.23	17956.6
1803.7	40993.1	1808.13	17955.6
1803.59	40991.8	1808.03	17952.4
1803.49	40990.8	1807.92	17947.1
1803.39	40990.4	1807.82	17939.7
1803.28	40990.3	1807.72	17930.3
1803.18	40990.7	1807.61	17919.1
1803.08	40991.5	1807.51	17906
1802.97	40992.7	1807.4	17891.3
1802.87	40994.2	1807.3	17875.1
1802.76	40996.1	1807.2	17857.6
1802.66	40998.2	1807.09	17839
1802.56	41000.5	1806.99	17819.5
1802.45	41002.9	1806.89	17799.3
1802.35	41005.3	1806.78	17778.7
1802.25	41007.6	1806.68	17757.8
1802.14	41009.7	1806.58	17737
1802.04	41011.5	1806.47	17716.3
1801.94	41012.9	1806.37	17696.2
1801.83	41013.7	1806.27	17676.7
1801.73	41014	1806.16	17658
1801.62	41013.4	1806.06	17640.4
1801.52	41012	1805.95	17624
1801.42	41009.7	1805.85	17609
1801.31	41006.4	1805.75	17595.6
1801.21	41002.1	1805.64	17583.7
1801.11	40996.6	1805.54	17573.6
1801	40990	1805.44	17565.4
1800.9	40982.2	1805.33	17559
1800.8	40973.4	1805.23	17554.7
1800.69	40963.4	1805.13	17552.4
1800.59	40952.4	1805.02	17552.2
1800.49	40940.4	1804.92	17554.1
1800.38	40927.4	1804.81	17558.1
1800.28	40913.7	1804.71	17564.2
1800.17	40899.3	1804.61	17572.4
1800.07	40884.2	1804.5	17582.5
1799.97	40868.8	1804.4	17594.7
1799.86	40852.9	1804.3	17608.8
1799.76	40836.9	1804.19	17624.6
1799.66	40820.8	1804.09	17642.2
1799.55	40804.7	1803.99	17661.4
1799.45	40788.8	1803.88	17682.1
1799.35	40773.2	1803.78	17704.2
1799.24	40758	1803.67	17727.6
1799.14	40743.3	1803.57	17752.1
1799.03	40729.1	1803.47	17777.7
1798.93	40715.6	1803.36	17804.2
1798.83	40702.8	1803.26	17831.6
1798.72	40690.7	1803.16	17859.8
1798.62	40679.4	1803.05	17888.7
1798.52	40668.8	1802.95	17918.2
1798.41	40659	1802.85	17948.4
1798.31	40649.9	1802.74	17979
1798.21	40641.6	1802.64	18010.3
1798.1	40634	1802.54	18042
1798	40627	1802.43	18074.2
1797.89	40620.7	1802.33	18107
1797.79	40615	1802.22	18140.3
1797.69	40609.9	1802.12	18174.1
1797.58	40605.3	1802.02	18208.4
1797.48	40601.3	1801.91	18243.2
1797.38	40597.9	1801.81	18278.6
1797.27	40595	1801.71	18314.5
1797.17	40592.6	1801.6	18351
1797.07	40590.9	1801.5	18388
1796.96	40589.7	1801.4	18425.5
1796.86	40589.3	1801.29	18463.4
1796.76	40589.5	1801.19	18501.9
1796.65	40590.6	1801.08	18540.8
1796.55	40592.5	1800.98	18580.2
1796.44	40595.3	1800.88	18619.9
1796.34	40599.2	1800.77	18660.1
1796.24	40604.1	1800.67	18700.6
1796.13	40610.3	1800.57	18741.4
1796.03	40617.7	1800.46	18782.6
1795.93	40626.5	1800.36	18824.1
1795.82	40636.7	1800.26	18865.9
1795.72	40648.4	1800.15	18908
1795.62	40661.7	1800.05	18950.4
1795.51	40676.6	1799.94	18993
1795.41	40693.2	1799.84	19035.9
1795.3	40711.5	1799.74	19078.9
1795.2	40731.4	1799.63	19122.1
1795.1	40753.1	1799.53	19165.3
1794.99	40776.4	1799.43	19208.6
1794.89	40801.5	1799.32	19251.8
1794.79	40828.1	1799.22	19294.8
1794.68	40856.2	1799.12	19337.4
1794.58	40885.9	1799.01	19379.6
1794.48	40917	1798.91	19421.1
1794.37	40949.3	1798.81	19461.8
1794.27	40982.9	1798.7	19501.5
1794.17	41017.5	1798.6	19540
1794.06	41053.2	1798.49	19577.1
1793.96	41089.7	1798.39	19612.5
1793.85	41126.9	1798.29	19646
1793.75	41164.8	1798.18	19677.5
1793.65	41203.2	1798.08	19706.7
1793.54	41242.1	1797.98	19733.3
1793.44	41281.3	1797.87	19757.3
1793.34	41320.9	1797.77	19778.4
1793.23	41360.6	1797.67	19796.4
1793.13	41400.6	1797.56	19811.3
1793.03	41440.6	1797.46	19822.8
1792.92	41480.9	1797.35	19830.9
1792.82	41521.2	1797.25	19835.5
1792.71	41561.7	1797.15	19836.5
1792.61	41602.2	1797.04	19833.9
1792.51	41642.9	1796.94	19827.6
1792.4	41683.7	1796.84	19817.7
1792.3	41724.7	1796.73	19804.2
1792.2	41765.8	1796.63	19787.1
1792.09	41807	1796.53	19766.5
1791.99	41848.3	1796.42	19742.5
1791.89	41889.7	1796.32	19715.2
1791.78	41931.2	1796.21	19684.6
1791.68	41972.7	1796.11	19650.9
1791.58	42014.1	1796.01	19614.4
1791.47	42055.3	1795.9	19575.1
1791.37	42096.4	1795.8	19533.1
1791.26	42137	1795.7	19488.8
1791.16	42177.2	1795.59	19442.3
1791.06	42216.7	1795.49	19393.8
1790.95	42255.4	1795.39	19343.5
1790.85	42293.3	1795.28	19291.7
1790.75	42330	1795.18	19238.4
1790.64	42365.5	1795.08	19184
1790.54	42399.6	1794.97	19128.6
1790.44	42432.1	1794.87	19072.4
1790.33	42463	1794.76	19015.6
1790.23	42492	1794.66	18958.3
1790.12	42519	1794.56	18900.7
1790.02	42544.1	1794.45	18842.9
1789.92	42567.1	1794.35	18784.9
1789.81	42587.9	1794.25	18726.9
1789.71	42606.6	1794.14	18669
1789.61	42623.1	1794.04	18611.2
1789.5	42637.5	1793.94	18553.6
1789.4	42649.9	1793.83	18496.2
1789.3	42660.4	1793.73	18439.1
1789.19	42669	1793.62	18382.4
1789.09	42676	1793.52	18326.1
1788.98	42681.4	1793.42	18270.4
1788.88	42685.5	1793.31	18215.3
1788.78	42688.4	1793.21	18161.1
1788.67	42690.4	1793.11	18107.7
1788.57	42691.6	1793	18055.5
1788.47	42692.2	1792.9	18004.6
1788.36	42692.5	1792.8	17955.3
1788.26	42692.5	1792.69	17907.7
1788.16	42692.6	1792.59	17862.2
1788.05	42692.8	1792.48	17818.9
1787.95	42693.2	1792.38	17778.1
1787.85	42694.1	1792.28	17740.1
1787.74	42695.5	1792.17	17705.2
1787.64	42697.5	1792.07	17673.6
1787.53	42700.1	1791.97	17645.5
1787.43	42703.5	1791.86	17621.1
1787.33	42707.7	1791.76	17600.6
[truncated: 26,938 more rows]
