# Supplementary material for: Tuning Li occupancy and local structures for advanced Co-free Ni-rich positive electrodes
Source: Nat Commun. 2025 Mar 5;16:2203. doi: 10.1038/s41467-025-57063-7 (PMC11882807; doi:10.1038/s41467-025-57063-7)
Supplement: Supplementary file 3 — Source Data [file 41467_2025_57063_MOESM3_ESM.zip › Source Data/FigS8.xlsx]

## Sheet: Tabelle1
Distance	Intensity-Line1		Distance	Intensity-Line2
0	14560.7		0	20449.9
0.00932222	14764.7		0.00934038	20804.1
0.0186444	14458.7		0.0186808	20576.1
0.0279667	13569.9		0.0280212	19704.9
0.0372889	12198.8		0.0373615	18364.9
0.0466111	10354		0.0467019	16584
0.0559333	8190.55		0.0560423	14570.8
0.0652556	5816.23		0.0653827	12434
0.0745778	3370.73		0.0747231	10320.5
0.0839	973.388		0.0840635	8322.63
0.0932223	-1263.92		0.0934038	6510.2
0.102544	-3259.33		0.102744	4906.25
0.111867	-4953.91		0.112085	3494.51
0.121189	-6315.66		0.121425	2240.13
0.130511	-7304.94		0.130765	1078.9
0.139833	-7931.84		0.140106	-34.3892
0.149156	-8175.66		0.149446	-1159.46
0.158478	-8046.64		0.158787	-2299.13
0.1678	-7513.38		0.168127	-3466.04
0.177122	-6599.77		0.177467	-4614.52
0.186444	-5316.18		0.186808	-5705.62
0.195767	-3711.71		0.196148	-6677.2
0.205089	-1833.22		0.205488	-7462.28
0.214411	216.818		0.214829	-8027.69
0.223733	2328.71		0.224169	-8344.43
0.233056	4351.05		0.23351	-8423.63
0.242378	6162.92		0.24285	-8281.66
0.2517	7572.89		0.25219	-7977.66
0.261022	8528.65		0.261531	-7580.22
0.270344	8900.42		0.270871	-7153.79
0.279667	8734.29		0.280212	-6762.59
0.288989	7961.56		0.289552	-6451.79
0.298311	6752.32		0.298892	-6249.32
0.307633	5162.69		0.308233	-6152.39
0.316956	3397.9		0.317573	-6155.95
0.326278	1569.96		0.326913	-6217.52
0.3356	-123.41		0.336254	-6302.03
0.344922	-1578.98		0.345594	-6347.08
0.354245	-2685.92		0.354935	-6320.91
0.363567	-3397.93		0.364275	-6159.98
0.372889	-3676.66		0.373615	-5839.76
0.382211	-3560.39		0.382956	-5314.99
0.391533	-3076.03		0.392296	-4565.3
0.400856	-2286.61		0.401637	-3545.91
0.410178	-1233.59		0.410977	-2245.98
0.4195	20.0772		0.420317	-647.866
0.428822	1429.55		0.429658	1237.62
0.438145	2966.65		0.438998	3411.38
0.447467	4583.53		0.448338	5814.54
0.456789	6272.54		0.457679	8401.95
0.466111	7953.43		0.467019	11044.5
0.475433	9610.39		0.47636	13670.8
0.484756	11139.1		0.4857	16069.2
0.494078	12482.8		0.49504	18186.3
0.5034	13539.1		0.504381	19791.7
0.512722	14230.6		0.513721	20889
0.522045	14507.7		0.523062	21274.9
0.531367	14282		0.532402	21055.1
0.540689	13587.1		0.541742	20157.3
0.550011	12407.6		0.551083	18743.2
0.559333	10835.1		0.560423	16853
0.568656	8898.5		0.569763	14692.2
0.577978	6733.42		0.579104	12394.8
0.5873	4436.41		0.588444	10118.9
0.596622	2130.39		0.597785	7976.77
0.605945	-102.324		0.607125	6056.71
0.615267	-2166.25		0.616465	4392.06
0.624589	-4002.57		0.625806	2980.69
0.633911	-5559.35		0.635146	1788.2
0.643233	-6800.91		0.644486	746.31
0.652556	-7681.51		0.653827	-210.76
0.661878	-8192.37		0.663167	-1157.97
0.6712	-8308.23		0.672508	-2123.02
0.680522	-8028.75		0.681848	-3138.58
0.689845	-7321.15		0.691188	-4179.67
0.699167	-6212.1		0.700529	-5219.07
0.708489	-4724.34		0.709869	-6198.58
0.717811	-2920.66		0.71921	-7049.42
0.727134	-879.041		0.72855	-7724.02
0.736456	1291.32		0.73789	-8181.62
0.745778	3437.58		0.747231	-8412.96
0.7551	5434.3		0.756571	-8419.87
0.764422	7122.58		0.765912	-8242.55
0.773745	8375.14		0.775252	-7938.4
0.783067	9103.28		0.784592	-7565.53
0.792389	9254.1		0.793933	-7191.35
0.801711	8849.79		0.803273	-6868.31
0.811033	7890.69		0.812613	-6633.99
0.820356	6525.19		0.821954	-6497.54
0.829678	4851.59		0.831294	-6459.99
0.839	3070.07		0.840635	-6490.51
0.848322	1288.24		0.849975	-6553.71
0.857645	-304.581		0.859315	-6592.91
0.866967	-1622.61		0.868656	-6565.73
0.876289	-2564.74		0.877996	-6405.83
0.885611	-3090.6		0.887336	-6075.37
0.894934	-3176.75		0.896677	-5529.39
0.904256	-2855.4		0.906017	-4739.42
0.913578	-2177.78		0.915358	-3663.4
0.9229	-1199.67		0.924698	-2292.76
0.932222	15.8113		0.934038	-615.47
0.941545	1404.48		0.943379	1357.29
0.950867	2898.1		0.952719	3617.01
0.960189	4459.55		0.96206	6101.74
0.969511	6012.13		0.9714	8758.45
0.978834	7548.14		0.98074	11458.6
0.988156	8963.43		0.990081	14133.1
0.997478	10272		0.999421	16572.8
1.0068	11347.6		1.00876	18729.2
1.01612	12207.5		1.0181	20380.5
1.02544	12729.1		1.02744	21513.8
1.03477	12939.8		1.03678	21930.5
1.04409	12755.4		1.04612	21720.7
1.05341	12193.7		1.05546	20833.1
1.06273	11240		1.0648	19400.5
1.07206	9955.01		1.07414	17479.3
1.08138	8383.15		1.08348	15254.4
1.0907	6582.13		1.09282	12872.9
1.10002	4630.71		1.10217	10487.7
1.10934	2609.47		1.11151	8227.8
1.11867	601.973		1.12085	6194.29
1.12799	-1326.68		1.13019	4429.94
1.13731	-3098.95		1.13953	2947.69
1.14663	-4661.38		1.14887	1711.56
1.15596	-5961.58		1.15821	664.969
1.16528	-6955.48		1.16755	-267.714
1.1746	-7593.46		1.17689	-1164.01
1.18392	-7844.04		1.18623	-2069.71
1.19324	-7690.73		1.19557	-3029.33
1.20257	-7118.32		1.20491	-4036.17
1.21189	-6120.69		1.21425	-5070.24
1.22121	-4725.43		1.22359	-6082.21
1.23053	-2998.45		1.23293	-7005.54
1.23986	-1014.99		1.24227	-7785.89
1.24918	1109.57		1.25161	-8372.32
1.2585	3270.39		1.26095	-8735.81
1.26782	5293.71		1.27029	-8866.04
1.27714	7094.62		1.27963	-8784.52
1.28647	8488.27		1.28897	-8546.24
1.29579	9425.42		1.29831	-8201.17
1.30511	9779.56		1.30765	-7818.36
1.31443	9613.64		1.31699	-7454.08
1.32376	8893.38		1.32633	-7157.23
1.33308	7729.58		1.33567	-6949.79
1.3424	6193.77		1.34502	-6845.32
1.35172	4453.73		1.35436	-6824.77
1.36104	2641.31		1.3637	-6852.74
1.37037	906.081		1.37304	-6876.33
1.37969	-610.206		1.38238	-6846.44
1.38901	-1804.3		1.39172	-6697.99
1.39833	-2606.63		1.40106	-6380.6
1.40766	-2969.99		1.4104	-5845.93
1.41698	-2889.69		1.41974	-5053.71
1.4263	-2384.74		1.42908	-3962.4
1.43562	-1522.23		1.43842	-2557.9
1.44494	-356.933		1.44776	-839.628
1.45427	1029.98		1.4571	1180.97
1.46359	2552.3		1.46644	3486.66
1.47291	4131.93		1.47578	6015.15
1.48223	5687.39		1.48512	8711.21
1.49156	7154.43		1.49446	11452.7
1.50088	8476.79		1.5038	14164.3
1.5102	9590.92		1.51314	16653.4
1.51952	10487.7		1.52248	18859.8
1.52884	11093.6		1.53182	20581.4
1.53817	11432.1		1.54116	21788.9
1.54749	11441.6		1.5505	22314.2
1.55681	11177		1.55984	22204.4
1.56613	10598.6		1.56918	21426.8
1.57546	9756.68		1.57852	20064.5
1.58478	8646.67		1.58787	18196.2
1.5941	7332.22		1.59721	15973.5
1.60342	5837.32		1.60655	13563.4
1.61274	4210.84		1.61589	11105.1
1.62207	2496.39		1.62523	8736.83
1.63139	756.66		1.63457	6568.46
1.64071	-951.425		1.64391	4654.2
1.65003	-2574.04		1.65325	3026.44
1.65936	-4045.43		1.66259	1660.91
1.66868	-5307.7		1.67193	514.17
1.678	-6306.08		1.68127	-491.647
1.68732	-6981.9		1.69061	-1426.08
1.69664	-7286.79		1.69995	-2347.07
1.70597	-7173.01		1.70929	-3297.87
1.71529	-6651.3		1.71863	-4288.93
1.72461	-5711.19		1.72797	-5303.93
1.73393	-4391.88		1.73731	-6305.13
1.74326	-2732.79		1.74665	-7226.52
1.75258	-834.298		1.75599	-8013.65
1.7619	1209.82		1.76533	-8615.42
1.77122	3273.27		1.77467	-8995.48
1.78054	5234.91		1.78401	-9140.26
1.78987	6947.04		1.79335	-9062.88
1.79919	8338.1		1.80269	-8813.21
1.80851	9271.3		1.81203	-8437.15
1.81783	9735.02		1.82137	-8007.24
1.82716	9637.77		1.83072	-7584.49
1.83648	9085.81		1.84006	-7224.39
1.8458	8043.68		1.8494	-6956.84
1.85512	6671.15		1.85874	-6797.65
1.86444	5006.31		1.86808	-6737.1
1.87377	3255.08		1.87742	-6739.65
1.88309	1496.42		1.88676	-6759.56
1.89241	-96.8329		1.8961	-6741.48
1.90173	-1430.67		1.90544	-6621.91
1.91106	-2389.97		1.91478	-6342.33
1.92038	-2929.56		1.92412	-5856.64
1.9297	-2995.6		1.93346	-5121.88
1.93902	-2593.91		1.9428	-4099.1
1.94834	-1744		1.95214	-2773.58
1.95767	-530.161		1.96148	-1142.32
1.96699	972.511		1.97082	789.14
1.97631	2668.04		1.98016	3004.98
1.98563	4430.67		1.9895	5453.71
1.99496	6179.25		1.99884	8077.5
2.00428	7773.38		2.00818	10772.1
2.0136	9177.26		2.01752	13462.2
2.02292	10258.2		2.02686	15980
2.03224	11034.4		2.0362	18248.9
2.04157	11439.2		2.04554	20092.9
2.05089	11511.1		2.05488	21439.2
2.06021	11238.4		2.06422	22147
2.06953	10670.2		2.07357	22207.7
2.07886	9852.7		2.08291	21620
2.08818	8824.33		2.09225	20413.4
2.0975	7627.76		2.10159	18688.9
2.10682	6298.09		2.11093	16554.3
2.11614	4878.26		2.12027	14190
2.12547	3398.33		2.12961	11718.8
2.13479	1881.72		2.13895	9296.2
2.14411	356.576		2.14829	7037.37
2.15343	-1141.57		2.15763	5014.99
2.16276	-2571.5		2.16697	3272.46
2.17208	-3886.8		2.17631	1794.47
2.1814	-5023.78		2.18565	552.226
2.19072	-5922.76		2.19499	-526.74
2.20004	-6526.34		2.20433	-1504.88
2.20937	-6782.91		2.21367	-2444.62
2.21869	-6650.51		2.22301	-3388.18
2.22801	-6102.51		2.23235	-4357.2
2.23733	-5164.01		2.24169	-5334.47
2.24666	-3861.56		2.25103	-6291.59
2.25598	-2258.7		2.26037	-7165.97
2.2653	-442.476		2.26971	-7907.54
2.27462	1482.46		2.27905	-8467.08
2.28394	3384.18		2.28839	-8806.17
2.29327	5175.18		2.29773	-8912.59
2.30259	6705.43		2.30707	-8800.65
2.31191	7920.88		2.31642	-8522.68
2.32123	8727.03		2.32576	-8128.53
2.33056	9103.89		2.3351	-7687.29
2.33988	9011.75		2.34444	-7264.26
2.3492	8463.65		2.35378	-6909.18
2.35852	7539.39		2.36312	-6656.93
2.36785	6275.98		2.37246	-6519.99
2.37717	4797.64		2.3818	-6490.35
2.38649	3164.57		2.39114	-6524.07
2.39581	1539.17		2.40048	-6578.14
2.40513	-0.39758		2.40982	-6592.93
2.41446	-1311.8		2.41916	-6512.67
2.42378	-2301.52		2.4285	-6279.65
2.4331	-2876.71		2.43784	-5852.87
2.44242	-2988.61		2.44718	-5189.72
2.45174	-2612.18		2.45652	-4254.03
2.46107	-1743.35		2.46586	-3031.91
2.47039	-432.423		2.4752	-1520.87
2.47971	1236.95		2.48454	278.013
2.48903	3152.3		2.49388	2356.42
2.49836	5193.9		2.50322	4674.97
2.50768	7195.14		2.51256	7187.71
2.517	9050.09		2.5219	9810.12
2.52632	10587.9		2.53124	12464.8
2.53565	11779.8		2.54058	15007.3
2.54497	12474.6		2.54992	17338.6
2.55429	12742.2		2.55927	19308.8
2.56361	12514		2.56861	20807.4
2.57293	11915		2.57795	21724.1
2.58226	10938.3		2.58729	21993.8
2.59158	9725.17		2.59663	21637.9
2.6009	8329.93		2.60597	20627.4
2.61022	6851.98		2.61531	19081.5
2.61955	5336.55		2.62465	17077.6
2.62887	3833.02		2.63399	14816.1
2.63819	2366.16		2.64333	12402.6
2.64751	950.779		2.65267	10003.5
2.65683	-409.218		2.66201	7729.78
2.66616	-1704.77		2.67135	5668.88
2.67548	-2918.44		2.68069	3864.47
2.6848	-4020.26		2.69003	2320.31
2.69412	-4969.58		2.69937	1004.92
2.70344	-5706.78		2.70871	-143.711
2.71277	-6178.04		2.71805	-1185.27
2.72209	-6328.05		2.72739	-2179.42
2.73141	-6126.77		2.73673	-3161.25
2.74073	-5537.56		2.74607	-4154.33
2.75006	-4578.16		2.75541	-5138.06
2.75938	-3287.64		2.76475	-6085
2.7687	-1746.26		2.77409	-6932.79
2.77802	-29.7015		2.78343	-7633.29
2.78734	1738.14		2.79277	-8143.03
2.79667	3471.13		2.80212	-8428.99
2.80599	5030.43		2.81146	-8485.57
2.81531	6375.04		2.8208	-8333.92
2.82463	7363.99		2.83014	-8024.85
2.83396	8021.3		2.83948	-7614.78
2.84328	8259.08		2.84882	-7171.66
2.8526	8158.58		2.85816	-6766
2.86192	7658.96		2.8675	-6440.15
2.87125	6865.36		2.87684	-6229.66
2.88057	5780.41		2.88618	-6135.55
2.88989	4517.86		2.89552	-6150.81
2.89921	3113.13		2.90486	-6225.17
2.90853	1680.07		2.9142	-6320.49
2.91786	302.204		2.92354	-6372.78
2.92718	-910.973		2.93288	-6330.48
2.9365	-1869.75		2.94222	-6136.01
2.94582	-2462.44		2.95156	-5754.71
2.95515	-2626.33		2.9609	-5148.13
2.96447	-2299.26		2.97024	-4284.84
2.97379	-1480.1		2.97958	-3151.23
2.98311	-165.519		2.98892	-1739.57
2.99243	1565.2		2.99826	-44.8844
3.00176	3597.25		3.0076	1930.97
3.01108	5794.26		3.01694	4158.66
3.0204	7984.23		3.02628	6593.27
3.02972	10007.7		3.03562	9162.73
3.03905	11700.2		3.04497	11787.5
3.04837	12942.7		3.05431	14343
3.05769	13662.1		3.06365	16709.1
3.06701	13782.7		3.07299	18760.6
3.07633	13372.5		3.08233	20343.5
3.08566	12452.3		3.09167	21380.9
3.09498	11177		3.10101	21761.7
3.1043	9605.55		3.11035	21537.4
3.11362	7902.62		3.11969	20643.8
3.12295	6148.79		3.12903	19222.4
3.13227	4445.36		3.13837	17321.9
3.14159	2841.71		3.14771	15149
3.15091	1363.23		3.15705	12792.4
3.16023	18.9286		3.16639	10429.4
3.16956	-1211.84		3.17573	8163.07
3.17888	-2334.05		3.18507	6092.62
3.1882	-3362.16		3.19441	4253.93
3.19752	-4280.77		3.20375	2657.7
3.20684	-5070.04		3.21309	1273.58
3.21617	-5684.36		3.22243	50.6129
3.22549	-6063.74		3.23177	-1066.9
3.23481	-6154.29		3.24111	-2131.43
3.24413	-5912.22		3.25045	-3172.46
3.25346	-5327		3.25979	-4209.47
3.26278	-4387.63		3.26913	-5217.47
3.2721	-3139.95		3.27847	-6167.38
3.28142	-1646.48		3.28782	-6999.4
3.29074	-3.10741		3.29716	-7665.75
3.30007	1691.95		3.3065	-8128.34
3.30939	3323.69		3.31584	-8353.4
3.31871	4795.88		3.32518	-8341.21
3.32803	6022.52		3.33452	-8117.93
3.33736	6964.99		3.34386	-7739.31
3.34668	7551.34		3.3532	-7266.75
3.356	7815.69		3.36254	-6766.58
3.36532	7717.54		3.37188	-6312.15
3.37465	7347.73		3.38122	-5943.62
3.38397	6662.96		3.39056	-5701.25
3.39329	5779.25		3.3999	-5587.42
3.40261	4676.68		3.40924	-5597.71
3.41193	3484.2		3.41858	-5679.73
3.42126	2203.73		3.42792	-5797.47
3.43058	963.571		3.43726	-5887.23
3.4399	-188.502		3.4466	-5900.65
3.44922	-1126.88		3.45594	-5777.92
3.45855	-1779.18		3.46528	-5482.39
3.46787	-2029.21		3.47462	-4967.86
3.47719	-1817.52		3.48396	-4197.17
3.48651	-1103.95		3.4933	-3149.92
3.49583	96.2694		3.50264	-1816.21
3.50516	1743.8		3.51198	-185.007
3.51448	3742.72		3.52132	1744.26
3.5238	5932.39		3.53067	3944.67
3.53312	8173.85		3.54001	6371.11
3.54245	10241.9		3.54935	8957.6
3.55177	12009.6		3.55869	11608.8
			3.56803	14211.2
			3.57737	16615.9
			3.58671	18722.6
			3.59605	20348.1
			3.60539	21446.4
			3.61473	21870.4
