# Supplementary material for: Tuning Li occupancy and local structures for advanced Co-free Ni-rich positive electrodes
Source: Nat Commun. 2025 Mar 5;16:2203. doi: 10.1038/s41467-025-57063-7 (PMC11882807; doi:10.1038/s41467-025-57063-7)
Supplement: Supplementary file 3 — Source Data [file 41467_2025_57063_MOESM3_ESM.zip › Source Data/FigS9.xlsx]

## Sheet: 9a
cycle number	specific discharge capacity-RM		102		108		114		120			Coulombic efficiency-RM		102		108		114		120
1	177.487	1	165.074	1	183.518	1	175.642	1	175.609		1	93.9918	1	92.1969	1	93.1401	1	91.5079	1	94.0428
2	177.732	2	164.544	2	184.253	2	176.65	2	176.493		2	99.5484	2	98.8326	2	99.479	2	99.7143	2	99.5419
3	178.061	3	164.461	3	184.371	3	176.913	3	177.167		3	99.5222	3	99.1969	3	99.4975	3	99.806	3	99.5823
4	178.23	4	164.315	4	184.469	4	177.037	4	177.779		4	99.495	4	99.2819	4	99.4131	4	99.8027	4	99.4845
5	178.372	5	164.155	5	184.963	5	177.404	5	178.259		5	99.4723	5	99.3309	5	99.3482	5	99.7955	5	99.3704
6	178.523	6	163.944	6	185.445	6	177.874	6	178.579		6	99.4907	6	99.3501	6	99.255	6	99.7525	6	99.2838
7	178.627	7	163.675	7	185.902	7	178.309	7	178.777		7	99.4991	7	99.344	7	99.1754	7	99.7093	7	99.2086
8	178.654	8	163.434	8	186.274	8	178.679	8	178.948		8	99.4423	8	99.3687	8	99.0874	8	99.6565	8	99.1481
9	178.701	9	163.147	9	186.561	9	179.013	9	179.083		9	99.3706	9	99.3692	9	99.0163	9	99.6118	9	99.1053
10	178.746	10	162.875	10	186.782	10	179.27	10	179.162		10	99.2745	10	99.3545	10	98.9583	10	99.5356	10	99.0565
11	178.839	11	162.585	11	186.943	11	179.527	11	179.219		11	99.2355	11	99.3328	11	98.8907	11	99.4984	11	98.9968
12	178.918	12	162.278	12	187.095	12	179.654	12	179.234		12	99.2218	12	99.3231	12	98.8612	12	99.3919	12	98.9317
13	178.947	13	162.038	13	187.218	13	179.778	13	179.32		13	99.1555	13	99.3402	13	98.8216	13	99.3135	13	98.9265
14	178.974	14	161.763	14	187.273	14	179.813	14	179.329		14	99.0863	14	99.3239	14	98.7852	14	99.1516	14	98.8556
15	179.052	15	161.476	15	187.339	15	179.817	15	179.31		15	99.1179	15	99.3186	15	98.7417	15	98.9998	15	98.7987
16	179.017	16	161.201	16	187.382	16	179.782	16	179.282		16	99.1162	16	99.3139	16	98.7128	16	98.8443	16	98.7457
17	179.04	17	160.946	17	187.403	17	179.812	17	179.262		17	99.109	17	99.3674	17	98.6816	17	98.761	17	98.6891
18	178.944	18	160.615	18	187.411	18	179.774	18	179.201		18	98.9923	18	99.377	18	98.6533	18	98.6376	18	98.635
19	178.924	19	160.21	19	187.421	19	179.694	19	179.162		19	99.0218	19	99.2579	19	98.6354	19	98.556	19	98.5763
20	178.944	20	159.883	20	187.39	20	179.66	20	179.083		20	99.0739	20	99.2509	20	98.616	20	98.5206	20	98.5076
21	178.881	21	159.533	21	187.329	21	179.625	21	179.006		21	99.0723	21	99.2479	21	98.5685	21	98.4649	21	98.4482
22	178.905	22	159.17	22	187.299	22	179.569	22	178.915		22	99.1075	22	99.2387	22	98.5464	22	98.4363	22	98.3774
23	178.816	23	158.809	23	187.25	23	179.516	23	178.847		23	99.0577	23	99.22	23	98.5323	23	98.407	23	98.3172
24	178.688	24	158.438	24	187.189	24	179.418	24	178.726		24	99.0338	24	99.2025	24	98.5052	24	98.3654	24	98.2436
25	178.59	25	158.032	25	187.102	25	179.334	25	178.609		25	99.0097	25	99.183	25	98.4636	25	98.3215	25	98.1781
26	178.398	26	157.646	26	187.044	26	179.206	26	178.501		26	98.9062	26	99.1839	26	98.4504	26	98.2786	26	98.1155
27	178.349	27	157.256	27	187.002	27	179.074	27	178.381		27	98.8938	27	99.1573	27	98.4331	27	98.2266	27	98.0361
28	178.221	28	156.858	28	186.953	28	178.954	28	178.273		28	98.8491	28	99.1363	28	98.3949	28	98.2085	28	97.9846
29	178.07	29	156.457	29	186.873	29	178.816	29	178.15		29	98.795	29	99.1168	29	98.357	29	98.1648	29	97.9053
30	177.938	30	156.05	30	186.728	30	178.666	30	178.049		30	98.7593	30	99.0943	30	98.2714	30	98.1342	30	97.8532
31	177.769	31	155.649	31	186.68	31	178.473	31	177.923		31	98.6997	31	99.0781	31	98.2676	31	98.072	31	97.7771
32	177.673	32	155.226	32	186.581	32	178.309	32	177.793		32	98.7075	32	99.0666	32	98.2549	32	98.0518	32	97.7242
33	177.506	33	154.802	33	186.487	33	178.145	33	177.667		33	98.6858	33	99.0373	33	98.2385	33	98.0286	33	97.6701
34	177.36	34	154.374	34	186.395	34	177.956	34	177.532		34	98.6475	34	99.0184	34	98.261	34	97.9767	34	97.6116
35	177.242	35	153.95	35	186.304	35	177.734	35	177.384		35	98.6738	35	99.0134	35	98.2427	35	97.9271	35	97.5525
36	177.06	36	153.522	36	186.194	36	177.538	36	177.221		36	98.61	36	98.9877	36	98.2276	36	97.8868	36	97.501
37	176.898	37	153.086	37	186.097	37	177.332	37	177.012		37	98.5935	37	98.9593	37	98.2311	37	97.8529	37	97.4385
38	176.829	38	152.661	38	186.006	38	177.119	38	176.852		38	98.6702	38	98.9462	38	98.2213	38	97.8085	38	97.3916
39	176.724	39	152.202	39	185.876	39	176.904	39	176.641		39	98.7643	39	98.8991	39	98.1858	39	97.7741	39	97.339
40	176.563	40	151.818	40	185.774	40	176.66	40	176.372		40	98.7441	40	98.9811	40	98.202	40	97.727	40	97.2659
41	176.397	41	151.41	41	185.652	41	176.426	41	176.276		41	98.733	41	98.9847	41	98.1827	41	97.6932	41	97.3025
42	176.271	42	150.952	42	185.54	42	176.194	42	176.072		42	98.7472	42	98.9309	42	98.1772	42	97.6678	42	97.2156
43	176	43	150.519	43	185.402	43	175.944	43	175.854		43	98.6356	43	98.9379	43	98.158	43	97.6315	43	97.1519
44	175.816	44	150.04	44	185.305	44	175.668	44	175.667		44	98.6262	44	98.8801	44	98.1548	44	97.5756	44	97.1599
45	175.611	45	149.539	45	185.204	45	175.441	45	175.459		45	98.6185	45	98.804	45	98.1472	45	97.574	45	97.0887
46	175.508	46	149.099	46	185.061	46	175.175	46	175.291		46	98.628	46	98.7936	46	98.1248	46	97.5239	46	97.0791
47	175.306	47	148.646	47	184.966	47	174.896	47	175.148		47	98.679	47	98.7669	47	98.1377	47	97.4889	47	96.9975
48	175.108	48	148.209	48	184.871	48	174.574	48	174.577		48	98.6682	48	98.7641	48	98.1699	48	97.454	48	96.8586
49	174.891	49	147.75	49	184.733	49	174.28	49	174.594		49	98.6697	49	98.731	49	98.1549	49	97.4181	49	97.0861
50	174.697	50	147.284	50	184.576	50	173.987	50	174.351		50	98.6159	50	98.7328	50	98.1293	50	97.3806	50	96.9233
51	174.474	51	146.837	51	184.454	51	173.672	51	174.133		51	98.5762	51	98.7062	51	98.1196	51	97.357	51	96.9058
52	174.338	52	146.386	52	184.336	52	173.388	52	173.852		52	98.6365	52	98.7026	52	98.1362	52	97.3414	52	96.8557
53	174.129	53	145.92	53	184.193	53	173.073	53	173.636		53	98.6724	53	98.681	53	98.1171	53	97.3041	53	96.8515
54	173.952	54	145.472	54	184.053	54	172.767	54	173.416		54	98.6896	54	98.6641	54	98.1167	54	97.2908	54	96.8185
55	173.788	55	144.989	55	183.92	55	172.424	55	173.156		55	98.7335	55	98.6531	55	98.1096	55	97.2403	55	96.7831
56	173.542	56	144.558	56	183.807	56	172.071	56	172.743		56	98.7118	56	98.643	56	98.106	56	97.2258	56	96.6729
57	173.347	57	144.088	57	183.626	57	171.723	57	172.669		57	98.7389	57	98.6369	57	98.0658	57	97.1912	57	96.8426
58	173.105	58	143.625	58	183.525	58	171.361	58	172.447		58	98.7176	58	98.6286	58	98.0796	58	97.174	58	96.7346
59	172.913	59	143.159	59	183.365	59	170.974	59	172.177		59	98.7224	59	98.6163	59	98.0742	59	97.1379	59	96.7012
60	172.68	60	142.7	60	183.213	60	170.579	60	171.929		60	98.7119	60	98.6005	60	98.0775	60	97.12	60	96.6746
61	172.446	61	142.243	61	183.016	61	170.161	61	171.666		61	98.7088	61	98.596	61	98.0542	61	97.0897	61	96.6661
62	172.229	62	141.77	62	182.922	62	169.778	62	171.458		62	98.7293	62	98.5774	62	98.055	62	97.078	62	96.6646
63	172.007	63	141.304	63	182.733	63	169.391	63	171.208		63	98.7354	63	98.5754	63	98.0699	63	97.0588	63	96.6324
64	171.769	64	140.836	64	182.553	64	168.926	64	171.011		64	98.7266	64	98.5726	64	98.0535	64	97.0072	64	96.6173
65	171.527	65	140.367	65	182.406	65	168.519	65	170.754		65	98.732	65	98.5645	65	98.0598	65	97.0214	65	96.5825
66	171.273	66	139.914	66	182.231	66	168.121	66	170.507		66	98.7369	66	98.5615	66	98.0506	66	96.9882	66	96.5898
67	171.037	67	139.452	67	182.064	67	167.661	67	170.33		67	98.7412	67	98.5565	67	98.0394	67	96.9689	67	96.6081
68	170.801	68	138.974	68	181.919	68	167.203	68	170.08		68	98.7546	68	98.5477	68	98.0381	68	96.9407	68	96.5701
69	170.552	69	138.53	69	181.745	69	166.731	69	169.885		69	98.7654	69	98.5521	69	98.0398	69	96.9236	69	96.5567
70	170.311	70	138.053	70	181.58	70	166.293	70	169.634		70	98.7772	70	98.5269	70	98.0352	70	96.9162	70	96.5094
71	170.06	71	137.566	71	181.395	71	165.825	71	169.489		71	98.7916	71	98.5196	71	98.02	71	96.8983	71	96.5667
72	169.842	72	137.112	72	181.234	72	165.349	72	169.282		72	98.8145	72	98.5378	72	98.0373	72	96.8764	72	96.4767
73	169.579	73	136.651	73	181.082	73	164.854	73	169.138		73	98.8014	73	98.5313	73	98.0516	73	96.8636	73	96.4992
74	169.326	74	136.161	74	180.917	74	164.342	74	168.806		74	98.8054	74	98.5086	74	98.0293	74	96.8464	74	96.4885
75	169.074	75	135.702	75	180.731	75	163.852	75	168.68		75	98.8029	75	98.528	75	98.0308	75	96.8334	75	96.5481
76	168.824	76	135.253	76	180.565	76	163.383	76	168.52		76	98.8375	76	98.5369	76	98.0308	76	96.8233	76	96.4593
77	168.574	77	134.795	77	180.365	77	162.857	77	168.381		77	98.8296	77	98.521	77	98.0312	77	96.7897	77	96.484
78	168.285	78	134.341	78	180.18	78	162.341	78	168.316		78	98.8217	78	98.5187	78	98.0216	78	96.7978	78	96.5239
79	168.018	79	133.823	79	179.915	79	161.809	79	168.071		79	98.7825	79	98.4575	79	97.9796	79	96.7704	79	96.4245
80	167.71			80	178.927	80	161.305	80	167.83		80	98.7963			80	98.0224	80	96.763	80	96.4488
81	167.381			81	178.854	81	160.809	81	167.407		81	98.7896			81	98.0037	81	96.7784	81	96.3023
82	167.086			82	178.642	82	160.244	82	167.707		82	98.8045			82	97.976	82	96.7288	82	96.7629
83	166.809			83	178.444	83	159.736	83	167.597		83	98.808			83	97.992	83	96.7339	83	96.5367
84	166.548			84	178.206	84	159.192	84	167.493		84	98.8289			84	98.0011	84	96.7203	84	96.4884
85	166.269			85	178.022	85	158.64	85	167.455		85	98.8196			85	97.9905	85	96.7038	85	96.5258
86	165.982			86	177.831	86	158.096	86	167.4		86	98.8205			86	97.9903	86	96.6871	86	96.5101
87	165.681			87	177.022	87	157.539	87	167.233		87	98.8088			87	97.9998	87	96.689	87	96.4556
88	165.403			88	176.784	88	157.007	88	167.088		88	98.8182			88	97.9283	88	96.6855	88	96.4643
89	165.161			89	176.605	89	156.447	89	166.702		89	98.8385			89	97.939	89	96.6757	89	96.3188
90	164.831			90	176.457	90	155.879	90	166.566		90	98.8022			90	97.9453	90	96.6517	90	96.4398
91	164.592			91	176.273	91	155.304	91	166.294		91	98.8383			91	97.9201	91	96.663	91	96.3915
92	164.302			92	176.103	92	154.806	92	166.028		92	98.8487			92	97.9175	92	96.6713	92	96.3985
93	164.023			93	175.897	93	154.282	93	165.825		93	98.8369			93	97.9167	93	96.6328	93	96.3948
94	163.689			94	175.739	94	153.659	94	165.635		94	98.8259			94	97.9274	94	96.6084	94	96.4405
95	163.389			95	175.565	95	153.065	95	165.503		95	98.8344			95	97.928	95	96.6183	95	96.3528
96	163.088			96	175.393	96	152.506	96	165.193		96	98.8215			96	97.9192	96	96.6263	96	96.4483
97	162.804			97	175.215	97	151.943	97	164.848		97	98.8239			97	97.9171	97	96.6144	97	96.3421
98	162.507			98	174.984	98	151.386	98	164.488		98	98.8253			98	97.885	98	96.6049	98	96.3321
99	162.213			99	174.533	99	150.812	99	164.299		99	98.8467			99	97.8984	99	96.6017	99	96.4414
100	161.888			100	174.356	100	150.234	100	163.993		100	98.8424			100	97.8963	100	96.5842	100	96.3673

## Sheet: 9b
cycle number	specific discharge capacity-RM		102		108		114		120			Coulombic efficiency-RM		102		108		114		120
1	186.679	1	181.839	1	195.101	1	183.879	1	190.243		1	94.4792	1	93.2381	1	93.5303	1	90.6934	1	93.7589
2	186.842	2	181.569	2	195.138	2	185.298	2	191.222		2	99.8842	2	99.0862	2	99.5779	2	99.8146	2	99.5857
3	187.069	3	181.785	3	195.378	3	186.797	3	191.761		3	99.919	3	99.3647	3	99.6396	3	99.9913	3	99.6601
4	187.209	4	182.086	4	195.605	4	187.731	4	192.065		4	99.9251	4	99.4679	4	99.636	4	99.9676	4	99.6527
5	187.288	5	182.188	5	195.794	5	188.349	5	192.22		5	99.9174	5	99.4652	5	99.6081	5	99.8853	5	99.6185
6	187.306	6	182.261	6	195.955	6	188.973	6	192.31		6	99.9089	6	99.4819	6	99.593	6	99.883	6	99.5744
7	187.389	7	182.214	7	196.139	7	189.618	7	192.427		7	99.9104	7	99.5056	7	99.5724	7	99.8403	7	99.5508
8	187.241	8	182.324	8	196.282	8	190.189	8	192.472		8	99.7625	8	99.5161	8	99.5478	8	99.7623	8	99.4923
9	187.144	9	182.381	9	196.367	9	190.643	9	192.473		9	99.6099	9	99.5437	9	99.5209	9	99.6993	9	99.4385
10	187.147	10	182.421	10	196.399	10	191.038	10	192.478		10	99.5302	10	99.5952	10	99.4867	10	99.6312	10	99.3639
11	187.245	11	182.379	11	196.365	11	191.315	11	192.467		11	99.6205	11	99.5919	11	99.447	11	99.568	11	99.2607
12	187.195	12	182.332	12	196.348	12	191.525	12	192.48		12	99.645	12	99.5659	12	99.4373	12	99.479	12	99.1606
13	187.322	13	182.28	13	196.27	13	191.608	13	192.457		13	99.7243	13	99.5543	13	99.4026	13	99.3694	13	99.0666
14	187.223	14	182.154	14	196.163	14	191.625	14	192.361		14	99.7203	14	99.5242	14	99.3636	14	99.2495	14	98.9626
15	187.172	15	181.994	15	196.065	15	191.61	15	192.353		15	99.6968	15	99.4677	15	99.3529	15	99.1409	15	98.9245
16	187.119	16	181.806	16	195.954	16	191.563	16	192.32		16	99.6078	16	99.4074	16	99.3288	16	99.0308	16	98.8631
17	187.03	17	181.565	17	195.824	17	191.42	17	192.211		17	99.7229	17	99.2643	17	99.3047	17	98.9089	17	98.8211
18	186.9	18	181.347	18	195.659	18	191.326	18	192.137		18	99.7244	18	99.1839	18	99.2706	18	98.8335	18	98.8118
19	186.786	19	180.977	19	195.521	19	191.212	19	192.106		19	99.706	19	99.0216	19	99.2671	19	98.7878	19	98.7955
20	186.624	20	181.12	20	195.371	20	191.047	20	192.031		20	99.6575	20	99.2087	20	99.2439	20	98.7421	20	98.7699
21	186.447	21	180.938	21	195.209	21	190.828	21	191.952		21	99.6315	21	99.2606	21	99.2214	21	98.6983	21	98.7385
22	186.272	22	180.701	22	195.016	22	190.663	22	191.849		22	99.5991	22	99.2865	22	99.2116	22	98.6991	22	98.7272
23	186.106	23	180.526	23	194.858	23	190.427	23	191.737		23	99.5856	23	99.2741	23	99.194	23	98.6526	23	98.7118
24	185.897	24	180.351	24	194.694	24	190.157	24	191.612		24	99.5373	24	99.2683	24	99.1793	24	98.6178	24	98.6943
25	185.674	25	180.108	25	194.472	25	189.865	25	191.476		25	99.5098	25	99.2318	25	99.1432	25	98.6055	25	98.6714
26	185.517	26	179.727	26	194.268	26	189.589	26	191.343		26	99.5232	26	99.1189	26	99.1266	26	98.5794	26	98.6524
27	185.316	27	179.643	27	194.12	27	189.259	27	191.2		27	99.4782	27	99.2805	27	99.1254	27	98.5321	27	98.6211
28	185.067	28	179.416	28	193.908	28	188.854	28	191.056		28	99.4523	28	99.1646	28	99.1059	28	98.5036	28	98.6085
29	184.855	29	179.128	29	193.696	29	188.444	29	190.869		29	99.4557	29	99.1442	29	99.0886	29	98.482	29	98.5658
30	184.591	30	178.834	30	193.499	30	188.101	30	190.694		30	99.4068	30	99.0971	30	99.0804	30	98.4539	30	98.5511
31	184.322	31	178.582	31	193.314	31	187.556	31	190.525		31	99.3989	31	99.108	31	99.0832	31	98.4131	31	98.5285
32	184.051	32	178.34	32	193.091	32	187.034	32	190.321		32	99.3789	32	99.0834	32	99.0615	32	98.3598	32	98.5025
33	183.778	33	178.052	33	192.867	33	186.588	33	190.091		33	99.3652	33	99.0621	33	99.0464	33	98.369	33	98.4506
34	183.588	34	177.687	34	192.642	34	185.955	34	189.971		34	99.3973	34	99.0547	34	99.0476	34	98.2954	34	98.4686
35	183.217	35	177.479	35	192.441	35	185.447	35	189.737		35	99.297	35	99.0286	35	99.0398	35	98.255	35	98.4111
36	182.927	36	177.187	36	192.191	36	184.803	36	189.514		36	99.2863	36	99.0185	36	99.0069	36	98.2218	36	98.3861
37	182.669	37	176.896	37	191.958	37	184.148	37	189.311		37	99.3121	37	99.0035	37	99.0054	37	98.1982	37	98.3646
38	182.387	38	176.608	38	191.754	38	183.523	38	189.146		38	99.2976	38	98.9937	38	99.014	38	98.182	38	98.3464
39	182.087	39	176.298	39	191.543	39	182.855	39	188.957		39	99.2886	39	98.978	39	99.0035	39	98.192	39	98.3089
40	181.779	40	175.975	40	191.279	40	182.14	40	188.7		40	99.2763	40	98.964	40	98.9799	40	98.1804	40	98.2759
41	181.473	41	175.663	41	191.06	41	181.348	41	188.504		41	99.2804	41	98.9436	41	98.9925	41	98.1669	41	98.2796
42	181.158	42	175.344	42	190.853	42	180.622	42	188.357		42	99.2722	42	98.9247	42	98.9903	42	98.162	42	98.2487
43	180.848	43	175.016	43	190.62	43	179.852	43	188.037		43	99.2723	43	98.9259	43	98.9837	43	98.1411	43	98.1717
44	180.517	44	174.715	44	190.371	44	179.089	44	187.748		44	99.2568	44	98.9363	44	98.9693	44	98.1273	44	98.19
45	180.19	45	174.402	45	190.139	45	178.288	45	187.52		45	99.2639	45	98.9203	45	98.9718	45	98.1165	45	98.1567
46	179.848	46	174.021	46	189.914	46	177.451	46	187.276		46	99.254	46	98.8837	46	98.9768	46	98.0988	46	98.1589
47	179.524	47	173.747	47	189.682	47	176.618	47	186.994		47	99.2484	47	98.933	47	98.973	47	98.0923	47	98.1412
48	179.183	48	173.433	48	189.422	48	175.804	48	186.758		48	99.244	48	98.9	48	98.962	48	98.0914	48	98.134
49	178.837	49	173.086	49	189.169	49	174.966	49	186.497		49	99.2456	49	98.8919	49	98.9631	49	98.0792	49	98.0995
50	178.497	50	172.749	50	188.934	50	174.118	50	186.262		50	99.2536	50	98.8797	50	98.9826	50	98.0722	50	98.0972
51	178.116	51	172.407	51	188.66	51	173.27	51	186.016		51	99.2453	51	98.8915	51	98.9625	51	98.0691	51	98.063
52	177.775	52	172.068	52	188.394	52	172.407	52	185.756		52	99.2563	52	98.883	52	98.9722	52	98.062	52	98.0353
53	177.419	53	171.722	53	188.151	53	171.539	53	185.524		53	99.2551	53	98.8792	53	98.9873	53	98.0591	53	98.0248
54	177.061	54	171.337	54	187.904	54	170.684	54	185.269		54	99.2652	54	98.8815	54	98.9934	54	98.0549	54	97.992
55	176.669	55	171.037	55	187.607	55	169.842	55	184.989		55	99.271	55	98.8819	55	98.987	55	98.0648	55	97.9545
56	176.258	56	170.682	56	187.354	56	169.003	56	184.727		56	99.2428	56	98.8747	56	99.0078	56	98.0605	56	97.9356
57	175.879	57	170.336	57	187.138	57	168.139	57	184.463		57	99.2505	57	98.8744	57	99.0375	57	98.0558	57	97.9316
58	175.51	58	169.976	58	186.796	58	167.301	58	184.17		58	99.2566	58	98.873	58	98.984	58	98.0609	58	97.9008
59	175.139	59	169.567	59	186.483	59	166.449	59	183.935		59	99.2678	59	98.8495	59	99.0117	59	98.0516	59	97.8966
60	174.739	60	169.216	60	186.191	60	165.577	60	183.749		60	99.2535	60	98.8772	60	99.0315	60	98.0613	60	97.8659
61	174.361	61	168.845	61	185.925	61	164.781	61	183.494		61	99.2742	61	98.8662	61	99.0468	61	98.0715	61	97.838
62	173.932	62	168.429	62	185.64	62	163.969	62	183.154		62	99.254	62	98.849	62	99.0603	62	98.069	62	97.8311
63	173.569	63	167.941	63	185.287	63	163.142	63	182.818		63	99.2926	63	98.8062	63	99.0265	63	98.0685	63	97.7874
64	173.204	64	167.714	64	185.011	64	162.318	64	182.545		64	99.2778	64	98.9523	64	99.0486	64	98.0786	64	97.7863
65	172.804	65	167.34	65	184.734	65	161.499	65	182.232		65	99.2785	65	98.8718	65	99.0633	65	98.0814	65	97.7486
66	172.501	66	166.957	66	184.451	66	160.677	66	181.953		66	99.3353	66	98.8707	66	99.0716	66	98.0881	66	97.7533
67	172.024	67	166.589	67	184.147	67	159.871	67	181.65		67	99.236	67	98.8729	67	99.074	67	98.0971	67	97.7047
68	171.651	68	166.207	68	183.854	68	159.077	68	181.375		68	99.3051	68	98.8724	68	99.1018	68	98.1114	68	97.7222
69	171.253	69	165.812	69	183.595	69	158.261	69	181.097		69	99.32	69	98.8667	69	99.1115	69	98.1101	69	97.6856
70	170.831	70	165.428	70	183.295	70	157.464	70	180.763		70	99.3201	70	98.8799	70	99.1126	70	98.1251	70	97.6496
71	170.455	71	165.031	71	182.996	71	156.662	71	180.421		71	99.3409	71	98.8771	71	99.1198	71	98.1322	71	97.6411
72	170.059	72	164.645	72	182.726	72	155.863	72	180.088		72	99.3339	72	98.8764	72	99.1333	72	98.1449	72	97.6174
73	169.646	73	164.238	73	182.42	73	155.069	73	179.779		73	99.3321	73	98.8722	73	99.1413	73	98.1576	73	97.597
74	169.23	74	163.846	74	182.128	74	154.23	74	179.477		74	99.3438	74	98.8779	74	99.1507	74	98.1526	74	97.583
75	168.8	75	163.429	75	181.819	75	153.464	75	179.074		75	99.3408	75	98.8708	75	99.1586	75	98.1961	75	97.53
76	168.406	76	163.042	76	181.555	76	152.668	76	178.739		76	99.3586	76	98.8845	76	99.1952	76	98.2015	76	97.5445
77	167.99	77	162.66	77	181.27	77	151.88	77	178.383		77	99.3616	77	98.889	77	99.1844	77	98.2202	77	97.5315
78	167.57	78	162.242	78	180.971	78	151.079	78	178.058		78	99.3676	78	98.8765	78	99.2037	78	98.2242	78	97.5338
79	167.18	79	161.845	79	180.65	79	150.301	79	177.659		79	99.3872	79	98.8855	79	99.2056	79	98.2524	79	97.4836
80	166.787	80	161.419	80	180.367	80	149.543	80	177.396		80	99.3707	80	98.8854	80	99.2267	80	98.2779	80	97.545
